# Supplementary material for: Convergence of topological domain boundaries, insulators, and polytene interbands revealed by high-resolution mapping of chromatin contacts in the early Drosophila melanogaster embryo
Source: eLife. 2017 Nov 17;6:e29550. doi: 10.7554/eLife.29550 (PMC5739541; doi:10.7554/eLife.29550)
Supplement: Supplementary file 3. [file elife-29550-supp3.zip › local_HiC_maps/nc14_anterior_dm3_CompressedBinCounts_500bp_VCnorm_3R_20750000_20999999.txt]

3R_41500	3R_41501	3R_41502	3R_41503	3R_41504	3R_41505	3R_41506	3R_41507	3R_41508	3R_41509	3R_41510	3R_41511	3R_41512	3R_41513	3R_41514	3R_41515	3R_41516	3R_41517	3R_41518	3R_41519	3R_41520	3R_41521	3R_41522	3R_41523	3R_41524	3R_41525	3R_41526	3R_41527	3R_41528	3R_41529	3R_41530	3R_41531	3R_41532	3R_41533	3R_41534	3R_41535	3R_41536	3R_41537	3R_41538	3R_41539	3R_41540	3R_41541	3R_41542	3R_41543	3R_41544	3R_41545	3R_41546	3R_41547	3R_41548	3R_41549
3R_41500	43.10772641860167	91.59723596180763	82.1150267294426	109.3736535440378	87.07594017136545	34.60557260456766	NA	NA	NA	NA	NA	NA	NA	NA	NA	28.277983892860373	64.60237239789097	50.24039349362463	56.692634658834784	44.71537444654562	41.4137361079923	50.54003355858228	39.423004900279516	50.216360777291875	33.617307901534296	51.265488585738964	38.56889561824287	34.45847133951105	10.701459250983465	19.195377044455313	26.08260598429827	18.727553689221065	16.844374821028516	20.274939768946787	24.03663567863595	23.936088728208585	18.783734413022387	25.066587599487498	20.393346874515657	21.124053114319153	17.936619162527293	16.285088938299054	5.863548197193471	7.148461536701918	10.154098600359049	8.630340331306437	11.801791275879852	8.975895233350835	8.44412019022914
3R_41501	91.59723596180761	25.535446391522232	62.81341275740413	100.09720979027709	72.24702703483752	48.236648999993974	NA	NA	NA	NA	NA	NA	NA	NA	NA	65.6943896991197	34.63428361148992	52.04932383196586	24.09261200053004	56.66244059297244	58.79554650460476	55.61657930229001	20.606872391942712	29.165208406246354	37.27429085661645	52.782125536195345	52.801098262843865	6.003950599494467	0.0	41.16369773496753	20.65710242824239	9.322966194924577	11.739672756621909	10.093287207010798	16.75231286619509	5.560745584768005	24.5462020888818	12.478669274708546	14.213125821696337	31.54798053489601	0.0	12.610976594027441	10.21648736731337	4.9821142099861495	5.897408678626612	8.59272625722326	0.0	15.639356440482475	12.61097659402744
3R_41502	82.1150267294426	62.81341275740413	64.8567562236734	84.17924707976931	104.65555290515917	92.28722685452829	NA	NA	NA	NA	NA	NA	NA	NA	NA	89.77692230346037	61.52986920169729	56.9038314901665	63.21520431022335	33.55473435362096	64.27925714215591	60.80379577829112	18.77401901057165	43.27300620762662	34.929230468302016	37.730179060771555	52.47792909497088	19.691771268261657	67.94996979623842	19.688782231942856	9.03349507053466	30.57748640830729	16.043252609033956	44.138649429052776	22.893447940986185	24.317528560937294	26.835563741396406	23.874415119462455	7.7693739050038655	31.616181851679293	18.98172174086685	13.787170210888558	22.338706164477664	2.7233916465952706	25.78977976817567	7.045610936667003	11.240495458558824	8.548999660177264	11.489308509073796
3R_41503	109.37365354403781	100.0972097902771	84.17924707976931	59.20439737759346	120.90607667405901	127.26833073039296	NA	NA	NA	NA	NA	NA	NA	NA	NA	39.61808169248445	86.15794317492022	65.6319644788394	55.2118938042811	48.409223096040336	59.63327149739145	58.69586180199091	37.281939489340985	60.30362877086129	61.014086225748905	48.97096695010654	55.00080330120611	25.345467777763698	41.23069887908722	18.618333472970836	22.423689382071636	29.51743215207381	26.549259939379187	31.956344589828905	11.365602383240535	23.474493286294923	19.737320930071906	35.74596658504671	17.1429183675656	15.85460691276716	23.035467290159986	11.407885130201997	10.782136156815389	4.506818816869925	12.447852389809833	7.772977244609117	9.30069615710736	10.610517380616942	12.675427922446662
3R_41504	87.07594017136545	72.24702703483752	104.65555290515917	120.90607667405901	34.749249416212606	51.178190175425186	NA	NA	NA	NA	NA	NA	NA	NA	NA	106.87414500683994	83.29168748958854	88.35738796283205	62.71165182490907	61.45374990781937	58.97838548030787	39.33877292401427	36.92503828543443	61.29808599084112	37.664125191936385	59.73424693034895	43.45870445256157	33.97376138460744	14.067902953978262	30.571744021913826	21.040130542321055	30.33391574451563	19.928920184674663	25.701097379744567	18.95881954805966	29.89256298205691	25.464330491822707	22.948703645383922	20.106483938940627	20.826911702225146	19.649237530986845	3.568003288271831	8.67160292845812	9.86707082188753	3.337088670450481	14.586757169391149	10.181308746151466	8.84963583748529	13.082678723663378
3R_41505	34.605572604567655	48.236648999993974	92.28722685452831	127.26833073039296	51.178190175425186	11.389923790019923	NA	NA	NA	NA	NA	NA	NA	NA	NA	217.1700876126182	40.890262801719025	49.16078078045868	63.71557367909651	31.21876729575456	70.67787146522295	70.04008919605359	6.4877559825219855	78.70470937499017	20.11754682610493	38.34839594412025	45.33712230776833	34.024522607594044	46.963074108905026	9.719816567621738	15.608568323581231	26.416729186259072	22.17632954025697	42.89916360930684	23.733933116194216	21.008579904032807	7.727993187001207	0.0	13.424350429243606	34.76338303338328	26.238128066991187	17.866671748742185	9.649510480333332	9.411250962300413	11.140249051407794	16.231724093153865	38.84388932210615	3.692857644030681	15.881485998881944
3R_41506	NA	NA	NA	NA	NA	NA	NA	NA	NA	NA	NA	NA	NA	NA	NA	NA	NA	NA	NA	NA	NA	NA	NA	NA	NA	NA	NA	NA	NA	NA	NA	NA	NA	NA	NA	NA	NA	NA	NA	NA	NA	NA	NA	NA	NA	NA	NA	NA	NA
3R_41507	NA	NA	NA	NA	NA	NA	NA	NA	NA	NA	NA	NA	NA	NA	NA	NA	NA	NA	NA	NA	NA	NA	NA	NA	NA	NA	NA	NA	NA	NA	NA	NA	NA	NA	NA	NA	NA	NA	NA	NA	NA	NA	NA	NA	NA	NA	NA	NA	NA
3R_41508	NA	NA	NA	NA	NA	NA	NA	NA	NA	NA	NA	NA	NA	NA	NA	NA	NA	NA	NA	NA	NA	NA	NA	NA	NA	NA	NA	NA	NA	NA	NA	NA	NA	NA	NA	NA	NA	NA	NA	NA	NA	NA	NA	NA	NA	NA	NA	NA	NA
3R_41509	NA	NA	NA	NA	NA	NA	NA	NA	NA	NA	NA	NA	NA	NA	NA	NA	NA	NA	NA	NA	NA	NA	NA	NA	NA	NA	NA	NA	NA	NA	NA	NA	NA	NA	NA	NA	NA	NA	NA	NA	NA	NA	NA	NA	NA	NA	NA	NA	NA
3R_41510	NA	NA	NA	NA	NA	NA	NA	NA	NA	NA	NA	NA	NA	NA	NA	NA	NA	NA	NA	NA	NA	NA	NA	NA	NA	NA	NA	NA	NA	NA	NA	NA	NA	NA	NA	NA	NA	NA	NA	NA	NA	NA	NA	NA	NA	NA	NA	NA	NA
3R_41511	NA	NA	NA	NA	NA	NA	NA	NA	NA	NA	NA	NA	NA	NA	NA	NA	NA	NA	NA	NA	NA	NA	NA	NA	NA	NA	NA	NA	NA	NA	NA	NA	NA	NA	NA	NA	NA	NA	NA	NA	NA	NA	NA	NA	NA	NA	NA	NA	NA
3R_41512	NA	NA	NA	NA	NA	NA	NA	NA	NA	NA	NA	NA	NA	NA	NA	NA	NA	NA	NA	NA	NA	NA	NA	NA	NA	NA	NA	NA	NA	NA	NA	NA	NA	NA	NA	NA	NA	NA	NA	NA	NA	NA	NA	NA	NA	NA	NA	NA	NA
3R_41513	NA	NA	NA	NA	NA	NA	NA	NA	NA	NA	NA	NA	NA	NA	NA	NA	NA	NA	NA	NA	NA	NA	NA	NA	NA	NA	NA	NA	NA	NA	NA	NA	NA	NA	NA	NA	NA	NA	NA	NA	NA	NA	NA	NA	NA	NA	NA	NA	NA
3R_41514	NA	NA	NA	NA	NA	NA	NA	NA	NA	NA	NA	NA	NA	NA	NA	NA	NA	NA	NA	NA	NA	NA	NA	NA	NA	NA	NA	NA	NA	NA	NA	NA	NA	NA	NA	NA	NA	NA	NA	NA	NA	NA	NA	NA	NA	NA	NA	NA	NA
3R_41515	28.277983892860373	65.6943896991197	89.77692230346037	39.61808169248445	106.87414500683994	217.17008761261823	NA	NA	NA	NA	NA	NA	NA	NA	NA	0.0	11.137841931747303	103.47279030812979	55.78420191401795	72.88700570462298	55.0042903346461	95.38890054753229	44.178977875167874	101.8299375728888	41.09769195361988	57.450133284309224	80.26911145798344	46.33863035365643	31.979942180264537	6.618799508620324	26.57199948981761	17.9887174763988	22.65176683781335	0.0	5.387280845415208	42.91796374290423	0.0	56.181218137223425	18.282872604943687	13.527113746794074	35.734194765655154	40.55492109634552	0.0	12.817357778598087	45.51633733067923	16.57971527102308	13.225553886196753	15.088114589200933	27.036614064230342
3R_41516	64.60237239789097	34.63428361148992	61.52986920169728	86.15794317492022	83.29168748958854	40.890262801719025	NA	NA	NA	NA	NA	NA	NA	NA	NA	11.137841931747307	35.23142643237768	77.01341958836326	84.96107312370823	41.62844055058416	54.37205711240879	100.57864149686164	32.60780957039211	76.28928898382667	61.38934930900871	66.08266114876446	48.82860184181486	28.501512615990976	0.0	45.3628680498852	33.62121498665658	31.612356637962645	23.884161815196297	30.801928200705362	19.88133682108785	22.626482034573264	27.743791633027318	21.156364574936898	33.735752668739	32.09191123377352	47.097942526380734	17.104542966611934	24.249478636209318	16.893375769493264	3.9993920924019553	8.740876709934007	17.431381367247827	7.954500258521259	8.552271483305967
3R_41517	50.24039349362463	52.04932383196586	56.9038314901665	65.6319644788394	88.35738796283206	49.16078078045868	NA	NA	NA	NA	NA	NA	NA	NA	NA	103.47279030812979	77.01341958836326	45.593685905799234	92.85946434375144	90.99684240956837	112.91081709398458	89.31724523629909	78.91534674385096	60.219978950801206	71.04324639218713	61.69306226906481	64.04153306891295	42.276561696189056	69.10238762569725	22.883085738345645	30.62233777051007	41.46143257541835	19.578411538210535	11.221808012819793	26.385945045216197	26.790778037167467	48.51678134820858	11.561581143338632	23.7034227742486	23.383553411543527	20.590557787915195	16.357830820770516	11.358783065417503	12.924705833695224	21.855974374307166	19.10694155186579	13.336320669163225	15.938979789373628	6.231554598388769
3R_41518	56.692634658834784	24.09261200053004	63.21520431022335	55.2118938042811	62.71165182490907	63.715573679096515	NA	NA	NA	NA	NA	NA	NA	NA	NA	55.78420191401795	84.96107312370823	92.85946434375145	36.370083787580526	108.70369066850095	106.91239033915436	76.96196155050366	64.80839398318871	55.03456170475059	86.4132280565665	70.48582353874077	67.0274069632418	33.98824912933435	28.147804119431136	36.89592630135815	26.506277700034694	31.666279634360023	35.44429983662393	28.568952595536956	25.28920577668683	46.16960193408659	24.703214042542022	40.03018747078679	32.184093012028804	39.68722497993314	28.831171213910253	16.65778251599147	19.278446311454864	13.16170470399326	17.805395925235143	11.350093638272517	13.58086727418413	5.902273112932618	4.75936643314042
3R_41519	44.71537444654562	56.66244059297244	33.55473435362095	48.409223096040336	61.45374990781937	31.21876729575456	NA	NA	NA	NA	NA	NA	NA	NA	NA	72.88700570462298	41.62844055058416	90.99684240956837	108.70369066850097	24.447960682091118	104.7678877331036	61.70581615026327	76.21012146623194	92.4525441091088	64.98690612306629	69.0719833674664	55.03165029978048	55.51082616540539	41.374801918135816	34.25290978468621	30.55835461595406	34.479001598446516	30.39167268168522	41.060656481508616	29.428556293885332	20.56523126836475	21.18174145990009	18.459878492464796	39.42316031822376	36.94660068911244	20.54753531029732	16.32365231926452	9.445874759791405	18.425286568482	10.905153950239347	22.2448554799407	11.407247480614334	11.567764688530707	10.882434879509681
3R_41520	41.41373610799229	58.795546504604765	64.27925714215591	59.63327149739144	58.97838548030787	70.67787146522295	NA	NA	NA	NA	NA	NA	NA	NA	NA	55.0042903346461	54.3720571124088	112.91081709398459	106.91239033915433	104.7678877331036	33.56458587118897	65.96905042596605	109.2729609809261	76.74639919848852	89.16812382242347	73.08870487154915	96.45612170833438	70.37743417950468	62.44711509940019	38.77351613753741	31.132227216830778	29.272085202843844	27.030679821597513	29.578010523856147	24.546021335401743	34.91906226953419	20.55192890128703	23.508183721157422	26.77567340818622	22.011954252115242	20.351925495671143	26.397148263278822	27.80054095575694	12.51420362110996	12.344386661742078	16.18757441787684	27.977614465029273	11.457641100850157	15.838288957967295
3R_41521	50.54003355858229	55.61657930229001	60.803795778291125	58.69586180199091	39.33877292401427	70.04008919605359	NA	NA	NA	NA	NA	NA	NA	NA	NA	95.3889005475323	100.57864149686164	89.31724523629907	76.96196155050367	61.70581615026325	65.96905042596605	26.91860688133807	49.86896928320837	69.57199309845828	96.64756653025186	91.37865930999679	69.69792223524024	65.38346530622565	0.0	29.88504716607569	26.99488446939305	43.99537574758296	29.830710716682827	54.95832144096322	27.365088592954034	36.33415798414862	23.760884712781397	27.178725942863977	15.478198956769392	45.80797829923375	15.12620549555214	22.889077698347588	37.086100574537866	10.851118316253674	12.844643184375434	12.476723113441485	7.4644635551299165	11.35424975375471	12.207508105785383
3R_41522	39.42300490027951	20.606872391942712	18.77401901057165	37.281939489340985	36.92503828543443	6.4877559825219855	NA	NA	NA	NA	NA	NA	NA	NA	NA	44.178977875167874	32.60780957039211	78.91534674385096	64.80839398318871	76.21012146623193	109.27296098092613	49.86896928320837	11.086372077124196	71.7289363495351	117.4552882094944	93.92676115407593	72.30788698277264	45.22124494087322	26.75039540428207	52.59632047214887	24.449470168868046	37.61774353727166	12.631745154541507	27.150635800013845	29.29108807379552	41.88306248952924	30.81331751583034	46.9941374813492	38.23287645045975	22.630162328983157	37.36341337199201	10.1769431176726	16.489224291925225	10.72138863425591	22.209390130147025	13.86850347290441	16.59425119824322	10.51734836612993	2.261542915038356
3R_41523	50.216360777291875	29.165208406246354	43.27300620762662	60.30362877086129	61.29808599084112	78.70470937499016	NA	NA	NA	NA	NA	NA	NA	NA	NA	101.8299375728888	76.28928898382667	60.219978950801206	55.03456170475059	92.45254410910879	76.7463991984885	69.57199309845828	71.7289363495351	44.86777873495706	116.42325518031356	88.77116331032174	109.64829838372142	50.94059855987009	40.5645284292441	40.29853152151136	35.05309195234937	39.550415218512995	42.14075010535188	32.93716511137373	39.633859670989764	34.47785287900959	18.690231310302696	44.7934533146341	18.55253149292221	25.73742881027191	31.728591812572862	39.09542246101981	6.667840206543018	21.135407074443457	17.32037615238236	11.216169229561334	18.45335394740727	1.2758877627052903	16.46123050990308
3R_41524	33.617307901534296	37.27429085661645	34.929230468302016	61.01408622574891	37.66412519193638	20.11754682610493	NA	NA	NA	NA	NA	NA	NA	NA	NA	41.09769195361989	61.389349309008715	71.04324639218713	86.4132280565665	64.98690612306629	89.16812382242345	96.64756653025185	117.45528820949441	116.42325518031356	42.19517980032353	71.11982912275722	126.12137921535685	82.63212877390949	20.73722923659001	60.08697159946368	39.630096128828825	54.435226746048784	24.480703085792623	29.46650058785669	36.680223211384984	34.78741641743415	34.124079247031716	36.43042231706854	20.747010948494065	43.85793712438418	34.75748256188135	18.408341187558907	23.43485026408946	14.54486217288605	7.3787087849922965	14.334708270768305	10.72005310285505	16.306350671332456	14.025402809568691
3R_41525	51.265488585738964	52.78212553619535	37.730179060771555	48.970966950106536	59.73424693034895	38.34839594412025	NA	NA	NA	NA	NA	NA	NA	NA	NA	57.45013328430921	66.08266114876446	61.69306226906481	70.48582353874077	69.0719833674664	73.08870487154915	91.37865930999679	93.92676115407593	88.77116331032173	71.11982912275722	37.4430816740776	94.6394101095039	112.64688485540913	55.34150252969961	45.81550619262017	47.29682237612666	42.988488572177374	42.93227433723302	30.49202737798896	26.636358042728446	17.68329084627986	31.22298073828299	37.698315460694246	31.63863257829997	41.80135760777184	19.87658408093215	16.041270981982446	17.86875754955006	30.10213813902878	15.003109394421996	10.930021901031385	19.617350500258784	16.163384463506187	16.041270981982443
3R_41526	38.56889561824287	52.801098262843865	52.47792909497088	55.00080330120611	43.45870445256157	45.33712230776833	NA	NA	NA	NA	NA	NA	NA	NA	NA	80.26911145798344	48.82860184181486	64.04153306891295	67.0274069632418	55.03165029978048	96.45612170833438	69.69792223524024	72.30788698277264	109.64829838372144	126.12137921535685	94.63941010950391	83.0127716953879	133.17599003933884	46.73364532714954	48.36166166026745	73.00188406990164	28.040187196289725	28.68838892628187	45.53556080648032	34.63971235182863	31.358919982071058	30.760958437638617	28.14857002918538	24.045783171157883	17.79097033138252	28.720941587349	35.558775336812715	23.045687306896344	18.730548325563902	28.823146494307206	17.76766994776305	21.25976886379291	10.28948737773884	9.482340089816725
3R_41527	34.45847133951105	6.003950599494467	19.691771268261654	25.345467777763698	33.97376138460744	34.024522607594044	NA	NA	NA	NA	NA	NA	NA	NA	NA	46.33863035365643	28.50151261599098	42.276561696189056	33.988249129334356	55.51082616540539	70.37743417950468	65.38346530622565	45.22124494087322	50.94059855987009	82.63212877390947	112.64688485540913	133.17599003933884	8.469972817033906	35.07258270991817	96.78499600277966	56.34054557075887	59.18498332298692	52.44489835350622	23.731559984602967	43.327249137196915	33.99382462951961	73.10385903729143	67.48228296670894	40.10185872115172	66.7586782572919	42.45571705420027	32.616327614999236	21.619107832266472	44.513416812389536	16.639341170832786	22.223748701931044	29.00907887471849	11.031480167237238	11.860482769090632
3R_41528	10.701459250983465	0.0	67.94996979623842	41.23069887908722	14.067902953978262	46.96307410890502	NA	NA	NA	NA	NA	NA	NA	NA	NA	31.979942180264537	0.0	69.10238762569723	28.147804119431136	41.374801918135816	62.44711509940019	0.0	26.75039540428207	40.564528429244106	20.73722923659001	55.34150252969961	46.73364532714954	35.07258270991817	24.20484072609681	115.22099386623543	128.7148824571671	104.38337563129251	57.14857200005716	73.70098331851943	61.162528409994444	54.139272194936034	71.69435263584288	91.11899594155992	55.35144709439498	61.430061107553286	47.33110065769945	30.6950337890932	24.866862816480563	19.402292962982365	5.741701518794886	16.73171119393308	40.04040076437125	15.22643613842353	49.11205406254911
3R_41529	19.195377044455313	41.16369773496753	19.68878223194286	18.618333472970836	30.571744021913826	9.719816567621734	NA	NA	NA	NA	NA	NA	NA	NA	NA	6.618799508620325	45.3628680498852	22.883085738345645	36.89592630135816	34.25290978468621	38.77351613753741	29.88504716607569	52.59632047214887	40.29853152151136	60.08697159946369	45.81550619262017	48.36166166026745	96.78499600277968	115.22099386623545	24.883792688146357	143.18871273347253	146.53104654727767	85.16074089844582	58.98092353550367	133.3376541484551	96.36346686172425	42.866432154308605	70.40560670019985	63.00764110847624	59.332039894863634	72.77018169035057	68.61094847775176	24.703801420962655	16.06255401033786	23.76687923763457	24.240409455144853	31.0764380932492	14.181178739576833	16.94097493277821
3R_41530	26.082605984298272	20.65710242824239	9.03349507053466	22.423689382071636	21.040130542321055	15.608568323581231	NA	NA	NA	NA	NA	NA	NA	NA	NA	26.57199948981761	33.62121498665658	30.622337770510075	26.506277700034694	30.55835461595406	31.132227216830774	26.99488446939305	24.449470168868046	35.05309195234937	39.63009612882883	47.29682237612666	73.00188406990164	56.34054557075888	128.7148824571671	143.18871273347256	58.82176004064049	156.87126299467243	119.66096061160046	97.98053943185984	102.99456703658882	89.96818724898876	66.18948460895915	84.79563746634672	87.38344083796122	68.0559726346934	56.18173217269366	53.049098981457306	46.282368731631685	30.630438918068414	11.449813558869215	15.292539326155108	28.278990539845932	30.363796233624107	17.6830329938191
3R_41531	18.72755368922106	9.322966194924577	30.57748640830729	29.517432152073813	30.33391574451563	26.416729186259076	NA	NA	NA	NA	NA	NA	NA	NA	NA	17.9887174763988	31.612356637962645	41.46143257541835	31.666279634360023	34.47900159844651	29.272085202843844	43.99537574758296	37.617743537271664	39.550415218512995	54.43522674604878	42.98848857217738	28.040187196289725	59.18498332298692	104.38337563129251	146.5310465472777	156.8712629946724	35.739960134627324	100.72435815010071	125.29167164148303	120.79599360973903	83.23913099971415	86.63067610164347	97.95292063717692	114.16235963218963	76.78757638444159	76.06784034273127	52.94893328618576	27.975220668540633	21.82757958335516	17.225104556384657	20.391773017605942	16.89204407246912	18.55721904370368	27.625530410183874
3R_41532	16.844374821028516	11.739672756621909	16.043252609033956	26.54925993937919	19.928920184674663	22.17632954025697	NA	NA	NA	NA	NA	NA	NA	NA	NA	22.65176683781335	23.884161815196297	19.578411538210535	35.444299836623934	30.39167268168522	27.030679821597513	29.830710716682823	12.631745154541507	42.14075010535188	24.480703085792623	42.93227433723302	28.688388926281878	52.444898353506225	57.14857200005715	85.16074089844582	119.66096061160047	100.72435815010071	8.095800303592512	104.40653584914415	78.94255485063492	112.48593925759279	101.56389591581483	65.97488651602401	107.8167115902965	65.26744544427189	60.6645966203434	55.07884972170687	51.66623611469904	6.871435442864015	24.401485779356342	13.8264777048047	21.270812899566312	17.975104480294792	25.123685837971554
3R_41533	20.274939768946787	10.093287207010796	44.138649429052776	31.956344589828905	25.701097379744567	42.89916360930684	NA	NA	NA	NA	NA	NA	NA	NA	NA	0.0	30.801928200705365	11.221808012819793	28.56895259553696	41.06065648150861	29.578010523856147	54.958321440963225	27.150635800013845	32.93716511137373	29.46650058785669	30.49202737798896	45.53556080648032	23.731559984602963	73.70098331851943	58.98092353550366	97.98053943185984	125.29167164148303	104.40653584914415	41.89007207286639	109.25665414408833	138.47225104008047	135.8318195092655	98.64780980899563	84.26942620947695	70.6624039225116	52.15692206081333	67.2932750590187	30.286706074382536	27.569627093223936	48.95191616448217	27.171282671344656	16.255794682810837	21.635956487000655	24.923435207043962
3R_41534	24.03663567863595	16.75231286619509	22.893447940986185	11.365602383240535	18.958819548059658	23.733933116194216	NA	NA	NA	NA	NA	NA	NA	NA	NA	5.387280845415208	19.88133682108785	26.385945045216197	25.28920577668683	29.428556293885336	24.546021335401743	27.365088592954034	29.29108807379552	39.633859670989764	36.680223211384984	26.636358042728446	34.63971235182863	43.327249137196915	61.16252840999445	133.3376541484551	102.99456703658882	120.79599360973903	78.9425548506349	109.25665414408833	37.0919677481219	127.68279798976202	139.56217199534723	71.63209428912106	100.2373059941909	103.4839242897812	75.17690492581862	70.3232553214021	31.83658915518427	32.68473740428274	19.344724538860454	21.139444229918233	30.353087347416714	24.36765924265315	30.335521903349928
3R_41535	23.936088728208585	5.560745584768005	24.317528560937294	23.47449328629492	29.892562982056912	21.008579904032807	NA	NA	NA	NA	NA	NA	NA	NA	NA	42.91796374290423	22.626482034573264	26.790778037167467	46.16960193408659	20.56523126836475	34.91906226953419	36.33415798414862	41.88306248952923	34.477852879009596	34.78741641743415	17.68329084627986	31.358919982071058	33.99382462951961	54.139272194936034	96.36346686172426	89.96818724898876	83.23913099971413	112.48593925759279	138.47225104008047	127.68279798976202	29.06255812511625	135.4148255001796	114.13192345987122	123.805279057099	135.11136840793924	72.59387598062227	57.67101377952757	26.69761216556791	34.71788248691136	10.274028898788487	26.196820454477407	20.15074548802419	28.948587308939327	14.64660667416573
3R_41536	18.783734413022387	24.5462020888818	26.835563741396406	19.737320930071906	25.464330491822707	7.727993187001206	NA	NA	NA	NA	NA	NA	NA	NA	NA	0.0	27.74379163302732	48.516781348208575	24.703214042542022	21.18174145990009	20.55192890128703	23.760884712781397	30.81331751583034	18.690231310302696	34.124079247031716	31.222980738282995	30.760958437638614	73.10385903729143	71.69435263584288	42.866432154308605	66.18948460895915	86.63067610164347	101.56389591581481	135.8318195092655	139.56217199534723	135.4148255001796	20.973583247560118	75.96988553737297	77.42088268914604	124.67277608196595	89.01204199410117	48.489707251474094	32.735667342767314	22.349165482160895	7.55859041359095	30.286093451871267	49.41626216710735	25.0558118208309	26.938726250818934
3R_41537	25.066587599487498	12.478669274708546	23.874415119462455	35.74596658504671	22.94870364538392	0.0	NA	NA	NA	NA	NA	NA	NA	NA	NA	56.181218137223425	21.1563645749369	11.561581143338632	40.03018747078679	18.459878492464796	23.508183721157415	27.178725942863977	46.9941374813492	44.7934533146341	36.43042231706854	37.698315460694246	28.148570029185375	67.48228296670894	91.11899594155993	70.40560670019985	84.79563746634672	97.95292063717692	65.97488651602401	98.64780980899565	71.63209428912104	114.1319234598712	75.96988553737297	15.245199210542605	121.5493021333639	97.64021584654452	128.96670181574933	126.33608109174097	44.93336382145279	43.823898048083585	17.291684198513146	31.49321950983953	17.585385840950735	38.213225979643816	26.705187873050928
3R_41538	20.393346874515657	14.213125821696336	7.769373905003865	17.1429183675656	20.10648393894063	13.424350429243605	NA	NA	NA	NA	NA	NA	NA	NA	NA	18.282872604943687	33.735752668739	23.703422774248597	32.184093012028804	39.42316031822375	26.775673408186215	15.478198956769392	38.232876450459756	18.55253149292221	20.74701094849406	31.638632578299966	24.045783171157883	40.10185872115172	55.35144709439498	63.00764110847624	87.38344083796122	114.16235963218963	107.81671159029649	84.26942620947695	100.2373059941909	123.805279057099	77.42088268914604	121.5493021333639	19.77769866698311	114.13821259559076	127.56433301248971	80.72214734950583	48.33555108214769	36.04982640622054	42.672759023647274	33.479207021067985	40.05928774586388	15.2336184196209	18.718179095537586
3R_41539	21.12405311431915	31.54798053489601	31.61618185167929	15.85460691276716	20.826911702225146	34.76338303338328	NA	NA	NA	NA	NA	NA	NA	NA	NA	13.527113746794074	32.09191123377352	23.383553411543527	39.68722497993315	36.94660068911244	22.011954252115242	45.80797829923375	22.630162328983157	25.73742881027191	43.85793712438418	41.80135760777184	17.790970331382518	66.7586782572919	61.430061107553286	59.332039894863634	68.0559726346934	76.7875763844416	65.26744544427189	70.66240392251161	103.4839242897812	135.11136840793924	124.67277608196595	97.64021584654452	114.13821259559074	32.480180052795454	100.10230455525547	116.8525227680649	63.110223267140526	34.87943615134557	58.288022491404945	28.30921447237817	44.45853944806205	28.982660318390625	13.849187883622504
3R_41540	17.936619162527293	0.0	18.98172174086685	23.03546729015998	19.649237530986845	26.238128066991187	NA	NA	NA	NA	NA	NA	NA	NA	NA	35.73419476565515	47.097942526380734	20.590557787915195	28.831171213910253	20.54753531029732	20.351925495671146	15.126205495552139	37.36341337199201	31.728591812572866	34.75748256188135	19.87658408093215	28.720941587349	42.455717054200285	47.33110065769945	72.77018169035057	56.18173217269366	76.06784034273127	60.664596620343396	52.15692206081332	75.17690492581862	72.59387598062227	89.01204199410117	128.96670181574933	127.5643330124897	100.10230455525547	26.443743391425205	75.45658091140574	52.79355718542542	73.17001785348435	22.455099424764512	32.717848287337496	61.51874112522251	25.520892040246448	29.725319752978024
3R_41541	16.285088938299058	12.61097659402744	13.787170210888554	11.407885130201995	3.5680032882718304	17.866671748742185	NA	NA	NA	NA	NA	NA	NA	NA	NA	40.55492109634552	17.10454296661193	16.35783082077052	16.65778251599147	16.32365231926452	26.397148263278822	22.889077698347595	10.1769431176726	39.09542246101981	18.408341187558907	16.041270981982443	35.558775336812715	32.616327614999236	30.6950337890932	68.61094847775176	53.049098981457306	52.948933286185756	55.07884972170687	67.2932750590187	70.32325532140209	57.671013779527556	48.48970725147409	126.33608109174094	80.72214734950583	116.85252276806487	75.45658091140574	18.68423150510204	83.2512593645053	110.72137188208616	72.81259320011931	61.532455187398156	45.699012088912	44.411146811665844	56.05269451530612
3R_41542	5.863548197193471	10.21648736731337	22.338706164477657	10.782136156815389	8.67160292845812	9.649510480333332	NA	NA	NA	NA	NA	NA	NA	NA	NA	0.0	24.24947863620932	11.358783065417503	19.278446311454864	9.445874759791405	27.800540955756933	37.08610057453787	16.489224291925225	6.667840206543018	23.43485026408946	17.868757549550065	23.045687306896344	21.619107832266472	24.866862816480563	24.70380142096266	46.282368731631685	27.975220668540633	51.66623611469904	30.286706074382533	31.83658915518427	26.697612165567914	32.735667342767314	44.93336382145279	48.33555108214769	63.110223267140526	52.79355718542543	83.25125936450529	47.00646481954422	107.637991905623	110.89634447896651	101.41708895138167	65.81686129261024	75.08587947464913	62.228214070438305
3R_41543	7.148461536701917	4.9821142099861495	2.72339164659527	4.506818816869924	9.86707082188753	9.41125096230041	NA	NA	NA	NA	NA	NA	NA	NA	NA	12.817357778598087	16.893375769493264	12.924705833695224	13.16170470399326	18.425286568481997	12.51420362110996	10.851118316253672	10.721388634255907	21.135407074443457	14.54486217288605	30.10213813902878	18.730548325563902	44.51341681238953	19.402292962982365	16.06255401033786	30.63043891806841	21.82757958335516	6.871435442864014	27.569627093223936	32.68473740428274	34.71788248691136	22.349165482160895	43.82389804808358	36.04982640622053	34.879436151345566	73.17001785348435	110.72137188208616	107.637991905623	34.99342123680748	98.95321307986583	115.67787233186472	92.27564580916113	82.38589553468445	72.17393130091543
3R_41544	10.154098600359049	5.8974086786266104	25.789779768175666	12.447852389809832	3.3370886704504796	11.140249051407793	NA	NA	NA	NA	NA	NA	NA	NA	NA	45.51633733067923	3.999392092401955	21.855974374307166	17.80539592523514	10.905153950239347	12.344386661742078	12.844643184375434	22.209390130147025	17.32037615238236	7.3787087849922965	15.003109394421992	28.82314649430721	16.63934117083279	5.741701518794884	23.766879237634566	11.449813558869216	17.225104556384657	24.401485779356342	48.95191616448217	19.344724538860458	10.274028898788485	7.55859041359095	17.291684198513146	42.67275902364728	58.288022491404945	22.45509942476451	72.8125932001193	110.89634447896651	98.95321307986583	16.344071024795046	75.4105908221342	52.23955731249323	93.90960117314764	81.55010438413362
3R_41545	8.630340331306437	8.59272625722326	7.045610936667003	7.772977244609117	14.586757169391149	16.231724093153865	NA	NA	NA	NA	NA	NA	NA	NA	NA	16.57971527102308	8.740876709934007	19.10694155186579	11.350093638272515	22.2448554799407	16.18757441787684	12.476723113441484	13.868503472904413	11.216169229561334	14.334708270768305	10.930021901031385	17.76766994776305	22.223748701931044	16.73171119393308	24.240409455144853	15.292539326155108	20.391773017605942	13.8264777048047	27.171282671344656	21.139444229918233	26.196820454477407	30.286093451871267	31.49321950983953	33.479207021067985	28.309214472378166	32.717848287337496	61.53245518739815	101.41708895138167	115.67787233186473	75.4105908221342	26.02321849383394	57.0861170023215	86.83410738484613	90.53050878145935
3R_41546	11.801791275879854	0.0	11.240495458558824	9.30069615710736	10.181308746151467	38.84388932210615	NA	NA	NA	NA	NA	NA	NA	NA	NA	13.225553886196753	17.431381367247827	13.336320669163227	13.580867274184131	11.407247480614336	27.977614465029273	7.464463555129915	16.594251198243224	18.45335394740727	10.72005310285505	19.617350500258787	21.259768863792914	29.009078874718494	40.04040076437125	31.0764380932492	28.27899053984593	16.89204407246912	21.270812899566312	16.255794682810837	30.353087347416714	20.15074548802419	49.41626216710735	17.585385840950735	40.05928774586388	44.45853944806205	61.51874112522251	45.699012088912	65.81686129261026	92.27564580916113	52.23955731249323	57.0861170023215	24.83852886361247	91.30666129321716	72.77990814160059
3R_41547	8.975895233350835	15.639356440482473	8.548999660177262	10.610517380616942	8.849635837485287	3.6928576440306804	NA	NA	NA	NA	NA	NA	NA	NA	NA	15.088114589200934	7.954500258521259	15.938979789373628	5.902273112932618	11.567764688530705	11.457641100850156	11.35424975375471	10.51734836612993	1.2758877627052903	16.30635067133246	16.163384463506187	10.28948737773884	11.03148016723724	15.22643613842353	14.181178739576833	30.36379623362411	18.55721904370368	17.975104480294792	21.635956487000655	24.36765924265315	28.948587308939324	25.0558118208309	38.213225979643816	15.2336184196209	28.982660318390625	25.520892040246448	44.411146811665844	75.08587947464913	82.38589553468445	93.90960117314764	86.83410738484612	91.30666129321716	40.70832485243233	126.15340253748558
3R_41548	8.444120190229139	12.61097659402744	11.489308509073796	12.67542792244666	13.08267872366338	15.881485998881942	NA	NA	NA	NA	NA	NA	NA	NA	NA	27.036614064230342	8.552271483305965	6.231554598388769	4.75936643314042	10.882434879509681	15.838288957967292	12.207508105785383	2.2615429150383557	16.461230509903075	14.025402809568691	16.041270981982443	9.482340089816724	11.860482769090632	49.11205406254911	16.94097493277821	17.6830329938191	27.625530410183874	25.123685837971554	24.923435207043962	30.335521903349928	14.646606674165728	26.938726250818934	26.705187873050935	18.718179095537586	13.849187883622504	29.72531975297802	56.05269451530612	62.2282140704383	72.17393130091543	81.5501043841336	90.53050878145935	72.77990814160059	126.15340253748559	40.136497307256235
3R_41549	11.062501659375249	8.56666795166686	9.365659218313985	11.624107365421896	9.69501424197592	4.045624939821329	NA	NA	NA	NA	NA	NA	NA	NA	NA	5.509811872983409	8.714369123247321	11.111915402130695	8.08262381367289	11.088697860546636	7.172659543259385	6.219443098626063	6.9132229214819185	12.57992445336035	5.359213810479621	10.896875511642358	16.103443367088296	12.085283428095382	25.021455898432905	24.166897978404464	18.01819283069967	15.638409936520567	23.630652895247284	16.930551891972243	23.885381640627852	11.193161127793067	19.214521347058724	25.118170526422432	23.841198544733242	22.93148319774947	32.61862812573829	44.422858225928735	65.12139313168095	76.88471170907361	65.28954528403722	70.62615127833334	77.60863311536231	99.68755820572889	115.64045633416369
3R_41550	12.444724681207635	9.637044800212013	13.16983423129653	10.170612016578097	14.99626456682608	18.204449622599004	NA	NA	NA	NA	NA	NA	NA	NA	NA	0.0	32.67733581681085	7.143035718750111	9.092520946895132	8.910138579385325	12.103289472357098	17.49135489784174	12.96167879663774	17.296576535778755	8.038439819215489	13.790704605405804	9.05775769773538	13.595299651733741	14.073902059715568	17.47701772169597	21.82869928238151	24.62932860450224	19.937418658100963	15.23677471761971	26.86978113772976	23.084800967043297	27.791115797859774	28.256602920555384	21.456062008019202	17.859251240969915	34.07320234371212	33.31556503198294	42.4125818852007	78.97022822395957	42.28781532243346	71.34344572628439	69.84446026723266	72.30284563342457	85.66859579652755
3R_41551	55.90589919048258	0.0	0.0	0.0	55.119499073992415	0.0	NA	NA	NA	NA	NA	NA	NA	NA	NA	0.0	0.0	72.20008086409057	73.52400558782442	0.0	0.0	0.0	0.0	0.0	0.0	0.0	0.0	91.61200483711384	0.0	0.0	0.0	142.25560487083192	0.0	0.0	0.0	0.0	124.84706234862293	0.0	0.0	80.22977808443382	0.0	0.0	0.0	0.0	89.98632207904397	0.0	0.0	59.65875193890944	0.0
3R_41552	25.135985682542554	0.0	0.0	17.608036307770867	16.521606957579124	27.577153982554695	NA	NA	NA	NA	NA	NA	NA	NA	NA	0.0	19.800607878661875	21.6413679075827	0.0	0.0	24.446351259842714	42.39506691001435	0.0	19.055894750482114	12.17709391218367	27.854610077240835	0.0	27.45992909846307	0.0	0.0	18.89564408164808	21.319961453509695	26.846538474445452	23.08154826409446	38.30955267850815	12.716433701601254	0.0	71.34122938060118	32.50288463101101	36.072303324784194	15.881864340291179	72.09763750461424	11.681642532393196	45.572827657237646	0.0	58.95009874141539	58.7802394942078	62.587734592240906	57.678110003691394
3R_41553	13.154329221290018	4.583949301520725	15.034447678242774	5.5288519684440764	9.078505729834045	12.98867171348722	NA	NA	NA	NA	NA	NA	NA	NA	NA	5.896504552101514	18.651931640670536	18.687079753058736	6.919906408265828	11.866931016682361	15.352110243503658	26.6237580432869	9.864547433059798	1.4958684114475818	26.764906619152587	10.203940324441572	13.786899343571255	23.711342428429468	4.462920937124138	7.389426469664557	19.282755654111863	13.388762811372414	25.289112510207843	16.306903165079312	18.043566190567123	13.975180080177605	17.625467625687943	6.720256982627016	12.757217395741641	16.98983535905657	14.960522920144468	36.221385105766444	38.51387783397951	37.562917887461495	33.87720360622832	47.817737295521326	57.21594589955463	49.130736890866594	66.40587269390515
3R_41554	8.43679658208497	0.0	5.357027107092865	2.9550347142703055	0.0	0.0	NA	NA	NA	NA	NA	NA	NA	NA	NA	12.606143730208354	6.645997614086856	7.263841613386388	0.0	7.2486643429865	4.1026617248738635	21.344610877071403	5.272356769837901	12.792075053662755	8.174389148334917	9.349292367642848	7.368756912815079	4.608409610193065	9.54128370339202	3.9494657952565335	9.513375012486305	7.155962777544016	27.032811074441607	11.620848887516768	16.073066876173737	12.804665678715573	31.40125592463196	23.945408300340553	16.36420167242141	0.0	21.32274587924609	29.039152521372817	47.050778768806595	19.120429643702263	9.053263973260279	46.168203957934175	71.02569788666982	60.0209473106114	45.17201503324661
3R_41555	7.908639397678023	0.0	0.0	8.31013420866747	2.5991308506435447	8.676714301828184	NA	NA	NA	NA	NA	NA	NA	NA	NA	11.816978634902629	12.459894713889668	13.618226634527652	10.400956888033699	6.79488616866946	3.845828429902085	0.0	9.884597326216424	11.991270355181427	19.1566477398987	17.52802292665399	17.268651870885748	8.639831350492038	17.887967658554473	18.511114072889363	20.80825195820514	3.3539939359789637	4.223418857565199	21.786729702937944	12.053493403725735	12.003072786633378	0.0	8.978554722046391	15.339776039269827	15.132771150885079	4.996976829018443	27.221254355400696	29.40354900836531	39.43161124732941	16.973029855559517	55.643141982750635	25.891978665009585	50.63718457253777	48.39334107626791
3R_41556	0.0	0.0	0.0	0.0	0.0	0.0	NA	NA	NA	NA	NA	NA	NA	NA	NA	0.0	0.0	0.0	0.0	189.9479542605326	0.0	0.0	0.0	0.0	0.0	0.0	386.1898509307175	0.0	0.0	0.0	0.0	0.0	0.0	0.0	0.0	223.69362920544023	0.0	0.0	0.0	0.0	0.0	0.0	205.49071181982575	0.0	0.0	0.0	0.0	0.0	0.0
3R_41557	4.435762179272215	0.0	0.0	6.991426181026668	6.5600498213917104	0.0	NA	NA	NA	NA	NA	NA	NA	NA	NA	9.94178093086883	5.241337379645791	11.457194774602607	14.584105075560249	11.433255796803603	12.942185961093202	16.83333539074099	8.316042894149248	20.176829735804592	3.2233483885192067	9.831038850790883	11.622676772196698	10.903207142036807	0.0	12.458916722108846	12.504470348149464	16.93055762484593	21.319309965000798	21.384375597616923	7.605572958233235	26.9289184269203	14.858679103050882	18.884443071335607	17.207409510535236	15.914251466816557	12.612068740819465	26.718536251709985	21.645396457081507	30.158488890819033	24.989361671745456	49.414053356774666	43.56653044864812	35.50144609223749	45.803205002931406
3R_41558	0.0	0.0	0.0	0.0	0.0	0.0	NA	NA	NA	NA	NA	NA	NA	NA	NA	0.0	0.0	0.0	0.0	46.431722152574636	0.0	0.0	0.0	0.0	52.361503822389786	39.92494111071186	0.0	0.0	0.0	0.0	0.0	91.67583425009168	0.0	0.0	0.0	0.0	80.45699573577923	0.0	0.0	0.0	0.0	0.0	50.23106288929074	97.98157946306094	173.97355601948504	42.24757076468103	0.0	0.0	82.67195767195767
3R_41559	10.49366392572165	0.0	12.493228670060827	13.782989585573068	23.278623395326893	8.634594329489213	NA	NA	NA	NA	NA	NA	NA	NA	NA	5.879807330473395	6.199704894047044	11.858103895963096	10.350466806052951	8.452376605444412	5.740739039781024	16.592729464174305	9.836613844050325	5.966530152456778	11.438192582560871	4.360733859179693	10.310894078247312	15.046308237810772	13.350849648071602	11.052752577501899	13.31179780266591	8.344281030044751	12.608750472828142	18.067474065947724	22.490589937170288	9.954004535840786	8.787778660461322	8.934969504949079	15.265311107040361	18.82413887094321	14.918158979836615	18.059408229311142	25.603211666871495	17.836452572159153	33.78127301349224	21.53395597228888	42.33033266488217	53.190893718995305	25.584161658190784
3R_41560	10.527734263142824	12.228825788147823	3.3423442935487406	7.374794427605331	8.649704941265044	11.550171635550504	NA	NA	NA	NA	NA	NA	NA	NA	NA	0.0	16.586223482775207	2.2660198539595524	0.0	13.567711018609474	12.79861733977155	0.0	19.737101803971104	7.981202671468159	2.550073238103398	13.610775378651772	13.792494676097055	17.25161130049547	11.905952500011905	7.39242542521231	17.80669056720245	8.92946437500893	19.67729240456513	9.66727183788372	20.056543407173503	23.967174557725738	3.9183601819372997	11.951972194931885	3.4033052900977427	5.036068321317274	6.651819804862215	27.17706400742115	26.90949797640575	23.859150843277828	39.53944454988296	45.26525439072967	39.39039425845613	31.830914183855363	28.183621933621932
3R_41561	2.7619609480817626	9.624731710603568	15.783608827456744	8.706529026116684	8.169329505003986	0.0	NA	NA	NA	NA	NA	NA	NA	NA	NA	12.38065052890139	19.581350721572772	21.401727547447628	10.897084303476532	10.67850509471478	4.029275101175098	0.0	25.890235756486796	15.704069992411792	8.028169240230119	3.060685434381659	3.618473901395139	4.525976388886375	0.0	27.151736314749137	12.45760521226202	14.0559200724161	13.274629969689594	7.608653473768787	18.942670638734224	4.191873801124093	61.679127906474704	18.813666623708794	10.7143239797285	15.85460691276716	15.706000425109076	19.013141883669995	3.850762913148353	41.312505821307646	26.673969406735353	32.387405185871316	34.877610589152596	47.157855024964185	31.688569806116654
3R_41562	11.616810221398977	5.060203774405996	2.766078036040337	6.103278146983722	8.590051803739078	4.7793813664346905	NA	NA	NA	NA	NA	NA	NA	NA	NA	6.509128401670503	0.0	15.002614205525314	5.729143292557747	5.614225249079781	12.710351013290367	14.694931387528486	2.722358869513256	6.605133245352958	10.552027192151991	12.873245678330738	9.512065293860037	7.138597779515365	0.0	10.196448862361807	11.461777836360199	9.237376939664408	4.6527587951681095	6.0003756235140315	16.598518681798758	19.834903082255785	12.97112336089589	19.78257466747347	14.082642579714797	12.503342039132542	11.009908642530561	19.992322947987972	28.343546457907	23.694604975393155	42.0715272057868	39.16366837567834	52.97328883033756	30.99155944878412	46.64875354530527
3R_41563	0.0	5.624407679566246	3.074490918107552	8.479728784354561	4.773913807304471	10.624548124687571	NA	NA	NA	NA	NA	NA	NA	NA	NA	0.0	11.442760451531328	16.675379552482838	0.0	8.320268777962603	7.06376650390179	12.250042977234111	3.025897140678497	16.518586713770333	2.345711968150861	10.731442608155504	14.801701603616353	10.579385327133108	0.0	9.066668117333565	9.099818640614492	6.160397025267485	15.514599884933384	2.223135683973259	11.069534758523634	19.596853529197354	10.813035763394918	8.24561147943036	9.391699615879485	0.0	18.356241412720813	11.110716063428855	18.002172862264473	28.53122149621237	33.772865528919446	32.17460590839322	40.762881863280384	43.05883041882463	44.44286425371543
3R_41564	0.0	0.0	0.0	0.0	0.0	0.0	NA	NA	NA	NA	NA	NA	NA	NA	NA	0.0	0.0	0.0	0.0	0.0	0.0	0.0	0.0	0.0	0.0	0.0	0.0	0.0	0.0	0.0	0.0	0.0	0.0	0.0	0.0	0.0	0.0	0.0	0.0	0.0	0.0	0.0	0.0	400.8337341670675	0.0	0.0	0.0	0.0	0.0
3R_41565	10.605207368922288	9.239112860383146	20.201642696575874	8.357698345593612	2.6140073150380703	0.0	NA	NA	NA	NA	NA	NA	NA	NA	NA	0.0	37.59363163880039	10.272129248039052	0.0	10.250666378736836	0.0	6.707641412173162	4.970586554066313	3.014975988731226	15.413034649272545	2.9380578086378315	10.420494751196793	8.68928255200753	17.99035177434342	7.446825939379859	38.86507987521319	20.239145746136348	4.2475921462021216	3.651904815292132	9.091862358901873	8.047849292755004	11.841585635682963	13.544916976431393	20.570100330664363	19.024231925172366	0.0	18.25137250321224	11.089441520939083	25.23646568345396	12.80263290413218	31.08979042372275	26.040174781653132	36.78062057394744	45.6284312580306
3R_41566	8.985667090790153	13.4197565656159	4.890461009087944	8.09300481129136	11.390490307452115	12.675010203383215	NA	NA	NA	NA	NA	NA	NA	NA	NA	11.508221473420612	6.06716963502941	11.604605237854619	15.193796879194123	0.0	9.363359003918378	12.990412426108911	4.813164968822724	8.75846943994843	7.462447100578115	8.535023040294698	3.363490388153518	4.207043769241967	13.065439560583137	9.013725379910495	2.8949383450505963	3.266359890145784	2.0565341230424363	8.840616763860407	11.738556521443115	1.9482422179412846	14.333194014687509	13.115940983511951	12.449145241687704	14.737378080434398	4.866414489067843	22.09167514986992	19.68675861456763	17.45515073569969	30.992913780193298	28.599899448774572	34.22098978629533	47.94428599999452	30.92834520981789
3R_41567	6.895358113871323	0.0	3.2837066743636756	12.679471121146006	11.897138024476831	11.347537045453127	NA	NA	NA	NA	NA	NA	NA	NA	NA	7.727210909585452	4.073809276471104	4.452530239359121	2.2670878915969257	4.443227000246377	10.059264154767815	8.722430034117785	12.927224573361192	3.9205907859843587	7.516005333357385	7.641137054681697	4.516840361762778	5.649650484372785	17.54561421054386	9.683645001447704	19.438102763417877	8.772807105271932	2.761725249763528	9.49767057756997	19.704674224591514	23.54669781109897	19.248085104253406	5.8711442361068915	6.6871963594903026	22.264723104771107	19.60536363538337	29.666970456444144	16.82380096770503	16.408398474675277	27.746978631496816	18.19273382211145	16.930958935652196	20.235132236589166	21.7557783347257
3R_41568	4.861382538302832	0.0	9.260348207613303	20.432713796423762	4.792999919477601	16.000537618063966	NA	NA	NA	NA	NA	NA	NA	NA	NA	0.0	11.488508619253592	6.2782679012252665	19.180175370736805	6.265149915639756	21.27602234833387	0.0	0.0	11.056418693308212	0.0	0.0	19.106844198971032	31.865045160735253	0.0	6.827187499146602	0.0	18.555078896195464	0.0	6.6960713479794265	16.67068615432832	14.756401326895606	43.42506516473841	16.557154884733226	0.0	20.92950732637404	9.214814842117969	8.366352538016706	33.889022938801844	19.831354164187747	39.124487860453904	34.20343060408958	27.283901270474864	31.126305359431008	5.577568358677804
3R_41569	11.13510354755491	7.760600980939965	4.242206218734941	4.680158002134152	6.5870829937326105	0.0	NA	NA	NA	NA	NA	NA	NA	NA	NA	0.0	0.0	17.25661273399967	8.7865226457977	11.480370861900324	3.2488797862497014	5.634234510362485	12.525468452520125	12.66248500761775	9.709894252778325	24.678878433819147	17.505858627353955	7.298758627132698	22.66710187502267	12.510258411897755	15.067199710709765	2.8333877343778338	3.567860710717854	15.33749858895013	5.091276403359428	13.519944622306829	9.946606615686994	11.37735814709862	8.63915958255581	9.58789930404635	8.442694367709734	15.330651491365778	9.314826222601992	15.141384189003237	21.507719837573703	23.50311285672502	21.873031427171558	38.02425947754668	35.771520146520146
3R_41570	2.910720065572702	10.143119414944872	5.544571144055721	0.0	11.479105731747076	0.0	NA	NA	NA	NA	NA	NA	NA	NA	NA	0.0	20.63600156833612	11.277211912344487	3.828000290928022	0.0	0.0	0.0	16.37080975481984	9.929934382993599	4.230283073622155	3.2255338419785167	3.8133647757970315	0.0	0.0	0.0	16.41071422710459	11.109728567111649	9.326400708806453	20.04613819166193	3.3271536998614573	22.08823986768261	13.000232704165406	0.0	0.0	29.239937075655416	11.034616696037139	35.065080789946144	12.174494596147666	15.831853055072685	18.740418960806288	10.239536899877809	20.420065246192475	18.636665776248194	46.75344105326152
3R_41571	2.5551947620551534	0.0	4.867338262000058	0.0	7.557756374211726	16.820108102834777	NA	NA	NA	NA	NA	NA	NA	NA	NA	11.453809078747229	12.076966507552633	9.899774681128257	16.802176217863735	3.2930299398989105	0.0	12.928992036387356	4.790407687646257	5.811372157948447	3.713581831375162	8.494668321428057	16.73793680156774	0.0	17.338219243516157	7.176885834406278	25.93125623970853	6.501832216318559	4.0936211148977115	7.039053725929516	2.920763768042288	7.756122683246155	0.0	26.107854156305113	14.868340841845459	0.0	24.21702718555038	35.179556456152206	14.249946918947728	24.3216686610435	4.112850024101301	29.96281614516385	17.925888640077552	40.9007992016164	29.316297046793498
3R_41572	1.734907519019791	12.09142325120234	9.914369589852443	5.468948676651144	3.4210068981183093	5.710197213081147	NA	NA	NA	NA	NA	NA	NA	NA	NA	0.0	0.0	6.721676870172155	11.408219165580034	8.943509884926094	5.061925060224254	4.389216397585756	6.505112205054146	7.891526236957279	0.0	7.690197324695704	0.0	8.528886485638209	11.772177752820761	7.309364465378465	15.650324793146721	6.621849985961679	5.558914066137179	11.948313507496731	1.9831188986868182	5.266195658127003	7.748667326078255	5.908840186258461	10.095197714447236	7.469224925998654	6.577080256492975	17.914469158449897	19.35065023022436	16.513749347706902	33.51015525254929	26.44711492492071	29.21085416919219	42.58147409657848	13.933476012127699
3R_41573	0.0	0.0	0.0	68.83141465764976	32.29223178072283	0.0	NA	NA	NA	NA	NA	NA	NA	NA	NA	0.0	0.0	0.0	0.0	0.0	0.0	0.0	0.0	0.0	0.0	0.0	0.0	0.0	0.0	0.0	36.932395250493975	0.0	0.0	90.22787048691471	0.0	0.0	0.0	55.775870243015476	0.0	47.00330433229456	186.250954536142	0.0	0.0	89.07416314823723	0.0	0.0	0.0	34.951592045017655	112.73448773448773
3R_41574	7.29754423041558	25.430086335143105	18.53459041103698	2.556005270482868	2.3982977841647117	8.006270511064265	NA	NA	NA	NA	NA	NA	NA	NA	NA	0.0	5.748563577676029	9.424466669431176	6.398188033149013	3.1349249765429237	7.097327785115627	0.0	4.560410619372169	8.298534810693823	3.535285329343646	10.782429707319032	6.373725971849802	7.972237480198956	8.252888304584397	3.416154585094361	2.7429160763682696	15.474165571095742	7.7941563312906155	16.752736643294366	8.341596147739677	22.151207093111857	32.593231580885806	12.42718189210472	4.718160672243533	13.963472254755173	18.443455362918787	4.186314435751795	13.565778424714678	3.3077052331866033	19.57691928201257	28.524241326491317	10.239138492539421	25.958046605076877	25.11788661451077
3R_41575	9.52288444360643	5.530805202275374	18.13994788392973	13.341772004125943	4.694465413056622	0.0	NA	NA	NA	NA	NA	NA	NA	NA	NA	7.114480529089689	11.252327825318863	6.149199251273499	6.261956423045252	4.090900630182788	2.315403313156909	4.015391799847174	5.951079153816055	7.219413870226704	4.613348354395575	5.276423935336369	0.0	15.604981734368879	10.769554684298583	17.831557755969783	7.158702163091343	14.135040523141889	10.170935281067441	2.186137831180753	10.88531342627214	16.861879049259812	21.266166273774243	2.7027954743311464	0.0	9.110772645907316	6.016917767687407	21.851618767918332	24.34104369084573	15.10729198769662	25.546777682743762	29.778023446471213	20.042249061020634	25.405342235365254	36.41936461319721
3R_41576	4.885799326541421	0.0	0.0	3.4225565299383858	4.817073249058101	5.3603006485427755	NA	NA	NA	NA	NA	NA	NA	NA	NA	0.0	3.8487369407544687	8.41306818707635	8.567337667692248	8.395489691073266	14.255255556342236	4.120263911144037	15.266266588706932	1.8519917801196835	4.733837613274817	3.609487393233619	2.1336455852525833	0.0	0.0	4.574318495158999	5.509252330184183	4.144060814921271	7.82743123275519	8.972937396488755	11.169610914050216	0.0	3.6369309975992623	5.54677162637723	12.635475994175048	16.36026614880971	12.348129582506653	19.619537920642895	15.894309201533483	28.789163227468936	36.69959494132783	19.097344896139088	22.850781199656872	22.59301806224898	26.159383894190523
3R_41577	0.0	0.0	0.0	0.0	2.4422696304748355	0.0	NA	NA	NA	NA	NA	NA	NA	NA	NA	0.0	5.853961229214779	3.19908685264878	3.257748146748523	9.577207777841982	10.841181746630019	6.26695603291656	4.6440239538755534	11.267580242072693	14.400413579878013	0.0	3.245292864964013	12.17760797682033	16.808403529428574	6.957576870788057	11.172825453930948	3.1515756617678576	11.905588681753695	6.82395659144733	8.494536031273485	15.038227173474972	22.127210439175343	12.655029382869056	4.804666291902696	14.219487024895834	9.390804430393715	8.5261377278184	20.721752452419402	16.84175353643141	31.897367031838357	29.047222068917442	6.951246045609905	15.860386306142464	5.6840918185456
3R_41578	1.8064301688289637	0.0	3.4410318966451663	7.592546017946881	16.02918023210253	11.891207344009658	NA	NA	NA	NA	NA	NA	NA	NA	NA	8.097428256785646	8.537977993361723	4.665854807930087	9.502824120543325	9.312211685196027	5.270606093347705	4.570164594477871	0.0	10.27107419002309	5.250735759348279	0.0	2.3666230419152607	23.68132047042943	0.0	10.147596795388933	10.184699525902237	6.8948399018174795	2.8940418912563763	4.976356088136243	4.1297484363739985	2.741648937336872	4.034055496501465	15.38108956562265	0.0	5.184765603228035	3.4241122560962043	3.10883406287306	22.66694202803649	17.19453901440902	8.722908101255516	36.010464217249016	22.81131745496666	9.638461316035507	22.798116461069107
3R_41579	23.84222171358816	0.0	0.0	25.052610482012227	0.0	0.0	NA	NA	NA	NA	NA	NA	NA	NA	NA	0.0	0.0	0.0	0.0	0.0	0.0	0.0	0.0	0.0	34.65099517658147	0.0	0.0	0.0	0.0	0.0	53.76922249704269	0.0	0.0	0.0	0.0	0.0	0.0	0.0	0.0	0.0	0.0	0.0	33.241144559089456	64.84075111526091	38.37651971018052	0.0	0.0	25.442703032770204	27.3546918767507
3R_41580	12.086152860136277	0.0	9.866856636546443	1.8142465524779887	11.916143037295484	0.0	NA	NA	NA	NA	NA	NA	NA	NA	NA	30.95821878792382	8.160633918042754	6.6894643612096685	6.812128313248908	11.12581201739009	10.075333266836134	4.368181814210744	22.65878141073573	0.0	10.037348975537979	7.653343343906427	4.524055761701697	11.317350970293086	5.857880782753462	7.27433556218975	1.9469154045787558	10.983526467662742	5.532273902880933	19.025685150595436	17.762536205969635	5.24095829874301	0.0	23.52209224306084	10.04681817268471	2.477809972788691	6.545560702548122	14.857180891525939	16.85067604912309	9.391205699334916	13.895651439255994	38.4682353608118	24.225721708475415	16.582464596438086	25.75244687864496
3R_41581	0.0	57.35753821445984	0.0	0.0	32.45615173900061	0.0	NA	NA	NA	NA	NA	NA	NA	NA	NA	0.0	0.0	0.0	0.0	0.0	0.0	0.0	30.85800688133553	0.0	0.0	18.239820812000342	0.0	0.0	0.0	0.0	0.0	0.0	0.0	0.0	0.0	0.0	0.0	0.0	31.925422213708774	0.0	0.0	0.0	0.0	0.0	0.0	19.30092065391519	0.0	0.0	37.76891467246797
3R_41582	13.118848899722142	22.857926557481974	8.329942352633948	4.5949494612996125	6.467156331001133	14.392931343558551	NA	NA	NA	NA	NA	NA	NA	NA	NA	0.0	0.0	19.76617183467348	5.7510348268291525	11.271355343848192	3.1897295811055733	0.0	8.198283689309644	2.486389503855893	9.533112631183574	2.42295664191778	2.8645235065663472	7.165874956915177	29.672555927204318	6.141246206245156	7.396440586241881	5.56360423635081	24.520321216207932	6.023303559139956	17.495040156115742	6.636897966985415	4.882757664342637	7.4468120756015255	4.240936059407033	6.275559175855916	16.577967632347097	7.525768230420962	18.290474686592717	17.8388580276645	14.07742867318827	23.07520722818047	21.474803612920958	4.666497117271406	22.57730469126288
3R_41583	0.0	0.0	0.0	6.603013615414075	4.130401739394781	0.0	NA	NA	NA	NA	NA	NA	NA	NA	NA	0.0	4.950151969665469	2.7051709884478377	16.52865241896828	0.0	0.0	10.598766727503588	15.708081022281913	7.145960531430793	3.0442734780459175	2.3212175064367364	2.744243126768665	0.0	7.106653817836565	11.766754681991689	0.0	10.659980726754847	10.067451927917045	20.19635473108265	4.788694084813518	6.358216850800627	4.677732310219723	3.567061469030059	8.125721157752752	3.00602527706535	3.9704660850727946	3.604881875230713	11.681642532393196	2.848301728577353	13.486322172053104	17.193778799579487	17.634071848262337	20.11748611893458	21.629291251384274
3R_41584	0.0	0.0	0.0	0.0	0.0	0.0	NA	NA	NA	NA	NA	NA	NA	NA	NA	0.0	0.0	0.0	0.0	0.0	0.0	0.0	0.0	0.0	0.0	0.0	0.0	0.0	0.0	0.0	0.0	0.0	0.0	0.0	0.0	0.0	0.0	0.0	0.0	0.0	0.0	0.0	0.0	0.0	0.0	0.0	0.0	0.0	0.0
3R_41585	2.3394965029206274	16.30510105086376	8.912918116129974	0.0	11.532939921686724	0.0	NA	NA	NA	NA	NA	NA	NA	NA	NA	0.0	0.0	0.0	15.383810692979136	3.015046893024327	13.65185849575632	5.918791808865639	4.38602262310469	2.6604008904893863	3.4000976508045313	5.185057287105437	3.0649988169104567	11.501074200330311	0.0	3.2855224112054713	0.0	14.882440625014882	18.740278480538223	16.112119729806196	13.37102893811567	3.55069252707048	5.224480242583066	7.967981463287924	4.53774038679699	3.357378880878183	0.0	0.0	3.2617573304734244	12.724880449748175	26.359629699921978	13.716743754766568	3.282532854871344	29.958507467157986	13.420772349343778
3R_41586	0.0	0.0	0.0	0.0	0.0	0.0	NA	NA	NA	NA	NA	NA	NA	NA	NA	0.0	0.0	18.366687237356373	18.70347510567463	0.0	0.0	0.0	0.0	0.0	20.669014666732807	0.0	18.63196649227146	0.0	0.0	0.0	0.0	0.0	68.3526999316473	58.76683669871418	65.02542494115198	0.0	0.0	24.218469973940927	0.0	20.409329512706847	0.0	0.0	0.0	38.67693926173458	91.5650294839395	0.0	39.908688919751604	45.52904753232562	16.316833751044275
3R_41587	0.0	0.0	0.0	0.0	0.0	0.0	NA	NA	NA	NA	NA	NA	NA	NA	NA	0.0	0.0	0.0	0.0	0.0	0.0	0.0	0.0	0.0	0.0	0.0	0.0	0.0	0.0	0.0	0.0	0.0	0.0	0.0	0.0	0.0	0.0	0.0	0.0	0.0	0.0	0.0	0.0	0.0	0.0	0.0	0.0	0.0	0.0
3R_41588	5.0039230756913415	0.0	9.531870763083445	7.8869329295223665	2.4667677054718826	0.0	NA	NA	NA	NA	NA	NA	NA	NA	NA	0.0	0.0	9.69352937527142	3.290426175998315	3.2244251494843494	7.299952112314142	25.31927607125857	0.0	8.53545285698678	3.6362155432215126	13.86282677455273	0.0	0.0	8.488503171304785	7.027367379522814	11.284898548762047	0.0	0.0	10.338610159958977	2.85991452287474	0.0	22.349165482160895	4.260656754674792	14.558583740973678	14.362120768201116	4.742501157170282	12.917493386243386	31.39441430580671	17.010690879003636	20.135828242995952	17.603154485283763	7.020973050697043	16.019479687299757	28.70554085831863
3R_41589	6.472140026043891	22.553762531434305	12.32864721452709	6.800708633839645	6.381099693196726	0.0	NA	NA	NA	NA	NA	NA	NA	NA	NA	0.0	15.295080337409471	0.0	17.023522251871523	0.0	0.0	0.0	36.40136141091677	0.0	0.0	0.0	8.479218283907969	0.0	0.0	9.089289544772022	7.2980182231515025	8.234356369768713	20.73774528864349	8.91472971876702	7.398102238813699	19.645747874330077	0.0	22.043158299634854	12.553509333534189	9.28807810159114	12.268026945494382	11.1384374108925	9.023544231609113	26.402222011004447	52.087891023797916	7.589383969703179	18.162038071264202	34.53301010435876	37.128124702975
3R_41590	10.127669400462226	0.0	6.430663461195286	0.0	8.32100714807798	5.555626544116953	NA	NA	NA	NA	NA	NA	NA	NA	NA	7.566311150926722	11.966947291580654	10.89954370150248	2.219881480527755	6.526061937113562	7.3873539335443485	4.2704036684475675	12.65804759109443	5.758431495395558	17.172174600783737	9.352536959823185	4.422788506234141	8.298016055001463	5.726756954716815	9.482007416826201	5.7100059288894895	6.442601574056416	5.408438516194893	6.974929082408554	17.36493648870951	7.685465657240528	0.0	2.8744462020086052	3.273976145809802	9.689384963867072	9.598565590358175	20.334461218115564	7.060066101045548	20.65723044379994	16.301530496359867	19.793239816872944	21.315104024812676	25.217546368763387	21.302768895168686
3R_41591	6.603955505189388	0.0	0.0	0.0	0.0	0.0	NA	NA	NA	NA	NA	NA	NA	NA	NA	0.0	15.606589101918829	0.0	8.685116749681907	0.0	9.634152685905425	0.0	0.0	7.509807808998551	0.0	7.318217311535778	0.0	10.821784685443184	0.0	0.0	0.0	0.0	0.0	0.0	0.0	0.0	0.0	0.0	12.809181621386209	0.0	0.0	11.365289496654057	9.207323136529869	35.919927298067144	10.6297488402944	23.231861723959017	37.063874027304955	7.047266013150198	15.153719328872077
3R_41592	1.380392572604508	0.0	13.147407949080614	2.900940847640411	16.33170342933109	4.543362533524336	NA	NA	NA	NA	NA	NA	NA	NA	NA	6.187689962081836	0.0	10.696308276161565	3.630815090756762	7.1159727436896	6.041339679156533	3.4923139408632515	5.175842788951129	1.5697384564573391	8.024751543661269	6.118764921181895	10.850800409292193	0.0	4.683312094512985	3.8771682093918973	9.339226385182384	5.268726106327108	13.268978786220167	5.704060777908402	9.467303248137073	0.0	12.330574059123252	4.701414349985978	10.709762751980636	3.961964349848584	13.082761812883536	16.629416773094935	3.849123593049099	11.26225051299551	31.106382940904094	24.28021308315002	15.494561215331405	19.149722844588215	14.253785805509942
3R_41593	2.977541003717162	10.375973396004213	5.671856982991803	12.514802665027227	8.806972303833499	0.0	NA	NA	NA	NA	NA	NA	NA	NA	NA	0.0	0.0	0.0	3.9158790854855985	15.349329637214757	17.375092630962587	0.0	11.1644212224483	3.385964769713764	0.0	0.0	3.900907585158763	4.879243600140132	30.306060909121218	12.54472193369362	0.0	3.7882576136401522	14.310758112411005	12.303800520942914	10.210603916379238	13.557189648814559	13.298676981120533	10.141067316911903	0.0	4.273027666572233	16.93190495783109	0.0	20.756637557558154	20.244127988235732	14.377979836321078	17.457673869702905	8.355538176036148	19.06450475182781	17.0809829900739
3R_41594	10.482356098215483	12.176115332164425	9.983812911333093	5.507254890442343	1.722484346062263	5.750193206491738	NA	NA	NA	NA	NA	NA	NA	NA	NA	0.0	4.128682785044259	4.51250505400566	9.190500698478052	2.2515382509330375	5.097380354288324	4.419959831405052	3.2753380148831357	7.946800935815278	10.156326172446294	7.744061853370835	2.2888407113350717	5.725750302319615	5.927316869617996	2.4535205075058095	3.939986131248818	2.2227438261067487	2.798925212718316	9.625602562720426	3.9940185578078267	5.303081726853109	7.802941396788933	8.925341305051505	3.3886358707438733	7.521541695415671	0.0	6.013315886699507	7.307320571179148	16.629416773094935	22.496580519760993	6.145928936672348	12.25644002384613	14.91468798472736	14.03107040229885
3R_41595	7.911855599141088	4.595134212382508	2.5118553291899444	5.542342457183672	5.200375675138772	4.34012142791731	NA	NA	NA	NA	NA	NA	NA	NA	NA	11.82178423825151	3.116240442880092	6.811882375139899	8.670988865583197	6.797649440799867	1.9236962052783917	10.008270167248202	4.9443085446304185	2.9990367094089376	7.665775264766296	2.9225251728052606	6.91026980111898	4.321672452665802	4.4738105368080525	9.259320988065845	5.94763258202343	5.033036853909058	4.225136392684176	1.8162991415625367	4.521898196395686	8.005302712516771	14.723728377836782	2.2455515063271783	15.346014256447242	9.461828240945835	19.996035785905445	4.538720734328705	27.577037373136434	10.75844914803841	21.224915333812735	21.647799578486413	20.35197068132107	16.88592572162707	27.23232440597223
3R_41596	0.0	0.0	0.0	0.0	0.0	0.0	NA	NA	NA	NA	NA	NA	NA	NA	NA	0.0	0.0	0.0	0.0	0.0	81.55808566861319	0.0	0.0	0.0	0.0	0.0	0.0	0.0	0.0	0.0	0.0	0.0	0.0	0.0	0.0	0.0	0.0	0.0	0.0	0.0	0.0	0.0	0.0	0.0	0.0	0.0	78.44121615261523	0.0	0.0
3R_41597	0.0	0.0	0.0	0.0	0.0	0.0	NA	NA	NA	NA	NA	NA	NA	NA	NA	0.0	0.0	0.0	0.0	0.0	0.0	0.0	0.0	0.0	0.0	0.0	0.0	0.0	0.0	0.0	0.0	0.0	0.0	0.0	0.0	0.0	0.0	0.0	0.0	0.0	0.0	0.0	0.0	0.0	0.0	0.0	0.0	0.0	0.0
3R_41598	11.782493288691823	0.0	0.0	9.904520423121113	6.970052935228692	0.0	NA	NA	NA	NA	NA	NA	NA	NA	NA	0.0	0.0	0.0	3.0991223285565526	0.0	0.0	11.923612568441536	4.417897787516788	5.3594703985730945	13.699230651206626	7.834109084223985	6.174547035229496	7.723105058942737	23.9849566351984	13.237599017240647	5.314399897963522	11.9924783175992	0.0	3.245842724638283	8.080921268122813	7.152993957150705	15.787346546991564	0.0	4.570718151235922	3.3817784366985184	13.40032303712068	24.332952657807308	6.570923924471172	16.02169722324761	18.965140554449675	22.10628702803077	23.144719300844322	17.602800354067757	21.629291251384274
3R_41599	0.0	0.0	67.87529949975905	0.0	35.13110929990726	0.0	NA	NA	NA	NA	NA	NA	NA	NA	NA	0.0	0.0	0.0	0.0	0.0	0.0	0.0	0.0	0.0	155.3583080444532	0.0	0.0	0.0	0.0	0.0	0.0	0.0	0.0	0.0	81.46042245375085	0.0	0.0	0.0	0.0	0.0	0.0	0.0	0.0	0.0	0.0	0.0	0.0	0.0	40.88173731030874
3R_41600	0.0	0.0	9.635962955504013	0.0	4.987411772685741	0.0	NA	NA	NA	NA	NA	NA	NA	NA	NA	0.0	11.954501168552488	3.266462316784129	9.97907720146759	6.519274561203927	11.06950616719087	0.0	9.483662021252886	8.628663730620023	3.675924605315975	8.40852893907348	9.940924399932667	8.289385773092986	0.0	7.104109300984061	2.8520336425888484	12.871802000792904	0.0	17.419187164985484	26.020314348526497	0.0	16.944921098799057	25.84310992539094	24.52928305811478	10.889221050461376	9.588582682827903	0.0	17.63180834647491	30.95361909714484	16.284576226472858	2.965898103604753	10.646467714941537	24.291629104610553	20.313312532501303
3R_41601	1.376291236438026	4.796025054434884	2.621669038403257	13.01544789048513	12.212384769365043	13.5895907358854	NA	NA	NA	NA	NA	NA	NA	NA	NA	18.50791645279741	3.2524767610535426	0.0	9.050068599519985	5.32112265755312	8.031186704209787	6.963875591755328	2.5802323241184637	6.260298190523411	4.000454451625705	4.575438921855774	3.6061870630202826	6.765912072010956	0.0	7.7312972188977644	13.967217388875266	1.7510239988345184	2.204925804246687	13.269930867451588	9.439174588231742	2.0888199671136185	6.14696911393899	9.374891602815842	5.338971287012418	5.925289213366505	0.0	9.474290565122484	15.350749270071873	7.485859211948629	13.291697828313797	6.455486194942772	9.655327964456035	19.092826384523647	12.632387420163312
3R_41602	4.89317226315089	11.367640873489526	6.213935869696251	0.0	3.2162283161886926	0.0	NA	NA	NA	NA	NA	NA	NA	NA	NA	0.0	7.709089787768759	2.1064409910046544	2.1450665614154008	0.0	4.7589225038023795	0.0	3.057860842868763	1.8547865363271074	7.111471847105252	10.844802917396581	14.958057606471455	8.01835454811761	5.533752570428069	6.871832085408626	9.195943485409716	8.300628855642104	13.065405419530167	6.739858534862592	1.8644110772865512	4.9509656363377115	7.284838648108784	8.332713009142653	3.1636359034711417	0.0	6.183381790435298	2.807020695602185	11.370210412565811	6.653678685871845	13.12677736565531	30.60186212331021	0.0	13.924376710087515	20.58481843441602
3R_41603	5.361789422154592	14.013354727054883	7.660172287488309	2.816994647005922	6.607959789771724	0.0	NA	NA	NA	NA	NA	NA	NA	NA	NA	6.0086332041877775	3.167769842514322	5.193391513167325	3.525748097638542	12.092594028988023	1.9555059813061448	6.782509671010977	7.539099655588798	3.0486280564020576	1.9481336684642745	2.970851343500676	7.024536354258608	8.786269169991902	9.095576775536173	1.8824861769040029	4.534485898882476	3.410841290826065	8.590004456064811	0.0	4.596671213285238	14.240933814649772	14.967196395659633	4.565366807820199	15.599772243325246	15.38925879751025	5.08167135154418	9.227543849288372	22.426435684346423	5.468174132911628	6.472765622882866	25.14944270406808	3.761546537289527	18.59557625545172	23.068859623220927
3R_41604	22.209192829095816	0.0	0.0	0.0	0.0	0.0	NA	NA	NA	NA	NA	NA	NA	NA	NA	0.0	0.0	0.0	0.0	0.0	0.0	0.0	0.0	0.0	32.27763934256904	0.0	0.0	0.0	0.0	0.0	0.0	0.0	0.0	0.0	0.0	0.0	0.0	0.0	43.07745326096321	0.0	0.0	0.0	0.0	0.0	0.0	0.0	0.0	0.0	0.0
3R_41605	0.0	0.0	0.0	0.0	0.0	0.0	NA	NA	NA	NA	NA	NA	NA	NA	NA	0.0	0.0	0.0	0.0	0.0	0.0	0.0	0.0	0.0	0.0	0.0	0.0	0.0	0.0	0.0	0.0	0.0	0.0	0.0	0.0	0.0	0.0	0.0	0.0	0.0	0.0	0.0	0.0	0.0	0.0	0.0	0.0	0.0	0.0
3R_41606	0.0	0.0	0.0	0.0	0.0	0.0	NA	NA	NA	NA	NA	NA	NA	NA	NA	0.0	0.0	0.0	0.0	0.0	0.0	0.0	0.0	0.0	0.0	0.0	0.0	0.0	0.0	0.0	0.0	0.0	0.0	0.0	0.0	0.0	0.0	0.0	0.0	0.0	0.0	0.0	0.0	0.0	0.0	0.0	0.0	0.0	0.0
3R_41607	190.73777370870528	0.0	0.0	0.0	0.0	0.0	NA	NA	NA	NA	NA	NA	NA	NA	NA	0.0	0.0	0.0	0.0	0.0	0.0	0.0	0.0	0.0	0.0	0.0	0.0	0.0	0.0	0.0	0.0	0.0	0.0	0.0	0.0	0.0	0.0	0.0	0.0	0.0	0.0	0.0	0.0	0.0	0.0	0.0	0.0	0.0	0.0
3R_41608	2.934427287826235	10.225733057238541	0.0	6.166796426341471	7.2328754440985525	14.487364603504975	NA	NA	NA	NA	NA	NA	NA	NA	NA	0.0	0.0	0.0	7.718357147681116	3.7817692250965775	6.421315342234703	3.711966265650578	2.7506911111416743	1.6684686127684567	2.132368933943475	1.6259025791692614	9.61105963854727	12.021484797630325	4.977873352946155	8.242052600779697	6.617750461174486	3.733405014709616	4.701181171769407	8.08376396217607	6.708505378544188	6.680443225139844	16.382646190543284	12.492785416422018	22.766726429323544	2.105577886378806	0.0	7.575145442792501	6.1368266878319	15.960800274525766	9.44652792865982	12.043425150112691	4.117276503938175	10.959933614116395	10.100193923723335
3R_41609	3.3882363145747023	0.0	6.45418208409412	0.0	8.351439253635215	5.575944927507141	NA	NA	NA	NA	NA	NA	NA	NA	NA	0.0	20.01785592748732	8.7515249532231	11.140000846640064	8.733239276346328	4.942914282946254	4.2860216546958085	6.352170695530931	5.779491589683839	0.0	3.7546966561797994	0.0	8.32836407610126	5.7477012069023	0.0	3.820592612120066	6.466163857765087	5.428218594362796	9.333917636577384	11.618963077259133	5.142382280584833	0.0	5.769917611346428	3.2859499352667862	9.724821585991979	16.056116770357068	5.8310941931631595	11.809811024127916	20.73277935346901	16.361149468917088	5.959688665864095	9.508026200316998	7.231363871382963	25.268074837040356
3R_41610	0.0	0.0	0.0	0.0	9.86707082188753	0.0	NA	NA	NA	NA	NA	NA	NA	NA	NA	0.0	0.0	0.0	0.0	0.0	0.0	0.0	18.76243010994784	0.0	0.0	0.0	0.0	0.0	0.0	28.109469518091256	0.0	0.0	0.0	0.0	11.43965809149896	0.0	22.349165482160895	0.0	19.411444987964902	14.362120768201116	0.0	17.22332451499118	0.0	40.825658109608725	0.0	23.470872647045017	0.0	0.0	11.482216343327455
3R_41611	0.0	0.0	0.0	0.0	0.0	0.0	NA	NA	NA	NA	NA	NA	NA	NA	NA	0.0	0.0	0.0	0.0	0.0	0.0	0.0	0.0	0.0	0.0	0.0	0.0	0.0	0.0	0.0	0.0	0.0	0.0	0.0	0.0	0.0	0.0	0.0	0.0	0.0	0.0	0.0	0.0	0.0	0.0	0.0	0.0	0.0	0.0
3R_41612	1.798414949000549	0.0	6.851527736525871	3.779428758240336	3.5462351040394458	5.91922273502422	NA	NA	NA	NA	NA	NA	NA	NA	NA	8.061499567903624	8.50009456355202	4.645152179830564	4.730329810420208	4.635446471138899	0.0	4.549886548578912	6.743236112726679	6.135300556103642	0.0	0.0	0.0	0.0	6.101553028292292	12.62821425937544	2.0279019022733795	11.440411928048047	2.881200884528672	4.954275750529426	8.22284907741689	13.64742052834078	4.016156193133739	3.0625685823951923	3.4882463539104993	12.904401355788025	3.40891930099428	6.190080025354568	5.0147483749707895	9.781854854881294	5.789469418285692	10.544318826459493	12.616723618557081	11.514833984881024	16.506880067612183
3R_41613	10.454192863131617	6.071700713728419	3.3189963753240583	0.0	1.7178564998879957	5.734744003895038	NA	NA	NA	NA	NA	NA	NA	NA	NA	7.810254551816353	12.352770417585404	2.25019059114307	4.58290416345386	8.981955924194986	2.541842540988482	0.0	6.533076147902312	3.9627250233404507	0.0	3.8616278344589663	2.2826912199021456	5.710366771147344	5.9113917839930155	9.78771426529991	1.9647002309505122	8.867087675989524	5.582810526389248	9.599741190977493	7.966575436100298	0.0	0.0	2.9671204481776097	6.759063058678806	10.001777816006795	6.605353573017395	8.99573961771705	14.575375583136486	4.738496588756306	8.41355187627816	4.086277666653727	34.225828864010516	20.452597386901786	19.990532483815663
3R_41614	0.0	0.0	0.0	0.0	0.0	0.0	NA	NA	NA	NA	NA	NA	NA	NA	NA	0.0	0.0	107.37447923377572	0.0	0.0	0.0	0.0	0.0	0.0	0.0	0.0	0.0	0.0	0.0	0.0	0.0	0.0	0.0	0.0	0.0	0.0	0.0	0.0	0.0	0.0	0.0	0.0	0.0	0.0	133.8258123226808	0.0	0.0	177.44654422855115	0.0
3R_41615	4.71985757357786	0.0	0.0	4.959468741708388	0.0	15.534728662661815	NA	NA	NA	NA	NA	NA	NA	NA	NA	0.0	0.0	0.0	18.621800541894395	24.331033442397192	0.0	35.822905882479375	8.848656995084571	5.367271665528805	6.859585653588181	5.230341630224262	0.0	15.468693684287055	16.013246157221253	0.0	0.0	0.0	0.0	13.00226954614928	0.0	0.0	10.540217781979813	8.037570821045897	9.154742614411395	6.773401934348125	8.946552401299398	0.0	13.160977176233382	0.0	15.194197032269436	22.13846502952718	13.24480505633678	25.183461517152455	21.66077493588411
3R_41616	0.0	0.0	0.0	2.7633049680078368	2.5928069312989135	0.0	NA	NA	NA	NA	NA	NA	NA	NA	NA	23.576453724136634	0.0	3.396273065788526	0.0	6.778353598916006	7.672942366228004	0.0	4.930273605533739	0.0	7.644015156553253	5.828458556308301	3.4453271372570096	17.23761972604251	8.922222311444447	3.693214973179873	2.9653748011345527	3.345833366791667	8.426285798548571	14.489147085489954	3.006041542291698	11.973868229974904	0.0	13.435063635178908	5.10081766107107	3.773987939089344	4.984818734543946	9.0516741976596	3.666500940824142	10.727910160189154	0.0	12.335057157571104	11.069563350004096	19.644325455958825	18.1033483953192
3R_41617	8.35706740476286	0.0	15.919206841438331	0.0	8.239512748174123	9.168692947808132	NA	NA	NA	NA	NA	NA	NA	NA	NA	0.0	13.166383589419494	3.597598531028568	0.0	0.0	16.255563466596442	0.0	10.445064184919415	6.3355938732273005	4.048569883174467	3.0869799827869993	7.299120893879541	4.564859347553783	0.0	11.736427994666967	9.423471984017791	14.176675399498713	4.462891060829205	0.0	9.552704179499132	12.683659387937332	0.0	0.0	0.0	19.988518594919082	15.84093170023888	9.588242513500246	23.303070412557556	15.151790638617673	17.935418146338666	19.599388499078827	11.725748806318771	14.863434761412146	9.588242513500246
3R_41618	0.0	0.0	0.0	0.0	0.0	0.0	NA	NA	NA	NA	NA	NA	NA	NA	NA	114.44790331441128	0.0	0.0	0.0	32.9043700293836	0.0	0.0	0.0	0.0	0.0	0.0	0.0	0.0	0.0	0.0	0.0	0.0	0.0	0.0	0.0	0.0	57.016768631654564	0.0	0.0	0.0	96.79183464082969	0.0	0.0	0.0	41.09611559515395	29.939223376545613	0.0	0.0	0.0
3R_41619	4.170472222569762	7.266517703053754	0.0	2.1910964794557315	6.167712436575357	13.726506226686388	NA	NA	NA	NA	NA	NA	NA	NA	NA	0.0	14.783604982074879	2.6929933698503232	0.0	5.374733110908962	6.084075844089472	5.275527618705966	3.9093423508830227	7.113792220356827	9.091708059193081	4.621536591593657	10.927558482927056	6.834078817431002	0.0	0.0	7.053968739161871	13.264992094064711	3.3407107362091284	11.48882209415377	2.383568631283385	0.0	0.0	0.0	8.089142348682481	2.99249333048049	11.857777812911934	17.94327055581075	20.350848630387887	11.341919166142102	3.3564030100222197	9.780788087000111	17.55469017434733	17.80171118948809	7.1773082223242985
3R_41620	0.0	0.0	0.0	0.0	0.0	0.0	NA	NA	NA	NA	NA	NA	NA	NA	NA	0.0	0.0	0.0	0.0	116.07930538143658	0.0	0.0	0.0	0.0	0.0	0.0	0.0	0.0	0.0	0.0	0.0	0.0	0.0	0.0	0.0	0.0	0.0	0.0	0.0	0.0	0.0	0.0	0.0	0.0	0.0	0.0	0.0	0.0	103.33994708994709
3R_41621	0.0	0.0	0.0	0.0	0.0	0.0	NA	NA	NA	NA	NA	NA	NA	NA	NA	0.0	0.0	6.754201113092344	6.878052135635188	0.0	0.0	13.231363624335124	0.0	5.94728328099724	7.600863458088839	0.0	6.851755419738537	0.0	0.0	0.0	0.0	0.0	0.0	14.407353513233154	0.0	23.81254762509525	0.0	0.0	0.0	15.010732673861812	19.826714515137695	0.0	21.87481770985242	14.223132502702395	0.0	12.265423770391267	7.338049252986585	22.32392008036611	18.00115207373272
3R_41622	5.160544540659931	17.983185721350537	6.553477193080183	1.8075092973759481	5.087953760676223	5.661728695622633	NA	NA	NA	NA	NA	NA	NA	NA	NA	7.7108136450558264	12.195493765053813	4.44308189932865	2.262277095009982	6.65069760275605	2.5094795590342516	17.40784179753374	3.224948199269549	0.0	0.0	9.531153050302565	11.26813888657266	0.0	5.8361273793161805	2.4157740381595665	5.8190564399982545	6.565643301730703	11.023459299321367	11.846895461809755	3.932572118456937	2.610747927066146	11.524344216795964	2.929342787298955	6.673006022387934	7.405825669332352	16.303133951439484	2.9604016672982185	2.3983000848998226	14.034496793117482	16.61285946074658	16.137003156801242	16.895031171332512	11.013923434875588	29.60401667298219
3R_41623	1.8360940843986353	6.398321080548464	6.995076165886832	3.858612712971306	5.430800022012843	0.0	NA	NA	NA	NA	NA	NA	NA	NA	NA	8.230398482972953	0.0	9.484948335486418	2.4147181903135997	2.366282555906975	2.6785781250167413	9.290425194889895	0.0	8.351790790981402	8.005439429244191	0.0	4.810972095399653	6.017549581599778	12.458777021530013	7.735675076892611	6.211167264664048	0.0	20.59096056831051	5.05807427984403	18.889039068409385	0.0	0.0	3.1267333828191006	7.1226593160822524	2.6349530741207032	6.960681200104967	18.959310791134122	10.23962776905134	4.993398726883061	17.732299028033584	6.459141623139229	2.576212082022471	17.634127130300524	10.532950439518954
3R_41624	0.0	0.0	0.0	0.0	0.0	0.0	NA	NA	NA	NA	NA	NA	NA	NA	NA	0.0	0.0	0.0	0.0	0.0	0.0	0.0	0.0	0.0	124.01408800039684	0.0	0.0	0.0	0.0	0.0	0.0	0.0	0.0	0.0	0.0	0.0	0.0	0.0	0.0	0.0	0.0	0.0	0.0	0.0	0.0	0.0	0.0	0.0	0.0
3R_41625	2.770219695043135	0.0	0.0	11.643417430341437	4.0968786154953785	0.0	NA	NA	NA	NA	NA	NA	NA	NA	NA	0.0	0.0	5.366430615272003	3.6432228313488397	3.570145231722954	2.0206616697050683	3.5042483755180593	15.580591257470571	3.1502055824163087	6.039131154226929	3.0698374198753244	3.6292937720955942	6.809264776445028	0.0	17.50688020392014	6.24742781682854	5.286731150688755	8.876215625468083	3.8157023401130097	4.749828135385302	6.306612356923988	12.372711860265067	7.076221043218964	0.0	5.963255611572611	0.0	2.3837493134801977	21.242525527722268	15.06764998150446	4.4589548744848795	9.745274759900795	11.660633584412688	10.346626777956956	12.713329671894387
3R_41626	0.0	0.0	0.0	0.0	0.0	0.0	NA	NA	NA	NA	NA	NA	NA	NA	NA	0.0	0.0	0.0	0.0	0.0	0.0	0.0	0.0	0.0	0.0	0.0	0.0	0.0	0.0	0.0	0.0	0.0	0.0	0.0	41.64549687242318	0.0	0.0	0.0	0.0	0.0	0.0	0.0	0.0	0.0	0.0	0.0	0.0	0.0	0.0
3R_41627	0.0	0.0	0.0	0.0	0.0	0.0	NA	NA	NA	NA	NA	NA	NA	NA	NA	0.0	0.0	0.0	0.0	0.0	0.0	0.0	0.0	0.0	0.0	0.0	0.0	0.0	0.0	0.0	0.0	0.0	0.0	0.0	0.0	0.0	0.0	0.0	0.0	0.0	0.0	0.0	0.0	0.0	0.0	0.0	0.0	0.0	0.0
3R_41628	0.0	0.0	0.0	5.5627020825365925	0.0	8.712129462243809	NA	NA	NA	NA	NA	NA	NA	NA	NA	0.0	6.255375713503792	3.418452808258982	3.4811365910969934	3.4113101989646677	3.8615256887996448	6.696690160887981	14.887413932138205	6.020107157907411	0.0	5.866521959125008	3.4678272328472595	13.012643952373722	0.0	0.0	2.9847405141215537	3.367683707146225	21.203286509408958	3.645942521716145	3.02567283399646	8.034709946970914	5.911126217322555	4.507600942088597	10.268258246694906	3.7986343909364586	5.017372652810357	0.0	3.6904454367642177	7.198646654428967	8.521153764219676	9.31170947466439	14.855805834617742	14.123296377374482	18.221574344023324
3R_41629	2.2118295723383286	0.0	4.213268932113283	4.648233322719867	2.180716880144311	0.0	NA	NA	NA	NA	NA	NA	NA	NA	NA	19.82930930549827	0.0	2.8564834175424645	5.8177248623380855	2.8505150025455097	0.0	11.191603611306654	0.0	7.545666372888722	3.2145534406651297	0.0	11.590964147988792	7.248971733359624	15.008322114612554	3.106230601589893	4.988140695496457	5.628120792979708	7.087046650484576	6.093150871899424	2.52827368461505	0.0	4.939379001514413	7.533166649465937	4.29011471766755	3.1741658450867405	4.192552182600741	19.032595985188074	6.1675247749470214	18.04572063780795	21.36100960675805	15.561860991083053	12.413616744479354	9.441221316389488	10.150717858766972
3R_41630	8.994569079189985	0.0	8.566785373755996	7.088394644009007	2.2170117519358947	22.20324256154369	NA	NA	NA	NA	NA	NA	NA	NA	NA	0.0	0.0	5.808050887818659	0.0	5.795915386590455	6.5608446168926005	0.0	0.0	12.785421755264528	6.536110047177643	4.983695839062507	2.94596973664209	3.684810180688352	15.258113883510404	3.157929307857686	0.0	0.0	25.217500945656283	0.0	12.851765678383021	10.238404665436237	5.021587805977899	11.487817934934531	13.084552377463167	6.453990470037672	4.262331137096176	7.73974638399049	21.945610000175563	3.057677583798712	18.097110542942275	26.368109353823115	9.465167552396013	7.198767570991847	15.479492767980979
3R_41631	0.0	11.12149116953601	6.0793821402343236	6.706998081798549	3.1465855770586217	0.0	NA	NA	NA	NA	NA	NA	NA	NA	NA	0.0	0.0	0.0	4.197236539462418	4.11304625367295	9.31174993854245	8.074257329810804	0.0	7.258495342949388	0.0	0.0	4.181189330942808	10.459638347544496	0.0	0.0	0.0	4.060445414620202	5.112997238981491	4.395944477462872	0.0	0.0	0.0	5.4348534980891055	6.1902639528549495	13.740139160129413	0.0	0.0	22.24801013797326	0.0	15.41104334818273	3.7424029220682016	26.867660650698916	10.217148461978583	10.984955005624295
3R_41632	0.0	0.0	16.31876421262371	4.500865291352262	0.0	0.0	NA	NA	NA	NA	NA	NA	NA	NA	NA	0.0	0.0	11.06368478234413	0.0	0.0	6.248836154266268	0.0	24.091257684107397	14.61287569703417	0.0	14.240071466171997	11.223483118197867	0.0	0.0	24.062002969251168	9.659992416905954	16.34905894816694	0.0	5.89997303712322	0.0	6.501003754979769	0.0	0.0	8.308201025232007	0.0	8.119262218880696	7.3716739007359875	0.0	11.649064929558104	6.894592708830318	15.068486270097592	6.010027129262461	9.141895937798541	4.914449267157326
3R_41633	0.0	8.70526581529167	0.0	7.874780490493828	2.462966830733097	0.0	NA	NA	NA	NA	NA	NA	NA	NA	NA	22.395814670154444	11.807142140280657	3.2261977581797017	3.2853561818904597	6.438913703746868	0.0	0.0	0.0	11.363068210225851	7.26122549154866	5.536586594705805	0.0	8.187205362947001	0.0	3.5082696933210964	11.26751041540494	3.1782839300879244	8.004322334060392	0.0	17.133047249517706	3.791417444160004	5.578682292927682	4.254091798196095	0.0	14.339991152225458	14.205581278180322	8.598393132291438	10.448680262025038	6.793792104526569	12.062881388099887	17.576030980683942	21.03046473120963	26.65799393264058	11.464524176388583
3R_41634	4.366080098359053	0.0	5.544571144055721	3.058487455613701	1.4348882164683845	4.790107087634051	NA	NA	NA	NA	NA	NA	NA	NA	NA	0.0	0.0	9.397676593620407	0.0	3.751216331895617	10.615729283616618	7.363954620366047	2.7284682924699735	0.0	4.230283073622155	3.2255338419785167	1.9066823878985157	4.769745314679177	9.87531428187702	14.307063928866915	4.923214268131378	1.8516214278519416	4.6632003544032266	2.004613819166193	8.317884249653643	0.0	6.500116352082703	4.956742508131536	0.0	2.0885669339753865	5.517308348018569	10.018594511413184	6.087247298073833	9.894908159420428	16.3978665907055	10.239536899877809	8.16802609847699	13.977499332186143	15.027891767119772
3R_41635	1.7229235669755523	0.0	0.0	1.8103905555545496	5.096064207691116	0.0	NA	NA	NA	NA	NA	NA	NA	NA	NA	0.0	0.0	0.0	4.531766550577913	8.88173218646486	7.540439376375501	4.3588976870817095	6.4601778486961745	13.71477653534964	5.008007804479362	0.0	4.514440340316571	2.8233242723446352	0.0	4.839249800138983	3.8855548669488873	10.960182096849431	0.0	2.3731559984602963	1.9694204153271324	0.0	11.542714584835489	5.868024605800777	0.0	4.945087278317918	0.0	2.965120692272658	26.423354017214574	2.3428114111783964	8.319670585416393	4.04068158216928	12.087116197799372	11.031480167237238	15.813977025454175
3R_41636	0.0	0.0	0.0	0.0	0.0	0.0	NA	NA	NA	NA	NA	NA	NA	NA	NA	0.0	0.0	0.0	0.0	0.0	0.0	0.0	0.0	0.0	0.0	0.0	0.0	0.0	0.0	0.0	0.0	0.0	0.0	0.0	0.0	0.0	0.0	0.0	0.0	0.0	0.0	0.0	0.0	0.0	0.0	0.0	0.0	0.0	0.0
3R_41637	4.658824932540215	16.2348204428859	8.874500365629414	9.790675360786386	0.0	0.0	NA	NA	NA	NA	NA	NA	NA	NA	NA	0.0	22.01964152023605	6.016673405340881	0.0	24.016408009952396	0.0	11.786559550413473	8.734234706355029	0.0	0.0	5.162707902247224	0.0	0.0	0.0	6.542721353348827	5.25331484166509	5.927316869617996	0.0	0.0	15.976074231231307	0.0	0.0	0.0	0.0	13.371629680738968	0.0	0.0	0.0	12.67003182711995	0.0	0.0	13.073536025435873	4.971562661575787	21.380678708264917
3R_41638	4.414625123278406	0.0	16.818658283126133	4.638740674681637	2.1762634079588565	0.0	NA	NA	NA	NA	NA	NA	NA	NA	NA	0.0	0.0	17.103899346973122	2.9029219360747556	0.0	9.660385913096457	5.584374027969895	12.414623598957998	7.530256570901883	6.415977323369748	2.446048127953756	2.8918232540761695	0.0	0.0	12.39954816046503	2.488976943362085	11.233254026559905	7.07257344425486	12.161414810353376	5.046220859966866	16.75037386834474	4.929291774145766	7.517782374484045	12.844060264330759	0.0	0.0	3.798745502285325	9.232394132136486	27.013301349584534	7.105795344567121	10.353386981133541	9.291199190302962	14.132910602273986	7.59749100457065
3R_41639	6.983220717260566	8.111582934851823	13.302194374324635	0.0	4.58999417988738	7.661420381370184	NA	NA	NA	NA	NA	NA	NA	NA	NA	0.0	5.500958542025948	0.0	0.0	5.999791807224289	0.0	5.889049136459279	0.0	2.6470320417934596	3.3830117329612928	12.897504307121562	3.049596812805379	3.8144266192050282	0.0	3.269012248335092	2.6247718089008636	0.0	0.0	0.0	7.982302702754479	7.0656997021101	5.198226573022348	7.927941355432206	13.544813013856343	6.681015260441007	4.412262383124685	12.017998154035482	22.717566130835007	9.495702245163839	11.240215392500827	10.918252315351882	9.79811314469135	12.419984251459967	13.353331282261648
3R_41640	0.0	0.0	0.0	7.427040927637413	6.968786803905308	11.631998464576204	NA	NA	NA	NA	NA	NA	NA	NA	NA	0.0	4.175932015826782	6.846220201826572	6.97175856800079	4.554610347391518	2.5778577486537135	8.941084955953981	6.625642894412099	10.04718156462749	10.27255660820726	1.9581714986180205	4.630069057479992	0.0	0.0	4.963197887662979	5.977613836183493	6.744543664175682	8.492869528291871	2.4339398305734483	8.079453344186733	2.6818854727627714	11.838359045591494	3.00916139185751	3.427415899782359	10.143492379067382	0.0	3.0410665628649283	4.927297722110263	26.430998274776655	2.8442543218444425	10.360439697060743	4.958681784034533	5.657015170229015	16.21902166861295
3R_41641	6.894136399109828	8.00810420145187	0.0	2.4147094440493713	4.531440037266563	0.0	NA	NA	NA	NA	NA	NA	NA	NA	NA	0.0	5.430783309030578	2.9678275620958563	3.0222482807185096	8.88487950474497	13.409975815108618	5.813923066681627	0.0	5.226528184575888	6.679709913557875	12.732972005542408	3.010693380749747	15.063065288597034	7.796669107024098	6.454619506634704	15.54772698709668	5.847501830268073	7.363295811205096	6.330658524595716	13.134121976065426	3.487781603486666	15.3957397935226	11.740207981697797	0.0	6.595786150102284	4.355975549038049	3.954895211096487	12.815862962540514	6.249710950868522	14.795766635250322	10.778969153285027	12.897492662938863	17.166161082350982	15.819580844385946
3R_41642	2.744428398686407	0.0	10.455611095180826	4.325630586822255	2.7058239071447825	0.0	NA	NA	NA	NA	NA	NA	NA	NA	NA	6.15102992845122	0.0	7.0886241051498144	9.0232592553826	0.0	2.0018489076511066	10.414869378444068	7.717766426944267	3.1208765418690554	3.988603761333119	4.5618849343597985	1.797752162605964	0.0	27.93339003811511	3.854197259357413	6.189263021242325	1.7458368773821944	2.1983940731295792	3.7801773923844926	9.411212581410911	2.0826321804992323	6.128759725958639	7.010340017848326	0.0	7.876982020985462	2.601050147986748	11.807780666223323	11.478956394505714	14.927367163225536	11.043602794296554	14.48181647033078	5.776035383222619	16.107610553120704	9.44622453297866
3R_41643	3.4866044656429995	0.0	6.641561563954917	0.0	0.0	0.0	NA	NA	NA	NA	NA	NA	NA	NA	NA	0.0	0.0	9.005601484123124	9.170736180846918	4.493392466378191	0.0	0.0	13.073177108866883	15.859422082659307	0.0	0.0	0.0	0.0	0.0	9.792976477270502	0.0	8.871854927428226	0.0	0.0	11.956287811760204	10.583354500042335	7.786160877656054	5.937431348450033	6.762696963549064	0.0	6.608904838379232	12.000768049155146	29.16642361313656	9.48208833513493	16.83615058253081	8.176949180260845	29.35219701194634	18.603266733638428	16.001024065540193
3R_41644	0.0	21.481815643058148	5.871342447222503	3.238740518587132	3.038907743623156	0.0	NA	NA	NA	NA	NA	NA	NA	NA	NA	0.0	0.0	3.9806128233053735	4.053604870811613	3.9722956214179828	0.0	0.0	0.0	10.515158652713753	8.95919266923019	10.246895532216923	4.038106806309784	0.0	0.0	17.314578182246326	6.951154239161412	0.0	4.938027751715964	12.736538752192807	0.0	4.678003652585252	13.76640611448694	5.248869918306588	0.0	8.846629522618176	0.0	5.304521998913634	8.594668555201837	4.191227258400896	9.922446160807132	18.071679509606906	8.64941166701841	3.289170734274475	21.21808799565454
3R_41645	6.209387501049387	0.0	4.731254120626636	5.21969364313085	4.897634540469644	4.087460203465594	NA	NA	NA	NA	NA	NA	NA	NA	NA	11.13357619374204	5.869655495244845	3.2076634930044063	3.266482055989136	0.0	7.246831051366626	9.425636285432146	6.984711630359748	4.236670586999184	3.609755146698644	4.128584488660361	6.507986764056519	10.175213099487943	0.0	5.232172418917024	5.601389704785757	1.5800124631383092	3.979169050023129	3.421125690618367	1.4195515977195186	3.7696360341016355	2.773316589896641	2.114826179264087	4.817547434776429	0.0	4.707990424889074	0.0	10.388653374269246	6.75476227627383	9.9946508628582	10.193783830620086	6.969882093989557	10.601938299369582	7.124163338257555
3R_41646	2.660001766241173	0.0	5.06698298152426	2.7950410381900435	5.2451697232019034	0.0	NA	NA	NA	NA	NA	NA	NA	NA	NA	0.0	0.0	17.1763933146729	6.996541959136697	6.856201794473696	0.0	0.0	0.0	12.09947706060144	7.731805322420149	5.8953973748385025	6.969792223524025	0.0	18.04938492208532	3.7356308957594613	0.0	10.152779018672991	4.2615301023832615	7.32777619212843	6.081130798434231	0.0	0.0	0.0	10.318799304512927	11.451994574808438	15.12620549555214	4.577815539669519	0.0	10.851118316253674	8.56309545625029	6.238361556720743	14.928927110259833	11.35424975375471	3.0518770264463457
3R_41647	4.640489664469395	8.085463347583962	4.419786944170356	1.2190178982302906	10.294232027414685	0.0	NA	NA	NA	NA	NA	NA	NA	NA	NA	20.801264716894785	2.7416226293531825	2.9964970948960667	6.102887047003673	4.485354197207568	6.769758810417981	2.935043093770224	8.699860258494597	3.957762755869362	3.37211831414317	3.856792164541038	1.519888500979568	0.0	11.807978651174597	1.6292429559680797	1.3081599748833286	0.0	5.575819529307902	7.9897667068019285	3.9782997012296923	3.5214739481357316	12.953720243685385	5.9268098254653285	0.0	3.3297510761339257	13.194164221164979	5.989649884998722	12.93966557434323	17.352730531025106	3.7346738322608597	10.883095152261301	4.883281434903417	8.665994020464126	10.64826646221995
3R_41648	12.099037884507425	0.0	0.0	0.0	0.0	0.0	NA	NA	NA	NA	NA	NA	NA	NA	NA	54.234640749739675	0.0	0.0	0.0	0.0	0.0	0.0	0.0	0.0	0.0	13.407629477477863	0.0	0.0	0.0	0.0	0.0	0.0	0.0	0.0	13.830034409125611	0.0	0.0	0.0	0.0	17.363160928720752	0.0	0.0	0.0	16.452130879991575	0.0	14.187617047840643	0.0	12.911222434540102	13.881485429992892
3R_41649	0.0	0.0	0.0	0.0	0.0	0.0	NA	NA	NA	NA	NA	NA	NA	NA	NA	0.0	0.0	0.0	0.0	0.0	0.0	0.0	0.0	0.0	0.0	0.0	0.0	0.0	0.0	0.0	0.0	0.0	0.0	0.0	0.0	0.0	0.0	0.0	0.0	0.0	0.0	0.0	0.0	0.0	0.0	0.0	0.0	0.0	0.0
3R_41650	0.0	0.0	15.716672403252096	0.0	0.0	0.0	NA	NA	NA	NA	NA	NA	NA	NA	NA	0.0	0.0	10.65548267205408	0.0	0.0	24.07312452305122	20.873906990045235	15.46826299140738	9.38248252981753	11.991184081463308	0.0	0.0	0.0	0.0	0.0	0.0	10.49723292939981	13.218333829020853	11.364579107130478	0.0	0.0	0.0	0.0	16.003328692368015	0.0	0.0	0.0	11.503296844875743	22.438529648029228	13.280424123624814	0.0	0.0	8.804599522790706	0.0
3R_41651	2.40723248184706	8.388593190978908	0.0	0.0	2.3733711553760655	0.0	NA	NA	NA	NA	NA	NA	NA	NA	NA	10.790559555256296	0.0	6.21767585763512	3.1658443385997153	6.204684474731577	7.023561943251024	6.090159945870658	0.0	0.0	3.498541458066132	0.0	3.1537404307630976	3.9446891466611755	8.16711218263623	3.380648895271554	5.428815337489091	6.125334136977171	3.856574012476017	6.631447051376805	5.503265362502841	7.306993084661744	0.0	8.198680258438799	4.669122625167504	3.4545858417944775	0.0	8.285608229928942	0.0	0.0	11.624068330923276	0.0	23.643009471389597	7.706475751574048	2.7618694099763137
3R_41652	2.251765384061104	7.846829880728186	0.0	7.09823963657013	2.2200909349246944	0.0	NA	NA	NA	NA	NA	NA	NA	NA	NA	0.0	0.0	0.0	2.961383558398484	0.0	3.2849784505413644	11.393674232066358	4.221546774738265	5.121271714192068	9.817781966698083	7.485926458258474	2.9500613612763145	3.689927972605975	0.0	6.324630641570533	2.5391021734714605	5.72973964063073	0.0	6.203166095975385	7.721769211761799	6.835083114610674	0.0	0.0	4.367575122292104	3.231477172845251	4.268251041453254	3.875248015873016	6.2788828611613425	9.185773074661963	10.873347251217815	7.921419518377693	9.478313618441007	4.805843906189928	15.500992063492063
3R_41653	0.0	0.0	0.0	28.158305996311263	0.0	0.0	NA	NA	NA	NA	NA	NA	NA	NA	NA	0.0	0.0	11.536101074703176	11.747637256456796	0.0	0.0	0.0	16.746631833672453	0.0	0.0	0.0	0.0	14.637730800420396	0.0	0.0	0.0	0.0	0.0	0.0	0.0	0.0	19.948015471680797	0.0	17.3259178404976	0.0	16.93190495783109	0.0	0.0	12.146476792941439	14.377979836321078	0.0	0.0	9.532252375913904	30.74576938213302
3R_41654	4.354353831308849	0.0	5.529679726479922	3.0502730756971017	8.586206659690852	0.0	NA	NA	NA	NA	NA	NA	NA	NA	NA	0.0	13.720385405626043	3.748974655431739	0.0	1.8705707223508135	6.352330754851699	0.0	2.7211402666173234	6.602176605583328	0.0	4.8253062219750245	0.0	2.3784674487701896	0.0	2.038376930139115	4.909991669380802	0.0	2.32533804601844	7.996919586575251	4.977326618145476	6.608674810903785	9.723987846311724	7.415144790588896	0.0	2.082957533078407	8.253735227877376	14.987530374728227	2.0236327932122498	9.868332757022701	14.017564943378385	3.4040119685060812	12.219133044364414	3.097768677221797	3.3305623054951616
3R_41655	0.0	0.0	0.0	0.0	0.0	0.0	NA	NA	NA	NA	NA	NA	NA	NA	NA	0.0	0.0	0.0	0.0	0.0	66.62491505323331	0.0	0.0	0.0	0.0	0.0	0.0	0.0	0.0	0.0	51.49728351829441	0.0	0.0	0.0	0.0	0.0	0.0	0.0	0.0	0.0	0.0	0.0	0.0	0.0	0.0	0.0	0.0	0.0	0.0
3R_41656	3.342826961905144	11.648902090977925	12.735365473150667	1.756265477089517	0.0	0.0	NA	NA	NA	NA	NA	NA	NA	NA	NA	7.492208103572285	0.0	0.0	2.1981403732442355	6.462146897523274	2.438334519989467	4.228580127364833	3.1335192554758247	1.9006781619681903	0.0	3.7043759793443995	6.569208804491587	8.21674682559681	5.670670159799485	2.3472855989333934	1.8846943968035583	10.632506549624035	8.033203909492569	11.511029868820303	3.821081671799653	0.0	11.197623117866181	0.0	6.483822861959412	0.0	6.336372680095553	5.752945508100147	16.312149288790295	11.363842978963254	10.761250887803198	7.839755399631532	2.3451497612637544	12.485285199586203	13.423539518900345
3R_41657	0.0	0.0	2.524173377391938	5.569521905277748	2.6129390652158238	4.361405227318621	NA	NA	NA	NA	NA	NA	NA	NA	NA	0.0	0.0	5.133965701001944	0.0	3.41549243459887	3.8662598845766776	10.057350364226945	7.4528328838861055	1.5068719387896563	9.629209938731265	1.4684285655758347	1.73603937892844	2.1714328894779746	8.991499885583165	0.0	2.9883997791572563	0.0	0.0	7.300824828937111	1.5146911408441617	6.033420321846774	0.0	9.026254440635114	0.0	3.803291482547741	0.0	6.841467686379823	5.542454834535554	14.414944261014279	6.398700466593238	6.215417031174979	5.5777570946281365	9.898427988229356	13.682935372759646
3R_41658	2.648054024538987	4.613897520722167	2.5221119863119936	2.7824867501459067	3.916207774142377	0.0	NA	NA	NA	NA	NA	NA	NA	NA	NA	0.0	3.128964985317332	6.839697329713766	12.188953151758563	8.531757847553527	5.794653697974151	13.398849239833037	2.4822488181392814	0.0	5.772807689687726	4.40168807672201	1.7346216252502624	0.0	0.0	0.0	7.46489818252124	5.053588249800889	2.1211944445917497	1.8237156345864753	1.5134541533873678	2.0094976898814556	2.956769953540274	4.50944153046838	2.568112770967999	7.600370974107246	5.019421396237392	0.0	9.229880890233089	1.8003965193294171	6.393474904758535	9.315511724347799	13.004137916685089	9.890344339402708	9.114507379105174
3R_41659	4.818041832166403	0.0	2.2944473456456436	3.7969781116868453	2.3751344326088857	11.893415963501486	NA	NA	NA	NA	NA	NA	NA	NA	NA	10.798576315698538	11.386085065441524	7.777869038107825	0.0	0.0	5.2715850320723225	3.047342290894419	2.25818252437708	5.478923676401618	7.002281343261634	2.66957258541164	9.46825043143661	0.0	0.0	13.53264208597558	1.3582121581719548	1.5324712263202545	5.789158835221242	4.977280374185302	9.637869447072674	3.6562108785435994	5.379739685156114	8.204771402761562	2.336295756352388	0.0	2.2831654902275953	6.2188229675228195	0.0	8.189396500441571	7.755136226722959	2.8248747168063097	18.590451673613863	7.712201216471206	11.05568527559612
3R_41660	0.0	0.0	0.0	2.330475393675556	0.0	0.0	NA	NA	NA	NA	NA	NA	NA	NA	NA	9.94178093086883	0.0	0.0	5.833642030224099	0.0	6.471092980546601	5.611111796913664	8.316042894149248	10.088414867902296	0.0	4.915519425395441	0.0	3.6344023806789356	22.574076833127908	6.229458361054423	0.0	2.8217596041409885	0.0	6.109821599319122	7.605572958233235	6.732229606730075	0.0	7.553777228534242	0.0	3.1828502933633116	8.408045827212977	0.0	12.368797975475147	15.079244445409516	21.419452861496104	2.6007396503565614	15.559475160231475	21.300867655342493	7.633867500488567
3R_41661	8.477234387053567	0.0	0.0	0.0	8.357989402069437	6.975397772057951	NA	NA	NA	NA	NA	NA	NA	NA	NA	0.0	0.0	10.9479861179536	0.0	0.0	0.0	5.3617290503841675	11.919661481613922	2.410010218443326	3.080088460140575	2.348525947688933	5.553056680049533	0.0	0.0	2.9762967725037797	4.779486444181573	2.6963480661791666	0.0	2.9191369863413574	12.112579155704783	0.0	4.732764455045836	7.218053796154942	8.221317877255723	0.0	16.068709803118132	0.0	14.773842026261983	8.645433482034788	6.8224923929209815	19.8812097716146	8.920765758532712	6.7847208087387205	7.294584500466853
3R_41662	3.0561189001394813	0.0	0.0	11.239436936322166	4.519695023032366	15.0881601195787	NA	NA	NA	NA	NA	NA	NA	NA	NA	6.849615325603313	0.0	3.9468470217881744	2.009609954803872	5.9079005566423906	0.0	0.0	2.8647631270608387	6.950642100317228	17.766391494873066	0.0	4.003853308424027	0.0	0.0	0.0	5.169142973325499	3.888230481860627	0.0	0.0	1.746677295780237	6.957483283486832	6.824815849406344	0.0	2.9638587069277236	2.192896856219209	2.896456880156779	15.778578160764779	4.260881866198083	12.467024719616616	12.297847974987159	10.751031203076229	6.43203186171303	13.045080537065965	10.519052107176519
3R_41663	0.0	0.0	0.0	26.008816988959257	24.404053025126412	0.0	NA	NA	NA	NA	NA	NA	NA	NA	NA	0.0	0.0	0.0	32.5526131610215	0.0	0.0	0.0	0.0	0.0	0.0	0.0	0.0	0.0	0.0	0.0	0.0	0.0	0.0	0.0	28.293505508745522	0.0	0.0	0.0	0.0	0.0	0.0	0.0	0.0	0.0	0.0	0.0	0.0	26.413798568372115	0.0
3R_41664	6.2839964206356385	8.759251959882626	9.576205045702437	3.961808169248445	7.434723130910605	4.136573097383204	NA	NA	NA	NA	NA	NA	NA	NA	NA	0.0	0.0	6.4924103722748105	3.3057304837936563	1.6197112378805105	7.333905377952814	0.0	4.712424306684574	8.57515263771695	5.4796922604826515	2.7854610077240833	3.2930917521223977	6.17848404715419	8.527984581403876	0.0	5.668693224494424	6.395988436052908	14.094432699083862	0.0	2.8732164508881115	1.907465055240188	8.4199181583955	0.0	0.0	14.428921329913678	0.0	0.0	8.761231899294897	8.544905185732059	6.068844977423897	4.421257405606155	8.817035924131169	2.68233148252461	7.209763750461424
3R_41665	2.601317411189723	4.532464913055992	4.9551963533719	6.8334436934489835	0.0	0.0	NA	NA	NA	NA	NA	NA	NA	NA	NA	0.0	6.147481146443758	6.718980650007626	6.842185838899024	6.70494182708659	11.384762861081986	6.581183671951686	7.315315710737787	4.437202929263886	1.890306997198187	4.324000842315364	3.4080131249401466	0.0	0.0	5.479824382588187	5.866517657118176	0.0	10.418782981959879	1.7915281143611221	4.460227703544721	0.0	2.9045846836021383	6.644778765413395	2.522787074248146	5.5996716352553095	4.930831528032639	6.7152312188413275	7.253583088706243	14.1489645434023	10.467722985528583	9.151098360580729	12.774622446033607	5.551877436753706	4.476820812560884
3R_41666	2.803754563811491	0.0	0.0	5.89218335590776	1.3821577804978642	0.0	NA	NA	NA	NA	NA	NA	NA	NA	NA	6.2839964206356385	3.3129421742508196	0.0	0.0	3.6133635916400495	4.090245541530104	7.093338043309793	5.256400653370601	1.594170183406091	0.0	1.553499654113302	5.509842231177552	4.59446284526814	23.78102055774103	7.875026479776539	1.5807639990483802	5.3507296254917325	4.491833285607604	3.861893289323197	3.20488475715146	2.1276523313963187	6.261244804340796	14.323764342564283	0.0	2.0118145823161093	2.6572769129670064	7.237817305910691	5.863548197193471	15.250051278297423	13.538798133812065	8.219371744101368	7.867860850586569	10.471877772242642	17.69244230333724
3R_41667	10.480097456522266	14.608190081769344	7.985329352912829	0.0	4.133071682342029	0.0	NA	NA	NA	NA	NA	NA	NA	NA	NA	0.0	0.0	10.82767857819587	0.0	0.0	6.115538421175908	0.0	0.0	2.3835265896692235	3.0462413342049643	0.0	0.0	0.0	0.0	2.9435902145641775	4.726964615124632	5.333435735299451	6.715973102527725	5.774117115840048	2.3958947780514954	3.1811634405427824	0.0	7.138734523669724	8.130973724758409	6.0159368182251605	3.97303264362811	0.0	11.68919369110838	0.0	0.0	9.831367469479748	17.645470731163606	4.473442291476079	9.61923230830794
3R_41668	0.0	0.0	0.0	0.0	0.0	0.0	NA	NA	NA	NA	NA	NA	NA	NA	NA	0.0	0.0	0.0	0.0	0.0	0.0	0.0	0.0	0.0	0.0	0.0	0.0	0.0	0.0	0.0	0.0	0.0	0.0	0.0	0.0	0.0	0.0	0.0	0.0	0.0	0.0	0.0	0.0	220.45855379188714	0.0	0.0	0.0	0.0	0.0
3R_41669	0.0	4.796025054434884	2.621669038403257	7.23080438360285	1.3569316410405603	4.529863578628466	NA	NA	NA	NA	NA	NA	NA	NA	NA	0.0	0.0	5.33226403665185	9.050068599519985	3.5474151050354137	2.007796676052447	6.963875591755328	0.0	0.0	6.000681677438558	1.5251463072852578	0.0	2.2553040240036517	4.669397330225382	0.0	0.0	5.2530719965035555	4.409851608493374	3.791408819271883	4.719587294115871	6.2664599013408555	3.073484556969495	0.0	5.338971287012418	5.925289213366505	10.43511290270405	2.368572641280621	15.350749270071873	11.228788817922945	11.076414856928164	6.455486194942772	13.517459150238448	8.812073715933991	14.211435847683726
3R_41670	3.668034109782794	0.0	0.0	1.92712388323171	3.6164377220492763	6.036401918127074	NA	NA	NA	NA	NA	NA	NA	NA	NA	8.221088077449227	0.0	0.0	0.0	0.0	5.35109611852892	0.0	6.876727777854186	8.342343063842284	7.996383502288032	4.064756447923154	12.013824548184086	6.010742398815163	0.0	10.302565750974624	2.0680470191170266	7.00013440258053	2.93823823235588	0.0	10.482039653975292	0.0	4.095661547635821	3.1231963541055046	7.114602009163608	2.6319723579735075	6.952807126349193	3.156310601163543	5.114022239859917	22.44487538605186	11.808159910824777	4.301223267897391	7.719893444884079	15.657048020166279	10.521035337211808
3R_41671	0.0	0.0	0.0	0.0	0.0	0.0	NA	NA	NA	NA	NA	NA	NA	NA	NA	0.0	0.0	0.0	0.0	0.0	0.0	0.0	0.0	0.0	0.0	0.0	0.0	0.0	0.0	0.0	0.0	0.0	0.0	0.0	0.0	0.0	0.0	0.0	0.0	0.0	0.0	0.0	0.0	0.0	0.0	0.0	0.0	0.0	0.0
3R_41672	0.0	9.766149549048045	0.0	5.889637036393539	2.763120956172481	0.0	NA	NA	NA	NA	NA	NA	NA	NA	NA	12.562561556551627	6.623020958549823	10.858093405662713	7.371464691605561	7.223604137824922	0.0	0.0	0.0	9.560887556313627	4.073064255847088	6.2113132237926845	14.686563043173354	0.0	0.0	0.0	3.1601617370777038	7.131223061804884	4.489892130341569	0.0	3.203499759417168	4.253465723871811	0.0	0.0	0.0	0.0	0.0	9.646252623780715	0.0	0.0	0.0	9.858983670236714	0.0	8.972016281218878	6.430835082520476
3R_41673	7.386200804209543	0.0	2.813964580627824	9.313407814725274	4.369381703359763	9.724244730067122	NA	NA	NA	NA	NA	NA	NA	NA	NA	0.0	0.0	3.8155851390590003	5.828326638852597	5.711419125829227	2.155065589421214	11.21199833314958	0.0	3.3597408967820406	10.734704656070797	4.911040592206016	3.8706955446358933	31.469454053386716	5.011890710711163	4.149188211326455	3.331487134213124	0.0	4.7333076945833215	2.0347515212311063	1.6885873447132862	0.0	9.896760295517263	5.031263010531691	5.7305769258320085	4.239933602639783	2.800128245873661	5.084607875040677	8.238352000065907	8.034935901298848	19.02216557844028	8.661233186381077	16.581651159368324	4.729213137754097	13.558954333441804
3R_41674	4.747499492017554	0.0	0.0	0.0	4.680718808626003	15.62570803989556	NA	NA	NA	NA	NA	NA	NA	NA	NA	0.0	0.0	0.0	0.0	12.236764256901075	0.0	12.010901093832762	0.0	0.0	20.69927676726975	0.0	0.0	0.0	0.0	0.0	0.0	12.080270984638727	0.0	0.0	5.426719211779888	0.0	10.601946729458463	8.084642978123764	0.0	13.626140933813065	0.0	0.0	6.619027320697168	12.911189094693244	7.641591040387337	22.26811929031504	13.322373460766277	10.13237953867276	0.0
3R_41675	3.85557925451604	0.0	7.344414095693309	6.07697091359155	2.8510085727927112	0.0	NA	NA	NA	NA	NA	NA	NA	NA	NA	0.0	2.277893950369246	6.224144902076773	7.605931612533562	3.7266840015443377	7.030869454190793	7.315795583015259	1.807083042694144	1.0961104739055556	4.202617726529501	5.340732312669542	5.051234673291193	3.1590346495556503	0.0	6.768332434498786	5.434463629308715	3.6790242639008257	6.176938400481801	9.293685232971447	1.1017982228435383	5.851676388251706	8.610142230939513	0.0	3.7391844090966875	5.533088143754056	5.481226069880517	4.9765372855444205	9.407125333012237	3.932078842899295	4.654464935122965	5.6514289072849175	9.467043328763907	6.171595028163045	12.164868920219693
3R_41676	0.0	0.0	0.0	0.0	9.486441977126292	0.0	NA	NA	NA	NA	NA	NA	NA	NA	NA	0.0	0.0	12.426126676905795	12.653983157548417	0.0	14.036703171452714	0.0	0.0	0.0	0.0	0.0	12.605603442842414	0.0	32.64421397629377	0.0	0.0	12.241580241110164	15.414852210104435	0.0	0.0	14.603144933292834	0.0	16.385196302844307	18.662635537390592	0.0	0.0	0.0	13.414823917021266	0.0	0.0	22.565468064221324	0.0	10.267678375242575	22.078564363430836
3R_41677	7.358265097688328	0.0	14.016608746924522	0.0	14.509520179840667	0.0	NA	NA	NA	NA	NA	NA	NA	NA	NA	0.0	0.0	15.838141793181745	6.451425603772794	6.322019657687924	3.578191353085904	18.61598815526727	4.59835654736997	2.7891948821620947	7.129402941021302	5.4360736761937485	9.640140000539848	0.0	8.32155832829879	3.4445794719597456	2.765739129953784	3.1205843731120466	7.859009371868676	10.135278946525593	0.0	14.89034748114882	0.0	4.176861689908118	0.0	0.0	0.0	0.0	10.258991664227306	10.005683228073545	7.895925386663466	8.628475118353917	0.0	7.852210920854949	5.6281968157913695
3R_41678	4.428190034889709	3.8577791151412044	0.0	6.979491346303167	1.0914752291879686	14.574747137246387	NA	NA	NA	NA	NA	NA	NA	NA	NA	0.0	10.464780128429014	7.148522857830749	7.279604513645983	8.560303845131548	9.690069584389684	11.203066503363301	4.15092342480239	3.776697474446865	4.826768874033882	3.6803462273445553	2.9007090203058334	7.256396422741692	0.0	9.328236384972584	4.993249750493551	5.633885341419086	8.867881862077834	1.5248479307279883	3.796294866827241	8.400921547490075	0.0	3.7704412113748935	0.0	1.5887084769194817	10.492115909342244	0.0	7.71730225339052	7.526751580467297	10.691444207411166	14.279650070684266	0.0	10.632252820795742	2.540278658407713
3R_41679	2.2722790140490465	0.0	4.328417837756183	2.387634916295489	2.2403160100151087	3.7394388897157205	NA	NA	NA	NA	NA	NA	NA	NA	NA	0.0	0.0	5.869102579001055	5.976723649746064	7.3210493933632055	3.31490467328631	2.874367710962781	0.0	6.45990825896687	4.953611083407583	2.518041135223593	7.442341205742629	5.585314941015351	7.709250252285214	0.0	2.562233447651649	0.0	1.820184020604483	7.824596336899576	2.5973715638722235	5.17301314910969	5.074372541149355	3.869524284553981	2.2036819117381317	1.6304579989128105	6.460702347259306	0.0	7.92010452003533	9.269455660485795	16.458605509902227	9.325847786176961	22.317542927793824	7.274437867813766	15.642206427069778
3R_41680	2.2354651175787588	0.0	4.258291799019699	0.0	7.7140698462740165	3.6788550814369754	NA	NA	NA	NA	NA	NA	NA	NA	NA	0.0	5.282892277864286	1.4435038573310075	2.9399464488754337	4.321463282039005	3.2611988754081795	0.0	4.190987490950087	6.35524928338209	6.497808126873602	3.715868355702242	2.9287062118151623	5.494825522805176	3.792175149952086	4.709135534571648	2.5207219095476754	4.2661970436960965	5.372083965672384	6.158262101485389	2.5552907422583	3.392802373333116	9.984322118193905	5.710249383721336	2.1679793781801546	4.812127330814024	2.118676835468006	1.9235977741665435	7.7917884523201755	13.678917505184309	10.794636361084905	9.174756836176853	4.70485060687868	8.349346186555406	12.82398516111029
3R_41681	3.702588813072212	0.0	7.052985731633541	4.863195868617845	1.8252531808687185	3.046633911289942	NA	NA	NA	NA	NA	NA	NA	NA	NA	4.1492674053469125	6.562519482479714	4.781735301304315	4.869417441157656	8.35055237114531	0.0	0.0	3.470754984654925	6.315699059466096	8.071713406820006	2.0515242363483117	2.4254001485800134	1.5168416444626331	3.1404796203285756	6.499763148630864	1.0437645246357132	1.1776798576232161	10.380712635922455	2.5499740731386114	2.116157134824815	1.404870066377301	0.0	7.881546037765531	8.977031367543004	1.328383422465647	0.0	0.0	10.324397739163382	1.2586842922745483	14.899248303124612	9.768921587037292	2.5975395585793226	5.926704446114897	7.43410410124655
3R_41682	1.687944900077038	17.646176514703676	0.0	1.7736361403194496	4.992604288846788	5.555626544116953	NA	NA	NA	NA	NA	NA	NA	NA	NA	7.566311150926722	3.9889824305268844	10.89954370150248	4.43976296105551	8.701415916151417	0.0	0.0	3.1645118977736075	7.677908660527411	2.4531678001119626	3.741014783929274	0.0	11.064021406668617	5.726756954716815	7.1115055626196515	0.0	0.0	0.0	9.299905443211406	5.78831216290317	12.809109428734214	3.769458415523233	11.497784808034421	6.547952291619604	4.844692481933536	9.598565590358175	0.0	4.7067107340303656	11.47623913544441	5.433843498786622	11.875943890123768	4.736689783291705	5.403759936163582	11.619692124637465
3R_41683	7.275711637355249	0.0	2.3098923913530567	3.8225374258268463	2.391122622506776	3.9911587850593366	NA	NA	NA	NA	NA	NA	NA	NA	NA	5.435633403489242	2.865682591264826	3.1320902693472346	4.78428458200503	1.5627729969078974	3.538047097067737	0.0	4.546766907721092	2.757902493805751	8.811771398681898	1.343771391160833	4.765992924724637	0.0	0.0	6.811868454645898	1.3673549475687743	1.542787038614108	5.828128490806128	16.702616264406426	4.158319994366862	0.0	8.123930010718171	6.19500129475527	2.3520225041513196	8.701060450443459	2.298534592256053	6.2606849022331446	6.762596350091497	9.893427993652375	3.9036699181634638	8.531670984640149	6.805670212193991	7.764115809551416	6.956316558036828
3R_41684	5.1922212218542665	0.0	2.4726390130016305	0.0	1.279796215489015	0.0	NA	NA	NA	NA	NA	NA	NA	NA	NA	5.81860837507215	3.0675881701529804	5.029148947298542	1.7071226277397182	3.345760603468148	5.68098755257754	6.568010766283248	0.0	8.856642836393007	1.8865233562910646	1.4384486388967441	0.0	8.508400769499765	0.0	0.0	2.9273876139302666	3.3029724109320457	2.0795857465192933	8.939710946962125	0.0	9.850400005043404	0.0	11.052464279540695	15.10642476245147	3.725642216891242	9.841923938659225	11.16965000571886	12.66836253813177	7.060321978923526	16.714833244466135	6.088521006919604	1.8212932493401452	8.311147187646311	5.957146669716725
3R_41685	0.0	8.42926895057709	2.303861340722892	2.5417046069031426	1.1924397412501158	0.0	NA	NA	NA	NA	NA	NA	NA	NA	NA	10.842882298344076	2.858200391287634	1.5619562439825636	3.1811953182348502	6.23477059862994	3.528809376187665	15.299226868869408	9.06979090730787	2.7507017040046917	7.031011330123208	1.3402628496695517	0.0	5.945725043512798	4.103356997393138	5.095562172992297	8.182708981273189	6.155035496089707	9.688185741897044	3.331801260053919	2.7649751746703943	5.50681817514325	8.102718705207158	4.119217571099241	2.3458814532266428	1.7356684553887212	4.5850663929076365	4.162892310971387	10.117409160841849	9.86759658896921	3.893477568507685	7.09116256773833	3.393950419135907	14.197047272295494	6.938153851618977
3R_41686	1.6826892335485155	0.0	6.410640637756172	0.0	3.31803938380027	0.0	NA	NA	NA	NA	NA	NA	NA	NA	NA	0.0	0.0	4.346242542934356	4.425939101290936	0.0	4.90956820838564	0.0	0.0	3.8270011771855623	2.4455294987104725	3.7293665801391462	6.613526248424328	0.0	0.0	0.0	0.0	6.422541579534186	2.695799270786297	2.317737202440206	1.9234297984668725	5.107690547503564	7.515443296543986	2.8654961878871466	3.2637821360148567	9.659215628224516	6.379119356193757	8.687634368744904	0.0	4.576202465840936	16.25077326596124	15.785288505744857	7.082912096811131	19.75209327297572	1.930585415276645
3R_41687	4.493130004223542	0.0	5.705914322843486	3.147487321527633	5.906569877674937	0.0	NA	NA	NA	NA	NA	NA	NA	NA	NA	0.0	14.15766327767602	7.7369139771219455	3.9393924471998303	3.8603741281586306	6.554783790456672	3.789120298885809	8.42359448816134	6.8125923957843675	4.3533813801524985	0.0	5.8864965730779115	12.271353996657284	15.244018628190764	4.206682736194719	5.066476392331044	3.811004657047691	4.798896253861612	4.125893384851988	1.7119857836700525	2.2730992344201777	0.0	5.100980280885479	2.904992229145787	4.298685569420011	5.677858198330426	2.5775321676014515	6.264381976955427	2.0365686262529987	19.285752168441757	7.025000219531257	8.405709998802186	7.991241599207269	10.310128670405806
3R_41688	0.0	0.0	0.0	1.5522346357875458	1.4564605677865878	0.0	NA	NA	NA	NA	NA	NA	NA	NA	NA	13.243629814059437	0.0	5.723377708588501	5.828326638852597	1.9038063752764092	4.310131178842428	11.21199833314958	2.769488544703007	3.3597408967820406	2.1469409312141594	1.6370135307353384	3.8706955446358933	4.841454469751803	0.0	8.29837642265291	3.331487134213124	0.0	2.3666538472916607	2.0347515212311063	6.754349378853145	0.0	3.2989200985057545	7.546894515797537	0.0	2.1199668013198916	8.400384737620984	0.0	12.357528000098862	4.017467950649424	2.377770697305035	20.786959647314585	8.290825579684162	7.882021896256827	15.253823625122031
3R_41689	6.045759141792398	0.0	7.677628656902514	2.117560612525583	5.960716494017825	6.632913978401905	NA	NA	NA	NA	NA	NA	NA	NA	NA	0.0	19.04993225367842	7.80783969568164	7.951011169845525	0.0	0.0	5.0984744854492074	0.0	6.875044687790471	2.928859753893772	4.466432193864596	2.640204077214352	0.0	13.674456320709758	0.0	2.272409651832755	0.0	3.228592414422122	5.551621614794628	6.910719493435047	9.175748618743976	0.0	3.4318279391289814	7.817660877688786	2.892061609010044	11.459816344983256	0.0	8.429078297146363	2.7403176356977887	0.0	7.089399693265306	19.793122285868105	17.204264076851448	13.872858030720057
3R_41690	0.0	13.779798814937301	15.065005498727007	0.0	1.9493481379826585	0.0	NA	NA	NA	NA	NA	NA	NA	NA	NA	26.588201928530918	0.0	2.5534174939739347	5.2004784440168494	0.0	2.884371322426564	5.002100882370596	3.7067239973311583	2.2483631915965177	2.873497160984805	0.0	0.0	6.4798735128690295	6.707987871957927	0.0	2.2294555669505507	2.515495451984223	9.502692429521698	10.893364851468972	4.52006002639715	9.002304589975035	4.415322936719591	0.0	3.8349440098174568	0.0	11.2431978652915	0.0	5.513165439068495	8.065556846044652	9.547329293752227	4.636928498562552	13.870702856255132	14.76917883365685	11.342189314750291
3R_41691	2.3095029580113886	8.048030646900703	13.197974902730925	7.2802457810975705	2.277016343512507	0.0	NA	NA	NA	NA	NA	NA	NA	NA	NA	0.0	5.457859863990132	2.9826244231604364	15.186582350761455	0.0	3.3692086672219124	5.842909862598131	0.0	0.0	0.0	15.355746581043025	9.077111880850198	7.569083020730205	0.0	6.4868006580210595	7.812622072219879	0.0	0.0	0.0	2.6399210980382217	3.505170828005474	20.629998906610062	3.9329139273921165	13.438692683975704	6.62867112378513	13.133080127548476	3.97461334961335	9.659819786402066	0.0	0.0	27.081776131205793	3.240449100321712	7.393606009522966	2.6497422330755667
3R_41692	0.0	0.0	0.0	12.389654638376955	3.8750678136867394	12.936192231816566	NA	NA	NA	NA	NA	NA	NA	NA	NA	0.0	0.0	10.151768945738795	10.33792078568198	5.065278780280869	17.201341704652965	0.0	14.737036013631757	8.938946992044338	0.0	0.0	0.0	0.0	0.0	0.0	8.863774860118554	5.000500050005001	6.296733569460843	0.0	4.492665723206865	0.0	0.0	6.693104429161856	22.870211549456833	22.56158607950139	0.0	0.0	5.479752315195353	0.0	6.326311127981274	13.8264777048047	27.57327598091929	0.0	9.018759018759019
3R_41693	4.54615093312021	0.0	2.164967491930625	5.971179505001162	1.1205506296149879	7.481499187696226	NA	NA	NA	NA	NA	NA	NA	NA	NA	10.189192934406053	0.0	0.0	7.473523175769045	4.3941692888871895	3.31606657467898	2.8753752005214785	6.392247482253524	1.2924345020043078	8.258912274824887	1.2594618646912261	0.0	3.7248484266054005	0.0	0.0	2.5631315315800234	7.229955382499344	3.641644020192916	4.69640335341985	1.299140981999882	5.174826332828269	2.5380755752611748	0.0	11.022271601998998	6.524117951485681	8.617289168864614	7.8238445746332195	6.3383044655256455	3.0909015603489256	14.634999454846271	17.32550220633607	6.378675831548102	12.12831269700928	14.343715053494234
3R_41694	0.0	0.0	15.960341742837398	0.0	5.507202319193041	0.0	NA	NA	NA	NA	NA	NA	NA	NA	NA	0.0	0.0	3.606894651263784	3.67303387088184	7.1987166128022695	4.074391876640452	14.131688970004785	0.0	0.0	0.0	3.0949566752489814	3.658990835691553	4.576654849743845	18.95107684756417	3.922251560663896	6.298548027216025	0.0	8.948846158148484	0.0	0.0	12.716433701601254	0.0	9.51216391741349	5.417147438501833	4.0080337027538	0.0	4.806509166974283	3.893880844131065	11.393206914309411	0.0	3.2750054856341886	7.837365265894372	2.980368313916234	6.408678889299043
3R_41695	5.346318471637247	0.0	5.092046376321577	2.8088664678925497	2.6355572516830668	4.3991585289565815	NA	NA	NA	NA	NA	NA	NA	NA	NA	0.0	3.158629533817867	8.630677432228469	0.0	0.0	0.0	0.0	0.0	1.5199157601889075	5.827537523514114	1.4811396125161038	8.755334625387247	2.190229299485822	0.0	1.8770544360802899	3.0142680377567213	3.400999621808842	4.282609393903706	9.205028007218214	6.111210588039016	6.085646961071333	0.0	6.828290792322998	0.0	3.836213626460974	5.067008655970887	0.0	13.044340321621254	3.634930812726911	19.36226715798061	10.971133380770425	0.0	8.557809428994428	3.0669728732383312
3R_41696	1.7066011331831523	5.947071067499256	6.501739215240077	0.0	3.3651904697805897	0.0	NA	NA	NA	NA	NA	NA	NA	NA	NA	0.0	4.033071183706392	13.22401481089659	2.244417012680956	4.398794730243913	2.489667878305034	0.0	0.0	11.644154634373544	0.0	3.78236284206744	0.0	0.0	0.0	4.793404275716614	1.9243721735783699	4.342539517109605	8.202323991797677	7.0520204038457015	0.0	5.180273518441774	3.811120850642174	8.718649190618732	6.620324395895399	0.0	9.704654999514768	8.81109022556391	0.0	4.64123271140815	2.7469508845181845	14.008405043025816	11.972606675925482	3.64232380258605	3.9160401002506267
3R_41697	4.796659989715961	0.0	4.5685297740222435	2.520085078072236	0.0	15.78751270894773	NA	NA	NA	NA	NA	NA	NA	NA	NA	0.0	0.0	3.0973407471281456	3.1541363343889177	9.2726072346118	3.4987936159612163	6.067637165005753	8.992644017193935	8.181913389537623	10.456809195299734	5.3154507395918165	0.0	3.9301007992252988	8.136908365392753	3.3681464955109344	5.408738357690685	6.102681274044564	11.526934603857681	6.60692246908621	2.7414565248858453	0.0	0.0	0.0	13.955565479513231	0.0	0.0	4.127483093829247	6.6875675444321985	6.522442419878317	3.8603599708465612	11.249353162193174	6.730163516052786	7.677975471427694	5.50331079177233
3R_41698	1.5477528176840047	0.0	0.0	4.878980943513598	6.103925434446893	5.094204578161654	NA	NA	NA	NA	NA	NA	NA	NA	NA	0.0	14.630711692681901	1.9988566539939154	8.142037850298458	0.0	6.773798045985057	3.9157257503998935	5.803367403936134	0.0	8.99768084776149	1.7151526014148293	4.055454281850017	10.145100296997812	15.753365312664918	4.34724015458786	8.726269999520056	9.845853320415573	4.959241236090878	2.1318756988555023	5.307564517869685	7.047150132486422	0.0	5.271418762824374	3.0020564086399184	0.0	5.867571837415452	0.0	17.263181518037868	8.41846506126538	7.473804315872866	10.889588645788905	8.686569044108227	8.258252058369326	7.103079895442664
3R_41699	0.0	0.0	0.0	0.0	0.0	0.0	NA	NA	NA	NA	NA	NA	NA	NA	NA	0.0	0.0	0.0	0.0	0.0	0.0	0.0	0.0	0.0	0.0	0.0	0.0	0.0	0.0	0.0	0.0	47.14757190004715	0.0	0.0	63.539129513925666	0.0	0.0	0.0	0.0	0.0	0.0	0.0	0.0	0.0	59.64807634953773	0.0	0.0	0.0	0.0
3R_41700	4.68575455642773	10.885775557079564	8.925798055604151	0.0	4.6198424079357805	5.1408278377883745	NA	NA	NA	NA	NA	NA	NA	NA	NA	0.0	3.691153780848818	8.068602485775052	4.108277768876509	6.038807794409997	2.27859776916164	0.0	17.56944322434422	3.5523272005956543	6.810022173432197	8.654250240761241	8.18514134920596	7.678462833168502	5.2991811705255305	6.5805405519230975	1.7612269411362733	1.9871929389470737	5.00462928208593	2.1513870853093824	3.570760329138404	2.370549057090407	13.952080185395241	5.31966392491188	3.0295318767344073	4.482974112617689	14.803182802728049	2.6880333058078723	8.710588940339434	4.247756335103798	0.0	7.326168340696133	2.191517599639539	10.00060003600216	3.58404440774383
3R_41701	0.0	0.0	0.0	0.0	0.0	0.0	NA	NA	NA	NA	NA	NA	NA	NA	NA	0.0	0.0	14.590957108422483	0.0	0.0	0.0	0.0	0.0	0.0	16.41998377705603	0.0	29.603403207232706	0.0	0.0	0.0	0.0	0.0	18.10036653242228	0.0	0.0	0.0	0.0	0.0	0.0	0.0	0.0	0.0	31.503802508962835	0.0	36.37077826191325	13.24836713875015	15.85223183572015	0.0	0.0
3R_41702	2.434340955741734	0.0	13.91137895152719	0.0	0.0	0.0	NA	NA	NA	NA	NA	NA	NA	NA	NA	0.0	11.505758632195414	6.287694729905785	9.604487216427515	0.0	3.5513280546393124	0.0	0.0	8.304764941933083	7.075878894917538	5.395262312258359	3.189255525704124	0.0	0.0	3.4187192657138015	8.234925968015547	6.194313125006195	11.7000117000117	3.35306275458129	5.565239071540035	7.38927904282235	5.436283495660758	0.0	0.0	10.48046650652514	9.228650900439469	4.189457314457314	10.181972207288663	0.0	3.9183233337721854	2.8545655922081776	3.4156085111499124	5.195506925610732	5.585943085943087
3R_41703	3.9208490363337236	0.0	4.979163445770313	1.373299083254197	2.577130952270504	4.301635869104662	NA	NA	NA	NA	NA	NA	NA	NA	NA	0.0	0.0	1.6878696856579014	0.0	5.053029012976683	1.9066380365899094	3.3065076368753634	0.0	8.917329224228027	5.698349871844111	7.241524989851003	1.7122484321797231	0.0	13.302418512709794	1.8354429915077726	7.368615739215847	4.988406942266173	2.0938352256369184	3.6003866095141297	4.481800751687622	1.9835791384601715	2.9186334607900566	8.9025572818356	2.534989188271112	5.626755899512891	0.0	8.996948235158635	7.288666924685476	5.331524880094006	2.103670568554837	1.5325600035555391	0.0	2.7893652659868984	5.997965490105757
3R_41704	0.0	0.0	9.146079350164964	1.6817152149820644	3.1559041917981836	0.0	NA	NA	NA	NA	NA	NA	NA	NA	NA	0.0	11.346745186143353	2.066932226119078	4.209666657545721	8.250454084366668	4.669663345290784	12.147253870317536	0.0	0.0	0.0	0.0	4.19357192521016	5.245307285836726	0.0	0.0	3.6093851231973377	4.072470425719768	2.564069691414212	2.204481534601322	0.0	7.287156726337145	10.722304466268703	2.725474409703125	0.0	11.4840254908617	9.101107847521252	2.754371738823861	2.2313897630978112	2.176293719564532	0.0	7.506972100338189	4.4912048734962315	3.415802184063916	3.672495651765148
3R_41705	3.7399563472295156	4.344265677911799	4.749444255654035	5.239761669440465	1.2291160885396233	0.0	NA	NA	NA	NA	NA	NA	NA	NA	NA	0.0	0.0	1.6099979585225888	1.6395203091479496	1.6066339845181536	7.274692762444544	3.1539582649318634	9.348754103226605	5.670612278690179	5.435450223777486	0.0	3.2665039294409017	8.171466790546104	4.229565594006536	3.5015256147103293	2.8114626142244545	7.930435488762256	21.96957214258252	8.585697018651054	0.0	9.460322649980172	2.7839790912034337	2.122956998869101	2.4180346697810955	3.578106212146991	9.452182237128314	2.1454660295490746	3.476198123826349	8.47591517846548	0.0	5.847414638710178	5.247509269725125	9.312361894347264	4.290932059098149
3R_41706	4.2469445357537525	0.0	0.0	4.462547512185544	2.093602453367099	0.0	NA	NA	NA	NA	NA	NA	NA	NA	NA	0.0	5.018228715810181	0.0	0.0	5.473287483604083	9.293455734340991	0.0	0.0	2.414745012585651	12.344558857930792	0.0	8.34594962718643	0.0	14.408775520643092	8.946432341710771	2.3944381989514754	0.0	3.4019680385102786	2.924872029536528	9.709100777067881	25.782631787922384	0.0	0.0	8.23746977878275	6.094731013617762	4.025069744395997	3.654457853868463	5.92114690247042	0.0	3.4179480553926336	12.450168201772405	2.979430606975562	2.2660167730561542	9.745220943649235
3R_41707	4.337849034177912	0.0	0.0	0.0	4.276830697380014	14.277402797657079	NA	NA	NA	NA	NA	NA	NA	NA	NA	9.722330248113868	0.0	0.0	0.0	5.590441463186243	3.164126400521448	0.0	0.0	2.4664318623533705	9.45659266357541	2.4035081605110817	2.84153067574441	14.216712456328036	7.358595391311706	0.0	7.337071163476058	2.7594732717418897	6.949572166963471	0.0	2.4792302485924167	9.87543781107629	9.687129921364724	0.0	4.206895101070654	6.225186794511252	0.0	3.7326803631151457	6.047887170616945	11.797113246388607	10.473324442644584	2.5433320192784565	9.129613117428125	4.629040284223073	4.976907150820193
3R_41708	1.2959800771574699	0.0	4.937371906057612	4.08531777644324	2.55550035674785	0.0	NA	NA	NA	NA	NA	NA	NA	NA	NA	5.809306043537263	6.125367904909789	0.0	0.0	5.010617498479277	1.8906350794482674	0.0	7.289001625447362	5.894989023530438	0.0	1.4361489608169733	6.791508169844753	0.0	0.0	5.4601127840896675	0.0	1.6488459397498503	6.228783207200473	3.5701675372520207	4.4441837189995965	3.933860785387438	5.788273074516491	4.4139177890156125	7.541136901799315	0.0	2.4565473619874845	6.691075710859883	5.420618297405475	1.762258623436348	6.2580415834347125	1.51969679009644	10.91028905719828	5.53190665460711	5.947622854097674
3R_41709	5.874170567115923	0.0	0.0	0.0	0.0	0.0	NA	NA	NA	NA	NA	NA	NA	NA	NA	0.0	0.0	22.75872114194159	7.725348413213436	0.0	0.0	0.0	0.0	6.679919627207045	0.0	0.0	7.695812246807777	0.0	0.0	0.0	0.0	7.473573444300952	9.410878976096367	16.182172424283618	0.0	8.915325801666096	13.117988435181395	0.0	0.0	0.0	0.0	0.0	16.379694420420893	7.98762876057562	18.910169132552724	0.0	8.242011842122615	0.0	6.7395617667356795
3R_41710	0.0	0.0	9.605991064507112	5.29884140832607	9.943797655650265	0.0	NA	NA	NA	NA	NA	NA	NA	NA	NA	0.0	0.0	0.0	0.0	12.997993759663196	14.71343380646832	0.0	0.0	0.0	7.328981872496237	5.58824992218362	13.213338601050989	0.0	0.0	0.0	5.686325240744795	6.415882645807349	8.079012744642604	0.0	0.0	0.0	0.0	8.587575667276099	9.781194675117618	0.0	0.0	0.0	0.0	13.714373486276026	0.0	5.913345830204189	0.0	16.144047958585137	11.571502629045398
3R_41711	4.114901209451763	7.16969227680748	3.9191955929429394	2.1619003969249126	6.085528451062615	6.771801136579102	NA	NA	NA	NA	NA	NA	NA	NA	NA	0.0	9.724410214520487	5.314219149894991	2.7058326929529293	5.30311547427883	3.0015031527789118	0.0	0.0	0.0	23.921499208198373	4.559955203000086	0.0	0.0	6.980393470819163	0.0	11.599959168143728	5.235295103114372	9.888588568791615	5.667867498860758	9.40723152701945	9.367880410887725	4.59462539100262	3.5036872804939914	11.972033330140793	8.857856209829622	0.0	0.0	0.0	2.7976973831457754	0.0	7.237845245218198	2.8867960259211185	4.391126411747141	4.7211143340584965
3R_41712	12.329057616152053	0.0	0.0	0.0	0.0	0.0	NA	NA	NA	NA	NA	NA	NA	NA	NA	0.0	0.0	0.0	0.0	0.0	0.0	0.0	23.114172454840684	14.02021153695167	0.0	0.0	0.0	0.0	0.0	0.0	0.0	0.0	0.0	0.0	28.185925639890975	0.0	27.53281222897388	0.0	23.913719300762846	0.0	0.0	0.0	0.0	0.0	0.0	0.0	0.0	13.1566829370979	0.0
3R_41713	5.681195187118685	4.949380213862719	5.410996280751706	1.492402551709883	4.20096050761046	14.024124298618483	NA	NA	NA	NA	NA	NA	NA	NA	NA	19.099715796228953	0.0	5.502765690035813	3.7357795217641847	5.4912680600942405	0.0	7.186548792893365	2.6627364676404293	1.6151185432405994	2.0641854332085328	1.5739135786088776	11.164489777234936	4.654836864259837	0.0	9.97313635990097	1.6015361935168213	7.228055262819318	6.826288035223646	1.956320450767533	1.623499440055043	2.155610969128202	6.34352134579074	9.67465817618665	2.7548437039424565	4.076502084009777	2.692195137841737	7.332926600337902	5.940598764830705	5.793917313847231	4.572235375019318	6.661903405731569	7.971249298031858	4.546921961178381	1.6295392445195336
3R_41714	4.573402190476713	0.0	17.423560661433207	9.61115663061682	0.0	0.0	NA	NA	NA	NA	NA	NA	NA	NA	NA	0.0	0.0	5.906353582675957	0.0	17.682038055282305	0.0	0.0	0.0	0.0	6.646735323011397	0.0	0.0	0.0	0.0	0.0	5.156991720449793	0.0	0.0	0.0	10.455427987716964	0.0	0.0	15.576336118641837	8.870674437377474	6.563225851759043	0.0	0.0	6.376298533196286	0.0	7.361363442291327	5.362879222597028	0.0	4.880405659318402	10.494324669218885
3R_41715	4.287186628093419	9.959836957469006	2.722191385843135	4.504832559127804	4.226880933836351	0.0	NA	NA	NA	NA	NA	NA	NA	NA	NA	0.0	0.0	3.6911456060971823	3.758829725953122	1.8417166124864335	2.0847813877389	10.846335981164977	0.0	0.0	2.076921702959489	7.918124063384901	0.0	4.68355776161534	9.696870965192598	2.0069343595992875	8.057089312029316	0.0	2.28946901489872	3.936782361482836	1.6335166247887456	6.506734035944934	0.0	4.867175984185573	5.543682834817655	6.152481880428154	5.417612604400781	12.29695271674117	1.9924176553707211	9.716110788536232	0.0	3.3515040712395705	0.0	4.574977010740521	0.0
3R_41716	1.9892896644466194	6.932168728986864	0.0	0.0	1.961307329013227	6.547459258434765	NA	NA	NA	NA	NA	NA	NA	NA	NA	8.917106577257812	0.0	0.0	0.0	5.127429440161617	5.804133704024006	10.065577235690524	3.7294646353515954	2.2621568308087663	2.8911259779233625	6.613333803614848	0.0	0.0	0.0	2.7937018784851433	2.2431332084655846	5.061855878839419	0.0	2.740048827670109	4.5477904560069495	0.0	4.442410807497012	3.387614204943884	3.8584712736813676	5.709603839137622	3.770724846437231	3.4235319894829095	0.0	10.820051719847221	6.403934577404358	0.0	8.373479515677944	0.0	0.0
3R_41717	2.9720826334078736	0.0	0.0	6.245930385982883	0.0	0.0	NA	NA	NA	NA	NA	NA	NA	NA	NA	0.0	0.0	3.838317772793083	3.9087005720383288	0.0	4.335810237194835	0.0	0.0	3.379757684893024	0.0	3.2935331805353507	0.0	4.870299065584422	0.0	0.0	3.3513355910164098	7.562626106790331	0.0	0.0	6.794590690459512	0.0	0.0	5.06123845468243	0.0	4.265194435286125	11.26724381245222	0.0	16.57486951433975	16.165613476948643	4.783874134357975	0.0	0.0	3.1715926786954607	6.819868185587709
3R_41718	5.867084716009631	0.0	0.0	0.0	1.9281851304532929	0.0	NA	NA	NA	NA	NA	NA	NA	NA	NA	8.766516116363228	0.0	0.0	0.0	0.0	2.8530572791191586	4.9477958064461856	0.0	2.2239539410242997	0.0	2.1672163449722963	2.5621763330747243	3.204762533505792	6.635162913155006	8.239567060188389	2.2052515861272033	4.976372184866254	6.2663512603198965	10.775101541863155	4.470988204638918	11.872761984365946	4.367388188311296	0.0	3.7933101182754094	0.0	7.4140910732119245	3.365716008960882	2.726656007259449	5.31866233514806	3.1478930522222863	2.2932939498319014	5.488046485948955	0.0	6.731432017921764
3R_41719	0.0	7.6039266677312165	0.0	2.292836490951321	6.454100160750122	0.0	NA	NA	NA	NA	NA	NA	NA	NA	NA	9.781213809508905	0.0	2.818038149473252	2.869712196563807	0.0	3.1832900193671367	5.5204881878114245	0.0	2.48136987497866	3.171288925985922	7.254195222000137	2.8587404846822966	7.1514081837854695	0.0	6.128847997215051	2.460502779137889	2.7761860977484023	3.495831221268637	12.022286915483923	0.0	0.0	9.745800291009596	3.71588906733414	0.0	0.0	8.272249663112632	3.755287444722169	0.0	0.0	10.536756421099364	2.558735779825904	3.061635623722532	2.3285380972118084	0.0
3R_41720	6.70870790285791	0.0	4.2597601755021195	2.3497620865887328	0.0	7.360247304309425	NA	NA	NA	NA	NA	NA	NA	NA	NA	0.0	21.138855859426606	5.776006469127244	5.881920447025954	11.52787584477715	0.0	0.0	4.1924326590504135	7.628928898382668	3.2500243751828135	0.0	2.9297161105088914	7.328960386969108	0.0	0.0	0.0	5.6902241948332755	3.5826242722794444	3.080192820070536	0.0	6.787944610371978	4.993882493944917	7.616291246977283	4.337453914552158	0.0	0.0	7.697044334975369	9.35337033110931	3.0408076385087877	3.599452883161759	2.622263012980202	3.1376486461046094	4.772700155112755	5.1313628899835795
3R_41721	6.7906641948649	0.0	3.233849347894279	7.1354031948767815	5.021357507264231	0.0	NA	NA	NA	NA	NA	NA	NA	NA	NA	0.0	8.023911255541515	2.1924631885430648	0.0	4.375764391342113	0.0	8.589995232552647	3.182736835404765	1.9305317456640259	2.4672959916309325	1.8812799476251665	6.672390094614491	11.127740901680847	0.0	2.3841539591260648	3.828593853192569	4.319803708119503	2.7197932957095263	2.3383662770168994	1.940549330704536	0.0	7.582334676670294	5.782001208438253	3.292831505811848	0.0	6.435896858316949	2.9216529543754675	7.100726167596073	0.0	0.0	0.0	0.0	5.434881066685991	0.0
3R_41722	3.0532411987269206	0.0	0.0	1.6041219517672611	1.5051463965591148	0.0	NA	NA	NA	NA	NA	NA	NA	NA	NA	13.686331187316602	3.6077378761968673	1.9715652966653734	0.0	7.869783415690616	11.135520171326657	0.0	0.0	5.208072929686849	4.437415578168625	6.7669391713070945	6.000124802595893	0.0	0.0	12.863655542177353	3.442850404707065	3.8845692478852403	7.337295472888694	4.205536336254498	1.745032590228655	6.950931980960007	0.0	5.199445531128561	2.9610678795200704	2.1908319815900006	0.0	0.0	8.513739472761142	6.227642762482687	4.914507232188843	0.0	2.1419917781787587	3.258199258433849	7.006098107793023
3R_41723	4.570179215007737	0.0	0.0	4.8021917203011455	6.758839209918732	0.0	NA	NA	NA	NA	NA	NA	NA	NA	NA	0.0	5.400165785089602	0.0	3.005209530721506	0.0	0.0	5.78114548772923	0.0	0.0	3.3210256124137283	2.532237279749167	2.9937197746567255	0.0	0.0	0.0	2.576678738406556	0.0	3.6608916101516527	12.589935416778797	7.836044866058486	0.0	0.0	0.0	0.0	6.558600604506219	4.33141754735214	0.0	19.115415053007048	6.214476498714225	3.678087865105392	8.038649828374826	3.206194881502243	4.876966331862928	0.0
3R_41724	3.509244754380941	0.0	3.3423442935487406	0.0	0.0	5.775085817775252	NA	NA	NA	NA	NA	NA	NA	NA	NA	0.0	16.586223482775207	0.0	6.9227148118406125	4.5225703395364905	0.0	0.0	0.0	0.0	2.550073238103398	1.9443964826645386	2.2987491126828425	0.0	0.0	4.928283616808207	3.9570423482672115	4.464732187504465	8.433125316242199	7.250453878412789	0.0	7.98905818590858	3.9183601819372997	2.9879930487329713	6.8066105801954855	5.036068321317274	0.0	6.0393475572047	2.4463179978550684	0.0	0.0	0.0	2.4618996411535083	0.0	2.0131158524015667
3R_41725	1.8309103066335344	6.380256932946689	0.0	0.0	0.0	0.0	NA	NA	NA	NA	NA	NA	NA	NA	NA	0.0	0.0	2.3645424563056197	2.4079008041184733	4.719203832559816	10.684063170591902	0.0	3.4325394441688877	4.16410574163556	2.6609459875861545	4.057870920343385	0.0	0.0	0.0	2.571278408769499	4.12908766775709	11.64712744566382	11.733043918250017	2.5218970011870567	4.18571340671447	0.0	12.26617100432546	0.0	3.551275085319384	0.0	0.0	0.0	2.5526796499357234	4.979301045553633	5.894078690665783	0.0	0.0	3.9076314087597375	4.201285257185878
3R_41726	1.5732858578592865	5.4825012267096485	8.99076019574683	6.612624988944517	1.5511552383753324	15.534728662661815	NA	NA	NA	NA	NA	NA	NA	NA	NA	7.052345327962267	3.7180180732858545	2.0318314847730483	2.069088949099377	0.0	0.0	0.0	0.0	0.0	0.0	1.7434472100747538	0.0	10.31246245619137	0.0	4.418955906774171	3.548090373409901	14.011590387568596	0.0	0.0	0.0	4.775603922872087	3.5134059273266036	2.6791902736819653	0.0	0.0	2.982184133766466	10.830387467942051	0.0	4.278671592273404	5.064732344089812	7.379488343175725	0.0	1.6788974344768304	0.0
3R_41727	2.2947927480877492	0.0	0.0	0.0	6.787539164100976	0.0	NA	NA	NA	NA	NA	NA	NA	NA	NA	0.0	5.423096425365991	2.9636268153696057	0.0	2.9574345320111237	0.0	0.0	4.302213273618613	2.6095652046838564	0.0	10.171959518652704	0.0	7.520872300852942	0.0	0.0	2.5876200493976667	2.919612555735404	3.6764367974559056	3.1608489661021077	10.492425255897137	13.931379596658697	0.0	7.8157270404225505	4.451031971762653	0.0	0.0	3.949297341017086	6.39886151455933	3.1204324669764634	0.0	2.690928074183505	6.4396185942698985	22.039538932845527	2.632864894011391
3R_41728	0.0	0.0	0.0	0.0	0.0	5.461800712000342	NA	NA	NA	NA	NA	NA	NA	NA	NA	0.0	7.843229528190528	0.0	4.364782317393876	6.415846970928942	2.420864364779716	8.39656647603662	3.1110682475041456	0.0	4.823475275348086	0.0	2.174047267266066	0.0	5.630040997958547	4.660935580277158	7.484763827633374	2.1112653742344554	2.658549229685361	2.285711151024707	0.0	7.5556701778705495	11.117394497779115	0.0	3.2186838158140376	11.907183031978407	3.1454869496891944	5.711726860652142	9.254443521056636	2.256484685689735	2.671037195795574	5.837688897883253	2.3283472552976887	0.0	1.903908953550714
3R_41729	0.0	0.0	0.0	0.0	0.0	0.0	NA	NA	NA	NA	NA	NA	NA	NA	NA	0.0	0.0	0.0	0.0	3.4765848533541748	3.9354151154572086	6.8248298228683675	0.0	0.0	7.8411569783944755	2.989388269520855	3.534183327984936	8.841091980952752	9.152329542438437	0.0	6.083705706820139	0.0	12.965403980379023	7.43141362579414	3.083568404031334	0.0	12.048468579401217	9.187705747185577	0.0	0.0	10.22675790298284	4.642560019015926	3.7610612812280917	0.0	0.0	3.163295647937848	0.0	2.878708496220256	6.190080025354568
3R_41730	4.149126235506064	0.0	0.0	6.539644962674976	2.0453812836158414	6.828124498559607	NA	NA	NA	NA	NA	NA	NA	NA	NA	0.0	4.90264571275889	0.0	0.0	0.0	0.0	0.0	3.8893329210640433	4.718254170464862	0.0	0.0	2.717906820369733	3.399549763629305	7.0384517658419705	2.913457493237865	0.0	0.0	0.0	2.8575045355740745	4.742737327761565	6.297197495226724	4.632840445438343	0.0	4.023869594434183	0.0	0.0	7.140572159766018	0.0	0.0	0.0	4.865363235855781	0.0	0.0	2.380190719922006
3R_41731	1.6535146114472155	0.0	0.0	1.7374579426586756	6.521021818034799	0.0	NA	NA	NA	NA	NA	NA	NA	NA	NA	14.823950760765154	0.0	6.406330479526649	0.0	0.0	2.412222829566326	0.0	3.099962955442683	1.88032413779617	2.403128681292749	9.161766190627404	4.332573544352773	2.7095850487264683	0.0	2.3221489352018274	0.0	2.1037289858511605	0.0	2.277552059715593	0.0	0.0	7.385139843161785	0.0	0.0	7.118807438394434	0.0	2.8456691192540253	9.221408791506713	6.745289764157689	5.323005283615045	1.938950213575366	6.960107909513028	0.0	1.89711274616935
3R_41732	7.205649228995533	0.0	0.0	0.0	0.0	0.0	NA	NA	NA	NA	NA	NA	NA	NA	NA	0.0	0.0	0.0	0.0	0.0	0.0	0.0	0.0	4.097017371353655	0.0	0.0	0.0	0.0	24.44688913335778	5.059704513256427	0.0	0.0	0.0	9.925065753560618	0.0	0.0	16.091399147155848	6.135345726731701	0.0	5.170363476552401	6.829201666325206	0.0	5.023106288929074	4.899078973153047	0.0	4.224757076468103	10.110201193003741	7.6893502499038835	4.133597883597884
3R_41733	7.656534009558417	0.0	0.0	2.01130757116509	0.0	6.300093619391184	NA	NA	NA	NA	NA	NA	NA	NA	NA	0.0	0.0	2.4720216588649664	2.5173508406693132	7.400569646514258	0.0	4.842647843617341	0.0	2.1766916376731342	0.0	6.3634793978112185	5.015452609489838	0.0	6.494155909097403	0.0	8.633546941673915	0.0	0.0	5.273057366118392	8.751946214039346	2.90511206760312	0.0	0.0	14.850786720426514	2.7469463570821495	7.256530696213325	0.0	0.0	2.6028164556303084	0.0	4.489116137923604	5.371417398880381	4.085251018248816	2.1961263844380725
3R_41734	0.0	0.0	0.0	29.62743500481446	0.0	0.0	NA	NA	NA	NA	NA	NA	NA	NA	NA	0.0	0.0	0.0	37.0816723834245	0.0	41.13364320677883	0.0	0.0	32.06361421059382	0.0	0.0	0.0	0.0	0.0	0.0	31.793975041729592	0.0	0.0	38.83721381828068	0.0	0.0	0.0	0.0	0.0	0.0	0.0	0.0	0.0	0.0	0.0	0.0	0.0	0.0	0.0
3R_41735	0.0	0.0	5.20358235423595	2.8703917654201034	1.3466431955735298	0.0	NA	NA	NA	NA	NA	NA	NA	NA	NA	0.0	0.0	0.0	1.7962899427522394	1.76025905380443	0.0	0.0	0.0	1.5532079335376112	1.9850612232582476	1.5135824346942153	1.789422224194563	0.0	4.633993306660067	3.8363387210874333	4.6204386644468025	1.7377474899975254	0.0	7.525323654763737	4.683802723225353	2.072982242004922	0.0	4.651904931810051	2.649245230033963	1.9601209473029322	7.766994313006764	7.051841376820316	1.9042947177911398	1.8572750951296302	2.1984863860929025	3.2032698979117877	1.916423983509555	2.915086446888582	3.134151723031251
3R_41736	0.0	6.1376616123023275	3.355052826984287	0.0	1.7365187106418032	5.797044318983523	NA	NA	NA	NA	NA	NA	NA	NA	NA	0.0	12.486966728477153	9.098543596126566	4.632691280927557	0.0	15.416737540835085	4.455972540514816	0.0	0.0	2.5597693340657686	3.9035792503683515	4.6149792072111815	2.8862011301209143	0.0	4.947022337784663	5.958132204995496	4.48170835551779	8.465190431513083	0.0	0.0	8.019434833003288	3.933258889853411	0.0	3.416245614394692	2.527608435033765	3.338555947687499	3.031155427950648	0.0	4.789974009601023	5.669969234746931	6.196004403293795	0.0	1.8795261338711282	0.0
3R_41737	0.0	0.0	0.0	0.0	0.0	0.0	NA	NA	NA	NA	NA	NA	NA	NA	NA	0.0	0.0	0.0	0.0	0.0	0.0	0.0	0.0	0.0	49.60563520015874	18.911814210337198	0.0	0.0	0.0	0.0	0.0	0.0	0.0	0.0	0.0	0.0	0.0	0.0	0.0	0.0	0.0	0.0	23.793661368611403	0.0	0.0	0.0	0.0	0.0	19.58020050125313
3R_41738	0.0	0.0	0.0	5.58550004189125	3.493913602504437	0.0	NA	NA	NA	NA	NA	NA	NA	NA	NA	7.942559410344389	0.0	0.0	0.0	2.283527318979081	0.0	0.0	0.0	4.029853152151135	2.5751559256913006	5.890565081908307	9.28543903877135	2.9035498800833897	6.01153011476011	2.4883792688146356	3.995964076282954	2.254323793035041	2.8386913632815274	2.4405899394001516	0.0	5.378426057398563	0.0	0.0	0.0	5.085603419559739	0.0	0.0	0.0	2.409383101550679	0.0	4.155498763739118	9.944460189839745	0.0	6.098750975800156
3R_41739	4.101887606638823	0.0	0.0	2.155063267269869	0.0	13.500769881402487	NA	NA	NA	NA	NA	NA	NA	NA	NA	0.0	0.0	0.0	5.394550694615833	2.6431720390459947	5.984021465881802	0.0	0.0	2.3322679533322512	5.961461535755952	9.091068184602321	2.686962909701387	0.0	0.0	0.0	9.2506189242224	0.0	3.2857717867205536	0.0	11.721850795843336	0.0	9.160189267830651	3.4926066755588434	0.0	5.8865618328869855	3.887591081399548	3.5296376615162193	0.0	2.7888495103338027	0.0	2.404985053017896	0.0	4.377239231444336	0.0
3R_41740	7.0643619892113065	0.0	0.0	0.0	6.964991168391199	0.0	NA	NA	NA	NA	NA	NA	NA	NA	NA	0.0	0.0	3.0411072549871117	9.290615085171714	6.069506163735246	0.0	0.0	4.414689437634785	2.677789131603696	3.422320511267306	0.0	0.0	0.0	7.989179455345679	3.306996413893089	5.310540493535081	0.0	0.0	9.73045662113786	0.0	3.5738996677702866	10.517254344546306	0.0	0.0	0.0	4.463530500866148	0.0	0.0	9.606037202260879	3.7902735516227675	2.7612791349464727	3.303987317975079	2.5128595587921185	5.4033959262717435
3R_41741	2.1718299752498256	0.0	0.0	4.564172840661303	2.1412799372348026	7.1482642942054015	NA	NA	NA	NA	NA	NA	NA	NA	NA	0.0	10.265017078422165	0.0	0.0	0.0	0.0	0.0	0.0	4.939471713621285	6.312840380462264	2.4067278633382903	0.0	3.558939236806834	0.0	0.0	0.0	0.0	3.4794408538547854	8.974439897727283	0.0	0.0	0.0	0.0	0.0	0.0	0.0	0.0	6.05598882791181	0.0	3.4957847827090096	0.0	0.0	4.635241275896513	2.4917870698178803
3R_41742	0.0	0.0	0.0	2.2912945699755634	4.299839873963093	0.0	NA	NA	NA	NA	NA	NA	NA	NA	NA	0.0	5.153218055845424	0.0	0.0	0.0	3.1811492728847104	0.0	0.0	4.959402332506105	0.0	0.0	0.0	3.573299448925759	0.0	0.0	0.0	0.0	3.4934802924043002	0.0	2.492568407293654	6.6190448453526365	0.0	0.0	0.0	0.0	0.0	3.752762032856182	6.080424559564447	2.9651453099110574	0.0	0.0	0.0	4.653944334171819	5.0036827104749095
3R_41743	3.332520198404923	0.0	0.0	0.0	3.285643315818664	0.0	NA	NA	NA	NA	NA	NA	NA	NA	NA	0.0	0.0	0.0	8.765451848085954	4.294814998696523	0.0	0.0	0.0	0.0	9.686609134666147	0.0	0.0	0.0	0.0	0.0	3.757766834325697	4.239889559356758	0.0	13.770646215114935	0.0	5.05782100978385	0.0	0.0	0.0	4.78245336988403	0.0	0.0	4.646244254918979	0.0	10.728071285888081	0.0	4.675838167370692	0.0	0.0
3R_41744	0.0	0.0	9.023597157747368	0.0	0.0	0.0	NA	NA	NA	NA	NA	NA	NA	NA	NA	0.0	5.597396091338309	6.117757034502926	0.0	0.0	0.0	0.0	22.20243738357597	13.46718639232392	0.0	5.249444411927053	6.206118860829646	0.0	8.035865675683711	3.3263214477215364	0.0	9.040348885144175	3.7945983891929838	22.837076058229325	8.122240807112485	0.0	0.0	4.033463224294033	4.594089244777669	3.399070218332477	0.0	8.152457476781802	0.0	0.0	0.0	0.0	3.32329476760532	2.527543909756572	5.434971651187868
3R_41745	1.7284339835010605	12.04630600026502	3.2924585578241325	3.6323614344921777	1.7041209735029639	0.0	NA	NA	NA	NA	NA	NA	NA	NA	NA	0.0	4.084666977101357	0.0	0.0	4.455069289692663	0.0	4.372838724460435	0.0	5.896560182651848	0.0	7.661502558558779	0.0	2.8323540941111958	0.0	0.0	1.948991007355492	4.398094393661115	5.538171849472489	4.76149209925616	3.9514384026073173	5.246545674328023	0.0	0.0	0.0	2.4804515612458213	0.0	0.0	0.0	4.700608822854736	0.0	0.0	0.0	1.8444603477914432	0.0
3R_41746	4.429702394874303	15.436386650612825	8.43804952797551	2.3272916841213545	2.1836960015652735	0.0	NA	NA	NA	NA	NA	NA	NA	NA	NA	9.928199262930487	0.0	2.8603857172932057	2.9128362869493283	5.708818297447702	6.46225268958957	0.0	4.152341089906489	2.51865822009446	0.0	0.0	0.0	3.6294373501042374	7.514412643450138	0.0	2.497477547676846	5.635809482587603	3.548364204101909	3.05073742425019	0.0	0.0	9.892253574071217	0.0	0.0	0.0	4.1982797129048395	0.0	0.0	3.011728876938349	0.0	2.5971867273369487	6.215287618649841	0.0	2.5411462399167317
3R_41747	1.7914597530651877	0.0	3.4125150577226924	0.0	3.532520382642608	0.0	NA	NA	NA	NA	NA	NA	NA	NA	NA	0.0	4.233610634829915	0.0	0.0	4.617519330090296	2.613463518662743	0.0	0.0	4.074381916263303	0.0	1.9852180662784906	2.3470101437778417	2.9356333041727094	0.0	0.0	0.0	0.0	2.8700581186769036	2.467557784034408	0.0	2.7189280897898813	0.0	6.1014487890149525	0.0	2.570898966241526	10.187206905567988	0.0	0.0	4.872012238494744	0.0	10.5035396928765	0.0	0.0	2.05538016311497
3R_41748	0.0	0.0	0.0	0.0	0.0	0.0	NA	NA	NA	NA	NA	NA	NA	NA	NA	0.0	6.847931411118987	0.0	0.0	3.7344548648183356	0.0	0.0	0.0	3.295188234332698	0.0	6.422242537916118	0.0	0.0	0.0	4.069467436935463	3.2674773277916915	0.0	0.0	0.0	0.0	0.0	0.0	4.93459441828287	0.0	4.158469284090404	0.0	0.0	8.080063735542746	3.940277994493067	0.0	0.0	0.0	0.0	3.3246095578535257
3R_41749	0.0	13.427730277181922	3.670025106641755	4.048906744567633	5.698629137774617	6.341270701870865	NA	NA	NA	NA	NA	NA	NA	NA	NA	0.0	0.0	4.976357326342547	2.53380411413774	2.4829797942553284	2.8106767491263014	4.87429913671288	3.6120186307920976	0.0	0.0	0.0	0.0	0.0	6.536601372555557	5.4114486772796	2.1724938382643515	4.902451029416667	0.0	0.0	11.011435596095255	8.772299184527068	8.605026281901521	3.2809335437067926	0.0	0.0	0.0	9.947160682454799	0.0	2.6198283278893304	0.0	2.259228383138023	0.0	0.0	0.0
3R_41750	5.347788047907625	12.423787826551498	0.0	0.0	3.515042271898362	11.73431400906945	NA	NA	NA	NA	NA	NA	NA	NA	NA	7.99059028088523	0.0	0.0	0.0	4.594672890304253	5.201065386233717	0.0	3.3419611630693242	0.0	0.0	0.0	4.6707953383594205	2.921108455498958	0.0	2.5034271918256095	0.0	0.0	0.0	2.4553488670160957	2.0376301383428608	0.0	0.0	3.0356301011866584	6.915127186476777	2.558178740460232	0.0	0.0	2.485319219371174	2.423953312720035	0.0	0.0	5.002298556186568	1.9022581706744075	0.0
3R_41751	0.0	5.541655237002741	3.029255642215828	1.6709931464216101	1.5678915871954684	0.0	NA	NA	NA	NA	NA	NA	NA	NA	NA	0.0	0.0	2.053754139341468	0.0	2.049462968970926	2.319945546238139	0.0	2.9813768296336933	1.8083941315440362	2.311199285931869	1.7622583128808573	2.0834175381254996	2.605932457357824	10.790681814625797	0.0	0.0	4.046505680484675	2.5477220180506106	0.0	0.0	2.4135653960371193	0.0	8.124293017251395	12.338024867289121	6.846484250461739	0.0	19.15767533104463	0.0	0.0	10.238757588199217	1.8647775227176524	2.2312852068914584	3.3940241416937202	0.0
3R_41752	0.0	0.0	0.0	0.0	14.664820854548442	0.0	NA	NA	NA	NA	NA	NA	NA	NA	NA	0.0	0.0	0.0	0.0	0.0	0.0	0.0	13.942723292713534	0.0	0.0	0.0	0.0	0.0	0.0	10.444344178740328	0.0	9.461955369848912	0.0	0.0	0.0	0.0	16.60809545004617	25.329408963571243	14.425018752524378	0.0	0.0	25.59796854521625	10.368797385404052	0.0	0.0	0.0	31.30452204255746	0.0	8.532656181738751
3R_41753	5.653953187529189	0.0	0.0	0.0	0.0	0.0	NA	NA	NA	NA	NA	NA	NA	NA	NA	0.0	0.0	0.0	0.0	3.6432911889552897	0.0	0.0	0.0	0.0	12.32572452663055	3.132732955504854	3.703651578237047	0.0	0.0	7.9402511977868935	6.3754265558830046	0.0	9.058073574202608	0.0	0.0	4.290549121638784	0.0	0.0	5.483267808283024	4.056954776719408	0.0	0.0	0.0	19.22044932797621	9.100621936503142	0.0	0.0	0.0	3.243450824095986
3R_41754	0.0	0.0	4.492110730529507	0.0	2.3250406882120433	0.0	NA	NA	NA	NA	NA	NA	NA	NA	NA	0.0	0.0	0.0	0.0	0.0	0.0	0.0	0.0	0.0	0.0	2.61326887270114	0.0	3.8643609313109843	8.000800080008	0.0	0.0	3.000300030003	7.55608028335301	0.0	0.0	0.0	5.266276084523731	0.0	4.574042309891366	3.3842379119252084	0.0	4.058441558441558	0.0	0.0	0.0	2.76529554096094	3.308793117710315	0.0	5.411255411255411
3R_41755	0.0	0.0	0.0	1.8476979531202076	1.733693571741627	0.0	NA	NA	NA	NA	NA	NA	NA	NA	NA	7.882257983150885	0.0	2.270935298328228	4.625154364526916	0.0	2.5652760134379418	0.0	0.0	0.0	2.5556048503335576	0.0	4.607471106548691	2.881505575136987	0.0	0.0	1.9828129771143725	4.474417072943737	0.0	4.844121029395095	4.020010001784885	2.668796010043213	0.0	0.0	3.410687731074094	5.046992547610804	0.0	0.0	0.0	2.3910906051180816	0.0	0.0	0.0	0.0	0.0
3R_41756	21.6169476869866	0.0	0.0	0.0	0.0	0.0	NA	NA	NA	NA	NA	NA	NA	NA	NA	0.0	0.0	0.0	0.0	0.0	0.0	0.0	0.0	0.0	0.0	0.0	0.0	0.0	0.0	0.0	0.0	0.0	0.0	0.0	24.70966147763776	0.0	0.0	0.0	0.0	0.0	0.0	0.0	30.138637733574445	0.0	0.0	0.0	0.0	0.0	0.0
3R_41757	0.0	0.0	0.0	0.0	0.0	0.0	NA	NA	NA	NA	NA	NA	NA	NA	NA	0.0	0.0	0.0	0.0	0.0	0.0	0.0	0.0	0.0	0.0	0.0	146.4858055254446	0.0	0.0	0.0	0.0	0.0	0.0	0.0	0.0	0.0	0.0	0.0	0.0	0.0	0.0	0.0	0.0	0.0	0.0	0.0	0.0	0.0	0.0
3R_41758	5.413259020113505	0.0	0.0	0.0	0.0	0.0	NA	NA	NA	NA	NA	NA	NA	NA	NA	0.0	0.0	0.0	7.119185849906205	0.0	0.0	13.695234469261731	0.0	0.0	0.0	0.0	0.0	17.741222973464453	0.0	0.0	0.0	0.0	0.0	0.0	0.0	8.21579272540849	0.0	9.218382561032607	0.0	0.0	0.0	0.0	0.0	0.0	8.71319980064199	0.0	15.190619488653367	11.553280842927371	0.0
3R_41759	1.7994129595160875	0.0	3.4276649580899408	0.0	3.5482030480483466	0.0	NA	NA	NA	NA	NA	NA	NA	NA	NA	0.0	0.0	0.0	0.0	4.638018860967501	0.0	4.55241145787335	13.493956394279913	2.046235091131126	0.0	0.0	0.0	2.948666082437627	0.0	0.0	2.029027264039347	0.0	0.0	0.0	0.0	0.0	0.0	3.064268121009174	10.470546353108704	0.0	10.232433129344095	0.0	0.0	0.0	0.0	0.0	2.5247450259998248	0.0	2.0645050473019397
3R_41760	15.634243746615185	0.0	0.0	3.2855882599360293	0.0	0.0	NA	NA	NA	NA	NA	NA	NA	NA	NA	0.0	0.0	0.0	4.112239463928463	0.0	4.561590133827932	0.0	5.862128597515044	3.5557527813098257	0.0	3.4650382834754754	8.193034445974721	0.0	0.0	4.391257533202299	0.0	3.9782184582971314	0.0	8.613846844941712	3.574203685289936	0.0	6.9827672287561535	0.0	12.129813261524838	0.0	5.926983124100951	0.0	0.0	0.0	5.032986191499085	0.0	8.774523696917422	3.336747938723961	0.0
3R_41761	1.9358460615211877	0.0	7.375107169526057	0.0	1.9086154903233195	0.0	NA	NA	NA	NA	NA	NA	NA	NA	NA	0.0	0.0	0.0	0.0	0.0	5.648201753766644	4.897579371395687	0.0	0.0	0.0	2.1452207163964583	2.5361721553659065	3.1722365854045393	0.0	2.7186472011527063	0.0	0.0	6.2027524714091875	5.332871151166899	2.2128055054600977	0.0	0.0	0.0	3.7548108514033602	0.0	0.0	13.326226012793176	2.6989824836036815	0.0	3.11594428691615	2.270018727654503	0.0	2.0657955895264166	0.0
3R_41762	1.8054243613852947	0.0	3.439115954609172	0.0	0.0	0.0	NA	NA	NA	NA	NA	NA	NA	NA	NA	0.0	0.0	2.33162844661317	2.3743832539497864	0.0	0.0	0.0	0.0	2.053071065823101	0.0	2.0006930400690797	0.0	0.0	0.0	0.0	2.035805751558409	0.0	5.784861018714025	0.0	2.0637245109385653	0.0	0.0	9.223515290743649	3.5018419688756284	5.181878762691716	0.0	0.0	0.0	2.454995031090057	2.906017082730819	0.0	2.5331795862203137	1.926618937893512	2.0714020574822354
3R_41763	0.0	0.0	0.0	0.0	0.0	0.0	NA	NA	NA	NA	NA	NA	NA	NA	NA	0.0	5.011664649471646	2.7387865860806104	0.0	2.733064090079606	3.0937664936426197	5.36523574041058	0.0	0.0	0.0	0.0	2.778344251300126	0.0	0.0	0.0	0.0	0.0	3.39751811301844	2.9210461668425625	0.0	0.0	0.0	0.0	0.0	3.0433794171989286	4.019804774161338	0.0	0.0	0.0	3.4134772273280256	0.0	0.0	0.0	0.0
3R_41764	0.0	0.0	7.115958818523126	3.925293808241547	0.0	0.0	NA	NA	NA	NA	NA	NA	NA	NA	NA	0.0	0.0	0.0	0.0	0.0	0.0	0.0	0.0	0.0	0.0	0.0	4.894111014098955	0.0	0.0	0.0	0.0	0.0	0.0	10.290966795166538	0.0	0.0	0.0	0.0	0.0	0.0	0.0	6.428982883475971	0.0	0.0	0.0	0.0	0.0	3.9864143000653773	8.571977177967963
3R_41765	0.0	0.0	0.0	7.05415119162249	0.0	0.0	NA	NA	NA	NA	NA	NA	NA	NA	NA	0.0	0.0	8.66998900645394	0.0	0.0	0.0	0.0	0.0	3.817096929832598	0.0	0.0	8.795213996351746	0.0	0.0	4.714010416077415	0.0	0.0	10.75529025839585	0.0	0.0	0.0	7.4959933915322265	0.0	0.0	4.817108829086089	0.0	0.0	0.0	0.0	0.0	0.0	0.0	3.5819954580297595	0.0
3R_41766	0.0	0.0	0.0	0.0	0.0	0.0	NA	NA	NA	NA	NA	NA	NA	NA	NA	0.0	0.0	0.0	0.0	4.904759382314223	0.0	9.628457097520865	0.0	0.0	0.0	0.0	4.986019202157151	3.1182489909346267	6.456044665499414	0.0	2.1457201465956004	0.0	0.0	7.863168290673024	0.0	0.0	0.0	3.2404995035554762	0.0	0.0	10.820918133261772	0.0	5.306098192530712	0.0	0.0	2.231385779824702	0.0	0.0	2.183238318801699
3R_41767	0.0	0.0	0.0	0.0	0.0	0.0	NA	NA	NA	NA	NA	NA	NA	NA	NA	33.96000869376222	0.0	0.0	0.0	0.0	0.0	0.0	0.0	0.0	0.0	0.0	0.0	0.0	0.0	0.0	0.0	0.0	0.0	0.0	0.0	0.0	0.0	0.0	0.0	0.0	0.0	0.0	10.56260668232749	0.0	0.0	0.0	0.0	0.0	0.0
3R_41768	0.0	0.0	0.0	5.146759857331817	2.4146004126069185	0.0	NA	NA	NA	NA	NA	NA	NA	NA	NA	0.0	0.0	0.0	0.0	0.0	0.0	0.0	4.591410389443429	0.0	0.0	0.0	3.2085259518413087	8.026429426816621	8.308987998497734	0.0	2.7615612762831594	0.0	0.0	0.0	0.0	3.716963627280729	0.0	4.170552231162032	0.0	0.0	0.0	0.0	3.4144982326557147	0.0	0.0	2.8718137226746925	3.436246629042057	0.0	0.0
3R_41769	0.0	0.0	0.0	0.0	0.0	0.0	NA	NA	NA	NA	NA	NA	NA	NA	NA	0.0	0.0	0.0	4.622647505792755	2.264962056223153	0.0	0.0	0.0	1.9985450591969047	0.0	3.8951162059231086	0.0	0.0	0.0	0.0	0.0	4.471991914638618	0.0	0.0	2.008915567287622	0.0	0.0	0.0	6.8176782396754785	2.5221285251475134	0.0	0.0	7.3508872520913275	4.779589242100534	2.8288383092599196	0.0	0.0	0.0	2.0163892115111626
3R_41770	5.009076446521096	0.0	0.0	0.0	0.0	0.0	NA	NA	NA	NA	NA	NA	NA	NA	NA	0.0	0.0	0.0	4.3917531659050635	0.0	0.0	0.0	0.0	1.898720717929088	0.0	0.0	4.3749622659504555	5.472189784297223	0.0	0.0	0.0	0.0	0.0	2.299835009836394	1.9085732346270152	0.0	0.0	0.0	0.0	9.584607886502909	6.329847064565072	2.8735103722230395	0.0	2.2704279484231424	2.6875420600332394	0.0	2.342734570984389	3.5635505792551463	1.9156735814820265
3R_41771	8.271791206755074	0.0	0.0	4.345861001981712	8.155436087478469	0.0	NA	NA	NA	NA	NA	NA	NA	NA	NA	0.0	0.0	0.0	0.0	0.0	0.0	0.0	0.0	0.0	6.010886918386581	0.0	5.418480051323843	6.777418725194647	0.0	0.0	0.0	0.0	0.0	0.0	0.0	0.0	0.0	0.0	0.0	0.0	7.83964477001618	7.11780247813411	0.0	0.0	0.0	0.0	0.0	0.0	0.0
3R_41772	1.9978694719950647	6.962067176986191	0.0	0.0	0.0	19.727095362751694	NA	NA	NA	NA	NA	NA	NA	NA	NA	0.0	0.0	5.1603261738968005	0.0	2.5747720232481317	0.0	0.0	3.7455498186217504	0.0	0.0	2.2139523721281997	2.6174296735908156	6.547746494827608	6.778250221818239	2.8057511164083695	0.0	5.083687666363679	0.0	0.0	2.2837025395228983	0.0	0.0	0.0	3.875112862662125	0.0	0.0	0.0	5.570912704912097	2.7166796523954053	3.215777375591221	0.0	5.6063962253255495	0.0	0.0
3R_41773	0.0	0.0	0.0	0.0	0.0	0.0	NA	NA	NA	NA	NA	NA	NA	NA	NA	0.0	0.0	0.0	0.0	0.0	2.7358987673681687	0.0	0.0	2.1326290539145685	2.7255843516570732	0.0	0.0	0.0	12.725390526328514	0.0	0.0	2.3860107236865966	0.0	2.5831576570863373	6.431085983190856	0.0	0.0	0.0	3.6375408768656037	0.0	0.0	0.0	0.0	5.100255726822142	0.0	2.1991216708046806	2.631342126577029	0.0	0.0
3R_41774	3.1450457352550822	5.4798423997325845	0.0	0.0	4.651208942228264	0.0	NA	NA	NA	NA	NA	NA	NA	NA	NA	0.0	0.0	0.0	0.0	2.0266028097631996	2.2940683650725338	0.0	0.0	0.0	4.570839324941882	0.0	0.0	0.0	0.0	0.0	0.0	0.0	0.0	0.0	1.7975020473548318	4.773287917089898	3.5117020447236325	2.677890957351373	0.0	4.51341137623391	0.0	8.118851323264515	0.0	4.276596581801884	0.0	0.0	6.619190887757056	0.0	0.0
3R_41775	2.679786903345446	0.0	0.0	0.0	2.6420916911500494	0.0	NA	NA	NA	NA	NA	NA	NA	NA	NA	0.0	0.0	0.0	0.0	0.0	0.0	0.0	0.0	0.0	0.0	2.969623718978568	0.0	4.391319240126119	0.0	0.0	0.0	0.0	8.586454867446603	0.0	0.0	8.134313789288734	0.0	0.0	0.0	7.691449799830019	20.31828594939731	0.0	0.0	0.0	0.0	0.0	0.0	2.8596757127741714	0.0
3R_41776	2.0291252522202687	0.0	0.0	2.132137062298913	0.0	0.0	NA	NA	NA	NA	NA	NA	NA	NA	NA	0.0	0.0	10.48211436825345	2.668580928719535	0.0	2.9601808315266362	0.0	3.8041472813661454	0.0	0.0	0.0	2.6583781978960532	0.0	0.0	2.849645846014257	0.0	5.16321970119415	3.2508167677128883	0.0	0.0	0.0	0.0	0.0	3.935737281664974	0.0	7.692467458939532	3.492088324691579	0.0	0.0	0.0	0.0	0.0	2.1653364283208685	0.0
3R_41777	8.271791206755074	0.0	0.0	8.691722003963424	0.0	0.0	NA	NA	NA	NA	NA	NA	NA	NA	NA	0.0	19.54804910469935	0.0	0.0	0.0	12.06726777749889	0.0	0.0	0.0	12.021773836773162	0.0	0.0	0.0	0.0	0.0	0.0	0.0	0.0	0.0	0.0	0.0	0.0	0.0	0.0	0.0	0.0	0.0	0.0	0.0	0.0	0.0	0.0	0.0	0.0
3R_41778	1.8764711533842533	0.0	0.0	0.0	5.550227337311736	6.176133444009645	NA	NA	NA	NA	NA	NA	NA	NA	NA	0.0	0.0	0.0	0.0	0.0	0.0	0.0	0.0	2.133863214246695	0.0	0.0	4.916768935460524	0.0	6.366377378478589	2.6352627673210547	0.0	0.0	0.0	7.753957619969231	6.434807676468165	0.0	4.190468527905168	3.195492566006094	0.0	2.6928976440377093	0.0	6.458746693121693	0.0	2.5516036318505453	0.0	0.0	0.0	0.0	0.0
3R_41779	0.0	13.88990169422076	0.0	0.0	1.9649237530986847	0.0	NA	NA	NA	NA	NA	NA	NA	NA	NA	17.867097382827573	9.419588505276147	0.0	5.242031129801863	5.13688382757433	0.0	0.0	0.0	0.0	0.0	0.0	0.0	6.531648777569273	0.0	0.0	2.247269286907746	0.0	9.57862051900159	0.0	0.0	0.0	0.0	0.0	0.0	0.0	0.0	6.859689173764158	0.0	0.0	3.2078713463949295	0.0	0.0	0.0	2.286563057921386
3R_41780	2.1909068601675608	0.0	4.173413685458158	0.0	2.1600884772240274	0.0	NA	NA	NA	NA	NA	NA	NA	NA	NA	0.0	0.0	0.0	0.0	0.0	0.0	0.0	0.0	0.0	3.184145502712892	9.711472162065048	5.7406599462674235	0.0	0.0	3.076847339142421	0.0	0.0	0.0	0.0	0.0	0.0	0.0	0.0	4.249532551419344	0.0	0.0	0.0	0.0	0.0	0.0	2.56910903298736	3.0740476600349216	0.0	0.0
3R_41781	2.4771139442688996	0.0	0.0	0.0	0.0	0.0	NA	NA	NA	NA	NA	NA	NA	NA	NA	0.0	0.0	0.0	6.515496293497046	0.0	7.227454497753346	0.0	4.6440239538755534	0.0	10.800310184908511	0.0	0.0	0.0	8.404201764714287	3.4787884353940286	0.0	3.1515756617678576	0.0	0.0	0.0	0.0	0.0	4.218343127623019	0.0	0.0	0.0	0.0	0.0	10.105052121858845	0.0	2.9047222068917438	0.0	0.0	0.0
3R_41782	2.961225710546109	0.0	0.0	0.0	0.0	0.0	NA	NA	NA	NA	NA	NA	NA	NA	NA	0.0	0.0	0.0	0.0	3.8163059303486007	4.319971660985904	0.0	0.0	3.367411538098894	8.607370491351745	3.2815020090996048	0.0	0.0	10.046666767133333	4.158661243772404	0.0	11.302500113025001	0.0	0.0	0.0	4.4943012260453745	0.0	0.0	5.743660434795095	0.0	5.613042465472772	5.096216568819309	0.0	0.0	0.0	0.0	0.0	3.1600069520152942	0.0
3R_41783	0.0	0.0	15.716672403252096	0.0	0.0	0.0	NA	NA	NA	NA	NA	NA	NA	NA	NA	0.0	0.0	3.5518275573513596	3.616957017891278	0.0	0.0	0.0	0.0	0.0	0.0	0.0	0.0	0.0	18.661747430044105	7.724739714895307	0.0	0.0	0.0	11.364579107130478	0.0	8.348193117081738	0.0	0.0	0.0	7.893684697026567	0.0	9.466254695262329	7.668864563250494	0.0	0.0	0.0	0.0	0.0	0.0
3R_41784	2.0509438033194116	0.0	0.0	0.0	4.04418842035618	0.0	NA	NA	NA	NA	NA	NA	NA	NA	NA	0.0	9.693656229022322	0.0	0.0	0.0	0.0	5.188770048758872	0.0	6.996803859996753	2.980730767877976	2.2727670461505802	2.686962909701387	0.0	0.0	0.0	0.0	0.0	0.0	0.0	2.3443701591686676	3.112751323541863	0.0	0.0	3.9780570373818023	0.0	3.887591081399548	0.0	2.859453295405545	0.0	0.0	0.0	0.0	0.0	0.0
3R_41785	0.0	0.0	4.00561105997281	0.0	0.0	13.842229041827064	NA	NA	NA	NA	NA	NA	NA	NA	NA	0.0	0.0	0.0	0.0	0.0	0.0	15.960010597447036	0.0	0.0	9.168356700418443	0.0	2.754921115588776	0.0	0.0	5.9062698598324035	0.0	0.0	0.0	0.0	2.4036635678635947	3.1914784970944776	0.0	0.0	0.0	0.0	0.0	0.0	0.0	0.0	10.154098600359049	0.0	0.0	0.0	4.825211537273794
3R_41786	0.0	0.0	12.371862302409758	0.0	0.0	0.0	NA	NA	NA	NA	NA	NA	NA	NA	NA	0.0	0.0	0.0	4.270798521876631	2.092566346385437	0.0	0.0	0.0	0.0	2.3598073830821633	1.7993213319800037	0.0	0.0	0.0	0.0	0.0	0.0	2.6013045542339484	2.2364945363556723	0.0	0.0	0.0	0.0	0.0	0.0	0.0	0.0	0.0	0.0	0.0	0.0	0.0	0.0	0.0
3R_41787	0.0	0.0	0.0	2.9679050745240967	0.0	9.296479609101626	NA	NA	NA	NA	NA	NA	NA	NA	NA	0.0	0.0	0.0	0.0	0.0	0.0	0.0	0.0	0.0	0.0	0.0	3.7004254009040882	0.0	0.0	0.0	0.0	0.0	0.0	3.8904874469532036	3.228614304569393	4.2868117095119205	0.0	0.0	0.0	4.053420843987075	0.0	9.721876555500248	7.875950627240709	0.0	0.0	0.0	0.0	0.0	3.240625518500083
3R_41788	2.5401818668609395	0.0	0.0	0.0	0.0	4.180320638953649	NA	NA	NA	NA	NA	NA	NA	NA	NA	0.0	3.0015022518770644	1.6402681904102048	0.0	3.2736819379018547	0.0	0.0	2.381130965774814	1.4443069464231448	0.0	0.0	0.0	0.0	0.0	0.0	1.4321610379157474	0.0	0.0	0.0	1.4518014969234874	0.0	0.0	0.0	0.0	1.822689827221763	4.814948295881462	0.0	1.770777775180637	0.0	0.0	2.9786771396954896	0.0	0.0	0.0
3R_41789	1.286212674751285	0.0	4.900160455754124	0.0	2.5362403381924317	0.0	NA	NA	NA	NA	NA	NA	NA	NA	NA	0.0	0.0	1.6610887307089461	1.691547927050304	0.0	0.0	3.2540442074921767	0.0	0.0	0.0	1.4253251487362426	1.6850806664965858	0.0	0.0	0.0	4.351019987860655	0.0	2.060612929315825	1.7716301424443783	1.4702297586853088	0.0	8.616972966545177	0.0	2.494767225744002	0.0	4.876066243310342	0.0	3.5865098453281763	0.0	0.0	4.524729911330376	0.0	2.745107189572985	1.4756993634423226
3R_41790	1.600465031119442	5.577213735561988	0.0	0.0	0.0	0.0	NA	NA	NA	NA	NA	NA	NA	NA	NA	0.0	0.0	4.133864452238156	0.0	0.0	2.334831672645392	8.098169246878358	0.0	1.8199978451225514	0.0	1.7735659920849296	0.0	0.0	0.0	0.0	0.0	0.0	0.0	0.0	0.0	0.0	0.0	8.176423229109375	3.1042982113033704	0.0	0.0	5.508743477647722	4.4627795261956225	0.0	0.0	1.8767430250845472	0.0	0.0	1.836247825882574
3R_41791	0.0	0.0	5.905021275791657	0.0	3.0563393367988145	0.0	NA	NA	NA	NA	NA	NA	NA	NA	NA	0.0	0.0	0.0	0.0	0.0	0.0	7.842682071785637	0.0	0.0	0.0	0.0	4.061269942866055	0.0	0.0	0.0	0.0	0.0	0.0	0.0	0.0	0.0	0.0	5.278978158755765	0.0	0.0	5.875986137373505	0.0	8.643968757239323	4.2152687149500405	0.0	0.0	0.0	0.0	0.0
3R_41792	3.420403115029525	0.0	3.257727982319658	0.0	5.0584350416005694	0.0	NA	NA	NA	NA	NA	NA	NA	NA	NA	0.0	0.0	0.0	0.0	0.0	0.0	0.0	0.0	0.0	0.0	0.0	0.0	2.8024769412197275	0.0	0.0	1.9284320304846534	0.0	0.0	0.0	1.9548782814586831	0.0	0.0	0.0	0.0	0.0	0.0	2.943226341169379	0.0	0.0	0.0	2.0054226628804286	2.3995730679597482	0.0	1.9621508941129193
3R_41793	0.0	0.0	0.0	5.4383958907480645	2.55142134580332	0.0	NA	NA	NA	NA	NA	NA	NA	NA	NA	0.0	0.0	0.0	0.0	0.0	3.7752346119549602	0.0	0.0	0.0	0.0	0.0	3.3903338868618462	0.0	0.0	3.6342650135121977	2.918042402074145	0.0	0.0	0.0	0.0	0.0	0.0	0.0	0.0	0.0	0.0	0.0	0.0	3.518891521019747	0.0	6.069084387583868	7.2619162599388405	5.5230767956213045	0.0
3R_41794	0.0	0.0	0.0	10.301300152845542	0.0	0.0	NA	NA	NA	NA	NA	NA	NA	NA	NA	0.0	0.0	0.0	9.669823864158314	0.0	0.0	0.0	0.0	0.0	0.0	5.4319647769676	0.0	0.0	0.0	0.0	0.0	0.0	0.0	3.375872705292727	5.603097840734185	7.439546247195291	5.473265016039403	0.0	0.0	7.034508131363812	4.645715419268848	0.0	0.0	0.0	0.0	0.0	0.0	0.0	0.0
3R_41795	0.0	0.0	0.0	2.1715455867136155	0.0	0.0	NA	NA	NA	NA	NA	NA	NA	NA	NA	9.263788222390206	0.0	0.0	2.7179046042662947	0.0	0.0	0.0	0.0	4.700211133484116	0.0	0.0	0.0	0.0	0.0	0.0	0.0	0.0	0.0	0.0	2.3623003324701486	0.0	0.0	0.0	8.016963895603096	0.0	3.917324091582336	0.0	0.0	2.8101791433000267	0.0	0.0	0.0	4.41071716055672	0.0
3R_41796	0.0	0.0	0.0	0.0	0.0	0.0	NA	NA	NA	NA	NA	NA	NA	NA	NA	0.0	0.0	0.0	0.0	0.0	0.0	0.0	0.0	0.0	0.0	0.0	0.0	0.0	0.0	0.0	0.0	0.0	0.0	0.0	0.0	0.0	0.0	0.0	0.0	0.0	0.0	0.0	0.0	0.0	0.0	0.0	0.0	0.0	0.0
3R_41797	0.0	0.0	0.0	2.792750020945625	0.0	0.0	NA	NA	NA	NA	NA	NA	NA	NA	NA	0.0	0.0	0.0	3.495403544339194	0.0	0.0	0.0	0.0	0.0	0.0	2.9452825409541536	0.0	0.0	0.0	0.0	0.0	0.0	0.0	0.0	0.0	0.0	0.0	0.0	0.0	0.0	0.0	4.574063231850117	0.0	0.0	0.0	0.0	11.187517713569715	0.0	0.0
3R_41798	0.0	16.5196418541646	0.0	0.0	2.3369378262365204	0.0	NA	NA	NA	NA	NA	NA	NA	NA	NA	0.0	5.601487755147767	0.0	0.0	0.0	0.0	0.0	0.0	5.390812330728492	0.0	2.6266408625468327	0.0	0.0	0.0	0.0	0.0	3.0156524424372257	0.0	0.0	0.0	7.19482433116913	10.586446807339371	0.0	0.0	0.0	0.0	4.079208437761069	3.3046751900849167	0.0	3.815209561830812	2.7794454450448045	0.0	0.0	0.0
3R_41799	0.0	0.0	0.0	0.0	2.751231451197556	0.0	NA	NA	NA	NA	NA	NA	NA	NA	NA	0.0	6.594522589537131	0.0	0.0	0.0	0.0	0.0	0.0	0.0	0.0	0.0	0.0	0.0	0.0	0.0	0.0	0.0	4.470572456803094	0.0	0.0	4.235163375662379	0.0	9.503977889945837	0.0	8.009168896552774	0.0	0.0	0.0	3.7944673630273176	0.0	0.0	3.9153102726778686	0.0	0.0
3R_41800	0.0	0.0	0.0	0.0	0.0	0.0	NA	NA	NA	NA	NA	NA	NA	NA	NA	0.0	0.0	8.24331631912845	0.0	0.0	0.0	0.0	0.0	0.0	0.0	0.0	0.0	10.459638347544496	0.0	0.0	0.0	0.0	0.0	0.0	0.0	0.0	14.254192157913641	0.0	0.0	0.0	0.0	0.0	0.0	0.0	0.0	0.0	0.0	0.0	0.0
3R_41801	0.0	0.0	0.0	9.110040175277172	0.0	0.0	NA	NA	NA	NA	NA	NA	NA	NA	NA	0.0	0.0	0.0	0.0	0.0	0.0	10.96717305760398	0.0	4.929566355906803	0.0	0.0	0.0	7.103604653145192	0.0	6.08787976193955	0.0	0.0	0.0	0.0	0.0	0.0	0.0	0.0	0.0	0.0	0.0	0.0	0.0	0.0	0.0	0.0	0.0	0.0	0.0
3R_41802	0.0	0.0	0.0	0.0	0.0	0.0	NA	NA	NA	NA	NA	NA	NA	NA	NA	0.0	0.0	3.6193644685542377	1.8428661729013902	0.0	0.0	0.0	2.62706454434879	1.5934812593856047	2.036532127923544	0.0	0.0	0.0	0.0	0.0	4.740242605616555	0.0	0.0	0.0	1.601749879708584	0.0	3.1292694970700654	0.0	0.0	2.010945172384253	0.0	0.0	3.9073428349491497	1.905432617043104	0.0	0.0	0.0	0.0	0.0
3R_41803	0.0	0.0	10.389658964639315	0.0	0.0	0.0	NA	NA	NA	NA	NA	NA	NA	NA	NA	0.0	0.0	0.0	0.0	0.0	0.0	0.0	5.112722754939528	0.0	0.0	0.0	3.5728245250108435	0.0	0.0	0.0	6.150222253656691	0.0	0.0	3.7563327074030934	3.1172827768256206	4.138990616080475	0.0	4.6440800286446855	0.0	0.0	5.169286374846666	0.0	0.0	0.0	0.0	0.0	0.0	0.0	0.0
3R_41804	0.0	0.0	0.0	0.0	4.573577891690358	0.0	NA	NA	NA	NA	NA	NA	NA	NA	NA	0.0	10.962568310503785	0.0	0.0	0.0	0.0	0.0	0.0	0.0	0.0	0.0	0.0	0.0	0.0	0.0	10.461536852071255	0.0	0.0	0.0	5.302502463012394	0.0	0.0	0.0	0.0	6.657120356076054	0.0	0.0	0.0	0.0	0.0	0.0	0.0	0.0	5.322229034675386
3R_41805	1.2730829026493873	0.0	0.0	0.0	1.2551750868832197	0.0	NA	NA	NA	NA	NA	NA	NA	NA	NA	0.0	6.017145857119863	1.6441321908587565	0.0	0.0	1.8572316328149059	0.0	0.0	0.0	0.0	0.0	0.0	4.172356718141032	0.0	0.0	0.0	1.6197143860440226	0.0	0.0	1.455221524006935	0.0	8.529010148669176	0.0	0.0	1.8269835606192233	2.413145465132582	0.0	3.5498984374057057	0.0	0.0	0.0	3.5725092554783537	1.3585424469794847	2.921270589115112
3R_41806	1.5817278795356047	0.0	0.0	0.0	1.5594785103861268	0.0	NA	NA	NA	NA	NA	NA	NA	NA	NA	0.0	0.0	0.0	0.0	0.0	2.307497057941251	0.0	2.965379197864927	0.0	0.0	0.0	4.144476449012578	2.5919494051476115	0.0	2.2213336887467237	0.0	0.0	0.0	0.0	1.8080240105588603	0.0	0.0	0.0	3.0679552078539656	4.539831345265523	0.0	5.444250871080139	0.0	6.452445476835721	0.0	0.0	0.0	0.0	1.8147502903600465
3R_41807	0.0	0.0	0.0	0.0	0.0	14.480812199794661	NA	NA	NA	NA	NA	NA	NA	NA	NA	0.0	0.0	0.0	0.0	0.0	6.418411083825732	0.0	0.0	0.0	0.0	0.0	0.0	0.0	0.0	0.0	0.0	0.0	0.0	0.0	0.0	0.0	0.0	0.0	0.0	0.0	0.0	0.0	0.0	0.0	0.0	0.0	0.0	0.0	0.0
3R_41808	0.0	0.0	0.0	0.0	0.0	0.0	NA	NA	NA	NA	NA	NA	NA	NA	NA	0.0	0.0	0.0	0.0	0.0	0.0	0.0	0.0	0.0	0.0	0.0	0.0	0.0	0.0	0.0	0.0	0.0	0.0	0.0	0.0	0.0	0.0	0.0	0.0	0.0	0.0	0.0	0.0	0.0	0.0	0.0	0.0	0.0	0.0
3R_41809	0.0	0.0	0.0	0.0	0.0	0.0	NA	NA	NA	NA	NA	NA	NA	NA	NA	0.0	0.0	0.0	0.0	0.0	0.0	0.0	0.0	0.0	0.0	0.0	0.0	0.0	0.0	0.0	0.0	0.0	0.0	0.0	0.0	0.0	0.0	0.0	0.0	0.0	0.0	0.0	0.0	0.0	0.0	0.0	0.0	0.0	0.0
3R_41810	0.0	0.0	0.0	0.0	3.9713427904242984	0.0	NA	NA	NA	NA	NA	NA	NA	NA	NA	9.027878087534306	0.0	0.0	2.648690884530321	2.595562107907899	0.0	0.0	0.0	0.0	0.0	0.0	2.6385641989055233	0.0	0.0	0.0	0.0	0.0	0.0	2.7740867013057624	2.3021423736929587	0.0	0.0	0.0	0.0	0.0	0.0	0.0	5.615895229858592	0.0	3.241743279866181	0.0	2.8258326315848965	2.1491972748178556	0.0
3R_41811	0.0	19.617074701820464	0.0	0.0	0.0	0.0	NA	NA	NA	NA	NA	NA	NA	NA	NA	0.0	0.0	0.0	0.0	0.0	0.0	0.0	0.0	0.0	0.0	0.0	0.0	0.0	0.0	3.9528941509815825	0.0	0.0	0.0	0.0	0.0	0.0	0.0	0.0	0.0	0.0	0.0	0.0	0.0	0.0	0.0	0.0	3.9492973410170857	0.0	0.0
3R_41812	0.0	0.0	0.0	0.0	0.0	0.0	NA	NA	NA	NA	NA	NA	NA	NA	NA	0.0	0.0	0.0	4.924240558999788	0.0	10.92463965076112	0.0	0.0	0.0	0.0	0.0	4.905413810898259	12.271353996657284	0.0	0.0	4.22206366027587	0.0	0.0	0.0	0.0	0.0	0.0	0.0	0.0	5.373356961775013	14.194645495826064	0.0	0.0	0.0	0.0	4.390625137207036	0.0	0.0	4.29588694600242
3R_41813	0.0	0.0	0.0	0.0	0.0	0.0	NA	NA	NA	NA	NA	NA	NA	NA	NA	0.0	0.0	0.0	0.0	0.0	0.0	0.0	0.0	0.0	0.0	0.0	0.0	408.7304831194311	0.0	0.0	0.0	0.0	0.0	0.0	0.0	0.0	0.0	0.0	0.0	0.0	0.0	0.0	0.0	0.0	0.0	0.0	0.0	0.0	0.0
3R_41814	0.0	0.0	0.0	0.0	0.0	0.0	NA	NA	NA	NA	NA	NA	NA	NA	NA	0.0	0.0	0.0	0.0	0.0	0.0	0.0	0.0	0.0	0.0	0.0	0.0	0.0	0.0	0.0	0.0	0.0	0.0	0.0	0.0	0.0	0.0	0.0	0.0	0.0	0.0	0.0	0.0	0.0	0.0	0.0	0.0	0.0	0.0
3R_41815	0.0	0.0	0.0	0.0	0.0	0.0	NA	NA	NA	NA	NA	NA	NA	NA	NA	0.0	0.0	3.5398179967178804	0.0	0.0	0.0	0.0	0.0	0.0	0.0	0.0	0.0	0.0	0.0	0.0	3.090707632966106	0.0	0.0	0.0	0.0	4.159982960709793	0.0	0.0	0.0	0.0	0.0	0.0	0.0	0.0	4.411839966681784	0.0	7.69161544691747	0.0	0.0
3R_41816	2.553182797675582	0.0	0.0	2.6827992327194194	0.0	0.0	NA	NA	NA	NA	NA	NA	NA	NA	NA	0.0	0.0	0.0	6.7155784631398685	0.0	3.72469997541698	0.0	4.786635713089056	0.0	0.0	0.0	0.0	0.0	0.0	7.1712347431980845	2.87898199196764	3.2483563316961614	0.0	0.0	0.0	0.0	0.0	0.0	4.95221116228396	0.0	0.0	4.393982002249719	0.0	6.943576497382272	0.0	2.9939223376545616	0.0	0.0	2.929321334833146
3R_41817	0.0	15.394325651564833	0.0	0.0	0.0	0.0	NA	NA	NA	NA	NA	NA	NA	NA	NA	0.0	0.0	5.705183501522143	0.0	11.386525868478794	0.0	0.0	0.0	0.0	0.0	0.0	0.0	0.0	0.0	0.0	0.0	0.0	0.0	12.169699152867242	0.0	0.0	9.865299204659578	0.0	0.0	0.0	0.0	0.0	0.0	0.0	0.0	0.0	0.0	0.0	0.0
3R_41818	0.0	0.0	0.0	2.594939090292203	0.0	0.0	NA	NA	NA	NA	NA	NA	NA	NA	NA	0.0	0.0	0.0	9.743470656726162	0.0	3.60271817881155	12.495728022982144	0.0	5.6166270132799525	0.0	2.736667707512618	0.0	0.0	0.0	0.0	2.784696976236788	6.2839490346597495	0.0	3.4015838454701277	0.0	0.0	0.0	0.0	0.0	0.0	0.0	4.25008160156675	0.0	0.0	0.0	0.0	0.0	0.0	0.0
3R_41819	0.0	0.0	0.0	1.1270774150028657	0.0	0.0	NA	NA	NA	NA	NA	NA	NA	NA	NA	0.0	0.0	4.155743986222877	1.4106491313575313	1.382353620156043	0.0	2.713676959010181	2.010925357467119	0.0	1.558893597093973	0.0	0.0	0.0	0.0	0.0	3.628488716307214	0.0	0.0	0.0	0.0	0.0	0.0	0.0	0.0	0.0	0.0	0.0	4.486399927260503	2.9170830802763765	1.726499067345204	2.5155682228390956	3.009983815317025	0.0	0.0
3R_41820	0.0	0.0	0.0	0.0	0.0	0.0	NA	NA	NA	NA	NA	NA	NA	NA	NA	0.0	0.0	0.0	0.0	2.5083163227681378	0.0	0.0	0.0	0.0	0.0	0.0	0.0	0.0	0.0	5.466667541333473	0.0	4.952476039920918	0.0	0.0	2.2247594367621026	0.0	0.0	0.0	0.0	2.7931135227473955	0.0	0.0	0.0	2.6465612700106496	0.0	0.0	0.0	2.076955349613894	0.0
3R_41821	0.0	0.0	0.0	0.0	2.1851886167406427	0.0	NA	NA	NA	NA	NA	NA	NA	NA	NA	9.934985455181295	0.0	0.0	0.0	0.0	0.0	0.0	0.0	0.0	0.0	2.45607976757626	2.9036830897046437	0.0	0.0	0.0	0.0	0.0	0.0	0.0	0.0	0.0	0.0	0.0	4.298911945386623	0.0	0.0	0.0	3.0900858920274548	3.0137874749403575	0.0	0.0	3.1097679677728527	0.0	0.0
3R_41822	0.0	0.0	0.0	0.0	0.0	0.0	NA	NA	NA	NA	NA	NA	NA	NA	NA	0.0	0.0	0.0	0.0	0.0	0.0	0.0	0.0	0.0	0.0	0.0	0.0	0.0	10.111305248171876	0.0	0.0	0.0	0.0	0.0	0.0	0.0	0.0	0.0	0.0	0.0	5.649155790158718	0.0	0.0	0.0	0.0	0.0	0.0	6.360675758192551	3.4193364845938374
3R_41823	0.0	6.8647843427998705	0.0	0.0	0.0	0.0	NA	NA	NA	NA	NA	NA	NA	NA	NA	0.0	0.0	0.0	0.0	0.0	0.0	14.95160166540907	0.0	2.2401674569977454	0.0	0.0	0.0	0.0	13.36707182261361	0.0	2.221328754434327	2.5063259667400515	0.0	0.0	0.0	0.0	0.0	0.0	0.0	0.0	0.0	0.0	0.0	5.3574375162062475	0.0	0.0	0.0	0.0	0.0
3R_41824	0.0	0.0	0.0	4.274974937959426	0.0	0.0	NA	NA	NA	NA	NA	NA	NA	NA	NA	0.0	0.0	0.0	0.0	0.0	0.0	0.0	0.0	0.0	0.0	0.0	0.0	0.0	0.0	0.0	0.0	0.0	0.0	0.0	0.0	0.0	9.085482579949975	0.0	0.0	0.0	0.0	0.0	0.0	0.0	0.0	4.770741993502249	0.0	0.0	0.0
3R_41825	0.0	12.972944923362329	0.0	0.0	0.0	0.0	NA	NA	NA	NA	NA	NA	NA	NA	NA	0.0	0.0	0.0	9.791945635117834	0.0	0.0	0.0	0.0	0.0	0.0	4.125424454608574	4.877254144934436	0.0	0.0	0.0	0.0	0.0	5.9641850686626805	0.0	0.0	0.0	0.0	0.0	0.0	0.0	0.0	0.0	0.0	0.0	0.0	0.0	0.0	0.0	0.0
3R_41826	0.0	0.0	0.0	0.0	0.0	0.0	NA	NA	NA	NA	NA	NA	NA	NA	NA	0.0	0.0	0.0	0.0	0.0	0.0	0.0	0.0	0.0	9.879529023092411	0.0	0.0	0.0	0.0	0.0	0.0	0.0	0.0	0.0	0.0	0.0	0.0	0.0	13.185132444655407	0.0	0.0	0.0	9.477559035715235	9.24354523236424	0.0	0.0	9.537925653777114	0.0	0.0
3R_41827	2.1096565732257577	7.351616804325692	0.0	0.0	2.0799810971317894	0.0	NA	NA	NA	NA	NA	NA	NA	NA	NA	0.0	0.0	0.0	0.0	0.0	0.0	0.0	0.0	0.0	0.0	2.337829993470441	0.0	0.0	0.0	0.0	0.0	0.0	3.379834219131552	2.9058422830854123	0.0	0.0	0.0	0.0	0.0	0.0	3.9988819126172324	3.6306812900827214	0.0	0.0	0.0	0.0	0.0	0.0	0.0
3R_41828	0.0	0.0	3.09141754478382	1.7052827955724037	0.0	0.0	NA	NA	NA	NA	NA	NA	NA	NA	NA	0.0	0.0	2.0958982433019284	4.2686609850788955	2.0915190158817403	0.0	0.0	0.0	0.0	4.717252596611692	0.0	2.126170350469416	0.0	0.0	4.558292354285069	0.0	0.0	2.6000026000026	0.0	3.71015938102669	2.4630930142741163	0.0	0.0	0.0	2.3289925570055865	0.0	0.0	2.262660490508592	0.0	0.0	0.0	2.2770723407666082	0.0	0.0
3R_41829	0.0	0.0	0.0	1.978603383016064	1.8565220361739607	0.0	NA	NA	NA	NA	NA	NA	NA	NA	NA	0.0	0.0	4.863652369474161	0.0	0.0	5.4940406141458356	0.0	0.0	0.0	0.0	0.0	0.0	3.0856540537471564	0.0	0.0	2.123291016143382	2.3957099542706883	0.0	0.0	0.0	2.8578744730079473	0.0	3.20662668644514	0.0	2.7022805626580495	3.5692691635846026	0.0	0.0	0.0	0.0	0.0	0.0	4.018824172423632	0.0
3R_41830	0.0	0.0	0.0	0.0	3.86803502273631	0.0	NA	NA	NA	NA	NA	NA	NA	NA	NA	0.0	0.0	2.5333361706698447	0.0	0.0	0.0	0.0	0.0	0.0	0.0	0.0	0.0	0.0	0.0	0.0	0.0	0.0	0.0	0.0	0.0	0.0	8.761197357798101	0.0	0.0	2.815079932787152	0.0	0.0	2.7349036055875175	0.0	0.0	0.0	0.0	2.093289541716121	0.0
3R_41831	0.0	0.0	0.0	0.0	0.0	0.0	NA	NA	NA	NA	NA	NA	NA	NA	NA	0.0	0.0	0.0	0.0	2.445204794459753	0.0	4.80014362029712	0.0	0.0	0.0	0.0	2.4857158339601484	0.0	0.0	0.0	2.139442439905736	0.0	0.0	0.0	0.0	0.0	0.0	3.231018814545659	0.0	0.0	0.0	0.0	0.0	0.0	3.053953587234963	0.0	2.662136066033753	0.0	0.0
3R_41832	0.0	0.0	0.0	2.0292763701927714	0.0	0.0	NA	NA	NA	NA	NA	NA	NA	NA	NA	0.0	0.0	0.0	5.0796811484143145	0.0	0.0	0.0	0.0	0.0	0.0	2.1401100059345253	0.0	0.0	0.0	0.0	0.0	0.0	3.093987608579628	5.320166276476805	0.0	0.0	0.0	6.577499885715939	0.0	0.0	3.6606798687865907	0.0	5.385105014932896	2.626069729504314	0.0	0.0	5.419405046875144	2.0608740991404098	0.0
3R_41833	11.161935122368295	0.0	0.0	0.0	0.0	0.0	NA	NA	NA	NA	NA	NA	NA	NA	NA	0.0	0.0	14.415162444465587	0.0	0.0	0.0	0.0	0.0	0.0	0.0	0.0	0.0	0.0	0.0	0.0	0.0	7.1005379367540895	0.0	15.374456416875312	0.0	0.0	0.0	0.0	0.0	0.0	0.0	0.0	0.0	0.0	0.0	0.0	0.0	0.0	0.0
3R_41834	1.6696921488403653	0.0	0.0	1.7544567587814945	0.0	0.0	NA	NA	NA	NA	NA	NA	NA	NA	NA	0.0	0.0	0.0	2.1958765829525317	0.0	2.435823361884431	4.224225255966929	0.0	1.898720717929088	0.0	0.0	0.0	2.7360948921486115	0.0	0.0	0.0	0.0	0.0	0.0	1.9085732346270152	0.0	0.0	2.843363107136216	3.238572696241312	0.0	0.0	0.0	2.3279071369908166	0.0	0.0	0.0	2.342734570984389	0.0	1.9156735814820265
3R_41835	0.0	0.0	0.0	0.0	0.0	0.0	NA	NA	NA	NA	NA	NA	NA	NA	NA	0.0	0.0	2.3059497192275624	2.34823365864197	0.0	0.0	0.0	0.0	0.0	0.0	0.0	0.0	0.0	12.115749019835906	0.0	2.0133849833694404	0.0	0.0	0.0	0.0	2.70994484720247	0.0	0.0	3.463275427368188	0.0	3.3845162443241663	0.0	2.4894249229274044	0.0	5.748024978617347	0.0	0.0	0.0	2.0485892594923434
3R_41836	0.0	0.0	0.0	2.819325631405596	1.3226855383912122	0.0	NA	NA	NA	NA	NA	NA	NA	NA	NA	0.0	0.0	0.0	1.7643327778625637	1.7289429018335611	0.0	0.0	0.0	0.0	0.0	0.0	0.0	0.0	0.0	0.0	0.0	0.0	0.0	0.0	0.0	0.0	0.0	4.569144521355838	0.0	0.0	2.54293814633541	0.0	0.0	0.0	2.1593738852232316	4.719422468541117	1.8823295559998687	1.431612582729312	0.0
3R_41837	5.007787108954425	0.0	0.0	0.0	0.0	0.0	NA	NA	NA	NA	NA	NA	NA	NA	NA	0.0	0.0	0.0	0.0	0.0	0.0	0.0	0.0	2.847347980091343	0.0	0.0	3.280377112152813	0.0	0.0	0.0	0.0	0.0	0.0	0.0	0.0	0.0	0.0	0.0	4.856608630193536	0.0	9.492326640452024	0.0	0.0	0.0	0.0	0.0	0.0	0.0	0.0
3R_41838	2.3227379319828008	0.0	8.849071997819589	0.0	0.0	0.0	NA	NA	NA	NA	NA	NA	NA	NA	NA	0.0	0.0	0.0	0.0	0.0	0.0	0.0	0.0	0.0	0.0	0.0	0.0	0.0	7.88044420487894	0.0	0.0	0.0	0.0	0.0	2.6550495857060628	0.0	0.0	0.0	0.0	6.666657777789629	0.0	3.9973905034793287	0.0	0.0	0.0	0.0	3.259019009206077	0.0	2.6649270023195526
3R_41839	0.0	0.0	0.0	0.0	3.038907743623156	0.0	NA	NA	NA	NA	NA	NA	NA	NA	NA	0.0	0.0	0.0	0.0	0.0	0.0	0.0	5.778543113710171	0.0	0.0	0.0	0.0	0.0	0.0	0.0	3.475577119580706	0.0	0.0	0.0	0.0	0.0	0.0	0.0	0.0	4.423314761309088	0.0	0.0	4.2973342776009185	0.0	0.0	0.0	0.0	0.0	3.5363479992757556
3R_41840	0.0	0.0	0.0	0.0	0.0	0.0	NA	NA	NA	NA	NA	NA	NA	NA	NA	0.0	0.0	0.0	0.0	0.0	0.0	0.0	0.0	0.0	0.0	4.376668331259522	0.0	0.0	0.0	0.0	0.0	5.024863022234014	0.0	0.0	9.02910894432561	11.988452722337845	0.0	0.0	0.0	0.0	0.0	0.0	0.0	0.0	0.0	0.0	5.541523187395473	0.0	4.531349689693173
3R_41841	0.0	0.0	0.0	0.0	0.0	0.0	NA	NA	NA	NA	NA	NA	NA	NA	NA	16.1051343168202	0.0	0.0	0.0	0.0	5.241406059589546	4.54484512304032	6.735764382961884	0.0	5.221645810543025	0.0	0.0	0.0	0.0	0.0	0.0	0.0	0.0	0.0	2.0534344718258524	2.726459746548302	0.0	3.0591751546030648	3.4843812609975786	2.578020570026128	0.0	3.0916106054610215	0.0	2.4427540586358685	0.0	0.0	0.0	1.9170125276768686	2.061073736974014
3R_41842	1.4012714576698313	0.0	0.0	0.0	1.3815604780862405	0.0	NA	NA	NA	NA	NA	NA	NA	NA	NA	0.0	0.0	0.0	1.8428661729013902	0.0	0.0	0.0	2.62706454434879	0.0	0.0	0.0	1.8358203803966693	0.0	0.0	0.0	0.0	0.0	0.0	1.9301121819802411	0.0	0.0	0.0	0.0	2.7179378461973336	2.010945172384253	0.0	0.0	0.0	0.0	0.0	4.929491835118357	1.966115184464859	1.4953360468698131	1.607708770630119
3R_41843	2.1473789093033044	0.0	0.0	0.0	0.0	0.0	NA	NA	NA	NA	NA	NA	NA	NA	NA	0.0	0.0	0.0	0.0	0.0	0.0	0.0	0.0	4.883861767176541	0.0	7.138896754895499	0.0	0.0	0.0	3.0157179218084655	2.421395450197949	0.0	3.4402683409305927	0.0	0.0	0.0	4.795450076966973	3.656828578846709	0.0	0.0	0.0	0.0	0.0	5.8399616898513145	0.0	0.0	0.0	4.583056440340062	2.463733837906023
3R_41844	2.856865333081929	0.0	0.0	0.0	0.0	0.0	NA	NA	NA	NA	NA	NA	NA	NA	NA	12.806064952361439	0.0	7.3790391015282	3.7571738538271515	0.0	0.0	0.0	0.0	0.0	0.0	0.0	0.0	0.0	0.0	0.0	0.0	0.0	0.0	11.805144288376065	3.265594027881642	0.0	0.0	4.865031853796063	0.0	0.0	10.830451981837331	0.0	0.0	0.0	0.0	10.050082913184033	0.0	0.0	3.2777428151877492
3R_41845	0.0	0.0	0.0	0.0	0.0	0.0	NA	NA	NA	NA	NA	NA	NA	NA	NA	0.0	4.777328708879143	0.0	0.0	0.0	0.0	0.0	0.0	0.0	0.0	0.0	0.0	0.0	0.0	2.838986322899491	0.0	0.0	3.238656605240146	0.0	2.310753878831461	0.0	0.0	0.0	0.0	0.0	0.0	0.0	2.8184511596235446	0.0	0.0	0.0	0.0	0.0	0.0
3R_41846	0.0	0.0	0.0	0.0	0.0	0.0	NA	NA	NA	NA	NA	NA	NA	NA	NA	0.0	0.0	0.0	0.0	0.0	0.0	0.0	0.0	0.0	0.0	0.0	0.0	0.0	0.0	0.0	0.0	0.0	0.0	0.0	0.0	0.0	0.0	0.0	0.0	0.0	0.0	0.0	0.0	0.0	0.0	0.0	0.0	0.0	0.0
3R_41847	5.359573806690892	0.0	0.0	5.631661199262252	0.0	0.0	NA	NA	NA	NA	NA	NA	NA	NA	NA	0.0	0.0	0.0	0.0	0.0	0.0	0.0	0.0	3.0473682927423877	0.0	0.0	0.0	0.0	0.0	0.0	0.0	3.409431852276137	0.0	0.0	0.0	8.134313789288734	0.0	0.0	0.0	0.0	0.0	0.0	0.0	0.0	0.0	0.0	0.0	0.0	0.0
3R_41848	0.0	0.0	0.0	0.0	0.0	0.0	NA	NA	NA	NA	NA	NA	NA	NA	NA	14.263870187370198	0.0	0.0	0.0	0.0	0.0	0.0	0.0	0.0	0.0	0.0	0.0	10.428844515314236	0.0	0.0	3.5881326102050077	0.0	0.0	0.0	0.0	4.8294993547788865	0.0	5.418852948045663	6.172039426987859	0.0	0.0	0.0	0.0	0.0	0.0	0.0	0.0	0.0	0.0
3R_41849	0.0	0.0	0.0	3.2449095481463455	0.0	0.0	NA	NA	NA	NA	NA	NA	NA	NA	NA	0.0	0.0	0.0	0.0	0.0	0.0	0.0	0.0	0.0	0.0	0.0	4.045798438321802	0.0	0.0	4.336889582791223	3.4821972664751457	0.0	0.0	0.0	0.0	0.0	0.0	0.0	0.0	0.0	0.0	0.0	0.0	0.0	0.0	0.0	0.0	0.0	0.0
3R_41850	3.62700464546755	0.0	0.0	0.0	0.0	0.0	NA	NA	NA	NA	NA	NA	NA	NA	NA	0.0	0.0	0.0	0.0	0.0	2.6456202286239177	0.0	0.0	0.0	0.0	0.0	0.0	2.971754071897429	0.0	0.0	0.0	0.0	2.9053720328888115	0.0	2.072958177654174	0.0	0.0	0.0	3.5175101656043783	5.205063902569532	0.0	0.0	0.0	0.0	2.9190193963000843	0.0	0.0	0.0	0.0
3R_41851	0.0	0.0	0.0	0.0	0.0	0.0	NA	NA	NA	NA	NA	NA	NA	NA	NA	0.0	0.0	2.9202264226759085	2.9737742845842514	5.82824964258259	3.2987231302507425	0.0	0.0	0.0	0.0	2.5057494420948867	0.0	0.0	0.0	3.175546765642108	0.0	0.0	10.867793294571536	0.0	0.0	0.0	0.0	0.0	4.385849495188722	0.0	0.0	0.0	0.0	0.0	0.0	0.0	3.172657278139249	2.412976019844315	0.0
3R_41852	0.0	8.515022628672636	0.0	0.0	0.0	0.0	NA	NA	NA	NA	NA	NA	NA	NA	NA	0.0	0.0	0.0	0.0	0.0	0.0	0.0	0.0	8.3360564451054	3.5512700407046576	0.0	0.0	4.004141884365187	0.0	0.0	5.510636216727812	0.0	0.0	0.0	0.0	3.708560544476025	0.0	0.0	0.0	3.5066519434040404	9.263423511217312	0.0	3.4067789450159505	0.0	0.0	0.0	0.0	2.607541531617745	0.0
3R_41853	0.0	0.0	0.0	2.9021763420388953	2.723109835001329	0.0	NA	NA	NA	NA	NA	NA	NA	NA	NA	0.0	0.0	1.783477295620636	1.8161807172460889	0.0	0.0	0.0	0.0	0.0	0.0	0.0	0.0	0.0	4.685306690805367	0.0	0.0	0.0	4.424876656563198	0.0	0.0	2.0959369005620463	0.0	2.3517083279635993	0.0	0.0	0.0	2.3766427354587494	0.0	0.0	0.0	3.238740518587132	0.0	0.0	0.0
3R_41854	1.230566281991647	4.288210636906484	0.0	0.0	1.213256526106854	4.050230964420746	NA	NA	NA	NA	NA	NA	NA	NA	NA	0.0	2.9080968687066964	0.0	0.0	0.0	1.7952064397645406	0.0	0.0	0.0	0.0	1.363660227690348	0.0	0.0	0.0	0.0	0.0	0.0	1.971463072032332	0.0	0.0	0.0	0.0	0.0	4.7736684448581626	0.0	0.0	2.1177825969097315	0.0	0.0	0.0	1.442991031810737	1.7265998242321379	0.0	1.4118550646064878
3R_41855	0.0	0.0	0.0	0.0	0.0	0.0	NA	NA	NA	NA	NA	NA	NA	NA	NA	0.0	0.0	0.0	0.0	0.0	0.0	0.0	0.0	0.0	0.0	0.0	0.0	0.0	0.0	0.0	0.0	0.0	0.0	0.0	0.0	0.0	0.0	0.0	0.0	0.0	0.0	0.0	0.0	0.0	0.0	0.0	0.0	0.0	8.23061525495154
3R_41856	0.0	0.0	0.0	0.0	0.0	14.079628748349162	NA	NA	NA	NA	NA	NA	NA	NA	NA	0.0	0.0	0.0	0.0	0.0	0.0	0.0	0.0	0.0	6.217065097645224	0.0	0.0	0.0	0.0	0.0	0.0	0.0	0.0	0.0	9.779549397481961	0.0	0.0	0.0	0.0	6.138953995906545	0.0	0.0	0.0	0.0	0.0	5.016202333537325	0.0	0.0	0.0
3R_41857	3.1238363709518207	5.442887778539782	0.0	0.0	1.5399474693119268	10.281655675576749	NA	NA	NA	NA	NA	NA	NA	NA	NA	0.0	0.0	0.0	0.0	0.0	0.0	0.0	0.0	1.7761636002978272	0.0	0.0	0.0	0.0	0.0	0.0	0.0	1.9871929389470737	0.0	0.0	0.0	2.370549057090407	0.0	0.0	0.0	4.482974112617689	0.0	0.0	0.0	0.0	0.0	1.8315420851740332	0.0	0.0	0.0
3R_41858	0.0	6.3266713484034645	6.916743846000082	1.907701582056922	0.0	0.0	NA	NA	NA	NA	NA	NA	NA	NA	NA	0.0	0.0	0.0	0.0	0.0	2.6485828492606744	0.0	0.0	0.0	0.0	0.0	0.0	0.0	6.159630520722845	0.0	2.0472044399769893	0.0	0.0	0.0	2.075279519398468	0.0	0.0	3.091719571141395	0.0	0.0	3.4413670211045275	3.124500079987202	0.0	0.0	0.0	2.1289369366300632	2.5473631225373365	0.0	0.0
3R_41859	2.053541578877764	0.0	0.0	0.0	2.024655444136517	13.51787028657209	NA	NA	NA	NA	NA	NA	NA	NA	NA	0.0	0.0	0.0	0.0	0.0	0.0	5.195342271746534	0.0	0.0	0.0	0.0	2.690366282607912	0.0	0.0	0.0	0.0	0.0	0.0	0.0	0.0	0.0	0.0	0.0	0.0	8.841026844009805	7.785030398597449	0.0	2.863075148851277	0.0	0.0	0.0	0.0	0.0	0.0
3R_41860	0.0	0.0	0.0	0.0	1.6888171929696567	0.0	NA	NA	NA	NA	NA	NA	NA	NA	NA	0.0	0.0	0.0	0.0	0.0	2.4988742571471554	0.0	0.0	1.947868797790961	0.0	0.0	0.0	5.613836535185001	0.0	0.0	0.0	0.0	0.0	0.0	0.0	0.0	0.0	2.9169631030420136	0.0	0.0	0.0	0.0	0.0	0.0	0.0	8.034403314994808	2.403375877893124	0.0	1.9652604834855232
3R_41861	1.357280097550435	0.0	2.5854551086136763	0.0	1.338187922265199	4.467291164189479	NA	NA	NA	NA	NA	NA	NA	NA	NA	0.0	0.0	0.0	0.0	0.0	0.0	0.0	0.0	3.086911372304972	0.0	0.0	0.0	0.0	0.0	0.0	0.0	3.453673119509523	0.0	0.0	3.1029294446594085	0.0	0.0	0.0	0.0	0.0	0.0	0.0	0.0	0.0	4.369365157458812	3.1831572782095376	0.0	1.4483916335105682	0.0
3R_41862	0.0	0.0	0.0	0.0	3.458010758563072	5.771962461464936	NA	NA	NA	NA	NA	NA	NA	NA	NA	0.0	0.0	2.264794315909818	2.3063235933444117	0.0	0.0	0.0	0.0	1.9942215436551052	2.5486940746430937	0.0	0.0	0.0	0.0	0.0	0.0	4.462317513525285	0.0	0.0	0.0	5.323158293693549	0.0	0.0	0.0	0.0	0.0	0.0	0.0	0.0	0.0	4.112797586610376	0.0	0.0	2.012027093152026
3R_41863	0.0	0.0	0.0	0.0	0.0	0.0	NA	NA	NA	NA	NA	NA	NA	NA	NA	0.0	0.0	0.0	0.0	0.0	0.0	0.0	0.0	0.0	0.0	4.8954287465450514	2.893793160924995	0.0	0.0	0.0	0.0	0.0	0.0	3.0424247882168105	0.0	0.0	0.0	0.0	0.0	0.0	0.0	0.0	0.0	0.0	0.0	0.0	0.0	0.0	2.534222135720773
3R_41864	1.5116746634256362	0.0	2.879558160595838	0.0	0.0	4.975458550698678	NA	NA	NA	NA	NA	NA	NA	NA	NA	0.0	0.0	0.0	0.0	0.0	0.0	0.0	5.668090774473753	0.0	0.0	1.6751723542956025	0.0	0.0	0.0	0.0	0.0	0.0	0.0	0.0	0.0	0.0	0.0	0.0	0.0	0.0	0.0	0.0	0.0	0.0	0.0	0.0	0.0	0.0	0.0
3R_41865	1.8830093803995294	0.0	7.173812142250956	0.0	0.0	0.0	NA	NA	NA	NA	NA	NA	NA	NA	NA	0.0	0.0	0.0	0.0	0.0	0.0	0.0	0.0	0.0	0.0	4.173338792060473	4.933900534538784	0.0	0.0	0.0	0.0	0.0	0.0	0.0	0.0	0.0	4.205069463542468	0.0	0.0	0.0	0.0	0.0	0.0	0.0	6.061796376985542	0.0	0.0	2.009412086211816	0.0
3R_41866	0.0	7.142500017856251	0.0	0.0	0.0	0.0	NA	NA	NA	NA	NA	NA	NA	NA	NA	9.18766354041102	4.843764379925503	0.0	5.391140738424547	2.6415012602602514	2.9901194492917607	0.0	0.0	0.0	2.978846614421669	6.813991213585464	0.0	0.0	0.0	2.8784665372508114	0.0	2.6077196847371216	0.0	5.646371161949784	0.0	3.1107837184068807	4.577199504563926	0.0	0.0	0.0	3.885133691335453	0.0	0.0	0.0	0.0	0.0	0.0	0.0	4.703208717115165
3R_41867	0.0	0.0	0.0	0.0	0.0	0.0	NA	NA	NA	NA	NA	NA	NA	NA	NA	0.0	0.0	0.0	0.0	0.0	0.0	0.0	0.0	0.0	0.0	0.0	0.0	0.0	0.0	0.0	0.0	0.0	0.0	0.0	0.0	0.0	0.0	0.0	0.0	0.0	0.0	0.0	0.0	0.0	0.0	0.0	0.0	0.0	0.0
3R_41868	0.0	0.0	0.0	0.0	3.817230980646639	0.0	NA	NA	NA	NA	NA	NA	NA	NA	NA	0.0	0.0	0.0	2.5459058651306368	2.4948388022278913	0.0	4.897579371395687	0.0	2.2013824681900234	0.0	0.0	0.0	0.0	0.0	0.0	0.0	2.4629328604502243	0.0	2.6664355755834497	0.0	0.0	0.0	0.0	0.0	0.0	3.6694217908613047	0.0	2.6989824836036815	0.0	3.11594428691615	2.270018727654503	0.0	0.0	0.0
3R_41869	0.0	0.0	0.0	0.0	0.0	0.0	NA	NA	NA	NA	NA	NA	NA	NA	NA	9.263788222390206	0.0	0.0	0.0	2.663387503971777	0.0	0.0	0.0	0.0	0.0	0.0	0.0	0.0	0.0	0.0	0.0	0.0	0.0	0.0	2.3623003324701486	0.0	0.0	0.0	0.0	0.0	0.0	3.556632978239097	0.0	0.0	0.0	4.846757640307575	0.0	2.20535858027836	0.0
3R_41870	0.0	0.0	3.850780707280594	0.0	0.0	0.0	NA	NA	NA	NA	NA	NA	NA	NA	NA	9.061648205068723	4.777328708879143	0.0	0.0	0.0	0.0	0.0	0.0	0.0	2.937989615969501	0.0	2.648434139799185	3.312653541491648	0.0	2.838986322899491	0.0	0.0	0.0	0.0	0.0	0.0	0.0	0.0	3.921015072381938	2.901076763651597	7.6636926430083365	0.0	0.0	5.497719545932347	3.253869501611316	2.370499606497065	0.0	4.3144733322403335	2.3193504334402086
3R_41871	0.0	0.0	5.1861060071184495	0.0	0.0	0.0	NA	NA	NA	NA	NA	NA	NA	NA	NA	0.0	0.0	0.0	0.0	7.017388738424379	0.0	0.0	0.0	0.0	0.0	0.0	0.0	0.0	0.0	0.0	0.0	0.0	0.0	0.0	0.0	0.0	0.0	0.0	0.0	0.0	0.0	0.0	0.0	3.7020747907957534	0.0	0.0	0.0	0.0	0.0
3R_41872	0.0	0.0	7.348783170110735	0.0	0.0	0.0	NA	NA	NA	NA	NA	NA	NA	NA	NA	0.0	0.0	0.0	2.5368187531789514	4.971867928294726	0.0	0.0	0.0	0.0	0.0	0.0	0.0	0.0	0.0	0.0	0.0	0.0	0.0	0.0	0.0	2.9275787284471657	0.0	0.0	0.0	2.7681898446740996	0.0	0.0	0.0	0.0	0.0	0.0	0.0	0.0	2.2131101101951787
3R_41873	0.0	0.0	10.442353769193698	0.0	0.0	0.0	NA	NA	NA	NA	NA	NA	NA	NA	NA	0.0	0.0	0.0	3.60472723930162	0.0	0.0	0.0	0.0	0.0	0.0	0.0	0.0	0.0	0.0	0.0	0.0	0.0	0.0	0.0	0.0	0.0	0.0	0.0	0.0	0.0	0.0	0.0	0.0	0.0	4.411839966681784	0.0	0.0	5.84988607346872	0.0
3R_41874	2.581641841598718	0.0	0.0	0.0	1.2726635932689334	0.0	NA	NA	NA	NA	NA	NA	NA	NA	NA	0.0	0.0	0.0	0.0	3.327113848512514	5.649325997746295	3.265702805369338	0.0	0.0	0.0	4.291295421931609	1.6911179778017091	0.0	0.0	0.0	2.911072555572375	1.6422820626011647	0.0	1.7779775434324356	1.4754973016105348	0.0	0.0	0.0	0.0	0.0	0.0	0.0	0.0	3.5104865253485213	2.077709665837799	0.0	0.0	0.0	0.0
3R_41875	0.0	0.0	3.454503498030242	1.9055676876698338	1.7879926992682103	0.0	NA	NA	NA	NA	NA	NA	NA	NA	NA	0.0	0.0	0.0	0.0	0.0	0.0	4.588056737744841	0.0	0.0	0.0	0.0	0.0	5.943508143794858	0.0	0.0	0.0	2.3072777076365356	0.0	2.4979192332786786	0.0	0.0	8.09969755729321	6.176522543689631	0.0	0.0	0.0	3.121005113454778	0.0	0.0	0.0	2.1265555754034073	0.0	1.9352391568550042	0.0
3R_41876	0.0	0.0	0.0	2.5714377551348395	0.0	0.0	NA	NA	NA	NA	NA	NA	NA	NA	NA	10.969723562966214	0.0	0.0	0.0	3.1538528254579	0.0	6.191279582707756	4.58794517405517	0.0	0.0	2.711882792425711	3.206104422821051	0.0	0.0	0.0	2.7594770790935113	3.1135188990597173	0.0	0.0	0.0	0.0	0.0	0.0	0.0	3.511945002941254	0.0	0.0	0.0	0.0	0.0	0.0	0.0	0.0	5.615453728661276
3R_41877	0.0	0.0	0.0	0.0	0.0	0.0	NA	NA	NA	NA	NA	NA	NA	NA	NA	0.0	0.0	0.0	0.0	0.0	0.0	0.0	0.0	0.0	0.0	0.0	0.0	0.0	0.0	0.0	0.0	0.0	0.0	0.0	0.0	0.0	0.0	0.0	0.0	0.0	0.0	78.59657947686118	63.67317831036854	0.0	0.0	0.0	0.0	0.0	0.0
3R_41878	1.5067575060631921	0.0	0.0	0.0	1.4855627073845539	0.0	NA	NA	NA	NA	NA	NA	NA	NA	NA	0.0	0.0	0.0	0.0	1.941847116046337	0.0	0.0	0.0	0.0	0.0	0.0	3.9480375095147706	0.0	0.0	0.0	0.0	1.9170132626645562	0.0	2.0754087309954823	0.0	0.0	0.0	2.5658973764212503	0.0	2.162326732758904	0.0	5.1862055231014335	0.0	0.0	2.425281914769773	1.7668593721288535	0.0	3.215806331279505	5.1862055231014335
3R_41879	1.3421118183145653	0.0	0.0	1.4102462854112843	2.64646601514202	0.0	NA	NA	NA	NA	NA	NA	NA	NA	NA	6.016094255351917	0.0	0.0	0.0	0.0	0.0	0.0	0.0	0.0	0.0	0.0	0.0	0.0	0.0	0.0	0.0	0.0	0.0	0.0	0.0	0.0	0.0	0.0	0.0	1.9260459970600834	0.0	0.0	1.871190256637486	0.0	0.0	0.0	0.0	2.8644102752125393	0.0
3R_41880	0.0	0.0	0.0	0.0	0.0	0.0	NA	NA	NA	NA	NA	NA	NA	NA	NA	0.0	0.0	0.0	0.0	0.0	0.0	0.0	0.0	0.0	0.0	3.7390683662477295	0.0	0.0	0.0	0.0	0.0	0.0	0.0	0.0	0.0	0.0	0.0	0.0	0.0	0.0	0.0	0.0	0.0	0.0	0.0	0.0	0.0	0.0	3.871215499727467
3R_41881	0.0	0.0	2.687838230843374	2.9653220413869996	0.0	0.0	NA	NA	NA	NA	NA	NA	NA	NA	NA	0.0	0.0	5.466846853938972	0.0	1.8184747579337326	0.0	0.0	0.0	1.6045759940027366	2.0507116379526025	0.0	0.0	0.0	0.0	0.0	0.0	0.0	0.0	0.0	3.225804370448793	0.0	0.0	0.0	0.0	0.0	2.6746220625294543	0.0	0.0	0.0	2.2711952482961495	0.0	0.0	0.0	0.0
3R_41882	0.0	0.0	0.0	0.0	1.918926138230228	0.0	NA	NA	NA	NA	NA	NA	NA	NA	NA	0.0	0.0	0.0	0.0	0.0	0.0	4.924036883005868	0.0	0.0	0.0	0.0	2.549872965328867	6.378747035477315	0.0	5.466667541333473	2.194662142736436	0.0	3.118130369030729	2.680840089497165	0.0	0.0	4.346416336266585	0.0	0.0	0.0	0.0	3.3495541073572284	0.0	2.6465612700106496	0.0	0.0	0.0	0.0	0.0
3R_41883	0.0	30.704986489805943	0.0	0.0	4.343656177026576	0.0	NA	NA	NA	NA	NA	NA	NA	NA	NA	0.0	0.0	0.0	0.0	0.0	0.0	0.0	0.0	0.0	0.0	4.882125951038135	0.0	0.0	0.0	0.0	0.0	0.0	0.0	0.0	0.0	0.0	0.0	0.0	0.0	0.0	0.0	0.0	0.0	0.0	0.0	0.0	0.0	0.0	0.0
3R_41884	0.0	0.0	5.724422849377269	0.0	0.0	9.890971817654	NA	NA	NA	NA	NA	NA	NA	NA	NA	0.0	0.0	3.881005273509966	0.0	0.0	0.0	7.602822471814437	0.0	6.83469070290693	0.0	0.0	0.0	0.0	0.0	0.0	0.0	0.0	0.0	0.0	0.0	0.0	0.0	5.117526556124681	0.0	4.312629405836109	0.0	0.0	8.37960270627649	4.086349467875572	0.0	0.0	0.0	0.0	0.0
3R_41885	3.805800649117359	6.63112384286889	0.0	0.0	0.0	12.526242477991392	NA	NA	NA	NA	NA	NA	NA	NA	NA	0.0	0.0	0.0	2.5025776549846346	2.4523796911571116	2.7760381272180545	0.0	0.0	0.0	0.0	0.0	0.0	0.0	0.0	0.0	0.0	0.0	0.0	0.0	0.0	2.888063287863665	0.0	0.0	0.0	0.0	0.0	0.0	0.0	2.587541711172384	0.0	0.0	0.0	2.030638270221096	0.0
3R_41886	0.0	0.0	0.0	0.0	2.6618908795100418	0.0	NA	NA	NA	NA	NA	NA	NA	NA	NA	0.0	0.0	3.4867649376496694	0.0	0.0	0.0	0.0	5.061638097937636	0.0	0.0	0.0	3.5371260285078208	0.0	0.0	0.0	0.0	0.0	4.325399829146707	0.0	3.086135904784066	0.0	0.0	0.0	5.236726208243654	3.8745438208968874	0.0	4.646425597716189	0.0	0.0	0.0	0.0	0.0	0.0	0.0
3R_41887	1.9978694719950647	0.0	0.0	0.0	0.0	6.575698454250564	NA	NA	NA	NA	NA	NA	NA	NA	NA	8.955566063419738	0.0	0.0	0.0	0.0	2.9145834681328187	0.0	0.0	0.0	0.0	0.0	0.0	0.0	0.0	0.0	0.0	0.0	0.0	0.0	0.0	0.0	0.0	0.0	0.0	0.0	0.0	3.4382976850629348	0.0	2.7166796523954053	0.0	0.0	2.8031981126627747	0.0	0.0
3R_41888	2.216365108030068	0.0	0.0	0.0	2.1851886167406427	0.0	NA	NA	NA	NA	NA	NA	NA	NA	NA	0.0	0.0	0.0	0.0	0.0	0.0	0.0	0.0	0.0	0.0	0.0	0.0	0.0	0.0	0.0	0.0	0.0	0.0	0.0	0.0	0.0	0.0	0.0	0.0	0.0	4.201149350439294	0.0	0.0	0.0	0.0	0.0	3.1097679677728527	7.095435979063733	5.085766363961853
3R_41889	4.306164877885776	0.0	0.0	0.0	0.0	0.0	NA	NA	NA	NA	NA	NA	NA	NA	NA	0.0	0.0	0.0	0.0	1.849869408469109	0.0	3.6314499544434606	0.0	0.0	0.0	3.1812702080248494	0.0	0.0	0.0	2.015818531177859	0.0	3.6524236753024573	0.0	0.0	1.6407477740795322	0.0	0.0	2.4443608473034666	0.0	0.0	0.0	0.0	0.0	0.0	0.0	0.0	0.0	1.5317430776700964	0.0
3R_41890	0.0	0.0	3.4525725290542613	0.0	3.5739865246412075	0.0	NA	NA	NA	NA	NA	NA	NA	NA	NA	0.0	0.0	0.0	2.3836737418076113	0.0	0.0	0.0	0.0	0.0	0.0	4.017042705381853	0.0	0.0	0.0	0.0	0.0	0.0	0.0	7.489568902910471	2.0717994531278165	0.0	0.0	3.0865350218326055	0.0	0.0	0.0	0.0	0.0	0.0	0.0	0.0	0.0	1.9341574133352417	0.0
3R_41891	0.0	5.632819056953433	0.0	0.0	0.0	0.0	NA	NA	NA	NA	NA	NA	NA	NA	NA	0.0	3.8199577512672707	2.0875397258809834	0.0	2.0831779629769276	0.0	0.0	0.0	3.676286773896599	0.0	0.0	0.0	2.6488017350710886	0.0	0.0	0.0	0.0	0.0	0.0	1.847681566124458	0.0	0.0	0.0	0.0	0.0	0.0	0.0	0.0	4.395983126458367	0.0	0.0	2.267991294542215	0.0	1.8545553814746236
3R_41892	0.0	0.0	0.0	0.0	0.0	0.0	NA	NA	NA	NA	NA	NA	NA	NA	NA	0.0	0.0	0.0	0.0	0.0	0.0	0.0	0.0	0.0	0.0	0.0	0.0	0.0	0.0	0.0	0.0	0.0	0.0	0.0	0.0	0.0	0.0	0.0	0.0	0.0	0.0	0.0	0.0	0.0	0.0	0.0	0.0	0.0	0.0
3R_41893	0.0	0.0	0.0	0.0	0.0	0.0	NA	NA	NA	NA	NA	NA	NA	NA	NA	28.38844476744186	0.0	0.0	0.0	0.0	0.0	0.0	0.0	0.0	0.0	0.0	0.0	20.755844845908605	0.0	0.0	0.0	0.0	0.0	0.0	0.0	0.0	0.0	0.0	12.28380503144654	0.0	0.0	0.0	0.0	0.0	0.0	0.0	0.0	0.0	0.0
3R_41894	0.0	0.0	0.0	0.0	0.0	0.0	NA	NA	NA	NA	NA	NA	NA	NA	NA	0.0	0.0	0.0	0.0	0.0	0.0	0.0	0.0	3.2119474165664537	4.104995944264007	3.1300040940453546	3.7004254009040882	0.0	0.0	0.0	0.0	0.0	0.0	0.0	0.0	0.0	6.307604195313702	0.0	0.0	0.0	0.0	0.0	0.0	0.0	0.0	0.0	0.0	0.0	0.0
3R_41895	0.0	0.0	4.551696576623488	0.0	0.0	0.0	NA	NA	NA	NA	NA	NA	NA	NA	NA	0.0	0.0	0.0	0.0	0.0	3.4859019666761717	0.0	0.0	0.0	0.0	0.0	0.0	0.0	0.0	0.0	0.0	0.0	0.0	0.0	0.0	0.0	0.0	0.0	0.0	0.0	0.0	0.0	3.331463271950012	0.0	0.0	2.801975953442368	0.0	0.0	0.0
3R_41896	0.0	0.0	0.0	0.0	0.0	0.0	NA	NA	NA	NA	NA	NA	NA	NA	NA	0.0	0.0	0.0	0.0	0.0	0.0	0.0	0.0	0.0	0.0	0.0	0.0	0.0	0.0	0.0	0.0	0.0	0.0	0.0	0.0	0.0	0.0	0.0	0.0	0.0	0.0	0.0	0.0	0.0	0.0	0.0	0.0	0.0	0.0
3R_41897	0.0	0.0	0.0	0.0	0.0	0.0	NA	NA	NA	NA	NA	NA	NA	NA	NA	0.0	0.0	0.0	0.0	0.0	0.0	0.0	0.0	0.0	0.0	0.0	0.0	0.0	0.0	0.0	0.0	0.0	0.0	0.0	0.0	0.0	0.0	0.0	0.0	0.0	0.0	0.0	0.0	0.0	0.0	0.0	0.0	0.0	0.0
3R_41898	0.0	0.0	0.0	0.0	0.0	0.0	NA	NA	NA	NA	NA	NA	NA	NA	NA	0.0	0.0	0.0	0.0	0.0	0.0	0.0	0.0	0.0	0.0	0.0	0.0	0.0	0.0	0.0	0.0	0.0	0.0	0.0	0.0	0.0	0.0	0.0	0.0	0.0	0.0	0.0	0.0	0.0	0.0	0.0	0.0	0.0	0.0
3R_41899	3.1480991777164946	0.0	0.0	0.0	0.0	0.0	NA	NA	NA	NA	NA	NA	NA	NA	NA	0.0	0.0	0.0	4.1401867224211815	0.0	0.0	0.0	0.0	0.0	0.0	0.0	0.0	0.0	0.0	0.0	0.0	0.0	0.0	0.0	0.0	4.777922177203577	7.030222928369059	0.0	0.0	0.0	0.0	0.0	0.0	8.561497234636393	0.0	0.0	8.834156382236278	0.0	0.0
3R_41900	0.0	0.0	0.0	0.0	3.604206252865344	0.0	NA	NA	NA	NA	NA	NA	NA	NA	NA	0.0	0.0	0.0	0.0	0.0	0.0	0.0	0.0	0.0	5.312892157852401	0.0	4.789276618081051	5.990412943125821	0.0	0.0	4.122104994136306	0.0	5.856601121539115	0.0	0.0	0.0	0.0	0.0	0.0	0.0	0.0	0.0	0.0	0.0	5.884111252068265	0.0	0.0	0.0	0.0
3R_41901	0.0	0.0	0.0	0.0	0.0	0.0	NA	NA	NA	NA	NA	NA	NA	NA	NA	0.0	0.0	0.0	0.0	0.0	0.0	0.0	0.0	0.0	0.0	0.0	0.0	0.0	0.0	0.0	0.0	0.0	0.0	0.0	7.928233629188584	0.0	0.0	0.0	0.0	0.0	6.5735631012756	0.0	0.0	0.0	0.0	0.0	0.0	3.7007568047665753	0.0
3R_41902	0.0	0.0	0.0	0.0	0.0	0.0	NA	NA	NA	NA	NA	NA	NA	NA	NA	0.0	0.0	0.0	0.0	0.0	0.0	11.191603611306654	0.0	0.0	0.0	0.0	0.0	0.0	0.0	0.0	0.0	0.0	0.0	0.0	0.0	0.0	0.0	0.0	0.0	0.0	0.0	0.0	0.0	0.0	0.0	0.0	0.0	4.720610658194744	0.0
3R_41903	0.0	0.0	3.9092735787835906	2.1564272313630775	2.023374016640228	0.0	NA	NA	NA	NA	NA	NA	NA	NA	NA	0.0	0.0	0.0	0.0	0.0	5.987808821239955	0.0	3.8474856681158864	0.0	0.0	0.0	0.0	0.0	0.0	0.0	0.0	0.0	0.0	2.8267592336090366	0.0	0.0	0.0	0.0	0.0	0.0	0.0	0.0	0.0	0.0	0.0	2.4065071954565145	5.758975363103397	0.0	0.0
3R_41904	4.083806238095705	0.0	0.0	2.1455636181068405	2.0131806966571535	0.0	NA	NA	NA	NA	NA	NA	NA	NA	NA	0.0	0.0	0.0	0.0	0.0	0.0	0.0	0.0	0.0	0.0	0.0	0.0	0.0	0.0	0.0	0.0	2.5978668395806834	0.0	2.812518632935943	0.0	3.0990301275312877	0.0	3.4772110541930292	0.0	0.0	0.0	3.5140788053256564	0.0	0.0	0.0	0.0	0.0	2.178972048146566	0.0
3R_41905	0.0	0.0	0.0	0.0	0.0	0.0	NA	NA	NA	NA	NA	NA	NA	NA	NA	0.0	4.798268784622508	0.0	0.0	0.0	0.0	0.0	0.0	0.0	2.9508674665091292	0.0	0.0	0.0	0.0	0.0	0.0	0.0	0.0	0.0	0.0	0.0	0.0	0.0	0.0	0.0	0.0	0.0	0.0	0.0	0.0	0.0	0.0	0.0	0.0
3R_41906	0.0	0.0	0.0	0.0	0.0	0.0	NA	NA	NA	NA	NA	NA	NA	NA	NA	0.0	0.0	0.0	0.0	0.0	0.0	0.0	0.0	0.0	0.0	0.0	0.0	0.0	0.0	0.0	0.0	0.0	0.0	0.0	0.0	0.0	0.0	0.0	0.0	0.0	0.0	0.0	0.0	0.0	0.0	0.0	0.0	0.0	0.0
3R_41907	0.0	0.0	0.0	0.0	0.0	0.0	NA	NA	NA	NA	NA	NA	NA	NA	NA	0.0	0.0	0.0	5.708691196912739	0.0	12.664977158713693	0.0	0.0	0.0	0.0	0.0	0.0	0.0	0.0	0.0	0.0	0.0	6.9542238216937005	0.0	0.0	0.0	0.0	0.0	0.0	0.0	0.0	0.0	0.0	0.0	0.0	0.0	0.0	0.0	0.0
3R_41908	0.0	0.0	0.0	0.0	0.0	0.0	NA	NA	NA	NA	NA	NA	NA	NA	NA	0.0	0.0	0.0	0.0	0.0	0.0	0.0	0.0	3.3921946956929983	0.0	3.305652897851028	0.0	0.0	0.0	0.0	3.363668012694483	0.0	0.0	0.0	0.0	0.0	0.0	5.079863067211161	0.0	0.0	0.0	0.0	0.0	0.0	0.0	0.0	0.0	0.0	0.0
3R_41909	2.6405066392898937	0.0	0.0	0.0	0.0	0.0	NA	NA	NA	NA	NA	NA	NA	NA	NA	0.0	0.0	0.0	0.0	0.0	3.852091994120167	0.0	0.0	0.0	0.0	0.0	0.0	0.0	0.0	7.416504986857954	5.954897605535673	0.0	4.23029738990651	0.0	0.0	4.0075405883710795	0.0	4.496588887669814	0.0	0.0	0.0	0.0	0.0	0.0	4.250168306664944	3.096320332916362	0.0	0.0	0.0
3R_41910	0.0	0.0	0.0	2.5052610482012225	0.0	7.847322493565195	NA	NA	NA	NA	NA	NA	NA	NA	NA	0.0	0.0	0.0	0.0	0.0	0.0	0.0	0.0	0.0	0.0	0.0	0.0	0.0	0.0	0.0	0.0	0.0	0.0	0.0	0.0	0.0	0.0	4.060155260337155	0.0	0.0	0.0	4.103203781512605	0.0	3.242037555763046	0.0	0.0	0.0	0.0	0.0
3R_41911	0.0	0.0	0.0	0.0	0.0	0.0	NA	NA	NA	NA	NA	NA	NA	NA	NA	0.0	0.0	0.0	0.0	0.0	0.0	0.0	0.0	0.0	0.0	0.0	0.0	0.0	0.0	0.0	0.0	0.0	0.0	0.0	0.0	3.832756886697574	0.0	0.0	0.0	0.0	0.0	0.0	0.0	0.0	0.0	0.0	0.0	0.0	0.0
3R_41912	7.1343061673223085	0.0	0.0	0.0	0.0	0.0	NA	NA	NA	NA	NA	NA	NA	NA	NA	0.0	0.0	0.0	4.691300686571855	0.0	0.0	0.0	0.0	0.0	2.5921536545737514	1.9764822332035574	0.0	0.0	0.0	0.0	0.0	0.0	0.0	0.0	4.07750189399963	2.706963609746801	0.0	3.0372998647186638	3.459465443399686	0.0	6.761585808242778	3.0695033789093196	0.0	0.0	0.0	0.0	0.0	0.0	0.0
3R_41913	0.0	0.0	0.0	0.0	0.0	0.0	NA	NA	NA	NA	NA	NA	NA	NA	NA	0.0	0.0	0.0	0.0	0.0	0.0	0.0	0.0	0.0	0.0	0.0	0.0	0.0	0.0	0.0	0.0	0.0	0.0	0.0	0.0	0.0	0.0	0.0	0.0	0.0	0.0	0.0	0.0	0.0	0.0	0.0	0.0	0.0	0.0
3R_41914	0.0	0.0	0.0	0.0	0.0	0.0	NA	NA	NA	NA	NA	NA	NA	NA	NA	0.0	0.0	0.0	0.0	0.0	0.0	0.0	0.0	0.0	0.0	0.0	0.0	0.0	0.0	0.0	0.0	0.0	0.0	0.0	0.0	0.0	0.0	0.0	0.0	0.0	0.0	0.0	0.0	0.0	0.0	0.0	0.0	0.0	0.0
3R_41915	0.0	0.0	0.0	0.0	0.0	0.0	NA	NA	NA	NA	NA	NA	NA	NA	NA	0.0	0.0	0.0	0.0	0.0	0.0	0.0	0.0	0.0	0.0	0.0	0.0	0.0	0.0	0.0	0.0	0.0	0.0	0.0	0.0	0.0	0.0	0.0	0.0	0.0	0.0	0.0	0.0	0.0	0.0	0.0	0.0	0.0	0.0
3R_41916	0.0	0.0	0.0	0.0	0.0	0.0	NA	NA	NA	NA	NA	NA	NA	NA	NA	0.0	0.0	0.0	6.7742530962570555	3.3191858568162966	0.0	0.0	0.0	0.0	0.0	0.0	0.0	4.220410071924229	0.0	0.0	0.0	0.0	0.0	0.0	0.0	0.0	0.0	4.385870654534179	0.0	0.0	4.881875694751935	0.0	0.0	0.0	0.0	0.0	3.6136541198186523	0.0	0.0
3R_41917	2.1923882035483366	0.0	0.0	0.0	0.0	0.0	NA	NA	NA	NA	NA	NA	NA	NA	NA	9.827507586835857	0.0	0.0	0.0	0.0	0.0	0.0	0.0	4.986228038158606	0.0	0.0	0.0	0.0	0.0	0.0	4.944296321567144	2.7893255857025867	0.0	0.0	0.0	0.0	0.0	0.0	0.0	3.146265807232699	0.0	0.0	0.0	2.9811839593223413	0.0	0.0	0.0	0.0	0.0
3R_41918	0.0	0.0	0.0	0.0	0.0	0.0	NA	NA	NA	NA	NA	NA	NA	NA	NA	0.0	0.0	0.0	3.215982144867132	0.0	0.0	0.0	0.0	0.0	0.0	0.0	0.0	0.0	0.0	0.0	0.0	0.0	7.835301952949012	6.7364699684800575	0.0	0.0	0.0	0.0	0.0	0.0	0.0	4.208414134884723	0.0	0.0	7.8721066072165184	0.0	0.0	0.0	0.0
3R_41919	0.0	0.0	3.8994016758068644	0.0	0.0	0.0	NA	NA	NA	NA	NA	NA	NA	NA	NA	0.0	0.0	2.643689829619478	0.0	0.0	0.0	0.0	0.0	0.0	0.0	2.2684625631086286	0.0	0.0	0.0	0.0	0.0	0.0	0.0	0.0	2.3399300641702423	3.10685596118667	0.0	0.0	0.0	0.0	7.760456439005917	0.0	2.854037664164247	0.0	0.0	4.800860314168299	0.0	0.0	0.0
3R_41920	1.7894824244194203	6.235891295942929	0.0	0.0	1.7643106767613466	0.0	NA	NA	NA	NA	NA	NA	NA	NA	NA	0.0	0.0	0.0	0.0	0.0	0.0	0.0	0.0	0.0	0.0	0.0	0.0	0.0	0.0	0.0	0.0	2.2767177379989656	0.0	4.92966842064269	0.0	0.0	0.0	0.0	0.0	0.0	0.0	0.0	0.0	0.0	0.0	2.098389276391442	5.021623109107818	0.0	0.0
3R_41921	0.0	0.0	0.0	0.0	0.0	0.0	NA	NA	NA	NA	NA	NA	NA	NA	NA	0.0	0.0	0.0	0.0	0.0	0.0	0.0	0.0	0.0	0.0	0.0	0.0	0.0	0.0	0.0	6.911733704723824	0.0	0.0	2.8142908563971503	0.0	3.1009828875360337	0.0	0.0	0.0	0.0	0.0	0.0	0.0	0.0	3.2887250665309082	0.0	0.0	0.0	0.0
3R_41922	0.0	0.0	0.0	0.0	0.0	0.0	NA	NA	NA	NA	NA	NA	NA	NA	NA	0.0	0.0	0.0	0.0	0.0	0.0	0.0	3.580110339000648	0.0	0.0	0.0	0.0	0.0	0.0	0.0	0.0	0.0	0.0	2.6303177792121777	0.0	0.0	0.0	0.0	0.0	0.0	0.0	0.0	0.0	0.0	0.0	0.0	0.0	0.0	4.381905883672667
3R_41923	0.0	0.0	0.0	0.0	0.0	0.0	NA	NA	NA	NA	NA	NA	NA	NA	NA	0.0	0.0	0.0	0.0	0.0	0.0	0.0	0.0	0.0	0.0	3.533180629266537	0.0	0.0	0.0	4.477614613501262	3.595188918189679	0.0	0.0	0.0	3.6444928433094037	0.0	0.0	0.0	0.0	0.0	0.0	0.0	0.0	0.0	0.0	0.0	0.0	0.0	0.0
3R_41924	0.0	0.0	0.0	0.0	0.0	0.0	NA	NA	NA	NA	NA	NA	NA	NA	NA	0.0	0.0	0.0	0.0	0.0	0.0	0.0	0.0	0.0	0.0	0.0	0.0	0.0	0.0	0.0	0.0	0.0	0.0	0.0	0.0	0.0	0.0	0.0	0.0	0.0	0.0	0.0	0.0	0.0	0.0	0.0	0.0	0.0	0.0
3R_41925	0.0	0.0	0.0	0.0	0.0	0.0	NA	NA	NA	NA	NA	NA	NA	NA	NA	0.0	0.0	0.0	0.0	0.0	0.0	0.0	0.0	0.0	0.0	7.580685021021239	0.0	0.0	0.0	0.0	0.0	0.0	0.0	0.0	0.0	0.0	0.0	0.0	0.0	0.0	0.0	0.0	0.0	0.0	0.0	0.0	0.0	0.0	0.0
3R_41926	0.0	0.0	0.0	0.0	0.0	0.0	NA	NA	NA	NA	NA	NA	NA	NA	NA	0.0	0.0	5.257507457774329	0.0	0.0	0.0	0.0	0.0	0.0	0.0	0.0	0.0	0.0	0.0	0.0	0.0	0.0	0.0	2.8036908908363327	0.0	0.0	0.0	0.0	0.0	0.0	0.0	0.0	2.8379131575870478	0.0	0.0	0.0	0.0	0.0	0.0
3R_41927	0.0	0.0	0.0	1.5340634964221804	1.4394106016621162	0.0	NA	NA	NA	NA	NA	NA	NA	NA	NA	0.0	0.0	0.0	0.0	0.0	0.0	0.0	0.0	0.0	0.0	0.0	0.0	0.0	0.0	0.0	0.0	0.0	0.0	0.0	0.0	0.0	0.0	0.0	0.0	0.0	0.0	0.0	0.0	0.0	0.0	0.0	0.0	0.0	0.0
3R_41928	0.0	0.0	0.0	0.0	0.0	0.0	NA	NA	NA	NA	NA	NA	NA	NA	NA	0.0	0.0	0.0	0.0	3.170603181890529	0.0	0.0	0.0	2.7976598135191875	0.0	2.726285811808853	0.0	4.0314842796302	0.0	0.0	0.0	0.0	3.9414303450722272	0.0	0.0	0.0	0.0	0.0	0.0	3.5305972146412454	0.0	0.0	3.4300422306799443	0.0	3.9599443707014803	0.0	0.0	0.0	0.0
3R_41929	0.0	0.0	0.0	0.0	2.9491982899368634	0.0	NA	NA	NA	NA	NA	NA	NA	NA	NA	0.0	0.0	0.0	0.0	1.9275161410201649	0.0	0.0	0.0	0.0	0.0	0.0	0.0	0.0	0.0	0.0	0.0	0.0	0.0	0.0	0.0	0.0	0.0	7.640882593254425	0.0	0.0	0.0	0.0	0.0	0.0	0.0	1.753819819567017	0.0	0.0	0.0
3R_41930	0.0	0.0	0.0	0.0	0.0	0.0	NA	NA	NA	NA	NA	NA	NA	NA	NA	0.0	0.0	0.0	0.0	0.0	0.0	0.0	0.0	0.0	0.0	0.0	2.6077890486420454	0.0	0.0	2.7954168581527212	0.0	2.5324816091185545	3.1889534651965588	0.0	0.0	0.0	0.0	0.0	0.0	0.0	0.0	0.0	0.0	0.0	0.0	0.0	0.0	2.1241299032883654	0.0
3R_41931	0.0	0.0	0.0	0.0	0.0	0.0	NA	NA	NA	NA	NA	NA	NA	NA	NA	0.0	0.0	0.0	0.0	0.0	0.0	0.0	0.0	4.782510550218274	0.0	0.0	0.0	0.0	0.0	0.0	9.48458399429028	0.0	0.0	0.0	0.0	0.0	0.0	0.0	8.157338749806263	0.0	0.0	0.0	0.0	0.0	0.0	0.0	0.0	0.0	0.0
3R_41932	0.0	0.0	0.0	0.0	0.0	0.0	NA	NA	NA	NA	NA	NA	NA	NA	NA	0.0	0.0	0.0	0.0	0.0	0.0	0.0	0.0	0.0	0.0	0.0	0.0	0.0	0.0	0.0	0.0	0.0	0.0	0.0	0.0	0.0	0.0	0.0	0.0	0.0	0.0	0.0	0.0	0.0	32.41743279866181	0.0	0.0	0.0	0.0
3R_41933	1.4619216199494993	0.0	0.0	1.5361384245057088	0.0	0.0	NA	NA	NA	NA	NA	NA	NA	NA	NA	0.0	0.0	0.0	0.0	0.0	0.0	0.0	2.740769772598332	0.0	0.0	0.0	0.0	0.0	0.0	0.0	0.0	0.0	0.0	0.0	0.0	0.0	0.0	0.0	0.0	0.0	0.0	0.0	0.0	0.0	2.353113922716209	0.0	0.0	0.0	0.0
3R_41934	0.0	0.0	0.0	0.0	0.0	0.0	NA	NA	NA	NA	NA	NA	NA	NA	NA	0.0	0.0	0.0	1.983438290276194	0.0	0.0	0.0	0.0	0.0	0.0	0.0	0.0	0.0	0.0	0.0	1.7006079673483272	0.0	0.0	0.0	0.0	2.2889580662882256	0.0	0.0	0.0	0.0	0.0	0.0	0.0	0.0	0.0	3.537005924484924	0.0	0.0	0.0
3R_41935	0.0	9.592050108869769	2.621669038403257	0.0	0.0	0.0	NA	NA	NA	NA	NA	NA	NA	NA	NA	0.0	0.0	0.0	0.0	1.7737075525177068	0.0	0.0	0.0	1.5650745476308527	0.0	1.5251463072852578	0.0	2.2553040240036517	4.669397330225382	0.0	0.0	7.004095995338074	0.0	0.0	1.57319576470529	0.0	3.073484556969495	0.0	0.0	0.0	0.0	0.0	1.918843658758984	0.0	0.0	0.0	0.0	0.0	0.0
3R_41936	0.0	0.0	0.0	0.0	3.471151950370858	0.0	NA	NA	NA	NA	NA	NA	NA	NA	NA	0.0	0.0	0.0	0.0	4.537301839013809	0.0	0.0	0.0	0.0	5.116759331178154	0.0	0.0	0.0	0.0	0.0	0.0	0.0	0.0	0.0	0.0	0.0	0.0	0.0	0.0	0.0	0.0	0.0	0.0	0.0	0.0	0.0	0.0	0.0	4.039346466056564
3R_41937	0.0	0.0	0.0	0.0	0.0	0.0	NA	NA	NA	NA	NA	NA	NA	NA	NA	0.0	0.0	0.0	0.0	0.0	0.0	0.0	0.0	0.0	0.0	0.0	0.0	0.0	0.0	0.0	0.0	0.0	0.0	0.0	0.0	0.0	0.0	0.0	0.0	0.0	0.0	0.0	0.0	0.0	0.0	0.0	0.0	0.0	0.0
3R_41938	0.0	0.0	0.0	0.0	0.0	0.0	NA	NA	NA	NA	NA	NA	NA	NA	NA	0.0	0.0	0.0	0.0	0.0	0.0	0.0	0.0	0.0	0.0	0.0	0.0	0.0	0.0	0.0	0.0	0.0	0.0	0.0	0.0	0.0	0.0	0.0	0.0	0.0	0.0	0.0	0.0	0.0	0.0	0.0	0.0	0.0	0.0
3R_41939	0.0	0.0	0.0	0.0	0.0	0.0	NA	NA	NA	NA	NA	NA	NA	NA	NA	0.0	0.0	0.0	0.0	0.0	0.0	0.0	0.0	0.0	0.0	0.0	0.0	0.0	0.0	0.0	0.0	0.0	0.0	0.0	0.0	0.0	0.0	0.0	0.0	0.0	0.0	0.0	0.0	0.0	0.0	0.0	0.0	0.0	0.0
3R_41940	0.0	0.0	0.0	0.0	0.0	0.0	NA	NA	NA	NA	NA	NA	NA	NA	NA	0.0	0.0	0.0	0.0	0.0	0.0	0.0	0.0	0.0	0.0	0.0	0.0	0.0	0.0	0.0	89.17822267802204	0.0	0.0	0.0	0.0	0.0	0.0	0.0	0.0	0.0	0.0	0.0	0.0	0.0	0.0	0.0	0.0	0.0	0.0
3R_41941	2.1388800481846895	0.0	0.0	2.2474637371726005	0.0	0.0	NA	NA	NA	NA	NA	NA	NA	NA	NA	0.0	5.054640665595083	0.0	0.0	0.0	0.0	0.0	0.0	0.0	0.0	0.0	0.0	0.0	0.0	0.0	0.0	0.0	0.0	0.0	0.0	0.0	0.0	0.0	4.148620168931814	0.0	0.0	0.0	0.0	0.0	0.0	0.0	0.0	2.282458847266984	2.4539829124261843
3R_41942	2.668758973702049	0.0	0.0	0.0	0.0	0.0	NA	NA	NA	NA	NA	NA	NA	NA	NA	0.0	0.0	0.0	0.0	0.0	7.78661558646842	0.0	0.0	0.0	0.0	0.0	0.0	8.746495935066013	0.0	0.0	0.0	0.0	0.0	0.0	0.0	0.0	0.0	0.0	0.0	7.659797743040595	0.0	0.0	0.0	0.0	0.0	3.1294496862726686	0.0	0.0	3.0619243582206543
3R_41943	0.0	0.0	0.0	0.0	0.0	0.0	NA	NA	NA	NA	NA	NA	NA	NA	NA	0.0	0.0	0.0	0.0	0.0	0.0	16.539204530418903	0.0	0.0	0.0	0.0	0.0	0.0	0.0	0.0	0.0	0.0	0.0	0.0	0.0	0.0	0.0	0.0	0.0	0.0	0.0	0.0	0.0	0.0	0.0	0.0	0.0	0.0	0.0
3R_41944	0.0	0.0	0.0	0.0	0.0	0.0	NA	NA	NA	NA	NA	NA	NA	NA	NA	0.0	0.0	0.0	0.0	0.0	0.0	0.0	0.0	0.0	0.0	0.0	0.0	0.0	0.0	0.0	0.0	0.0	0.0	0.0	0.0	0.0	0.0	0.0	0.0	0.0	0.0	0.0	0.0	0.0	0.0	0.0	0.0	0.0	0.0
3R_41945	0.0	0.0	0.0	0.0	0.0	0.0	NA	NA	NA	NA	NA	NA	NA	NA	NA	0.0	0.0	0.0	0.0	0.0	0.0	0.0	0.0	0.0	0.0	0.0	0.0	0.0	0.0	0.0	0.0	0.0	0.0	0.0	0.0	0.0	0.0	0.0	0.0	0.0	0.0	0.0	0.0	0.0	0.0	0.0	0.0	0.0	0.0
3R_41946	5.4618902072678095	0.0	0.0	0.0	0.0	0.0	NA	NA	NA	NA	NA	NA	NA	NA	NA	0.0	0.0	0.0	2.394380866981368	0.0	0.0	0.0	0.0	0.0	0.0	4.035086692828824	2.3852264796394684	0.0	0.0	2.5568411352783738	0.0	0.0	0.0	0.0	4.162211366250043	0.0	0.0	0.0	0.0	0.0	0.0	0.0	2.538346805185944	0.0	2.9304922406426455	0.0	0.0	0.0	0.0
3R_41947	0.0	0.0	0.0	0.0	0.0	0.0	NA	NA	NA	NA	NA	NA	NA	NA	NA	0.0	0.0	4.742474167743209	0.0	0.0	0.0	0.0	0.0	0.0	0.0	0.0	0.0	0.0	0.0	0.0	12.422334529328095	0.0	0.0	5.05807427984403	0.0	0.0	0.0	0.0	0.0	5.2699061482414065	0.0	6.319770263711374	0.0	0.0	0.0	0.0	0.0	0.0	0.0
3R_41948	0.0	0.0	0.0	0.0	4.4278821970797235	0.0	NA	NA	NA	NA	NA	NA	NA	NA	NA	0.0	0.0	0.0	0.0	0.0	6.551757574486932	11.3621128076008	0.0	0.0	0.0	0.0	0.0	0.0	0.0	0.0	0.0	0.0	0.0	0.0	0.0	0.0	0.0	0.0	0.0	0.0	0.0	0.0	0.0	0.0	0.0	0.0	0.0	0.0	5.152684342435035
3R_41949	0.0	0.0	0.0	0.0	2.741793264400995	0.0	NA	NA	NA	NA	NA	NA	NA	NA	NA	0.0	0.0	0.0	0.0	0.0	0.0	0.0	0.0	0.0	0.0	0.0	0.0	0.0	0.0	0.0	0.0	0.0	0.0	0.0	0.0	0.0	0.0	0.0	10.787835636536242	0.0	0.0	0.0	3.877183241883505	0.0	0.0	0.0	0.0	0.0	0.0
3R_41950	0.0	0.0	0.0	0.0	19.029350870783095	0.0	NA	NA	NA	NA	NA	NA	NA	NA	NA	0.0	0.0	0.0	0.0	0.0	0.0	0.0	0.0	0.0	0.0	0.0	0.0	0.0	0.0	0.0	0.0	0.0	0.0	0.0	0.0	0.0	0.0	0.0	0.0	0.0	0.0	0.0	0.0	0.0	0.0	0.0	0.0	0.0	0.0
3R_41951	1.6124028607896517	0.0	0.0	3.388518175587929	0.0	0.0	NA	NA	NA	NA	NA	NA	NA	NA	NA	0.0	0.0	2.082349423230857	0.0	0.0	0.0	0.0	0.0	0.0	0.0	0.0	0.0	0.0	0.0	0.0	1.8181537194425175	0.0	0.0	0.0	0.0	0.0	0.0	0.0	0.0	0.0	0.0	0.0	2.248033644970744	0.0	2.5953290306238443	0.0	2.2623523306075004	0.0	0.0
3R_41952	0.0	0.0	0.0	0.0	3.5920572430242252	0.0	NA	NA	NA	NA	NA	NA	NA	NA	NA	0.0	0.0	0.0	0.0	0.0	0.0	0.0	0.0	0.0	0.0	0.0	4.773132989031341	0.0	0.0	0.0	0.0	0.0	5.8368597694440405	5.018291673148627	0.0	0.0	0.0	0.0	0.0	0.0	0.0	0.0	0.0	0.0	0.0	0.0	0.0	0.0	0.0
3R_41953	0.0	0.0	0.0	0.0	0.0	0.0	NA	NA	NA	NA	NA	NA	NA	NA	NA	0.0	0.0	0.0	0.0	0.0	0.0	0.0	0.0	0.0	0.0	0.0	0.0	0.0	0.0	0.0	0.0	0.0	0.0	0.0	0.0	0.0	0.0	0.0	0.0	0.0	0.0	0.0	0.0	0.0	0.0	0.0	0.0	0.0	0.0
3R_41954	0.0	0.0	0.0	0.0	3.122002877237852	0.0	NA	NA	NA	NA	NA	NA	NA	NA	NA	0.0	0.0	0.0	0.0	0.0	0.0	0.0	0.0	0.0	0.0	0.0	0.0	0.0	0.0	0.0	0.0	0.0	0.0	0.0	0.0	0.0	0.0	0.0	0.0	0.0	0.0	0.0	0.0	0.0	0.0	0.0	0.0	0.0	0.0
3R_41955	0.0	0.0	0.0	0.0	0.0	0.0	NA	NA	NA	NA	NA	NA	NA	NA	NA	0.0	0.0	0.0	0.0	2.166332293277199	0.0	0.0	0.0	1.9115166584853753	0.0	0.0	0.0	0.0	0.0	0.0	3.790883493829863	0.0	0.0	0.0	0.0	0.0	0.0	0.0	0.0	0.0	0.0	0.0	2.343595469173751	0.0	0.0	0.0	0.0	0.0	0.0
3R_41956	0.0	0.0	0.0	0.0	0.0	0.0	NA	NA	NA	NA	NA	NA	NA	NA	NA	0.0	0.0	0.0	0.0	0.0	0.0	0.0	0.0	0.0	0.0	0.0	0.0	0.0	0.0	0.0	2.0089599614279687	0.0	0.0	0.0	0.0	0.0	0.0	0.0	0.0	0.0	0.0	0.0	0.0	0.0	0.0	2.0891655872644463	0.0	1.9012129738773338	0.0
3R_41957	0.0	0.0	0.0	0.0	0.0	0.0	NA	NA	NA	NA	NA	NA	NA	NA	NA	0.0	0.0	6.512604494739118	0.0	0.0	0.0	0.0	0.0	5.734549975456126	0.0	0.0	0.0	0.0	0.0	0.0	0.0	0.0	0.0	0.0	0.0	0.0	11.261476852597402	0.0	9.781194675117618	0.0	0.0	0.0	0.0	0.0	0.0	0.0	0.0	0.0	5.785751314522699
3R_41958	0.0	0.0	0.0	0.0	0.0	0.0	NA	NA	NA	NA	NA	NA	NA	NA	NA	0.0	0.0	0.0	0.0	0.0	0.0	0.0	0.0	0.0	0.0	0.0	0.0	0.0	0.0	0.0	0.0	0.0	0.0	0.0	0.0	0.0	0.0	0.0	0.0	0.0	0.0	0.0	0.0	0.0	0.0	0.0	0.0	0.0	0.0
3R_41959	0.0	0.0	0.0	0.0	0.0	0.0	NA	NA	NA	NA	NA	NA	NA	NA	NA	0.0	0.0	0.0	0.0	0.0	0.0	0.0	0.0	0.0	0.0	0.0	0.0	16.101503880462435	0.0	0.0	0.0	0.0	0.0	0.0	11.23166430801716	0.0	0.0	0.0	0.0	0.0	0.0	0.0	0.0	0.0	0.0	0.0	0.0	0.0	0.0
3R_41960	0.0	0.0	0.0	3.7114978491869968	0.0	0.0	NA	NA	NA	NA	NA	NA	NA	NA	NA	0.0	0.0	0.0	0.0	0.0	0.0	0.0	0.0	0.0	0.0	0.0	0.0	0.0	0.0	9.920989241679267	0.0	0.0	0.0	0.0	0.0	0.0	0.0	0.0	0.0	0.0	0.0	0.0	0.0	0.0	5.685410327434152	0.0	0.0	0.0	0.0
3R_41961	0.0	0.0	0.0	0.0	0.0	0.0	NA	NA	NA	NA	NA	NA	NA	NA	NA	0.0	0.0	0.0	0.0	0.0	0.0	0.0	0.0	0.0	0.0	0.0	0.0	0.0	0.0	0.0	0.0	0.0	0.0	0.0	0.0	0.0	0.0	0.0	0.0	0.0	0.0	0.0	0.0	0.0	0.0	0.0	0.0	0.0	0.0
3R_41962	0.0	0.0	0.0	0.0	0.0	0.0	NA	NA	NA	NA	NA	NA	NA	NA	NA	0.0	0.0	0.0	0.0	0.0	0.0	0.0	0.0	0.0	0.0	0.0	0.0	0.0	0.0	0.0	0.0	0.0	0.0	0.0	0.0	0.0	0.0	0.0	0.0	0.0	0.0	0.0	0.0	0.0	0.0	0.0	0.0	0.0	0.0
3R_41963	0.0	0.0	0.0	0.0	0.0	0.0	NA	NA	NA	NA	NA	NA	NA	NA	NA	0.0	0.0	0.0	0.0	0.0	0.0	0.0	0.0	0.0	0.0	0.0	0.0	0.0	0.0	0.0	0.0	0.0	0.0	0.0	0.0	0.0	0.0	0.0	0.0	0.0	0.0	0.0	0.0	0.0	0.0	0.0	0.0	0.0	0.0
3R_41964	0.0	0.0	0.0	0.0	4.757337717695774	0.0	NA	NA	NA	NA	NA	NA	NA	NA	NA	0.0	0.0	3.1157772991943844	3.1729109554269463	0.0	0.0	0.0	0.0	0.0	0.0	0.0	0.0	0.0	0.0	0.0	2.720466614433707	0.0	0.0	0.0	0.0	0.0	10.775490500327574	0.0	0.0	0.0	0.0	0.0	0.0	0.0	0.0	0.0	0.0	0.0	0.0
3R_41965	0.0	0.0	0.0	2.1660235381777895	0.0	6.7847162054981975	NA	NA	NA	NA	NA	NA	NA	NA	NA	0.0	0.0	2.6621771710853483	0.0	0.0	0.0	5.215159216203291	0.0	4.688258911911365	0.0	0.0	0.0	0.0	0.0	0.0	0.0	0.0	0.0	0.0	4.7125864229442636	3.1285822266495136	0.0	0.0	0.0	2.9582499230115458	0.0	0.0	0.0	2.803033106063409	0.0	0.0	0.0	0.0	0.0
3R_41966	0.0	0.0	0.0	0.0	1.6386114537629728	0.0	NA	NA	NA	NA	NA	NA	NA	NA	NA	0.0	0.0	0.0	0.0	0.0	0.0	0.0	0.0	0.0	0.0	0.0	0.0	2.723473234522093	0.0	0.0	0.0	0.0	0.0	0.0	3.799537900200577	0.0	0.0	0.0	0.0	0.0	0.0	0.0	0.0	0.0	0.0	0.0	0.0	3.547111852851612	1.9068365429206022
3R_41967	0.0	0.0	0.0	0.0	0.0	0.0	NA	NA	NA	NA	NA	NA	NA	NA	NA	0.0	0.0	0.0	0.0	0.0	0.0	0.0	0.0	0.0	0.0	0.0	0.0	0.0	0.0	0.0	0.0	0.0	0.0	0.0	0.0	0.0	0.0	0.0	0.0	0.0	0.0	0.0	0.0	0.0	0.0	0.0	0.0	0.0	0.0
3R_41968	0.0	0.0	0.0	0.0	0.0	0.0	NA	NA	NA	NA	NA	NA	NA	NA	NA	0.0	0.0	0.0	0.0	0.0	4.081422751319728	0.0	5.245062429355566	0.0	0.0	0.0	0.0	0.0	0.0	0.0	0.0	0.0	0.0	0.0	0.0	0.0	6.2477390994134	0.0	0.0	0.0	0.0	0.0	3.9006002243625253	3.8042891077115986	0.0	0.0	0.0	0.0	0.0
3R_41969	0.0	0.0	0.0	0.0	0.0	0.0	NA	NA	NA	NA	NA	NA	NA	NA	NA	0.0	0.0	0.0	0.0	0.0	0.0	0.0	0.0	0.0	0.0	0.0	0.0	0.0	0.0	0.0	0.0	0.0	0.0	0.0	0.0	17.267578394805913	25.407472337614493	0.0	0.0	0.0	0.0	19.58020050125313	0.0	0.0	0.0	0.0	15.963475567900643	0.0	0.0
3R_41970	0.0	0.0	0.0	0.0	0.0	0.0	NA	NA	NA	NA	NA	NA	NA	NA	NA	0.0	0.0	0.0	0.0	0.0	0.0	0.0	0.0	0.0	0.0	0.0	0.0	0.0	0.0	0.0	0.0	0.0	0.0	0.0	0.0	0.0	0.0	0.0	0.0	0.0	0.0	0.0	0.0	0.0	0.0	0.0	0.0	0.0	0.0
3R_41971	0.0	0.0	0.0	0.0	0.0	6.620569845687759	NA	NA	NA	NA	NA	NA	NA	NA	NA	0.0	0.0	0.0	0.0	0.0	0.0	0.0	0.0	2.2874166465374004	5.846818044683722	2.2290599875707615	2.6352905460532834	0.0	0.0	0.0	2.268180601612223	0.0	3.222583867745158	0.0	0.0	0.0	0.0	0.0	0.0	0.0	0.0	3.461760014179369	0.0	2.7352177889812297	0.0	0.0	2.8223266357640715	0.0	0.0
3R_41972	0.0	0.0	0.0	0.0	0.0	0.0	NA	NA	NA	NA	NA	NA	NA	NA	NA	0.0	0.0	0.0	0.0	0.0	0.0	0.0	0.0	0.0	0.0	0.0	0.0	0.0	0.0	0.0	2.025654919556179	0.0	2.8780084181746233	0.0	0.0	0.0	0.0	3.0591751546030648	0.0	0.0	0.0	0.0	0.0	0.0	5.783054493722495	2.1065270741392204	0.0	0.0	0.0
3R_41973	0.0	0.0	0.0	0.0	0.0	0.0	NA	NA	NA	NA	NA	NA	NA	NA	NA	0.0	0.0	0.0	0.0	0.0	0.0	0.0	0.0	0.0	0.0	0.0	0.0	0.0	0.0	0.0	0.0	0.0	5.943713037534549	0.0	0.0	0.0	0.0	0.0	0.0	10.648345832716616	0.0	0.0	0.0	0.0	0.0	0.0	0.0	0.0	0.0
3R_41974	0.0	0.0	0.0	0.0	1.5421760474151278	0.0	NA	NA	NA	NA	NA	NA	NA	NA	NA	0.0	0.0	0.0	0.0	0.0	2.281895305730615	0.0	0.0	0.0	0.0	0.0	0.0	0.0	0.0	0.0	0.0	0.0	0.0	0.0	1.7879639274701704	0.0	0.0	0.0	3.033916148625484	0.0	0.0	0.0	2.180798678261537	0.0	5.035414067134155	0.0	0.0	1.6691787807316678	0.0
3R_41975	0.0	0.0	0.0	0.0	0.0	0.0	NA	NA	NA	NA	NA	NA	NA	NA	NA	0.0	0.0	2.0699973752433283	2.1079546831902203	0.0	0.0	0.0	0.0	0.0	0.0	0.0	0.0	0.0	0.0	0.0	3.6147376468600125	0.0	0.0	0.0	3.6643096605493457	0.0	0.0	5.459032282806258	0.0	2.300211136380208	0.0	0.0	4.469397587776734	2.179521045891123	0.0	1.8795261338711282	0.0	0.0	0.0
3R_41976	0.0	0.0	0.0	0.0	0.0	0.0	NA	NA	NA	NA	NA	NA	NA	NA	NA	0.0	0.0	0.0	0.0	0.0	0.0	0.0	0.0	0.0	0.0	0.0	0.0	0.0	0.0	0.0	0.0	0.0	0.0	0.0	0.0	0.0	0.0	0.0	0.0	0.0	0.0	0.0	0.0	0.0	0.0	0.0	0.0	0.0	0.0
3R_41977	0.0	15.892313682487465	0.0	4.792060514140172	0.0	0.0	NA	NA	NA	NA	NA	NA	NA	NA	NA	0.0	0.0	0.0	0.0	0.0	0.0	0.0	0.0	0.0	0.0	10.10758002802832	0.0	0.0	0.0	0.0	0.0	0.0	0.0	0.0	0.0	0.0	0.0	0.0	0.0	0.0	0.0	0.0	0.0	0.0	0.0	0.0	0.0	0.0	0.0
3R_41978	0.0	0.0	0.0	10.35609430259472	0.0	0.0	NA	NA	NA	NA	NA	NA	NA	NA	NA	0.0	0.0	0.0	0.0	0.0	0.0	0.0	0.0	0.0	0.0	0.0	0.0	0.0	0.0	0.0	0.0	0.0	0.0	0.0	0.0	0.0	0.0	0.0	0.0	0.0	0.0	0.0	0.0	13.401735792819887	15.863850092962162	0.0	0.0	0.0	0.0
3R_41979	0.0	0.0	0.0	0.0	0.0	0.0	NA	NA	NA	NA	NA	NA	NA	NA	NA	0.0	0.0	0.0	0.0	0.0	0.0	0.0	0.0	0.0	0.0	0.0	0.0	0.0	0.0	0.0	0.0	0.0	0.0	0.0	0.0	0.0	0.0	0.0	0.0	0.0	0.0	0.0	0.0	0.0	0.0	0.0	0.0	0.0	0.0
3R_41980	0.0	0.0	0.0	0.0	0.0	0.0	NA	NA	NA	NA	NA	NA	NA	NA	NA	0.0	0.0	0.0	0.0	0.0	0.0	0.0	0.0	0.0	0.0	0.0	0.0	0.0	0.0	0.0	0.0	0.0	0.0	0.0	0.0	0.0	0.0	0.0	0.0	0.0	0.0	0.0	0.0	0.0	0.0	0.0	0.0	0.0	0.0
3R_41981	0.0	0.0	0.0	0.0	0.0	0.0	NA	NA	NA	NA	NA	NA	NA	NA	NA	0.0	0.0	0.0	0.0	0.0	0.0	0.0	0.0	0.0	0.0	0.0	0.0	0.0	0.0	0.0	0.0	0.0	0.0	0.0	0.0	0.0	0.0	0.0	0.0	0.0	0.0	0.0	0.0	0.0	0.0	0.0	0.0	0.0	0.0
3R_41982	0.0	0.0	0.0	0.0	0.0	0.0	NA	NA	NA	NA	NA	NA	NA	NA	NA	0.0	0.0	0.0	0.0	0.0	0.0	0.0	0.0	0.0	0.0	0.0	0.0	0.0	0.0	0.0	0.0	0.0	0.0	0.0	0.0	0.0	0.0	0.0	0.0	0.0	0.0	0.0	0.0	0.0	0.0	0.0	0.0	0.0	0.0
3R_41983	4.1571053244205	0.0	0.0	2.184073734329271	0.0	0.0	NA	NA	NA	NA	NA	NA	NA	NA	NA	0.0	0.0	0.0	0.0	0.0	0.0	0.0	0.0	0.0	0.0	2.3033619871564537	0.0	0.0	0.0	0.0	2.3437866216659633	2.644495218752645	0.0	0.0	2.3759289882343997	0.0	0.0	0.0	0.0	0.0	7.879848076529084	0.0	0.0	0.0	0.0	0.0	0.0	2.218081802856889	0.0
3R_41984	0.0	0.0	0.0	0.0	0.0	0.0	NA	NA	NA	NA	NA	NA	NA	NA	NA	0.0	0.0	0.0	0.0	0.0	0.0	0.0	0.0	0.0	0.0	0.0	163.3880138553036	0.0	0.0	0.0	0.0	0.0	0.0	0.0	0.0	0.0	0.0	0.0	0.0	0.0	0.0	0.0	0.0	0.0	0.0	0.0	0.0	0.0	0.0
3R_41985	0.0	0.0	0.0	0.0	12.943040268386882	0.0	NA	NA	NA	NA	NA	NA	NA	NA	NA	0.0	0.0	0.0	0.0	8.45922063508445	0.0	0.0	0.0	0.0	0.0	0.0	0.0	0.0	0.0	0.0	0.0	0.0	0.0	0.0	0.0	0.0	0.0	0.0	0.0	0.0	0.0	0.0	0.0	0.0	0.0	0.0	0.0	0.0	0.0
3R_41986	0.0	0.0	3.6591541791931714	4.036913537385857	0.0	6.322487317090442	NA	NA	NA	NA	NA	NA	NA	NA	NA	0.0	0.0	0.0	2.5262987701977586	0.0	0.0	0.0	0.0	4.368857386514561	2.791786341241161	2.128699466803358	0.0	0.0	0.0	0.0	0.0	0.0	0.0	0.0	8.78305502759636	0.0	0.0	0.0	3.7258934692539274	5.5134207688355	0.0	0.0	0.0	0.0	0.0	0.0	0.0	2.049886026336936	0.0
3R_41987	0.0	0.0	0.0	0.0	0.0	0.0	NA	NA	NA	NA	NA	NA	NA	NA	NA	0.0	0.0	0.0	0.0	0.0	0.0	0.0	0.0	0.0	0.0	0.0	0.0	0.0	0.0	9.089289544772022	0.0	0.0	0.0	0.0	0.0	0.0	0.0	0.0	0.0	0.0	0.0	0.0	0.0	0.0	0.0	0.0	0.0	0.0	0.0
3R_41988	0.0	0.0	0.0	0.0	4.4126031004714426	7.365326840061191	NA	NA	NA	NA	NA	NA	NA	NA	NA	0.0	0.0	0.0	0.0	0.0	3.2645748576808593	5.661453034567134	0.0	0.0	3.252267318160856	0.0	0.0	0.0	7.592201594210491	0.0	0.0	0.0	0.0	3.082318557006403	2.5579359707699543	0.0	0.0	0.0	0.0	0.0	0.0	0.0	0.0	0.0	0.0	0.0	0.0	0.0	0.0
3R_41989	0.0	0.0	0.0	0.0	0.0	0.0	NA	NA	NA	NA	NA	NA	NA	NA	NA	0.0	0.0	0.0	0.0	0.0	0.0	0.0	0.0	0.0	0.0	0.0	0.0	0.0	0.0	0.0	0.0	0.0	0.0	0.0	0.0	0.0	0.0	0.0	0.0	0.0	0.0	0.0	0.0	0.0	0.0	0.0	0.0	0.0	0.0
3R_41990	2.1110300475572847	0.0	0.0	0.0	0.0	0.0	NA	NA	NA	NA	NA	NA	NA	NA	NA	0.0	0.0	0.0	0.0	0.0	0.0	0.0	0.0	0.0	0.0	0.0	0.0	0.0	0.0	0.0	2.380408287629494	0.0	0.0	0.0	2.413052878675562	0.0	0.0	0.0	4.094601677148847	0.0	0.0	0.0	0.0	0.0	0.0	2.475443599493029	0.0	0.0	0.0
3R_41991	0.0	0.0	0.0	0.0	0.0	0.0	NA	NA	NA	NA	NA	NA	NA	NA	NA	0.0	0.0	0.0	0.0	0.0	0.0	0.0	0.0	0.0	0.0	0.0	0.0	0.0	0.0	0.0	0.0	0.0	0.0	0.0	0.0	0.0	0.0	0.0	0.0	0.0	0.0	0.0	0.0	0.0	0.0	0.0	0.0	0.0	1.9346011935715526
3R_41992	0.0	0.0	0.0	2.421574289661452	0.0	0.0	NA	NA	NA	NA	NA	NA	NA	NA	NA	0.0	0.0	0.0	0.0	0.0	0.0	0.0	0.0	0.0	0.0	0.0	0.0	0.0	0.0	0.0	0.0	0.0	0.0	6.348656132341546	0.0	0.0	0.0	0.0	0.0	0.0	0.0	0.0	0.0	0.0	0.0	0.0	6.467079654373395	4.918560927443848	2.644092462855789
3R_41993	0.0	0.0	2.9190228045737583	0.0	0.0	0.0	NA	NA	NA	NA	NA	NA	NA	NA	NA	0.0	7.242755433877265	0.0	0.0	3.9497684250772376	0.0	0.0	0.0	0.0	0.0	3.3962615311569637	2.00760319481942	0.0	0.0	0.0	0.0	0.0	0.0	0.0	0.0	0.0	6.8441678792250755	2.6095515850938242	0.0	0.0	0.0	0.0	0.0	0.0	0.0	0.0	0.0	0.0	0.0
3R_41994	0.0	4.735722979148612	0.0	0.0	0.0	0.0	NA	NA	NA	NA	NA	NA	NA	NA	NA	0.0	0.0	0.0	0.0	0.0	0.0	0.0	2.5477901741924143	0.0	0.0	0.0	0.0	0.0	0.0	1.908522238864536	0.0	0.0	0.0	0.0	0.0	0.0	0.0	0.0	0.0	0.0	0.0	0.0	0.0	0.0	0.0	1.5935797857591336	0.0	0.0	0.0
3R_41995	0.0	0.0	0.0	0.0	0.0	0.0	NA	NA	NA	NA	NA	NA	NA	NA	NA	0.0	0.0	0.0	2.8524363371864996	0.0	0.0	0.0	0.0	2.4664318623533705	0.0	0.0	0.0	3.554178114082009	0.0	0.0	0.0	0.0	0.0	0.0	0.0	0.0	0.0	0.0	0.0	0.0	0.0	11.198041089345436	0.0	5.898556623194303	0.0	0.0	0.0	0.0	0.0
3R_41996	1.9393194695263094	0.0	0.0	4.0755442889397875	0.0	0.0	NA	NA	NA	NA	NA	NA	NA	NA	NA	0.0	0.0	0.0	0.0	0.0	2.8291680435284476	0.0	0.0	0.0	0.0	2.149069796629227	0.0	3.177928397459691	6.579605328953948	0.0	0.0	0.0	0.0	0.0	0.0	0.0	0.0	0.0	0.0	5.566180776192777	0.0	0.0	2.7038251555240227	0.0	0.0	0.0	0.0	0.0	0.0
3R_41997	0.0	0.0	7.410500605252636	0.0	0.0	0.0	NA	NA	NA	NA	NA	NA	NA	NA	NA	0.0	0.0	0.0	0.0	0.0	0.0	0.0	0.0	0.0	0.0	0.0	2.548343347473241	0.0	0.0	0.0	2.1933456087575904	4.949505148475255	0.0	0.0	4.4468496960355886	0.0	8.687618015860984	0.0	0.0	0.0	0.0	0.0	0.0	0.0	3.130897828784973	0.0	0.0	2.0757094255889306	0.0
3R_41998	0.0	0.0	0.0	0.0	0.0	0.0	NA	NA	NA	NA	NA	NA	NA	NA	NA	0.0	0.0	0.0	0.0	0.0	2.583489333030893	0.0	3.320058632235445	0.0	2.5737495051966572	0.0	0.0	0.0	0.0	0.0	0.0	0.0	2.8371410130011987	0.0	0.0	0.0	0.0	6.031470403122372	0.0	0.0	0.0	0.0	0.0	0.0	2.8504678757971327	0.0	4.96951451321866	1.8897911591789989	0.0
3R_41999	0.0	0.0	0.0	1.76719659001746	0.0	0.0	NA	NA	NA	NA	NA	NA	NA	NA	NA	0.0	0.0	0.0	0.0	0.0	0.0	0.0	0.0	0.0	0.0	0.0	0.0	0.0	0.0	0.0	1.8964248598542028	0.0	0.0	0.0	0.0	0.0	3.7557726225208143	0.0	0.0	2.4135514154030924	3.1879053421642563	0.0	0.0	2.2869144584220655	0.0	0.0	0.0	0.0	0.0
[truncated: 451 more columns]
