# Supplementary material for: Convergence of topological domain boundaries, insulators, and polytene interbands revealed by high-resolution mapping of chromatin contacts in the early Drosophila melanogaster embryo
Source: eLife. 2017 Nov 17;6:e29550. doi: 10.7554/eLife.29550 (PMC5739541; doi:10.7554/eLife.29550)
Supplement: Supplementary file 3. [file elife-29550-supp3.zip › local_HiC_maps/nc14_anterior_dm3_CompressedBinCounts_500bp_VCnorm_chr2L_11359177_11446654.txt]

2L_22658	2L_22659	2L_22660	2L_22661	2L_22662	2L_22663	2L_22664	2L_22665	2L_22666	2L_22667	2L_22668	2L_22669	2L_22670	2L_22671	2L_22672	2L_22673	2L_22674	2L_22675	2L_22676	2L_22677	2L_22678	2L_22679	2L_22680	2L_22681	2L_22682	2L_22683	2L_22684	2L_22685	2L_22686	2L_22687	2L_22688	2L_22689	2L_22690	2L_22691	2L_22692	2L_22693	2L_22694	2L_22695	2L_22696	2L_22697	2L_22698	2L_22699	2L_22700	2L_22701	2L_22702	2L_22703	2L_22704	2L_22705	2L_22706	2L_22707
2L_22658	47.83163265306122	78.11316467201938	115.74074074074073	91.19246584427643	71.40887242928059	47.05439488048184	50.26641198351261	55.92693967786083	44.24465524564633	59.41817720877171	58.670421573647374	33.50308228357009	0.0	637.7551020408163	33.584094572810315	27.699807947998227	558.0357142857142	10.146103896103897	37.347621703449924	20.88776812298718	21.107733873691323	19.841269841269842	0.0	27.304499781564	12.561299139802236	29.515938606847698	14.806917791992419	12.563655856338784	31.20199692780338	15.966687104026159	25.987525987525988	4.751767657568616	19.946036903794823	10.039623045620047	16.07303587501607	21.52500344400055	17.13737318343844	22.210376687988628	12.418040929862904	0.0	17.95289161240904	14.252774540110472	24.499128919860624	11.398176291793312	0.0	0.0	5.889558989822842	4.744193107636253	21.1410531063254
2L_22659	78.11316467201938	28.1136104735569	101.46236728067764	54.1545926540772	61.41575600748454	90.81548110548987	41.04468422831889	62.51704566323162	36.78452779701667	56.45671980812243	44.343594441087	29.84367881039117	0.0	0.0	25.642150681254964	10.96634319609686	0.0	0.0	41.400544949458805	18.04245660676421	53.272965662126566	39.27575507639134	0.0	0.0	5.967616134285686	26.292034389980984	14.6551324911908	29.84367881039117	25.655936783771768	26.549061907861102	8.81867265748496	11.287337808010287	15.075381213318368	39.74682860054597	14.317444469791626	23.008699333565808	20.354038139396668	26.379238484143443	0.0	0.0	0.0	20.689782294587143	12.932260817836175	13.537600685905101	48.20206304829848	0.0	13.990044684202724	16.90401785965834	0.0
2L_22660	115.74074074074073	101.46236728067764	64.77671086724584	40.120591033621054	68.09530619054428	56.930008620829874	60.816152770175755	81.87996397281586	55.06001541680432	43.817849200871976	36.87478796996917	23.162624788641047	0.0	0.0	29.852528509164728	19.150484507258035	0.0	42.08754208754209	30.98469356138068	47.26121272271846	40.13075329072177	27.434842249657066	0.0	0.0	41.68490381208445	51.01520253035404	20.473762872878407	11.581312394320523	13.274923669188901	48.57026793125982	12.8333461666795	13.140690806115677	17.55072158538175	13.881947914931423	27.780555833361113	14.881483862518898	11.848060472500652	40.94752574575681	25.75593674341936	0.0	16.549167576870882	13.138360069896077	22.583559168925024	15.760441292356186	0.0	0.0	40.7179386950715	19.679615853898532	9.744024476989486
2L_22661	91.19246584427643	54.1545926540772	40.120591033621054	8.621217333129874	189.490838117977	85.63288204804493	39.205000989926276	68.42336822240878	18.404461977761887	24.71619627625787	33.27975293111424	0.0	0.0	0.0	29.935683184677718	0.0	0.0	42.20477758082215	31.071001899991767	31.595239703210115	21.950475337543434	41.266893634581656	0.0	14.197325791713872	20.90050887513984	5.115730615857229	20.530792853025698	30.485627333239265	34.94374057766995	6.641667430458422	27.025096662979667	9.882970801256915	30.170758952984155	27.84123258704909	0.0	31.338166573995228	17.821595139694573	15.398094639769276	0.0	0.0	24.892898305042554	32.93739293288709	33.96969902846661	23.706513364546907	0.0	0.0	0.0	19.73443372535786	21.985124864516667
2L_22662	71.40887242928059	61.41575600748453	68.09530619054429	189.490838117977	21.296215449552463	50.869616087007394	77.63152429886118	89.42213384786288	71.06477444860568	63.62409708841449	26.35947336408166	41.393769616766136	0.0	0.0	38.53001473328486	68.44740187922342	0.0	37.60718046432332	52.29628367226965	39.88397984873649	45.63834351068394	8.171436742865314	0.0	16.867644652703632	21.727652566144407	21.272748545475817	30.490435607706395	23.28399540943095	14.827203767295932	15.781744782357904	20.640947281873924	41.096368930323166	15.682387737627382	12.404167469491949	19.858577142877003	31.91351861967649	21.173588489190355	18.29426136462384	7.671376636208745	0.0	22.18117882614244	19.566228454892112	36.99568159498473	4.694229618241776	0.0	0.0	0.0	14.653878324745182	8.706740018049073
2L_22663	47.054394880481844	90.81548110548987	56.930008620829874	85.63288204804495	50.86961608700739	34.71734009627119	92.71801946892973	77.67269309674232	117.51940049436493	105.21479600604634	15.741016208524389	49.438013382870224	0.0	0.0	56.637208238731496	54.49940255029954	0.0	0.0	22.044446012049494	11.208192740565645	0.0	19.518860098570244	0.0	40.291224974112886	59.31448763774863	36.29540100973805	14.566313506395703	12.359503345717556	14.16691458767195	18.848684644542082	38.347864434820956	21.03549318765553	16.054302071326052	9.876484682559907	23.71778679844269	57.17313167734534	25.28835041561404	21.849470259593556	0.0	0.0	0.0	0.0	24.101031524149235	11.212962184285034	0.0	0.0	69.52628267300747	21.00196158321187	0.0
2L_22664	50.26641198351262	41.04468422831889	60.816152770175755	39.205000989926276	77.63152429886118	92.71801946892973	4.952355860444593	46.673308105545985	90.66885015856587	56.19847302504516	84.07763055784666	39.60955540914691	0.0	1005.3282396702523	49.1589843148807	29.109814592313406	0.0	47.981575075171136	27.474112517480407	41.90649403984888	12.477478151935756	10.425626189172986	0.0	64.5623640155208	27.721487756804933	11.631896987920275	27.231113180675713	23.10557398866903	22.7009602506186	15.101497162428684	11.704445201982148	18.726177960861538	20.008563665248726	10.550671180947175	31.671006650277974	27.144831929380004	27.014578417242866	23.3409541548649	19.575236933774036	0.0	9.433374903072073	12.481904359155314	17.16414067729699	5.989189512929163	31.987716716780756	0.0	0.0	14.95706201422267	16.662899000059433
2L_22665	55.92693967786083	62.51704566323161	81.87996397281586	68.42336822240878	89.42213384786287	77.67269309674232	46.673308105545985	32.583036510921566	29.213862269785636	85.0040442308736	96.84726921515853	55.303540394397196	491.27978383689515	0.0	75.23629145272172	76.20679170169004	0.0	33.49634889797012	36.98983313886271	25.075956639909577	39.197855093369284	54.5866426485439	0.0	22.535769900775005	33.175899865181435	56.8422890389796	52.95719062918439	27.651770197198598	31.695469924960975	0.0	30.64115075905791	19.609358056289054	20.952224737154342	11.048271000829727	13.265880751671336	31.97819229410841	0.0	0.0	20.49846107803457	0.0	19.756559671725004	20.912938652155876	13.480237971134319	18.81497044481726	0.0	0.0	19.44379091702751	19.57809978096022	17.44876896026857
2L_22666	44.24465524564633	36.784527797016665	55.06001541680432	18.404461977761887	71.06477444860568	117.51940049436494	90.66885015856587	29.213862269785636	98.22401164543882	70.3517499558103	71.04518118297331	55.7831300658055	0.0	0.0	37.27867782115714	61.49412269922302	0.0	67.57365528425984	38.69248155335942	12.64670707149057	23.429793794384814	14.682670777814483	0.0	15.154132683524123	11.154533230191081	32.7629843802472	10.957216998369018	41.83734754935412	21.313554354891995	28.357089485049432	16.48366365908487	21.098036774933	28.178561911118372	14.85877477514959	26.761843676934593	14.335780291742685	0.0	16.435825497553527	27.568297009804663	0.0	13.285258411561362	14.06286310752008	18.12951727138679	8.434725765978532	0.0	0.0	0.0	26.33050684119229	23.466778472828988
2L_22667	59.41817720877171	56.45671980812242	43.817849200871976	24.716196276257865	63.624097088414494	105.21479600604634	56.19847302504515	85.0040442308736	70.3517499558103	0.0	84.80874038878447	66.5899772095803	0.0	0.0	52.447210690458	55.05551890285362	0.0	20.16616923449222	39.59002549102767	41.516060865564576	0.0	39.43606428078478	0.0	27.134906615218885	9.986622918600535	92.88659768614596	39.23986495600476	20.809367877993843	28.62294988121476	12.69401210754875	29.515557465868024	42.50028215465097	21.624161973622844	13.303020184672526	15.97320335405324	29.947830878609462	34.061859743480134	0.0	24.68182048171509	0.0	11.894255312569136	28.328495980343796	27.052178241391996	22.65476033151466	0.0	0.0	0.0	9.42945213940125	49.02273184075455
2L_22668	58.670421573647374	44.343594441087	36.87478796996918	33.27975293111424	26.35947336408166	15.741016208524389	84.07763055784667	96.84726921515855	71.04518118297331	84.80874038878446	14.27411147224613	0.0	0.0	0.0	83.4586818535788	24.71030259001036	0.0	27.15325295970457	33.31687479718353	66.06406079519786	21.183388833812078	53.099694676755604	0.0	36.53648716290523	26.893486330377065	13.1652135562204	52.83551709129911	11.207721671923087	19.27005048753228	34.184352796194595	9.935493806461547	19.075196331458244	9.705468157814794	8.956095428988014	10.753763548397849	23.04229759357765	0.0	0.0	16.616733382851198	0.0	16.015323461487952	21.190903338542057	29.14007634700003	0.0	0.0	0.0	15.761782720672839	0.0	18.85940221352804
2L_22669	33.50308228357009	29.84367881039117	23.162624788641047	0.0	41.393769616766136	49.438013382870224	39.60955540914691	55.303540394397196	55.7831300658055	66.5899772095803	0.0	0.0	0.0	0.0	60.489175966037344	19.40199180847906	0.0	85.28057308545114	0.0	31.92126938119821	11.088490590306884	0.0	0.0	0.0	42.23236033494485	20.674078323745732	31.113973596682005	8.800059136397396	50.434747523653904	53.68161968182904	15.602267009396465	9.984952676316789	30.482089486270105	0.0	16.88724219513884	27.138465880616078	36.010990554317175	62.22794719336401	0.0	0.0	25.149766861661192	26.621817777650584	22.88015375463323	15.967426450041915	0.0	0.0	49.50323503640963	9.96903617364466	14.80799216953374
2L_22670	0.0	0.0	0.0	0.0	0.0	0.0	0.0	491.2797838368951	0.0	0.0	0.0	0.0	0.0	0.0	0.0	0.0	0.0	0.0	0.0	0.0	0.0	0.0	0.0	0.0	0.0	0.0	0.0	0.0	0.0	0.0	0.0	0.0	0.0	0.0	0.0	0.0	0.0	0.0	0.0	0.0	0.0	0.0	0.0	0.0	0.0	0.0	0.0	0.0	0.0
2L_22671	637.7551020408163	0.0	0.0	0.0	0.0	0.0	1005.3282396702523	0.0	0.0	0.0	0.0	0.0	0.0	0.0	0.0	0.0	0.0	0.0	0.0	0.0	0.0	0.0	0.0	0.0	0.0	0.0	0.0	0.0	0.0	0.0	0.0	0.0	0.0	0.0	0.0	0.0	0.0	0.0	0.0	0.0	0.0	506.7653169817057	0.0	0.0	0.0	0.0	0.0	0.0	0.0
2L_22672	33.584094572810315	25.64215068125496	29.85252850916472	29.935683184677718	38.53001473328487	56.637208238731496	49.1589843148807	75.2362914527217	37.27867782115714	52.44721069045799	83.4586818535788	60.489175966037344	0.0	0.0	40.42362807259275	16.670491618354657	671.6818914562064	48.84959210590592	56.94124233203757	52.568893248805594	38.10961086276348	63.685394152884754	0.0	24.648876750686473	45.35837196102688	38.48755741677436	35.644810160196684	30.244587983018672	31.77849809040116	26.905712390234303	15.63999414617362	45.755871264712304	30.555796849348134	32.224618480657576	14.509779833437399	25.90865540814682	10.313733458060751	26.733607620147517	7.473512005076009	0.0	50.42116075274471	20.967721336696044	16.382485157468444	9.146306607063236	0.0	0.0	14.177981877703564	25.696650470163046	4.241085344632716
2L_22673	27.699807947998224	10.96634319609686	19.15048450725803	0.0	68.4474018792234	54.49940255029954	29.109814592313413	76.20679170169004	61.49412269922301	55.05551890285361	24.710302590010368	19.40199180847906	0.0	0.0	16.670491618354653	32.082507654351616	0.0	70.50860204945003	98.04877176610637	57.182646210528034	48.894854061084345	15.32038760580643	0.0	15.81232665736902	23.278022811298456	34.18598887246062	45.732500315840085	29.102987712718583	50.03836274477099	14.794365713761572	38.699107985560936	16.510795583692396	21.001749865798818	31.00828076137733	9.30806627715512	9.97228701438702	19.84887069850161	17.14968761844003	57.53135818592122	0.0	13.862281010615735	25.67890437652904	6.305647337755694	26.403221192985544	0.0	0.0	40.928476123691304	32.96895313683105	16.324012050385697
2L_22674	558.0357142857142	0.0	0.0	0.0	0.0	0.0	0.0	0.0	0.0	0.0	0.0	0.0	0.0	0.0	671.6818914562064	0.0	0.0	0.0	0.0	0.0	0.0	0.0	0.0	0.0	0.0	0.0	0.0	0.0	0.0	0.0	0.0	0.0	0.0	0.0	0.0	602.7000964320155	0.0	0.0	0.0	0.0	0.0	0.0	0.0	0.0	0.0	0.0	0.0	0.0	0.0
2L_22675	10.146103896103897	0.0	42.08754208754208	42.204777580822146	37.60718046432332	0.0	47.98157507517113	33.49634889797012	67.57365528425984	20.166169234492212	27.15325295970457	85.28057308545114	0.0	0.0	48.84959210590591	70.50860204945003	0.0	103.30578512396693	25.35111291385692	67.66946367116506	161.18633139909736	67.34006734006734	0.0	34.75118154017236	76.73811838133729	37.56574004507888	37.69033619779888	31.980214907044175	24.437927663734115	32.51398101183509	28.35002835002835	24.19081716580386	46.156118455062405	34.07387215483167	20.45659111365682	21.916367142982377	0.0	75.38067239559776	31.60955873056012	0.0	0.0	24.186526492308683	0.0	0.0	0.0	0.0	29.983209402734467	24.152255820693654	35.875726483461285
2L_22676	37.347621703449924	41.400544949458805	30.984693561380674	31.071001899991767	52.29628367226965	22.044446012049498	27.474112517480407	36.98983313886271	38.69248155335942	39.59002549102767	33.31687479718352	0.0	0.0	0.0	56.94124233203757	98.04877176610638	0.0	25.35111291385692	6.221132003400472	61.67944103243792	72.51736790961435	33.05033979880606	0.0	42.63948655235873	31.385733489299504	52.23865691340214	43.16275719993328	23.54371649598344	50.97481843969079	35.90500970632095	51.018455926431386	23.74558740201606	33.97996450679441	33.44674567345441	25.100111795897938	34.958622436659006	32.11465359528899	9.24916225712856	46.541681566468895	0.0	14.9523990376636	23.741375697971716	17.003795247099152	9.493182708167698	25.35111291385692	0.0	22.07352839465114	20.744268803049764	17.607718519490202
2L_22677	20.887768122987175	18.04245660676421	47.26121272271846	31.59523970321012	39.88397984873649	11.208192740565645	41.90649403984888	25.075956639909577	12.646707071490571	41.516060865564576	66.06406079519785	31.92126938119821	0.0	0.0	52.568893248805594	57.18264621052803	0.0	67.66946367116508	61.67944103243792	32.56621208456143	75.4168288128486	63.014950296957956	0.0	52.0306929057451	62.23479897082792	70.30593628172996	51.72869054227891	69.82777677137109	50.31032322095837	33.468240769307066	54.82693700473369	29.428216543683128	41.4639396754963	35.07391348987352	11.485623253945983	45.11919054531464	0.0	42.32347408004639	29.57934036887804	0.0	17.10526465835655	24.141946193939198	10.37441254888942	18.10003891508367	0.0	0.0	28.057448186310435	24.861105523640425	30.214350675139666
2L_22678	21.107733873691323	53.272965662126566	40.13075329072177	21.950475337543434	45.63834351068394	0.0	12.477478151935756	39.19785509336929	23.429793794384814	0.0	21.183388833812078	11.088490590306884	0.0	0.0	38.10961086276348	48.89485406108434	0.0	161.18633139909736	72.51736790961435	75.41682881284862	24.45103923902777	26.267402153926977	0.0	63.258651976200284	69.8443867064181	104.20126474285082	68.6088862229436	55.44245295153443	54.01764152622081	29.59310328500357	31.946840457478757	37.744537421821626	26.406100865543976	35.44327127216533	31.918085425563834	25.646812614128315	22.68777537287359	39.205077841682055	24.659939435188747	0.0	15.84494767998276	35.64129593429255	25.22631609294816	5.029928072028571	53.72877713303245	0.0	15.594104181091213	21.98254962403559	13.994077706314688
2L_22679	19.841269841269842	39.27575507639134	27.434842249657066	41.266893634581656	8.171436742865314	19.518860098570244	10.425626189172986	54.5866426485439	14.682670777814483	39.43606428078478	53.099694676755604	0.0	0.0	0.0	63.68539415288475	15.320387605806427	0.0	67.34006734006734	33.05033979880605	63.014950296957956	26.267402153926977	0.0	0.0	22.652622041001248	66.69584609933513	57.13702683399653	73.70554634236227	48.641512056146205	55.75467941059339	105.97149366820327	67.76006776006776	47.30648690201644	18.05217077353552	22.211116663890277	26.669333600026665	42.85867352405443	0.0	0.0	0.0	0.0	39.71800218449012	42.04275222366744	54.200542005420054	25.216706067769895	0.0	0.0	19.54461057363432	15.743692683118825	11.692829372387383
2L_22680	0.0	0.0	0.0	0.0	0.0	0.0	0.0	0.0	0.0	0.0	0.0	0.0	0.0	0.0	0.0	0.0	0.0	0.0	0.0	0.0	0.0	0.0	0.0	0.0	0.0	0.0	1105.583195135434	0.0	0.0	0.0	0.0	0.0	0.0	0.0	0.0	0.0	0.0	0.0	0.0	0.0	0.0	0.0	0.0	0.0	0.0	0.0	0.0	0.0	0.0
2L_22681	27.304499781564004	0.0	0.0	14.197325791713872	16.867644652703632	40.291224974112886	64.5623640155208	22.535769900775005	15.154132683524125	27.134906615218885	36.53648716290524	0.0	0.0	0.0	24.648876750686473	15.81232665736902	0.0	34.75118154017237	42.63948655235873	52.0306929057451	63.258651976200284	22.652622041001248	0.0	46.75999962592	51.62809187735231	84.24528858223603	59.167296375749515	50.2033954707931	82.20709611653677	76.56197363643125	31.78902261471069	48.82550253648486	37.2636552664724	34.38647648652738	13.76284417432569	58.97982595053362	0.0	0.0	42.53273957628885	0.0	0.0	37.9686552478648	27.97046319087044	0.0	69.50236308034474	0.0	20.172189812237256	8.124612049774623	12.068287196271383
2L_22682	12.561299139802236	5.967616134285685	41.68490381208445	20.90050887513984	21.727652566144407	59.314487637748634	27.72148775680493	33.175899865181435	11.154533230191083	9.986622918600535	26.89348633037707	42.23236033494485	0.0	0.0	45.35837196102688	23.278022811298456	0.0	76.73811838133729	31.385733489299504	62.23479897082792	69.84438670641809	66.69584609933513	0.0	51.6280918773523	22.167830108283514	62.010600712191746	93.32441151959206	71.26710806521943	69.58689587985066	40.253662479480695	53.81772404844998	29.949239034759984	43.42882951990115	16.873949069359526	15.195667006205403	24.420037671978115	43.20508264592247	65.32708806371444	7.826790006441448	0.0	15.0870295298429	25.95140340198943	24.01965494049988	23.946646870771918	25.579372793779097	0.0	37.120461837938	26.91134863532551	35.53251469380522
2L_22683	29.515938606847698	26.292034389980984	51.01520253035405	5.115730615857229	21.272748545475817	36.29540100973806	11.631896987920275	56.8422890389796	32.7629843802472	92.88659768614596	13.165213556220397	20.67407832374573	0.0	0.0	38.48755741677436	34.18598887246062	0.0	37.56574004507889	52.23865691340214	70.30593628172996	104.20126474285081	57.137026833996536	0.0	84.24528858223604	62.01060071219175	33.39176892895901	100.50756319413036	103.37039161872865	82.94084540418852	63.05741771992259	50.400050400050404	52.77996472539024	53.70893783861806	24.780997930786675	39.673388826485954	29.221822857309842	52.87564177810208	54.82230719679838	15.32584665724127	0.0	14.771157837207069	15.635734298058138	36.95491500369549	42.20151222085458	0.0	0.0	14.53731364981065	5.855092320168158	30.440010349603522
2L_22684	14.806917791992419	14.6551324911908	20.473762872878407	20.530792853025698	30.490435607706395	14.566313506395703	27.231113180675713	52.95719062918439	10.957216998369018	39.23986495600475	52.83551709129911	31.11397359668201	0.0	0.0	35.64481016019669	45.73250031584008	0.0	37.690336197798885	43.16275719993328	51.72869054227891	68.6088862229436	73.70554634236227	1105.583195135434	59.16729637574953	93.32441151959206	100.50756319413036	42.78099704780563	158.16269911646685	106.9919221098807	94.8998450760029	43.671685462730245	67.66475116581952	56.132371808257204	37.29478544309934	14.92686582091045	26.653403932869672	53.05101704104769	18.334713020488124	38.441696631969194	0.0	22.230225103259396	60.78942718907139	33.70680472973884	28.22765604601108	0.0	0.0	36.46382569707896	23.498048780774365	26.177976206837428
2L_22685	12.563655856338784	29.84367881039117	11.581312394320523	30.485627333239268	23.28399540943095	12.359503345717556	23.10557398866903	27.651770197198598	41.83734754935412	20.809367877993843	11.207721671923087	8.800059136397396	0.0	0.0	30.244587983018672	29.102987712718587	0.0	31.980214907044175	23.543716495983443	69.82777677137109	55.442452951534435	48.641512056146205	0.0	50.2033954707931	71.26710806521943	103.37039161872866	158.16269911646685	59.40039917068243	128.60860618531743	144.26935289491556	105.31530231342614	67.39843056513834	83.82574608724279	45.70885289062785	37.99629493906239	45.23077646769347	18.005495277158587	23.335480197511504	39.1412922367161	0.0	44.01209200790709	48.25204472199169	68.6404612638997	19.959283062552394	21.320143271362785	0.0	30.939521897756023	29.90710852093398	29.61598433906748
2L_22686	31.20199692780338	25.655936783771768	13.274923669188901	34.943740577669956	14.827203767295936	14.16691458767195	22.7009602506186	31.695469924960975	21.313554354891995	28.62294988121476	19.27005048753228	50.4347475236539	0.0	0.0	31.77849809040116	50.03836274477099	0.0	24.437927663734115	50.97481843969079	50.31032322095837	54.0176415262208	55.7546794105934	0.0	82.20709611653679	69.58689587985066	82.94084540418852	106.9919221098807	128.60860618531743	54.91964388946699	96.1434922392973	73.77104151297699	74.39326569268715	48.04206738118323	68.51413003175831	43.5527423710113	46.66065262699475	72.23494933234268	8.915993509156726	67.29777020054736	0.0	36.03447778834789	40.05080730984449	22.947810123262524	50.3317318691375	0.0	0.0	21.278406672908336	39.99405802566476	67.89384796870094
2L_22687	15.96668710402616	26.549061907861102	48.57026793125982	6.641667430458422	15.781744782357904	18.84868464454208	15.101497162428684	0.0	28.357089485049435	12.694012107548748	34.184352796194595	53.68161968182904	0.0	0.0	26.905712390234303	14.794365713761572	0.0	32.51398101183509	35.90500970632096	33.468240769307066	29.59310328500357	105.97149366820325	0.0	76.56197363643125	40.253662479480695	63.0574177199226	94.8998450760029	144.26935289491556	96.14349223929732	40.933194979134306	68.40779372968214	72.33019724825475	66.8240227131948	69.70763545265993	70.82253289706652	48.28498626637033	41.18853640654733	23.724961269000726	29.845935282073935	0.0	9.588573488744933	40.599224250322635	39.25468439233748	12.175448208687182	0.0	0.0	56.62065294936981	38.007841777915615	11.2913588359964
2L_22688	25.987525987525988	8.81867265748496	12.833346166679501	27.02509666297967	20.640947281873924	38.347864434820956	11.704445201982148	30.64115075905791	16.48366365908487	29.515557465868028	9.93549380646155	15.602267009396467	0.0	0.0	15.63999414617362	38.699107985560936	0.0	28.350028350028353	51.018455926431386	54.82693700473369	31.946840457478757	67.76006776006777	0.0	31.789022614710692	53.817724048449996	50.400050400050404	43.671685462730245	105.31530231342616	73.771041512977	68.40779372968214	20.74679829357584	110.64407019702391	111.46558668898231	62.33889292360057	59.881248000059884	42.1012957174963	103.75058359703274	41.37317570153391	52.04733994720087	0.0	39.016124807009525	38.34980777158855	35.49515744637696	28.309815543858097	18.9000189000189	0.0	21.941974448570754	35.34966340492377	32.817712375723424
2L_22689	4.751767657568616	11.287337808010285	13.140690806115677	9.882970801256915	41.09636893032315	21.03549318765553	18.726177960861538	19.609358056289054	21.098036774933	42.50028215465097	19.075196331458244	9.984952676316789	0.0	0.0	45.7558712647123	16.510795583692396	0.0	24.19081716580386	23.745587402016056	29.428216543683128	37.744537421821626	47.30648690201643	0.0	48.825502536484855	29.949239034759984	52.779964725390236	67.66475116581952	67.39843056513834	74.39326569268714	72.33019724825475	110.6440701970239	19.82642811886	138.34553440069794	119.6847026194194	52.69286907402821	76.981385387804	40.85972956987983	79.4325339772664	29.607676086102078	0.0	21.402063444276873	67.96426816359225	51.92175391684731	36.234755924948765	96.76326866321544	0.0	35.105407496549134	36.76181567173169	8.400915195701419
2L_22690	19.946036903794827	15.075381213318368	17.55072158538175	30.17075895298415	15.68238773762738	16.054302071326056	20.008563665248726	20.952224737154342	28.178561911118372	21.62416197362285	9.705468157814794	30.482089486270105	0.0	0.0	30.555796849348134	21.001749865798818	0.0	46.156118455062405	33.97996450679441	41.4639396754963	26.406100865543976	18.05217077353552	0.0	37.2636552664724	43.42882951990115	53.70893783861808	56.132371808257204	83.82574608724279	48.04206738118324	66.82402271319478	111.4655866889823	138.34553440069794	64.34110419893345	48.71650283712733	116.98976558906907	82.25314069908903	124.73668864631068	40.41530770194519	84.73724111360552	0.0	54.44689576468486	54.75206105488779	44.58005587367003	48.395181222669684	110.77468429214977	0.0	32.15096377872421	43.16406401748662	19.234751810791593
2L_22691	10.039623045620045	39.74682860054596	13.881947914931422	27.84123258704909	12.404167469491949	9.876484682559907	10.550671180947175	11.048271000829724	14.85877477514959	13.303020184672524	8.956095428988014	0.0	0.0	0.0	32.224618480657576	31.008280761377325	0.0	34.073872154831676	33.4467456734544	35.073913489873526	35.44327127216533	22.211116663890277	0.0	34.38647648652738	16.873949069359526	24.78099793078667	37.29478544309934	45.70885289062785	68.51413003175831	69.70763545265993	62.33889292360057	119.68470261941941	48.71650283712733	28.096896079696283	121.45142550237034	86.7454411656274	43.16459812320327	74.58957088619869	62.555648462277894	0.0	50.242975027231694	61.161331359861045	41.13796760156507	12.75957765797952	102.22161646449501	0.0	59.337086074377055	19.915653225459533	35.499219608822266
2L_22692	16.07303587501607	14.317444469791623	27.780555833361117	0.0	19.858577142877	23.717786798442688	31.671006650277977	13.265880751671336	26.761843676934593	15.97320335405324	10.753763548397849	16.88724219513884	0.0	0.0	14.509779833437399	9.30806627715512	0.0	20.45659111365682	25.100111795897938	11.485623253945981	31.918085425563834	26.669333600026672	0.0	13.76284417432569	15.195667006205403	39.673388826485954	14.92686582091045	37.99629493906239	43.5527423710113	70.82253289706654	59.881248000059884	52.692869074028216	116.98976558906907	121.45142550237034	16.203240486064807	73.77786959023771	69.10479915553935	104.48806074637315	75.11182272608345	0.0	36.19664915553218	22.350585537446968	38.41847599394085	30.64136200854128	0.0	0.0	35.62361513196174	33.478374404921894	0.0
2L_22693	21.52500344400055	23.008699333565804	14.8814838625189	31.33816657399523	31.913518619676495	57.17313167734534	27.144831929380004	31.97819229410841	14.335780291742687	29.947830878609462	23.04229759357765	27.13846588061608	0.0	0.0	25.90865540814682	9.97228701438702	602.7000964320155	21.91636714298238	34.958622436659006	45.11919054531464	25.646812614128315	42.85867352405443	0.0	58.97982595053362	24.420037671978115	29.221822857309842	26.653403932869672	45.23077646769347	46.66065262699475	48.28498626637033	42.1012957174963	76.981385387804	82.25314069908903	86.74544116562741	73.77786959023771	18.598267199445026	27.763536112031424	39.980105899304505	73.76579761615766	0.0	25.85308724641353	37.62866866691547	61.74000987840157	49.24188021912637	21.91636714298238	0.0	12.72190177165204	43.55324820125085	19.02762735381264
2L_22694	17.13737318343844	20.354038139396664	11.848060472500652	17.821595139694573	21.173588489190355	25.28835041561404	27.014578417242866	0.0	0.0	34.061859743480134	0.0	36.010990554317175	0.0	0.0	10.313733458060751	19.84887069850161	0.0	0.0	32.11465359528899	0.0	22.68777537287359	0.0	0.0	0.0	43.20508264592246	52.87564177810208	53.05101704104769	18.005495277158587	72.23494933234268	41.18853640654733	103.75058359703273	40.859729569879846	124.73668864631068	43.16459812320327	69.10479915553935	27.763536112031424	36.840418359790895	63.66122044925723	80.08563824249397	0.0	0.0	81.7049647340946	46.814287720612334	49.00559480540696	0.0	0.0	50.64342471095265	30.595947872663746	75.74529583840196
2L_22695	22.210376687988628	26.37923848414344	40.94752574575681	15.398094639769276	18.29426136462384	21.849470259593556	23.3409541548649	0.0	16.435825497553527	0.0	0.0	62.22794719336402	0.0	0.0	26.733607620147513	17.14968761844003	0.0	75.38067239559777	9.24916225712856	42.32347408004639	39.205077841682055	0.0	0.0	0.0	65.32708806371444	54.82230719679838	18.334713020488127	23.335480197511504	8.915993509156726	23.724961269000726	41.37317570153391	79.4325339772664	40.41530770194519	74.58957088619869	104.48806074637314	39.98010589930451	63.661220449257236	0.0	0.0	0.0	44.46045020651879	94.12556467985247	50.560207094608266	56.45531209202216	150.76134479119554	0.0	21.878295418247372	44.058841463951936	39.266964310256135
2L_22696	12.418040929862904	0.0	25.75593674341936	0.0	7.671376636208744	0.0	19.575236933774036	20.498461078034563	27.568297009804663	24.68182048171509	16.616733382851198	0.0	0.0	0.0	7.473512005076009	57.53135818592121	0.0	31.60955873056012	46.54168156646889	29.57934036887804	24.659939435188747	0.0	0.0	42.53273957628885	7.826790006441448	15.325846657241271	38.441696631969194	39.1412922367161	67.29777020054735	29.845935282073935	52.04733994720086	29.607676086102078	84.73724111360552	62.55564846227791	75.11182272608346	73.76579761615766	80.08563824249397	0.0	77.3752758912181	0.0	37.28741512452132	93.74101134710273	76.32551986159638	59.18385464445299	63.21911746112024	0.0	36.69711303811729	22.17036000230572	10.977273750155053
2L_22697	0.0	0.0	0.0	0.0	0.0	0.0	0.0	0.0	0.0	0.0	0.0	0.0	0.0	0.0	0.0	0.0	0.0	0.0	0.0	0.0	0.0	0.0	0.0	0.0	0.0	0.0	0.0	0.0	0.0	0.0	0.0	0.0	0.0	0.0	0.0	0.0	0.0	0.0	0.0	5668.934240362812	0.0	0.0	0.0	0.0	0.0	0.0	0.0	0.0	0.0
2L_22698	17.95289161240904	0.0	16.549167576870882	24.892898305042554	22.18117882614244	0.0	9.433374903072073	19.756559671725004	13.285258411561365	11.894255312569136	16.015323461487952	25.149766861661192	0.0	0.0	50.42116075274471	13.862281010615735	0.0	0.0	14.952399037663598	17.10526465835655	15.844947679982761	39.71800218449012	0.0	0.0	15.0870295298429	14.77115783720707	22.230225103259393	44.012092007907086	36.03447778834789	9.588573488744933	39.016124807009525	21.402063444276873	54.446895764684875	50.242975027231694	36.19664915553218	25.85308724641353	0.0	44.460450206518786	37.287415124521324	0.0	107.81361182787198	76.08272855489416	106.25776499051855	91.2668986367007	0.0	0.0	17.68446667185411	14.245298339283119	42.31989183035648
2L_22699	14.252774540110476	20.689782294587136	13.138360069896073	32.93739293288709	19.566228454892112	0.0	12.481904359155314	20.912938652155876	14.06286310752008	28.328495980343803	21.190903338542057	26.621817777650584	0.0	506.7653169817057	20.967721336696048	25.678904376529044	0.0	24.186526492308683	23.741375697971712	24.14194619393919	35.64129593429255	42.04275222366744	0.0	37.9686552478648	25.951403401989435	15.635734298058138	60.78942718907139	48.25204472199169	40.05080730984449	40.599224250322635	38.34980777158855	67.96426816359227	54.75206105488779	61.16133135986103	22.350585537446968	37.62866866691547	81.70496473409459	94.12556467985247	93.74101134710273	0.0	76.08272855489416	59.14359321992948	88.6839304717985	129.81817907361145	128.99480795897964	0.0	46.79890790068523	82.93502530837692	53.19635924117354
2L_22700	24.499128919860627	12.932260817836175	22.583559168925024	33.96969902846661	36.99568159498473	24.101031524149235	17.16414067729699	13.480237971134319	18.12951727138679	27.052178241392	29.14007634700003	22.88015375463323	0.0	0.0	16.382485157468448	6.305647337755694	0.0	0.0	17.003795247099152	10.37441254888942	25.226316092948167	54.20054200542006	0.0	27.97046319087044	24.019654940499887	36.95491500369549	33.70680472973884	68.6404612638997	22.947810123262524	39.25468439233748	35.49515744637696	51.921753916847315	44.58005587367003	41.137967601565066	38.41847599394086	61.74000987840157	46.814287720612334	50.56020709460826	76.32551986159638	0.0	106.25776499051854	88.6839304717985	33.4622248661511	98.59885832900883	27.716186252771617	0.0	64.35420554733253	71.27860864155932	67.37636437137853
2L_22701	11.398176291793312	13.537600685905101	15.760441292356184	23.706513364546907	4.694229618241776	11.212962184285034	5.989189512929163	18.81497044481726	8.434725765978532	22.65476033151466	0.0	15.967426450041915	0.0	0.0	9.146306607063236	26.403221192985544	0.0	0.0	9.493182708167696	18.10003891508367	5.029928072028571	25.2167060677699	0.0	0.0	23.946646870771918	42.20151222085458	28.22765604601108	19.95928306255239	50.3317318691375	12.175448208687182	28.309815543858097	36.234755924948765	48.39518122266969	12.75957765797952	30.64136200854128	49.241880219126365	49.00559480540695	56.45531209202216	59.18385464445299	0.0	91.2668986367007	129.81817907361142	98.59885832900883	50.70167496604798	77.36943907156673	0.0	44.91102004154269	31.654871458611257	47.020101093217356
2L_22702	0.0	48.20206304829847	0.0	0.0	0.0	0.0	31.987716716780753	0.0	0.0	0.0	0.0	0.0	0.0	0.0	0.0	0.0	0.0	0.0	25.35111291385692	0.0	53.72877713303245	0.0	0.0	69.50236308034472	25.579372793779097	0.0	0.0	21.320143271362785	0.0	0.0	18.9000189000189	96.76326866321544	110.77468429214977	102.22161646449503	0.0	21.916367142982377	0.0	150.7613447911955	63.21911746112024	0.0	0.0	128.99480795897964	27.716186252771617	77.36943907156672	206.61157024793386	0.0	179.8992564164068	96.60902328277461	35.875726483461285
2L_22703	0.0	0.0	0.0	0.0	0.0	0.0	0.0	0.0	0.0	0.0	0.0	0.0	0.0	0.0	0.0	0.0	0.0	0.0	0.0	0.0	0.0	0.0	0.0	0.0	0.0	0.0	0.0	0.0	0.0	0.0	0.0	0.0	0.0	0.0	0.0	0.0	0.0	0.0	0.0	0.0	0.0	0.0	0.0	0.0	0.0	0.0	0.0	817.4609662388622	0.0
2L_22704	5.889558989822842	13.99004468420272	40.7179386950715	0.0	0.0	69.52628267300746	0.0	19.44379091702751	0.0	0.0	15.761782720672839	49.50323503640963	0.0	0.0	14.177981877703564	40.92847612369131	0.0	29.983209402734467	22.07352839465114	28.057448186310435	15.594104181091213	19.54461057363432	0.0	20.172189812237256	37.120461837938	14.53731364981065	36.46382569707896	30.93952189775602	21.278406672908336	56.62065294936982	21.941974448570754	35.10540749654914	32.15096377872421	59.33708607437706	35.62361513196175	12.721901771652039	50.64342471095265	21.878295418247372	36.69711303811729	0.0	17.68446667185411	46.79890790068523	64.35420554733253	44.91102004154269	179.8992564164068	0.0	17.40450150026803	77.10878507398238	93.71231983806511
2L_22705	4.744193107636253	16.904017859658335	19.679615853898532	19.73443372535786	14.653878324745182	21.00196158321187	14.95706201422267	19.57809978096022	26.33050684119229	9.42945213940125	0.0	9.969036173644659	0.0	0.0	25.69665047016305	32.96895313683105	0.0	24.152255820693654	20.744268803049764	24.861105523640425	21.982549624035595	15.743692683118825	0.0	8.124612049774623	26.91134863532551	5.855092320168158	23.498048780774365	29.907108520933978	39.99405802566476	38.00784177791562	35.34966340492377	36.761815671731696	43.16406401748662	19.915653225459533	33.478374404921894	43.55324820125085	30.595947872663743	44.058841463951936	22.170360002305717	0.0	14.245298339283119	82.93502530837692	71.27860864155932	31.654871458611257	96.60902328277461	817.460966238862	77.10878507398238	45.173188357514164	58.71266608345418
2L_22706	21.14105310632541	0.0	9.744024476989486	21.98512486451667	8.706740018049073	0.0	16.662899000059433	17.448768960268573	23.466778472828995	49.02273184075456	18.85940221352804	14.80799216953374	0.0	0.0	4.241085344632716	16.324012050385694	0.0	35.87572648346129	17.607718519490202	30.214350675139666	13.99407770631469	11.692829372387383	0.0	12.068287196271383	35.53251469380522	30.44001034960352	26.177976206837428	29.61598433906748	67.89384796870094	11.2913588359964	32.817712375723424	8.400915195701419	19.234751810791593	35.499219608822266	0.0	19.02762735381264	75.74529583840196	39.26696431025615	10.977273750155053	0.0	42.31989183035648	53.19635924117354	67.37636437137851	47.02010109321735	35.87572648346129	0.0	93.71231983806511	58.71266608345418	12.458815826932097
2L_22707	0.0	0.0	0.0	0.0	501.4290728576443	0.0	0.0	0.0	0.0	0.0	0.0	0.0	0.0	0.0	0.0	0.0	0.0	0.0	0.0	0.0	0.0	0.0	0.0	0.0	0.0	0.0	0.0	0.0	0.0	0.0	0.0	0.0	0.0	0.0	0.0	0.0	0.0	0.0	0.0	0.0	0.0	0.0	0.0	0.0	0.0	0.0	0.0	483.0451164138731	0.0
2L_22708	0.0	0.0	0.0	0.0	0.0	0.0	0.0	0.0	0.0	0.0	0.0	0.0	0.0	0.0	0.0	0.0	0.0	0.0	0.0	0.0	0.0	0.0	0.0	0.0	0.0	0.0	0.0	0.0	0.0	0.0	0.0	0.0	0.0	0.0	0.0	0.0	0.0	0.0	0.0	0.0	0.0	0.0	0.0	0.0	0.0	0.0	0.0	408.7304831194311	0.0
2L_22709	5.044390637610976	23.96486750423879	27.89983957592244	10.491583127436016	6.232451753032867	14.88726617687561	23.855246365056836	0.0	0.0	30.078354112462964	26.999844750892684	21.199690484518925	0.0	0.0	6.071700713728419	23.37008278851828	0.0	0.0	18.905914715418717	19.224900090597345	46.74707162987004	0.0	0.0	51.83227077178251	19.076142422479325	0.0	37.477396445268944	15.899767863389194	18.224895206852562	16.16514310192931	28.189858698333275	12.027072941190621	22.947674712121422	59.29238770445286	40.682034305125434	32.68881878953304	43.37595020440917	37.477396445268944	0.0	0.0	15.146695748322504	52.108072141621726	41.339396444811904	0.0	102.7221366204417	0.0	59.627625478884376	48.03160479595574	35.67303876321574
2L_22710	18.710334091725542	8.888896790130481	10.348431695176595	15.565886115307414	0.0	22.087561720930285	11.797649082467336	0.0	8.307462510498556	29.75059333839589	40.058445271651344	31.45301941123093	0.0	0.0	27.024921030928674	8.668283012505732	0.0	19.05052198430237	42.07477248066781	10.696167171109796	9.908072899637165	12.418118034211917	0.0	0.0	18.868271633298914	23.09154179915439	27.801756793011748	43.247901690442525	40.55917583754698	47.966979531290654	24.397342083846695	22.30502840099266	23.832497039663405	6.283530489574994	15.089522363803859	24.249459034984696	16.08873257791371	13.900878396505874	11.658177570365845	0.0	67.41739683452849	77.3103836468319	56.222272197575286	71.3381248773876	76.20208793720948	1289.573795860468	66.35010295324308	106.89347085772212	79.38970487538795
2L_22711	0.0	0.0	0.0	0.0	0.0	0.0	0.0	0.0	0.0	0.0	0.0	0.0	0.0	0.0	0.0	0.0	0.0	0.0	0.0	0.0	0.0	0.0	0.0	0.0	0.0	0.0	0.0	0.0	0.0	0.0	0.0	0.0	290.1241731461065	0.0	0.0	0.0	0.0	0.0	0.0	0.0	0.0	0.0	0.0	0.0	0.0	0.0	0.0	0.0	0.0
2L_22712	7.074937740547884	25.208685904815365	19.5652599244781	14.71481944180804	0.0	0.0	0.0	0.0	0.0	0.0	18.934122507559447	0.0	0.0	0.0	17.031553507605867	0.0	0.0	0.0	0.0	20.22270591938825	0.0	0.0	0.0	0.0	17.836646639085266	17.463207205319293	17.5211282905774	0.0	0.0	34.008284418084244	26.358188006365502	8.434199328806418	25.747945635787588	59.399777132036206	0.0	15.282411319987713	30.418158423852702	26.281692435866102	44.0830613041092	0.0	0.0	16.865406745825393	9.66332959684589	67.43770442054152	0.0	0.0	20.907467729323564	42.10377401388751	75.04906332514882
2L_22713	8.35487033241244	23.153829411846424	19.254022165230317	0.0	13.763492954295913	8.219108276066697	21.95039824607538	13.79138507340005	0.0	16.605953455726592	29.812679481646942	0.0	0.0	0.0	16.760621121801783	12.902385070392187	0.0	42.53388532864515	13.917017694444223	23.881211668996855	11.060821243855713	9.241930639310553	0.0	0.0	7.0211628379680615	13.7483265708752	27.587852654658363	14.630166936056808	26.83141153348225	4.462305566190717	23.345001510940378	23.240086360160912	43.07520474658351	14.029167574665568	44.92027493454274	45.11791114899679	47.894842084718796	51.727223727484436	43.38180237506692	0.0	50.17402022682002	48.684877613962996	30.430747226998157	74.3287187587104	28.355923552430102	0.0	65.83961141461343	53.03552120326991	68.93152686778589
2L_22714	7.146668699496874	14.146816796458996	36.233316204856585	9.909339453341381	23.54629584390219	14.061078512844093	3.755228216484401	19.66167758151928	21.15432822844136	4.734852968610766	12.750727110213461	0.0	0.0	0.0	14.336860009737597	38.62797835508824	0.0	24.25536043465606	29.761178447430748	11.348743716768041	9.461310807844562	23.716352424997037	0.0	0.0	9.008743886816545	32.34048057954141	26.54815569962355	17.52028849407614	11.475654399192114	26.71906657322627	33.281783548592514	28.399038294967177	26.008997379160032	24.000806427095952	14.409125010686768	30.874711450092573	30.726560243518232	26.54815569962355	51.95167603528558	0.0	21.45916606819437	62.466802680242274	22.77637504229898	59.038579440950066	0.0	0.0	56.31851499339666	28.353768839661708	50.53997754340332
2L_22715	4.9058084772370485	5.826623005838276	0.0	0.0	12.122461102052938	28.95655069568113	15.466588302619266	8.098018414893875	10.89099206046679	9.750675234259973	13.129045387109903	0.0	0.0	0.0	17.71468724719665	45.45609509415093	0.0	0.0	30.64420242334353	9.348371747350905	6.494687345751175	0.0	0.0	0.0	24.736096767610555	18.16365452729089	6.074632940304582	0.0	29.540352120997287	15.721045763964218	13.707706015398324	11.69665884939967	35.70759054105927	24.712918266141656	29.673297000029674	37.08923670350864	0.0	0.0	0.0	0.0	44.191733199776095	50.67653169817058	26.80246582685607	46.761748889408466	49.95004995004995	0.0	14.497375974948534	40.8730483119431	8.673252556441192
2L_22716	9.747348721147846	23.153829411846424	26.95563103132244	40.546074531794204	24.086112670017847	28.766878966233435	30.73055754450553	0.0	0.0	19.373612365014353	26.08609454644107	0.0	0.0	0.0	11.732434785261246	22.579173873186328	0.0	0.0	12.177390482638694	37.14855148510622	0.0	32.346757237586935	0.0	33.385414580078255	0.0	12.029785749515801	24.139371072826066	30.723350565719294	11.738742545898482	0.0	18.15722339739807	0.0	17.73684901329909	0.0	19.652620283862444	0.0	0.0	0.0	30.36726166254684	0.0	0.0	15.490642877170046	66.56725955905847	18.5821796896776	0.0	0.0	28.804829993893375	58.00760131607645	34.465763433892945
2L_22717	4.709162145871006	16.77919916238238	6.5114340782413915	19.58871533287104	5.818269832736378	0.0	14.846619573189379	0.0	10.45443330698816	18.719650766195304	0.0	39.58170058818407	0.0	0.0	22.67280646265675	10.908503833248245	0.0	0.0	0.0	13.460471977989435	12.46870355407926	0.0	0.0	0.0	23.74456546257975	23.247434064465132	40.81794496808036	14.843137720569027	11.342498071775326	7.545438631438523	8.772160670894849	16.84170815340775	34.276273620637056	15.814877371440861	18.98924069622152	15.258230289418112	40.493371235128805	17.493404986320158	0.0	0.0	28.280223074399608	33.67744195131589	12.864052691159822	17.954933117874134	0.0	0.0	13.916257528695322	22.41981552975782	8.325590534136586
2L_22718	0.0	0.0	0.0	0.0	0.0	0.0	0.0	0.0	0.0	0.0	0.0	0.0	0.0	0.0	0.0	0.0	0.0	0.0	0.0	0.0	0.0	0.0	0.0	0.0	0.0	0.0	0.0	0.0	0.0	0.0	0.0	0.0	0.0	0.0	0.0	0.0	0.0	0.0	0.0	0.0	0.0	0.0	0.0	0.0	0.0	0.0	0.0	0.0	0.0
2L_22719	0.0	0.0	0.0	0.0	0.0	0.0	0.0	0.0	0.0	0.0	0.0	0.0	0.0	0.0	0.0	0.0	0.0	0.0	0.0	0.0	0.0	0.0	0.0	0.0	0.0	0.0	0.0	0.0	0.0	0.0	0.0	0.0	0.0	0.0	0.0	0.0	0.0	0.0	0.0	0.0	0.0	0.0	0.0	0.0	0.0	0.0	0.0	0.0	0.0
2L_22720	0.0	0.0	19.35059406323774	14.553371579593843	17.290657684746353	0.0	22.060494287435002	23.10093027446215	0.0	0.0	0.0	0.0	0.0	0.0	0.0	0.0	0.0	0.0	0.0	13.333884467224644	9.26358226431594	0.0	0.0	0.0	17.64094675433041	34.543209236854146	25.99333530882682	0.0	25.280614824552533	22.423435180575922	6.517247896558241	16.683322183313006	19.099083498646515	0.0	42.32398161446239	22.672103941016257	0.0	0.0	43.59939135249672	0.0	21.010698647751436	16.68036309814392	19.11461120880801	13.339558460614953	0.0	0.0	0.0	33.31345630440504	24.741880333421577
2L_22721	10.721147248524773	10.186795264770089	14.824302368330548	0.0	2.649241018940484	12.656321389562837	3.3800661276137207	0.0	9.520463760830717	8.523645017460687	5.738439626450535	0.0	0.0	0.0	12.90455122874556	4.966984454332055	0.0	0.0	8.036375851654931	10.214959522201399	8.516088594572867	14.231330273597324	0.0	7.344149797154583	10.811646521866285	13.231608725452059	7.9652967949238755	13.517093716714156	18.07608482331918	3.4356752269950626	19.971201527397497	23.005676267190992	15.607064069339064	36.00505222892877	25.939193342965417	20.842654631654714	9.218951952666213	23.895890384771626	6.680214140944502	0.0	38.63062172122598	22.14968484406111	23.429629108971202	16.350890101579903	0.0	0.0	19.009527575220698	43.38589662314806	18.954514472529983
2L_22722	0.0	0.0	0.0	0.0	0.0	0.0	0.0	55.827248163283535	0.0	0.0	0.0	142.1342884757519	0.0	0.0	0.0	0.0	0.0	0.0	0.0	0.0	0.0	0.0	0.0	115.83727180057456	85.26457597926365	0.0	0.0	35.533572118937975	0.0	0.0	31.5000315000315	0.0	0.0	56.78978692471946	0.0	109.58183571491189	0.0	0.0	105.36519576853374	0.0	0.0	0.0	46.193643754619366	0.0	0.0	0.0	0.0	0.0	59.792877472435485
2L_22723	0.0	0.0	0.0	0.0	0.0	0.0	0.0	0.0	0.0	0.0	0.0	0.0	0.0	0.0	0.0	0.0	0.0	0.0	0.0	0.0	0.0	0.0	0.0	0.0	0.0	204.06081012141615	0.0	0.0	0.0	0.0	0.0	0.0	0.0	0.0	0.0	0.0	0.0	0.0	0.0	0.0	0.0	0.0	0.0	0.0	0.0	0.0	488.61526434085795	0.0	0.0
2L_22724	26.732249786142003	7.937465472025197	23.10194425962889	6.949888523788078	8.257065571009113	0.0	31.60463028903488	11.031731672984172	29.673062200672984	13.28310548379727	0.0	0.0	0.0	0.0	24.13228352537268	23.221395884549413	0.0	34.02286336418073	8.349168923725333	3.18376433012325	17.695106241417875	22.177866489243733	0.0	0.0	12.63651649992081	4.123983438082513	24.825969950645973	10.532406107110358	4.024209645225678	10.708197339227127	18.673671368282147	7.967035593528219	6.080446742583072	11.221933943208038	6.737200666174402	14.435930453461447	0.0	24.825969950645973	20.82066742731505	0.0	20.06710439710392	13.27603749577822	4.564042646414489	6.370238246910435	0.0	0.0	9.874709683535304	27.840175122655854	35.446077064497686
2L_22725	0.0	0.0	0.0	0.0	0.0	0.0	0.0	0.0	0.0	0.0	0.0	0.0	0.0	0.0	0.0	0.0	0.0	0.0	0.0	154.67305981980587	0.0	0.0	0.0	0.0	0.0	0.0	100.50756319413036	0.0	0.0	0.0	0.0	0.0	73.84978952809983	0.0	0.0	0.0	0.0	0.0	0.0	0.0	0.0	0.0	0.0	0.0	0.0	0.0	0.0	0.0	0.0
2L_22726	0.0	0.0	0.0	0.0	0.0	0.0	0.0	0.0	0.0	0.0	0.0	0.0	0.0	0.0	0.0	0.0	0.0	0.0	0.0	0.0	0.0	0.0	0.0	0.0	0.0	0.0	0.0	0.0	0.0	0.0	0.0	0.0	0.0	0.0	0.0	0.0	0.0	0.0	0.0	0.0	0.0	0.0	0.0	0.0	0.0	0.0	0.0	0.0	0.0
2L_22727	0.0	0.0	15.667105345616344	0.0	27.998577672254246	0.0	0.0	37.40709013986511	0.0	0.0	0.0	0.0	0.0	0.0	0.0	0.0	0.0	0.0	0.0	10.79570848996107	45.001260035280986	0.0	0.0	0.0	14.282898514292896	0.0	0.0	11.904648527156883	13.645543365536815	0.0	0.0	0.0	20.61796154337813	0.0	22.84492408631726	24.475130819574225	0.0	0.0	0.0	0.0	0.0	45.017223589745434	15.476043085303948	43.20120963386975	0.0	0.0	0.0	13.486031168915238	40.06426307797707
2L_22728	14.049679667303586	10.429242595029173	19.426717564666685	10.957967428537616	6.50950409295919	10.366035064150207	11.07363914664322	20.292831354395748	7.7976418371556075	17.4530182202529	14.10003694209679	0.0	0.0	0.0	14.797083368036017	12.204478718236826	0.0	0.0	2.1940380963998907	8.366461732975338	6.975018274547879	0.0	0.0	12.03030674876148	8.855172328294888	23.841880647545484	10.873162816044788	9.225868449448884	14.805038789201628	8.441867611255374	9.814329247846164	4.187238219100589	11.18496025504266	11.795833004032996	14.163493453987412	7.587097988129226	30.202766271362794	26.095590758507488	5.471363430938809	0.0	15.820014638786878	9.768489587766947	11.99362898428355	23.436061402480878	0.0	0.0	5.189855286075203	25.083381340138175	6.209803167868988
2L_22729	15.573089700996677	6.165380157340501	0.0	10.796571009047526	32.06813838043074	15.320035542482458	8.182904276385775	8.568833439015613	0.0	0.0	0.0	0.0	0.0	0.0	37.48922184871849	0.0	0.0	26.42706131078224	12.970336839647725	4.945940866331002	0.0	0.0	0.0	0.0	6.543560482129537	19.219680953296173	25.71123709617288	0.0	12.50312578144536	24.952590078850182	4.834888555818789	12.376697154597323	14.168854967600552	0.0	10.466162895359304	22.426050099795923	22.31843949471053	0.0	0.0	0.0	0.0	20.624169877162444	14.180374361883153	39.58436417615042	0.0	0.0	15.340246671166472	49.42787237723352	27.532534278005173
2L_22730	10.888501742160278	4.310753605945391	15.055706112616683	30.19528802530365	17.937300167265324	10.711569566288548	0.0	11.982433752119393	0.0	14.427828395409064	9.713358782333342	0.0	0.0	0.0	26.211976251949515	0.0	1016.260162601626	0.0	27.206072395358643	6.916275032592946	9.610025178265968	0.0	0.0	24.86263394744039	13.725517108857076	13.438150910434725	8.98848126126369	7.626717918211077	13.113034356150013	23.26203519545925	10.141473556107702	17.30725130561577	16.511131805062977	6.094513718750381	0.0	27.440004390400706	0.0	0.0	0.0	0.0	10.89823230671985	11.53612103698192	34.7015665278604	13.838436256702993	0.0	0.0	10.72570092455542	17.279662700984076	25.66718642719182
2L_22731	6.441970727685013	2.5503737062591783	2.9691387716079074	22.33057014858315	10.612255510214695	0.0	10.154830703739922	14.178348739881534	14.30130270566346	0.0	17.240160609336236	0.0	0.0	0.0	2.584634502957985	14.922455460201066	0.0	0.0	10.730629804807162	10.229699723532136	11.371169763604753	28.503732207435913	0.0	29.41898966363798	13.5340596792482	10.600561564748892	23.930372189078653	15.792698719527987	20.688192731203486	0.0	24.000024000024002	10.239499329440788	7.814792542656068	7.21140151425009	8.658874545463204	25.51111519288954	27.696764740910616	15.953581459385772	13.379707399178887	0.0	38.68636576411375	10.23768317134759	11.73171904879222	20.468105574488554	0.0	0.0	12.691305567295013	12.778971333700346	26.574612209971328
2L_22732	0.0	0.0	2.933859080880627	17.652188341788733	18.35077880705257	18.785975142397692	3.3447232308420944	10.507409825408878	18.84183037076954	0.0	5.678436930736697	8.91717018954337	0.0	0.0	5.107847083317158	19.66019322037897	0.0	21.603871413757343	13.253908842795916	22.237928039682167	2.8090140136091106	28.16504717645402	0.0	43.60414413785886	13.373246232489072	13.093255402277178	7.88200947102258	11.14646273692921	7.665889856494542	3.399750866256521	13.833664023778091	25.294580686677037	5.791452125540149	17.814286772963328	12.833983018073672	25.207988824152736	18.24511213445918	7.88200947102258	19.831091979248747	0.0	12.74222978827511	20.232075392805744	14.490401558007976	12.13494053879136	0.0	0.0	12.540505833843314	12.627129944279	18.756320880136606
2L_22733	8.787964004499438	10.437454597072502	4.050419623472992	21.323936179286783	14.476954859407051	8.64516441373682	18.47059757924348	7.253146414914791	3.2515757135908063	8.733380377142298	7.83952185188321	0.0	0.0	0.0	8.814722984989585	6.785604746666232	0.0	7.456454306848008	20.12785211664493	4.186524749059706	9.695153354057693	4.86050354816759	0.0	35.11602334111905	22.15536226232835	3.6152505730172155	16.322586542353847	12.310843883726541	8.819462083368611	14.08085791851126	8.185047555126294	12.22239449978279	17.323687504131033	2.459400221149268	17.718307263797247	6.327560067527721	0.0	21.763448723138463	4.563059659267209	0.0	21.98954353225954	12.802142194091648	12.003072786633378	19.54542916178031	0.0	0.0	12.984854465751146	20.919276695088993	15.536731941656464
2L_22734	13.366124893071001	14.111049728044794	12.32103693846874	0.0	14.679227681793977	4.382977567044216	16.387586075795863	4.902991854659632	9.891020733557662	5.90360243724323	15.898112178669344	6.2414258412505825	0.0	0.0	12.513035902045095	13.760827190844097	0.0	0.0	9.276854359694813	11.320050951549334	7.864491662852388	4.9284147753874965	0.0	10.173333251946666	5.61622955552036	3.6657630560733447	14.711685896679095	10.92249522218852	8.942688100501506	9.518397634868556	13.832349161690479	17.704523541173817	12.160893485166143	9.9750523939627	2.9943114071886234	4.811976817820481	6.3851822905692135	16.55064663376398	18.507259935391154	0.0	22.296782663448795	7.080553331081716	10.142316992032196	8.493650995880579	30.242545212605094	0.0	13.166279578047071	21.211561998213984	26.256353381109392
2L_22735	9.141882008776207	12.667436364228607	8.42708465006531	3.1689594087989326	11.294989354472532	4.496665722366865	2.40180808112347	7.545252652785078	16.912632721885284	12.113466843927066	12.232864814610934	19.20995844245657	0.0	0.0	3.667887461876895	0.0	0.0	7.756748371082842	9.517482663905328	11.613676846538327	12.102727954881031	15.16875237011756	0.0	5.218607466783563	7.682541999496793	18.804238475352346	5.659982227655806	8.004149351023571	9.1746486109582	7.323968419048177	9.933798329702766	16.34737815300056	9.70381193457967	20.46758190870435	21.503856870328672	19.747170395042147	0.0	11.319964455311611	14.240483796702854	0.0	9.150051697792092	21.792638204674034	2.0810788312661286	14.523273545857236	31.026993484331367	0.0	13.507793997136348	10.880879755397823	13.468702775360892
2L_22736	11.019526601137215	6.543939445001952	11.427657215994149	0.0	10.21114434082213	12.195523511140003	6.514005872593428	15.916191700979326	24.463567479234253	8.21331175240041	18.43170518708734	17.366608527120565	0.0	0.0	13.263696714963654	19.144575687601364	0.0	0.0	1.7208407408357058	9.186844805712013	0.0	9.14212577279532	0.0	9.435680270086912	1.7363350862793585	20.399784782270547	10.23372287999476	8.683304263560283	16.588534668378603	11.035291302998642	14.112325127443917	8.21039768046413	20.051778705562437	20.816497027635517	5.554396846657823	14.876892229114851	0.0	10.23372287999476	8.582663277659027	0.0	16.544061385085364	16.4178828395801	18.81382590438061	0.0	0.0	0.0	8.141075061526175	4.918385943121818	14.611526984933326
2L_22737	13.106159895150721	5.837314057225136	4.530524408200249	3.4073581900113297	10.12058679162218	14.504840990680641	5.164989121241664	8.112877164279002	3.6369918440457893	6.512377587652533	13.153135378645885	6.88503709313734	0.0	0.0	1.9719101400549177	7.589916795537129	0.0	16.680567139282736	18.420258190618974	12.487366297378824	8.675472271021754	0.0	0.0	0.0	6.195371025282277	10.109434629868327	6.08577905579138	6.88503709313734	17.756732761171946	5.249963906498143	9.15523851303668	17.577180913134548	7.45273105329448	8.252754356766571	0.0	7.077579114064035	7.043617602000388	12.171558111582758	0.0	0.0	4.919202105418501	15.62138958769295	17.901096442157083	12.492680070271325	16.680567139282736	0.0	9.682651109873884	19.499068919459095	20.27472248973592
2L_22738	9.352553870710295	11.108017322582747	12.93192633974757	12.967948418688371	19.25879818936483	0.0	19.657256082937895	15.43826136358958	13.841903317073712	6.196308982665206	8.34317828370811	13.101764021507856	0.0	0.0	15.009651205725282	0.0	0.0	0.0	3.8947240510115377	17.82196569152791	8.25442106792398	0.0	0.0	10.6777373447457	7.859583819317599	19.2375763731782	27.021935635293428	19.65264603226178	15.017720910674596	9.990329361178379	17.42180513130234	3.716466324355342	17.01845708398949	5.234812761217157	25.142179022371515	13.46815857948638	13.403532098778669	46.323318231931594	38.8497369872806	0.0	0.0	17.340433332474568	25.54843984194032	0.0	0.0	0.0	9.212717972907239	3.7105420953579635	0.0
2L_22739	3.5346680239791874	2.0990605444627204	14.662326617987743	11.027376565060418	8.73431480828834	10.431694827026853	2.7859452405747294	0.0	7.847033076029118	7.025427128405839	14.189348339988138	7.427445003483471	0.0	0.0	17.01806850878749	0.0	0.0	0.0	8.83174163269758	11.787238327518857	11.698664854777453	5.864930647195097	0.0	12.106508216687125	4.455631048797625	8.724690218967913	13.13044174745171	9.28430625435434	12.770413505989325	8.495339456774014	6.584329624709672	14.748162484298474	12.863779648600131	26.70873589333599	14.25320679336342	11.45273342388628	7.598518592815145	19.695662621177565	22.024078925489235	0.0	0.0	16.852053296303755	14.483517756792772	16.846077390879532	0.0	0.0	15.668185436108274	27.34578450007278	9.373705256961383
2L_22740	18.836648583484024	22.37226554984317	6.5114340782413915	19.58871533287104	29.091349163681894	0.0	7.4233097865946895	0.0	10.45443330698816	9.359825383097652	12.60277563530592	0.0	0.0	0.0	11.336403231328376	10.908503833248245	0.0	0.0	11.766339327106584	8.97364798532629	0.0	0.0	0.0	0.0	0.0	0.0	11.662269990880105	9.895425147046017	17.01374710766299	52.81807042006966	0.0	5.613902717802584	0.0	7.907438685720431	0.0	10.172153526278741	60.740056852693215	0.0	0.0	0.0	0.0	22.451627967543928	0.0	44.887332794685335	143.84349827387803	0.0	0.0	5.604953882439455	24.97677160240976
2L_22741	27.98925212718316	16.621401051137404	0.0	0.0	0.0	41.30166321797779	66.18148286230502	0.0	0.0	0.0	0.0	0.0	0.0	0.0	16.844686933071003	0.0	0.0	0.0	0.0	0.0	0.0	0.0	0.0	0.0	0.0	34.543209236854146	0.0	29.40709416739694	16.853743216368354	22.423435180575922	0.0	16.683322183313006	12.732722332431006	23.49922217574598	28.21598774297492	15.114735960677502	0.0	0.0	0.0	0.0	0.0	11.12024206542928	0.0	0.0	0.0	0.0	41.35615090032341	0.0	24.741880333421577
2L_22742	6.453611440962362	11.497420170537401	4.461756057949288	6.71127652170645	1.99339349527795	9.523115696808757	2.5432951491477294	2.663244220293974	7.163572659938401	6.413526897850795	17.271313772706918	13.561059688326166	0.0	0.0	3.883957449692556	7.474710252200461	0.0	16.427374576995106	12.093772694720322	4.611683207493309	10.679735245091381	5.354107269539146	0.0	5.526028145166549	8.135109526030215	7.964787673694596	21.975813419750224	3.3902649220815415	9.715113997147641	2.5851376301422913	7.513560097586118	15.38700332917051	19.08297777831275	8.127486672276438	6.505890921582219	10.455223935213857	0.0	29.967018299659394	15.07937026539189	0.0	19.378136230235512	19.230342711629604	22.036721993530016	0.0	0.0	0.0	9.535679173981327	7.681237846841494	5.704849892563415
2L_22743	6.979081366783295	8.289046798300413	9.650087815799123	9.676968283252602	0.0	6.865675125864988	11.001507573254456	0.0	15.493698970856869	23.11911011770864	6.225863106967176	29.33047328629377	0.0	0.0	5.6002659006249615	5.3888804762477	0.0	11.843289592117106	8.718986202785599	4.433047571698449	9.239445781084267	15.440140505278595	0.0	15.935924833429745	5.864994283096822	11.484402028719618	14.403116142983766	9.77682442876459	5.603276796270459	3.7275017314245535	13.000534105276158	5.546617797266127	16.932729229996838	15.625329596796181	4.6904117196503385	15.075354157757552	20.004020808182442	17.28373937158052	0.0	0.0	27.941273032340625	14.78835734808521	22.242275575439443	17.739735899681794	47.373158368468424	0.0	6.874732744764547	5.537776217355501	12.338707388788146
2L_22744	6.65070497472732	1.9747586351258217	6.897027381198703	6.916239156633797	2.054271806865582	14.720928007301579	7.862902433175158	21.95663838377185	22.147045307317935	9.914094372264328	0.0	13.975214956275046	0.0	0.0	6.003860482290112	7.702988181690382	0.0	0.0	8.308744642157947	17.42592200949396	28.61532636880313	0.0	0.0	5.694793250531039	12.575334110908159	14.364057025306389	14.411699005489828	3.4938037390687615	12.014176728539676	13.32043914823784	15.486049005602078	11.892692237937093	4.538255222397197	19.543300975210716	6.704581072632403	17.957544772648504	21.44565135804587	18.529327292772635	5.179964931637413	0.0	29.9549178486378	13.211758729504433	6.8129172911840845	19.018186140496848	16.929067208396816	0.0	4.913449585550527	11.87373470514548	17.6372286622603
2L_22745	5.457561997904296	19.44582005615953	3.7731292825017357	5.675459087885619	6.742933742584459	0.0	8.603053395711205	9.008797992119103	12.115895812988725	16.270992291888582	21.908492608074592	0.0	0.0	0.0	9.853524080042147	0.0	0.0	13.891975994665481	13.636295454886362	12.999722325931119	7.225141179258642	0.0	0.0	0.0	13.759075830394623	6.7355035125650815	23.652452218667595	11.468047725427414	0.0	0.0	5.083134667486745	9.759131619456324	4.965450396143633	9.164122095431502	22.007090684618586	14.735943678044388	11.732187020446856	0.0	8.501348313842575	0.0	40.96829381804834	6.504933775437544	18.635577553819548	5.202101649066223	27.783951989330962	0.0	8.06394384914619	3.2478583621959682	14.473092591127415
2L_22746	7.077741917218732	8.406225818966043	4.893253671163567	7.3603258563463125	2.186175109565631	15.666148117163987	11.15703159364529	5.841614552162843	15.71272734843405	14.067561574596235	14.20622033563616	0.0	0.0	0.0	17.03830402425573	16.395182931302955	0.0	0.0	19.895046995416845	11.801254068693078	7.027545166032782	5.871904405396281	0.0	0.0	6.691393596470156	15.286362708263045	30.674127490876092	13.01348420051474	10.654665251727119	11.34058790741771	4.944119093940735	12.656313380444349	11.269191029852731	14.85583011110378	7.13507736029251	17.199527127667505	22.822661076636212	0.0	11.025133445458941	0.0	21.252200931058923	15.466083792148767	4.833579845905475	10.119665039087206	0.0	0.0	10.457877239162242	8.424092398815068	21.897986042223696
2L_22747	10.509147161689533	7.48902109507462	14.531166445792936	4.371492969765006	2.5968548970970278	18.609082721094513	9.939685985440349	20.816939993088777	9.332206002848189	8.355098364573045	11.24993531287195	8.833204368549552	0.0	0.0	12.649376486934205	14.606301742823923	0.0	10.700222564629344	13.129107441262997	10.012968797186113	8.347691362476793	0.0	0.0	14.397852992161809	10.597856901377403	12.969966745005264	13.012984876829494	6.624903276412164	10.124941781584756	6.735476292470546	21.533919839004586	2.5056401960813792	15.298449808080948	10.587926375795154	8.475423813567797	4.540113720768478	0.0	31.231163704390788	6.548119511038819	0.0	0.0	13.361044138877364	14.353957098893023	0.0	0.0	0.0	0.0	15.009876498736167	33.44347384051476
2L_22748	17.610594533671456	10.45804129253024	12.175225850439526	6.104570064287228	7.252754505501759	0.0	13.880271553632676	4.84496828241514	6.51597815583483	0.0	0.0	0.0	0.0	0.0	10.598530831656117	20.396965747375422	0.0	0.0	0.0	11.186085851530999	11.657131133399547	19.48036136070324	0.0	50.26469387796135	7.399687067233927	3.6223812447588672	0.0	0.0	21.20845793302369	4.702876937938014	8.201191633144296	6.998001021008349	10.68175785416303	9.857004436637697	11.835503076934913	12.680080924276458	37.85770801864114	0.0	9.144119553876696	0.0	8.813166165197512	11.661266334227285	36.080242459229325	5.595422944031783	0.0	0.0	8.673643745695705	3.4934229326447097	10.378250922237322
2L_22749	7.06374321880651	2.7965331937303963	6.5114340782413915	4.89717883321776	14.545674581840947	6.9489612692694696	0.0	7.773414301216694	5.22721665349408	4.679912691548826	18.90416345295888	0.0	0.0	0.0	8.502302423496282	0.0	0.0	0.0	17.64950899065988	6.730235988994718	9.351527665559447	0.0	0.0	8.064620188647595	5.9361413656449376	20.341504806406995	5.831134995440053	7.421568860284514	5.671249035887663	15.090877262877045	10.965200838618559	11.227805435605168	10.71133550644908	19.768596714301076	9.49462034811076	0.0	0.0	17.493404986320158	0.0	0.0	0.0	11.225813983771964	12.864052691159822	17.954933117874134	0.0	0.0	41.74877258608596	8.407430823659183	16.65118106827317
2L_22750	0.0	10.15266047929695	23.639404523400056	4.444734833786918	10.561454861530086	6.306955752290529	0.0	10.58285795723326	18.97712355198617	0.0	11.438421543580672	8.981199654762685	0.0	0.0	12.861309553972356	4.950340657692359	0.0	0.0	10.679262500810957	12.216876433828613	11.316736208010665	28.367285428080066	0.0	14.639080782839486	10.775417931319103	23.73708801316617	10.584807995552262	22.452999136906715	18.01551393113956	3.424162672380909	7.961712126384218	22.928586878071634	25.276495697745997	21.53064205092284	8.617424691248445	4.616180729014958	9.188060299402133	7.938605996664197	6.657829507633534	0.0	12.833724975840513	8.490562993949116	17.513339326787236	8.14805006976768	0.0	0.0	6.315276274391176	10.174238928774733	7.556400025238377
2L_22751	12.977574750830566	3.8533625983378132	8.972150445018661	0.0	8.017034595107685	9.575022214051536	0.0	21.42208359753903	0.0	0.0	26.0481787113445	0.0	0.0	0.0	15.620509103632704	0.0	0.0	16.5169133192389	0.0	6.182426082913753	12.88553521359063	43.066322136089575	0.0	0.0	4.08972530133096	12.012300595810109	12.05214238883104	0.0	15.628907226806701	5.198456266427122	9.065416042160228	3.867717860811664	11.807379139667125	10.89571493323106	6.541351809599565	0.0	13.949024684194082	12.05214238883104	0.0	0.0	19.48375833904857	5.156042469290611	26.58820192853091	6.185056902523503	0.0	0.0	19.175308338958093	11.584657588414107	0.0
2L_22752	14.01973979362943	21.408722484439426	11.077325269040537	12.496703994321498	12.372633022508046	11.82165147288911	28.414391699966753	6.612110145853231	17.785200134633964	7.96152037970083	5.35999609792284	0.0	0.0	0.0	2.4107021676310683	9.278835023705103	0.0	10.196174395366858	17.51490080185718	3.8165178510943574	13.257437157096387	13.292790322848644	0.0	34.2990575990934	10.098630802389234	9.887199413689073	0.0	10.521380708164674	9.647992976261113	3.20909637622419	7.461649453574084	19.100869543209864	12.755571542538556	3.363056022459833	20.190444347261106	4.326245645092977	0.0	0.0	18.71898498175835	0.0	12.027658804186105	17.506024857600426	10.942235936491262	7.636283802487519	40.784697581467434	0.0	17.755870978739118	23.838027279284898	24.78628029812938
2L_22753	16.233766233766236	11.568495131591632	17.957351290684624	0.0	0.0	28.74595759971254	0.0	16.07824747102566	0.0	0.0	0.0	13.64489169367218	0.0	0.0	0.0	37.60458775970668	0.0	0.0	8.112356132434213	6.186922392792234	8.596604341285191	0.0	0.0	0.0	16.370798588018623	12.021036814425246	4.020302527765214	17.056114617090227	7.820136852394916	5.202236961893614	21.168021168021166	23.223184479171707	20.677941067867955	16.355458634319206	13.092218312740362	0.0	55.83667771767579	60.30453791647822	10.115058793779239	0.0	9.748964172556665	15.479376955077559	8.869179600886918	18.568665377176018	33.05785123966942	0.0	9.59462700887503	15.457443725243937	0.0
2L_22754	13.346145633141148	19.81400200042164	9.226964882171659	0.0	0.0	9.846958569906512	5.259564781533458	5.507620895032456	7.407176961901927	0.0	0.0	14.022216800298393	0.0	0.0	12.048105676344507	15.4577901852307	0.0	0.0	16.6733777011914	3.17900534009317	0.0	22.14471571721198	0.0	34.283676855775425	4.205875945165472	12.353457114973624	4.131476812912683	7.011108400149197	20.09097192085764	16.038286597766188	12.430505704048306	19.88781680297776	12.142715766952142	11.205159751962583	13.454260224228703	0.0	0.0	24.788860877476097	20.78954535343267	0.0	0.0	10.604954316508044	9.114440920193957	19.082148649937984	33.97200706617747	0.0	19.719898560841802	7.942445860317793	5.898848898625922
2L_22755	12.64670174018616	15.020472904568928	0.0	0.0	46.875805677910094	0.0	39.87137494442927	0.0	0.0	0.0	33.845414454022695	53.149365662320825	0.0	0.0	0.0	29.295358736315407	0.0	0.0	0.0	0.0	16.742678426723995	0.0	0.0	0.0	15.941818738332582	0.0	0.0	0.0	0.0	0.0	11.779048606244075	0.0	34.519023433814375	0.0	0.0	13.658925698175988	54.373535312892514	0.0	39.40001654800695	0.0	37.974010587154154	10.049170591705213	17.273543840254266	0.0	0.0	0.0	74.74567783117942	0.0	0.0
2L_22756	2.087090095505243	4.957668943724013	2.8858529715628047	4.340837338840988	15.471864800656626	6.159528081596501	0.0	0.0	0.0	12.44476081791946	11.171043760888278	8.77126043889633	0.0	0.0	15.07280541837209	9.669248839569274	0.0	31.87555782226189	7.822222778469175	3.9771006498781323	11.052202869814998	13.852094263501465	0.0	7.148443140568416	10.523538129277984	5.151605304607982	0.0	8.77126043889633	10.053939384799449	10.032364407578848	13.607306734936468	14.928414520271666	5.696687831760857	28.03647264726683	12.623983295945303	9.016551232269515	0.0	7.7530378340493264	0.0	0.0	6.266865702321373	3.3168370442935395	5.701319285282614	11.936379099400197	0.0	0.0	24.670616432357487	4.968205965921089	18.449415208886123
2L_22757	22.776967930029155	0.0	0.0	0.0	28.141427558337178	0.0	35.90457998822329	0.0	0.0	0.0	0.0	0.0	0.0	0.0	0.0	0.0	0.0	0.0	0.0	0.0	0.0	0.0	0.0	0.0	0.0	0.0	28.203652937128417	0.0	0.0	0.0	0.0	54.305916086498456	0.0	76.49236606186703	0.0	24.60000393600063	97.92784676250537	0.0	0.0	0.0	68.39196804727253	0.0	0.0	130.2648719062093	0.0	0.0	0.0	0.0	0.0
2L_22758	10.924027033325565	21.62409027452215	5.034942500956639	0.0	8.997911584721187	10.746517590974646	11.480094090851168	12.021528152615705	0.0	36.18725311246564	19.49010000370312	0.0	0.0	0.0	8.765832188661747	25.304881649068527	0.0	0.0	4.54913934832669	27.755361468480668	14.462068885726515	0.0	0.0	12.47187591980085	9.180199045075696	8.987996530633339	0.0	15.303202348123369	17.54109000333281	11.66896545286088	10.174561561184726	0.0	3.3130003458772364	30.571989698462346	22.025041003284663	0.0	0.0	0.0	11.344376705910648	0.0	10.933789345240958	5.786879639269071	9.94708152628019	20.82537919544618	0.0	0.0	10.760695054814981	8.6680200335279	6.437732321665158
2L_22759	5.738156445097318	17.038004290851003	3.967120505252467	0.0	3.54480707033039	0.0	13.568054648505976	18.943950533556364	6.369410523794843	11.40503144367169	0.0	12.057664575063784	0.0	0.0	10.360132001895215	6.646055034652531	0.0	14.606216405702266	3.584347584221415	2.733617702470862	26.588148067117604	9.521089212605922	0.0	19.653624521434242	3.616620832025322	0.0	3.552645228584299	0.0	6.910467976891395	9.194184861958508	2.672239176095217	13.681181944670563	2.610371737818439	19.270570370341822	5.784640160674165	3.098715148750722	0.0	0.0	0.0	0.0	0.0	11.398962785578215	3.9187409868957297	10.939123776185527	0.0	0.0	0.0	6.829686735928796	25.36201743689423
2L_22760	6.082133125729856	3.6118712093411656	8.409863087428937	0.0	3.7573023170531927	0.0	14.381398523893253	10.03977759884663	13.502456096764	18.13306770403932	16.277154362765682	0.0	0.0	0.0	0.0	0.0	0.0	30.963586821897447	11.397639320943846	2.897485793627154	28.181988005745907	0.0	0.0	10.41588547525602	11.500262972679973	7.506324078035745	11.296831012964242	0.0	10.987079194866835	14.618002362269179	8.497283701643374	10.875980469639337	5.533703574993858	10.212877212619848	18.394209993206402	6.568938380730414	0.0	0.0	37.89701864154347	0.0	54.78811609236545	7.2493676134985146	12.460955672227021	11.59487506522117	0.0	0.0	53.920758053963894	21.717287250215	5.376471271363409
2L_22761	0.0	7.901977548901389	27.59838825412596	0.0	0.0	19.635216939694356	0.0	21.964818949488606	0.0	13.223717530814568	17.805411776855458	27.960843634574143	0.0	0.0	8.0081298534272	15.411716294961757	0.0	0.0	0.0	19.017179486041705	8.807996251316796	0.0	0.0	0.0	16.773359209035473	8.211090720235823	16.476649703955797	0.0	0.0	10.660321643224618	12.393455016405836	7.931415464197988	0.0	33.51528408671968	0.0	21.55708243572037	0.0	49.429949111867394	0.0	0.0	0.0	21.146689829340925	0.0	12.683514601896187	67.74149844194554	0.0	0.0	23.756317200682282	0.0
2L_22762	20.369364475828355	4.03211173788048	4.694174529409003	49.42612735700845	20.97231863663151	20.038373485224206	0.0	5.603951906884735	0.0	6.747615561351006	0.0	0.0	0.0	0.0	4.086277666653727	7.864077288151588	0.0	34.56619426201175	4.241250829694693	6.469215429725721	4.494422421774577	0.0	0.0	23.255543540191393	4.279438794396503	8.379683457457393	16.814953538181502	24.968076530721437	20.44237295065211	10.879202772020866	0.0	0.0	24.710195735637967	5.700571767348264	6.844790942972623	0.0	0.0	37.833645460908386	0.0	0.0	0.0	8.092830157122298	27.82157099137531	25.887873149421566	0.0	0.0	10.03240466707465	20.2034079108464	6.002022681643713
2L_22763	0.0	0.0	0.0	0.0	0.0	0.0	0.0	64.0799718048124	0.0	0.0	0.0	0.0	0.0	0.0	0.0	0.0	0.0	0.0	96.99556245301777	0.0	0.0	0.0	0.0	0.0	0.0	0.0	0.0	0.0	0.0	0.0	0.0	0.0	35.31946455691732	0.0	0.0	41.926963230053246	0.0	0.0	0.0	0.0	0.0	0.0	0.0	0.0	0.0	0.0	0.0	46.20431548306612	68.63182457705639
2L_22764	0.0	0.0	0.0	0.0	0.0	0.0	0.0	0.0	0.0	0.0	0.0	0.0	0.0	0.0	0.0	0.0	0.0	0.0	0.0	0.0	0.0	0.0	0.0	0.0	0.0	0.0	0.0	0.0	0.0	0.0	0.0	0.0	0.0	0.0	0.0	0.0	0.0	0.0	0.0	0.0	0.0	0.0	0.0	0.0	0.0	0.0	0.0	0.0	0.0
2L_22765	3.4473248758963044	0.0	14.3000143000143	0.0	21.296215449552463	10.173923217401477	0.0	11.380998853364364	22.959388668011066	0.0	0.0	0.0	0.0	0.0	4.149386202046062	0.0	0.0	0.0	8.613505546020884	9.853689139099602	4.563834351068394	22.88002288002288	0.0	0.0	0.0	0.0	8.537321970157791	0.0	4.151617054842861	16.570832021475795	0.0	12.328910679096948	12.545910190101903	5.78861148576291	13.9010040000139	7.446487677924515	0.0	12.805982955236686	0.0	0.0	0.0	8.217815951054687	14.125623881721442	0.0	0.0	0.0	20.37469055938713	20.515429654643256	24.3788720505374
2L_22766	7.247217068645641	14.345852097707878	10.020843354176689	20.09751313372483	5.969393724495766	14.25890753953995	0.0	19.938302915458404	5.362988514623797	9.602937730710579	0.0	0.0	0.0	0.0	5.815427631655466	0.0	0.0	0.0	12.071958530408056	11.508412188973653	19.18884897608302	32.0666987333654	0.0	0.0	9.135490283492535	8.944223820256878	2.9912965236348317	10.15244917683942	17.455662616952942	11.61213607565539	20.25002025002025	5.759718372810443	8.791641610488076	8.11282670353135	19.48246772729221	15.65454795927313	20.77257355568296	0.0	7.526085412038124	0.0	14.507387161542658	21.115221540904408	6.5990919649456234	0.0	0.0	0.0	7.138859381603445	14.376342750412888	17.08367927783871
2L_22767	15.664160401002507	0.0	21.659085986571366	16.28956327680855	0.0	0.0	0.0	12.928415364128819	17.387373289517154	62.26746991702859	0.0	0.0	0.0	0.0	0.0	0.0	0.0	0.0	9.784640072014952	7.46229674569239	0.0	0.0	0.0	0.0	19.745480753092636	19.33207674834469	19.396196405884805	8.22882722754353	28.296547821165817	12.549255829129333	7.294744136849401	18.673613250795963	14.251713768580673	0.0	15.791052789489475	25.376846165558543	0.0	0.0	0.0	0.0	0.0	37.34060230391516	10.69747539580659	0.0	79.74481658692186	0.0	0.0	0.0	13.846771625195586
2L_22768	5.0104216770883445	5.950871981271416	0.0	10.42093273600547	0.0	0.0	0.0	16.54140686319512	0.0	0.0	0.0	21.056931626037322	0.0	0.0	12.061627680470597	0.0	0.0	0.0	0.0	4.7738598709816635	6.633182362102772	16.627177121004284	0.0	17.161077303788822	6.315894516982493	6.183660912770187	12.408341135077823	5.2642329065093305	12.068112426535366	0.0	18.666685333352	0.0	13.675886949648119	0.0	0.0	0.0	0.0	18.612511702616736	0.0	0.0	15.04469779715535	7.962642466603683	13.687005556924257	0.0	0.0	0.0	0.0	35.78111973436096	26.574612209971328
2L_22769	9.761557684298209	11.593790674882285	8.998308318036209	27.07011973113957	0.0	19.205875461421158	10.258451425206657	0.0	0.0	6.467284594152022	0.0	0.0	0.0	0.0	7.833024973250219	7.537362706938293	0.0	0.0	4.065047260239448	15.501126621882877	4.307700790549249	0.0	0.0	0.0	20.508243493554666	4.015773960115333	0.0	17.093409328352084	11.75585441549892	10.427224231200757	3.0306152755132345	0.0	14.80225373194421	5.463740432990502	6.56042280612901	10.542858829714556	13.989692394643628	0.0	10.13717626927584	0.0	9.77028114961036	7.756611994617946	0.0	12.406178276781837	0.0	0.0	19.231213027992954	11.618432100333681	5.75266751192528
2L_22770	14.582361175921605	19.793660981102498	11.521865620481268	25.99640989579339	0.0	6.148031062312139	0.0	3.438729238242383	9.249465958959195	4.140510715434706	27.87548133987403	17.50977702174452	0.0	0.0	2.5074452317543865	9.65120077827283	583.2944470368642	10.60535358248844	7.807622269316643	15.878708894240456	5.515786733209118	0.0	0.0	7.135100269564088	0.0	7.712984423627956	0.0	2.188722127718065	12.543966602943316	3.3378795252467195	3.8805451777920283	9.933700002756602	13.267461021147195	3.498017673384493	16.800560130674757	6.7497910939656425	0.0	7.738566461517269	0.0	0.0	25.02067333134002	8.276615069696547	22.762710128267873	7.94273289582113	42.42141432995376	0.0	12.31228384246679	9.91786519935157	7.365991438508151
2L_22771	0.0	0.0	0.0	10.923589491506908	6.489082119334219	0.0	0.0	0.0	11.659767970617384	0.0	0.0	0.0	0.0	0.0	0.0	12.166190157552162	0.0	0.0	13.122929037761226	5.004128405934896	13.906271728549575	0.0	0.0	17.988846914912752	6.620543546625178	6.481931615621455	6.5034305596202	11.036309458117204	6.325110689437065	16.830766641420514	4.89176959765195	0.0	4.778515792994695	0.0	0.0	5.672471495830734	22.58100937111889	0.0	16.362595107584063	0.0	15.770383220312253	12.520084301900965	0.0	10.012515644555693	0.0	0.0	31.041440322830976	25.004688379071073	9.285482148660568
2L_22772	5.831855929831109	6.9264884850592185	4.031900395932619	6.0646969743833266	7.2053818438067765	0.0	13.789610080388831	14.439967519699726	19.420253641459393	5.795633222192407	7.803678185676037	24.50911310097877	0.0	0.0	0.0	0.0	0.0	0.0	0.0	5.5565109667467825	3.860330166318465	0.0	0.0	0.0	7.351354689263752	7.197442029102857	3.6106570709844346	3.063639137622346	10.53496555066265	0.0	8.14762408491997	17.380730818017145	7.958991033400702	9.79262165129062	0.0	18.895888065798005	37.61043363576301	21.66394242590661	9.084393103492133	0.0	35.02240558397235	16.219138165972293	27.879116152363352	27.79437719749295	29.689448370049284	0.0	17.233980584197475	6.941210033380279	20.620927044706686
2L_22773	4.243617599130907	2.5200698361753	0.0	0.0	2.6215398295789387	0.0	13.378892923368378	7.0049398836059185	9.42091518538477	0.0	0.0	0.0	0.0	0.0	15.323541249951477	4.915048305094743	0.0	0.0	2.6507817685591837	12.129778930735728	19.663098095263777	7.041261794113505	0.0	21.80207206892943	10.698596985991257	5.237302160910872	7.88200947102258	13.375755284315055	28.10826280714665	10.199252598769563	7.904950870730338	2.529458068667704	7.721936167386866	3.5628573545926656	4.27799433935789	13.749812085901493	9.12255606722959	23.646028413067743	0.0	0.0	12.74222978827511	11.802043979136682	14.490401558007976	8.08996035919424	0.0	0.0	6.270252916921657	17.6779819219906	15.005056704109284
2L_22774	2.956480605487228	7.0228171328646765	4.0879731828959205	12.298080884477978	0.0	0.0	9.320924076412936	4.88026275334664	13.12689109274805	5.876234743825546	15.824412320887435	12.424984158145199	0.0	0.0	3.558579557383875	0.0	0.0	0.0	3.693539629833458	5.633786947079023	3.914016877240775	9.81113563895021	0.0	10.126172104421087	14.907184144718943	3.648769452502144	18.304357535354868	3.1062460395362996	14.24197108879869	9.474272612720158	11.014580551004393	24.671429427376125	10.759571984226467	19.85762085844495	0.0	12.772452374718208	0.0	10.98261452121292	18.421464690657555	0.0	35.509472151696464	4.698486382611842	0.0	11.27236860645343	0.0	0.0	26.210487689807614	7.037743417950469	10.453854074650971
2L_22775	7.753861422988648	9.209252167282383	10.72138863425591	0.0	4.79003022269569	0.0	6.111417870335881	0.0	4.303431513254354	0.0	10.375537387989588	24.439938443941706	0.0	0.0	6.999724444181047	4.490343740303664	0.0	0.0	7.2651908480875225	0.0	15.397738996005826	6.432833180553546	0.0	0.0	0.0	7.177127928716764	2.4003108882662483	4.073323073990284	9.337983649190631	0.0	5.416418790278972	9.243560184935909	12.345709495579001	9.76498290151494	11.7250109726561	10.468086781276865	0.0	28.80373065919498	6.039168841270714	0.0	5.8205930252997895	12.322560899251204	13.238299990468423	0.0	0.0	0.0	22.913785735480968	9.228825498137393	23.989847496539465
2L_22776	8.313381218409152	0.0	0.0	0.0	10.271359034327908	12.26744000608465	16.38104673578158	30.87652272717916	13.841903317073712	20.654363275550686	5.562118855805406	0.0	0.0	0.0	0.0	9.628735227112978	0.0	0.0	2.5964827006743585	9.90109205084884	8.25442106792398	0.0	0.0	14.2369831263276	13.099306365529333	5.1300203661808546	18.014623756862285	6.550882010753928	0.0	6.66021957411892	17.42180513130234	12.388221081184472	11.345638055992993	24.429126219013398	8.380726340790503	22.44693096581063	8.935688065852446	23.161659115965797	6.474956164546766	0.0	12.48121577026575	14.863228570692488	11.354862151973474	3.9621221126035104	63.48400203148807	0.0	12.283623963876318	7.421084190715927	3.6744226379708955
2L_22777	9.228497600590623	8.220506876454003	6.38019587201327	0.0	2.850501189371621	6.808904685547758	0.0	3.8083704173402717	5.121861899237611	27.51353321915217	0.0	9.695982469663695	0.0	0.0	2.7769793962013694	32.06592754703671	0.0	0.0	5.764594150954545	6.594587821774669	0.0	0.0	0.0	0.0	5.816498206337365	11.389440564916251	8.570412365390961	7.271986852247771	5.5569447917534935	7.393360023363018	6.446518074425051	2.7503771454660715	8.396358499318845	15.496127905039728	4.651627953493024	9.967133377687075	9.91930644209357	17.14082473078192	21.56310983169993	0.0	0.0	18.332595446366618	3.1511943026407008	0.0	0.0	0.0	6.81788740940732	2.7459929098463065	12.236681901335634
2L_22778	8.634982039237359	10.255758095382653	11.93972825178499	0.0	16.00305551673333	0.0	6.80589717378314	0.0	0.0	8.58134861042222	0.0	0.0	0.0	0.0	0.0	10.00122014885816	0.0	21.979954281695093	5.393853811458919	8.227290415947122	5.715827354577921	0.0	0.0	0.0	5.442419743357254	5.328473765259417	0.0	0.0	5.199559077390238	13.835736600780889	12.063841851075894	0.0	15.712721176191456	0.0	0.0	9.326113677864843	0.0	32.07688187046714	0.0	0.0	12.964048101804076	6.861425955264876	0.0	0.0	0.0	0.0	12.758812511801901	15.416333502570417	7.633133294353466
2L_22779	7.1773082223242985	8.524480603396835	14.886268905561511	29.85546967132113	8.867716722562841	10.59102135573546	0.0	5.923791605750343	0.0	0.0	9.604044455200974	0.0	0.0	0.0	0.0	8.312911281285642	0.0	54.80853551593102	22.416578943121067	17.096097849857966	9.501873769507347	11.909015124449208	0.0	0.0	0.0	22.1448628347196	8.887324719738215	7.540886687620277	0.0	0.0	13.369788289402438	4.278118791380104	3.265063041837212	12.051851887561044	7.2354502331262065	7.751769729029137	0.0	13.330987079607322	0.0	191.394885928648	32.32675017025422	2.8515733270674763	4.90157634695318	27.36539645618116	73.0780473545747	0.0	0.0	12.813897782683128	6.3445818539883305
2L_22780	0.0	0.0	0.0	0.0	0.0	0.0	0.0	0.0	0.0	0.0	0.0	0.0	0.0	0.0	0.0	0.0	0.0	0.0	0.0	0.0	0.0	0.0	0.0	0.0	0.0	0.0	0.0	0.0	0.0	0.0	0.0	0.0	0.0	0.0	0.0	0.0	0.0	0.0	0.0	0.0	0.0	0.0	0.0	0.0	0.0	0.0	0.0	0.0	0.0
2L_22781	0.0	0.0	0.0	0.0	0.0	0.0	0.0	0.0	0.0	0.0	0.0	0.0	0.0	0.0	0.0	0.0	0.0	0.0	0.0	0.0	0.0	0.0	0.0	0.0	0.0	0.0	0.0	0.0	0.0	0.0	0.0	0.0	0.0	0.0	0.0	0.0	0.0	0.0	0.0	0.0	0.0	0.0	0.0	0.0	0.0	0.0	0.0	0.0	0.0
2L_22782	6.6897388325959755	2.6484650026537624	0.0	4.6378876462441925	2.7551047959211226	19.743102747055314	3.5151337051407423	3.6809174613153983	9.900901873151625	0.0	5.967747903231775	0.0	0.0	0.0	10.736174089210092	10.330930703216122	0.0	0.0	0.0	4.2492598851595025	14.7606530585254	14.8000148000148	0.0	22.912866949564197	11.24368034891389	2.752068867771347	5.5223935820950745	9.371491547851774	0.0	0.0	4.1538503076964615	7.974994670045229	6.086521114953284	7.488763110952016	13.48786227274076	4.816783987468654	0.0	24.850771119427836	6.947155764958269	0.0	6.695717151481227	5.315720108199711	21.320143271362785	17.004272323421258	22.704568159113617	0.0	0.0	5.308188092460144	7.884775051310173
2L_22783	0.0	0.0	0.0	0.0	0.0	0.0	0.0	0.0	0.0	0.0	0.0	0.0	0.0	0.0	0.0	0.0	0.0	0.0	0.0	0.0	0.0	0.0	0.0	0.0	0.0	0.0	102.36881436439202	0.0	49.78096375945838	0.0	77.00007700007698	0.0	0.0	0.0	0.0	0.0	0.0	0.0	0.0	0.0	0.0	0.0	0.0	0.0	0.0	0.0	0.0	0.0	0.0
2L_22784	0.0	0.0	0.0	0.0	0.0	0.0	0.0	0.0	0.0	0.0	0.0	0.0	0.0	0.0	0.0	0.0	0.0	0.0	0.0	0.0	0.0	0.0	0.0	0.0	0.0	0.0	0.0	173.71968591480785	0.0	0.0	0.0	0.0	0.0	0.0	0.0	0.0	0.0	0.0	0.0	0.0	0.0	0.0	0.0	0.0	0.0	0.0	0.0	0.0	0.0
2L_22785	17.94687724335966	7.993306937657534	0.0	13.99756442379026	0.0	0.0	0.0	3.7031139485193103	0.0	0.0	6.00373432274875	0.0	0.0	0.0	2.7002287093716837	5.196613886391628	0.0	0.0	14.013177992584227	4.274883562858957	5.939864808676955	7.44463056020845	0.0	0.0	8.483611077333771	13.843321289643812	5.555694447916753	9.42800305467299	2.7016804452369376	21.56706278171976	4.178898651260461	13.371808483610174	8.164298339789934	7.533921481470321	9.046130743727641	12.114574802653577	9.645154756508068	8.33354167187513	6.9890481615308815	0.0	6.736093335309255	8.91295783636166	18.38460595661233	4.276702662247408	0.0	0.0	6.629453335277974	18.690690434104635	3.966160716764565
2L_22786	0.0	13.156890658344494	0.0	15.359885968206571	9.124433087566727	0.0	17.462277115860463	6.095282677877111	0.0	14.67843583652039	0.0	0.0	0.0	0.0	8.889090374937387	25.660698843472304	0.0	0.0	9.226211482296975	7.036408842092079	9.77694869252865	0.0	0.0	0.0	13.96392559461886	4.557189307922446	4.572304363670115	11.638787890073976	13.340804183676193	0.0	3.439209394544382	17.607873536730683	23.517095920858925	0.0	0.0	19.940449840596045	15.875813040075315	0.0	0.0	0.0	11.087531627183965	0.0	10.086949504730779	14.078806117241259	0.0	0.0	21.824006844008544	0.0	6.528254612375091
2L_22787	20.292207792207794	24.101031524149235	7.014590347923681	10.551194395205536	15.669658526801385	7.485926458258474	11.995393768792782	4.187043612246265	5.631137940354987	25.20771154311527	13.576626479852285	10.660071635681392	0.0	0.0	15.2654975330956	5.875716837454169	0.0	0.0	6.33777822846423	21.750899037160202	13.432194283258113	0.0	0.0	0.0	12.789686396889548	3.130478337089907	6.281722699633147	7.995053726761044	15.273704789833822	4.0642476264793865	4.725004725004725	15.119260728627413	4.61561184550624	8.518468038707917	30.684886670485227	5.479091785745594	0.0	0.0	7.90238968264003	0.0	0.0	10.077719371795284	20.787139689578716	4.83558994197292	0.0	0.0	0.0	12.076127910346827	8.968931620865321
2L_22788	28.34467120181406	8.416233230655289	0.0	0.0	0.0	0.0	0.0	0.0	0.0	0.0	0.0	0.0	0.0	0.0	0.0	0.0	0.0	0.0	26.558308766897728	13.503203635062418	9.38121505497392	0.0	0.0	0.0	0.0	17.490926581835673	26.323409407986524	0.0	0.0	11.354088607307492	0.0	25.342760840365955	0.0	0.0	0.0	7.653334557866862	0.0	0.0	0.0	0.0	0.0	11.26145148848235	0.0	27.01789935832489	0.0	0.0	0.0	0.0	25.05606294083011
2L_22789	4.808062158627586	5.710529817245914	13.296369426328141	15.000082500453752	8.910694348035682	7.094900682032803	11.368816926804147	11.905002839343178	0.0	0.0	19.301181425315047	10.103245061281234	0.0	0.0	5.787243006623211	5.568800018265664	0.0	12.238703676506583	3.0033628654003883	11.452636362532745	6.365283236008153	0.0	0.0	0.0	6.060809924212603	8.900875401095698	14.883995626486724	5.051622530640617	2.8951772137972567	3.8519525162109423	6.717292662365361	5.73180374418616	6.561774513805318	4.036753836329009	9.694022714064621	15.5786777753025	10.335949362116885	8.930397375892035	0.0	0.0	14.437076722956828	11.461574212833412	6.567109289832802	4.58300392992587	0.0	0.0	0.0	5.722666968823483	25.501324156256814
2L_22790	8.156429441447711	3.229127244404891	7.518683929564969	0.0	16.79573630156543	16.047783881284914	0.0	0.0	18.107435033541005	5.403845592677573	14.55229147657736	22.852285114249998	0.0	0.0	16.36253085155192	0.0	0.0	27.682427195216473	3.3966168337688925	5.180888118202999	7.198739932562203	18.044841430955927	0.0	0.0	17.135998826526798	10.0663371618969	3.3665748938350606	8.56960691784375	6.548531164459811	21.781595074919974	10.129120969559459	6.482313978656332	12.368265603061788	9.13063565659314	10.96333750305603	0.0	11.689316665926343	20.199449363010363	0.0	0.0	8.163718475801105	2.160388074830658	3.7134963310656244	0.0	0.0	0.0	16.068955100125656	19.41594255987553	14.42020674731087
2L_22791	9.790100250626566	5.813845323807929	0.0	0.0	3.023969189382723	14.446524744007581	0.0	0.0	5.43355415297411	14.593938261803578	6.550126810455049	0.0	365.4970760233918	0.0	8.837919624423767	0.0	0.0	12.460127591706538	9.173100067514016	9.327870932115486	12.960889220687653	0.0	0.0	0.0	9.255694103012173	9.061910975786573	3.0306556884195004	15.42905105164412	2.947557064704773	3.9216424466029163	4.559215085530875	11.671008281747476	6.68049082902219	4.109787211657329	4.93470399671546	0.0	0.0	9.091967065258503	22.875338555010615	0.0	7.349136917360425	11.668938219973489	0.0	23.329600597237775	24.920255183413076	0.0	21.6983752256631	11.652404124018867	4.32711613287362
2L_22792	3.9229224202862163	0.0	5.42428779101304	0.0	0.0	11.577531253545619	6.183917115722114	0.0	0.0	7.797112885040927	0.0	0.0	0.0	0.0	4.721841064718498	0.0	0.0	0.0	0.0	11.213117254072044	0.0	26.03658139686259	0.0	13.43630920709652	19.780182828229883	9.683026139329062	0.0	0.0	4.724379688946841	12.571310760287732	14.615128850629729	9.353215775881985	7.138380358603675	19.761648174155454	15.818805079101933	33.89526025628206	16.866307526758394	0.0	24.443244009571973	0.0	0.0	3.1171856053356244	26.790689699515625	0.0	39.94248282473239	0.0	0.0	18.676612585422156	6.935553450229775
2L_22793	5.654573418981272	3.357965126860565	7.818669418838302	0.0	3.4931727684826392	0.0	4.456806635650263	0.0	0.0	5.619451844950333	0.0	11.882030448891229	0.0	0.0	3.4030748142176384	0.0	0.0	0.0	10.596411984259383	2.69379933188389	11.228940122799688	0.0	0.0	0.0	0.0	3.4893235422914737	3.5008967547037178	8.911522836668421	3.404904424332809	13.590391049912071	7.899944568722276	3.370474842607251	10.28939436110321	14.242403813925842	5.700380044337556	3.053578702632124	12.155704854623847	0.0	0.0	0.0	0.0	11.232923428980179	0.0	0.0	28.786919223904658	0.0	0.0	0.0	4.998517939430959
2L_22794	14.230418943533698	0.0	8.432840855427376	16.91266132564822	7.535136340756949	0.0	0.0	0.0	13.539348053312537	8.081160713275569	0.0	0.0	0.0	0.0	7.340785698974933	0.0	0.0	0.0	17.778102863087277	19.369349476523965	2.691332187902354	6.746272684341902	0.0	6.962896119160219	7.687789637474593	2.5089443867387238	7.55179778097974	17.087182221128643	9.792976477270502	13.029282008385646	13.254111614767353	4.846976117009881	1.8496076612229015	10.240781248719903	8.197541065581968	6.586886299803447	8.740372479713596	7.55179778097974	12.666854136107881	0.0	24.41680462161278	0.0	16.660002665600427	7.75103670115878	0.0	0.0	6.007564725502353	9.678499600277966	10.782322167160498
2L_22795	6.733462615815557	0.0	18.620933653613392	14.004601912188347	0.0	0.0	31.842975917157318	22.2298544722577	0.0	26.766559466596004	0.0	0.0	0.0	0.0	24.31427661379933	0.0	0.0	0.0	42.06066999282445	12.831098476756145	17.828553498140483	0.0	0.0	0.0	0.0	24.930506213928677	0.0	14.149114689893853	8.109116268509059	10.788952975269563	6.271499484169167	0.0	6.126302298711149	11.306563912613829	0.0	0.0	0.0	0.0	0.0	0.0	0.0	5.350463376880755	0.0	0.0	0.0	0.0	0.0	16.028646396840433	0.0
2L_22796	6.847063978965819	16.264499801573102	4.733772627433159	21.36131380624434	0.0	0.0	10.793401346153015	8.476836760989372	30.401235506210973	20.413606893811142	22.905351423063674	0.0	0.0	0.0	14.422617301206884	0.0	0.0	8.714445064138316	6.4155423785067365	4.892840274207817	9.064670988701794	5.680527152919791	766.8711656441718	0.0	12.946615064336045	8.45037097128564	6.358799051775886	3.596956686886359	4.122963256151461	13.713718985053143	6.377306990803923	8.16254566944302	4.672245119684232	14.371648531562439	20.707592231615802	9.243866509693488	7.359608115587061	0.0	10.665802025649121	0.0	5.139887169196862	4.080548948088889	2.3380218464761335	6.526563111865292	0.0	0.0	5.05851692377422	8.149534172626693	9.078979861612137
2L_22797	8.09725341164277	3.205699477214529	14.928269664263215	5.613694720544663	0.0	7.965677488836103	12.76414330899353	4.455378934433752	5.992021024803371	5.364639941461048	0.0	11.343244303989872	0.0	0.0	3.2487636829804414	12.504548529527616	0.0	27.48158733648455	3.3719739063171232	7.714950081701321	14.293024146634993	8.956961798557929	0.0	18.489141327298476	10.207004863297584	6.662202990662922	6.684299849670096	2.835811075997468	13.002041320487315	0.0	5.027816394200917	6.435283889331135	2.455706423243949	4.532195812613645	16.325695447416567	5.830230678907042	0.0	0.0	8.408830617561337	0.0	8.10448956303834	19.302427430379364	11.059663196390126	10.290977385577193	0.0	0.0	0.0	22.487590062798205	19.08744818950782
2L_22798	7.683796410130318	10.951243239888809	2.124901723295298	6.3924620087992245	9.493493634137844	0.0	9.689910743809662	5.073457320174477	6.8232721342683496	3.0544283866356543	0.0	32.292127502236234	0.0	0.0	7.398905516901413	7.119629352095931	0.0	7.823501799405414	5.759633226556133	13.177825234217542	14.241362613574868	0.0	0.0	15.790554090543035	1.937164204692393	5.689819490476664	7.61158826255032	8.073031875559058	5.552162567319971	4.924664938109274	7.156633662657759	9.160034038686488	8.389132717477779	2.580465361123225	9.295249662659897	8.298796508530334	33.03590011265242	11.417382393825479	14.363035292371551	0.0	0.0	14.653454948868598	2.098988287645355	17.577910425898118	0.0	0.0	0.0	9.1454324966482	5.433844975119783
2L_22799	19.242610837438423	0.0	0.0	40.021771843883066	11.887327158263119	0.0	15.166589822611565	0.0	0.0	0.0	0.0	0.0	0.0	0.0	0.0	0.0	0.0	0.0	0.0	0.0	0.0	0.0	0.0	0.0	24.25630178720432	0.0	11.913612016545624	20.217377240085398	0.0	15.416111686645948	0.0	0.0	17.507493207092633	32.311430491650725	19.39849157329526	10.391380972965784	41.36607320140313	0.0	0.0	0.0	0.0	0.0	0.0	18.34189288334556	0.0	0.0	0.0	0.0	0.0
2L_22800	0.0	0.0	0.0	0.0	0.0	0.0	0.0	0.0	0.0	0.0	0.0	0.0	0.0	0.0	0.0	0.0	0.0	0.0	0.0	0.0	0.0	0.0	0.0	0.0	0.0	0.0	0.0	0.0	0.0	0.0	0.0	0.0	0.0	0.0	0.0	0.0	0.0	0.0	0.0	0.0	0.0	0.0	0.0	0.0	0.0	0.0	0.0	0.0	0.0
2L_22801	0.0	15.67546765798324	9.124670371282837	6.862565460296284	4.076659128923938	0.0	20.80501900278423	5.446560796417906	0.0	6.55810381609503	26.490978497272756	0.0	0.0	0.0	0.0	0.0	0.0	0.0	8.244264362229892	15.718806892256696	17.472773051392668	0.0	0.0	0.0	8.318495217489136	0.0	4.085673300574405	0.0	7.947293549181826	21.147304723144774	9.219521414643367	3.933466205821766	6.004047929113809	16.621401051137404	6.652549955660755	10.690910801454818	0.0	36.77105970516964	10.279531294491097	0.0	0.0	18.352919831562147	22.53348475835091	37.74118979100816	33.595377276086815	0.0	0.0	7.854392136810944	11.666902921450827
2L_22802	2.3520999548396806	8.380759117986562	3.252286357309188	4.892018476175381	5.812138884545929	0.0	7.415487542351703	3.8826115687847347	10.44341704428322	9.349962553399973	12.58949557668073	9.884997934035432	0.0	0.0	19.817800801658354	5.448504548956447	0.0	0.0	5.8769703277645124	13.446288129751302	6.2277823863367425	0.0	0.0	0.0	11.859772422826977	20.320070133270633	17.474971472109072	2.471249483508858	5.665273009506327	3.768743847525669	13.144375631203872	5.607987119575183	12.840058242504188	0.0	14.22692321919231	2.5403586783225096	10.112675429637015	0.0	7.32782183427105	0.0	28.250423050085175	9.344987404825975	9.637872985684547	8.96800663632491	23.948654085640385	0.0	0.0	11.198095427929617	0.0
2L_22803	0.0	0.0	0.0	0.0	0.0	0.0	0.0	0.0	0.0	0.0	0.0	0.0	0.0	0.0	0.0	0.0	0.0	0.0	0.0	0.0	0.0	0.0	0.0	0.0	0.0	0.0	0.0	0.0	0.0	0.0	0.0	0.0	0.0	0.0	0.0	0.0	0.0	0.0	0.0	0.0	0.0	0.0	0.0	0.0	0.0	0.0	0.0	0.0	0.0
2L_22804	3.5973293426959825	0.0	9.948170034122223	0.0	4.444576794064534	21.233248294173915	5.670666944151303	11.87622362216507	0.0	0.0	9.627261323344086	0.0	0.0	0.0	8.659879341901128	0.0	0.0	0.0	8.98830756011043	6.8549704190888985	0.0	0.0	0.0	0.0	4.534618867551491	4.4396791887818186	4.454404492890547	7.559116067203565	12.996802786514518	28.81980589284335	13.402108486717673	0.0	3.2729560225991063	0.0	14.505882498000002	7.770508898398265	0.0	0.0	22.414513846005566	0.0	0.0	11.43386694237531	14.740276331046953	0.0	0.0	0.0	0.0	21.408123612218386	25.439677119617997
2L_22805	3.770511583011583	4.4782322088790805	10.427093760427095	3.9210519711912473	13.975641388768802	0.0	8.91549536869734	9.335975621900458	4.185305225939517	11.241276769227081	5.045367948593755	0.0	0.0	0.0	6.807586737731822	0.0	0.0	0.0	9.421021690960341	10.77747249589019	0.0	25.025025025025023	0.0	0.0	11.882309997110223	6.980120616484253	14.006543857290128	11.884539323563715	2.27041557686719	6.041449174496385	1.7559139180760803	2.247457675877048	8.576305794014974	3.1656469062765917	0.0	10.180744872162423	0.0	0.0	5.87339773709732	0.0	0.0	5.9921574643107105	15.449901120632829	0.0	0.0	0.0	0.0	6.731625355429819	3.3330489131594105
2L_22806	13.130252100840336	3.898696275965317	13.616557734204791	6.827243432191818	0.0	9.687669534216848	10.348967173076126	10.837054055225627	0.0	6.524348869982775	8.78487595755148	13.795386822646506	0.0	0.0	0.0	22.811606545410307	0.0	0.0	4.100915324300384	6.25516050741862	8.691419830343484	21.78649237472767	0.0	22.48605864364094	4.137839716640737	4.05120725976341	0.0	0.0	3.9531941808981657	15.778843726331734	3.057355998532469	11.73966127164011	11.94628948248674	11.023899814798485	0.0	7.090589369788416	14.113130856949304	0.0	30.679865826720118	0.0	39.425958050780636	13.04175448114684	8.96700143472023	12.51564455569462	0.0	0.0	9.700450100884682	11.720947677689566	23.21370537165142
2L_22807	9.979774324036619	7.901977548901389	27.59838825412596	6.91881599685609	4.110074367685609	0.0	5.243887986357501	16.473614212116455	14.77019787634095	0.0	17.805411776855458	0.0	0.0	0.0	8.0081298534272	0.0	0.0	16.935374610486384	8.311840299625219	9.508589743020853	4.403998125658398	0.0	0.0	34.181490039513804	16.773359209035473	12.316636080353733	4.119162425988949	3.495105454321768	8.012435299584956	0.0	12.393455016405836	0.0	9.079892155094244	5.585880681119947	6.707079053657974	3.5928470726200623	0.0	24.714974555933697	0.0	0.0	0.0	18.50335360067331	9.087274181236596	12.683514601896187	0.0	0.0	9.83056045991294	3.959386200113714	11.762533273265996
2L_22808	7.17154331612163	8.51763363102463	14.874312063067084	7.457872343599095	0.0	0.0	5.652447933888969	5.919033540203555	7.960484156646408	21.38099870644958	0.0	0.0	0.0	0.0	21.580141090962453	0.0	0.0	0.0	22.398573658829406	0.0	0.0	23.798899300907333	0.0	0.0	13.560149432846751	4.425415159259629	8.880186306308707	7.534829750521787	0.0	22.98176971117661	10.019287127720863	8.549365102774056	6.524881002482718	6.021085842620859	28.918554506053017	7.7455434079616445	0.0	13.32027945946306	11.171249671844542	0.0	21.53385660604886	5.698565813448901	4.897639337839162	6.835854054515936	0.0	0.0	21.192951224422757	4.267868498435827	25.357943217225653
2L_22809	11.132882080513003	6.611255530315251	11.54521104645793	5.788685204352165	0.0	0.0	8.774685383655568	4.5942623176767	12.357609445168052	5.531866872304598	14.897046511558619	0.0	0.0	0.0	10.05010311405795	12.894341189425608	0.0	0.0	6.95417062474878	15.910882088695743	3.684641823337637	9.236168837166343	0.0	0.0	7.016785554403243	6.869877647479098	10.33899496697725	8.772627530610622	3.351835465100689	4.459523580176882	7.7768157568656315	6.635885008075872	10.129023501360328	4.673473736946988	5.611533721950749	12.023942073456666	11.966245614370981	0.0	0.0	0.0	8.357123277596893	13.269416030693044	3.801471929931269	0.0	0.0	0.0	0.0	6.625307082983296	9.841221728630279
2L_22810	12.603855771557633	8.981750878564933	24.3985751232128	5.242829513145608	6.228932582082537	0.0	3.9736294058112738	12.483111390547872	0.0	0.0	13.492299607306618	0.0	0.0	0.0	3.0341361556463298	0.0	0.0	0.0	6.298413146299856	4.803511174528133	6.674382252550615	33.46090302612042	0.0	8.63383392302419	12.710247350946133	12.444137489053048	18.728117365365907	10.593860010615046	3.0357674116439894	4.039003852401874	7.04348530435487	3.0050704553793612	9.173886897900601	4.232779149668531	10.164765770761152	2.7225300798735876	10.837864463834586	9.364058682682952	7.853306516909346	0.0	22.70721468763199	12.018149809842825	10.329013510349672	4.805555221836443	0.0	0.0	14.898489144215883	18.00168135703875	4.456611985523141
2L_22811	0.0	16.264499801573102	6.311696836577545	18.987834494439415	5.639795297989865	0.0	0.0	7.53496600976833	10.133745168736992	27.218142525081518	12.21618742563396	19.18376899672725	0.0	0.0	0.0	0.0	0.0	23.238520171035514	5.702704336450432	0.0	0.0	0.0	0.0	46.90343520759461	5.75405113970491	16.90074194257128	11.304531647601577	14.387826747545436	0.0	0.0	0.0	0.0	8.306213546105301	0.0	0.0	4.930062138503194	0.0	16.956797471402364	28.442138735064326	0.0	0.0	7.254309241046914	6.234724923936357	8.702084149153723	46.47704034207103	0.0	0.0	16.299068345253385	8.07020432143301
2L_22812	2.5264774840326627	3.0006943606750602	3.493400965576027	10.509395662457129	3.1215165825886175	0.0	0.0	4.170456569073813	5.608830093392631	15.06471046379724	0.0	0.0	0.0	0.0	0.0	17.557320261323156	0.0	0.0	9.469006521304792	4.8143849972208965	3.3447456053387494	8.384162317382465	0.0	8.65337853858282	3.1847549601762317	12.47230757957722	0.0	7.963381187945352	9.127918651988972	12.14444112496387	11.765716349757096	6.023746209934182	18.38930808849119	21.211804963392666	0.0	5.457386272163128	10.862398395841007	0.0	0.0	0.0	0.0	2.007559263651353	3.450798514776319	4.8164336716878	0.0	0.0	29.86443041811696	9.021216096014607	22.333502621283202
2L_22813	2.2976251746195135	16.373320438433858	9.5308896132365	23.89359513067646	8.516294083531788	0.0	7.2437443928891065	11.37807013518285	5.1007734302752334	0.0	18.446883122393224	0.0	0.0	0.0	11.06218246350932	10.644633694204158	0.0	11.697000888972068	5.740859332010832	6.567435633110646	3.04177328082016	30.498846762356802	0.0	7.8695418824888534	8.688824520789606	5.671273158289488	2.8450416755929853	4.828030385692036	16.602194810153904	7.362919014517468	8.559967386524258	10.95621158307123	4.180893900201227	3.858081252734415	9.264951199185797	2.4815238144395906	0.0	0.0	21.474327084065546	0.0	13.798070753747213	5.477134151629348	9.414659252099469	4.38015352438103	0.0	0.0	20.369447458368246	13.673433557778187	8.124199512466788
2L_22814	9.347331897583153	4.440726076476408	7.754823500217135	0.0	4.619530821971598	5.517265731379779	11.787768304341318	15.42964145216379	4.150252418352085	7.431419148389092	10.006223871247917	7.856669212227492	0.0	0.0	11.250952955715348	8.661023143986046	0.0	9.51728338663012	11.677648327153522	3.562402969049131	9.899774681128257	0.0	0.0	0.0	9.426234530370857	6.921660644821906	0.0	7.856669212227492	4.502800742061563	5.990850772699933	8.706038856792626	6.685904241805087	6.803581949824944	0.0	0.0	6.057287401326788	8.037628963756724	0.0	17.472620403827204	0.0	0.0	7.427464863634715	15.320504963843607	7.127837770412345	0.0	0.0	11.049088892129955	2.225082194536266	23.13593751445996
2L_22815	0.0	0.0	0.0	81.68666628546224	0.0	0.0	0.0	21.610547676109757	0.0	0.0	0.0	0.0	0.0	0.0	15.757932937389004	30.326280451376356	0.0	0.0	32.71111343723474	0.0	0.0	0.0	0.0	0.0	0.0	0.0	32.42179457875173	0.0	0.0	0.0	48.77424232262942	0.0	11.911256375499974	0.0	0.0	14.139591705149924	0.0	0.0	0.0	0.0	0.0	0.0	0.0	0.0	0.0	0.0	0.0	0.0	0.0
2L_22816	8.105829712729395	2.406821123610001	0.0	0.0	10.014924741596165	0.0	6.388831300673415	13.380293704136953	8.99755131640924	4.027741472163675	5.423255243881076	8.516443975850772	0.0	0.0	12.195767434520317	0.0	0.0	0.0	5.0633180581466375	1.930780365431077	10.731122078317874	0.0	0.0	6.940771619462479	5.108907866210987	12.504861264816697	2.5092673516464683	6.387332981888079	12.202324298732423	12.987881657019917	9.437140621888693	12.078937304759078	3.6874611203318124	3.4027471057934493	20.42873374945302	2.188652188586529	0.0	0.0	6.313302696979779	0.0	30.424025731424003	4.830717955794745	5.535688584303001	3.8632039481944354	0.0	0.0	0.0	9.647746310581214	10.748061497541737
2L_22817	14.613046527940146	8.677949157631476	0.0	15.196482925991608	18.05472930092991	0.0	0.0	12.060878490267475	0.0	0.0	19.553897385057304	0.0	0.0	0.0	17.5890511674293	0.0	0.0	0.0	9.128060296315093	0.0	0.0	0.0	0.0	0.0	0.0	18.034834282416487	0.0	0.0	0.0	11.70716173912229	6.805244121119736	0.0	6.647689728388693	24.53764934226831	14.731424042567925	15.782653916386657	0.0	0.0	0.0	0.0	0.0	0.0	0.0	0.0	0.0	0.0	86.36734623373596	0.0	0.0
2L_22818	0.0	0.0	0.0	0.0	0.0	0.0	0.0	0.0	0.0	0.0	0.0	0.0	0.0	0.0	0.0	0.0	0.0	0.0	89.95556195239551	0.0	0.0	0.0	0.0	0.0	0.0	0.0	0.0	0.0	0.0	0.0	0.0	0.0	0.0	0.0	0.0	0.0	0.0	0.0	0.0	0.0	0.0	0.0	0.0	274.5367192862045	0.0	0.0	0.0	0.0	127.30096494131425
2L_22819	0.0	0.0	0.0	0.0	0.0	0.0	0.0	0.0	0.0	0.0	0.0	0.0	0.0	0.0	0.0	0.0	0.0	0.0	0.0	0.0	0.0	0.0	0.0	0.0	0.0	0.0	0.0	0.0	0.0	0.0	0.0	0.0	0.0	0.0	0.0	0.0	0.0	0.0	0.0	0.0	0.0	0.0	0.0	0.0	0.0	0.0	0.0	0.0	0.0
2L_22820	0.0	0.0	0.0	0.0	0.0	0.0	0.0	0.0	0.0	0.0	0.0	0.0	0.0	0.0	0.0	0.0	0.0	0.0	0.0	0.0	0.0	0.0	0.0	0.0	0.0	0.0	0.0	0.0	0.0	0.0	0.0	0.0	0.0	0.0	0.0	0.0	0.0	0.0	0.0	0.0	0.0	0.0	0.0	0.0	0.0	0.0	0.0	0.0	0.0
2L_22821	28.988868274582565	0.0	0.0	0.0	0.0	42.77672261861986	0.0	0.0	0.0	0.0	0.0	0.0	0.0	0.0	34.8925657899328	0.0	0.0	0.0	18.107937795612084	13.810094626768384	0.0	0.0	0.0	0.0	18.27098056698507	17.888447640513757	0.0	0.0	34.911325233905885	0.0	0.0	0.0	0.0	24.338480110594055	0.0	15.65454795927313	0.0	0.0	0.0	0.0	43.52216148462798	0.0	0.0	0.0	0.0	0.0	0.0	0.0	0.0
2L_22822	8.054642696050003	7.174867300829272	5.568641863935804	0.0	2.487920523876449	5.942819380484851	6.348486854029559	6.647899645966104	13.411099830886034	4.002306929714288	5.389008255421746	8.46266399584991	0.0	0.0	2.423750623206879	9.329058758610138	0.0	30.754090294009107	0.0	9.592938982960446	0.0	6.682370236722965	0.0	0.0	10.153291862212722	7.455537040971905	14.960530380723057	8.46266399584991	4.850107429879572	16.132331580071536	9.377546589995845	2.4005321499670047	10.992526181449234	16.906296513448282	4.059945913400542	21.748312004763747	0.0	0.0	18.820305604122403	0.0	0.0	3.200141830285918	8.251097395953662	23.03285060317278	0.0	0.0	5.95065951159367	7.190116753115837	3.5600630700773497
2L_22823	11.857332574464047	7.041470033615977	12.296493040184938	0.0	10.987489644291012	0.0	4.672840423434107	14.67967481584348	0.0	23.567369092102457	0.0	12.457985444089806	0.0	0.0	7.136062591832205	0.0	0.0	15.091150549317879	0.0	2.8243752623138523	7.848825344798897	0.0	0.0	10.153067647859123	7.473389129656575	3.6584607392285764	3.670594937368638	3.1144963610224514	3.5699495923117563	0.0	8.282876808773223	14.135404452793756	8.091112398496996	0.0	5.976693286858565	0.0	0.0	11.011784812105915	0.0	0.0	0.0	4.71096576211413	0.0	5.651154248255206	30.182301098635758	0.0	8.760034619656816	0.0	0.0
2L_22824	10.150717858766972	12.055995760147413	19.64978469450199	0.0	7.5248564821747435	5.991464559588411	6.400452640010701	10.053474430495806	4.5069589699976245	8.070135937404798	16.299360576084602	0.0	0.0	0.0	2.4435903281717373	4.702711065902382	0.0	10.335276365290007	15.217584832328846	9.671462357991501	5.375321041049177	6.737069038114968	0.0	0.0	2.559100506881037	2.505521543100608	5.027663461279826	6.398951595770549	4.88980817282538	3.252876681493279	5.67258411733173	7.260545397649181	3.6941686439704333	3.4089367321796127	16.372715034122784	15.348433560797117	0.0	0.0	12.649573298268715	0.0	6.095873459420379	3.226336715663429	8.318637074501714	0.0	0.0	0.0	11.99873773279051	7.248971733359624	21.535224628544295
2L_22825	0.0	0.0	0.0	0.0	0.0	0.0	0.0	0.0	0.0	0.0	0.0	0.0	0.0	0.0	0.0	0.0	0.0	0.0	0.0	0.0	0.0	0.0	0.0	0.0	0.0	0.0	0.0	0.0	0.0	0.0	0.0	0.0	0.0	0.0	0.0	0.0	0.0	0.0	0.0	0.0	0.0	0.0	0.0	0.0	0.0	0.0	0.0	0.0	0.0
2L_22826	8.779322938614975	7.820393709900931	3.0348276824841887	4.5649218622324845	13.558799905196869	6.477497820321984	10.379495099840362	7.24601451086866	4.8725677360003825	4.362396491237255	0.0	0.0	0.0	0.0	5.283633364453934	5.0841994267056725	0.0	33.521051220166264	5.484016559536404	18.82083692497638	17.43411647384534	7.283586437962052	0.0	0.0	5.533394311338645	5.417543631542023	8.15326840070379	4.612027059685165	5.286474027553103	3.5167531084580728	2.0442498318604514	0.0	15.975372365960636	7.370945795538809	4.425221283190266	7.1115055626196515	9.436508340929723	8.15326840070379	6.83785931241222	0.0	0.0	6.976120391095262	5.995635177590714	8.368375907445763	0.0	0.0	0.0	5.224676775371291	7.760727459549149
2L_22827	10.614088716799131	15.127608945257721	5.870508327316063	13.24543661594989	2.6227864010623336	0.0	0.0	14.016541621594726	0.0	4.219265079969841	0.0	17.842820807227056	0.0	679.3016778751444	10.220551843365953	14.752156396461254	0.0	10.80707214801366	2.652042244911328	8.090364517441108	16.86209838697167	7.044609992779274	0.0	14.541626131883824	8.027763216307278	0.0	10.514343272804886	8.921410403613528	10.226046763711851	3.401367485783985	7.908709763203344	0.0	7.725608034323332	7.129103066155938	0.0	2.2927250458659647	0.0	0.0	13.227014590058445	0.0	6.374144430463821	5.060423992684652	2.8994583811743966	8.093807225746401	0.0	0.0	6.273234492250674	17.68638799993734	3.753047944061571
2L_22828	5.7234432234432235	13.595453680289312	0.0	0.0	0.0	0.0	0.0	9.44768815070952	0.0	11.375787773303301	0.0	0.0	0.0	0.0	13.77809008115295	0.0	0.0	0.0	14.300627797560313	10.906433705242723	0.0	18.99335232668566	0.0	39.20646122480985	7.214694890553078	7.063643427279791	0.0	12.026747486409777	6.892748828232699	0.0	0.0	0.0	20.829427815617905	0.0	11.539615500011541	0.0	0.0	42.522430582132074	17.831033130059556	0.0	17.18567402213515	4.547893870348641	23.452157598499063	0.0	0.0	0.0	0.0	6.812174718657184	0.0
2L_22829	1.898080660835763	6.763044560347999	5.249013185521123	0.0	4.69023792638953	5.6017136762478374	8.976144997055822	0.0	0.0	3.7725826799220132	0.0	15.953848706461946	0.0	0.0	2.2846322838646476	4.39679491238067	0.0	0.0	9.485110273892044	12.659253407871017	7.538476383461185	0.0	0.0	6.501071376562858	4.785256815162756	2.3425348100672774	14.101826468564209	9.971155441538718	4.5717211615829125	9.123821202300663	14.142871285728427	2.2627465036041023	10.361577612360946	15.935909596222297	11.480739910725767	16.400002624000418	0.0	0.0	0.0	0.0	11.398661341212089	18.098761320775203	15.555002488800397	18.09234332030685	0.0	0.0	0.0	18.07311660051906	0.0
2L_22830	0.0	0.0	35.27336860670194	0.0	0.0	0.0	0.0	0.0	0.0	0.0	0.0	0.0	0.0	0.0	0.0	0.0	0.0	0.0	15.934985260138633	0.0	16.886187098953055	0.0	0.0	0.0	0.0	0.0	31.58809128958383	13.401232913428036	0.0	0.0	11.88001188001188	30.411313008439137	0.0	0.0	25.716857400025717	13.776002204160351	0.0	0.0	0.0	0.0	0.0	10.135306339634116	17.421602787456447	0.0	0.0	0.0	37.69317753486619	0.0	22.550456646747097
2L_22831	0.0	0.0	0.0	0.0	0.0	0.0	0.0	0.0	0.0	0.0	0.0	0.0	0.0	0.0	0.0	0.0	0.0	0.0	0.0	0.0	32.834252692408725	0.0	0.0	0.0	31.263677859063343	0.0	0.0	104.23181154888472	0.0	0.0	0.0	29.566554313760275	0.0	0.0	0.0	0.0	0.0	0.0	0.0	0.0	74.47125409591898	0.0	0.0	0.0	0.0	0.0	0.0	0.0	0.0
2L_22832	3.055637039209935	10.88752964129945	8.45015675040772	12.710542187242812	11.325913349967326	0.0	9.633535493075657	25.21970142899872	0.0	6.073315854330304	0.0	0.0	0.0	0.0	3.6779295904515066	21.234623478273797	0.0	15.555970381432395	0.0	14.556841701042647	8.090575612092497	0.0	0.0	10.465790470688459	7.703575653157291	15.084577339570806	3.783652276301964	3.2104254070498373	0.0	9.792027135665599	11.383994956890234	0.0	2.7801084353494123	5.1309047734859465	18.482341047246408	6.600411733683948	0.0	11.350956828905892	9.519648077649865	0.0	0.0	4.856067376963641	12.520659087494366	5.825214440706598	62.22388152572958	0.0	9.02985088104255	3.636889993533609	5.4022312295424255
2L_22833	25.080256821829856	0.0	8.669718407546123	13.04080206148999	0.0	9.252268656274518	4.941922526468937	10.349995446002005	6.959833409427512	6.231119707286921	8.390050071818829	13.175369437359024	0.0	0.0	0.0	14.52424386786424	0.0	0.0	3.9166045232082314	2.9870148490482173	12.451191329986452	10.403662089055349	0.0	0.0	3.9518693922973323	7.738261057975052	0.0	0.0	15.102090129273892	15.069682210541544	2.919946740171459	11.21203604594842	14.261721994541753	10.528443643346865	25.283427219126406	16.929777989663354	0.0	0.0	9.766998484161835	0.0	9.413501219989758	17.43785149726375	4.281995067141683	0.0	0.0	0.0	18.528949630903323	0.0	16.627794578008743
2L_22834	0.0	0.0	12.00941538165922	12.04286779219309	0.0	8.54424809762316	9.12749374538491	0.0	12.854478307425133	5.754289535133966	7.74800992365111	0.0	0.0	0.0	6.96946190875441	6.706395352736275	0.0	0.0	7.233780597987707	8.275309620709459	19.16396071541365	9.607532305327377	0.0	9.91603104907642	7.298913118847472	10.719147613381784	0.0	9.12535315116695	0.0	18.555319902992785	2.696500750975459	0.0	5.268143221848886	4.861382538302832	17.511478774336577	6.2536974986460745	0.0	0.0	0.0	0.0	8.69314250146914	9.20196425128908	11.862959096517036	5.519220686039131	0.0	0.0	17.111040385477516	10.337541401853315	10.236912874658215
2L_22835	0.0	0.0	0.0	0.0	0.0	0.0	0.0	0.0	0.0	192.89379267775163	0.0	0.0	0.0	0.0	0.0	0.0	0.0	0.0	0.0	0.0	128.48185836159934	0.0	0.0	0.0	0.0	0.0	0.0	0.0	0.0	0.0	0.0	0.0	0.0	0.0	0.0	104.81740807513312	0.0	0.0	0.0	0.0	0.0	77.11646127982479	0.0	0.0	0.0	0.0	286.7959160261558	0.0	0.0
2L_22836	11.491082919654348	0.0	7.944452388896833	11.949872674106658	14.197476966368306	0.0	9.057011168200471	0.0	0.0	11.419709733817985	0.0	0.0	0.0	0.0	13.831287340153542	0.0	0.0	0.0	0.0	0.0	0.0	0.0	0.0	0.0	7.242550855381468	21.272748545475817	7.114434975131492	12.073182804890122	20.75808527421431	0.0	10.702713405416109	6.8493948217205265	15.682387737627382	0.0	0.0	0.0	0.0	0.0	0.0	0.0	0.0	9.130906612282987	15.695137646357157	0.0	0.0	0.0	0.0	13.676953103095505	0.0
2L_22837	2.795419983898381	13.28046821618743	3.8652720765014648	0.0	3.4538007523068797	16.4999756625359	0.0	0.0	6.205887773966674	0.0	14.962343521941154	0.0	0.0	0.0	6.729436608202443	0.0	0.0	14.23122900893721	3.492326137162506	2.663437160328529	3.700792413671615	0.0	0.0	0.0	14.095083317799377	3.4499949112575057	0.0	5.874053249467517	3.3665272924367597	8.95814129317936	10.414537653109976	16.662428855594392	5.086710612455217	0.0	11.272260601138385	3.0191614098034583	36.05608885181789	0.0	8.70895794705476	0.0	8.393754375244468	11.106315650820102	11.454403836461658	5.329141075687126	0.0	0.0	0.0	9.981520877681787	29.653073862347465
2L_22838	6.536289479188454	0.0	9.03783236628527	0.0	8.075724453051373	0.0	0.0	0.0	0.0	0.0	17.492578773455364	0.0	0.0	0.0	0.0	0.0	0.0	0.0	0.0	18.683056273988267	8.653243754953982	21.69079767908465	0.0	0.0	16.478658900824016	16.13365116626131	8.093581223539049	6.867396075695187	23.61498134416474	10.473024630459326	12.175707636908221	7.792064094402415	0.0	10.975478585743732	0.0	7.059444760550694	0.0	0.0	0.0	0.0	0.0	5.193788021774437	8.927614898403743	0.0	0.0	0.0	0.0	0.0	11.555870902432627
2L_22839	0.0	0.0	0.0	0.0	0.0	0.0	0.0	0.0	0.0	0.0	0.0	0.0	0.0	0.0	0.0	0.0	0.0	0.0	0.0	0.0	0.0	0.0	0.0	0.0	0.0	0.0	0.0	0.0	0.0	0.0	0.0	0.0	0.0	0.0	0.0	0.0	0.0	0.0	0.0	0.0	0.0	0.0	0.0	0.0	0.0	0.0	0.0	0.0	0.0
2L_22840	0.0	0.0	0.0	0.0	0.0	0.0	0.0	0.0	0.0	0.0	0.0	0.0	0.0	0.0	0.0	0.0	0.0	0.0	0.0	0.0	0.0	0.0	0.0	0.0	0.0	0.0	0.0	0.0	0.0	0.0	0.0	0.0	0.0	0.0	0.0	0.0	0.0	0.0	0.0	0.0	0.0	0.0	0.0	0.0	0.0	0.0	0.0	0.0	0.0
2L_22841	0.0	0.0	0.0	0.0	0.0	0.0	0.0	0.0	0.0	0.0	0.0	0.0	0.0	0.0	0.0	0.0	0.0	0.0	0.0	0.0	0.0	0.0	0.0	0.0	0.0	0.0	0.0	0.0	0.0	0.0	0.0	0.0	0.0	0.0	0.0	0.0	0.0	0.0	0.0	0.0	0.0	0.0	0.0	0.0	0.0	0.0	0.0	0.0	0.0
2L_22842	26.26050420168067	10.396523402574179	0.0	0.0	0.0	0.0	0.0	0.0	38.86589323539128	17.3982636532874	0.0	0.0	0.0	0.0	0.0	0.0	0.0	0.0	0.0	0.0	0.0	0.0	0.0	0.0	0.0	10.803219359369091	0.0	9.196924548431005	0.0	0.0	0.0	10.435254463680096	7.964192988324493	0.0	17.648823705900003	0.0	0.0	0.0	0.0	0.0	0.0	6.955602389944981	11.956001912960305	0.0	0.0	0.0	0.0	10.418620157946282	0.0
2L_22843	9.827816652252537	0.0	10.191809861595221	0.0	6.071238086333612	0.0	11.619093579017775	0.0	10.908973885552863	4.883387156398775	13.150722402058351	0.0	0.0	0.0	2.9573225820856637	17.0741799129103	0.0	0.0	0.0	18.72761318676791	6.505410549954397	8.153447889276178	0.0	0.0	0.0	9.096822025225487	0.0	10.325661023004539	11.835650161852515	7.873501180631502	6.8651692207003165	8.786978166995349	13.41245489503189	16.50248073541655	4.953714964231701	0.0	0.0	45.63496952953084	15.308977260810625	0.0	14.754898995338927	1.9523154754386023	6.711679664952951	4.683895595967166	0.0	0.0	7.260656101927994	2.92432376475102	4.343786365636479
2L_22844	0.0	0.0	0.0	0.0	0.0	0.0	0.0	0.0	0.0	177.46228926353152	0.0	0.0	0.0	0.0	0.0	0.0	0.0	0.0	0.0	0.0	0.0	0.0	0.0	0.0	0.0	0.0	0.0	0.0	0.0	0.0	166.32016632016632	0.0	162.46953696181967	0.0	180.01800180018003	0.0	0.0	0.0	0.0	0.0	0.0	0.0	0.0	0.0	0.0	0.0	0.0	0.0	0.0
2L_22845	0.0	0.0	0.0	0.0	0.0	0.0	0.0	29.595167701017775	39.80242078323203	0.0	0.0	0.0	0.0	0.0	0.0	0.0	0.0	0.0	0.0	0.0	0.0	0.0	0.0	0.0	0.0	22.12707579629814	0.0	0.0	21.59174331735544	0.0	16.69881187953477	0.0	16.31220250620679	0.0	0.0	0.0	0.0	0.0	0.0	0.0	0.0	0.0	0.0	34.17927027257968	0.0	0.0	0.0	0.0	0.0
2L_22846	0.0	0.0	0.0	6.048893203766041	0.0	8.583212095462486	9.169117495363865	4.80077964661461	0.0	0.0	0.0	0.0	0.0	0.0	3.5006222356023784	0.0	0.0	0.0	21.800305567616373	5.542031459341579	0.0	0.0	0.0	0.0	10.998297096999481	3.5893432399206757	3.6012481926235638	3.0556557131594873	7.005008581135513	0.0	13.543987485355565	10.401263406795147	10.584334655493139	0.0	0.0	6.282215988867914	12.50414199703652	0.0	9.060720417880425	0.0	26.198356489769544	4.621963803090477	7.944704854214666	0.0	0.0	0.0	0.0	10.38468328446763	25.708989662415256
2L_22847	297.6190476190476	0.0	0.0	0.0	0.0	0.0	0.0	0.0	0.0	0.0	0.0	0.0	0.0	0.0	0.0	0.0	0.0	0.0	0.0	0.0	0.0	0.0	0.0	0.0	0.0	0.0	0.0	0.0	0.0	0.0	0.0	0.0	0.0	0.0	0.0	0.0	0.0	0.0	0.0	0.0	0.0	0.0	0.0	0.0	0.0	0.0	0.0	0.0	0.0
2L_22848	8.779322938614975	5.213595806600621	12.139310729936755	18.259687448929938	5.423519962078748	12.954995640643968	6.919663399893577	14.49202902173732	0.0	8.72479298247451	11.747720061229117	0.0	0.0	0.0	0.0	10.168398853411345	0.0	0.0	10.968033119072809	4.182408205550307	0.0	14.567172875924104	0.0	0.0	16.600182934015933	10.835087263084047	0.0	0.0	0.0	7.0335062169161455	4.088499663720903	10.466036925224877	11.981529274470475	7.370945795538809	0.0	0.0	0.0	0.0	13.67571862482444	0.0	0.0	3.488060195547631	17.98690553277214	0.0	0.0	0.0	0.0	15.674030326113876	15.521454919098298
2L_22849	0.0	6.9039413220219155	16.075102880658434	12.089910244506346	21.545780474351904	0.0	4.58157400891391	0.0	0.0	11.553534457261165	15.556551174830744	12.214665415884928	0.0	0.0	10.495029554003224	0.0	0.0	0.0	3.631018776724298	16.61527009783071	0.0	9.645061728395062	0.0	19.90953109072375	0.0	3.5870064279155187	0.0	6.107332707942464	24.501568100358423	9.313900810681925	13.535169785169785	6.9296611672875645	10.577443812618467	4.880372313843078	0.0	9.417189006750242	0.0	10.796710889994472	27.164464534075105	0.0	0.0	4.618954712072839	15.879065040650406	16.622340425531913	29.59280303030303	0.0	0.0	10.377922422954303	0.0
2L_22850	2.414432511782431	5.735237355665583	0.0	10.04332186888142	5.966165280080139	14.251195853472055	15.224007956066558	7.971007850247082	0.0	0.0	12.923127422682544	40.58783359394105	0.0	0.0	11.624564914331318	16.778683018798276	0.0	0.0	6.0327148091384775	4.600875224493956	9.589235507788375	0.0	0.0	8.269615942496399	15.217582516580318	8.939386489905198	0.0	5.073479199242631	5.815407340207146	11.605855850627993	2.2487853747994366	2.878301663859843	6.590165101209559	12.162658530118392	14.60394822608275	7.82304073248695	0.0	0.0	7.522015057569743	0.0	21.749311634286776	11.511164582602296	19.78656887704626	0.0	49.16662569447859	0.0	7.134998451705337	14.368567551521373	17.07443986232879
2L_22851	0.0	0.0	0.0	0.0	0.0	0.0	0.0	0.0	0.0	0.0	0.0	0.0	0.0	0.0	0.0	0.0	0.0	0.0	0.0	0.0	0.0	0.0	0.0	0.0	312.63677859063336	0.0	0.0	0.0	0.0	0.0	0.0	0.0	0.0	0.0	0.0	0.0	0.0	0.0	0.0	0.0	0.0	0.0	0.0	0.0	0.0	0.0	0.0	0.0	0.0
2L_22852	5.050096961861668	0.0	6.982850120105023	0.0	0.0	0.0	7.9607439792893295	0.0	0.0	0.0	13.515193780848431	21.22367203484078	0.0	0.0	12.157138306899665	11.69825976687708	0.0	0.0	6.309100498923668	0.0	13.371415123605363	0.0	0.0	17.29696818741611	0.0	6.232626553482169	12.506597230038848	0.0	6.081837201381794	8.091714731452171	0.0	6.020339113661596	0.0	0.0	0.0	5.45429951522186	0.0	0.0	0.0	0.0	15.163830019531014	0.0	27.590773645293016	9.62741888899586	0.0	0.0	0.0	0.0	0.0
2L_22853	13.528138528138529	2.677892391572137	3.117595710188303	9.378839462404923	5.5714341428627145	6.65415685178531	10.662572238926918	3.7218165442189024	5.00545594698221	0.0	6.034056213267682	18.951238463433587	0.0	0.0	8.141598684317653	10.445718822140746	0.0	0.0	11.267161295047519	12.88942165165049	2.9849320629462475	0.0	0.0	7.722484786704969	5.684305065284244	19.478531875226093	5.58375351078502	11.844524039645991	13.576626479852287	10.837993670611695	6.3000063000063005	5.375737147956413	8.20553216978887	3.7859857949812974	9.091818272736365	14.610911428654921	19.38773531863743	8.375630266177529	0.0	0.0	0.0	16.124350994872454	6.159152500615916	12.89490651192779	0.0	0.0	13.325870845659763	18.78508786053951	7.972383662991398
2L_22854	0.0	0.0	17.536475869809202	0.0	0.0	0.0	19.992322947987972	20.93521806123133	0.0	25.20771154311527	0.0	0.0	0.0	0.0	0.0	0.0	0.0	0.0	0.0	24.16766559684467	33.58048570814528	0.0	0.0	0.0	0.0	0.0	0.0	13.32508954460174	0.0	0.0	0.0	30.238521457254826	34.6170888412968	0.0	0.0	0.0	0.0	0.0	0.0	0.0	38.081891299049474	0.0	0.0	24.177949709864603	0.0	0.0	37.479011753418085	15.095159887933534	0.0
2L_22855	0.0	0.0	0.0	0.0	0.0	0.0	0.0	0.0	0.0	0.0	0.0	0.0	0.0	0.0	0.0	0.0	0.0	0.0	0.0	0.0	0.0	0.0	0.0	0.0	0.0	0.0	0.0	0.0	0.0	0.0	0.0	0.0	0.0	0.0	0.0	0.0	0.0	0.0	0.0	0.0	0.0	0.0	0.0	0.0	0.0	0.0	0.0	0.0	0.0
2L_22856	0.0	0.0	0.0	0.0	0.0	0.0	0.0	0.0	0.0	0.0	0.0	0.0	0.0	0.0	0.0	0.0	0.0	0.0	0.0	0.0	0.0	0.0	0.0	0.0	0.0	0.0	0.0	0.0	0.0	0.0	0.0	0.0	0.0	0.0	0.0	0.0	0.0	0.0	0.0	0.0	0.0	0.0	0.0	0.0	0.0	0.0	0.0	0.0	0.0
2L_22857	9.00057603686636	10.689973659904902	8.296827293243064	0.0	3.706800941823984	17.70864323458994	4.729366718878875	4.952417175775153	6.660485735903748	11.926229117172817	0.0	12.608686880913474	0.0	0.0	7.222385929636628	0.0	0.0	0.0	0.0	11.43416436839963	3.971885406339765	0.0	0.0	10.275887014567099	15.127586060837102	0.0	7.429994590963938	6.304343440456737	14.452537865649209	9.614349223929732	0.0	3.5765993121484208	0.0	0.0	0.0	6.480646198193715	12.899098095061193	0.0	0.0	0.0	18.017238894173946	9.535906502343927	16.39129294518752	11.439029970258522	0.0	0.0	8.866002780378473	7.141796076011564	10.608413745109521
2L_22858	0.0	0.0	0.0	0.0	0.0	0.0	0.0	0.0	0.0	0.0	0.0	0.0	0.0	0.0	0.0	0.0	0.0	0.0	0.0	0.0	0.0	0.0	0.0	0.0	0.0	0.0	0.0	0.0	0.0	0.0	0.0	0.0	0.0	0.0	0.0	0.0	0.0	118.45534233593935	0.0	0.0	0.0	0.0	0.0	0.0	0.0	0.0	0.0	0.0	0.0
2L_22859	2.2952625780389275	2.7260806865361595	12.694785616807895	0.0	2.835845656264312	0.0	0.0	7.5775802134225465	20.382113676143497	4.562012577468676	0.0	0.0	0.0	0.0	5.525403734344113	5.316844027722024	0.0	0.0	8.602434202131397	8.747576647906758	21.27051845369408	7.616871370084737	0.0	7.861449808573697	2.8932966656202574	5.665441514939061	5.684232365734879	4.823065830025514	0.0	11.033021834350212	4.275582681752347	5.472472777868226	4.176594780509503	0.0	18.510848514157328	4.957944238001154	9.8683074372499	0.0	7.150748504599718	0.0	13.783882506185517	3.6476680913850283	0.0	21.878247552371054	23.369946249123625	0.0	0.0	2.7318746943715184	4.057922789903076
2L_22860	0.0	5.884824567494818	6.851098231046437	0.0	0.0	0.0	7.8105412626989645	0.0	10.999781104356025	0.0	0.0	0.0	0.0	0.0	11.927758338844953	11.477537884483173	0.0	0.0	24.760243467474016	0.0	0.0	0.0	0.0	0.0	0.0	0.0	18.405935546094902	10.411612696336986	11.934171112145405	0.0	4.614876978916935	17.72024342889073	9.016067533952256	0.0	19.979800421773586	0.0	0.0	55.21780663828471	0.0	0.0	0.0	3.937133428270744	20.302644757857124	0.0	0.0	0.0	0.0	17.69199649462576	0.0
2L_22861	11.547557460645923	0.0	9.580195819202544	0.0	2.8534504922059427	0.0	14.562436994706191	11.436932370750274	10.254322581505201	13.771000201515637	6.180771496259705	9.70601452602134	0.0	0.0	2.779852628892732	0.0	0.0	0.0	2.8852792762796287	4.400940657056039	3.057509304000812	22.99246996608611	0.0	7.910253428699349	2.9112581555258155	0.0	5.7195198920612205	0.0	0.0	7.401009645735871	8.604250714959457	11.012891415368545	10.506307356558436	7.756080573267427	4.656440812213658	7.48308448751597	29.78870868926703	0.0	14.390280229122043	0.0	20.804178588616782	5.505469041187698	22.08118304669855	8.805626795522338	0.0	0.0	0.0	2.7488340820241093	16.33245696091357
2L_22862	4.849848684721036	2.880079812771771	3.352981806720716	5.043482383368209	8.988136558556361	0.0	11.467622505744323	0.0	10.766760211868306	0.0	0.0	0.0	0.0	0.0	2.918769761895519	11.234396125930838	0.0	12.34506937928991	12.117859513413409	4.620868164089801	0.0	0.0	0.0	8.305551264354069	3.056741995997502	2.992744091949069	6.005340549350537	0.0	5.840677985900603	0.0	2.2585573916372392	11.563236885338076	6.618802429188742	8.143673953354662	0.0	10.476047303543993	10.4257783625481	0.0	0.0	0.0	0.0	9.634321615621781	6.624183569375074	0.0	24.69013875857982	0.0	14.3320066672495	14.431005650604572	0.0
2L_22863	0.0	10.275633595567502	0.0	0.0	0.0	0.0	13.638173793976291	0.0	0.0	0.0	23.153936632306223	0.0	0.0	0.0	0.0	0.0	0.0	0.0	10.808614033039772	16.486469554436674	11.453809078747229	0.0	0.0	0.0	0.0	0.0	0.0	9.089983565309714	20.8385429690756	0.0	0.0	20.62782859099554	0.0	0.0	17.44360482559884	0.0	0.0	0.0	0.0	0.0	0.0	0.0	35.45093590470788	0.0	0.0	0.0	0.0	0.0	0.0
2L_22864	0.0	10.762300951243907	8.352962795903707	6.28217257630641	0.0	0.0	4.7613651405221695	24.92962367237289	0.0	6.003460394571432	0.0	0.0	0.0	0.0	7.271251869620637	0.0	0.0	15.377045147004553	0.0	5.755763389776267	3.9987587852730515	10.023555355084449	0.0	20.69082527425689	0.0	7.455537040971905	11.220397785542293	12.693995993774866	0.0	0.0	5.626527953997507	7.201596449901014	2.7481315453623085	0.0	6.089918870100813	9.786740402143687	12.98637210111709	0.0	0.0	0.0	9.06957086418499	4.800212745428878	0.0	11.51642530158639	0.0	0.0	17.85197853478101	14.380233506231674	0.0
2L_22865	2.7745716061440113	3.295355460107415	0.0	5.770696748154675	13.712168555460751	0.0	8.74741787158703	9.15997110945112	0.0	0.0	0.0	0.0	0.0	0.0	6.679248143753449	6.4271358818641	0.0	0.0	6.932560399065907	2.6435731168705168	11.019575173337916	9.20746725594457	0.0	0.0	0.0	17.121323409814284	10.306866331281235	2.915122137787329	10.024258706068686	0.0	2.5842163816060646	0.0	7.573160517176181	4.658950822910484	11.188191535126165	14.983221788241528	11.92906026441955	10.306866331281235	0.0	0.0	0.0	0.0	3.789658779123527	0.0	28.250183626193568	0.0	16.398523476946135	6.604718807399133	0.0
2L_22866	4.3767507002801125	5.198261701287089	6.051803437424353	0.0	2.7037842163892587	12.916892712289131	3.449655724358709	0.0	4.85823665442391	4.34956591332185	5.856583971700986	9.196924548431005	0.0	0.0	7.902139899484781	5.069245898980068	0.0	0.0	5.467887099067179	6.25516050741862	8.691419830343484	7.262164124909223	0.0	14.990705762427295	8.275679433281473	0.0	2.7097627331750833	0.0	5.270925574530887	14.02563886785043	12.229423994129876	7.826440847760073	0.0	18.373166357997473	4.412205926475001	2.3635297899294723	9.40875390463287	0.0	0.0	0.0	0.0	13.911204779889962	5.978000956480153	8.343763037129746	0.0	0.0	0.0	5.209310078973141	3.8689508952752374
2L_22867	0.0	12.264210336112948	4.759321130433954	7.158867438535754	4.252675251683953	0.0	0.0	11.363449124986008	0.0	0.0	9.21158928471088	0.0	0.0	0.0	12.428963296028492	0.0	0.0	0.0	8.600223347800341	9.83849455291749	4.556796827011233	0.0	0.0	0.0	0.0	4.2479891081559265	4.262078624269213	3.6163697144948435	8.290430356239792	0.0	3.205862882038672	4.103299750560408	6.26328207254509	5.77968533081185	0.0	7.435005044650922	0.0	0.0	0.0	0.0	0.0	5.470095942747787	18.805122515373185	6.561787430896176	0.0	0.0	0.0	12.290276670514888	0.0
2L_22868	2.55832992222677	12.154101857450616	7.0748876861579815	5.320946170648064	0.0	0.0	4.032835345382101	0.0	0.0	5.0848793485252575	6.846665502733531	0.0	0.0	0.0	3.0793439149854733	11.852448864090931	0.0	0.0	3.196128848738408	0.0	0.0	0.0	0.0	17.52495114919867	0.0	6.314775785992247	12.671440631924744	10.751705489283237	0.0	12.297551557484905	7.148431217199125	0.0	2.327643796014608	0.0	0.0	8.289284993907374	21.998691077880864	19.007160947887115	0.0	0.0	7.681848560037487	10.16434733201129	6.988608568034104	9.754313235383771	0.0	0.0	15.120472363556635	21.314884793047693	9.046028454282503
2L_22869	13.306365765382159	0.0	4.59973137568766	6.91881599685609	0.0	0.0	0.0	0.0	7.385098938170475	0.0	0.0	0.0	0.0	0.0	12.012194780140799	7.705858147480878	0.0	16.935374610486384	0.0	3.1695299143402846	0.0	11.039355301650383	0.0	11.393830013171268	4.193339802258868	4.105545360117912	4.119162425988949	0.0	0.0	5.330160821612309	6.196727508202918	3.965707732098994	3.026630718364748	16.75764204335984	0.0	7.185694145240125	0.0	24.714974555933697	0.0	0.0	0.0	10.573344914670463	4.543637090618298	6.341757300948093	0.0	0.0	0.0	3.959386200113714	11.762533273265996
2L_22870	0.0	6.953740243033221	4.0477636106051404	6.088558077233359	3.616865443563336	8.639495453465518	4.614621427994601	4.832260168887493	12.997774131180035	0.0	7.8343811818164015	0.0	0.0	0.0	3.5235771355079675	0.0	0.0	0.0	7.314419463670193	5.578372649238902	3.87551835057939	9.714632665452337	0.0	10.026570411590717	7.380278051975608	0.0	7.249725869740551	21.52984959862209	7.050943063634762	4.690541523018832	2.726560103609284	0.0	2.663435032160978	4.915574999385553	0.0	12.646821695622618	12.586136370787576	0.0	0.0	0.0	0.0	4.652271762455004	7.996801279488205	11.161492849668642	29.80625931445604	0.0	0.0	3.484259856100068	5.175514640237038
2L_22871	5.984297204136347	0.0	0.0	8.297632768347517	4.929150850253875	0.0	6.288916602048049	0.0	0.0	3.9647517708563784	10.676882307658635	8.383255620553731	0.0	0.0	2.4010076548926054	4.6207603368719115	0.0	10.15517101307986	7.476199518831799	9.502924810198083	7.9224738399913806	6.619667030748354	0.0	6.832225146414585	2.5145049216404827	4.923719279069023	4.940050022946532	0.0	4.804597038446385	0.0	18.579107050956917	7.134021148092292	9.074482627447479	0.0	16.087399624680966	2.1544239372011273	0.0	7.4100750344197985	6.214569187420221	0.0	0.0	3.170113689787257	5.449116153359925	11.408362329587588	0.0	0.0	11.78964444790274	9.49686555952208	7.053315305059413
2L_22872	6.502965352200604	0.0	13.487631841601251	0.0	4.017275893251338	0.0	0.0	0.0	0.0	0.0	0.0	13.664767719445921	0.0	0.0	3.913659964784888	0.0	0.0	0.0	12.186259667258241	0.0	0.0	0.0	0.0	22.273153499891976	16.39464534488391	8.025698285911488	16.104635034747762	3.4161919298614802	3.915764083045525	0.0	0.0	7.752337620505243	2.958294555022208	0.0	0.0	7.023453417998724	0.0	0.0	0.0	0.0	0.0	18.08557941158309	8.882099017639849	0.0	33.10600542938489	0.0	9.608603158924375	7.739980015371601	11.496955318807698
2L_22873	0.0	4.218159853073056	19.64308514295255	0.0	0.0	10.481488119757291	22.393946468390666	0.0	0.0	0.0	0.0	0.0	0.0	0.0	8.549650169689183	8.22693845180536	0.0	0.0	4.436948958670264	10.151573138531411	0.0	23.571702171543066	0.0	12.164295845406398	0.0	0.0	4.397705629019229	3.731449100795396	0.0	0.0	13.23151681146908	4.233874126075457	0.0	0.0	7.160620596665872	0.0	0.0	39.57935066117305	11.06460289693433	0.0	21.328282795967247	2.8220821152521407	0.0	0.0	72.3222680263253	0.0	0.0	8.454250247498177	0.0
2L_22874	2.6337968815844923	6.256314967920745	0.0	5.477906234678981	0.0	7.77299738438638	8.30359607987229	0.0	5.847081283200458	10.46975157896941	7.04863203673747	0.0	0.0	0.0	15.850900093361801	12.202078624093614	0.0	0.0	6.580819871443683	7.528334769990551	10.460469884307203	8.740303725554464	0.0	0.0	13.280146347212746	3.2505261789252136	0.0	2.767216235811099	6.343768833063723	4.220103730149687	7.359299394697625	6.279622155134925	2.3963058548940954	4.422567477323286	0.0	0.0	11.323810009115668	9.783922080844548	8.205431174894663	0.0	23.725355287195423	6.278508351985735	0.0	15.063076633402373	53.63368195226602	0.0	7.783251998349951	6.26961213044555	4.656436475729489
2L_22875	8.843672175684855	2.1007238254012806	19.5652599244781	0.0	4.37061790921877	0.0	0.0	11.678600249688474	3.9266255051603713	0.0	4.733530626889862	0.0	0.0	0.0	4.257888376901467	12.291515412740894	0.0	9.004466215242761	0.0	0.0	2.3415869590465808	11.739155954686858	0.0	6.058050664689318	4.459161659771317	2.1829009006649116	6.5704231089665255	1.8583326147780554	0.0	11.336094806028083	8.23693375198922	12.651298993209627	8.04623301118362	8.90996656980543	7.132250467519018	1.910301414998464	0.0	6.5704231089665255	11.0207653260273	0.0	5.310945220786615	8.432703372912696	7.247497197634417	10.11565566308123	0.0	0.0	0.0	6.315566102083126	0.0
2L_22876	14.21100500227376	2.411199152029482	0.0	4.222397029459242	10.03314197623299	0.0	0.0	0.0	9.013917939995249	0.0	0.0	0.0	0.0	0.0	4.8871806563434745	18.81084426360953	0.0	0.0	5.072528277442948	0.0	10.750642082098354	0.0	0.0	6.953396943008568	2.559100506881037	5.011043086201216	10.055326922559653	4.265967730513699	2.44490408641269	16.264383407466394	11.34516823466346	7.260545397649181	1.8470843219852167	10.226810196538839	0.0	4.385266731656319	17.456896739837248	0.0	6.324786649134357	0.0	0.0	6.452673431326858	8.318637074501714	7.740462299110814	0.0	0.0	0.0	0.0	10.767612314272148
2L_22877	4.631001778304682	0.0	6.403360483581784	0.0	11.443402077664082	6.833625812518109	3.6500506627031983	7.644394976715173	5.140457870863473	18.40895116841613	12.393600935964741	9.731185725518284	0.0	0.0	8.361185370824144	0.0	0.0	0.0	5.785523694033737	6.618530827351652	21.45806970561981	0.0	0.0	0.0	0.0	8.573094201159082	0.0	4.865592862759142	5.5771204211841345	3.7101015677405185	6.469923482371615	2.760362954604175	4.2134216017069415	3.8880974450534067	0.0	20.00664220521213	19.910641042999018	25.804587023389274	0.0	0.0	0.0	0.0	6.325270721586883	13.242694446896795	0.0	0.0	13.685282300003285	8.267888403349486	16.374812917762416
2L_22878	8.896543870637135	6.339848866456155	0.0	7.401395829239437	2.198373774983694	0.0	5.609643425820459	2.9371051245729087	0.0	7.073028667338841	4.76182993314867	14.955540915742725	0.0	0.0	10.708360166699185	0.0	0.0	9.058299213739629	6.668686537722425	6.781202303777859	4.711172167902407	5.90466911710435	0.0	6.094268584167334	17.943282629354808	2.1959513245429405	2.2032347451881904	0.0	2.1428234699169013	5.701933696774588	4.971706844963122	10.605778749455657	9.71320468085809	2.987744868100027	3.5874452331642095	1.921722108990085	22.95000952425395	0.0	5.543326361676547	0.0	10.685393174384547	5.6554120667547885	7.290826196424579	10.176131882669198	0.0	0.0	0.0	8.471098095739503	18.87443561505337
2L_22879	9.590302286328065	2.8475977096202105	3.315166222434393	0.0	0.0	7.075848854207795	18.89714736222279	3.9576781726924954	0.0	0.0	0.0	0.0	0.0	0.0	5.771702611868583	0.0	0.0	0.0	0.0	2.2843765548037926	3.1740953193520784	0.0	0.0	0.0	3.0222674622080565	8.876974017097053	2.9688055723293068	0.0	8.662208516683414	7.683217854568979	4.466169879703714	5.716412219631417	10.906923802485208	8.051828006512318	4.833995751884533	10.357896394105527	0.0	8.906416716987922	0.0	0.0	21.597463593875535	7.620531082431666	13.098949464252968	0.0	24.411678547016894	0.0	14.170367494310597	2.853649989555641	4.238807640365995
2L_22880	0.0	0.0	0.0	0.0	0.0	11.638896260189854	0.0	0.0	17.510252252693952	15.676880676990415	0.0	0.0	0.0	0.0	9.493736981713164	18.270780271942293	0.0	0.0	0.0	3.7575169125836236	0.0	0.0	0.0	0.0	4.971256196670849	0.0	0.0	0.0	14.248261712071127	0.0	11.019445648420914	9.402791124517401	0.0	13.244261261595351	0.0	8.518729278191032	16.955704916476197	14.649953999144442	12.2864009200057	0.0	0.0	6.267415581045831	10.773075928639146	0.0	0.0	0.0	0.0	0.0	13.944628668483187
2L_22881	0.0	17.460681455475843	6.775894079223754	50.96076326992796	0.0	28.924765239374125	0.0	0.0	0.0	0.0	26.229267403446787	0.0	0.0	0.0	5.898413975466138	0.0	0.0	0.0	0.0	9.338110087913638	19.46267448287674	0.0	0.0	0.0	12.354472040903186	6.047905459141862	0.0	0.0	11.803170331551055	7.851894426568299	0.0	5.841909743662843	8.91709862578593	16.45719401550597	19.7604831833348	0.0	0.0	36.40778908239629	0.0	0.0	0.0	0.0	20.07978367379722	0.0	0.0	0.0	0.0	5.832597453954559	0.0
2L_22882	3.7420668183451085	4.4444483950652405	0.0	0.0	4.623403018804767	0.0	0.0	12.354059945605073	16.614925020997113	0.0	0.0	0.0	0.0	0.0	31.529074536083453	0.0	0.0	0.0	14.024924160222604	3.5653890570365987	4.954036449818583	12.418118034211917	0.0	0.0	0.0	4.618308359830878	0.0	11.794882279211599	9.013150186121551	17.987617324233998	10.456003750220013	0.0	17.023212171188145	0.0	7.544761181901929	4.041576505830783	0.0	0.0	11.658177570365845	0.0	11.23623280575475	2.973476294108919	5.111115654325026	7.133812487738759	0.0	0.0	0.0	13.361683857215265	13.231617479231323
2L_22883	7.515632515632515	0.0	0.0	7.8156995520041015	9.285723571437856	0.0	0.0	0.0	8.342426578303684	0.0	30.17028106633842	0.0	0.0	0.0	9.046220760352947	0.0	0.0	0.0	4.694650539603133	3.580394903236247	9.949773543154159	12.47038284075321	0.0	12.870807977841615	4.736920887736869	0.0	4.653127925654183	0.0	0.0	0.0	3.5000035000034995	4.479780956630345	0.0	6.3099763249688285	0.0	4.0585865079597	0.0	27.9187675539251	0.0	0.0	11.283523347866511	2.985990924976381	10.265254167693191	7.163836951070993	0.0	0.0	22.20978474276627	4.47263996679512	13.287306104985664
2L_22884	0.0	11.995988541431746	13.965700240210046	0.0	0.0	0.0	7.9607439792893295	0.0	0.0	0.0	0.0	0.0	0.0	0.0	0.0	0.0	0.0	0.0	6.309100498923668	4.811661928783555	0.0	0.0	0.0	0.0	6.365907256370364	0.0	6.253298615019424	0.0	12.163674402763588	0.0	4.703624613126876	6.020339113661596	9.189453448066724	0.0	0.0	21.81719806088744	0.0	56.27968753517481	0.0	0.0	15.163830019531014	12.038542597981698	0.0	0.0	51.419169066227894	0.0	14.923769385976435	18.032227196445486	0.0
2L_22885	5.302002035968782	0.0	14.662326617987743	0.0	13.101472212432512	0.0	0.0	8.752015151488632	0.0	0.0	14.189348339988138	22.282335010450417	0.0	0.0	0.0	12.281783413205865	0.0	0.0	0.0	0.0	0.0	0.0	0.0	0.0	6.683446573196439	39.26110598535561	0.0	16.71175125783781	6.385206752994662	8.495339456774014	0.0	18.96192319409804	0.0	8.90291196444533	0.0	17.17910013582942	0.0	0.0	0.0	0.0	31.840441181153007	4.213013324075939	0.0	10.10764643452772	0.0	0.0	0.0	25.2422626154518	18.747410513922766
2L_22886	0.0	15.796108049591355	12.259859992398885	0.0	0.0	0.0	13.97675804904025	0.0	0.0	0.0	0.0	0.0	0.0	0.0	10.672204829492852	10.269376001905997	0.0	0.0	0.0	0.0	5.869081911254786	0.0	0.0	0.0	11.17668721873168	10.94268495189322	0.0	23.289133662859047	0.0	0.0	8.25820090964083	0.0	12.100511690304344	7.444142873945351	17.876663535271103	4.788084182180857	0.0	0.0	0.0	0.0	0.0	10.568094991674103	12.110349504686704	16.902955904413783	0.0	0.0	0.0	0.0	0.0
2L_22887	0.0	0.0	0.0	0.0	0.0	0.0	0.0	0.0	0.0	0.0	0.0	0.0	0.0	0.0	0.0	0.0	0.0	0.0	0.0	28.35672763363108	0.0	0.0	0.0	0.0	0.0	0.0	0.0	0.0	0.0	0.0	0.0	0.0	0.0	0.0	0.0	0.0	0.0	0.0	92.72137227630971	0.0	0.0	0.0	0.0	0.0	0.0	0.0	0.0	0.0	0.0
2L_22888	0.0	5.557889869300662	0.0	0.0	5.781676940706591	0.0	7.376622303660133	0.0	20.777364308228048	0.0	0.0	19.66637953752542	0.0	0.0	11.26510509779801	0.0	0.0	0.0	0.0	13.375814921524094	6.195142017435608	15.529155990371924	0.0	16.027798613915976	0.0	5.775305946832534	5.794461190437286	14.749784653144065	11.271161605915106	29.991932170246205	4.3584949245326605	5.578595153539674	0.0	0.0	18.869811509452834	15.16226657690605	0.0	34.76676714262371	0.0	0.0	0.0	0.0	0.0	0.0	0.0	0.0	0.0	5.569702600159962	0.0
2L_22889	0.0	0.0	0.0	38.44741642973447	11.419709733817987	27.277910075641646	14.569974487974672	0.0	0.0	0.0	0.0	0.0	0.0	0.0	0.0	0.0	0.0	0.0	0.0	0.0	0.0	0.0	0.0	31.657391051088698	0.0	0.0	11.444960612168055	0.0	0.0	0.0	17.21740852175635	0.0	0.0	15.520190215451281	0.0	9.982610292869822	39.738836367393496	0.0	0.0	0.0	0.0	7.344424883792837	0.0	17.620369146733626	0.0	0.0	0.0	0.0	0.0
2L_22890	0.0	2.798008936840544	6.51487019121144	4.899763096454286	5.821340159824893	0.0	0.0	7.777516366811004	15.689925237506243	4.6823823024678495	6.304713088269136	0.0	0.0	0.0	5.671192751081426	10.914260299651016	0.0	11.993283761093787	0.0	4.48919170980967	3.1188208362182426	0.0	0.0	0.0	11.87854778814016	8.72238818988639	0.0	0.0	5.674241779442221	3.774710196624654	10.970987224285377	5.6168651994478624	17.147180681986242	11.867417214875411	4.749815350928233	5.088760708660816	0.0	8.75131816729895	7.339422607623458	0.0	28.295146674966574	5.615868948082227	0.0	8.982204008308537	0.0	0.0	0.0	2.803955820872086	0.0
2L_22891	0.0	0.0	0.0	0.0	0.0	0.0	0.0	0.0	0.0	0.0	0.0	0.0	0.0	0.0	0.0	0.0	0.0	0.0	0.0	0.0	0.0	0.0	0.0	0.0	0.0	144.99057561258516	0.0	0.0	0.0	0.0	0.0	0.0	0.0	0.0	0.0	0.0	0.0	0.0	0.0	0.0	0.0	0.0	0.0	0.0	0.0	0.0	0.0	0.0	0.0
2L_22892	0.0	0.0	0.0	0.0	0.0	0.0	0.0	0.0	0.0	0.0	0.0	0.0	0.0	0.0	0.0	0.0	0.0	0.0	0.0	0.0	0.0	0.0	0.0	0.0	0.0	0.0	0.0	0.0	0.0	0.0	0.0	0.0	0.0	0.0	0.0	0.0	0.0	0.0	0.0	0.0	0.0	0.0	0.0	0.0	0.0	0.0	0.0	0.0	0.0
2L_22893	0.0	0.0	0.0	0.0	0.0	0.0	0.0	0.0	0.0	0.0	0.0	0.0	0.0	0.0	0.0	24.622051509331758	0.0	0.0	0.0	0.0	0.0	35.27336860670194	0.0	0.0	0.0	0.0	13.161704703993262	0.0	0.0	0.0	19.8000198000198	0.0	9.670805771536886	0.0	0.0	0.0	0.0	0.0	0.0	0.0	0.0	16.892177232723526	0.0	0.0	0.0	0.0	0.0	12.651181620363344	18.792047205622584
2L_22894	3.1774275546517545	0.0	4.393480075567858	6.608577272441902	7.8515584362051065	9.377388303583569	5.008752795510154	15.734939695843618	7.053952153042546	6.315383959556281	0.0	0.0	0.0	0.0	3.824523225373417	0.0	0.0	32.35198964736332	0.0	6.0548172883198035	8.413046953215046	0.0	0.0	10.88293229727818	16.021244169769115	0.0	0.0	10.015156269821665	3.8265794206558756	0.0	11.837734257663085	3.787885961905231	0.0	10.670821173043372	0.0	10.295232963963253	13.661108872207157	0.0	19.79815778141844	0.0	9.540801236487841	2.5248094084497796	13.019703150768164	6.057393806314834	0.0	0.0	9.389759528258482	15.127391546057234	5.617551477837355
2L_22895	0.0	6.458254488809782	0.0	0.0	3.359147260313086	0.0	0.0	0.0	0.0	0.0	0.0	0.0	0.0	0.0	0.0	0.0	0.0	0.0	10.189850501306678	2.5904440591014994	14.397479865124406	9.022420715477963	0.0	9.31213147239698	3.42719976530536	10.0663371618969	0.0	8.56960691784375	3.2742655822299054	13.068957044951983	0.0	9.723470967984499	7.420959361837073	9.13063565659314	16.445006254584044	2.936419471045142	11.689316665926343	0.0	0.0	0.0	8.163718475801105	0.0	0.0	5.183092751444787	0.0	0.0	8.034477550062828	3.2359904266459214	4.806735582436957
2L_22896	0.0	0.0	6.587875673610288	9.909339453341381	0.0	0.0	0.0	15.729342065215425	0.0	0.0	0.0	0.0	0.0	0.0	0.0	11.036565244310927	0.0	24.25536043465606	0.0	4.539497486707217	6.307540538563042	0.0	0.0	0.0	0.0	5.880087378098439	0.0	0.0	0.0	0.0	4.437571139812335	5.679807658993436	0.0	0.0	0.0	5.145785241682096	0.0	0.0	0.0	0.0	0.0	3.785866829105593	6.507535726371138	0.0	0.0	0.0	0.0	5.670753767932341	16.846659181134438
2L_22897	0.0	3.217370713175262	3.745655040153422	16.902398788436056	13.387669420956522	0.0	0.0	0.0	0.0	0.0	0.0	11.384542523543233	0.0	0.0	6.521183412196177	6.2750373992228985	0.0	0.0	0.0	5.162025661461968	0.0	0.0	0.0	0.0	6.829444192513836	3.3432292920377646	0.0	5.692271261771617	9.78703413717507	0.0	5.046121550975919	12.917426641934098	19.71717681575481	4.548696525523646	10.92342243933131	8.777185870369157	0.0	0.0	8.439445292139837	0.0	16.26799239959395	0.0	7.399952640303101	0.0	0.0	0.0	0.0	3.224208908102308	0.0
2L_22898	2.8183621933621934	3.3473654894651714	0.0	0.0	0.0	0.0	4.442738432886217	0.0	6.256819933727764	0.0	0.0	0.0	0.0	0.0	10.176998355397068	6.5285742638379665	0.0	0.0	3.52098790470235	13.426480887135927	14.924660314731238	0.0	0.0	9.653105983381213	17.76345332901326	0.0	0.0	0.0	3.3941566199630717	0.0	15.75001575001575	10.079507152418277	2.564228803059023	0.0	5.682386420460228	3.043939880969775	0.0	10.469537832721914	0.0	0.0	8.462642510899885	0.0	0.0	0.0	0.0	0.0	0.0	3.354479975096341	9.965479578739249
2L_22899	7.302539336345226	0.0	3.365779447204384	5.062732316129157	6.01496161552245	0.0	3.8371306857643224	0.0	0.0	0.0	0.0	10.229948788876364	0.0	0.0	0.0	5.638637750228647	0.0	0.0	6.082055442801006	9.277010130958914	0.0	0.0	0.0	16.674503683397866	6.136817900361398	6.008333558645842	6.028261696485464	2.557487197219091	0.0	3.9002594452582984	6.801533519090771	17.41105706590027	15.502818412387372	28.61164837428614	19.631188854981467	7.887024162687225	31.396714229200196	0.0	0.0	0.0	0.0	11.605312602634482	6.6494667127696365	23.202394487111068	0.0	0.0	0.0	17.383302989812226	8.607044521659198
2L_22900	0.0	8.10118706694092	4.715690990200794	0.0	4.213689687879364	20.130222408762283	5.376086843156429	0.0	0.0	13.55708856100317	9.127143852001538	0.0	0.0	0.0	8.210015479984188	0.0	0.0	0.0	4.260691246026373	6.49886805965571	0.0	0.0	0.0	0.0	0.0	0.0	4.223006856896233	3.5832173565315606	0.0	5.464534623837831	3.176473764709059	4.06568355727796	6.205864666226877	17.180103607478156	6.87616508022078	7.366846098481472	0.0	0.0	0.0	0.0	10.240508584618347	10.839899828485684	9.316365126982056	13.00326707085155	69.44926731022987	0.0	20.156779430409728	0.0	18.088601588299813
2L_22901	0.0	0.0	0.0	0.0	3.4047653095272143	0.0	4.344010912155411	9.097773774757316	0.0	5.477231150108997	0.0	11.581312394320523	0.0	0.0	6.633895224258827	19.150484507258035	0.0	14.029180695847362	0.0	5.251245858079829	0.0	18.289894833104707	0.0	9.438592517083853	6.947483968680742	3.401013502023603	6.824587624292802	2.895328098580131	9.956192751891676	0.0	17.9666846333513	3.285172701528919	5.014491881537643	0.0	0.0	5.95259354500756	11.848060472500652	0.0	8.585312247806453	0.0	0.0	0.0	11.291779584462512	0.0	0.0	0.0	0.0	13.119743902599021	4.872012238494743
2L_22902	0.0	2.671147070686565	0.0	0.0	2.7787001518559635	0.0	10.635714374345238	3.712441691462683	0.0	4.47008285298568	12.03771415845845	0.0	0.0	0.0	5.414060586044988	0.0	0.0	0.0	8.429085402088447	6.428477297296718	5.95482668476934	0.0	0.0	7.7030326839676775	11.339973833010381	0.0	2.7848443202403876	7.08881337989896	5.416971371306303	3.60356464614797	4.189424844336683	5.362196248339395	8.184863323013586	15.10579722733092	9.068916967263476	12.145090104423485	19.338899713300812	25.063598882163486	7.0066528168495985	0.0	6.753060824818849	3.574163444707245	0.0	4.287475213033924	0.0	0.0	13.292304420355835	10.707297290786103	11.92845313807781
2L_22903	6.658144242036859	3.9539350748044977	4.603161451284742	0.0	8.226278600199981	9.824929579817235	10.495596834737906	0.0	22.171818288646033	13.233578617713013	0.0	0.0	0.0	0.0	0.0	0.0	0.0	16.94800352518473	16.636077079935934	6.343786942646774	8.814564481183549	0.0	0.0	11.402326530705325	4.196466826719911	0.0	8.244468270957746	6.9954235938848806	4.009205134989936	10.668271174651334	18.60404544968303	3.9686650085584256	9.086663141041367	16.770138420722525	0.0	10.78657890706068	0.0	0.0	10.371518151712493	0.0	9.996141489385098	13.226536983116855	18.188101344100687	0.0	67.79201410073892	0.0	19.675782456678846	15.849355050119621	17.656957105954103
2L_22904	5.0644194149582695	6.015005031551709	0.0	0.0	3.1285988663834874	0.0	0.0	0.0	11.24311148613134	0.0	0.0	0.0	0.0	0.0	0.0	0.0	0.0	0.0	0.0	2.4126540811370747	13.409337458045536	16.80636961408374	0.0	0.0	0.0	0.0	3.1355167190454734	2.660482994724794	9.148628620569777	0.0	11.792411111753143	0.0	13.82327313912249	17.007945261628972	10.210890629618834	2.734884158511698	10.887043655956356	0.0	0.0	0.0	0.0	4.024228268714624	6.917255786284466	0.0	0.0	0.0	7.483047156666572	12.055578628593542	4.476834841952061
2L_22905	3.8618388531883343	6.880052251703501	0.0	8.032051096696257	7.157075866912742	5.698629137774617	0.0	3.187368839772243	8.573358801924547	0.0	5.1675740926773415	8.11493342508618	0.0	0.0	4.648317587932224	0.0	0.0	0.0	7.236909395824206	1.8397530904172414	2.556299950101025	0.0	0.0	13.227093319788791	4.86804672545969	2.383063093978476	11.954835587537133	0.0	2.3254083417048035	3.0938909267317127	10.790668230114598	6.90568310096477	0.0	3.24232347494073	0.0	4.1709349234049515	0.0	0.0	6.015659966023553	0.0	11.595870014935482	4.602972169816532	0.0	0.0	19.66027052532243	0.0	5.70614711816746	2.2982250348410918	6.827560403426889
2L_22906	0.0	3.248913563304431	0.0	0.0	6.759460540973146	0.0	4.312069655448386	0.0	30.36397909014944	5.436957391652314	7.320729964626233	0.0	0.0	0.0	6.585116582903983	0.0	0.0	0.0	0.0	0.0	3.6214249293097853	0.0	0.0	0.0	3.4481997638672803	6.7520120996056825	3.387203416468854	2.874038921384689	3.294328484081805	0.0	5.095593330887448	9.78305105970009	2.488810308851404	0.0	11.030514816187502	14.772061187059203	0.0	0.0	0.0	0.0	0.0	2.1736257468578066	0.0	0.0	0.0	0.0	16.167416834807803	9.76745639807464	0.0
2L_22907	2.640027033876827	0.0	3.6504077505457366	5.490864025890522	16.3090473135248	0.0	12.484856908974157	4.3578928193692645	0.0	0.0	7.065305323636909	22.19009589449941	0.0	0.0	6.355357932169901	0.0	0.0	0.0	0.0	2.5153809255142887	0.0	8.760978601309768	0.0	9.042294427957328	6.65578002913235	6.516430364610571	9.807065598481081	2.7737619868124264	0.0	4.2300862345379775	7.37670755411737	6.294476376672797	7.205922691978992	22.165144512309194	5.322826782973981	2.8513310298380388	0.0	0.0	0.0	0.0	7.927158922096639	2.0977866462873687	10.817671748568461	5.03290260075242	26.880275254018606	0.0	0.0	0.0	9.33490221923298
2L_22908	8.024480013695113	0.0	0.0	5.563242101726107	3.3048051536453484	0.0	8.432951081715718	0.0	0.0	0.0	0.0	44.96519132126843	0.0	0.0	0.0	0.0	0.0	0.0	13.366674274532109	5.0970750689570545	0.0	8.876461842309656	0.0	0.0	3.371756749329779	0.0	0.0	0.0	3.2212966363220525	4.285845310128052	4.982629308572987	0.0	0.0	4.491463076131198	10.78597973637987	2.888915980500973	11.500214479000034	0.0	0.0	0.0	0.0	2.1254387171191973	7.306843589706119	0.0	0.0	0.0	0.0	3.183640671391614	23.644876651771973
2L_22909	0.0	0.0	0.0	78.68687345577011	0.0	0.0	0.0	0.0	0.0	0.0	0.0	0.0	0.0	0.0	0.0	0.0	0.0	0.0	94.52957357709359	0.0	0.0	0.0	0.0	0.0	0.0	0.0	0.0	0.0	0.0	0.0	0.0	0.0	0.0	0.0	0.0	0.0	0.0	0.0	0.0	0.0	0.0	0.0	0.0	0.0	0.0	0.0	0.0	0.0	0.0
2L_22910	4.3174910196186795	2.5639395238456633	0.0	8.979739910813224	5.334351838911109	0.0	0.0	0.0	0.0	8.58134861042222	0.0	0.0	0.0	0.0	0.0	0.0	0.0	0.0	0.0	2.0568226039867805	2.8579136772889604	0.0	0.0	0.0	0.0	2.6642368826297087	2.6730734892055947	4.536200696034634	7.799338616085357	0.0	4.0212806170252975	2.5734911878514746	9.820450735119662	3.6248800164714545	13.057398583185204	9.326113677864843	9.281362652539196	0.0	0.0	0.0	6.482024050902038	5.146069466448656	2.9485304524225127	4.115395695296103	0.0	0.0	31.89703127950476	0.0	15.266266588706932
2L_22911	1.7807282466237393	0.0	0.0	3.7036502065340535	0.0	15.766131511609391	0.0	0.0	0.0	0.0	0.0	0.0	0.0	0.0	6.430141761048644	8.249909560366444	0.0	0.0	4.44933772720265	6.786612118140665	0.0	0.0	0.0	12.19826077197913	0.0	0.0	2.2049924115186155	0.0	2.1445329421705246	0.0	6.634230806548317	4.245695872737814	0.0	2.9901283901328153	0.0	1.9232551940391396	0.0	19.84493170366754	5.547748640385501	0.0	5.346958810237501	4.244942822742648	0.0	3.394750019095469	0.0	0.0	5.262310385801023	10.597320064923421	0.0
2L_22912	3.2849784505413644	15.606260295254838	0.0	0.0	4.058660633873501	0.0	5.178291153562742	5.422514170385155	0.0	6.529149715361718	0.0	0.0	0.0	0.0	7.907954571964166	0.0	0.0	0.0	4.103932922037176	6.259763274532247	4.348907641378639	0.0	0.0	0.0	4.140884484644151	4.054188280557937	12.202905023569912	10.354153465120998	0.0	0.0	3.059605708612331	0.0	5.9775399912369265	0.0	0.0	7.095806874843449	0.0	0.0	0.0	0.0	0.0	2.6102702125621344	8.973599669771533	6.262427003585239	0.0	0.0	9.707588033262079	3.909857454416927	0.0
2L_22913	0.0	0.0	9.236168837166343	0.0	0.0	0.0	0.0	3.6754098541413596	0.0	0.0	11.917637209246895	9.357469365984663	0.0	0.0	2.6800274970821203	0.0	0.0	0.0	2.781668249899512	8.48580378063773	2.9477134586701097	0.0	0.0	7.626194452706154	0.0	0.0	11.028261298109067	2.3393673414961658	8.044405116241654	3.567618864141506	8.295270140656674	13.271770016151743	2.0258047002720656	0.0	0.0	7.214365244074	0.0	8.2711959735818	6.936761018177782	0.0	0.0	3.538510941518145	6.08235508789003	0.0	0.0	0.0	0.0	0.0	0.0
2L_22914	0.0	0.0	27.07385748321421	0.0	0.0	0.0	0.0	0.0	0.0	0.0	0.0	0.0	0.0	0.0	0.0	0.0	0.0	0.0	0.0	0.0	0.0	0.0	0.0	0.0	0.0	0.0	24.245245507356003	0.0	0.0	0.0	0.0	0.0	17.81464221072584	0.0	0.0	21.14737180463212	0.0	0.0	0.0	0.0	0.0	0.0	0.0	0.0	0.0	0.0	0.0	0.0	0.0
2L_22915	0.0	0.0	0.0	0.0	11.612041687229658	0.0	0.0	0.0	0.0	37.36048195021716	0.0	0.0	0.0	0.0	0.0	0.0	0.0	0.0	11.74156808641794	0.0	0.0	0.0	0.0	0.0	11.847288451855583	0.0	0.0	0.0	0.0	0.0	8.75369296421928	11.204167950477578	8.551028261148403	0.0	18.94926334738737	20.301476932446835	0.0	34.913153530592645	0.0	0.0	0.0	14.936240921566064	0.0	0.0	0.0	0.0	0.0	33.55892387717434	0.0
2L_22916	5.427702996092054	6.446476517097668	3.7524860219895686	0.0	3.3530211558869834	0.0	0.0	0.0	0.0	0.0	7.262876171592713	0.0	0.0	0.0	9.799614221853467	6.28648123642513	0.0	0.0	0.0	0.0	7.1856115314693865	0.0	0.0	18.590297723618047	0.0	6.698652733468982	13.441740974290992	5.702652303586398	0.0	8.696748720490845	7.582986306390561	3.2352460647275683	0.0	13.670976062120916	10.943343574479028	2.931064298757522	11.667998763192132	10.081305730718244	16.909672755558	0.0	0.0	4.312896314737922	3.706723997331159	5.173640302657958	0.0	0.0	8.019825007418339	6.4601778486961745	4.797969499307894
2L_22917	2.2332594868863	2.6524396875001655	9.26389120486169	4.644847957869371	8.277718561431847	6.590910738636776	3.5204090433675663	0.0	4.957880327676226	0.0	0.0	9.385555817308278	0.0	0.0	0.0	5.173217425672505	0.0	11.369321024148437	5.58003485847776	4.255636963526425	2.956561022828199	0.0	0.0	0.0	5.630277153208005	8.26859710847159	2.7653406581676685	0.0	5.379033602822916	0.0	2.080042100052105	5.324642097525612	0.0	0.0	0.0	2.412006388922523	0.0	0.0	0.0	0.0	0.0	0.0	3.0503056406251905	0.0	0.0	0.0	0.0	0.0	3.9483040652133483
2L_22918	12.557765722322685	0.0	8.681912104321857	0.0	0.0	0.0	0.0	0.0	13.93924440931755	0.0	0.0	26.387800392122713	0.0	0.0	0.0	0.0	0.0	0.0	15.688452436142116	0.0	0.0	0.0	0.0	0.0	0.0	7.749144688155045	0.0	0.0	7.561665381183552	10.06058484191803	11.696214227859798	0.0	5.712712270106176	0.0	0.0	0.0	0.0	0.0	0.0	0.0	0.0	0.0	8.576035127439882	0.0	0.0	0.0	0.0	7.473271843252607	22.201574757697564
2L_22919	8.762091686527407	5.203363037598461	0.0	0.0	5.412875173144345	0.0	0.0	0.0	0.0	0.0	0.0	0.0	0.0	0.0	0.0	0.0	0.0	0.0	0.0	12.522598071770348	0.0	0.0	0.0	0.0	5.5225338710808645	0.0	5.424843940801933	9.205949989597276	5.27609821984446	0.0	8.160950261048395	0.0	0.0	7.356478777294375	0.0	0.0	0.0	0.0	13.648877175119189	0.0	0.0	6.9624283000430625	11.967734986476458	0.0	44.607012222321345	0.0	12.946626238668465	5.214422257657118	15.49099082700978
2L_22920	0.0	0.0	0.0	0.0	0.0	0.0	7.758872853022895	0.0	10.92701518745841	0.0	13.172471116063962	0.0	0.0	0.0	0.0	0.0	0.0	0.0	0.0	4.689646245914732	0.0	0.0	0.0	0.0	6.2044785166829115	0.0	6.094725441760937	5.171368819955692	5.927612002228782	7.886522406398809	4.584348575528289	5.867673402951323	4.478212154405173	16.529772599918342	9.923814873218303	0.0	0.0	0.0	0.0	0.0	0.0	3.9110884441807503	6.722779465942399	0.0	0.0	0.0	0.0	5.858320044710699	0.0
2L_22921	6.132260596546311	0.0	0.0	0.0	3.7882690943915436	0.0	9.666617689137041	5.061261509308673	0.0	0.0	0.0	12.88580087829619	0.0	0.0	3.6905598431659694	0.0	0.0	0.0	3.830525302917941	8.764098513141475	0.0	0.0	0.0	0.0	3.86501511993915	7.568189386371205	0.0	0.0	7.385088030249322	4.912826801238818	2.8557720865413176	3.6552058904373967	0.0	0.0	0.0	9.934616974154101	0.0	0.0	0.0	0.0	0.0	14.618230297549205	0.0	0.0	31.218781218781224	0.0	0.0	0.0	0.0
2L_22922	0.0	0.0	0.0	6.566514192207124	3.900791938779411	0.0	14.930617420845332	5.211596009585167	7.009054296340012	0.0	0.0	0.0	0.0	0.0	0.0	0.0	0.0	0.0	0.0	0.0	4.179749281919073	0.0	0.0	10.813663279827328	0.0	7.792987090916884	0.0	3.317136859759415	3.8022235403263833	0.0	5.881194000005881	3.763776362430587	2.872516565803035	10.602902226397411	0.0	0.0	13.574156976980944	0.0	19.672144047307572	0.0	18.96014955765971	5.017478385957483	0.0	24.075355863853865	32.14607175003215	0.0	0.0	0.0	0.0
2L_22923	0.0	0.0	0.0	0.0	0.0	0.0	0.0	0.0	0.0	0.0	62.88121738036848	0.0	0.0	0.0	28.281342798156054	0.0	0.0	0.0	0.0	0.0	0.0	0.0	0.0	80.47642040882022	0.0	0.0	0.0	0.0	28.296547821165817	0.0	0.0	0.0	0.0	0.0	0.0	0.0	0.0	0.0	0.0	0.0	0.0	0.0	0.0	0.0	0.0	0.0	0.0	0.0	0.0
2L_22924	2.6941977756703164	0.0	0.0	5.603531121171318	16.643692822673767	0.0	8.494022543985233	0.0	0.0	0.0	7.21027839605915	0.0	0.0	0.0	6.485763586782921	0.0	0.0	0.0	0.0	5.13398810506296	0.0	0.0	0.0	18.455666720188102	3.3961750239175625	3.3250705330586827	0.0	2.8306768374772555	0.0	0.0	2.5093567640338916	6.423632802023959	7.353781093624909	9.047980535984271	10.864091840686784	2.909837520492531	0.0	0.0	0.0	0.0	8.089816377347868	8.563324608019169	3.6798798887204325	5.136172780852348	0.0	0.0	0.0	3.206696608661801	0.0
2L_22925	3.815628815628816	0.0	0.0	0.0	0.0	0.0	0.0	12.596917534279362	0.0	0.0	0.0	16.035663315213036	0.0	0.0	13.77809008115295	0.0	0.0	0.0	0.0	3.6354779017475742	0.0	0.0	0.0	13.068820408269948	0.0	4.709095618186527	0.0	4.008915828803259	0.0	0.0	7.107699415391723	0.0	3.4715713026029844	6.407052883814503	0.0	0.0	0.0	0.0	0.0	0.0	0.0	9.095787740697283	15.634771732332707	0.0	0.0	0.0	11.275736869404415	13.624349437314368	0.0
2L_22926	0.0	0.0	0.0	0.0	0.0	0.0	0.0	0.0	0.0	0.0	0.0	0.0	0.0	0.0	0.0	0.0	0.0	0.0	0.0	0.0	0.0	0.0	0.0	0.0	0.0	0.0	0.0	0.0	0.0	0.0	0.0	0.0	0.0	0.0	0.0	0.0	0.0	0.0	0.0	0.0	0.0	0.0	0.0	0.0	0.0	0.0	0.0	0.0	0.0
2L_22927	5.587341319506526	0.0	0.0	0.0	0.0	0.0	0.0	0.0	0.0	44.42109868924443	0.0	23.481509485355758	0.0	0.0	0.0	0.0	0.0	0.0	0.0	10.6470817147551	7.396953047100838	18.541695638066102	0.0	0.0	21.12939429773993	0.0	0.0	5.8703773713389396	0.0	0.0	5.204010210268033	0.0	0.0	0.0	0.0	0.0	0.0	0.0	0.0	0.0	0.0	0.0	0.0	0.0	0.0	0.0	0.0	6.65018307954018	0.0
2L_22928	0.0	5.610822153770192	0.0	0.0	0.0	0.0	7.4468758494092775	0.0	0.0	0.0	12.642784446846575	0.0	0.0	0.0	0.0	10.943134004147447	0.0	0.0	0.0	13.503203635062418	6.254143369982613	0.0	0.0	16.18044431500089	5.954986258869209	0.0	0.0	9.926839195131878	0.0	7.569392404871662	0.0	5.631724631192433	4.2981358984608375	0.0	0.0	0.0	0.0	0.0	0.0	0.0	0.0	0.0	0.0	9.005966452774963	0.0	0.0	13.960436124024515	0.0	0.0
2L_22929	2.3348774656306035	2.7731312423184264	0.0	4.856198257207569	2.8847906911266143	0.0	3.680595019713267	3.8541824045781516	0.0	0.0	18.745969616532445	0.0	0.0	0.0	5.620768966160722	0.0	0.0	11.886648915937618	5.8339381182515915	4.4492773483730765	0.0	0.0	0.0	0.0	0.0	2.8816118584091193	5.7823388866915995	2.453154560512454	0.0	3.741148442784372	15.222818570098905	2.7834622261908204	2.1243401799401105	23.523802952080445	0.0	10.087030902627873	0.0	0.0	0.0	0.0	7.010892122000739	1.8553123529664957	3.18910092866619	4.451170657883023	0.0	402.31734792404245	0.0	5.558050502670087	4.127960160230901
2L_22930	2.1187877144213165	0.0	2.929681777965278	0.0	2.6178072147290403	6.2530757316254935	3.339960929137051	0.0	0.0	0.0	5.670351828319892	8.904473696629925	0.0	0.0	7.650861601779284	9.816100269501034	0.0	0.0	0.0	2.018751374012654	2.8050144682646274	14.062472534233333	0.0	14.514019817442659	0.0	2.6149225786797516	2.6235956220584575	4.452236848314962	2.5516583227439518	0.0	0.0	5.051713124325439	9.638676848707858	0.0	8.543806445191269	4.576744918325699	0.0	0.0	0.0	0.0	6.362043539281166	1.683605704258159	5.787907902809451	8.078441668602126	0.0	0.0	12.522650343809365	10.087320893312965	3.7459230310211127
2L_22931	7.852745319763789	0.0	5.4290584926762	0.0	9.702233599708158	0.0	0.0	0.0	0.0	0.0	10.507855147115226	0.0	0.0	0.0	0.0	9.095216916375847	0.0	0.0	4.905228532144699	3.7409930915080585	0.0	0.0	0.0	26.896253082983012	0.0	19.3830848664142	0.0	4.1252695863674695	9.457069632403703	0.0	3.656995741428459	4.6807209995398855	0.0	0.0	0.0	8.481267847768027	0.0	14.585530278831584	0.0	0.0	23.579288895805483	3.1199271933790156	0.0	7.4851700069237825	0.0	0.0	11.603001000178686	4.673259701453477	6.941653321338157
2L_22932	4.129774018765693	9.80985556949645	0.0	8.58931643643004	0.0	0.0	6.50998860100996	6.817018277107703	0.0	0.0	11.052202869814998	17.35589831526295	0.0	0.0	9.941637616373082	0.0	0.0	0.0	5.159338428352009	0.0	0.0	0.0	0.0	0.0	0.0	5.096800992856833	0.0	8.677949157631476	0.0	6.617091417764773	0.0	24.61600266640541	7.514779692961131	0.0	8.326457067538392	0.0	0.0	15.34111741631037	0.0	0.0	0.0	9.844654631466994	0.0	0.0	0.0	0.0	0.0	4.915352710964481	0.0
2L_22933	0.0	0.0	0.0	0.0	0.0	0.0	0.0	0.0	0.0	0.0	0.0	0.0	0.0	0.0	0.0	0.0	0.0	0.0	0.0	0.0	0.0	0.0	0.0	0.0	34.10583039170546	0.0	0.0	0.0	0.0	0.0	0.0	0.0	0.0	0.0	0.0	0.0	0.0	0.0	0.0	0.0	0.0	0.0	36.95491500369549	0.0	0.0	0.0	0.0	0.0	0.0
2L_22934	0.0	0.0	0.0	0.0	0.0	0.0	0.0	0.0	0.0	0.0	0.0	0.0	0.0	0.0	0.0	0.0	0.0	0.0	0.0	0.0	0.0	0.0	0.0	0.0	0.0	0.0	0.0	72.9082619642458	0.0	0.0	0.0	27.575024748584713	21.045276808525866	0.0	0.0	0.0	0.0	85.92615506233943	0.0	0.0	0.0	0.0	0.0	0.0	0.0	0.0	0.0	0.0	0.0
2L_22935	0.0	0.0	5.231219920485458	0.0	0.0	0.0	5.963811591264209	0.0	0.0	7.519588528115741	10.124941781584756	31.799535726778387	0.0	0.0	0.0	0.0	0.0	0.0	4.726478678854679	0.0	0.0	0.0	0.0	0.0	9.538071211239663	14.007564084605686	0.0	7.949883931694597	0.0	0.0	7.047464674583319	0.0	3.442151206818213	0.0	0.0	0.0	0.0	14.054023666975855	0.0	0.0	0.0	0.0	0.0	14.424810674359898	0.0	0.0	11.18017977729082	9.005925899241701	13.377389536205904
2L_22936	0.0	6.365218409739293	0.0	0.0	0.0	0.0	16.896272935634492	0.0	0.0	0.0	0.0	22.523080526769807	0.0	0.0	0.0	0.0	0.0	0.0	0.0	10.212506950887542	0.0	0.0	0.0	0.0	0.0	6.614215934307607	6.6361536322655095	5.630770131692452	0.0	0.0	0.0	0.0	4.876036523463975	0.0	0.0	0.0	0.0	0.0	0.0	0.0	0.0	0.0	0.0	10.216852698526218	0.0	0.0	15.837469552464785	12.75749407095463	18.94996356869504
2L_22937	2.3645581113801453	5.6167658213059655	0.0	4.917929590985632	8.76438527770247	0.0	0.0	3.903176248704145	0.0	0.0	25.312354453961888	0.0	0.0	0.0	0.0	5.477363153558972	0.0	0.0	0.0	6.758753938100629	6.260768521857595	0.0	0.0	0.0	0.0	5.83648503525237	0.0	4.968677457309123	8.54291962821214	3.788705414514682	2.202332710807287	2.8188452205915517	4.3026890085227665	3.9704723909231823	9.534851790263772	0.0	0.0	0.0	0.0	0.0	0.0	5.636690496088889	9.688921041752792	0.0	0.0	0.0	0.0	8.443055530539096	8.36086846012869
2L_22938	2.57902120987043	3.0631004825608494	0.0	5.363980975032277	0.0	0.0	0.0	4.257190501186265	0.0	10.252009778366926	6.902040035973432	0.0	0.0	0.0	3.104249065077788	5.974154612316197	0.0	0.0	9.665935599737471	4.9145108550487135	3.414307039071964	0.0	0.0	0.0	13.003956128553208	0.0	6.3869624213485485	8.12899743448841	3.1059180161880446	8.264674549513252	4.804164249571528	0.0	2.34646933798122	4.330590337413615	5.199826741772965	2.7854423867453053	0.0	9.580443632022824	0.0	0.0	15.487955791178988	0.0	3.5225655549449773	0.0	0.0	0.0	7.621381939458789	0.0	4.5595955091631915
2L_22939	0.0	0.0	0.0	0.0	0.0	0.0	17.861161618507023	0.0	0.0	0.0	0.0	0.0	0.0	0.0	0.0	0.0	0.0	0.0	0.0	0.0	15.000420011760328	0.0	0.0	0.0	0.0	0.0	0.0	0.0	0.0	0.0	0.0	13.507562884459007	0.0	0.0	0.0	12.237565409787113	0.0	0.0	0.0	0.0	0.0	9.003444717949087	0.0	0.0	0.0	0.0	0.0	26.972062337830476	0.0
2L_22940	446.42857142857144	0.0	0.0	0.0	0.0	0.0	0.0	0.0	0.0	0.0	0.0	0.0	0.0	0.0	0.0	0.0	0.0	0.0	0.0	0.0	0.0	0.0	0.0	0.0	0.0	0.0	0.0	0.0	0.0	0.0	0.0	0.0	0.0	0.0	0.0	0.0	0.0	0.0	0.0	0.0	0.0	0.0	0.0	0.0	0.0	0.0	0.0	0.0	0.0
2L_22941	0.0	0.0	0.0	0.0	0.0	0.0	0.0	0.0	0.0	0.0	0.0	0.0	0.0	0.0	0.0	0.0	0.0	0.0	0.0	0.0	0.0	0.0	0.0	0.0	0.0	0.0	0.0	0.0	0.0	0.0	0.0	0.0	0.0	0.0	0.0	0.0	0.0	0.0	0.0	0.0	0.0	0.0	0.0	0.0	0.0	0.0	0.0	0.0	0.0
2L_22942	0.0	0.0	0.0	0.0	0.0	0.0	0.0	0.0	0.0	0.0	0.0	0.0	0.0	0.0	0.0	0.0	0.0	0.0	0.0	0.0	0.0	0.0	0.0	0.0	0.0	0.0	0.0	0.0	0.0	0.0	0.0	0.0	0.0	0.0	0.0	0.0	0.0	0.0	0.0	0.0	0.0	0.0	0.0	0.0	0.0	0.0	0.0	0.0	0.0
2L_22943	0.0	0.0	0.0	0.0	0.0	0.0	0.0	0.0	0.0	0.0	0.0	0.0	0.0	0.0	20.27718917603642	0.0	0.0	0.0	0.0	0.0	0.0	0.0	0.0	0.0	0.0	0.0	0.0	0.0	0.0	0.0	15.690581728317579	20.08294255274283	0.0	0.0	0.0	0.0	0.0	0.0	0.0	0.0	0.0	0.0	0.0	0.0	0.0	0.0	0.0	0.0	59.5672439725395
2L_22944	0.0	5.374786553788983	0.0	0.0	0.0	0.0	3.566800647588326	7.4700423289948565	0.0	0.0	0.0	0.0	0.0	0.0	2.7234947448807154	0.0	0.0	0.0	0.0	4.3117173289859725	2.995522293276011	0.0	0.0	0.0	2.8522361959611766	2.792519956045736	0.0	2.377309437252819	5.44991797873442	0.0	0.0	8.092214561292726	2.0586611373773396	7.598836162253389	0.0	7.331374715848136	0.0	16.810692272713137	7.049268039253144	0.0	6.794133673221195	0.0	3.090502268428665	0.0	0.0	0.0	0.0	5.386210117133912	0.0
2L_22945	7.592322643343052	0.0	0.0	0.0	9.38047585277906	0.0	0.0	0.0	0.0	0.0	0.0	0.0	0.0	0.0	0.0	17.58717964952268	0.0	0.0	0.0	0.0	0.0	25.195263290501384	0.0	0.0	9.570513630325513	0.0	0.0	0.0	0.0	0.0	14.142871285728427	0.0	13.815436816481263	12.748727676977836	30.61530642860204	0.0	0.0	0.0	47.306822589953924	0.0	0.0	0.0	0.0	0.0	0.0	0.0	0.0	0.0	0.0
2L_22946	0.0	0.0	0.0	0.0	0.0	0.0	0.0	24.812110294792685	0.0	0.0	0.0	63.17079487811195	0.0	0.0	0.0	34.81906274046915	0.0	0.0	0.0	0.0	19.899547086308317	0.0	0.0	0.0	0.0	0.0	0.0	15.792698719527987	0.0	0.0	0.0	17.91912382652138	0.0	0.0	0.0	0.0	0.0	0.0	0.0	0.0	0.0	0.0	0.0	0.0	0.0	0.0	0.0	17.89055986718048	0.0
2L_22947	2.2776967930029155	0.0	9.448223733938018	0.0	8.442428267501153	0.0	0.0	0.0	0.0	0.0	0.0	0.0	0.0	0.0	5.483117481275155	10.552307789713613	0.0	0.0	0.0	2.170157727063603	0.0	7.558578987150416	0.0	7.801285651875429	2.871154089097654	0.0	2.820365293712842	4.786154611938585	0.0	0.0	4.242861385718529	0.0	8.289262089888759	0.0	0.0	2.460000393600063	0.0	8.461095881138526	0.0	0.0	6.839196804727253	3.6197522641550415	0.0	8.684324793747287	0.0	0.0	6.730924559797534	5.421934980155719	0.0
2L_22948	5.932605600379688	0.0	0.0	12.338938296054318	3.6649301006206563	0.0	0.0	0.0	0.0	0.0	0.0	0.0	0.0	0.0	0.0	0.0	0.0	0.0	0.0	0.0	7.854040511140957	0.0	0.0	0.0	0.0	0.0	3.67303387088184	12.466263175281894	0.0	4.752874300733368	0.0	7.072398374055615	0.0	0.0	0.0	3.203721442827989	0.0	11.019101612645523	9.241332785014254	0.0	0.0	4.714095971922845	12.154606595899844	5.654909168021489	0.0	0.0	0.0	7.061124625319074	0.0
2L_22949	0.0	0.0	0.0	0.0	0.0	0.0	0.0	0.0	0.0	0.0	0.0	0.0	0.0	0.0	0.0	0.0	0.0	0.0	0.0	0.0	0.0	0.0	0.0	0.0	0.0	0.0	0.0	0.0	0.0	0.0	0.0	0.0	0.0	0.0	0.0	0.0	0.0	0.0	0.0	0.0	0.0	0.0	0.0	0.0	0.0	0.0	0.0	0.0	0.0
2L_22950	0.0	0.0	10.944750897469573	0.0	0.0	0.0	0.0	13.065951697789762	0.0	0.0	0.0	0.0	0.0	0.0	0.0	0.0	0.0	0.0	19.777463975349367	15.083365762569722	0.0	0.0	0.0	0.0	0.0	0.0	0.0	8.316367942730164	0.0	0.0	7.372347797879712	0.0	0.0	0.0	0.0	0.0	0.0	0.0	0.0	0.0	23.76742151997414	6.289640458992802	0.0	0.0	80.59316569954868	0.0	0.0	0.0	13.994077706314688
2L_22951	0.0	0.0	0.0	0.0	0.0	0.0	0.0	0.0	17.206254817751347	0.0	0.0	0.0	0.0	0.0	0.0	17.953579225554407	0.0	0.0	0.0	0.0	0.0	0.0	0.0	0.0	9.769899330957292	0.0	9.597076346661751	0.0	0.0	0.0	0.0	9.239548223050084	0.0	13.014326170248209	0.0	0.0	0.0	0.0	0.0	0.0	0.0	0.0	0.0	0.0	0.0	0.0	0.0	0.0	0.0
2L_22952	0.0	0.0	0.0	0.0	0.0	0.0	0.0	0.0	0.0	0.0	0.0	0.0	0.0	0.0	0.0	0.0	0.0	0.0	0.0	0.0	0.0	0.0	0.0	0.0	0.0	0.0	0.0	0.0	0.0	0.0	0.0	0.0	0.0	0.0	0.0	0.0	0.0	0.0	0.0	0.0	0.0	0.0	0.0	0.0	0.0	0.0	0.0	0.0	0.0
2L_22953	0.0	0.0	0.0	0.0	0.0	0.0	0.0	0.0	0.0	0.0	0.0	0.0	0.0	0.0	17.911517105498838	0.0	0.0	0.0	18.59081613682841	0.0	0.0	0.0	0.0	0.0	0.0	0.0	0.0	0.0	0.0	0.0	0.0	0.0	0.0	0.0	0.0	0.0	0.0	0.0	46.360686138154854	0.0	0.0	0.0	0.0	0.0	0.0	0.0	0.0	0.0	0.0
[truncated: 247 more columns]
