# Supplementary material for: Convergence of topological domain boundaries, insulators, and polytene interbands revealed by high-resolution mapping of chromatin contacts in the early Drosophila melanogaster embryo
Source: eLife. 2017 Nov 17;6:e29550. doi: 10.7554/eLife.29550 (PMC5739541; doi:10.7554/eLife.29550)
Supplement: Supplementary file 3. [file elife-29550-supp3.zip › local_HiC_maps/nc14_anterior_dm3_CompressedBinCounts_500bp_VCnorm_chr2L_1420658-1460903.txt]

2L_2761	2L_2762	2L_2763	2L_2764	2L_2765	2L_2766	2L_2767	2L_2768	2L_2769	2L_2770	2L_2771	2L_2772	2L_2773	2L_2774	2L_2775	2L_2776	2L_2777	2L_2778	2L_2779	2L_2780	2L_2781	2L_2782	2L_2783	2L_2784	2L_2785	2L_2786	2L_2787	2L_2788	2L_2789	2L_2790	2L_2791	2L_2792	2L_2793	2L_2794	2L_2795	2L_2796	2L_2797	2L_2798	2L_2799	2L_2800	2L_2801	2L_2802	2L_2803	2L_2804	2L_2805	2L_2806	2L_2807	2L_2808	2L_2809	2L_2810
2L_2761	45.77486547911408	158.38599212439308	182.1724394628563	132.63851557215185	100.4110157578354	129.85916773259402	93.3863767953531	120.73478138080694	89.78393496051751	71.86980066910785	101.0951578987431	85.21304572400938	32.781350034338466	47.3261513269464	104.7686498673629	103.26684669520274	58.63795752266358	33.84472716073199	24.229008713720695	36.95910351998502	18.271247633873433	76.85061776918026	38.99121917744124	28.7834722999376	0.0	0.0	32.13380000179949	19.445492340420568	26.8427839617587	30.50119564686936	0.0	30.62468226892146	37.6707994045	11.8315378317366	18.61598815526727	34.85850931070784	0.0	9.86861907426432	0.0	0.0	0.0	0.0	0.0	0.0	0.0	0.0	20.92474832758949	0.0	8.222061435243043
2L_2762	158.38599212439308	83.4104445516037	130.4144214638426	208.52611137900922	186.36252302908318	61.976108210284934	44.56923831171725	120.25343411239186	78.558242009377	108.61766866466012	96.49660558999159	75.08024200864674	23.46765960941992	56.46676178178984	60.00180005400162	147.8542649794852	11.194134273640612	32.305219715875594	69.38068487986735	23.518620868072293	34.88027346134393	20.958538770676906	62.02935228950339	21.979350400298916	44.02571101523289	0.0	36.806541749353585	43.30892566022911	20.497421168199274	38.81836885214083	0.0	0.0	14.382901606570108	26.351155498168595	11.846130609513036	8.318221896887321	0.0	42.38874720057649	0.0	0.0	0.0	0.0	0.0	0.0	0.0	13.296899827805147	9.986468335405526	16.116554925219184	7.848061528802385
2L_2763	182.1724394628563	130.4144214638426	113.84304459441768	189.12913935232586	193.7505751970201	258.40339589044635	270.29401231189223	144.3381280180438	92.03631428127488	156.01293347218484	103.27271225124186	80.63146771089161	77.09089787768758	62.78205551874244	37.90480435814278	0.0	93.34572285654885	48.97945189544356	35.06376521022305	44.57209893579657	26.441805552250333	75.46852049129213	47.02279853364105	37.48940924188917	50.06207697544956	0.0	23.25171516276898	37.521533842781956	11.653911460573068	14.71358534762317	23.09474155829459	29.54630903814207	16.354941482019377	28.53729796306475	13.470353771901111	25.223289167354	0.0	21.42251956679381	42.76135741652983	0.0	0.0	0.0	0.0	0.0	0.0	0.0	22.71142634570879	36.65259207131128	23.797624997025295
2L_2764	132.63851557215182	208.52611137900925	189.12913935232586	55.85520840509176	110.29618709884517	132.8059461648963	63.670340445310366	107.36913760034989	91.82132182914195	183.75169510938738	68.926146849994	84.91217846216	55.87538002242838	99.48905647267736	42.85842861000116	52.80509463553044	79.95810195457581	69.22547081973342	79.29221129127697	41.99753726441481	0.0	41.168558299543925	26.584008124072884	39.24884000053378	78.61734109863016	0.0	39.43558044573599	44.192781285948065	29.28203024028468	20.795554742218304	21.76074926611873	13.91983151435935	20.547002295100157	18.822253927263283	25.384565591813647	23.76634827682092	0.0	40.37023542912047	40.29138731304796	0.0	0.0	0.0	0.0	0.0	0.0	0.0	28.532766672587215	11.511824946585131	22.423032939435387
2L_2765	100.4110157578354	186.3625230290832	193.7505751970201	110.29618709884517	32.631111807241496	126.60311190449062	227.61207618631414	122.82522584488402	102.12150124442344	134.2965314125426	121.75098792230199	70.29544536637987	71.90864725452785	76.89917902436473	51.07085365953309	75.50816998399226	11.433536850289268	49.49416958682268	56.6915920699801	36.032400334380675	71.25247602354182	53.516917768044834	57.02034485904571	44.898820507985256	67.45089574789553	0.0	43.859319353488566	56.87376299565485	26.169734806375367	69.38497161163447	31.116587630534084	29.85680675480396	44.07150160420266	34.60463056096413	36.298431181804325	33.9844758914128	0.0	28.86352746941909	0.0	0.0	0.0	0.0	0.0	0.0	0.0	13.58127305421101	20.400086496366743	32.92246101980616	0.0
2L_2766	129.85916773259402	61.976108210284934	258.4033958904464	132.80594616489628	126.60311190449062	0.0	264.92873417050816	119.13519760061712	212.25744280723205	67.96271565419211	0.0	111.57310641842889	46.49886775257022	67.13001293371583	59.44384340113894	146.47936838096354	0.0	0.0	27.494205596170605	139.7995274775971	103.66776554498145	93.43640406884394	0.0	130.64978671422318	0.0	0.0	0.0	0.0	91.38067055136051	0.0	0.0	57.919642288289225	0.0	22.376670977905274	70.41584074753456	0.0	0.0	0.0	0.0	0.0	0.0	0.0	0.0	0.0	0.0	0.0	0.0	0.0	46.650494495241645
2L_2767	93.3863767953531	44.56923831171725	270.29401231189223	63.67034044531036	227.6120761863141	264.9287341705081	0.0	42.83719296441943	122.11354117058039	97.74884411991827	0.0	106.9816205575882	334.3900057515081	96.5511914417024	170.9927841045108	0.0	95.70293808019905	0.0	39.5441352093071	0.0	0.0	44.795642279919	159.09380170548556	93.95493921115433	376.392652815417	0.0	52.445535311578915	0.0	0.0	165.93654586486124	0.0	166.60835374285665	61.482465200924686	0.0	101.27710428503428	71.11566251351198	0.0	0.0	0.0	0.0	0.0	0.0	0.0	0.0	0.0	0.0	0.0	0.0	67.0960815888352
2L_2768	120.73478138080694	120.25343411239186	144.3381280180438	107.36913760034989	122.82522584488402	119.13519760061712	42.83719296441943	38.52671900200387	96.09767917240679	208.79315905698022	114.56928495672554	48.10832069487658	120.2968625826383	101.30839795964887	96.11669335506852	118.42363925317315	75.31376251418857	93.14933235216037	26.67376781640979	0.0	67.04951942256955	65.4681628324146	59.61877371336724	31.68778657641985	63.47218225825561	0.0	53.06425432635813	53.51896087585563	29.551278609947257	46.637266533843736	0.0	18.73043255124412	27.647909403330466	50.654198979824436	28.464418622788955	23.98487993169106	0.0	27.160959922645585	54.21582234559334	0.0	0.0	0.0	0.0	0.0	0.0	76.68094210205467	67.18862630933836	30.98046991176762	45.25842561023444
2L_2769	89.78393496051751	78.558242009377	92.03631428127488	91.82132182914195	102.12150124442344	212.25744280723202	122.11354117058039	96.09767917240679	97.83577482509409	109.64113672797956	171.07415909274707	188.56701071574895	182.17805654592547	118.61184942689849	109.59774886223838	135.03340388828687	61.34075556475667	154.89569987409195	126.72897930579131	32.218882198101014	47.78355958848798	57.423493961201814	67.98073425991075	90.33056470152523	30.156087911027477	0.0	75.63362065705448	67.80597658829143	35.100059740301674	13.29461940163577	41.73500774184394	66.74221885841439	19.703579352225123	10.314073863208565	24.342568092248598	45.58155223417978	0.0	38.713099157796535	0.0	0.0	0.0	0.0	0.0	0.0	0.0	0.0	0.0	0.0	21.50260181481959
2L_2770	71.86980066910785	108.61766866466009	156.01293347218487	183.75169510938738	134.2965314125426	67.96271565419211	97.74884411991827	208.79315905698022	109.64113672797956	68.95821069742455	130.7160250377209	130.36002695022032	145.82899063177408	198.1478133150377	120.62911372693517	0.0	36.82630871494596	194.84165572896464	96.37121787351327	51.58082328152039	19.12477384954923	63.20335276549143	47.614772006867405	54.23052310762589	96.55678504528514	0.0	13.453961552614071	47.49236899399629	56.193444809889144	10.642011254991102	66.81566560095679	42.74038528320313	31.54444770403737	33.02463555250628	12.990412426108911	36.486895731398064	0.0	5.1648117245358	0.0	0.0	0.0	0.0	0.0	0.0	0.0	43.74395786581978	43.804461265357574	0.0	0.0
2L_2771	101.0951578987431	96.4966055899916	103.27271225124186	68.926146849994	121.75098792230199	0.0	0.0	114.56928495672554	171.07415909274707	130.7160250377209	43.26371583402555	74.93759741887663	187.3845881286753	184.44921006551635	97.99822296555689	134.15759761306802	85.32007215640387	175.87550828021892	70.50793919395323	64.01983078278327	37.978914106887856	62.75615923177333	47.2778750351207	77.7787350545169	47.93680012271821	0.0	73.47322635631576	20.209859177701247	11.15916993630346	42.26685602218165	66.34291325000665	0.0	78.30313964268711	40.98871334789253	19.347748695961737	54.343100599947824	0.0	30.769609472116578	0.0	0.0	0.0	0.0	0.0	0.0	0.0	0.0	10.873631009855858	35.09658580413298	42.726278370248835
2L_2772	85.21304572400938	75.08024200864675	80.63146771089161	84.91217846216	70.29544536637987	111.57310641842892	106.9816205575882	48.10832069487658	188.56701071574892	130.3600269502203	74.93759741887663	52.56375984068675	168.9915523000689	180.71973441427832	156.02721114562382	29.575123771892983	107.47920949041419	116.31558745187442	111.02512831729206	70.56605264792056	62.793559892497434	50.30775770777732	111.66895960263716	59.35281688468935	26.41924166208733	0.0	58.898972065690025	59.40367619650142	49.20091562903985	34.9415776821155	73.12667734316156	35.08304155937103	60.41691121130728	63.2519070449974	7.108704893490274	49.91653954587929	0.0	22.610596908453083	0.0	0.0	0.0	0.0	0.0	0.0	0.0	15.958584282071167	11.985492759563822	19.342659074028226	37.67613593549845
2L_2773	32.78135003433846	23.46765960941992	77.09089787768758	55.875380022428374	71.90864725452785	46.49886775257022	334.3900057515081	120.2968625826383	182.17805654592547	145.82899063177408	187.3845881286753	168.9915523000689	58.69033687079557	141.21788564062646	150.05867294111997	147.90766124708344	100.78359243115221	242.37664846418036	90.22746343532046	17.64533580838577	130.84826312015534	94.34748493192043	93.07763046691463	49.47139811118202	0.0	0.0	82.8446267435342	46.41917817630189	130.7182506514767	29.124290823518443	45.7140767356492	43.86330439817353	32.37321569626154	39.541007979375415	17.775613103115443	12.481838924365048	249.06290083560603	21.202027761935152	0.0	0.0	0.0	0.0	0.0	0.0	0.0	39.90510565874351	14.985112290938952	24.18356291595728	35.32903104244195
2L_2774	47.3261513269464	56.46676178178985	62.78205551874244	99.48905647267736	76.89917902436473	67.13001293371583	96.5511914417024	101.30839795964887	118.61184942689847	198.1478133150377	184.44921006551635	180.71973441427832	141.21788564062646	32.62000628478788	129.98304443398163	213.5330104239698	169.75046681378373	151.63073018361317	126.92059246532563	101.89767435541229	113.34270299678107	68.10432371649836	94.06275867258636	111.10000111100001	143.06060683130295	0.0	53.156475831965295	40.20897946929509	74.00659102699686	63.069729893370116	131.9940338696691	42.21671528625044	10.38598473675683	46.211675570116164	34.21666505563202	48.0531275378058	59.92832572243597	23.80714309521429	0.0	0.0	0.0	0.0	0.0	0.0	0.0	38.40710377791476	14.422584613698282	23.275733651124686	34.00281089903432
2L_2775	104.76864986736288	60.00180005400162	37.90480435814278	42.85842861000116	51.070853659533086	59.44384340113894	170.9927841045108	96.11669335506852	109.59774886223838	120.62911372693517	97.9982229655569	156.02721114562382	150.05867294111997	129.9830444339816	57.55020296038244	47.27104270465998	64.4205372672808	92.95580880849245	97.60062180468873	135.34607992637174	33.455109933491244	130.6642972874092	107.09084159122712	73.78455752454917	0.0	0.0	70.60534670755501	47.473575021303766	49.14980664466066	55.8484496470378	0.0	18.69151891020968	96.56664201918089	86.65536295598774	34.0863384228024	31.913399798307314	159.2001783041997	18.069687557032452	0.0	0.0	0.0	0.0	0.0	0.0	0.0	0.0	38.313735857442246	0.0	15.054799470071059
2L_2776	103.26684669520274	147.8542649794852	0.0	52.80509463553044	75.50816998399226	146.47936838096354	0.0	118.42363925317316	135.03340388828687	0.0	134.15759761306802	29.575123771892986	147.90766124708344	213.53301042396978	47.27104270465998	0.0	0.0	152.70556077299554	240.50392130711697	111.17163789174107	0.0	148.60533889447535	29.321041952546825	155.8433462683311	104.05394156330642	0.0	57.994380344544616	204.71966566354033	48.44527016716041	91.74648610958201	0.0	92.11792937318356	33.993717960920826	53.383252605992446	27.99810732794463	78.63984523678458	0.0	111.31667590595076	0.0	0.0	0.0	0.0	0.0	0.0	0.0	125.70789257003501	0.0	0.0	74.19498441905327
2L_2777	58.63795752266357	11.194134273640612	93.34572285654885	79.95810195457581	11.433536850289268	0.0	95.70293808019905	75.31376251418858	61.34075556475667	36.82630871494596	85.32007215640388	107.4792094904142	100.78359243115221	169.75046681378373	64.4205372672808	0.0	0.0	34.68428628409899	158.91224567833183	227.25551094614045	37.448975770512675	180.0159764179071	119.87532965715656	106.19093129446745	0.0	0.0	105.37893606791673	79.71144457065424	121.03806647190542	83.3541718763024	130.83439636280377	62.76872861940182	154.42107538836902	32.33342225024452	63.592600365021525	89.30804129603828	0.0	50.567110140222596	242.24806201550388	0.0	0.0	0.0	0.0	0.0	0.0	0.0	0.0	34.606866002214836	33.704078193461406
2L_2778	33.84472716073199	32.305219715875594	48.97945189544356	69.22547081973342	49.494169586822665	0.0	0.0	93.14933235216037	154.89569987409195	194.84165572896464	175.87550828021892	116.31558745187442	242.37664846418036	151.63073018361314	92.95580880849243	152.70556077299554	34.68428628409899	0.0	85.98858931419801	72.87089463597344	54.037112688994796	146.11196072510495	192.19385440931143	170.2539166913535	68.20538004037759	0.0	152.05685405773218	0.0	15.877476687894854	60.13807702484905	0.0	0.0	89.12894284160895	34.99170696544919	0.0	0.0	0.0	43.77957857777661	0.0	0.0	0.0	0.0	0.0	0.0	0.0	41.19956658055957	0.0	0.0	24.316700710047662
2L_2779	24.229008713720695	69.38068487986735	35.06376521022305	79.29221129127697	56.6915920699801	27.494205596170605	39.5441352093071	26.67376781640979	126.72897930579133	96.37121787351327	70.50793919395323	111.02512831729206	90.22746343532043	126.92059246532563	97.60062180468873	240.5039213071169	158.91224567833183	85.98858931419801	41.03875659133729	187.80244017970608	216.63308853794328	116.2218777922306	220.14260838170966	121.88260852183697	97.65472414493523	0.0	97.97000702662662	98.80951008598073	90.93186520805894	103.32499845012504	27.030168370918783	77.80748871143018	133.99317528093903	70.14032741504838	78.82875189386075	51.66249922506252	0.0	54.324819798304475	150.14413837283794	0.0	0.0	0.0	0.0	0.0	0.0	35.393093391755535	44.30255811831086	0.0	41.77923850374621
2L_2780	36.959103519985014	23.518620868072297	44.57209893579657	41.99753726441481	36.03240033438067	139.79952747759714	0.0	0.0	32.21888219810102	51.5808232815204	64.01983078278327	70.56605264792056	17.64533580838577	101.89767435541228	135.34607992637171	111.17163789174107	227.25551094614045	72.87089463597346	187.80244017970608	26.525480376449618	78.67944420840612	236.38091365950748	111.93570413154684	173.52589750073128	49.65440533884166	0.0	138.37421368853072	153.51593355830397	92.47207921158306	109.45325908024238	0.0	0.0	32.443515838924434	84.91472862951024	40.08198101182952	37.52683168465453	187.2028155303456	63.74420724516659	0.0	0.0	0.0	0.0	0.0	0.0	0.0	29.9938212728178	22.526479877095525	36.35411819450908	0.0
2L_2781	18.27124763387343	34.88027346134393	26.44180555225033	0.0	71.25247602354182	103.66776554498144	0.0	67.04951942256955	47.78355958848798	19.12477384954923	37.97891410688785	62.79355989249743	130.84826312015534	113.34270299678106	33.455109933491244	0.0	37.448975770512675	54.037112688994796	216.63308853794328	78.6794442084061	116.68883754580035	227.87348464132717	166.01092351876753	183.82488106530195	73.64204076823377	0.0	102.61082995743703	144.88614019182924	68.57229062308211	97.39753779024466	0.0	32.59728660186326	24.058355948187923	75.56180199785405	0.0	166.96720764041945	0.0	47.26925513107765	377.415458937198	0.0	0.0	0.0	0.0	0.0	0.0	0.0	33.408837305644084	0.0	26.25498844780508
2L_2782	76.85061776918026	20.958538770676906	75.46852049129213	41.168558299543925	53.516917768044834	93.43640406884393	44.795642279919015	65.46816283241459	57.423493961201814	63.203352765491424	62.756159231773324	50.307757707777334	94.34748493192043	68.10432371649836	130.6642972874092	148.60533889447535	180.0159764179071	146.11196072510498	116.2218777922306	236.38091365950748	227.8734846413271	21.06500449737846	137.15779131067984	160.159762124094	110.62338489858048	483.7929366231253	117.14612314153841	161.67887342160998	154.5115837334325	136.55445791781761	30.61980611538768	137.10730997416505	86.7357854503611	75.67147079610928	95.25045511858086	25.08143104612977	0.0	75.74057716213312	56.6944847605225	0.0	0.0	0.0	0.0	0.0	0.0	13.364445763069758	80.2975828420125	32.396848434584285	47.32756988704487
2L_2783	38.99121917744124	62.02935228950339	47.02279853364105	26.584008124072884	57.020344859045714	0.0	159.09380170548556	59.61877371336725	67.98073425991075	47.61477200686742	47.277875035120715	111.66895960263716	93.07763046691463	94.06275867258634	107.09084159122712	29.321041952546825	119.87532965715656	192.19385440931143	220.14260838170966	111.93570413154684	166.01092351876753	137.15779131067984	22.14192085591809	143.83823167893215	130.96136116000338	0.0	145.98241787759082	161.9566721731935	146.33468205131956	127.01843845841184	108.7476619252686	162.31432400721604	85.5683794033488	120.9378325790396	70.47633545608056	128.66802856826135	0.0	50.43678253676841	201.35309278350516	0.0	0.0	0.0	0.0	0.0	0.0	31.64296608506895	11.882524608708465	19.176485027000492	18.676228895861346
2L_2784	28.783472299937596	21.979350400298916	37.48940924188916	39.24884000053378	44.89882050798525	130.64978671422318	93.95493921115433	31.68778657641985	90.33056470152523	54.23052310762589	77.7787350545169	59.35281688468935	49.47139811118202	111.10000111100001	73.78455752454917	155.8433462683311	106.19093129446745	170.25391669135348	121.88260852183697	173.52589750073128	183.82488106530195	160.159762124094	143.83823167893215	69.50091393701827	92.80914726955487	507.35667174023337	142.24953413277572	202.16011341834493	162.03726208878993	204.57930312106186	64.22236351142195	205.40755940900138	106.12041938789741	107.1321439284643	56.18798251429983	52.60610651684448	0.0	104.25137090552741	59.455859969558595	0.0	0.0	0.0	0.0	0.0	0.0	84.09226603429282	42.10428811122269	84.93694281365514	16.544239295877176
2L_2785	0.0	44.02571101523289	50.06207697544956	78.61734109863016	67.45089574789553	0.0	376.392652815417	63.47218225825561	30.156087911027477	96.55678504528514	47.93680012271821	26.419241662087334	0.0	143.06060683130295	0.0	104.05394156330642	0.0	68.20538004037759	97.65472414493523	49.65440533884166	73.64204076823377	110.62338489858047	130.96136116000335	92.8091472695549	0.0	0.0	155.41786683797167	208.9995193011056	194.7411241323201	81.95646472593758	0.0	41.14413613771766	30.366339519968907	95.37373788753528	125.05252205926489	0.0	350.4345388281469	119.32604648942771	238.1859756097561	0.0	0.0	0.0	0.0	0.0	0.0	0.0	42.168471477245895	0.0	33.1389183457052
2L_2786	0.0	0.0	0.0	0.0	0.0	0.0	0.0	0.0	0.0	0.0	0.0	0.0	0.0	0.0	0.0	0.0	0.0	0.0	0.0	0.0	0.0	483.7929366231253	0.0	507.35667174023337	0.0	88888.88888888889	0.0	0.0	0.0	0.0	0.0	0.0	0.0	0.0	546.8963631391852	768.0491551459294	0.0	0.0	0.0	0.0	0.0	0.0	0.0	0.0	0.0	0.0	0.0	0.0	0.0
2L_2787	32.13380000179949	36.806541749353585	23.25171516276898	39.43558044573599	43.85931935348857	0.0	52.44553531157893	53.06425432635814	75.63362065705448	13.453961552614071	73.47322635631576	58.898972065690025	82.8446267435342	53.156475831965295	70.60534670755501	57.994380344544616	105.37893606791673	152.05685405773218	97.97000702662662	138.37421368853072	102.61082995743703	117.14612314153841	145.98241787759082	142.2495341327757	155.41786683797167	0.0	21.655505659666407	174.72857008690565	186.92794771806203	354.0073633531578	179.2442346091938	126.12408087076065	118.47258375165438	88.59412638660882	125.45626002343243	78.30577622558329	97.65720368362972	72.0484653399773	132.75276125743414	0.0	0.0	0.0	0.0	0.0	0.0	46.94020287555683	11.75128177105918	75.8587207185338	27.704924088507997
2L_2788	19.445492340420568	43.30892566022911	37.52153384278196	44.192781285948065	56.87376299565485	0.0	0.0	53.51896087585563	67.80597658829143	47.49236899399629	20.209859177701247	59.40367619650142	46.4191781763019	40.20897946929509	47.473575021303766	204.71966566354033	79.71144457065422	0.0	98.80951008598073	153.51593355830397	144.88614019182924	161.67887342160998	161.9566721731935	202.16011341834493	208.9995193011056	0.0	174.7285700869056	51.39919626342529	237.18256306775572	218.83148593489418	144.62413993831782	196.58929143437328	93.88325020398271	174.238911033612	98.41322730011044	148.08145664767275	98.49402633730264	134.15233332830263	200.83547557840615	0.0	0.0	0.0	0.0	659.152330103487	0.0	31.56162169924615	47.40791309181372	0.0	37.256436049327526
2L_2789	26.84278396175869	20.497421168199278	11.65391146057307	29.28203024028468	26.169734806375363	91.38067055136051	0.0	29.551278609947257	35.100059740301674	56.193444809889144	11.15916993630346	49.20091562903986	130.7182506514767	74.00659102699686	49.14980664466066	48.44527016716041	121.03806647190542	15.877476687894854	90.93186520805891	92.47207921158306	68.57229062308213	154.5115837334325	146.3346820513196	162.03726208878996	194.74112413232012	0.0	186.92794771806203	237.18256306775572	70.51898446617884	219.40367987667602	239.5690153414008	172.40239869204046	155.5170375983645	196.11746622154166	157.19874171140523	122.64801980683754	81.57738022401149	106.48162937263339	0.0	0.0	0.0	0.0	0.0	0.0	0.0	117.63368087550829	58.898191531029035	15.842035891716517	61.71506156077391
2L_2790	30.50119564686936	38.818368852140836	14.71358534762317	20.795554742218304	69.38497161163447	0.0	165.93654586486127	46.637266533843736	13.29461940163577	10.642011254991104	42.26685602218165	34.9415776821155	29.12429082351845	63.06972989337011	55.848449647037796	91.74648610958201	83.35417187630242	60.13807702484906	103.32499845012501	109.45325908024238	97.39753779024466	136.55445791781764	127.01843845841185	204.57930312106186	81.95646472593758	0.0	354.00736335315776	218.83148593489418	219.40367987667608	54.19701699618453	283.5624517943832	235.8045651763818	174.03504262519812	133.14720755267024	143.33977259696383	61.93944799563947	0.0	61.37379093631856	0.0	0.0	0.0	0.0	0.0	0.0	0.0	49.5059308105111	130.1328098276298	120.00768049155148	14.6096306685367
2L_2791	0.0	0.0	23.09474155829459	21.76074926611873	31.11658763053408	0.0	0.0	0.0	41.73500774184394	66.81566560095679	66.34291325000663	73.12667734316156	45.7140767356492	131.9940338696691	0.0	0.0	130.83439636280377	0.0	27.03016837091878	0.0	0.0	30.61980611538767	108.7476619252686	64.22236351142195	0.0	0.0	179.2442346091938	144.6241399383178	239.5690153414008	283.56245179438315	0.0	0.0	210.12994435759072	219.99005644944847	346.13693869568675	437.4963541970484	0.0	110.09548030529476	0.0	0.0	0.0	0.0	0.0	0.0	0.0	155.41102330388293	0.0	0.0	0.0
2L_2792	30.62468226892146	0.0	29.546309038142066	13.91983151435935	29.85680675480396	57.919642288289225	166.60835374285665	18.73043255124412	66.74221885841439	42.74038528320313	0.0	35.08304155937103	43.86330439817353	42.21671528625044	18.69151891020968	92.11792937318356	62.76872861940182	0.0	77.80748871143018	0.0	32.59728660186326	137.10730997416508	162.31432400721604	205.40755940900138	41.144136137717645	0.0	126.12408087076065	196.5892914343733	172.40239869204046	235.8045651763818	0.0	36.424498389126555	201.62265916092716	211.0835764312522	166.0616487264732	217.6657524705063	310.23624490049167	114.44135452787219	105.43184885290148	0.0	0.0	0.0	0.0	0.0	0.0	0.0	55.99699856087714	90.37015615962984	44.0063369125154
2L_2793	37.6707994045	14.38290160657011	16.354941482019377	20.547002295100157	44.07150160420266	0.0	61.4824652009247	27.647909403330466	19.703579352225123	31.54444770403737	78.30313964268711	60.41691121130728	32.37321569626154	10.38598473675683	96.56664201918089	33.99371796092082	154.42107538836902	89.12894284160895	133.993175280939	32.443515838924434	24.058355948187923	86.7357854503611	85.5683794033488	106.12041938789743	30.366339519968903	0.0	118.47258375165438	93.88325020398271	155.5170375983645	174.03504262519814	210.12994435759072	201.62265916092716	39.68190981095538	285.61458026081283	269.6351591174269	160.64773165402903	0.0	175.42355041672838	77.81374501992032	0.0	0.0	0.0	0.0	0.0	0.0	55.02850476546851	110.20923222738368	88.92999430848037	75.78382123679197
2L_2794	11.8315378317366	26.351155498168595	28.53729796306474	18.822253927263283	34.60463056096413	22.376670977905274	0.0	50.654198979824436	10.314073863208565	33.02463555250628	40.98871334789252	63.2519070449974	39.541007979375415	46.211675570116164	86.65536295598774	53.38325260599245	32.333422250244524	34.99170696544919	70.14032741504838	84.91472862951024	75.56180199785405	75.67147079610928	120.9378325790396	107.1321439284643	95.37373788753528	0.0	88.59412638660882	174.238911033612	196.1174662215417	133.14720755267024	219.99005644944847	211.0835764312522	285.61458026081283	59.803344855444436	372.10623247999825	252.27891957348047	179.78497716730791	217.66530829910207	325.8602711157456	0.0	347.58428919012863	0.0	0.0	401.05879521937914	0.0	76.81420755582953	64.90163076164228	93.10293460449874	85.00702724758581
2L_2795	18.61598815526727	11.846130609513036	13.470353771901111	25.384565591813647	36.298431181804325	70.41584074753457	101.2771042850343	28.464418622788955	24.342568092248598	12.990412426108911	19.347748695961737	7.108704893490275	17.775613103115443	34.21666505563202	34.0863384228024	27.998107327944634	63.592600365021525	0.0	78.82875189386075	40.08198101182953	0.0	95.25045511858087	70.47633545608055	56.18798251429983	125.05252205926489	546.8963631391852	125.45626002343243	98.41322730011044	157.19874171140523	143.33977259696383	346.13693869568675	166.0616487264732	269.6351591174269	372.10623247999825	47.10756204234162	292.98019453884916	188.58495280661558	256.85934863679927	192.26825266611976	0.0	0.0	0.0	0.0	0.0	0.0	105.75344038603028	90.77118060401413	109.86757295206844	53.500731176659414
2L_2796	34.85850931070784	8.318221896887321	25.223289167354	23.76634827682092	33.9844758914128	0.0	71.11566251351198	23.98487993169106	45.58155223417978	36.486895731398064	54.34310059994783	49.916539545879296	12.481838924365048	48.0531275378058	31.913399798307314	78.63984523678458	89.30804129603831	0.0	51.662499225062504	37.526831684654525	166.96720764041945	25.08143104612977	128.66802856826135	52.606106516844484	0.0	768.0491551459294	78.30577622558329	148.08145664767275	122.64801980683757	61.93944799563947	437.4963541970484	217.66575247050628	160.64773165402903	252.27891957348044	292.98019453884916	13.272738856208457	264.84453625721704	255.51537451038746	360.0230414746544	0.0	0.0	0.0	0.0	0.0	0.0	169.73461992175234	47.80388932443544	154.2955892034233	125.22540573031456
2L_2797	0.0	0.0	0.0	0.0	0.0	0.0	0.0	0.0	0.0	0.0	0.0	0.0	249.06290083560603	59.92832572243597	159.2001783041997	0.0	0.0	0.0	0.0	187.20281553034556	0.0	0.0	0.0	0.0	350.4345388281469	0.0	97.65720368362972	98.49402633730264	81.57738022401149	0.0	0.0	310.2362449004917	0.0	179.7849771673079	188.58495280661558	264.84453625721704	0.0	0.0	0.0	0.0	0.0	0.0	0.0	0.0	0.0	0.0	0.0	0.0	0.0
2L_2798	9.868619074264318	42.38874720057648	21.42251956679381	40.370235429120456	28.86352746941909	0.0	0.0	27.160959922645585	38.71309915779653	5.1648117245358	30.769609472116578	22.610596908453083	21.202027761935152	23.80714309521429	18.06968755703245	111.31667590595076	50.567110140222596	43.77957857777661	54.32481979830448	63.74420724516659	47.26925513107764	75.7405771621331	50.43678253676841	104.25137090552741	119.32604648942771	0.0	72.0484653399773	134.15233332830263	106.48162937263339	61.37379093631856	110.09548030529476	114.44135452787219	175.42355041672838	217.66530829910204	256.85934863679927	255.51537451038746	0.0	46.80673795758373	101.92433137638616	0.0	0.0	0.0	465.9398005777653	0.0	0.0	132.14498948246015	126.31286433366805	58.242475072220664	106.35582404492469
2L_2799	0.0	0.0	42.76135741652983	40.29138731304796	0.0	0.0	0.0	54.21582234559334	0.0	0.0	0.0	0.0	0.0	0.0	0.0	0.0	242.24806201550388	0.0	150.14413837283794	0.0	377.415458937198	56.6944847605225	201.35309278350516	59.455859969558595	238.1859756097561	0.0	132.75276125743414	200.83547557840615	0.0	0.0	0.0	105.43184885290148	77.81374501992032	325.8602711157456	192.26825266611976	360.0230414746544	0.0	101.92433137638616	0.0	0.0	0.0	0.0	0.0	0.0	0.0	143.8766114180479	0.0	174.3861607142857	0.0
2L_2800	0.0	0.0	0.0	0.0	0.0	0.0	0.0	0.0	0.0	0.0	0.0	0.0	0.0	0.0	0.0	0.0	0.0	0.0	0.0	0.0	0.0	0.0	0.0	0.0	0.0	0.0	0.0	0.0	0.0	0.0	0.0	0.0	0.0	0.0	0.0	0.0	0.0	0.0	0.0	0.0	0.0	0.0	0.0	0.0	0.0	0.0	0.0	0.0	0.0
2L_2801	0.0	0.0	0.0	0.0	0.0	0.0	0.0	0.0	0.0	0.0	0.0	0.0	0.0	0.0	0.0	0.0	0.0	0.0	0.0	0.0	0.0	0.0	0.0	0.0	0.0	0.0	0.0	0.0	0.0	0.0	0.0	0.0	0.0	347.5842891901286	0.0	0.0	0.0	0.0	0.0	0.0	0.0	0.0	0.0	0.0	0.0	0.0	0.0	1488.0952380952378	0.0
2L_2802	0.0	0.0	0.0	0.0	0.0	0.0	0.0	0.0	0.0	0.0	0.0	0.0	0.0	0.0	0.0	0.0	0.0	0.0	0.0	0.0	0.0	0.0	0.0	0.0	0.0	0.0	0.0	0.0	0.0	0.0	0.0	0.0	0.0	0.0	0.0	0.0	0.0	0.0	0.0	0.0	0.0	0.0	0.0	0.0	0.0	0.0	0.0	0.0	0.0
2L_2803	0.0	0.0	0.0	0.0	0.0	0.0	0.0	0.0	0.0	0.0	0.0	0.0	0.0	0.0	0.0	0.0	0.0	0.0	0.0	0.0	0.0	0.0	0.0	0.0	0.0	0.0	0.0	0.0	0.0	0.0	0.0	0.0	0.0	0.0	0.0	0.0	0.0	465.9398005777653	0.0	0.0	0.0	0.0	0.0	0.0	0.0	0.0	0.0	0.0	0.0
2L_2804	0.0	0.0	0.0	0.0	0.0	0.0	0.0	0.0	0.0	0.0	0.0	0.0	0.0	0.0	0.0	0.0	0.0	0.0	0.0	0.0	0.0	0.0	0.0	0.0	0.0	0.0	0.0	659.152330103487	0.0	0.0	0.0	0.0	0.0	401.05879521937914	0.0	0.0	0.0	0.0	0.0	0.0	0.0	0.0	0.0	0.0	0.0	0.0	0.0	0.0	0.0
2L_2805	0.0	0.0	0.0	0.0	0.0	0.0	0.0	0.0	0.0	0.0	0.0	0.0	0.0	0.0	0.0	0.0	0.0	0.0	0.0	0.0	0.0	0.0	0.0	0.0	0.0	0.0	0.0	0.0	0.0	0.0	0.0	0.0	0.0	0.0	0.0	0.0	0.0	0.0	0.0	0.0	0.0	0.0	0.0	0.0	0.0	0.0	1975.8940920766645	0.0	0.0
2L_2806	0.0	13.296899827805149	0.0	0.0	13.58127305421101	0.0	0.0	76.68094210205467	0.0	43.74395786581978	0.0	15.95858428207117	39.90510565874351	38.40710377791476	0.0	125.70789257003501	0.0	41.19956658055957	35.393093391755535	29.9938212728178	0.0	13.364445763069762	31.64296608506895	84.09226603429282	0.0	0.0	46.94020287555682	31.56162169924615	117.63368087550828	49.5059308105111	155.41102330388296	0.0	55.02850476546851	76.81420755582953	105.75344038603028	169.73461992175234	0.0	132.14498948246015	143.8766114180479	0.0	0.0	0.0	0.0	0.0	0.0	33.91566530664849	152.8315872324492	164.4304130491976	160.14092401313155
2L_2807	20.92474832758949	9.986468335405526	22.71142634570879	28.532766672587215	20.400086496366747	0.0	0.0	67.18862630933836	0.0	43.804461265357574	10.873631009855858	11.985492759563826	14.985112290938952	14.422584613698282	38.31373585744225	0.0	0.0	0.0	44.30255811831086	22.526479877095525	33.40883730564409	80.2975828420125	11.882524608708465	42.104288111222694	42.168471477245895	0.0	11.75128177105918	47.40791309181372	58.898191531029035	130.1328098276298	0.0	55.99699856087714	110.2092322273837	64.90163076164227	90.77118060401413	47.80388932443544	0.0	126.31286433366806	0.0	0.0	0.0	0.0	0.0	0.0	1975.8940920766647	152.8315872324492	57.39111470762097	216.11341632088522	180.40772145047808
2L_2808	0.0	16.116554925219184	36.65259207131128	11.511824946585131	32.92246101980615	0.0	0.0	30.98046991176762	0.0	0.0	35.09658580413297	19.342659074028226	24.18356291595728	23.275733651124686	0.0	0.0	34.606866002214836	0.0	0.0	36.35411819450907	0.0	32.39684843458428	19.176485027000492	84.93694281365514	0.0	0.0	75.85872071853379	0.0	15.842035891716515	120.00768049155145	0.0	90.37015615962984	88.92999430848037	93.10293460449874	109.86757295206844	154.29558920342328	0.0	58.242475072220664	174.3861607142857	0.0	1488.0952380952378	0.0	0.0	0.0	0.0	164.43041304919757	216.11341632088522	0.0	291.14906832298135
2L_2809	8.222061435243043	7.848061528802386	23.797624997025295	22.423032939435387	0.0	46.650494495241645	67.09608158883522	45.25842561023444	21.502601814819595	0.0	42.726278370248835	37.67613593549846	35.32903104244194	34.00281089903432	15.054799470071059	74.19498441905327	33.704078193461406	24.316700710047662	41.7792385037462	0.0	26.254988447805083	47.32756988704487	18.676228895861346	16.544239295877176	33.1389183457052	0.0	27.704924088507997	37.25643604932752	61.71506156077391	14.6096306685367	0.0	44.0063369125154	75.78382123679197	85.0070272475858	53.500731176659414	125.22540573031456	0.0	106.3558240449247	0.0	0.0	0.0	0.0	0.0	0.0	0.0	160.14092401313155	180.40772145047808	291.14906832298135	70.88846880907371
2L_2810	14.783641407994008	32.92606921530121	10.697303744591176	16.799014905765926	24.02160022292045	27.959905495519426	80.42787630192625	31.646499558079235	32.21888219810102	15.47424698445612	5.121586462622663	5.645284211833644	28.23253729341723	30.569302306623687	45.115359975457245	0.0	30.300734792818727	29.14835785438938	54.25403827413731	21.220384301159694	15.735888841681222	52.003801005091645	5.5967852065773425	19.83153114294072	0.0	0.0	27.674842737706143	61.40637342332158	60.106851487528985	43.78130363209696	0.0	70.33368939763591	12.977406335569773	54.34542632288656	80.16396202365904	60.04293069544725	74.88112621213824	97.7411177759221	50.8957654723127	0.0	434.31053203040176	0.0	0.0	0.0	0.0	239.9505701825424	306.3601263284992	290.8329455560726	361.138648916584
2L_2811	7.798243835488248	7.443522274740408	5.642735824036927	31.900809748887458	15.205425295745522	0.0	0.0	0.0	20.394220277973222	8.162532344034414	16.20955715489853	17.867033536421946	55.846578280148776	32.25008868774389	0.0	0.0	47.95013186286263	23.06326252911737	72.6470607659642	16.790355619732026	0.0	7.481334071491629	17.713536684734475	39.22860863970877	62.86145335680161	0.0	35.0357802906218	44.17000150178005	14.633468205131956	27.71311384547168	43.499064770107445	41.73796903042698	123.21846634082227	16.125044343871945	33.82864101891867	35.6311463727493	118.49745230477545	114.3233737500084	0.0	0.0	0.0	0.0	0.0	0.0	0.0	227.82935581249643	242.40350201765267	276.14138438880707	336.17212012550425
2L_2812	265.4139129973193	126.67046678067008	0.0	0.0	0.0	0.0	0.0	121.7478115830868	0.0	138.90625217041017	0.0	0.0	190.07431905875197	0.0	0.0	0.0	0.0	0.0	0.0	0.0	0.0	0.0	0.0	133.51491361585087	0.0	0.0	0.0	0.0	0.0	0.0	0.0	0.0	0.0	0.0	0.0	202.118198722613	0.0	0.0	0.0	0.0	0.0	0.0	0.0	0.0	0.0	0.0	0.0	0.0	190.69412662090005
2L_2813	0.0	0.0	51.881078192567	0.0	0.0	0.0	0.0	0.0	0.0	0.0	0.0	0.0	51.34709093056333	0.0	0.0	0.0	0.0	0.0	60.7218000370403	0.0	0.0	0.0	40.71594925164086	108.20402951805924	0.0	0.0	40.26624038140183	40.611281001636634	33.63617099283886	0.0	0.0	0.0	0.0	123.54891795857651	0.0	273.00325419879005	0.0	185.4926220309587	0.0	0.0	0.0	0.0	0.0	0.0	0.0	87.2805983957826	0.0	0.0	257.5726354832063
2L_2814	20.895846741501657	6.648449913902574	5.040012660511803	4.748892795644696	0.0	0.0	0.0	0.0	9.107916054159313	14.581319288606593	21.717224364988358	23.937876423106754	29.92882924405763	52.809767694632804	38.260816332777274	0.0	0.0	61.79934987083936	35.393093391755535	0.0	44.483590003647656	46.77556017074416	31.64296608506895	49.05382185333748	0.0	0.0	23.47010143777841	47.34243254886922	39.211226958502756	49.5059308105111	0.0	0.0	45.8570873045571	28.80532783343607	37.76908585215367	53.04206872554761	0.0	30.03295215510458	71.93830570902395	0.0	0.0	0.0	0.0	0.0	0.0	186.5361591865667	114.6236904243369	82.2152065245988	200.17615501641447
2L_2815	0.0	0.0	0.0	0.0	0.0	0.0	0.0	0.0	0.0	0.0	0.0	0.0	0.0	0.0	0.0	0.0	0.0	0.0	0.0	0.0	0.0	115.18879443407745	0.0	0.0	0.0	0.0	134.85994794406008	0.0	112.65447745220634	0.0	0.0	214.21074052652997	0.0	0.0	0.0	365.73769292663303	0.0	0.0	0.0	0.0	0.0	0.0	0.0	0.0	0.0	292.32073430968455	0.0	354.3083900226757	172.53278122843338
2L_2816	5.854718669058515	16.765208838618097	4.2364193106159584	11.9751491704415	28.539594692092024	0.0	0.0	26.85613490803385	15.311450208695067	6.1282170075180975	18.254570944564517	13.414104125641865	8.385631723180234	4.03542131412688	21.440271691122874	52.832341846384686	0.0	0.0	24.791601795308633	0.0	37.39100521978433	33.70074635919603	19.948294021895247	35.34218301596053	0.0	0.0	19.727964521228603	59.691039181198114	16.479641051445046	31.20942774393289	32.657966584368594	31.335781702410348	38.54550836900078	32.28337051301504	57.14474382646284	35.66791742163759	0.0	55.53771616793797	60.46826625386997	0.0	0.0	0.0	552.8527200353826	0.0	0.0	28.508059228343853	171.28493677444771	190.04312251216274	185.0854758379324
2L_2817	0.0	103.14595152140278	52.12813094586494	0.0	0.0	0.0	0.0	0.0	47.10093730865245	0.0	0.0	0.0	0.0	49.65489845573266	0.0	0.0	73.827980804725	0.0	30.505475732894055	0.0	0.0	69.11327666044647	0.0	0.0	0.0	0.0	0.0	0.0	0.0	0.0	0.0	128.526444315918	0.0	49.65489845573266	39.064025938513225	0.0	0.0	93.18796011555307	0.0	0.0	0.0	0.0	0.0	0.0	0.0	175.39244058581076	197.58940920766648	0.0	258.7991718426501
2L_2818	11.10763072015213	10.60237387150983	8.037377018084902	15.146248387871188	10.829120805340056	0.0	0.0	0.0	29.049036225600627	23.25302899768981	11.544251424560626	12.724686145616218	0.0	22.968124836352114	0.0	0.0	22.766337693087	0.0	9.406974895606096	0.0	0.0	0.0	25.230735072235593	67.0515425207357	44.769170158661936	0.0	12.476030426543003	12.582937285382275	31.265339557220262	19.73694598392623	0.0	19.816852647828764	29.25156934669545	30.624166448469477	12.046175399541522	16.91738227193677	0.0	67.0515425207357	0.0	0.0	0.0	0.0	0.0	0.0	0.0	27.042887314992843	142.17152791741051	196.66456891126495	127.68945923514013
2L_2819	12.083540767449842	5.766946171324436	4.371768170380046	20.596236326158703	5.890280565843912	34.279916082765425	0.0	0.0	7.900316960716463	18.972020064808422	6.279261357927943	6.921334876329588	51.92125967898816	12.493045537983855	22.125264396909543	0.0	0.0	89.34251059602175	30.70039890051638	39.02550707142188	0.0	5.7962412534719485	27.447492945994313	0.0	48.70256370295332	0.0	27.144334570210177	6.844233459540997	39.68101002909185	21.471022707753615	33.70135209824618	43.11589985038782	7.955398851876837	29.150439588628995	32.76136360658058	36.8074674990062	91.80713157798097	41.68151570663715	0.0	0.0	0.0	0.0	0.0	0.0	0.0	88.25657952800381	77.33131830012505	142.62893655864903	130.2264203361578
2L_2820	6.070863981078331	17.384149132820692	8.785640047055889	20.695415634310347	5.9186446777179595	34.44498790980924	0.0	5.5695226807672125	7.9383602205594	0.0	0.0	6.954663936729249	17.390427265407485	25.106409331550218	0.0	0.0	0.0	35.90909254132239	10.28274462906541	0.0	0.0	11.648305055131427	48.26441175334955	6.107825101206662	24.468543240809616	0.0	6.818761412901916	27.508764980241832	5.696012904886837	10.787207235195638	0.0	10.830880138981854	79.93707353571268	41.8440155525837	26.33529838551453	36.98471052067075	92.24922049408683	26.17639329088569	0.0	0.0	0.0	0.0	573.2630130703967	0.0	0.0	44.340785541356645	88.80422885737819	71.65787663379959	95.95924349221858
2L_2821	4.992934996979275	9.531639084486066	7.225681517248605	10.212470447663643	14.603230234527878	0.0	0.0	9.161221465658016	0.0	5.2261758242332546	10.378396330199058	28.599047079751305	0.0	20.64857163505715	0.0	22.52785005463004	10.233581497684654	14.766577328873828	4.228481784757592	21.50052138764365	0.0	14.370087226429465	5.670670159799485	0.0	60.37189084762135	0.0	28.040187196289725	5.656092601548073	32.792491456384816	8.871854927428226	27.850886354458233	26.723320105289883	52.594900924355386	10.324285817528574	10.829630953251192	7.604447080652767	0.0	43.05714328771429	0.0	0.0	0.0	0.0	0.0	0.0	0.0	72.93547034261438	18.259087319520333	29.467232437529468	71.74630506528914
2L_2822	0.0	0.0	0.0	0.0	0.0	0.0	0.0	0.0	71.1596894591152	28.480778322710005	0.0	0.0	0.0	37.509095955769276	0.0	122.76867925454859	0.0	0.0	46.08740938063131	0.0	0.0	26.103935429305324	0.0	0.0	0.0	0.0	0.0	0.0	0.0	0.0	0.0	0.0	0.0	0.0	0.0	82.88300235387727	0.0	0.0	0.0	0.0	0.0	0.0	0.0	0.0	0.0	0.0	49.752728937182205	0.0	0.0
2L_2823	0.0	0.0	0.0	0.0	0.0	0.0	0.0	0.0	0.0	0.0	0.0	0.0	0.0	0.0	0.0	0.0	0.0	0.0	0.0	0.0	0.0	0.0	0.0	0.0	0.0	0.0	0.0	0.0	0.0	0.0	0.0	0.0	0.0	0.0	0.0	0.0	0.0	0.0	0.0	0.0	0.0	0.0	0.0	0.0	0.0	0.0	0.0	0.0	0.0
2L_2824	0.0	0.0	0.0	0.0	0.0	0.0	0.0	0.0	0.0	0.0	0.0	0.0	0.0	0.0	0.0	0.0	0.0	0.0	0.0	0.0	0.0	0.0	0.0	0.0	0.0	0.0	0.0	0.0	0.0	0.0	0.0	0.0	0.0	0.0	164.06890894175555	0.0	0.0	0.0	0.0	0.0	0.0	0.0	0.0	0.0	0.0	0.0	0.0	0.0	217.3913043478261
2L_2825	16.624827517414506	0.0	12.029568679814984	0.0	16.207980809750723	0.0	0.0	15.251923648870214	10.869447071227485	8.700721289794924	17.27831916511162	0.0	11.905754050932815	0.0	15.220236826885026	37.50515695908187	0.0	73.75175160410059	0.0	0.0	26.54350480437437	7.974608845436131	18.881462180431253	8.363022061652199	0.0	0.0	0.0	18.832923717242483	31.196624525226373	14.770176060498642	0.0	14.829974344144384	21.89046013747209	5.7294113602768455	0.0	12.660150908998835	0.0	35.84152312136656	0.0	0.0	0.0	0.0	0.0	0.0	0.0	0.0	30.3983706473333	49.058084772370485	47.778308647873864
2L_2826	0.0	42.22348892689003	0.0	0.0	0.0	0.0	0.0	0.0	0.0	0.0	0.0	0.0	0.0	0.0	0.0	0.0	0.0	0.0	0.0	0.0	0.0	42.43797689676538	50.24014790699543	0.0	0.0	0.0	0.0	0.0	0.0	0.0	0.0	78.91974650977421	0.0	91.46954978687594	0.0	0.0	0.0	38.147118175957395	0.0	0.0	0.0	0.0	0.0	0.0	0.0	323.0913379212303	0.0	130.5346700083542	0.0
2L_2827	0.0	0.0	9.927667018106078	18.708455535925534	4.458664612114013	0.0	0.0	0.0	23.92066949169773	4.786974832958513	0.0	10.47824820455217	19.650972526630344	15.7610772002779	8.373890878153189	20.634638955722192	9.37356467290946	13.525613454198215	3.873125697646766	19.69364564829512	0.0	17.549925149569237	10.388228890080072	4.601179006108525	0.0	0.0	10.27349059307834	10.361523931493748	17.16380188510036	24.37882747591372	25.510334236399164	0.0	12.043723533917534	3.15221544005558	19.839045821252178	6.965379278832491	69.49366912674256	7.887735439043186	0.0	0.0	0.0	0.0	0.0	0.0	0.0	55.67172388606448	25.086926199280505	13.49542235273795	39.43010356973871
2L_2828	0.0	0.0	16.98511636715537	20.005033266369818	22.884813866366414	33.295930904284184	47.88859197961861	5.383727897778082	15.347085856969764	6.142479731352506	6.099018789857087	13.44532391802117	0.0	4.044813295463094	0.0	0.0	0.0	0.0	9.939720564635767	0.0	0.0	5.629863498329619	33.32453565592017	11.808145967577193	23.652292380177485	0.0	0.0	19.943321081486417	22.023994040307212	10.427354705239537	32.73397426454943	20.93914143238385	15.45408745159007	4.044813295463094	38.185161119105246	35.75093041796413	0.0	15.181901958313533	0.0	0.0	0.0	0.0	0.0	1193.5310616458794	0.0	71.43602118506644	10.730223929043174	51.95057076360412	33.73022565520963
2L_2829	0.0	0.0	0.0	19.835759907962075	0.0	0.0	0.0	26.690866385522874	0.0	0.0	0.0	0.0	0.0	20.052939760968957	0.0	0.0	0.0	0.0	0.0	0.0	0.0	0.0	0.0	0.0	0.0	0.0	65.35520554212142	0.0	0.0	0.0	0.0	0.0	38.30830524057616	20.052939760968957	0.0	44.310528181495926	0.0	25.0890661849566	0.0	0.0	0.0	0.0	0.0	0.0	0.0	212.4946876328092	53.19714863283328	0.0	125.4180602006689
2L_2830	0.0	6.516440980594039	4.939940206963735	0.0	0.0	0.0	0.0	6.263199693353743	26.78121886683307	0.0	0.0	0.0	19.556383007849934	0.0	12.500375011250338	30.80297187072609	0.0	0.0	0.0	29.398276085090373	0.0	6.549543365836533	38.76834518093962	6.868547000093412	27.51606938452056	0.0	0.0	7.733736725040912	19.21633234518682	0.0	0.0	0.0	8.989313504106319	23.527817409079102	22.21149489283694	0.0	0.0	17.6619780002402	141.01985559566788	0.0	0.0	0.0	0.0	0.0	0.0	49.863374354269304	24.966170838513815	80.58277462609593	78.48061528802387
2L_2831	0.0	12.678167877959956	0.0	13.583751297814239	0.0	0.0	0.0	0.0	0.0	6.951410336886199	13.804451659571178	15.21599870968331	0.0	9.154985667869937	0.0	0.0	0.0	0.0	11.248726784737054	0.0	21.206838781370216	0.0	7.542638535641984	6.681606739335821	0.0	0.0	7.459329868723254	7.523248719354987	12.462216118505706	23.601159288944274	0.0	0.0	0.0	22.887464169674846	21.606967814980973	20.229565104809375	0.0	57.27091490859276	68.59086918349429	0.0	0.0	0.0	0.0	0.0	0.0	64.67500004042188	48.573340279320995	97.98695597642042	47.715387258082984
2L_2832	0.0	0.0	4.595679050643004	8.660449330092593	6.191965800534491	0.0	0.0	0.0	0.0	13.29581255031634	0.0	21.82748429512505	18.193511647940994	8.755271768013316	0.0	0.0	0.0	18.78368148886973	5.378799247613561	0.0	0.0	18.279330099110528	14.426641968255616	0.0	0.0	0.0	0.0	7.1947777425233665	0.0	0.0	0.0	0.0	25.088562626070026	21.888179420033286	6.887863515606865	29.019489489140906	0.0	0.0	0.0	0.0	0.0	0.0	0.0	0.0	0.0	30.925619246868393	34.839442429563356	0.0	18.252838316358194
2L_2833	0.0	0.0	0.0	0.0	0.0	0.0	0.0	0.0	0.0	9.271260390765082	9.205661850264386	10.146968694572184	0.0	12.210220931737538	16.218285143402078	39.96451151377577	0.0	0.0	0.0	0.0	0.0	8.497534015628665	10.059795424000258	0.0	0.0	0.0	9.948684684397875	20.06786953476658	16.621152410981264	15.738712195613306	0.0	15.80243167818664	11.662950073243326	30.52555232934385	19.211816035334373	13.49032473909712	134.59312498317584	7.6383573865207435	0.0	0.0	0.0	0.0	0.0	0.0	0.0	0.0	0.0	78.412512546002	38.18348437022706
2L_2834	0.0	8.261117398739353	0.0	0.0	8.437793213314162	0.0	0.0	0.0	0.0	0.0	8.995005972683966	9.914772614604855	0.0	5.965405420883214	0.0	0.0	0.0	0.0	14.65938193113902	0.0	0.0	8.30308243632366	0.0	0.0	0.0	0.0	0.0	0.0	8.120402836943935	0.0	0.0	30.8816399386073	0.0	17.89621626264964	18.77218637777523	13.181621655822585	0.0	52.244966197506876	0.0	0.0	0.0	0.0	0.0	0.0	0.0	21.07117421225415	15.825238723726148	51.07878391631252	24.873146950552183
2L_2835	0.0	5.127994748933377	0.0	3.6628533920952697	5.237664253150979	0.0	0.0	0.0	21.074993256002156	16.870006478082487	0.0	0.0	0.0	11.10887287894587	0.0	0.0	22.022551092318533	0.0	0.0	23.134438851051232	17.155248133509005	5.1540440691384095	18.304826616682284	0.0	21.653270509977826	0.0	6.034216420792461	6.0859235023759455	10.081295567455966	0.0	0.0	0.0	14.147953639985513	51.84140676841407	5.826310686852114	0.0	81.63531870428423	18.531696613888393	0.0	710.2272727272727	0.0	0.0	0.0	0.0	0.0	13.079691947095263	19.646674210989566	31.706574675324678	30.879446640316207
2L_2836	0.0	6.896099910695506	5.227749521791612	9.85157130099358	14.087165746774742	0.0	0.0	0.0	9.447179402881579	7.562231493518033	0.0	0.0	20.695771129606232	4.979717610173762	26.457336222474446	0.0	0.0	0.0	12.237153589126555	46.66660444452741	0.0	0.0	0.0	7.268720225504777	0.0	0.0	16.229563935961387	0.0	6.7786361790725875	12.837497817625371	0.0	12.889471493000372	28.539138574641264	4.979717610173762	0.0	22.007139115929206	0.0	6.230331621861237	0.0	0.0	0.0	0.0	0.0	0.0	0.0	35.17899954443195	0.0	42.63883203711284	20.76325733981147
2L_2837	11.010620844866958	0.0	0.0	0.0	0.0	0.0	0.0	10.10134681257052	0.0	0.0	11.443428268014246	0.0	0.0	15.17835323974361	20.160721269964156	0.0	0.0	0.0	0.0	23.70690677021844	0.0	0.0	12.505189653706289	11.077656588214703	0.0	0.0	0.0	0.0	20.66151988206405	0.0	0.0	0.0	0.0	0.0	23.88193725498625	0.0	0.0	18.99026843693949	0.0	0.0	0.0	0.0	0.0	0.0	0.0	26.806704893027845	80.53134581971851	0.0	79.10891715714195
2L_2838	0.0	0.0	3.8599814875287857	0.0	5.200727269701395	0.0	43.53201344268575	4.893952933875844	6.975456159955581	5.5836786838599295	0.0	12.222159753405705	30.562020271788047	14.7073747189053	0.0	0.0	0.0	15.776702858423024	0.0	11.485645240578323	17.034266129746598	0.0	6.058579190476883	5.3669605614270095	21.500567614985037	0.0	11.983324006312815	0.0	0.0	28.436234587560858	59.512119643165335	19.034240695587293	0.0	7.35368735945265	11.570444918318444	16.24927690717763	0.0	4.60025190979458	0.0	0.0	0.0	0.0	0.0	0.0	0.0	38.96235457301156	9.754061103340376	47.224461011485	15.330839516771938
2L_2839	17.204616801569976	0.0	0.0	3.910005743798438	0.0	0.0	0.0	0.0	0.0	0.0	0.0	6.569758351148328	8.213977396777	0.0	0.0	0.0	0.0	16.96085265598472	14.57046983451346	24.695443443730195	36.6256093585757	16.505445146353782	6.513317128200319	11.53957555133207	0.0	0.0	32.20688673417659	0.0	5.380767308179681	10.190189700571466	0.0	0.0	30.205183813646098	7.905632051329688	18.658329295878186	8.734448314775541	0.0	19.782129516569267	0.0	0.0	0.0	0.0	0.0	0.0	0.0	27.92449774300247	41.944681257124046	16.92299360987761	32.96304842271813
2L_2840	9.213515859224849	0.0	10.000220004840106	0.0	4.491249249961375	0.0	0.0	0.0	6.0238713975743075	4.821958814685371	0.0	21.10964985423787	0.0	6.350504674606491	0.0	20.785440214838307	0.0	13.624460811963365	3.9014311229645258	0.0	0.0	0.0	5.232073868511705	18.539220648242388	0.0	0.0	0.0	15.655871421459189	0.0	0.0	0.0	8.218804295475875	6.065870500943849	12.701009349212981	9.992016378913247	7.016283390492656	0.0	7.945380277818167	0.0	0.0	0.0	0.0	0.0	0.0	0.0	11.215716359019567	8.423421829803077	67.9702453453976	19.85913255309008
2L_2841	13.117277203046706	8.347071221385196	3.1638460978704153	0.0	4.262792640714785	0.0	0.0	0.0	5.7174548178133024	9.153359969610845	4.5442978151016105	5.008966049228119	12.525128539131634	12.054946445900415	0.0	39.456292292213305	8.961778016758524	0.0	0.0	0.0	0.0	0.0	0.0	13.197138860295087	0.0	0.0	0.0	9.906335596931019	4.102446288721965	23.30785008390826	0.0	7.800737949810053	11.514635101213642	9.04120983442531	14.225627942926781	19.97815721477851	0.0	11.311833308824362	0.0	0.0	0.0	0.0	0.0	0.0	0.0	53.22602965754372	7.994947193373789	12.902559867877788	43.980899723548625
2L_2842	0.0	4.66121149547979	0.0	0.0	0.0	0.0	0.0	0.0	12.771074028169156	5.111463120538011	5.075297107892696	0.0	0.0	6.731780939770083	0.0	0.0	0.0	0.0	0.0	21.02859257732739	0.0	9.369779276109591	11.092401926528368	4.91307299942124	0.0	0.0	16.454829026099006	5.531943377240367	0.0	8.677120861881061	54.47913857586084	8.712250905856287	12.860115380955197	10.097671409655124	5.295962199540204	0.0	0.0	4.211205428075348	0.0	0.0	0.0	0.0	0.0	0.0	0.0	11.88909377760499	44.64576709017642	14.410218574195333	28.068599657563084
2L_2843	0.0	0.0	0.0	0.0	5.200727269701395	0.0	0.0	9.787905867751688	6.975456159955581	5.5836786838599295	11.088343046721842	6.111079876702853	0.0	14.7073747189053	0.0	0.0	0.0	0.0	9.03547236094182	0.0	17.034266129746598	5.117696790794696	0.0	10.733921122854019	0.0	0.0	17.974986009469223	6.043004436773857	15.015300591302537	9.478744862520285	0.0	9.517120347793647	14.048179636882653	18.384218398631628	17.355667377477666	0.0	0.0	27.601511458767487	0.0	0.0	0.0	0.0	0.0	0.0	0.0	12.987451524337185	29.26218331002113	15.74148700382833	38.32709879192985
2L_2844	0.0	0.0	5.1979617752286975	0.0	28.01379399216174	0.0	0.0	0.0	0.0	7.519141855378329	7.465940379986502	0.0	10.288923253892557	0.0	0.0	0.0	0.0	21.24536054439112	0.0	0.0	0.0	6.891637273833694	8.158656497717208	0.0	28.953280985801314	0.0	16.137087788178132	24.41304926309211	26.960045885998102	25.528699363824813	0.0	12.816027210988974	0.0	19.805372603426132	15.581092966928352	10.940871155924919	0.0	0.0	0.0	0.0	0.0	0.0	0.0	0.0	0.0	17.489274702288824	26.270196855720137	0.0	20.644948181180066
2L_2845	0.0	4.976027985181388	0.0	10.662917111102974	5.082447462740578	0.0	0.0	0.0	0.0	5.456689437431689	5.418080785751748	0.0	7.466737550895149	14.372885838323718	9.545427644703912	23.521497472615096	0.0	0.0	8.829979192154033	11.22442794702968	33.2937138138948	10.002610681387843	5.920789312264797	5.244900121366988	0.0	0.0	23.421576072986316	23.622275096747977	0.0	0.0	0.0	18.601346179423004	6.86434139390062	3.5932214595809295	0.0	23.819580965931646	0.0	17.982514701829675	53.842177808407996	0.0	0.0	0.0	0.0	0.0	0.0	76.15247248040025	9.53222511684125	30.76695874766171	14.982171216252658
2L_2846	5.069903834064076	0.0	0.0	6.9132675282441545	4.942782351499047	0.0	0.0	4.651223364769402	0.0	0.0	15.80757752036016	23.231933686768485	0.0	3.494480119203706	0.0	0.0	0.0	0.0	0.0	10.91598187073731	0.0	9.72774001252933	5.758086656900952	10.201541656975202	0.0	0.0	0.0	11.486568755154599	9.513715924247988	0.0	0.0	18.090183181194895	0.0	10.483440357611117	5.498287833168751	15.443347623577669	0.0	8.7441785631216	0.0	0.0	0.0	0.0	0.0	0.0	0.0	24.686603567707948	9.270280592852984	0.0	0.0
2L_2847	0.0	0.0	0.0	0.0	0.0	0.0	0.0	0.0	0.0	0.0	0.0	0.0	0.0	0.0	0.0	0.0	0.0	0.0	0.0	0.0	0.0	0.0	0.0	0.0	0.0	0.0	0.0	0.0	0.0	0.0	0.0	0.0	0.0	88.36888708223609	0.0	0.0	0.0	0.0	0.0	0.0	0.0	0.0	0.0	0.0	0.0	0.0	0.0	0.0	0.0
2L_2848	0.0	6.69778905983135	0.0	4.784135042736679	6.841030861258421	0.0	0.0	0.0	0.0	7.344764725151559	0.0	0.0	0.0	19.346064333402335	38.54475560055299	0.0	14.382074182738634	0.0	5.942625142771569	15.108204963951824	0.0	13.463625323463598	0.0	0.0	0.0	0.0	0.0	7.948961309225724	0.0	12.468330440680672	0.0	0.0	9.239479928153806	9.673032166701168	22.829625548481754	21.374280755452578	0.0	12.10233248253936	0.0	0.0	0.0	0.0	0.0	0.0	0.0	0.0	25.66096223476188	0.0	30.249253851738324
2L_2849	0.0	0.0	0.0	2.6902960751539586	3.846964667937703	0.0	0.0	10.86013342759929	15.479181275143995	0.0	0.0	9.04070032881027	11.303324138079146	13.598759357986253	0.0	0.0	0.0	0.0	0.0	0.0	0.0	0.0	4.481515540999593	7.939854017844027	0.0	0.0	4.432017068584134	4.4699949354957385	11.106779467118935	7.011403346402589	0.0	7.039789594768591	15.587103853755556	5.439503743194501	12.837942796694486	24.03909718766602	0.0	3.4027945790760117	0.0	0.0	0.0	0.0	0.0	0.0	0.0	0.0	14.430108132015286	0.0	22.68036560749359
2L_2850	10.270599484621316	4.901708490494362	0.0	3.501220350353115	10.013077078664736	0.0	0.0	9.422437556328509	13.430002491265462	5.375191020850903	5.337159008910921	0.0	0.0	0.0	0.0	0.0	0.0	15.187620266967988	4.349049493487951	22.113570877311698	0.0	9.853216631835545	0.0	15.499694656015276	20.697762985776496	0.0	17.303822241294878	5.817366117681826	14.454647819733195	27.374460723123754	0.0	0.0	6.761818983401087	14.158219518946176	5.569209400602699	0.0	0.0	13.285452562298806	0.0	0.0	0.0	0.0	0.0	0.0	0.0	12.502516131371438	0.0	15.153719328872077	7.379202455798577
2L_2851	4.30278527896678	0.0	0.0	0.0	0.0	0.0	0.0	3.9474546417724383	0.0	0.0	4.4719199204356	4.929187295315497	6.162819218628477	0.0	31.51402846977332	0.0	0.0	12.725463397749628	0.0	0.0	0.0	24.76755648241256	14.660520976273412	0.0	0.0	0.0	0.0	19.497111015575264	4.0371058472633665	7.645540509131833	0.0	7.676494114431962	5.66561966015347	5.9314725117769385	9.33270244264821	13.10664087279743	0.0	7.4211117270633835	0.0	0.0	0.0	0.0	0.0	0.0	0.0	0.0	31.470440601903647	0.0	0.0
2L_2852	0.0	11.552346570397113	4.378762999452655	0.0	0.0	0.0	0.0	0.0	0.0	6.334125098970705	0.0	0.0	34.66955579631636	4.1710114702815435	11.0803324099723	54.6075085324232	24.8062015503876	0.0	0.0	0.0	0.0	0.0	0.0	6.0882800608828	24.39024390243903	0.0	0.0	0.0	28.388928317955997	10.752688172043012	0.0	0.0	0.0	0.0	0.0	0.0	0.0	10.437051532941945	0.0	0.0	0.0	0.0	0.0	0.0	0.0	0.0	33.19502074688796	17.857142857142858	0.0
2L_2853	0.0	0.0	13.448289310358277	12.671492815897148	9.05974357301791	0.0	0.0	0.0	0.0	9.72685058195747	0.0	0.0	0.0	6.405115894166989	0.0	0.0	0.0	0.0	7.8699630269137	0.0	0.0	17.83020650945179	0.0	0.0	0.0	0.0	20.875127077336085	10.527002814920552	17.437916657221127	0.0	0.0	0.0	12.236068012960445	12.810231788333978	40.31177123876057	14.153239959691572	141.20703775876189	0.0	0.0	0.0	0.0	0.0	0.0	0.0	0.0	0.0	16.991718236531515	27.42190242190242	26.70654844567888
2L_2854	0.0	17.983104872971843	0.0	0.0	0.0	0.0	0.0	0.0	6.158902138740357	0.0	9.790330286582547	0.0	20.238299227301738	12.98571441557143	0.0	0.0	0.0	13.92986591111074	3.9888853698055735	0.0	0.0	0.0	10.6987114471933	4.738698677523973	0.0	0.0	5.290271930557775	10.671208332933162	8.838396113933996	8.369153309497985	0.0	0.0	0.0	12.98571441557143	5.107998410390895	7.173559979569702	0.0	4.061741723591977	0.0	0.0	0.0	0.0	0.0	0.0	0.0	0.0	8.612240750022822	13.898772460416296	20.304293681303808
2L_2855	4.119987211559696	0.0	0.0	0.0	0.0	0.0	33.621130207913076	3.77975232038995	10.774724220933566	4.312449005290513	0.0	18.879109510162625	11.802000202994405	5.679481849511905	0.0	0.0	0.0	0.0	0.0	26.612164952843248	0.0	11.857670015272678	4.679229461926046	8.290141695101854	0.0	0.0	27.765283400247668	0.0	7.731189629072985	14.641459929252468	0.0	0.0	0.0	11.35896369902381	0.0	0.0	0.0	0.0	42.55174291938998	0.0	0.0	0.0	0.0	0.0	0.0	10.03061343219506	7.5333652748021	0.0	17.760727479397556
2L_2856	0.0	0.0	0.0	0.0	0.0	0.0	0.0	0.0	0.0	0.0	0.0	0.0	0.0	0.0	0.0	0.0	0.0	0.0	0.0	0.0	0.0	0.0	0.0	0.0	0.0	0.0	0.0	0.0	114.47148515304836	0.0	0.0	0.0	0.0	0.0	0.0	0.0	0.0	0.0	0.0	0.0	0.0	0.0	0.0	0.0	0.0	0.0	0.0	0.0	0.0
2L_2857	21.61227577263886	0.0	31.27687856751896	0.0	10.53518752633797	0.0	0.0	9.913750371765639	0.0	0.0	11.230907457322552	0.0	0.0	0.0	19.786307874950534	0.0	0.0	0.0	0.0	0.0	0.0	0.0	0.0	0.0	0.0	0.0	12.13739531496541	0.0	0.0	0.0	0.0	19.278966647387698	0.0	14.896469536719797	11.719207781553965	32.91639236339697	0.0	18.637592023110614	0.0	0.0	0.0	0.0	0.0	0.0	0.0	0.0	0.0	0.0	0.0
2L_2858	0.0	14.411609993010368	0.0	0.0	14.719822891090972	0.0	0.0	13.851547425620653	0.0	15.803705336753255	0.0	34.59285934197462	0.0	10.40671524521343	0.0	0.0	61.89172043509878	0.0	0.0	0.0	0.0	0.0	17.14783491436371	0.0	0.0	0.0	0.0	17.103753076537583	0.0	0.0	0.0	0.0	19.88055760987984	20.81343049042686	0.0	45.99096737400774	0.0	26.040547736881095	0.0	0.0	0.0	0.0	0.0	0.0	0.0	0.0	0.0	0.0	0.0
2L_2859	9.648337398499491	4.604729978634053	0.0	0.0	14.109626151345495	0.0	0.0	0.0	0.0	5.049525748541697	15.041393916056988	11.052948042301843	6.909589404559223	0.0	0.0	0.0	0.0	14.26745194722184	12.256664356966361	0.0	30.809425219363106	4.628121204940611	0.0	9.707079178703445	0.0	0.0	21.67392020529537	5.464910900092684	13.578887907185585	0.0	0.0	0.0	0.0	9.975314421910578	0.0	0.0	0.0	8.32035358174581	49.82461734693877	0.0	0.0	0.0	0.0	0.0	0.0	0.0	0.0	14.23560495626822	13.864241348713398
2L_2860	0.0	0.0	0.0	0.0	13.606330753573022	0.0	0.0	0.0	36.49888130928787	0.0	14.504862029752372	0.0	19.989365657470223	0.0	0.0	0.0	28.604937212162817	0.0	23.63892953471495	0.0	0.0	0.0	15.850673970657233	0.0	0.0	0.0	0.0	0.0	0.0	0.0	0.0	0.0	18.376677790682287	9.619491398250792	0.0	0.0	0.0	24.070690804755408	0.0	0.0	0.0	0.0	0.0	0.0	0.0	0.0	0.0	41.1834475487612	0.0
2L_2861	0.0	0.0	0.0	0.0	0.0	0.0	0.0	0.0	0.0	0.0	0.0	0.0	0.0	0.0	0.0	0.0	0.0	0.0	0.0	0.0	0.0	0.0	24.974027011907616	0.0	0.0	0.0	0.0	0.0	0.0	78.1445361340335	0.0	78.46091077425227	0.0	0.0	0.0	0.0	0.0	0.0	0.0	0.0	0.0	0.0	0.0	0.0	0.0	0.0	0.0	0.0	0.0
2L_2862	4.710022739989789	4.495776218242961	0.0	0.0	0.0	0.0	0.0	4.321061805875434	0.0	4.930047555238717	19.580660573165094	5.39571062588085	6.746099742433912	6.492857207785715	0.0	21.251365400226966	0.0	0.0	0.0	10.141123879912868	15.040217541706523	0.0	0.0	4.738698677523973	0.0	0.0	5.290271930557775	0.0	8.838396113933996	25.107459928493956	0.0	0.0	0.0	16.23214301946429	5.107998410390895	7.173559979569702	0.0	8.123483447183954	0.0	0.0	0.0	0.0	0.0	0.0	0.0	0.0	8.612240750022822	13.898772460416296	20.304293681303808
2L_2863	0.0	0.0	0.0	0.0	0.0	0.0	0.0	6.796890558507294	0.0	0.0	7.699936552522807	0.0	0.0	10.213054530562056	0.0	0.0	0.0	0.0	0.0	0.0	0.0	0.0	0.0	0.0	29.860729557344545	0.0	8.321426758546313	0.0	6.951255709587659	0.0	0.0	13.217704851294211	0.0	15.319581795843082	32.138865610529976	0.0	0.0	6.388988450625578	0.0	0.0	0.0	0.0	0.0	0.0	0.0	18.03742043242912	0.0	0.0	21.29199846697611
2L_2864	0.0	0.0	4.203881527892333	3.9610580461368197	11.328158630470934	0.0	0.0	5.32997331815357	22.79077611708989	0.0	6.038122288883092	6.655538606117239	0.0	0.0	0.0	0.0	0.0	0.0	4.920238021434525	12.508943894884844	18.551911960046603	0.0	13.196720878796036	5.845122946316052	0.0	0.0	19.57644405639582	0.0	0.0	0.0	0.0	0.0	15.299783967050386	28.03099106372005	25.20259737968595	8.848492570805638	0.0	15.030316147669849	60.00384024577573	0.0	0.0	0.0	0.0	0.0	0.0	0.0	0.0	34.28790871187185	33.39344152808388
2L_2865	0.0	0.0	5.408551135687567	0.0	3.6435925239311153	0.0	0.0	3.4286686068359424	0.0	7.8237711202701385	3.884207124568076	8.562758167158739	5.352883491279082	10.30388209061646	6.843090668214117	0.0	7.660017771241229	0.0	3.165093826041379	8.04676133949608	0.0	10.756265883419289	4.244597476332124	11.280163156279892	0.0	0.0	0.0	0.0	14.026150354721342	26.562964851884907	41.693767615616814	6.667626804926576	4.921027353038438	0.0	12.159257085604413	0.0	0.0	0.0	0.0	0.0	0.0	988.1422924901186	0.0	0.0	0.0	0.0	13.667251625036217	0.0	10.740677092283896
2L_2866	0.0	0.0	0.0	3.4086566927099398	19.496711879541515	0.0	0.0	0.0	0.0	5.233084186195228	0.0	5.727370300835852	7.1607641681089635	10.337933254167739	0.0	0.0	0.0	0.0	0.0	10.764471216880413	15.964698857885443	4.796360905054117	0.0	10.059947225516854	0.0	0.0	0.0	0.0	14.072502470896893	0.0	0.0	0.0	13.166106229411502	3.4459777513892456	0.0	0.0	0.0	0.0	51.63582286847323	0.0	0.0	0.0	0.0	0.0	0.0	48.687921378744555	0.0	14.753092248135209	7.18411448604845
2L_2867	0.0	10.212470447663643	0.0	7.294621748331173	10.430878738948483	30.3525140987428	0.0	0.0	0.0	0.0	27.799275884461757	12.25673446275056	7.6621189436696335	7.3744898696632655	0.0	0.0	0.0	0.0	9.061032395909125	0.0	0.0	5.132174009439095	0.0	0.0	21.561389588436196	0.0	12.017223084124167	0.0	5.019258896385431	0.0	0.0	0.0	14.087919890452335	7.3744898696632655	0.0	0.0	0.0	9.226530704510205	0.0	0.0	0.0	0.0	0.0	0.0	0.0	26.04838226521942	0.0	0.0	0.0
2L_2868	0.0	11.150913677989491	0.0	3.982469170710532	5.694695960182686	66.2833280859032	0.0	0.0	0.0	0.0	12.14152157548384	0.0	0.0	0.0	0.0	0.0	0.0	0.0	0.0	0.0	0.0	5.603779188684849	6.634027252583953	0.0	0.0	0.0	6.560754224305626	19.850919593850183	10.960976184538996	0.0	0.0	0.0	0.0	8.052145695524215	0.0	0.0	0.0	15.111561099819415	0.0	0.0	0.0	0.0	0.0	0.0	0.0	0.0	0.0	0.0	0.0
2L_2869	0.0	0.0	3.259948629729493	0.0	8.784551838518855	0.0	0.0	0.0	11.782247569764161	9.431395323065374	0.0	5.1611145117121175	12.905582115960527	0.0	16.498410378160067	0.0	18.467988051211734	26.64843913429881	7.630911142236751	0.0	0.0	0.0	0.0	22.66334150120161	0.0	0.0	0.0	0.0	4.227059011011912	24.01583123595074	0.0	8.03768710730875	0.0	0.0	0.0	0.0	0.0	7.770288514697695	0.0	0.0	0.0	0.0	0.0	0.0	0.0	10.968556439255588	0.0	0.0	6.473832767951938
2L_2870	0.0	0.0	0.0	0.0	6.885743481266647	0.0	0.0	12.959150812765543	0.0	0.0	0.0	0.0	0.0	0.0	0.0	0.0	0.0	0.0	11.962931659958453	0.0	22.55330473574293	6.775811437298674	8.02153622044465	0.0	28.46667122133406	0.0	0.0	0.0	6.626733967776843	0.0	0.0	0.0	0.0	9.736254599163265	7.65961292912024	10.756990968430383	0.0	6.09071634742177	0.0	0.0	0.0	0.0	0.0	0.0	0.0	0.0	12.91434047108931	0.0	0.0
2L_2871	4.053749475039443	0.0	2.9332549567608885	0.0	7.904213578174253	46.00048760516861	0.0	0.0	10.601497143426595	8.486234055426989	4.213094973272126	9.287793424613767	0.0	2.7940859259656636	7.422516351803523	0.0	16.617230406208197	0.0	3.433092124280681	8.728105547234762	12.944581657010009	3.889010744558885	4.604000692441704	4.07842983714014	32.677175646354534	0.0	22.765746839431365	9.184330430166485	3.8034469879362267	0.0	22.61205403376432	7.232195419705997	10.675411964147697	8.382257777896992	13.188819046764916	12.348057156686966	0.0	10.487391009788931	0.0	0.0	0.0	0.0	0.0	0.0	0.0	9.869349550648515	0.0	11.9621803705405	11.650123491309008
2L_2872	0.0	3.4349270249753547	0.0	0.0	7.016775707361159	0.0	0.0	6.602878458835344	9.41122439088203	0.0	3.740073844017976	12.367523213841073	0.0	9.92153061437094	6.589160567300368	16.23677109075381	0.0	10.642894697071288	6.095290108380354	15.49633201821129	0.0	0.0	4.087091004803149	10.861584314134397	0.0	0.0	8.083897926237665	0.0	0.0	0.0	0.0	0.0	4.73842024859648	2.480382653592735	0.0	5.480845541003302	0.0	3.103309804038399	0.0	0.0	0.0	0.0	0.0	0.0	0.0	8.761277955047635	13.160093857789393	10.619138235693898	0.0
2L_2873	9.842936266003385	0.0	7.122256017327025	6.710862167950735	4.7980684895488475	0.0	0.0	4.515045712580317	0.0	0.0	5.114922069047357	11.275876727605263	0.0	0.0	18.02266169481506	0.0	0.0	0.0	0.0	0.0	0.0	0.0	5.589502467206389	0.0	19.83591729215926	0.0	11.055532492486385	11.150267132524828	13.85276267954912	0.0	27.45223996551999	0.0	0.0	3.3921693805152437	0.0	14.991200165502852	74.78368818193377	4.244084065119528	0.0	0.0	0.0	0.0	0.0	0.0	0.0	0.0	8.998867042639333	14.522725160330886	0.0
2L_2874	0.0	9.763646526704793	3.70078008743463	3.4870166166802834	0.0	0.0	0.0	4.692106328759937	0.0	0.0	10.631014496451368	17.577101957737614	14.650758872682708	10.575586892194583	0.0	0.0	0.0	0.0	12.994218872023836	0.0	0.0	4.906622075285247	0.0	5.145605190063219	0.0	0.0	22.97816557261876	0.0	4.798669424941852	18.17560542941685	28.52879839554038	0.0	13.468775338133606	7.050391261463054	22.186465036072416	23.368635552107385	0.0	17.64207493735961	0.0	0.0	0.0	0.0	0.0	0.0	0.0	24.903591969587733	37.407055157638005	0.0	7.349266543198989
2L_2875	0.0	0.0	0.0	0.0	0.0	0.0	0.0	0.0	0.0	0.0	0.0	0.0	0.0	0.0	0.0	0.0	0.0	0.0	0.0	0.0	0.0	0.0	0.0	0.0	0.0	0.0	0.0	0.0	0.0	0.0	0.0	0.0	0.0	0.0	0.0	0.0	0.0	0.0	0.0	0.0	0.0	0.0	0.0	0.0	0.0	0.0	0.0	0.0	0.0
2L_2876	0.0	0.0	0.0	0.0	0.0	0.0	0.0	0.0	0.0	0.0	0.0	0.0	0.0	0.0	0.0	0.0	0.0	0.0	0.0	0.0	0.0	0.0	0.0	0.0	0.0	0.0	0.0	0.0	0.0	0.0	0.0	0.0	0.0	0.0	0.0	0.0	0.0	0.0	0.0	0.0	0.0	0.0	0.0	0.0	0.0	0.0	0.0	0.0	0.0
2L_2877	0.0	0.0	0.0	0.0	0.0	0.0	0.0	0.0	0.0	0.0	0.0	0.0	0.0	0.0	0.0	0.0	0.0	0.0	0.0	0.0	0.0	0.0	0.0	0.0	0.0	0.0	0.0	0.0	0.0	0.0	0.0	0.0	0.0	0.0	0.0	0.0	0.0	0.0	0.0	0.0	0.0	0.0	0.0	0.0	0.0	0.0	0.0	0.0	0.0
2L_2878	0.0	0.0	0.0	0.0	0.0	0.0	0.0	0.0	201.86115989422473	0.0	0.0	0.0	0.0	0.0	0.0	0.0	0.0	0.0	0.0	0.0	0.0	0.0	0.0	0.0	0.0	0.0	0.0	0.0	0.0	0.0	0.0	0.0	0.0	0.0	0.0	0.0	0.0	0.0	0.0	0.0	0.0	0.0	0.0	0.0	0.0	0.0	0.0	0.0	0.0
2L_2879	3.7152733400901767	10.638826041009128	2.688336812041168	5.066107638575775	0.0	0.0	0.0	6.816920687854565	0.0	3.888829260173566	3.861313958804413	0.0	0.0	2.560787985192499	0.0	0.0	7.614870318758471	10.987900124383028	9.439317147211815	0.0	0.0	3.5642898081271506	8.439160404809646	0.0	0.0	0.0	8.34594962718643	21.043664762635878	0.0	0.0	20.72401415864647	6.628328415113648	4.892023262549017	2.560787985192499	8.05839434880921	16.975546159905118	0.0	3.2039082554463234	0.0	0.0	0.0	0.0	0.0	0.0	0.0	0.0	0.0	0.0	10.677372512172203
2L_2880	0.0	0.0	0.0	0.0	0.0	0.0	0.0	0.0	0.0	0.0	0.0	0.0	0.0	0.0	0.0	0.0	0.0	0.0	0.0	0.0	0.0	0.0	0.0	0.0	0.0	0.0	0.0	0.0	0.0	0.0	0.0	0.0	0.0	91.46954978687594	0.0	0.0	0.0	0.0	0.0	0.0	0.0	0.0	0.0	0.0	0.0	0.0	0.0	0.0	0.0
2L_2881	11.091343871588858	0.0	8.025592007794454	0.0	0.0	0.0	0.0	5.087701803692044	0.0	5.804733411813329	0.0	6.353014124021	0.0	3.8224078723254613	0.0	0.0	11.366477983132146	0.0	9.393181677284092	11.940355536026441	0.0	0.0	12.596869929759853	5.579435539665323	0.0	0.0	6.228868563398669	18.84673084606744	5.203249325138563	0.0	30.934085650296346	0.0	0.0	7.644815744650923	0.0	0.0	0.0	0.0	0.0	0.0	0.0	0.0	0.0	0.0	0.0	13.501617493775754	0.0	0.0	7.968889455565472
2L_2882	0.0	0.0	0.0	0.0	3.667146329406553	0.0	61.39074595895414	6.901666096704074	4.918546412141727	0.0	0.0	0.0	10.77497383028231	2.5926227438348723	0.0	16.971503149062407	0.0	0.0	0.0	8.098779190024894	12.011232905012767	3.6085997261794525	0.0	0.0	0.0	0.0	8.449703352039569	0.0	0.0	13.367339845901304	20.981647353060275	0.0	9.905678132819293	12.963113719174363	16.31714658794187	11.457719867915403	114.31380282012151	0.0	0.0	0.0	0.0	0.0	0.0	0.0	0.0	0.0	0.0	0.0	5.405054807255745
2L_2883	0.0	0.0	8.688021824310823	8.18618662868276	0.0	0.0	0.0	5.507639095425356	7.850156218108741	0.0	24.957572127383447	6.8773898929878134	8.598600147895922	4.137908204644388	0.0	27.087057803781352	0.0	0.0	0.0	0.0	0.0	0.0	6.818305787377953	6.039960377859921	0.0	0.0	0.0	0.0	5.632723872610317	0.0	0.0	0.0	0.0	0.0	6.510670989752203	0.0	0.0	15.531326685925514	0.0	0.0	0.0	0.0	0.0	0.0	0.0	0.0	10.977189400425916	0.0	8.62663906142167
2L_2884	19.879885730416824	0.0	7.1924490792586315	0.0	0.0	0.0	0.0	0.0	0.0	10.40427907189669	0.0	0.0	0.0	0.0	0.0	0.0	0.0	0.0	0.0	0.0	0.0	0.0	0.0	0.0	0.0	0.0	0.0	22.520316140197977	0.0	0.0	0.0	0.0	0.0	6.851201495206214	0.0	0.0	0.0	0.0	0.0	0.0	0.0	0.0	0.0	0.0	0.0	0.0	0.0	0.0	0.0
2L_2885	3.797337610654418	0.0	0.0	0.0	3.702124130741254	0.0	0.0	0.0	0.0	3.9747270952376406	3.946604026167563	8.700312515225546	5.4388735875245295	10.469406300907487	6.9530198355749855	0.0	0.0	11.230604745604339	0.0	0.0	0.0	3.6430191010777504	4.312783781172801	3.820456865513805	0.0	0.0	4.265148956062141	34.41357546725032	0.0	6.747419786673576	0.0	0.0	5.00008000128002	10.469406300907487	4.1181955055661525	5.783502674291636	0.0	9.824031939892643	0.0	0.0	0.0	0.0	0.0	0.0	0.0	9.245083464613517	20.830208802013036	0.0	16.36982713462546
2L_2886	0.0	20.71798165422725	0.0	0.0	0.0	0.0	0.0	0.0	0.0	0.0	0.0	0.0	0.0	0.0	0.0	0.0	66.73117346768542	0.0	0.0	0.0	0.0	10.411612696336986	0.0	0.0	0.0	0.0	0.0	12.294089370653271	0.0	0.0	0.0	19.361946417749486	0.0	22.44087950294948	0.0	0.0	0.0	0.0	0.0	0.0	0.0	0.0	0.0	0.0	0.0	0.0	19.84398657752748	0.0	0.0
2L_2887	0.0	0.0	0.0	0.0	0.0	0.0	0.0	0.0	0.0	0.0	0.0	0.0	0.0	0.0	0.0	0.0	0.0	0.0	0.0	0.0	0.0	0.0	0.0	0.0	0.0	0.0	0.0	0.0	0.0	0.0	0.0	0.0	0.0	0.0	0.0	0.0	0.0	0.0	0.0	0.0	0.0	0.0	0.0	0.0	0.0	0.0	0.0	0.0	0.0
2L_2888	15.693561245692116	0.0	11.355713172854395	0.0	0.0	0.0	0.0	14.397562780572505	0.0	0.0	0.0	17.978239139345735	0.0	0.0	0.0	0.0	0.0	0.0	0.0	0.0	0.0	0.0	0.0	0.0	0.0	0.0	0.0	0.0	0.0	0.0	0.0	0.0	0.0	21.633876920547422	0.0	0.0	0.0	0.0	0.0	0.0	0.0	0.0	0.0	0.0	0.0	38.2078968081123	0.0	0.0	22.55096518130976
2L_2889	3.8711855273406353	3.695095499743191	8.403460208775565	2.6393539283879934	0.0	0.0	0.0	3.5514970625567797	0.0	4.052024756250451	4.023354769767547	8.869509995050814	5.544644926483553	5.336503928200542	21.264711636333736	0.0	0.0	11.44900954618416	6.556959983528916	0.0	0.0	14.855463765295557	0.0	0.0	0.0	0.0	0.0	0.0	14.528622475924257	0.0	0.0	0.0	0.0	8.004755892300812	8.39656647603662	0.0	0.0	3.3383609048560468	0.0	0.0	0.0	0.0	0.0	0.0	0.0	9.424875261775911	7.0784332878897915	0.0	5.56272529037426
2L_2890	5.364749305264965	0.0	0.0	0.0	5.230234942153602	0.0	0.0	4.92172004272053	7.015033216182279	0.0	0.0	0.0	0.0	7.395410408300609	0.0	0.0	21.991313431194676	0.0	13.630106178527132	11.550812022085154	34.26182889642649	0.0	6.0929541078696605	0.0	0.0	0.0	6.025657248564388	18.23187296030921	0.0	0.0	0.0	0.0	0.0	3.6977052041503047	5.81804641637431	8.170735693041802	0.0	0.0	0.0	0.0	0.0	0.0	0.0	0.0	0.0	0.0	0.0	15.83080040526849	15.417823003391922
2L_2891	0.0	7.337618502538817	5.562452997272174	0.0	7.494543971988393	0.0	0.0	7.052464695361736	0.0	0.0	7.989466687119703	0.0	0.0	0.0	0.0	0.0	0.0	0.0	13.020629885991367	16.551468446280555	0.0	0.0	0.0	0.0	0.0	0.0	17.268651870885748	0.0	0.0	0.0	42.880175637199414	0.0	10.122113173322969	10.597081987503923	16.673669607901985	23.416132778839312	0.0	13.258449609936413	0.0	0.0	0.0	0.0	0.0	0.0	0.0	0.0	14.056157159081966	45.36875725900117	0.0
2L_2892	4.319986590761623	4.123481785550083	0.0	2.9453441325357734	0.0	0.0	0.0	3.963235442738976	0.0	0.0	0.0	9.897785568434776	6.187456417103862	8.932777277873093	15.820006296362505	19.491543593811826	0.0	25.552672362357335	0.0	0.0	13.794739789823346	4.144428354852587	0.0	8.692575757970875	34.82330654260283	0.0	0.0	4.893763730065865	8.106490096503713	0.0	0.0	0.0	5.688269196202056	8.932777277873093	0.0	6.57951874768072	0.0	11.176168831676838	0.0	0.0	0.0	0.0	0.0	0.0	0.0	0.0	23.69718785471728	0.0	12.415265810841012
2L_2893	6.056282242132586	0.0	0.0	16.5165654958211	5.904428557595338	0.0	0.0	16.668435372864565	7.919292902175351	0.0	12.58868730204289	0.0	0.0	0.0	0.0	0.0	0.0	17.9114208592825	15.387069424918538	13.039747759119347	0.0	0.0	6.878354917611064	6.093154584550441	0.0	0.0	0.0	6.860672771293299	11.364663057628501	21.52259441962172	0.0	10.804865214708878	7.9745070957164135	8.348701902084754	0.0	0.0	0.0	5.222703929614664	0.0	0.0	0.0	0.0	0.0	0.0	0.0	0.0	11.07386600843607	0.0	0.0
2L_2894	0.0	0.0	11.733019827043554	5.527650135123407	0.0	0.0	0.0	3.7189845981971845	5.300748571713298	4.243117027713494	0.0	18.575586849227534	0.0	8.382257777896992	0.0	0.0	8.308615203104099	11.988941400452223	3.433092124280681	0.0	12.944581657010009	11.667032233676656	4.604000692441704	0.0	0.0	0.0	9.106298735772546	9.184330430166485	7.606893975872453	21.60910002420219	0.0	0.0	5.337705982073849	2.7940859259656636	4.396273015588305	12.348057156686966	0.0	3.495797003262977	0.0	0.0	0.0	0.0	0.0	0.0	0.0	0.0	0.0	0.0	0.0
2L_2895	0.0	6.741565458915215	0.0	0.0	0.0	0.0	0.0	0.0	0.0	0.0	0.0	0.0	0.0	4.868127299581633	0.0	0.0	0.0	0.0	11.962931659958453	15.206951401624712	0.0	13.551622874597347	8.02153622044465	0.0	0.0	0.0	15.865876228712953	8.000915304710858	13.253467935553687	0.0	0.0	0.0	0.0	9.736254599163265	0.0	0.0	0.0	0.0	0.0	0.0	0.0	0.0	0.0	0.0	0.0	34.390674624668776	0.0	0.0	10.148987131084318
2L_2896	0.0	0.0	0.0	6.422537454632801	18.36769929872124	0.0	0.0	0.0	24.63560855496143	9.860095110477435	9.790330286582547	21.5828425035234	13.492199484867824	0.0	0.0	0.0	0.0	0.0	7.977770739611147	0.0	0.0	0.0	10.6987114471933	0.0	0.0	0.0	21.1610877222311	21.342416665866324	8.838396113933996	0.0	0.0	0.0	12.403685383000997	19.478571623357144	0.0	0.0	0.0	0.0	0.0	0.0	0.0	0.0	0.0	0.0	0.0	0.0	0.0	55.595089841665185	27.07239157507174
2L_2897	10.476864986736288	10.00030000900027	0.0	0.0	0.0	29.72192170056947	0.0	0.0	0.0	10.966283066085015	10.888691440617432	0.0	0.0	0.0	9.591700493397074	23.63552135232999	0.0	0.0	4.436391900213124	0.0	16.727554966745622	5.025549895669584	5.949491199512617	0.0	0.0	0.0	0.0	0.0	0.0	9.308074941172967	0.0	0.0	13.795234574168699	14.442560492664624	5.6810564038004	0.0	0.0	4.517421889258113	0.0	0.0	0.0	0.0	0.0	0.0	0.0	0.0	19.156867928721123	0.0	0.0
2L_2898	0.0	0.0	0.0	0.0	0.0	0.0	0.0	0.0	0.0	0.0	0.0	0.0	0.0	0.0	0.0	0.0	0.0	0.0	0.0	0.0	0.0	0.0	0.0	0.0	0.0	0.0	0.0	0.0	0.0	0.0	0.0	0.0	0.0	0.0	0.0	0.0	0.0	0.0	0.0	0.0	0.0	0.0	0.0	0.0	0.0	0.0	0.0	0.0	0.0
2L_2899	0.0	0.0	0.0	10.273501147550078	0.0	0.0	0.0	0.0	0.0	0.0	0.0	0.0	0.0	0.0	0.0	67.98743592184164	0.0	0.0	0.0	0.0	0.0	0.0	17.11367588066976	0.0	0.0	0.0	16.924654821664912	17.069681855269582	0.0	0.0	0.0	0.0	0.0	10.38598473675683	0.0	0.0	0.0	12.994337067905807	0.0	0.0	0.0	0.0	0.0	0.0	0.0	0.0	0.0	0.0	64.9575610601074
2L_2900	0.0	0.0	16.903810220246505	0.0	9.110106570026657	0.0	38.12748305233379	0.0	0.0	0.0	0.0	5.352384969218434	0.0	6.4407218503421	8.554920020052734	0.0	0.0	0.0	7.913712049299261	10.05969422553432	0.0	8.964662198081383	10.612804560958889	0.0	0.0	0.0	5.247792909497089	10.585522287023261	4.383713452432984	0.0	0.0	0.0	12.304088156330824	6.4407218503421	0.0	14.231917637046251	0.0	8.05825473513121	0.0	0.0	0.0	0.0	0.0	0.0	0.0	0.0	17.086174977809332	0.0	6.713752450519644
2L_2901	0.0	0.0	0.0	0.0	0.0	0.0	0.0	0.0	0.0	0.0	20.853143819962295	0.0	0.0	41.488840884763356	0.0	0.0	0.0	0.0	0.0	0.0	0.0	0.0	0.0	0.0	80.86950896034159	0.0	0.0	0.0	0.0	0.0	0.0	0.0	0.0	0.0	0.0	0.0	0.0	0.0	0.0	0.0	0.0	0.0	0.0	0.0	0.0	0.0	73.37537742459762	0.0	28.83173797716526
2L_2902	3.5281233770632463	0.0	7.658750582065044	2.405455958987938	3.4396601065469117	0.0	0.0	3.2367655131697517	0.0	0.0	11.000422416220783	0.0	0.0	2.4317930680279516	6.460081862157357	0.0	0.0	0.0	5.9758861043915585	0.0	11.266133102602927	3.3847453588371637	0.0	0.0	0.0	0.0	0.0	7.993451764314673	9.930828469434234	0.0	0.0	18.883316212459967	0.0	4.863586136055903	7.652467767805762	0.0	0.0	6.08503470903798	0.0	0.0	0.0	0.0	0.0	0.0	0.0	17.17929688573706	12.902293511694637	0.0	15.20927968851395
2L_2903	0.0	4.405257233983035	6.679016167560486	6.293224619975764	0.0	0.0	0.0	0.0	0.0	0.0	9.593209542557396	0.0	0.0	0.0	16.901056146998627	83.29394223981575	0.0	0.0	0.0	0.0	0.0	0.0	0.0	0.0	18.60146728373934	0.0	0.0	5.22817589465853	4.330220914880415	0.0	0.0	8.23384786648651	0.0	12.72425707834516	10.010305609625108	14.058251772042636	0.0	3.9799616888887823	0.0	0.0	0.0	0.0	0.0	0.0	0.0	0.0	0.0	13.618931404166302	13.26365493275327
2L_2904	5.191692876062869	14.866609347628405	11.269980266264554	3.539668892292477	5.061517685955097	0.0	0.0	4.762954880052126	0.0	10.868437026373892	0.0	5.9475025841898725	0.0	0.0	0.0	0.0	0.0	0.0	0.0	0.0	16.578304304722497	0.0	0.0	0.0	0.0	0.0	5.831281208288116	5.88124934203523	0.0	0.0	0.0	0.0	20.508221062216474	14.31369756445279	11.260734999434147	0.0	0.0	17.908461792968332	0.0	0.0	0.0	0.0	0.0	0.0	0.0	0.0	37.97188371870049	30.640258848906754	7.4602369371251225
2L_2905	0.0	0.0	0.0	59.62193729560854	0.0	0.0	0.0	0.0	0.0	0.0	0.0	0.0	0.0	0.0	0.0	0.0	0.0	0.0	0.0	0.0	0.0	0.0	0.0	0.0	0.0	0.0	0.0	0.0	0.0	0.0	0.0	0.0	0.0	0.0	0.0	66.59385738259503	0.0	0.0	0.0	0.0	0.0	0.0	0.0	0.0	0.0	0.0	79.94947193373787	0.0	0.0
2L_2906	5.022773253933334	4.794300535523369	18.172157202243753	13.69800153006677	0.0	0.0	0.0	4.607984900555078	0.0	0.0	5.220209309512474	0.0	0.0	3.4619949122522766	18.393646098891598	0.0	0.0	0.0	0.0	0.0	0.0	4.818654747242284	11.40911725377984	10.106706608371182	0.0	0.0	0.0	5.689893951756527	0.0	8.92487398077939	0.0	0.0	0.0	0.0	5.447174931665191	15.299783967050384	0.0	17.32578275720774	0.0	0.0	0.0	0.0	0.0	0.0	0.0	0.0	18.368205371230612	0.0	0.0
2L_2907	0.0	0.0	0.0	0.0	0.0	0.0	0.0	0.0	0.0	0.0	0.0	0.0	0.0	0.0	0.0	0.0	0.0	0.0	0.0	0.0	0.0	0.0	0.0	0.0	0.0	0.0	0.0	0.0	0.0	0.0	0.0	0.0	0.0	0.0	0.0	0.0	0.0	0.0	0.0	0.0	0.0	0.0	0.0	0.0	0.0	0.0	0.0	0.0	0.0
2L_2908	0.0	0.0	121.63230554035151	0.0	0.0	0.0	0.0	0.0	0.0	0.0	0.0	0.0	0.0	0.0	0.0	0.0	0.0	0.0	0.0	0.0	0.0	0.0	0.0	0.0	0.0	0.0	0.0	0.0	0.0	0.0	0.0	0.0	0.0	0.0	0.0	0.0	0.0	0.0	0.0	0.0	0.0	0.0	0.0	0.0	0.0	0.0	0.0	0.0	0.0
2L_2909	0.0	0.0	0.0	0.0	10.314169606205004	0.0	0.0	4.852884797367795	0.0	0.0	0.0	12.119596175055447	15.152777883005403	3.6459890474489014	0.0	0.0	10.841871306987587	31.288621892648738	4.479825107627798	0.0	0.0	5.074751083459356	6.007737966500853	10.643846260284617	0.0	0.0	11.882764644022078	5.992293910031699	9.926198712572026	18.79840589518009	0.0	18.874512801638307	0.0	3.6459890474489014	11.47335027564724	0.0	0.0	9.12329679452967	0.0	0.0	0.0	0.0	0.0	0.0	0.0	12.878465917139952	19.34441768466665	0.0	7.601094557616297
2L_2910	0.0	0.0	3.5403969917954843	3.3358975265654203	9.540273309749779	0.0	0.0	8.977522975725677	0.0	10.242763743484323	0.0	0.0	14.015829477812241	6.744843904077529	0.0	0.0	10.028380316295117	0.0	0.0	0.0	15.623925855097463	0.0	0.0	9.845213552527168	0.0	0.0	10.991172988972558	11.08535613369383	4.59070639035511	8.693958741949395	0.0	26.187470866438662	19.327605490070763	0.0	0.0	0.0	0.0	4.219377236797358	0.0	0.0	0.0	0.0	0.0	0.0	0.0	0.0	17.892960730319086	0.0	14.061533269587716
2L_2911	0.0	0.0	0.0	0.0	0.0	0.0	0.0	0.0	0.0	0.0	0.0	0.0	0.0	0.0	0.0	0.0	0.0	0.0	0.0	0.0	0.0	0.0	0.0	0.0	0.0	0.0	0.0	0.0	0.0	0.0	0.0	0.0	0.0	0.0	0.0	0.0	0.0	0.0	0.0	0.0	0.0	0.0	0.0	0.0	0.0	0.0	0.0	0.0	0.0
2L_2912	0.0	0.0	0.0	0.0	0.0	0.0	0.0	26.6089925622544	0.0	0.0	6.0288613651271366	0.0	0.0	0.0	0.0	0.0	0.0	17.155954488683932	0.0	12.489758398113548	0.0	5.565102798578896	0.0	5.836158033821703	0.0	0.0	6.515472945150143	13.142607808811857	0.0	10.307408140378653	32.35743314954311	0.0	0.0	3.9982855351625224	6.290985772306577	0.0	0.0	10.00484234369435	0.0	0.0	0.0	0.0	0.0	0.0	0.0	14.122857562507768	10.606793439061851	34.2353198948291	16.67111229661243
2L_2913	0.0	0.0	0.0	0.0	8.635399611752433	0.0	144.56298609304073	0.0	0.0	9.271260390765082	0.0	0.0	0.0	6.105110465868769	0.0	0.0	0.0	0.0	0.0	0.0	0.0	8.497534015628665	0.0	0.0	0.0	0.0	0.0	10.03393476738329	0.0	31.477424391226613	0.0	0.0	0.0	0.0	9.605908017667186	0.0	0.0	0.0	0.0	0.0	0.0	0.0	0.0	0.0	0.0	0.0	0.0	26.13750418200067	0.0
2L_2914	0.0	0.0	0.0	0.0	0.0	0.0	0.0	0.0	0.0	0.0	0.0	0.0	0.0	0.0	0.0	0.0	0.0	0.0	0.0	0.0	0.0	0.0	0.0	0.0	0.0	0.0	0.0	0.0	0.0	0.0	0.0	0.0	0.0	0.0	0.0	0.0	0.0	0.0	0.0	0.0	0.0	0.0	0.0	0.0	0.0	0.0	0.0	0.0	0.0
2L_2915	4.9439846538716345	0.0	3.577420751186809	10.112348188372822	0.0	0.0	0.0	9.071405568935878	0.0	0.0	15.414971019854482	0.0	0.0	0.0	0.0	0.0	0.0	0.0	12.561078242956375	0.0	0.0	23.715340030545356	16.845226062933765	0.0	19.926669854933845	0.0	5.553056680049533	0.0	13.91614133233137	0.0	0.0	0.0	6.509908080097908	20.44613465824286	10.723458100768335	0.0	0.0	12.790504329585714	0.0	0.0	0.0	0.0	0.0	0.0	0.0	0.0	0.0	0.0	0.0
2L_2916	0.0	14.01983807087028	0.0	0.0	0.0	0.0	0.0	6.737500252656259	0.0	0.0	0.0	0.0	0.0	15.18572137238426	0.0	0.0	60.20922706404757	0.0	0.0	0.0	0.0	14.091056406498794	8.340840089413806	14.777378788550486	0.0	0.0	0.0	0.0	6.890516582028154	0.0	0.0	0.0	0.0	15.18572137238426	0.0	0.0	0.0	0.0	0.0	0.0	0.0	0.0	0.0	0.0	0.0	0.0	0.0	0.0	10.552975939214859
2L_2917	9.939942865208412	0.0	0.0	13.55400151398197	0.0	0.0	0.0	0.0	0.0	10.40427907189669	0.0	11.387005604684159	0.0	0.0	18.200283196406538	0.0	0.0	0.0	8.41806820487221	0.0	0.0	0.0	11.289179096052852	0.0	0.0	0.0	0.0	0.0	9.32619195727858	0.0	55.44558847175325	0.0	13.088251461957688	13.702402990412429	10.77982318934005	0.0	0.0	0.0	0.0	0.0	0.0	0.0	0.0	0.0	0.0	0.0	0.0	29.331706401351607	0.0
2L_2918	6.600607783964748	0.0	0.0	0.0	0.0	0.0	0.0	0.0	17.2621236209721	0.0	6.860065637108017	15.123056309187861	0.0	0.0	0.0	0.0	40.58606274605301	0.0	0.0	14.211732069057648	0.0	0.0	0.0	13.281588265451136	0.0	0.0	7.413766771793879	0.0	6.193047189780977	0.0	0.0	0.0	0.0	4.549532581022626	0.0	10.052999412904834	0.0	5.692109256621915	0.0	0.0	0.0	0.0	0.0	0.0	0.0	16.069988011788944	0.0	0.0	0.0
2L_2919	0.0	13.426716144115657	2.544608902517814	2.3976278828777957	0.0	19.95279169484998	0.0	9.678696318320707	4.598417868348216	11.042756448693698	0.0	0.0	10.073673813434553	0.0	19.3171764469531	0.0	7.207752658759762	10.40044846733791	2.978219388148652	15.143323989902433	0.0	3.3737303809144024	0.0	0.0	0.0	0.0	7.899745904672976	0.0	0.0	6.248656538844148	0.0	0.0	18.52191420278903	14.543275698331739	0.0	0.0	0.0	0.0	0.0	0.0	0.0	0.0	0.0	0.0	0.0	0.0	6.4301527868603685	0.0	5.053261374891354
2L_2920	0.0	0.0	0.0	18.529212848156188	17.66378746930917	0.0	0.0	0.0	23.691489424711406	0.0	0.0	0.0	12.975133157304027	0.0	0.0	0.0	18.567516130529636	0.0	7.672035813063175	0.0	0.0	26.072673231186393	30.86610284585468	18.22838341581677	0.0	0.0	0.0	0.0	0.0	0.0	0.0	0.0	11.928334565927905	0.0	0.0	13.797290212202324	0.0	0.0	0.0	0.0	0.0	0.0	0.0	0.0	0.0	22.055336840131893	0.0	0.0	0.0
2L_2921	4.460080495532783	0.0	3.227272257851308	6.081718839705353	0.0	0.0	0.0	4.091760177025912	0.0	18.673717862531557	13.9061943752225	5.109381642196134	6.388110958932113	0.0	0.0	0.0	9.141436302471844	0.0	3.777211028247495	0.0	0.0	0.0	0.0	4.487234714683668	0.0	0.0	0.0	5.052464794425312	12.55406617834139	0.0	0.0	0.0	0.0	3.0741535010919394	19.347748695961737	0.0	0.0	11.53860355204372	0.0	0.0	0.0	0.0	0.0	0.0	0.0	0.0	0.0	0.0	12.817883511074651
2L_2922	0.0	3.6837839829072423	5.585156887056958	2.631274273505173	3.762566973692132	0.0	0.0	3.5406251327734424	10.09305799471124	0.0	0.0	0.0	5.527671523647379	2.660083845842821	7.066538526768049	0.0	7.91014080050625	0.0	0.0	0.0	24.64754017549049	3.70249696395249	0.0	15.531326685925514	0.0	0.0	0.0	0.0	0.0	6.85758174237437	0.0	6.885345231209894	0.0	2.660083845842821	25.112588103329927	0.0	0.0	3.3281414326983243	0.0	0.0	0.0	0.0	0.0	0.0	0.0	0.0	0.0	0.0	5.54569653948536
2L_2923	3.3017444436593633	3.1515567902654715	4.778222391371294	4.50222398609353	0.0	0.0	0.0	3.029081300845023	0.0	3.4559827034977655	3.4315299956899983	0.0	0.0	6.827277613948401	6.045576391298723	0.0	0.0	0.0	11.184897256931908	0.0	0.0	0.0	0.0	0.0	0.0	0.0	3.708501405707458	7.480558962326782	6.195750396760366	0.0	0.0	0.0	8.695032180314099	6.827277613948401	7.161453904048692	0.0	0.0	2.8472969044472785	0.0	0.0	0.0	0.0	0.0	0.0	0.0	0.0	0.0	19.48618818981106	9.488926422864516
2L_2924	0.0	0.0	6.586586942618314	3.103067133616209	4.437202929263886	0.0	37.14103192643105	0.0	0.0	9.527865672338606	0.0	5.213905695044914	0.0	6.274084642421094	0.0	20.535314580484062	9.328445228033845	0.0	3.8544824933259636	9.79942536169679	0.0	13.099086731673067	5.169112690791949	4.5790313333956085	0.0	0.0	0.0	0.0	0.0	0.0	50.77508162094371	0.0	5.992875669404212	6.274084642421094	0.0	20.795554742218304	0.0	0.0	94.01323706377859	0.0	0.0	0.0	0.0	0.0	0.0	11.08074985650429	16.644113892342546	0.0	13.080102548003977
2L_2925	4.010761675728315	0.0	2.902149389881134	2.7345162121262674	3.910196854950466	0.0	0.0	0.0	0.0	0.0	8.336834803950993	4.5946507238412755	0.0	2.764456170653197	14.687609239093716	0.0	0.0	0.0	16.983430286075695	0.0	0.0	7.695539819031686	0.0	8.070360632135209	16.16532602229522	0.0	4.504865705448455	0.0	0.0	0.0	22.372265549843174	0.0	0.0	2.764456170653197	8.699305882383646	18.32566913126555	0.0	3.4587259852008034	0.0	0.0	0.0	0.0	0.0	0.0	0.0	0.0	22.000941640302205	0.0	11.526580294158329
2L_2926	5.372369687800853	0.0	0.0	3.6628533920952697	10.475328506301958	30.481857198595396	0.0	4.928711122326667	14.049995504001439	11.246670985388326	0.0	6.154482432645345	0.0	3.702957626315291	9.836942835557796	0.0	0.0	31.777506609721378	9.099644749868967	46.268877702102465	0.0	5.1540440691384095	6.101608872227429	0.0	0.0	0.0	6.034216420792461	0.0	10.081295567455966	0.0	0.0	9.584713532081954	0.0	3.702957626315291	0.0	0.0	0.0	0.0	55.48650568181818	0.0	0.0	0.0	0.0	0.0	0.0	26.159383894190526	0.0	0.0	15.439723320158103
2L_2927	0.0	12.02367461531756	0.0	0.0	0.0	0.0	0.0	0.0	0.0	0.0	13.091815520609137	0.0	9.021012644753425	0.0	0.0	0.0	12.90913902497273	0.0	0.0	0.0	0.0	0.0	14.30652005344916	0.0	0.0	0.0	0.0	0.0	0.0	0.0	0.0	0.0	8.293221783971525	0.0	6.830512445535202	0.0	0.0	0.0	0.0	0.0	0.0	0.0	0.0	0.0	0.0	0.0	0.0	0.0	9.050428990334142
2L_2928	0.0	0.0	15.72831537159718	14.819820620891205	0.0	0.0	0.0	0.0	0.0	0.0	0.0	0.0	0.0	0.0	0.0	0.0	0.0	0.0	0.0	0.0	0.0	0.0	24.68696923016155	0.0	0.0	0.0	0.0	0.0	0.0	0.0	0.0	0.0	0.0	0.0	0.0	0.0	0.0	0.0	0.0	0.0	0.0	0.0	0.0	0.0	0.0	0.0	0.0	0.0	0.0
2L_2929	16.128564009431983	0.0	5.835238538716225	0.0	7.862080243535798	0.0	131.6170470399326	0.0	0.0	0.0	0.0	0.0	0.0	22.233536621969847	0.0	0.0	0.0	0.0	13.659168238609277	52.08948278616225	0.0	23.209682460597698	0.0	0.0	0.0	0.0	0.0	0.0	0.0	14.32927528257331	0.0	0.0	0.0	0.0	0.0	0.0	0.0	13.908650763515384	0.0	0.0	0.0	0.0	0.0	0.0	0.0	0.0	0.0	0.0	0.0
2L_2930	0.0	0.0	0.0	0.0	0.0	0.0	0.0	0.0	0.0	48.574578979836694	0.0	0.0	0.0	0.0	0.0	0.0	0.0	0.0	0.0	0.0	0.0	0.0	0.0	0.0	0.0	0.0	0.0	0.0	0.0	0.0	0.0	0.0	0.0	0.0	0.0	0.0	0.0	0.0	0.0	0.0	0.0	0.0	0.0	0.0	0.0	0.0	0.0	0.0	66.68444918644973
2L_2931	0.0	0.0	3.8062960704560624	3.586437813678817	0.0	0.0	0.0	0.0	6.878440079844933	5.506019731372309	10.934124089187462	0.0	0.0	0.0	0.0	0.0	0.0	0.0	0.0	11.325900522350532	16.797350050056103	0.0	5.974315223989026	5.292315769195758	21.201533294887884	0.0	0.0	0.0	14.80646469990751	18.6938250557076	0.0	9.384754278978713	6.926397331397636	7.25141076196374	11.409520788717352	8.01163930958897	0.0	4.53627065931065	0.0	0.0	0.0	0.0	0.0	0.0	0.0	0.0	9.618399613725071	31.04510232465726	37.794037612626234
2L_2932	4.144820011191014	3.956283072053805	5.9983054787022665	2.8259164800384324	8.081787691437345	0.0	0.0	3.802534389170382	5.419833882091513	4.3384418486100715	4.30774532609632	4.748225350775147	0.0	2.8568571714257147	15.17853754790726	0.0	16.99054900711479	0.0	0.0	8.924189014323323	0.0	3.9763803010119885	0.0	8.340109672442193	0.0	0.0	4.655439298890841	4.695331666490592	7.777788580261917	14.729709824716451	0.0	7.394672138724049	10.915243137040877	11.427428685702859	0.0	0.0	0.0	3.5743327167609396	0.0	0.0	0.0	0.0	0.0	0.0	0.0	0.0	0.0	0.0	0.0
2L_2933	0.0	0.0	0.0	0.0	0.0	0.0	0.0	0.0	0.0	0.0	0.0	0.0	0.0	0.0	0.0	0.0	0.0	0.0	0.0	0.0	0.0	0.0	0.0	0.0	0.0	0.0	0.0	0.0	0.0	0.0	0.0	0.0	0.0	0.0	0.0	0.0	0.0	0.0	0.0	0.0	0.0	0.0	0.0	0.0	0.0	0.0	0.0	0.0	0.0
2L_2934	0.0	0.0	8.369195335345289	7.885776110198989	0.0	0.0	0.0	0.0	0.0	24.213016433374253	0.0	13.250017225022392	0.0	0.0	0.0	0.0	0.0	0.0	0.0	0.0	0.0	0.0	0.0	0.0	0.0	0.0	0.0	26.204832695245656	0.0	0.0	0.0	0.0	0.0	0.0	0.0	0.0	0.0	9.974246495548496	0.0	0.0	0.0	0.0	0.0	0.0	0.0	0.0	0.0	0.0	0.0
2L_2935	0.0	13.983634486439371	0.0	0.0	0.0	0.0	0.0	0.0	0.0	15.334389361614038	0.0	5.594261630190215	0.0	13.463561879540165	0.0	0.0	0.0	43.32736859892288	8.271336221959652	0.0	0.0	4.684889638054796	5.546200963264184	14.73921899826372	19.682249759876555	0.0	10.969886017399336	5.531943377240367	9.163630832135569	0.0	0.0	0.0	0.0	3.3658904698850414	0.0	0.0	0.0	0.0	0.0	0.0	0.0	0.0	0.0	0.0	0.0	0.0	8.929153418035282	0.0	0.0
2L_2936	5.796395801090882	11.065466063598768	0.0	3.951952165570988	16.95317532973926	0.0	47.30145215458114	0.0	0.0	0.0	0.0	6.640238517367544	8.302096694520202	7.9904434296581295	10.61334522027998	0.0	11.880364727197126	0.0	0.0	0.0	0.0	0.0	0.0	0.0	0.0	0.0	6.510480245575315	6.566268422486843	16.315476044802296	0.0	0.0	0.0	15.264612049884752	0.0	18.858495280661554	0.0	0.0	4.998587898918556	0.0	0.0	0.0	0.0	0.0	0.0	0.0	0.0	0.0	0.0	8.329168748958853
2L_2937	0.0	9.743882060051545	2.4621924198451723	4.639943838119784	0.0	0.0	0.0	3.1217387585406873	8.898962514455253	0.0	0.0	0.0	0.0	2.345373071458358	0.0	0.0	0.0	10.063591836816846	11.527035364656323	0.0	21.731524401242176	3.2644597612896447	0.0	0.0	13.714712045905886	0.0	0.0	0.0	3.1926370128155646	12.092541803917017	0.0	0.0	13.441510610728477	2.345373071458358	3.6902588605882936	10.365035831928871	0.0	2.9343937058428766	0.0	0.0	0.0	0.0	0.0	0.0	0.0	8.284393280031546	0.0	0.0	14.668778970838465
2L_2938	0.0	3.8923000574114264	8.851946764392158	5.560428653444895	0.0	0.0	0.0	0.0	0.0	8.536556737157284	0.0	0.0	0.0	2.810654629569773	0.0	18.3987562440779	8.35788461940283	12.060034853500728	10.360350248907414	0.0	13.02134197950441	0.0	4.6313020442567225	4.102614596282211	0.0	0.0	0.0	4.619396383474572	0.0	0.0	0.0	0.0	5.369358146927117	8.43196388870932	4.422342559076969	12.421280137130934	0.0	0.0	0.0	0.0	0.0	0.0	0.0	0.0	0.0	0.0	0.0	0.0	0.0
2L_2939	0.0	0.0	0.0	0.0	0.0	0.0	0.0	0.0	0.0	0.0	0.0	16.924826689774697	0.0	10.18313347236705	0.0	0.0	0.0	0.0	0.0	0.0	0.0	0.0	0.0	14.863964992389649	0.0	0.0	0.0	16.736289631533847	0.0	0.0	0.0	0.0	0.0	0.0	16.022354388843315	0.0	0.0	12.74054142204827	0.0	0.0	0.0	0.0	0.0	0.0	0.0	0.0	0.0	0.0	0.0
2L_2940	0.0	0.0	0.0	0.0	6.937564692790761	0.0	0.0	0.0	0.0	7.448406748554451	7.395705757409018	0.0	20.384263756065593	0.0	0.0	0.0	0.0	0.0	0.0	0.0	22.723037979285678	0.0	0.0	0.0	0.0	0.0	15.985280753482193	8.061129154605203	6.6766059073273745	0.0	0.0	0.0	0.0	9.809528387303724	0.0	0.0	0.0	12.273108575895982	0.0	0.0	0.0	0.0	0.0	0.0	0.0	17.32474718862665	0.0	0.0	0.0
2L_2941	0.0	0.0	0.0	2.347427208042849	0.0	0.0	0.0	0.0	0.0	7.207698109889287	0.0	0.0	9.862754835092273	4.746257931590286	0.0	0.0	0.0	0.0	0.0	0.0	0.0	13.212369684746253	0.0	6.9279472700077385	0.0	0.0	0.0	0.0	6.46083939871552	0.0	0.0	6.1425929236101	0.0	0.0	0.0	5.243849488934429	0.0	8.907360775724236	0.0	0.0	0.0	0.0	0.0	0.0	0.0	0.0	18.88656164479288	0.0	0.0
2L_2942	0.0	3.7566163405297583	2.847790712443194	5.366594772185369	3.836956955482091	0.0	0.0	0.0	10.292608569008339	8.238976455476983	8.180681810744836	0.0	5.636959514229377	0.0	7.206251567359717	0.0	0.0	0.0	0.0	0.0	0.0	0.0	22.34928535925135	3.9595994152463585	0.0	0.0	4.42048736757325	0.0	0.0	0.0	0.0	0.0	10.364369784130908	0.0	0.0	0.0	0.0	6.787884711850901	0.0	0.0	0.0	0.0	0.0	0.0	0.0	0.0	7.196284414431141	0.0	0.0
2L_2943	4.290582257755871	0.0	3.10462492871005	0.0	0.0	0.0	0.0	3.9362593648530617	0.0	0.0	0.0	0.0	18.436023005698573	8.871975617445143	0.0	0.0	0.0	12.689373030767923	0.0	0.0	0.0	0.0	9.745961760744436	0.0	0.0	0.0	0.0	4.860453937235015	0.0	0.0	0.0	0.0	28.24775769299433	8.871975617445143	0.0	6.534734728978412	0.0	0.0	0.0	0.0	0.0	0.0	0.0	0.0	0.0	20.89189592910962	0.0	12.661048537395674	0.0
2L_2944	0.0	0.0	3.632019740753695	0.0	4.893584119732301	0.0	0.0	0.0	6.563501549314541	0.0	5.216745335186321	0.0	0.0	13.838790545061524	0.0	0.0	0.0	14.844966591402686	4.250928934245356	0.0	0.0	4.81545723247968	0.0	0.0	0.0	0.0	0.0	0.0	0.0	0.0	0.0	0.0	0.0	0.0	0.0	0.0	0.0	12.985714415571431	0.0	0.0	0.0	0.0	0.0	0.0	0.0	12.220442111154698	9.17800839053527	0.0	28.85086985372609
2L_2945	0.0	0.0	0.0	5.214658823124509	0.0	0.0	0.0	0.0	0.0	0.0	0.0	0.0	0.0	5.271753627757259	0.0	34.50929507862943	0.0	0.0	0.0	0.0	0.0	7.337607734425561	26.059854273294906	7.694995021338222	0.0	0.0	0.0	0.0	0.0	0.0	0.0	0.0	0.0	10.543507255514518	0.0	0.0	0.0	0.0	0.0	0.0	0.0	0.0	0.0	0.0	0.0	0.0	0.0	0.0	21.98092056095309
2L_2946	0.0	0.0	0.0	0.0	0.0	0.0	0.0	0.0	0.0	0.0	0.0	0.0	0.0	0.0	0.0	0.0	0.0	0.0	42.33138703022743	0.0	0.0	0.0	0.0	0.0	0.0	0.0	0.0	0.0	15.632669778610131	0.0	0.0	0.0	0.0	0.0	18.069263099312284	0.0	0.0	0.0	0.0	0.0	0.0	0.0	0.0	0.0	0.0	0.0	30.46532741087369	0.0	23.941773606588775
2L_2947	0.0	0.0	11.47474580569354	0.0	0.0	0.0	0.0	0.0	20.736261708211767	0.0	0.0	0.0	0.0	0.0	0.0	0.0	0.0	0.0	0.0	0.0	0.0	0.0	0.0	0.0	0.0	0.0	0.0	0.0	14.878893248404612	0.0	0.0	28.291984597843587	0.0	10.930323559438007	0.0	0.0	0.0	0.0	0.0	0.0	0.0	0.0	0.0	0.0	0.0	0.0	0.0	0.0	0.0
2L_2948	3.81264945585867	7.278444159776406	2.7587972526793436	7.7983330283318635	0.0	0.0	0.0	3.49779499003828	0.0	3.9907542206216635	3.9625177520795294	4.367697210264438	0.0	2.627905412223755	0.0	17.202466145546627	0.0	11.275889442159196	3.2289062015664065	8.208994431018178	0.0	3.657708694227258	4.330174038354949	0.0	0.0	0.0	0.0	0.0	0.0	0.0	0.0	0.0	0.0	5.25581082444751	4.134801132604726	0.0	0.0	6.57576331460556	39.37752016129032	0.0	0.0	0.0	0.0	0.0	0.0	0.0	0.0	11.25072004608295	21.91444600280505
2L_2949	0.0	0.0	6.9814461088211965	6.578185683762932	0.0	0.0	0.0	8.851562831933606	0.0	0.0	10.02759594403799	0.0	0.0	0.0	0.0	0.0	0.0	0.0	16.34221914262181	0.0	0.0	0.0	0.0	0.0	0.0	0.0	0.0	0.0	0.0	0.0	0.0	0.0	0.0	0.0	0.0	0.0	0.0	8.32035358174581	0.0	0.0	0.0	0.0	0.0	0.0	0.0	46.980118014056444	0.0	0.0	13.864241348713398
2L_2950	0.0	0.0	11.147563644227734	0.0	0.0	262.2308855537005	0.0	0.0	0.0	16.12557306255271	0.0	0.0	0.0	10.61866463920963	28.208585565102595	0.0	0.0	0.0	26.0942969609277	0.0	0.0	0.0	0.0	0.0	0.0	0.0	0.0	0.0	0.0	0.0	0.0	0.0	0.0	0.0	0.0	0.0	0.0	0.0	0.0	0.0	0.0	0.0	0.0	0.0	0.0	0.0	0.0	0.0	0.0
2L_2951	0.0	0.0	0.0	0.0	0.0	0.0	0.0	0.0	0.0	0.0	0.0	0.0	0.0	0.0	0.0	0.0	0.0	0.0	0.0	0.0	0.0	0.0	0.0	0.0	0.0	0.0	0.0	0.0	0.0	0.0	0.0	0.0	0.0	0.0	0.0	0.0	0.0	0.0	0.0	0.0	0.0	0.0	0.0	0.0	0.0	0.0	0.0	0.0	0.0
2L_2952	0.0	0.0	17.82883957431863	0.0	0.0	0.0	0.0	0.0	0.0	0.0	25.60793231311331	0.0	0.0	0.0	0.0	0.0	0.0	0.0	0.0	0.0	0.0	0.0	0.0	0.0	0.0	0.0	0.0	27.91198791969163	23.118019802895766	0.0	0.0	0.0	0.0	0.0	0.0	75.05366336930906	0.0	42.4961381634444	0.0	0.0	0.0	0.0	0.0	0.0	0.0	0.0	0.0	0.0	0.0
2L_2953	0.0	3.137860324423379	2.3787282700199124	4.482657606319113	0.0	37.30417638906764	53.65353764600469	0.0	0.0	6.88192644390559	10.249850352184858	3.765976212587851	0.0	15.861082296811606	6.0193026998980335	0.0	0.0	0.0	0.0	0.0	0.0	0.0	3.7336224650570276	3.3074098548907003	0.0	0.0	3.6923844939051658	3.7240244638615083	6.168824058660583	0.0	18.337285018254768	11.729923210057706	0.0	0.0	3.5651653398903855	15.020518027625737	0.0	5.669845465526914	0.0	0.0	0.0	0.0	0.0	0.0	0.0	0.0	12.021954493295658	0.0	0.0
2L_2954	16.80021437073537	0.0	6.078238477863208	0.0	0.0	0.0	0.0	3.853206696410854	0.0	0.0	8.730300077874277	0.0	6.015678060160391	0.0	0.0	0.0	0.0	0.0	0.0	9.043112132781824	0.0	4.029369266711205	0.0	8.451249390453638	0.0	0.0	0.0	4.757901327787524	3.9407174233697946	0.0	0.0	0.0	0.0	2.8949274502231703	0.0	0.0	0.0	14.487856097920522	0.0	0.0	0.0	0.0	0.0	0.0	0.0	10.225544842593077	0.0	0.0	6.035294401660914
2L_2955	0.0	0.0	3.0663606438744075	0.0	0.0	0.0	0.0	0.0	0.0	0.0	0.0	4.8546281597561025	12.139200208794243	0.0	0.0	0.0	8.685644800555881	0.0	7.177758995975072	18.24834168194965	0.0	4.0654868623792035	9.62584346453358	4.263501443195238	0.0	0.0	9.51952573722777	0.0	3.9760403806661055	0.0	0.0	0.0	0.0	8.76262913924694	0.0	0.0	0.0	0.0	43.76750700280112	0.0	0.0	0.0	0.0	0.0	0.0	20.634404774801265	15.497208565307172	0.0	0.0
2L_2956	0.0	0.0	0.0	3.1523823814609653	0.0	0.0	0.0	4.241824731195567	0.0	0.0	4.80540050129938	0.0	0.0	6.373795034048813	0.0	0.0	9.476696802562499	0.0	11.747218650197588	19.910323901149226	0.0	4.4357543088917355	0.0	0.0	37.271155107639096	0.0	5.193262054080554	5.2377630142697615	4.338161417780562	16.431369456055947	0.0	8.248946609517965	12.176233939547433	12.747590068097626	5.014330957877615	0.0	0.0	0.0	0.0	0.0	0.0	0.0	0.0	0.0	0.0	0.0	0.0	0.0	13.287977038375677
2L_2957	0.0	5.671811945403139	4.299649449580376	0.0	0.0	0.0	0.0	5.451394548496424	7.769989658143765	0.0	0.0	20.42147195246971	8.51079040561576	0.0	21.760275746214255	0.0	0.0	0.0	0.0	12.793908052741608	0.0	5.700623762252066	6.748676584521776	0.0	0.0	0.0	0.0	6.731327801528146	5.575201947752553	10.558413366106649	0.0	0.0	0.0	0.0	0.0	0.0	0.0	5.124239754979352	0.0	0.0	0.0	0.0	0.0	0.0	0.0	0.0	0.0	0.0	0.0
2L_2958	0.0	0.0	0.0	0.0	0.0	0.0	0.0	0.0	0.0	0.0	0.0	0.0	0.0	0.0	0.0	0.0	0.0	0.0	0.0	0.0	0.0	0.0	0.0	0.0	0.0	0.0	0.0	0.0	0.0	0.0	0.0	0.0	0.0	0.0	0.0	0.0	0.0	0.0	0.0	0.0	0.0	0.0	0.0	0.0	0.0	0.0	0.0	0.0	0.0
2L_2959	11.306870733069658	0.0	0.0	0.0	0.0	0.0	0.0	0.0	0.0	11.835061844115668	0.0	0.0	0.0	7.793369712783153	0.0	0.0	0.0	0.0	9.575709871312036	0.0	0.0	10.84737526060819	0.0	0.0	0.0	0.0	0.0	0.0	0.0	0.0	0.0	0.0	0.0	23.380109138349457	0.0	0.0	0.0	0.0	0.0	0.0	0.0	0.0	0.0	0.0	0.0	0.0	20.674527121878405	66.73072816570574	0.0
2L_2960	0.0	14.2692027796407	0.0	10.192287699743359	0.0	0.0	0.0	13.71467442734377	0.0	0.0	15.536828498272303	0.0	0.0	0.0	0.0	67.44998583550297	0.0	0.0	0.0	0.0	0.0	0.0	0.0	0.0	0.0	0.0	0.0	0.0	0.0	0.0	0.0	0.0	0.0	0.0	0.0	0.0	0.0	0.0	0.0	0.0	0.0	0.0	0.0	0.0	0.0	0.0	27.334503250072434	0.0	0.0
2L_2961	4.288149954888663	0.0	3.102864937253865	2.9236380816724146	0.0	0.0	0.0	0.0	5.607254441506243	13.465401996111192	0.0	4.912421352134152	0.0	2.9556487176031347	0.0	0.0	17.578090667791667	0.0	0.0	9.232791922415004	0.0	4.1138855155027665	9.74043683911136	8.628514825514173	0.0	0.0	9.632853424575723	0.0	8.04674838944331	7.619535269304854	0.0	0.0	11.292697689965761	0.0	0.0	0.0	0.0	0.0	0.0	0.0	0.0	0.0	0.0	0.0	0.0	0.0	0.0	0.0	0.0
2L_2962	0.0	0.0	0.0	0.0	0.0	0.0	63.11696836577546	0.0	0.0	8.095763163306115	0.0	0.0	0.0	10.662094760433394	0.0	0.0	0.0	0.0	0.0	0.0	0.0	0.0	0.0	0.0	0.0	0.0	8.687297260200191	0.0	0.0	0.0	0.0	0.0	0.0	10.662094760433394	8.387981029742104	0.0	0.0	0.0	0.0	0.0	0.0	0.0	0.0	0.0	0.0	0.0	0.0	0.0	0.0
2L_2963	4.029992818552797	0.0	2.916064863780404	5.495255808279317	0.0	0.0	0.0	0.0	0.0	4.218250598675216	0.0	9.233363095540376	0.0	8.333134264014804	0.0	18.183107529442996	16.51984653062573	0.0	6.825945555575654	8.676955221704883	12.868721029291782	3.866219525491145	13.731058005481437	12.16358563042648	0.0	0.0	4.526466020498554	0.0	7.562314416077783	7.1608205727510725	0.0	0.0	5.306424806899201	11.110845685353071	0.0	0.0	0.0	3.475310180121851	0.0	0.0	0.0	0.0	0.0	0.0	0.0	19.62302212201399	0.0	0.0	0.0
2L_2964	0.0	0.0	0.0	0.0	0.0	0.0	0.0	0.0	0.0	77.62408209522923	0.0	0.0	0.0	0.0	0.0	0.0	0.0	0.0	0.0	0.0	0.0	0.0	0.0	0.0	0.0	0.0	0.0	0.0	0.0	0.0	0.0	0.0	97.64862120146863	0.0	0.0	0.0	0.0	0.0	0.0	0.0	0.0	0.0	0.0	0.0	0.0	0.0	0.0	0.0	0.0
2L_2965	0.0	0.0	130.32032736466235	0.0	0.0	0.0	0.0	0.0	0.0	0.0	0.0	0.0	0.0	0.0	0.0	0.0	0.0	0.0	0.0	0.0	0.0	0.0	0.0	0.0	0.0	0.0	0.0	0.0	0.0	0.0	0.0	0.0	0.0	0.0	0.0	0.0	0.0	0.0	0.0	0.0	0.0	0.0	0.0	0.0	0.0	0.0	0.0	0.0	0.0
2L_2966	12.190647091738276	17.454190023766788	0.0	4.155759529468283	0.0	0.0	0.0	0.0	7.970343944252226	0.0	0.0	0.0	8.73024672550271	4.201260546214286	0.0	0.0	0.0	0.0	5.162086949160154	13.123807374004887	0.0	0.0	0.0	0.0	0.0	0.0	6.846234263074767	6.904899509544987	5.718962191369056	0.0	34.000074800164555	0.0	0.0	4.201260546214286	0.0	0.0	0.0	5.2563716422955	0.0	0.0	0.0	0.0	0.0	0.0	0.0	0.0	0.0	0.0	17.51742984269348
2L_2967	0.0	0.0	0.0	0.0	0.0	0.0	0.0	0.0	0.0	0.0	0.0	0.0	0.0	0.0	0.0	0.0	0.0	0.0	0.0	0.0	0.0	0.0	0.0	0.0	0.0	0.0	0.0	0.0	0.0	0.0	0.0	0.0	0.0	0.0	0.0	0.0	0.0	0.0	0.0	0.0	0.0	0.0	0.0	0.0	0.0	0.0	0.0	0.0	0.0
2L_2968	0.0	6.139639971512071	4.654297405880797	17.541828490034487	0.0	0.0	0.0	5.901041887955737	0.0	0.0	0.0	0.0	18.42557174549126	0.0	0.0	0.0	26.367136001687495	0.0	5.447406380873938	0.0	0.0	0.0	0.0	6.471386119135629	0.0	0.0	0.0	7.286547866790246	12.070122584164965	11.429302903957282	0.0	0.0	0.0	0.0	20.92715675277494	19.593090692498198	0.0	0.0	0.0	0.0	0.0	0.0	0.0	0.0	0.0	0.0	11.761274357599193	37.96161321671526	0.0
2L_2969	0.0	0.0	0.0	0.0	0.0	0.0	0.0	0.0	23.550468654326224	0.0	0.0	0.0	25.795800443687767	0.0	0.0	0.0	0.0	0.0	30.505475732894055	0.0	0.0	0.0	0.0	0.0	0.0	0.0	0.0	0.0	0.0	0.0	0.0	32.1316110789795	0.0	0.0	0.0	0.0	0.0	0.0	0.0	0.0	0.0	0.0	0.0	0.0	0.0	43.84811014645269	0.0	53.14625850340136	0.0
2L_2970	0.0	9.931522154743046	0.0	7.093944396245033	0.0	0.0	0.0	0.0	0.0	0.0	0.0	0.0	0.0	7.171615320291512	0.0	0.0	0.0	0.0	0.0	0.0	0.0	0.0	0.0	0.0	0.0	0.0	0.0	0.0	0.0	92.440579195693	0.0	0.0	0.0	0.0	11.283968978112485	0.0	0.0	0.0	0.0	0.0	0.0	0.0	0.0	0.0	0.0	0.0	0.0	0.0	14.951258895999043
2L_2971	12.952562534971918	12.363384600168141	0.0	0.0	0.0	0.0	0.0	0.0	8.46849044076799	0.0	0.0	0.0	0.0	0.0	0.0	0.0	0.0	0.0	0.0	0.0	0.0	0.0	7.355364119945393	13.031421363190926	0.0	0.0	0.0	0.0	0.0	0.0	0.0	0.0	0.0	0.0	0.0	0.0	0.0	11.169789739877936	0.0	0.0	0.0	0.0	0.0	0.0	0.0	0.0	0.0	0.0	0.0
2L_2972	4.999535043240979	0.0	3.6176164899641887	0.0	4.874177969885379	0.0	0.0	4.58666573710241	0.0	0.0	5.196057647141961	0.0	0.0	0.0	9.154273306322123	0.0	0.0	0.0	0.0	10.764471216880413	0.0	4.796360905054117	0.0	5.029973612758427	20.15056502184321	0.0	0.0	5.663569260638024	4.69083415696563	0.0	0.0	0.0	6.583053114705751	3.4459777513892456	0.0	7.6144992248439785	0.0	12.934217861378816	0.0	0.0	0.0	0.0	0.0	0.0	0.0	0.0	0.0	0.0	7.18411448604845
2L_2973	15.808352184793316	7.544635952453706	0.0	0.0	0.0	0.0	0.0	21.754311160614254	20.671257753013613	0.0	0.0	9.054870705501196	0.0	5.4480296111305435	0.0	0.0	0.0	0.0	0.0	0.0	0.0	0.0	0.0	0.0	0.0	0.0	26.633782822808104	0.0	0.0	0.0	0.0	0.0	10.407690034012331	0.0	0.0	0.0	0.0	0.0	0.0	0.0	0.0	0.0	0.0	0.0	0.0	0.0	0.0	0.0	0.0
2L_2974	5.619833967625261	5.364202530830753	4.066458951943401	0.0	5.478923676401618	0.0	45.860620402472804	0.0	7.348586058556473	5.882359861599837	0.0	0.0	0.0	0.0	10.290056101385865	0.0	0.0	0.0	9.518796291096212	12.100033396092172	0.0	5.391451745428588	0.0	5.654049090715825	0.0	0.0	12.624333908582148	6.3662557885180755	0.0	19.97156049785106	0.0	0.0	0.0	0.0	6.094684581788838	17.11848042672948	0.0	4.846327792042136	0.0	0.0	0.0	0.0	0.0	0.0	0.0	0.0	0.0	0.0	8.075457070870211
2L_2975	0.0	0.0	0.0	14.32582660019483	0.0	0.0	0.0	0.0	13.737773381690298	0.0	10.918937805730257	0.0	0.0	0.0	19.236688211757464	0.0	0.0	0.0	0.0	0.0	0.0	0.0	0.0	0.0	0.0	0.0	11.800245445105258	0.0	0.0	0.0	0.0	0.0	0.0	7.2413393581276795	0.0	0.0	0.0	9.059940566789882	0.0	0.0	0.0	0.0	0.0	0.0	0.0	0.0	0.0	0.0	0.0
2L_2976	0.0	0.0	0.0	0.0	0.0	0.0	0.0	0.0	0.0	0.0	0.0	0.0	0.0	0.0	0.0	0.0	0.0	0.0	0.0	0.0	0.0	0.0	0.0	0.0	0.0	0.0	0.0	0.0	0.0	0.0	0.0	0.0	0.0	0.0	0.0	0.0	0.0	0.0	0.0	0.0	0.0	0.0	0.0	0.0	0.0	0.0	0.0	0.0	0.0
2L_2977	0.0	0.0	0.0	0.0	0.0	0.0	0.0	0.0	0.0	0.0	0.0	0.0	0.0	15.334600993682143	0.0	0.0	0.0	0.0	0.0	0.0	0.0	0.0	0.0	0.0	0.0	0.0	0.0	0.0	0.0	0.0	0.0	0.0	0.0	0.0	0.0	11.294840516851902	0.0	0.0	76.59313725490196	0.0	0.0	0.0	0.0	0.0	0.0	0.0	0.0	0.0	10.656436487638533
2L_2978	0.0	0.0	0.0	0.0	0.0	0.0	0.0	0.0	0.0	0.0	0.0	0.0	0.0	0.0	0.0	0.0	0.0	0.0	0.0	0.0	0.0	0.0	0.0	0.0	0.0	0.0	18.07697174569316	0.0	0.0	0.0	0.0	0.0	0.0	0.0	0.0	0.0	0.0	0.0	0.0	0.0	0.0	0.0	0.0	0.0	0.0	0.0	0.0	0.0	0.0
2L_2979	0.0	0.0	7.0488779772257795	6.64172257059902	9.497271433917035	0.0	0.0	0.0	0.0	5.09829772937114	0.0	0.0	6.976327228814465	0.0	0.0	0.0	9.983178344489534	0.0	0.0	0.0	0.0	4.672822955149311	0.0	4.900418593756279	0.0	0.0	0.0	5.517694971890102	9.14002843462846	0.0	0.0	0.0	0.0	0.0	5.282321601473134	0.0	0.0	0.0	0.0	0.0	0.0	0.0	0.0	0.0	0.0	11.85847151417265	0.0	0.0	0.0
2L_2980	0.0	0.0	0.0	3.8429937228540534	10.990508596775825	0.0	0.0	5.171106751293553	0.0	0.0	0.0	6.457161896545935	0.0	0.0	0.0	0.0	23.105627375547314	0.0	0.0	12.136099069403924	0.0	5.40752164630915	0.0	11.34180339210656	0.0	0.0	0.0	0.0	0.0	0.0	0.0	0.0	14.843754638673325	7.770140592923888	6.1128505566973	0.0	0.0	0.0	0.0	0.0	0.0	0.0	0.0	0.0	0.0	13.722955485476996	0.0	0.0	8.099526987623923
2L_2981	0.0	0.0	0.0	0.0	0.0	0.0	0.0	8.751103732958319	12.473135983375805	0.0	0.0	0.0	0.0	0.0	0.0	0.0	0.0	0.0	0.0	0.0	0.0	0.0	0.0	0.0	0.0	0.0	0.0	10.805775903335851	0.0	0.0	0.0	0.0	0.0	0.0	0.0	0.0	0.0	0.0	0.0	0.0	0.0	0.0	0.0	0.0	0.0	0.0	0.0	0.0	0.0
2L_2982	0.0	0.0	0.0	0.0	0.0	0.0	0.0	0.0	0.0	0.0	0.0	0.0	0.0	0.0	0.0	0.0	0.0	0.0	0.0	0.0	0.0	0.0	0.0	0.0	0.0	0.0	0.0	0.0	0.0	0.0	0.0	0.0	0.0	0.0	0.0	0.0	0.0	0.0	0.0	0.0	0.0	0.0	0.0	0.0	0.0	0.0	0.0	0.0	0.0
2L_2983	0.0	0.0	0.0	0.0	0.0	0.0	0.0	0.0	0.0	0.0	0.0	0.0	0.0	0.0	0.0	0.0	0.0	0.0	0.0	0.0	0.0	0.0	0.0	0.0	0.0	0.0	0.0	0.0	0.0	0.0	0.0	0.0	0.0	0.0	0.0	0.0	0.0	0.0	0.0	0.0	0.0	0.0	0.0	0.0	0.0	0.0	0.0	0.0	0.0
2L_2984	0.0	0.0	0.0	7.922116092273639	0.0	0.0	0.0	0.0	0.0	0.0	0.0	13.311077212234478	0.0	0.0	0.0	0.0	0.0	0.0	0.0	25.017887789769688	0.0	0.0	0.0	0.0	0.0	0.0	0.0	0.0	0.0	0.0	0.0	0.0	0.0	0.0	0.0	0.0	0.0	0.0	0.0	0.0	0.0	0.0	0.0	0.0	0.0	0.0	0.0	0.0	0.0
2L_2985	0.0	5.560428653444894	2.1076063724743235	3.971734752460639	8.519019563076524	0.0	0.0	2.6721699115271265	0.0	0.0	0.0	6.673478063276584	4.17182756501689	2.0076104496926948	5.333236623975885	0.0	0.0	0.0	2.46675005926367	0.0	0.0	0.0	6.616145777509604	0.0	0.0	0.0	0.0	3.2995688453389795	0.0	0.0	0.0	5.196486966950863	0.0	2.0076104496926948	0.0	0.0	0.0	5.02360970973332	0.0	0.0	0.0	0.0	0.0	0.0	0.0	0.0	5.325860086460013	25.78524671324055	0.0
2L_2986	2.8256617558549126	0.0	2.044622244794852	3.853042641815569	0.0	0.0	0.0	2.592314254850933	0.0	2.957660206841009	2.9367333657548698	0.0	4.04715584099696	1.9476146200418116	10.347714241662588	0.0	0.0	0.0	0.0	0.0	9.02300686289902	0.0	0.0	8.528595527945651	0.0	0.0	0.0	6.401927748483623	0.0	0.0	0.0	0.0	0.0	0.0	0.0	0.0	0.0	0.0	0.0	0.0	0.0	0.0	0.0	0.0	0.0	0.0	0.0	0.0	0.0
2L_2987	0.0	12.7453073371548	0.0	0.0	0.0	0.0	0.0	6.125000229687509	0.0	0.0	0.0	0.0	0.0	0.0	24.449100639832963	0.0	0.0	0.0	0.0	0.0	0.0	0.0	0.0	0.0	0.0	0.0	0.0	0.0	12.528211967323918	0.0	0.0	0.0	0.0	0.0	0.0	0.0	0.0	0.0	0.0	0.0	0.0	0.0	0.0	0.0	0.0	0.0	12.207642228187689	0.0	0.0
2L_2988	3.4874580545982483	0.0	0.0	0.0	0.0	0.0	0.0	0.0	0.0	14.601487088452524	0.0	0.0	0.0	0.0	0.0	0.0	0.0	0.0	0.0	7.508826625698508	0.0	6.691465236834375	0.0	7.017381351870447	0.0	0.0	0.0	0.0	3.272121751723836	0.0	0.0	0.0	4.592051342807653	4.807528204566094	0.0	0.0	0.0	0.0	0.0	0.0	0.0	0.0	0.0	0.0	0.0	0.0	0.0	0.0	0.0
2L_2989	0.0	0.0	0.0	8.102588493433055	0.0	0.0	0.0	0.0	7.769989658143765	0.0	6.175675742439738	13.614314634979806	8.51079040561576	0.0	21.760275746214255	0.0	0.0	0.0	0.0	0.0	0.0	0.0	0.0	0.0	23.949571781656545	0.0	0.0	0.0	0.0	0.0	0.0	0.0	0.0	0.0	0.0	0.0	0.0	0.0	0.0	0.0	0.0	0.0	0.0	0.0	0.0	0.0	0.0	17.53450791156997	0.0
2L_2990	6.300955035754769	6.014341196583253	2.279655872268146	2.1479789987797333	0.0	0.0	25.709452337246315	2.8903062308354635	0.0	6.595298936870789	0.0	3.609125891363867	0.0	0.0	0.0	28.429565041869644	0.0	0.0	0.0	13.566551396201637	10.060220479792036	0.0	0.0	0.0	0.0	0.0	3.5385992171910816	7.137842808284323	5.911896775917534	0.0	0.0	5.620689984661137	0.0	0.0	0.0	0.0	0.0	5.433700298282978	0.0	0.0	0.0	0.0	0.0	0.0	0.0	7.670223349233707	5.760624175150626	0.0	4.527099215906416
2L_2991	0.0	0.0	0.0	0.0	0.0	0.0	0.0	0.0	7.673542928484882	6.142479731352506	0.0	0.0	0.0	0.0	0.0	26.477651538219167	12.027832404183279	0.0	0.0	0.0	0.0	5.629863498329619	0.0	11.808145967577193	0.0	0.0	0.0	13.29554738765761	5.505998510076803	0.0	0.0	0.0	7.727043725795035	0.0	0.0	0.0	0.0	15.181901958313533	0.0	0.0	0.0	0.0	0.0	0.0	0.0	0.0	0.0	0.0	0.0
2L_2992	0.0	0.0	2.274918432799592	0.0	0.0	17.83809432070753	0.0	2.8842997756591635	0.0	0.0	0.0	0.0	13.509022676245463	0.0	0.0	0.0	0.0	0.0	2.662572694891002	0.0	0.0	3.0161654402937983	0.0	0.0	0.0	0.0	3.5312455197322468	0.0	2.949805519322111	0.0	0.0	0.0	0.0	4.333968693143748	0.0	4.788336378715271	0.0	0.0	0.0	0.0	0.0	0.0	0.0	0.0	0.0	15.308567133424878	0.0	0.0	0.0
2L_2993	0.0	6.01183730765878	4.557413613085611	0.0	0.0	0.0	0.0	0.0	0.0	6.5925531837746725	3.272953880152284	7.2152466820688135	0.0	2.170592979955008	0.0	0.0	0.0	0.0	0.0	0.0	0.0	3.0211881970636467	3.57663001336229	6.336677831893006	0.0	0.0	0.0	3.5674355917341094	0.0	0.0	0.0	0.0	0.0	4.341185959910016	0.0	0.0	0.0	0.0	0.0	0.0	0.0	0.0	0.0	0.0	0.0	0.0	11.51645182725783	0.0	0.0
2L_2994	0.0	0.0	0.0	2.447696998609463	3.5000623011089598	40.73892257771459	0.0	0.0	4.6944455789354596	3.757786603565914	3.7311984908048346	0.0	0.0	0.0	0.0	0.0	0.0	10.61763865839765	0.0	0.0	0.0	0.0	0.0	3.6119364385873287	0.0	0.0	4.0323572474968135	0.0	0.0	0.0	0.0	0.0	0.0	2.4744966007840192	0.0	0.0	0.0	0.0	0.0	0.0	0.0	0.0	0.0	0.0	0.0	0.0	0.0	0.0	5.158787478591033
2L_2995	2.70636727027678	0.0	1.9583018781094161	0.0	0.0	30.71088009704638	0.0	0.0	0.0	0.0	2.812749631529798	0.0	0.0	3.7307794904128295	0.0	0.0	11.094007849010552	0.0	2.292003543437478	0.0	8.642071331656771	0.0	0.0	0.0	10.907980278371657	0.0	0.0	3.0658247911790086	2.5392601357742395	0.0	0.0	0.0	0.0	0.0	0.0	0.0	0.0	0.0	0.0	0.0	0.0	0.0	0.0	0.0	0.0	0.0	0.0	0.0	3.888932099245547
2L_2996	3.012463767592035	0.0	0.0	2.053881949848721	0.0	0.0	0.0	0.0	3.9391464893735613	3.153188519997364	0.0	0.0	0.0	0.0	0.0	0.0	6.174383101948327	0.0	2.5512345296327164	0.0	0.0	0.0	6.842744159375723	0.0	0.0	0.0	6.767165846655344	0.0	5.652912847064117	0.0	0.0	0.0	0.0	2.0763697084237074	3.2670033640333638	0.0	0.0	0.0	31.11310234966149	0.0	0.0	0.0	0.0	0.0	0.0	0.0	5.508267082650997	0.0	0.0
2L_2997	0.0	0.0	0.0	9.648826147932906	0.0	0.0	0.0	0.0	0.0	3.70330045543189	14.70839143147949	0.0	0.0	0.0	0.0	0.0	0.0	10.463687864005541	0.0	0.0	0.0	0.0	0.0	0.0	0.0	0.0	0.0	0.0	6.639131973329279	0.0	0.0	0.0	4.658633939452666	0.0	0.0	0.0	0.0	0.0	0.0	0.0	0.0	0.0	0.0	0.0	0.0	0.0	0.0	0.0	0.0
2L_2998	0.0	0.0	0.0	0.0	0.0	0.0	0.0	2.6773245602762143	0.0	0.0	0.0	0.0	0.0	4.022966310070933	0.0	0.0	0.0	8.63092772115889	4.9430169011633875	0.0	0.0	0.0	0.0	2.9360918503485727	0.0	0.0	0.0	3.305933754377056	2.7381296602966816	0.0	0.0	0.0	0.0	4.022966310070933	0.0	4.444728907094499	0.0	5.033300314883268	0.0	0.0	0.0	0.0	0.0	0.0	0.0	0.0	0.0	8.61166225749559	0.0
2L_2999	0.0	0.0	0.0	4.777487333089523	0.0	0.0	0.0	0.0	0.0	7.334558938131894	7.282663473946999	0.0	0.0	0.0	6.415199403643063	0.0	0.0	0.0	2.967183836918829	0.0	11.187859829541766	3.361229295667846	0.0	0.0	0.0	0.0	3.9352370173579367	3.9689579858014494	0.0	0.0	0.0	0.0	9.226641373367114	4.829795588561305	0.0	5.336145126071765	0.0	3.0213789754926887	0.0	0.0	0.0	0.0	0.0	0.0	0.0	0.0	0.0	0.0	0.0
2L_3000	0.0	0.0	3.5381084352397014	0.0	0.0	27.743021936407445	0.0	4.4858598967265335	0.0	0.0	0.0	5.601494030487812	0.0	3.370241976633438	0.0	0.0	0.0	0.0	0.0	0.0	15.613826355514334	9.381892759336626	0.0	4.919424742148352	0.0	0.0	0.0	0.0	0.0	0.0	0.0	17.447028640169865	6.438370628668261	0.0	10.605617901858794	0.0	0.0	4.216649778984301	0.0	0.0	0.0	0.0	0.0	0.0	0.0	23.80892858630915	8.940697249215678	0.0	7.026221859981451
2L_3001	8.66471537276472	16.541160610534238	0.0	0.0	0.0	0.0	0.0	0.0	11.33012237665179	0.0	0.0	9.926129742456638	0.0	5.972238645878499	0.0	0.0	0.0	0.0	0.0	0.0	0.0	0.0	0.0	0.0	0.0	0.0	0.0	0.0	16.259409116813284	0.0	0.0	0.0	0.0	0.0	0.0	0.0	0.0	7.472115931373099	0.0	0.0	0.0	0.0	0.0	0.0	0.0	0.0	0.0	0.0	0.0
[truncated: 192 more columns]
