# Supplementary material for: Convergence of topological domain boundaries, insulators, and polytene interbands revealed by high-resolution mapping of chromatin contacts in the early Drosophila melanogaster embryo
Source: eLife. 2017 Nov 17;6:e29550. doi: 10.7554/eLife.29550 (PMC5739541; doi:10.7554/eLife.29550)
Supplement: Supplementary file 3. [file elife-29550-supp3.zip › local_HiC_maps/nc14_anterior_dm3_CompressedBinCounts_500bp_VCnorm_chr2L_16423824_16487341.txt]

2L_32787	2L_32788	2L_32789	2L_32790	2L_32791	2L_32792	2L_32793	2L_32794	2L_32795	2L_32796	2L_32797	2L_32798	2L_32799	2L_32800	2L_32801	2L_32802	2L_32803	2L_32804	2L_32805	2L_32806	2L_32807	2L_32808	2L_32809	2L_32810	2L_32811	2L_32812	2L_32813	2L_32814	2L_32815	2L_32816	2L_32817	2L_32818	2L_32819	2L_32820	2L_32821	2L_32822	2L_32823	2L_32824	2L_32825	2L_32826	2L_32827	2L_32828	2L_32829	2L_32830	2L_32831	2L_32832	2L_32833	2L_32834	2L_32835	2L_32836
2L_32787	17.43616836712899	130.70261642131337	309.17444240389307	0.0	0.0	0.0	183.07976785485434	103.31472376871449	115.27244642713053	84.39420687475209	41.35105474135329	75.60379077406941	54.12793136578303	21.244751218652045	41.087208627492075	90.73924354322227	0.0	61.9032143244038	74.85623859378065	21.43167902202962	35.334221989016356	80.14650781628818	41.603741008391474	24.992152464126264	16.79328805862873	29.08743975264041	13.104657067505364	25.70778678578627	28.15762412725444	16.34259304655351	0.0	0.0	32.196786760681285	46.31482222518637	28.510131788084195	15.892881975485231	0.0	7.243652568345674	23.168903624311593	24.83262808669567	0.0	38.95855977996206	27.955293894004708	0.0	0.0	15.231758826423448	31.490955010447124	8.833555497254089	11.73735783858903
2L_32788	130.70261642131334	15.308672592653828	57.93977739537525	218.72265966754156	0.0	0.0	57.182394684324585	48.403354836523725	136.81417394842106	28.755649586529703	30.99701111320341	35.420673630371105	25.35914894696134	49.76624793345656	76.99807601057569	85.0233856822319	0.0	77.33839899846774	46.760589987715996	20.08165199701988	82.77111056482178	0.0	16.70701410573201	37.46854983598143	11.801582356162315	32.7061920998193	24.558333717057298	19.270718913439783	42.214264833301144	40.83503564388174	0.0	0.0	20.112428475176234	0.0	20.03566348099617	0.0	0.0	13.574718986348584	21.709445128291964	46.53673609947693	0.0	6.084079545689613	52.38866099821354	0.0	0.0	0.0	14.753636402532313	8.277111056482179	16.496995072347573
2L_32789	309.1744424038932	57.939777395375245	0.0	0.0	0.0	0.0	865.6884387309008	0.0	109.01261821055787	54.41673423411167	0.0	0.0	0.0	75.34148528204085	72.8549676159669	0.0	0.0	73.1769785225568	0.0	0.0	0.0	0.0	0.0	35.45244409149567	89.33250750393064	41.26178539745415	0.0	72.93520436444263	79.88560381533644	0.0	0.0	0.0	76.12087995737231	131.39913802165458	151.6606844952227	0.0	0.0	0.0	0.0	0.0	0.0	0.0	0.0	0.0	0.0	0.0	0.0	62.6538936262194	0.0
2L_32790	0.0	218.72265966754156	0.0	0.0	0.0	0.0	0.0	0.0	0.0	0.0	0.0	0.0	0.0	284.41410693970425	275.02750275027506	0.0	0.0	0.0	0.0	0.0	0.0	536.480686695279	0.0	0.0	224.8201438848921	0.0	0.0	0.0	0.0	0.0	0.0	0.0	0.0	0.0	0.0	0.0	0.0	0.0	206.782464846981	0.0	0.0	0.0	0.0	0.0	0.0	0.0	0.0	236.51844843897825	0.0
2L_32791	0.0	0.0	0.0	0.0	0.0	0.0	0.0	0.0	0.0	0.0	0.0	0.0	0.0	0.0	0.0	0.0	0.0	0.0	0.0	0.0	0.0	0.0	0.0	0.0	0.0	0.0	0.0	0.0	0.0	0.0	0.0	0.0	0.0	0.0	0.0	0.0	0.0	0.0	0.0	0.0	0.0	0.0	0.0	0.0	0.0	0.0	0.0	0.0	0.0
2L_32792	0.0	0.0	0.0	0.0	0.0	0.0	0.0	0.0	0.0	0.0	0.0	0.0	0.0	0.0	0.0	0.0	0.0	0.0	0.0	0.0	0.0	0.0	0.0	0.0	0.0	0.0	0.0	0.0	0.0	0.0	0.0	0.0	0.0	0.0	0.0	0.0	0.0	0.0	0.0	0.0	0.0	0.0	0.0	0.0	0.0	0.0	0.0	0.0	0.0
2L_32793	183.07976785485434	57.182394684324585	865.6884387309008	0.0	0.0	0.0	0.0	271.20114989287555	53.79380833266091	161.1162131245267	57.8914766378946	0.0	378.89551956048126	223.06988779584645	143.80523019622225	63.5174704802556	0.0	0.0	34.9329113437643	50.00725105140245	61.83488848077863	0.0	124.81122302517443	69.97802689955354	29.388254102600275	0.0	0.0	0.0	39.42067377815622	0.0	0.0	0.0	75.12583577492299	0.0	0.0	0.0	0.0	101.41113595683942	0.0	0.0	0.0	45.4516530766224	65.229019086011	0.0	0.0	0.0	36.73944751218831	0.0	0.0
2L_32794	103.31472376871449	48.403354836523725	0.0	0.0	0.0	0.0	271.20114989287555	133.91260098444891	68.30251182487235	102.28539671391115	183.76340094601397	0.0	120.27181430031872	94.41132180571094	106.51134269720195	40.32436922605439	0.0	76.4157936162246	110.88662729452153	21.16489463586328	104.68313070604846	59.361625083848296	35.21644467100357	88.85176859445387	37.31454670288665	25.852819896330193	48.530732086093515	22.848995558155263	8.342134285004013	24.208737417508726	0.0	0.0	15.897998441996153	54.885947002129576	21.11642541150634	23.542567905594304	0.0	10.730223929043177	45.76098807125444	73.57052470498219	0.0	19.236799227450142	82.82190805111769	0.0	0.0	22.56322780511689	0.0	26.170782676512115	17.38687447459039
2L_32795	115.27244642713052	136.81417394842106	109.01261821055787	0.0	0.0	0.0	53.79380833266091	68.30251182487235	40.64421074023269	175.83547210133534	189.54098276999568	199.93002449142801	23.856384564919185	112.36112866753746	63.38082367907573	71.98646654428968	0.0	90.94422845190188	61.58542888752521	81.86372209155513	62.29292469174736	52.985746834101626	52.38989608464112	61.68433482256942	88.81783462119192	35.89605527992513	28.878781315428494	27.19312557785392	39.71267876910552	28.811386259849893	0.0	0.0	9.460290430916228	16.33026324384349	43.97951811013728	28.018562297522106	0.0	6.385145597282482	27.230612654746466	21.889501794939147	0.0	45.78833198830108	49.28414775387496	0.0	0.0	13.426513335884371	37.01159156783415	7.78661558646842	10.346263576237737
2L_32796	84.39420687475209	28.755649586529703	54.41673423411167	0.0	0.0	0.0	161.1162131245267	102.28539671391115	175.83547210133534	20.25536615287805	123.72697677499086	133.06764160892084	71.45153799435533	102.82843636275254	117.51380561227857	95.82422005073892	0.0	72.63581762962087	52.70076025238394	69.15546714832402	139.92874517343003	17.63289027757696	57.53417922524475	43.98783120637508	29.557290896945545	35.83706422769847	23.065057878879614	18.098957862006305	34.691488591951774	47.94006341511589	74.69933517591693	0.0	37.778974111957986	16.30342632807711	25.08985303618584	55.94503400409098	0.0	19.12395702719363	20.3893966981411	21.853528907848037	0.0	22.8565420566088	41.00262908857716	0.0	0.0	67.02224200123054	41.56961316703641	15.547638352603334	10.32926067800234
2L_32797	41.351054741353295	30.99701111320341	0.0	0.0	0.0	0.0	57.8914766378946	183.76340094601397	189.54098276999568	123.72697677499086	7.845346258279783	71.71980506556984	25.673611378544564	100.76673407961177	107.18520922065633	34.43108231524927	0.0	97.87177818340193	61.54256923183985	115.20713904756225	75.41775149515693	19.007287393986854	33.828373999737266	56.89975969334823	43.80906258164416	38.630387214445555	24.86286575606421	19.509682655501926	32.05330250517928	20.670702276774502	0.0	553.5872453498672	30.54274457102715	61.50969392776302	13.522741871141791	15.07641859676234	492.07755142210414	27.486100622491463	58.609733171863525	0.0	0.0	18.478572862860656	35.358865970450594	246.03877571105207	0.0	0.0	14.936586721075672	33.51900066451419	16.70156365606136
2L_32798	75.60379077406941	35.420673630371105	0.0	0.0	0.0	0.0	0.0	0.0	199.93002449142801	133.06764160892087	71.71980506556983	163.91024275106952	234.7004635334155	46.05896468659178	44.53886684214981	39.344829892627956	0.0	44.735723712170355	64.91581500723812	0.0	153.2103309726175	0.0	77.31221507227404	108.36678254687948	91.0203011679725	0.0	0.0	22.293959228807363	0.0	70.86201276461057	0.0	0.0	0.0	40.164513848724376	30.9052137095528	0.0	0.0	0.0	0.0	0.0	0.0	0.0	0.0	0.0	0.0	0.0	45.51526695841953	38.302582743154375	25.44678187273047
2L_32799	54.12793136578303	25.35914894696134	0.0	0.0	0.0	0.0	378.89551956048115	120.27181430031872	23.85638456491919	71.45153799435533	25.673611378544564	234.7004635334155	0.0	131.90219452276136	127.54898678273625	169.0117040605062	0.0	256.2254784210105	108.44390738890309	155.23990109000584	82.26728641355766	62.20065932698886	36.900709416138525	31.033733668497657	104.26441455531227	36.119012145017834	40.68141367912535	15.961182404392517	52.446635548329574	84.55515532782033	0.0	0.0	0.0	57.51092707614447	22.12634140944795	0.0	0.0	44.97363420694618	47.9495570659666	0.0	0.0	0.0	28.927651942491828	0.0	0.0	0.0	0.0	0.0	0.0
2L_32800	21.244751218652038	49.76624793345655	75.34148528204085	284.4141069397042	0.0	0.0	223.06988779584645	94.41132180571094	112.36112866753746	102.82843636275254	100.76673407961177	46.05896468659177	131.90219452276136	90.59835033346664	137.67019477829467	165.83912941090625	0.0	125.70789257003501	85.12661672166453	104.4520056090727	43.05227730402334	122.06614031746962	108.62410195023713	91.35356753951955	81.84578616969904	28.352808168444028	63.86843103207392	56.38165115544797	48.03133289693436	33.18717700579979	0.0	0.0	39.22953199168334	22.572548169817793	26.053200635698097	29.046547091714473	0.0	17.65176769214611	18.819792022478357	0.0	366.98594443832803	79.1137988705714	11.35385656445925	0.0	0.0	55.67649728020311	44.76444628618166	32.28920797801751	0.0
2L_32801	41.08720862749206	76.99807601057569	72.8549676159669	275.027502750275	0.0	0.0	143.80523019622223	106.51134269720195	63.380823679075725	117.51380561227857	107.18520922065633	44.538866842149794	127.54898678273624	137.67019477829464	36.30726108914522	85.52847510212635	0.0	145.87094068522876	99.95654830047408	117.83886881419588	72.8549676159669	94.43004386275537	35.01304936349778	53.00315898827571	44.51884037324596	41.12560788789159	30.880281010557198	30.28937254958976	39.81097747893004	32.09189063597142	100.01000100009999	0.0	25.289885310370117	10.91378979167758	25.193359030559545	28.087915174496175	0.0	85.3460055082312	36.39735354842349	0.0	0.0	7.6502782406196115	54.89570913179143	0.0	0.0	35.892659412760196	12.367734806083192	83.26282013253359	20.74374627909051
2L_32802	90.73924354322227	85.0233856822319	0.0	0.0	0.0	0.0	63.5174704802556	40.32436922605439	71.98646654428968	95.82422005073892	34.43108231524926	39.344829892627956	169.0117040605062	165.83912941090625	85.52847510212635	9.444288613682318	0.0	171.813003022835	129.8526587851297	81.79028524733754	45.970543914281485	104.27224231200758	37.115873902530005	62.42937676753173	52.43618516265705	66.60430082135213	27.27908205888872	16.054250523368566	11.72276596318348	28.349396101164253	88.34702712253733	0.0	55.85156887056957	48.20522313233683	51.929168614010486	8.270785517854558	0.0	30.15724742739831	32.15276421333038	25.846204743295495	0.0	33.7905875642528	9.698775432613878	0.0	0.0	31.70692653663656	21.8508667419429	27.58232634856889	36.64930100620656
2L_32803	0.0	0.0	0.0	0.0	0.0	0.0	0.0	0.0	0.0	0.0	0.0	0.0	0.0	0.0	0.0	0.0	0.0	1004.5203415369161	485.8850395996307	0.0	0.0	0.0	0.0	0.0	0.0	0.0	0.0	0.0	0.0	0.0	0.0	0.0	0.0	0.0	0.0	0.0	0.0	0.0	0.0	0.0	0.0	0.0	0.0	0.0	0.0	0.0	0.0	0.0	0.0
2L_32804	61.9032143244038	77.33839899846774	73.17697852255681	0.0	0.0	0.0	0.0	76.4157936162246	90.94422845190188	72.6358176296209	97.87177818340193	44.735723712170355	256.2254784210105	125.70789257003501	145.87094068522876	171.81300302283506	1004.5203415369161	36.62891853118037	118.11570023416438	118.35970359348515	156.80781111976458	118.5592677779622	91.43628824938193	100.55958451145787	99.36801939663738	68.84563088415001	31.016768440438113	54.76184681286051	19.993468800191938	32.23373324651715	100.45203415369161	0.0	12.700831904489744	109.62027536613172	16.869807262452028	9.40402021864347	0.0	42.86161271103986	54.83733874395076	29.38756318326085	0.0	30.736366500434155	22.055336840131893	0.0	0.0	18.025650500662444	49.689595309302206	10.453854074650971	13.890287563678289
2L_32805	74.85623859378065	46.760589987715996	0.0	0.0	0.0	0.0	34.932911343764296	110.88662729452152	61.58542888752521	52.700760252383944	61.542569231839856	64.91581500723812	108.4439073889031	85.12661672166455	99.95654830047408	129.8526587851297	485.8850395996307	118.11570023416438	34.279436251817884	200.37646239036033	161.80845216562915	91.75511477417919	115.6721863846352	114.44829626543766	100.93475193121826	33.300532309008965	41.257606871266894	64.7489975677922	48.35406003253261	40.537666664379934	48.58850395996307	0.0	36.860244383420266	21.20926760157118	48.95940857034447	59.13324311723166	0.0	29.024940301917432	17.683161077240488	0.0	0.0	33.45105627285358	37.338471106957655	0.0	0.0	61.03286794318363	6.008696386279862	30.33908478105547	33.59356024887453
2L_32806	21.431679022029627	20.081651997019886	0.0	0.0	0.0	0.0	50.00725105140245	21.16489463586328	81.86372209155513	69.15546714832402	115.20713904756225	0.0	155.2399010900059	104.4520056090727	117.83886881419589	81.79028524733754	0.0	118.35970359348515	200.37646239036036	11.707895043404093	173.72433856267722	98.51213833731214	102.27453700073588	53.24647876940015	106.6476581550368	47.67046361909392	64.43039503885959	75.83698755262243	55.37594266005725	49.10280252013438	208.6666202963066	0.0	87.94378633177674	60.72309056241726	40.88379074507788	26.046329909326214	0.0	23.742775518586736	50.627688409360296	40.69739048332221	246.80998099563146	47.88594207077968	30.54335094157515	0.0	0.0	24.96283657704592	21.503961244700886	7.238514106778217	52.89893370176639
2L_32807	35.334221989016356	82.77111056482178	0.0	0.0	0.0	0.0	61.83488848077862	104.68313070604846	62.29292469174736	139.92874517343003	75.41775149515693	153.2103309726175	82.26728641355766	43.05227730402334	72.8549676159669	45.970543914281485	0.0	156.8078111197646	161.80845216562915	173.72433856267722	35.80222492926823	0.0	84.30956787130988	111.42196714470067	140.37965464903385	88.41811156597318	53.11291473717406	36.46760218222131	45.64891646590654	71.7558886746025	86.00670852326482	591.2961210974456	76.12087995737231	56.31391629499482	36.10968678457683	48.31015117051471	0.0	22.018784959408368	15.65051767999856	75.48461120392923	152.59254737998597	32.89547266188849	9.441854229100928	0.0	0.0	30.867007952884602	37.22606271102524	0.0	17.83922929772306
2L_32808	80.14650781628816	0.0	0.0	536.4806866952789	0.0	0.0	0.0	59.361625083848296	52.985746834101626	17.63289027757696	19.007287393986854	0.0	62.20065932698886	122.06614031746962	94.43004386275537	104.27224231200758	0.0	118.5592677779622	91.75511477417919	98.51213833731214	0.0	0.0	136.5959736970793	206.7805644649898	135.08506499521414	40.11070554731057	75.29553497477599	94.5340417084192	77.65703546855666	50.07987740446011	0.0	0.0	49.331557397267034	21.288916138701545	0.0	0.0	0.0	16.647965452142092	53.24870339407235	0.0	0.0	29.845935282073935	0.0	0.0	0.0	0.0	24.125044932896188	20.302012741543194	26.975773058216415
2L_32809	41.603741008391474	16.70701410573201	0.0	0.0	0.0	0.0	124.81122302517443	35.216444671003565	52.38989608464112	57.53417922524475	33.828373999737266	77.31221507227404	36.900709416138525	108.62410195023712	35.01304936349778	37.115873902530005	0.0	91.43628824938192	115.6721863846352	102.27453700073589	84.30956787130988	136.5959736970793	52.67335510228557	173.78693313087723	260.4536358182709	111.04699469155706	98.27241560297945	126.18579596598032	72.9445567619988	40.851281281868644	231.4680863375962	0.0	36.5825998522063	50.5188283673325	29.154377286796468	37.92136733615938	0.0	54.32047798070043	36.8549268982525	33.85836369299944	0.0	48.69200008144844	50.8213363216279	0.0	0.0	31.151903952449732	25.046434300161476	30.110559954039243	40.00862585973536
2L_32810	24.992152464126264	37.46854983598143	35.45244409149567	0.0	0.0	0.0	69.97802689955354	88.85176859445387	61.68433482256942	43.98783120637506	56.89975969334823	108.36678254687946	31.033733668497657	91.35356753951955	53.00315898827571	62.42937676753173	0.0	100.55958451145787	114.44829626543765	53.24647876940015	111.42196714470067	206.78056446498977	173.78693313087726	108.90049475214248	358.6531203302883	216.80108333833644	146.51189000338107	106.12306502278108	90.40587069894072	71.83566997069104	97.33307377846992	0.0	43.07268207438037	37.175826790387816	49.038037170832176	68.34024329126612	0.0	58.143108463477	39.85101035594923	14.237550685680441	0.0	37.22753169552048	21.3705351609415	0.0	314.90112104799096	8.732983781102522	24.073385307772213	30.387809221282	30.28276022648813
2L_32811	16.79328805862873	11.801582356162315	89.33250750393064	224.8201438848921	0.0	0.0	29.388254102600275	37.31454670288666	88.81783462119195	29.55729089694555	43.80906258164416	91.0203011679725	104.26441455531229	81.84578616969905	44.51884037324596	52.43618516265705	0.0	99.36801939663738	100.93475193121826	106.6476581550368	140.37965464903382	135.08506499521414	260.4536358182709	358.6531203302883	175.89345789555406	170.8913243237186	214.56518995330052	123.7996387031344	86.78220270586908	76.0768281524139	0.0	0.0	77.52418754651451	40.1464542651593	75.5121093964523	42.09398438695852	0.0	69.76575450268179	70.66307251965178	35.87555487524874	72.52262705964262	50.02951741527501	62.82399230316346	0.0	264.49428692340246	14.670156207823302	42.9673124906483	17.015715715034407	16.956893316270932
2L_32812	29.08743975264041	32.7061920998193	41.26178539745415	0.0	0.0	0.0	0.0	25.852819896330193	35.89605527992513	35.83706422769846	38.630387214445555	0.0	36.119012145017834	28.352808168444035	41.12560788789159	66.60430082135213	0.0	68.84563088415001	33.30053230900896	47.67046361909392	88.41811156597318	40.11070554731058	111.04699469155706	216.80108333833644	170.8913243237186	54.34729864811095	122.42444116521834	116.65088448817708	131.5250517645025	123.5927690959916	56.641178136505246	0.0	78.77681097146132	86.53513326410523	99.87871869872298	79.53867568104991	0.0	48.33614891400757	41.22765654270025	66.28222973420826	100.49241282283188	34.66219524348026	31.09046704099589	0.0	0.0	30.49198823009254	52.53397634920385	23.57816308425951	39.161091106320406
2L_32813	13.104657067505363	24.558333717057295	0.0	0.0	0.0	0.0	0.0	48.530732086093515	28.87878131542849	23.065057878879614	24.862865756064206	0.0	40.68141367912535	63.86843103207392	30.88028101055719	27.279082058888715	0.0	31.01676844043811	41.25760687126689	64.43039503885959	53.11291473717406	75.29553497477599	98.27241560297945	146.51189000338104	214.56518995330052	122.42444116521835	113.26562019082796	135.25001932143132	169.3014200156604	139.20448729759053	0.0	0.0	96.79370840895342	97.46588693957115	91.06736306414892	71.66853303471444	0.0	65.3301212690376	63.84862072468185	55.991041433370654	113.18619128466327	102.48151672644754	42.02122071646181	0.0	0.0	22.89573853066598	55.225190576215695	6.639114342146757	26.464653147639684
2L_32814	25.70778678578627	19.270718913439786	72.93520436444264	0.0	0.0	0.0	0.0	22.848995558155263	27.19312557785392	18.09895786200631	19.509682655501926	22.293959228807363	15.96118240439252	56.381651155447976	30.28937254958976	16.054250523368566	0.0	54.761846812860526	64.7489975677922	75.83698755262245	36.46760218222131	94.53404170841921	126.18579596598032	106.12306502278109	123.7996387031344	116.65088448817708	135.25001932143135	66.71000795668459	295.5899310777275	183.12523452880916	50.06007208650381	1032.488986784141	107.60038482961163	147.4984266834487	92.47738507583145	112.47539600712345	0.0	68.35199912509442	81.98423716400127	58.5809354203768	88.81625692766805	68.92833291465753	54.95616696123172	0.0	0.0	62.88133035335714	37.14406697818158	52.09657454603045	48.455380900827066
2L_32815	28.15762412725444	42.214264833301144	79.88560381533644	0.0	0.0	0.0	39.420673778156214	8.342134285004013	39.71267876910552	34.691488591951774	32.05330250517928	0.0	52.446635548329574	48.031332896934366	39.81097747893004	11.72276596318348	0.0	19.993468800191938	48.354060032532615	55.375942660057234	45.64891646590654	77.65703546855666	72.9445567619988	90.40587069894069	86.78220270586907	131.5250517645025	169.3014200156604	295.58993107772756	40.01507476998608	190.0196072083586	164.49172058339732	0.0	103.989018759619	155.5708733030808	119.70644296908812	92.3953494340785	0.0	126.33576677855959	99.77441005885693	80.20429638374867	0.0	75.49689539989028	48.15459551343633	0.0	0.0	78.71273198117979	40.68373077947994	22.82445823295327	45.49111065788486
2L_32816	16.34259304655351	40.83503564388174	0.0	0.0	0.0	0.0	0.0	24.20873741750873	28.811386259849893	47.94006341511589	20.6707022767745	70.86201276461057	84.55515532782033	33.18717700579979	32.09189063597142	28.349396101164253	0.0	32.23373324651715	40.53766666437992	49.102802520134375	71.7558886746025	50.07987740446011	40.85128128186864	71.83566997069104	76.0768281524139	123.59276909599161	139.20448729759056	183.1252345288091	190.0196072083586	17.019561603324398	53.039142887450936	0.0	127.41587199399133	133.12403919171715	173.69307098256834	99.30733136373793	324.12809542331127	81.47207363627065	82.03738395329468	124.1341642046724	94.10170512289682	73.03025237632328	64.04926436508546	0.0	0.0	95.17627598074392	36.07496508927242	49.677153697801735	51.3389566603862
2L_32817	0.0	0.0	0.0	0.0	0.0	0.0	0.0	0.0	0.0	74.69933517591693	0.0	0.0	0.0	0.0	100.01000100010002	88.34702712253733	0.0	100.4520341536916	48.58850395996307	208.6666202963066	86.00670852326482	0.0	231.4680863375962	97.33307377846992	0.0	56.64117813650524	0.0	50.06007208650381	164.49172058339727	53.039142887450936	826.4462809917354	0.0	0.0	90.18759018759019	69.39625260235947	0.0	0.0	70.52683546089287	75.19362358072036	0.0	0.0	0.0	90.72763563781527	0.0	0.0	0.0	0.0	0.0	57.13959202331295
2L_32818	0.0	0.0	0.0	0.0	0.0	0.0	0.0	0.0	0.0	0.0	553.5872453498672	0.0	0.0	0.0	0.0	0.0	0.0	0.0	0.0	0.0	591.2961210974456	0.0	0.0	0.0	0.0	0.0	0.0	1032.488986784141	0.0	0.0	0.0	0.0	0.0	0.0	477.09923664122135	531.9148936170212	0.0	484.87199379363847	0.0	0.0	0.0	0.0	0.0	0.0	0.0	0.0	0.0	0.0	0.0
2L_32819	32.196786760681285	20.112428475176234	76.12087995737231	0.0	0.0	0.0	75.12583577492299	15.897998441996153	9.46029043091623	37.778974111957986	30.54274457102715	0.0	0.0	39.22953199168334	25.289885310370117	55.85156887056957	0.0	12.700831904489744	36.860244383420266	87.94378633177674	76.12087995737231	49.33155739726703	36.58259985220629	43.07268207438037	77.52418754651451	78.77681097146132	96.79370840895342	107.60038482961163	103.98901875961899	127.41587199399133	0.0	0.0	13.21178491214163	22.806057288815907	210.58173203474598	136.95280019564686	0.0	89.17186092756569	85.56515786771627	30.5698214722426	0.0	55.95255223570412	57.35655126528552	0.0	0.0	18.750820348390242	58.14967726929116	32.62323426744527	43.34727670734086
2L_32820	46.31482222518637	0.0	131.39913802165458	0.0	0.0	0.0	0.0	54.88594700212957	16.33026324384349	16.30342632807711	61.50969392776302	40.164513848724376	57.51092707614447	22.572548169817793	10.91378979167758	48.20522313233683	0.0	109.62027536613172	21.20926760157118	60.72309056241726	56.31391629499482	21.288916138701545	50.5188283673325	37.175826790387816	40.1464542651593	86.53513326410523	97.46588693957113	147.49842668344868	155.5708733030808	133.12403919171712	90.18759018759019	0.0	22.806057288815907	68.89329805996472	159.03307888040712	135.08949679162444	0.0	123.14209366187643	65.64522693554952	52.7693346842283	160.01024065540196	131.07932092633067	69.30583277888667	0.0	0.0	32.36748750614982	78.07132596340016	46.92826357916235	24.941885407001685
2L_32821	28.510131788084188	20.035663480996174	151.6606844952227	0.0	0.0	0.0	0.0	21.11642541150634	43.97951811013728	25.08985303618584	13.522741871141791	30.9052137095528	22.12634140944795	26.053200635698097	25.193359030559545	51.929168614010486	0.0	16.869807262452024	48.95940857034447	40.88379074507788	36.10968678457683	0.0	29.15437728679647	49.038037170832176	75.5121093964523	99.87871869872298	91.06736306414892	92.47738507583145	119.70644296908812	173.69307098256834	69.39625260235947	477.09923664122135	210.581732034746	159.03307888040712	52.444496241477765	97.45005684586648	0.0	100.67571168845012	138.90730463003302	121.81257105733312	0.0	74.31865716803449	38.09175542045679	212.04410517387618	0.0	87.16984421503555	64.36414659578028	36.10968678457683	52.77779110550281
2L_32822	15.89288197548523	0.0	0.0	0.0	0.0	0.0	0.0	23.542567905594304	28.018562297522106	55.945034004090985	15.07641859676234	0.0	0.0	29.04654709171447	28.08791517449617	8.270785517854558	0.0	9.40402021864347	59.13324311723166	26.046329909326214	48.31015117051471	0.0	37.92136733615938	68.34024329126612	42.093984386958525	79.53867568104991	71.66853303471444	112.47539600712342	92.39534943407848	99.30733136373793	0.0	531.9148936170212	136.95280019564686	135.08949679162444	97.45005684586648	36.2154821186057	472.8132387706856	184.8703431655745	126.70925505517131	158.44273426889995	137.26835964310226	94.6941674311248	84.9365099588058	0.0	0.0	111.06868904237965	19.135780321241914	24.155075585257354	48.1431456196424
2L_32823	0.0	0.0	0.0	0.0	0.0	0.0	0.0	0.0	0.0	0.0	492.07755142210414	0.0	0.0	0.0	0.0	0.0	0.0	0.0	0.0	0.0	0.0	0.0	0.0	0.0	0.0	0.0	0.0	0.0	0.0	324.12809542331127	0.0	0.0	0.0	0.0	0.0	472.81323877068553	0.0	0.0	0.0	0.0	0.0	0.0	0.0	0.0	0.0	0.0	0.0	0.0	0.0
2L_32824	7.243652568345673	13.574718986348584	0.0	0.0	0.0	0.0	101.41113595683942	10.730223929043174	6.385145597282482	19.12395702719363	27.486100622491463	0.0	44.97363420694618	17.65176769214611	85.3460055082312	30.15724742739831	0.0	42.86161271103986	29.024940301917432	23.742775518586736	22.018784959408368	16.647965452142092	54.320477980700424	58.143108463477	69.7657545026818	48.33614891400757	65.3301212690376	68.35199912509441	126.33576677855959	81.47207363627065	70.52683546089287	484.87199379363847	89.17186092756569	123.14209366187643	100.67571168845012	184.8703431655745	0.0	18.055745308064118	166.8376752838326	103.16425399864649	0.0	134.8739899286894	69.68220270088219	0.0	0.0	37.96713817633711	69.77359775782544	66.05635487822511	39.00918617572955
2L_32825	23.168903624311593	21.709445128291964	0.0	206.782464846981	0.0	0.0	0.0	45.76098807125444	27.230612654746466	20.3893966981411	58.60973317186352	0.0	47.9495570659666	18.81979202247836	36.397353548423496	32.15276421333038	0.0	54.83733874395075	17.68316107724049	50.6276884093603	15.65051767999856	53.24870339407235	36.854926898252494	39.85101035594923	70.66307251965176	41.22765654270025	63.84862072468185	81.98423716400127	99.77441005885693	82.03738395329468	75.19362358072036	0.0	85.56515786771627	65.64522693554952	138.90730463003305	126.70925505517133	0.0	166.8376752838326	34.20719021455434	43.99626911637893	0.0	103.53503107776517	90.802679174323	0.0	0.0	80.95887693845911	83.68936182677139	39.1262941999964	83.18087837967808
2L_32826	24.83262808669567	46.53673609947693	0.0	0.0	0.0	0.0	0.0	73.57052470498219	21.889501794939147	21.853528907848037	0.0	0.0	0.0	0.0	0.0	25.846204743295495	0.0	29.38756318326084	0.0	40.69739048332221	75.48461120392922	0.0	33.85836369299945	14.237550685680441	35.87555487524873	66.28222973420826	55.991041433370654	58.58093542037679	80.2042963837487	124.1341642046724	0.0	0.0	30.5698214722426	52.7693346842283	121.8125710573331	158.44273426889995	0.0	103.16425399864649	43.99626911637893	141.46672702580352	0.0	184.9495457639156	185.79861553488766	0.0	0.0	86.7724133143591	104.6487986317917	75.48461120392922	183.88007007502307
2L_32827	0.0	0.0	0.0	0.0	0.0	0.0	0.0	0.0	0.0	0.0	0.0	0.0	0.0	366.98594443832803	0.0	0.0	0.0	0.0	0.0	246.80998099563146	152.59254737998597	0.0	0.0	0.0	72.5226270596426	100.49241282283187	113.18619128466327	88.81625692766804	0.0	94.10170512289682	0.0	0.0	0.0	160.01024065540196	0.0	137.26835964310226	0.0	0.0	0.0	0.0	0.0	224.32590066849116	160.9683858090271	0.0	9487.666034155598	0.0	0.0	152.59254737998597	0.0
2L_32828	38.95855977996206	6.084079545689612	0.0	0.0	0.0	0.0	45.4516530766224	19.236799227450142	45.78833198830108	22.8565420566088	18.478572862860656	0.0	0.0	79.1137988705714	7.6502782406196115	33.7905875642528	0.0	30.736366500434148	33.45105627285358	47.88594207077968	32.89547266188849	29.845935282073935	48.692000081448434	37.22753169552049	50.02951741527501	34.662195243480255	102.48151672644754	68.92833291465753	75.49689539989028	73.03025237632326	0.0	0.0	55.95255223570412	131.07932092633067	74.31865716803449	94.6941674311248	0.0	134.8739899286894	103.53503107776517	184.9495457639156	224.32590066849116	29.015728459206787	55.52177980617346	0.0	0.0	45.377506823642584	89.90689554616876	92.10732345328778	100.53071475589833
2L_32829	27.955293894004708	52.38866099821355	0.0	0.0	0.0	0.0	65.22901908601098	82.82190805111769	49.284147753874976	41.00262908857716	35.358865970450594	0.0	28.927651942491824	11.35385656445925	54.89570913179142	9.698775432613878	0.0	22.05533684013189	37.33847110695765	30.54335094157515	9.441854229100928	0.0	50.8213363216279	21.3705351609415	62.82399230316346	31.09046704099589	42.02122071646181	54.95616696123172	48.15459551343633	64.04926436508546	90.72763563781527	0.0	57.35655126528552	69.30583277888667	38.09175542045679	84.9365099588058	0.0	69.68220270088217	90.80267917432298	185.7986155348877	160.9683858090271	55.52177980617346	19.920239361596167	277.22333111554667	0.0	130.24521918642324	78.53881893324088	75.53483383280742	69.00090453913042
2L_32830	0.0	0.0	0.0	0.0	0.0	0.0	0.0	0.0	0.0	0.0	246.03877571105207	0.0	0.0	0.0	0.0	0.0	0.0	0.0	0.0	0.0	0.0	0.0	0.0	0.0	0.0	0.0	0.0	0.0	0.0	0.0	0.0	0.0	0.0	0.0	212.04410517387618	0.0	0.0	0.0	0.0	0.0	0.0	0.0	277.22333111554667	0.0	16339.86928104575	0.0	156.1426519268003	0.0	0.0
2L_32831	0.0	0.0	0.0	0.0	0.0	0.0	0.0	0.0	0.0	0.0	0.0	0.0	0.0	0.0	0.0	0.0	0.0	0.0	0.0	0.0	0.0	0.0	0.0	314.90112104799096	264.49428692340246	0.0	0.0	0.0	0.0	0.0	0.0	0.0	0.0	0.0	0.0	0.0	0.0	0.0	0.0	0.0	9487.666034155598	0.0	0.0	16339.869281045752	0.0	0.0	0.0	0.0	0.0
2L_32832	15.231758826423448	0.0	0.0	0.0	0.0	0.0	0.0	22.56322780511689	13.426513335884373	67.02224200123052	0.0	0.0	0.0	55.6764972802031	35.8926594127602	31.706926536636562	0.0	18.025650500662444	61.03286794318364	24.962836577045927	30.867007952884602	0.0	31.151903952449732	8.732983781102522	14.670156207823302	30.491988230092538	22.89573853066598	62.88133035335715	78.71273198117979	95.17627598074392	0.0	0.0	18.750820348390242	32.36748750614982	87.16984421503555	111.06868904237966	0.0	37.9671381763371	80.9588769384591	86.77241331435911	0.0	45.37750682364259	130.24521918642324	0.0	0.0	26.612094132299365	128.37829783214906	46.30051192932689	174.30838023424997
2L_32833	31.490955010447124	14.753636402532313	0.0	0.0	0.0	0.0	36.73944751218831	0.0	37.01159156783415	41.56961316703641	14.936586721075672	45.51526695841953	0.0	44.764446286181666	12.367734806083195	21.8508667419429	0.0	49.689595309302206	6.008696386279864	21.503961244700886	37.22606271102524	24.125044932896188	25.046434300161483	24.073385307772213	42.9673124906483	52.53397634920385	55.225190576215695	37.14406697818157	40.68373077947994	36.07496508927242	0.0	0.0	58.149677269291146	78.07132596340017	64.36414659578028	19.135780321241914	0.0	69.77359775782544	83.68936182677139	104.64879863179172	0.0	89.90689554616876	78.53881893324088	156.14265192680034	0.0	128.37829783214906	22.118014775465813	191.44832251384412	166.05491329990332
2L_32834	8.833555497254089	8.277111056482179	62.6538936262194	236.51844843897825	0.0	0.0	0.0	26.170782676512115	7.78661558646842	15.547638352603336	33.51900066451419	38.302582743154375	0.0	32.28920797801751	83.26282013253359	27.58232634856889	0.0	10.453854074650971	30.339084781055465	7.238514106778217	0.0	20.302012741543194	30.110559954039243	30.387809221282	17.015715715034407	23.57816308425951	6.639114342146757	52.096574546030446	22.82445823295327	49.677153697801735	0.0	0.0	32.62323426744527	46.92826357916235	36.10968678457683	24.155075585257354	0.0	66.05635487822512	39.1262941999964	75.48461120392923	152.59254737998597	92.10732345328778	75.53483383280742	0.0	0.0	46.3005119293269	191.44832251384412	53.703337393902345	112.98178555224604
2L_32835	11.737357838589029	16.496995072347573	0.0	0.0	0.0	0.0	0.0	17.38687447459039	10.346263576237737	10.329260678002342	16.70156365606136	25.44678187273047	0.0	0.0	20.74374627909051	36.64930100620656	0.0	13.890287563678289	33.59356024887453	52.898933701766396	17.83922929772306	26.97577305821642	40.00862585973536	30.28276022648813	16.956893316270932	39.161091106320406	26.464653147639684	48.455380900827066	45.49111065788486	51.3389566603862	57.13959202331296	0.0	43.34727670734086	24.941885407001685	52.77779110550281	48.143145619642404	0.0	39.00918617572955	83.18087837967808	183.88007007502307	0.0	100.5307147558983	69.00090453913042	0.0	0.0	174.30838023424994	166.05491329990332	112.98178555224604	19.75284450837343
2L_32836	61.83488848077862	0.0	0.0	0.0	0.0	0.0	0.0	0.0	0.0	0.0	0.0	0.0	0.0	0.0	0.0	0.0	0.0	0.0	0.0	152.00879624234256	0.0	0.0	0.0	0.0	29.77750250131021	0.0	0.0	145.87040872888525	0.0	77.2755724188027	0.0	0.0	152.24175991474462	0.0	101.10712299681512	0.0	0.0	51.3771649052862	54.77681187999496	0.0	0.0	184.21464690657555	0.0	0.0	0.0	216.06905567019217	37.22606271102524	0.0	83.24973672270762
2L_32837	17.12437993690522	8.022839419258746	0.0	0.0	0.0	0.0	0.0	6.341705018127763	26.4159416434112	15.070017183587094	4.061162735258081	0.0	0.0	15.648644123229943	10.088124814315453	44.55833555011053	0.0	25.331783028212005	9.802357515994384	17.540370038662484	26.02678937430297	29.517506833302832	49.61546554920964	19.636200120369907	32.98599084968614	31.42403738889103	28.9582277564613	27.772896480820545	38.71576489353995	34.77577915133189	0.0	0.0	52.70175549547555	27.2919805244427	42.000483005554564	58.53258801837922	0.0	35.57061852681437	64.4713783108423	36.582867511487024	73.9524633565544	51.015885709111245	36.607207410030924	0.0	269.70898400625725	127.15480648908375	115.97941133489982	138.80954332961582	149.8571601895232
2L_32838	33.46619412400563	6.271617481506568	0.0	0.0	0.0	0.0	0.0	19.829761497543586	5.899966075195067	17.670810471722287	25.397551041140854	58.04420065880168	0.0	24.46572962922187	15.77218653765018	27.865728984886324	0.0	23.762846789045327	19.156757833677194	16.4539987330421	27.12756397866417	61.53183503315027	13.688972847922356	42.212551710375855	25.785822954539594	44.66329458792528	35.213481733006354	35.526502771067214	47.55913546138848	25.093788032772487	65.16780710329097	0.0	32.958431178675895	28.44626500540479	60.19316533968098	48.80652787310303	0.0	50.051302585149784	23.71698521542434	19.06504995043087	0.0	69.79028020797503	57.23320384320964	0.0	0.0	58.47030001110936	120.8846337497809	142.4197108879869	108.13514189358149
2L_32839	0.0	0.0	0.0	0.0	0.0	0.0	0.0	0.0	0.0	0.0	0.0	0.0	0.0	0.0	0.0	0.0	0.0	0.0	0.0	0.0	0.0	1430.615164520744	0.0	0.0	0.0	0.0	0.0	0.0	0.0	0.0	0.0	0.0	0.0	0.0	0.0	0.0	0.0	517.196793379881	551.4199062586159	0.0	0.0	0.0	0.0	0.0	0.0	0.0	0.0	0.0	0.0
2L_32840	0.0	0.0	0.0	0.0	0.0	0.0	0.0	0.0	0.0	0.0	0.0	0.0	0.0	0.0	0.0	0.0	0.0	0.0	0.0	0.0	0.0	2145.922746781116	0.0	0.0	0.0	0.0	0.0	550.6607929515419	0.0	0.0	0.0	0.0	0.0	0.0	0.0	0.0	0.0	0.0	0.0	0.0	0.0	0.0	0.0	0.0	0.0	0.0	0.0	0.0	628.5355122564425
2L_32841	12.677621399317816	5.93951553747567	44.959379200891995	0.0	0.0	0.0	44.37167489761236	9.389856513602615	22.350176985464003	33.47017054725402	0.0	54.970576998661464	39.35574643092574	15.446794674254132	22.40549920572505	39.58522600195155	0.0	15.003019357645726	7.256938812757553	36.359650968127646	12.845536914540569	14.56838253076114	34.57092939190167	36.342967127059374	21.367834449344798	42.29823214538748	66.69763342504258	44.860349731286504	28.66228215641908	47.52998547958943	0.0	0.0	62.42635640767532	13.469972736775182	51.823406559806806	23.111034074330863	377.15923662970505	73.73477706026817	39.30691796140846	0.0	0.0	37.768379745950995	33.87657814039267	0.0	0.0	22.149645218057717	68.69004646881643	134.878137602676	102.4090447668338
2L_32842	27.461965178228155	25.732077607946067	0.0	0.0	0.0	0.0	0.0	0.0	8.069071249899135	56.39067459358435	26.05116448705257	39.69199015638644	0.0	44.61397755916929	10.785392264716668	0.0	0.0	0.0	20.959746806258583	30.004350630841472	27.82569981635038	0.0	31.202805756293607	20.99340806986606	8.816476230780081	24.43344939221795	20.63983488132095	32.3918113500907	53.21790960051089	57.19907566293729	89.12655971479501	0.0	56.34437683119224	19.452225334578277	44.903457566232596	25.03128911138924	0.0	53.240846377340695	40.54558134254529	182.5198164372132	0.0	54.541983691946875	0.0	0.0	0.0	79.9667338387231	82.66375690242371	102.02756599328474	86.26958011362936
2L_32843	0.0	0.0	0.0	0.0	0.0	0.0	0.0	0.0	156.7705271408975	0.0	0.0	0.0	0.0	0.0	0.0	0.0	0.0	0.0	0.0	0.0	0.0	0.0	60.622594040799015	0.0	42.82288454950326	59.33837709538645	66.83375104427736	0.0	0.0	0.0	0.0	0.0	0.0	0.0	0.0	81.05369807497468	0.0	73.88525619712587	0.0	0.0	0.0	66.2295516259355	0.0	0.0	0.0	155.36394002951917	53.53462351776012	90.10226607199172	0.0
2L_32844	5.9623679186446825	11.173571375097909	42.28937775409573	0.0	0.0	0.0	0.0	17.66444271332906	31.534301436387427	5.2470797377719425	5.656063809449473	25.853020408374313	0.0	21.79418443982408	28.09987256707791	18.61718962352319	0.0	21.16805317414957	3.412985591057432	34.20036135124651	24.16535871662613	27.406420776259466	24.388399901470862	6.8369336626000585	20.098863437985244	31.829014533923765	22.405951020591072	42.19622934494573	15.405780556980591	18.628051461109845	0.0	0.0	36.699402533726754	38.01009548135985	43.87119417390541	38.04244449879079	354.7608911593586	44.585930463782844	36.97259907864283	33.96646830249178	0.0	39.96610873978866	70.10245154646007	0.0	375.62917887461504	41.66848966308943	71.78972502381625	78.53741582903493	84.28637137538502
2L_32845	10.744612382735987	10.067786405870727	0.0	0.0	0.0	0.0	0.0	15.916293031687747	18.942353682156778	18.911224095168844	0.0	0.0	0.0	0.0	25.318987594962024	11.183167990194598	0.0	25.430894722453573	18.451330617707494	8.804498746679604	32.66077538858158	0.0	7.3249394410631705	30.80160562609808	15.522679669842951	64.52792445930976	8.075424464498415	19.010153956900176	41.64347356541703	46.99670888761476	209.2269065801862	0.0	26.45397669404653	79.91305459659891	43.92167886225283	39.174399529907205	0.0	35.7097901067812	47.59090100045592	30.604999632740004	0.0	32.00967972714949	34.45353252068934	0.0	0.0	37.54479563429116	71.15361353626344	65.32155077716315	50.63001824850515
2L_32846	0.0	0.0	0.0	0.0	0.0	0.0	0.0	0.0	0.0	0.0	0.0	0.0	0.0	0.0	0.0	0.0	0.0	0.0	0.0	0.0	0.0	0.0	0.0	0.0	0.0	0.0	0.0	0.0	0.0	0.0	0.0	0.0	0.0	0.0	0.0	0.0	0.0	0.0	0.0	0.0	0.0	0.0	0.0	0.0	0.0	0.0	0.0	0.0	1571.3387806411063
2L_32847	0.0	0.0	0.0	0.0	0.0	0.0	0.0	0.0	0.0	0.0	0.0	0.0	0.0	0.0	0.0	0.0	0.0	0.0	0.0	0.0	0.0	0.0	0.0	0.0	0.0	0.0	0.0	0.0	0.0	0.0	0.0	0.0	0.0	0.0	0.0	0.0	0.0	0.0	0.0	0.0	0.0	0.0	0.0	0.0	0.0	0.0	0.0	0.0	0.0
2L_32848	0.0	40.88274012477412	0.0	0.0	0.0	0.0	0.0	0.0	0.0	0.0	0.0	0.0	135.44629554381686	0.0	0.0	0.0	0.0	0.0	24.975399231756718	0.0	0.0	0.0	59.48946144190557	0.0	84.04491360182881	0.0	32.79226102639777	0.0	28.183939663821963	0.0	0.0	0.0	0.0	0.0	35.67097096382963	0.0	0.0	36.25211168550568	38.650928008781484	0.0	0.0	32.49580804076274	93.27140112298765	0.0	0.0	152.4599411504627	26.266988174601924	44.20905578298659	0.0
2L_32849	19.5132040973826	27.426038829785774	0.0	0.0	0.0	0.0	34.14810717041954	0.0	30.10092409836982	12.879195719985677	18.510754285471002	0.0	0.0	23.775473934353542	17.243103620706897	5.077415351869962	0.0	11.546210822263404	16.7546565379183	11.992334499787734	19.771657131785016	0.0	3.325690895655118	8.39078222228189	25.84139584883817	13.02096049115063	29.331426790591948	20.13910946008774	31.51182386655121	18.28935961636239	0.0	0.0	24.021427112984785	31.099169030203512	27.91803265612163	44.465194868716516	0.0	20.266332028992206	25.928835717489775	0.0	168.53743216368358	29.06626090166448	72.99924706490886	0.0	0.0	25.5693004750776	52.86334297208287	49.42914282946254	49.25826898561461
2L_32850	0.0	34.71788248691136	262.79827604330916	0.0	0.0	0.0	0.0	0.0	0.0	0.0	0.0	0.0	0.0	67.71764450945338	0.0	19.282089252934732	0.0	21.92405507322634	31.81390140235677	0.0	0.0	0.0	25.25941418366625	31.864994391760987	53.52860568687907	49.4486475794887	0.0	0.0	11.966990254083136	57.88001703987702	0.0	0.0	0.0	39.36759889140841	15.146007512419725	33.77237419790611	0.0	46.17828512320366	65.64522693554952	0.0	0.0	27.59564651080645	0.0	0.0	0.0	64.73497501229964	66.91827939720014	75.08522172665975	24.941885407001685
2L_32851	0.0	29.18734407573532	0.0	0.0	0.0	0.0	54.51165731791744	34.60698576614676	20.593292764546586	27.41260006455667	29.549277483228938	0.0	0.0	18.9767544246675	27.52568834865138	40.526159230521706	0.0	0.0	13.37298274127424	12.762484421792452	23.67157115319215	35.79520845339643	21.235604251155614	4.464819898094951	22.500765026010885	36.37506852803089	11.70566115037385	27.55600298339659	10.060655693174148	24.32988205846373	0.0	0.0	19.173065677336478	41.370454214490906	63.66628679115548	21.294341028871575	0.0	38.82211126287681	13.796995152425753	22.181605238407894	0.0	28.99959516565149	91.55999926752001	0.0	0.0	27.211365643201848	60.94642293723315	47.3431423063843	47.179479652276754
2L_32852	0.0	108.34558992819396	0.0	0.0	0.0	0.0	0.0	0.0	0.0	0.0	0.0	0.0	0.0	0.0	34.05913346752632	0.0	0.0	0.0	0.0	0.0	0.0	0.0	19.707035214501225	16.573743213052154	0.0	0.0	21.72614198033784	51.14496528961689	18.672950737021367	36.12573199764461	0.0	0.0	0.0	0.0	0.0	0.0	0.0	24.01842693714618	0.0	0.0	0.0	64.5891912141476	30.8979564091631	0.0	0.0	50.505305582351426	0.0	58.58042066600081	97.2965189251459
2L_32853	0.0	0.0	0.0	0.0	0.0	0.0	0.0	0.0	0.0	0.0	0.0	0.0	0.0	0.0	0.0	0.0	0.0	0.0	0.0	0.0	0.0	0.0	0.0	184.59720889020159	0.0	0.0	0.0	0.0	0.0	0.0	0.0	0.0	0.0	0.0	0.0	0.0	0.0	0.0	0.0	0.0	0.0	0.0	0.0	0.0	0.0	0.0	0.0	0.0	0.0
2L_32854	0.0	0.0	0.0	0.0	0.0	0.0	0.0	0.0	0.0	0.0	0.0	0.0	0.0	0.0	0.0	0.0	0.0	0.0	0.0	0.0	0.0	0.0	0.0	0.0	0.0	0.0	0.0	0.0	0.0	0.0	0.0	0.0	0.0	0.0	0.0	0.0	0.0	0.0	0.0	0.0	0.0	0.0	0.0	0.0	0.0	0.0	0.0	0.0	0.0
2L_32855	18.248341681949654	17.098839843716604	43.14343033414587	0.0	0.0	0.0	0.0	9.01059195083821	5.361858420128417	16.059140461272044	34.62174303165293	79.1254005723404	37.76613322003493	14.822885052232143	14.333680925095766	6.331057318227431	0.0	0.0	13.927649343572476	9.968872196566224	18.4900415717768	0.0	12.440467181010872	20.9250256331564	35.151032268647626	16.235907739454273	18.286759243385337	39.46103402258606	19.646133837322154	15.203402521484309	0.0	0.0	22.464337863641468	6.462954345690502	39.7841708730139	27.721948853004367	0.0	20.21616130475105	26.942340696675046	17.32621803312773	0.0	18.12144083576085	19.504964013341393	0.0	0.0	0.0	32.95779754024971	36.9800831435536	24.5681633455287
2L_32856	0.0	0.0	0.0	0.0	0.0	0.0	0.0	0.0	0.0	0.0	0.0	0.0	322.061191626409	0.0	122.2344456667889	0.0	0.0	0.0	0.0	85.01232678738417	0.0	0.0	0.0	0.0	0.0	138.45621322256838	0.0	0.0	0.0	0.0	0.0	0.0	0.0	110.22927689594357	0.0	94.56264775413712	0.0	0.0	0.0	0.0	0.0	77.26781023025808	0.0	0.0	0.0	0.0	0.0	0.0	0.0
2L_32857	17.921436008824514	0.0	0.0	0.0	0.0	0.0	0.0	0.0	15.797413963334202	0.0	0.0	0.0	0.0	21.83601588788516	0.0	0.0	0.0	0.0	0.0	44.05629219307817	18.15880602218643	0.0	24.435210649842208	10.275084563945962	8.630331818997776	11.958790009626824	0.0	21.13861009410909	0.0	11.198283527100966	0.0	0.0	66.18571712224502	0.0	0.0	32.670396536937965	0.0	14.89050268848026	63.50325216030126	0.0	0.0	53.39042549499598	38.31109374341528	0.0	0.0	0.0	10.789127580354725	54.47641806655929	24.128042696984355
2L_32858	0.0	17.3934520610371	65.83018445617684	0.0	0.0	0.0	0.0	13.748766048247168	0.0	8.167919353231474	35.218274058043235	0.0	0.0	22.617424011109676	10.935487186889661	0.0	0.0	10.98382083191459	10.625716571761307	7.605476551555243	18.80862413033624	21.331240027645286	25.309631706894212	5.321390713534638	13.408756096514438	0.0	13.95137944264239	16.421296012471426	23.98156297438529	17.398525996877545	90.36688957166093	0.0	22.85139736294874	49.30733061945786	7.5880594296814525	0.0	0.0	23.135045429517543	32.88786717248206	26.437121949156122	0.0	20.7378814733297	0.0	0.0	0.0	16.215918193935895	16.762829431505402	47.02156032584061	12.49573583014796
2L_32859	8.613531513466395	24.212840553602383	61.09332616504973	0.0	0.0	0.0	0.0	0.0	0.0	0.0	16.342058903317113	0.0	0.0	0.0	10.148616337648525	0.0	0.0	40.77388840186744	0.0	0.0	0.0	0.0	5.872114736424257	14.815458647091825	8.295946268815205	11.49544205722431	19.42124684404739	20.319586455776452	16.6919642658429	16.146602539537646	0.0	0.0	31.810662934215546	0.0	14.08411030675192	15.702284682421292	0.0	7.156782196216066	38.1517462817308	24.53481981628327	0.0	25.66089638643257	9.206678893136235	0.0	0.0	60.196360528042476	31.11329595589379	8.727618023578533	34.789788501279105
2L_32860	54.60273778127235	0.0	0.0	0.0	0.0	0.0	0.0	0.0	48.13130219238081	0.0	0.0	0.0	0.0	0.0	0.0	0.0	0.0	0.0	0.0	0.0	0.0	0.0	0.0	0.0	0.0	36.43584558488641	0.0	32.20238555272174	0.0	0.0	0.0	0.0	0.0	58.01540889260187	0.0	99.53962921488117	0.0	0.0	96.74033443133612	0.0	0.0	0.0	58.3628065506414	0.0	0.0	95.39891054444158	0.0	55.32595285122298	36.756462705055114
2L_32861	0.0	0.0	0.0	0.0	0.0	0.0	0.0	0.0	0.0	0.0	0.0	0.0	0.0	0.0	0.0	0.0	0.0	0.0	0.0	0.0	0.0	0.0	0.0	0.0	0.0	0.0	0.0	0.0	0.0	0.0	0.0	0.0	0.0	0.0	0.0	0.0	0.0	0.0	0.0	0.0	0.0	0.0	0.0	0.0	0.0	0.0	0.0	0.0	0.0
2L_32862	22.471884863050718	10.52816653032691	0.0	0.0	0.0	0.0	0.0	0.0	19.808550360763224	19.775997278822775	0.0	48.71941030025773	34.88027346134394	13.690209720322708	26.476775234683515	11.694552326689658	0.0	13.296899827805149	19.29507377471458	27.621333613229517	34.15428858324596	25.823378420952057	0.0	25.768082107416827	10.821667575686744	14.995257749736647	50.66818671226803	39.75890201816186	14.515915976071966	0.0	109.39722131057873	0.0	13.831832579498458	0.0	27.55807865075647	30.7243259850987	0.0	28.007046572917748	19.906855821610684	32.004506234477816	0.0	16.736709797167816	12.00967499417531	0.0	0.0	0.0	13.528605221094613	22.769525722163973	7.563604238946359
2L_32863	21.42758040297779	15.058358669021795	0.0	0.0	0.0	0.0	74.99653141042226	7.935317638862107	14.166011488635316	18.856975030065087	15.245087651631454	0.0	0.0	13.054003760858482	0.0	11.15108776073334	0.0	0.0	12.265600540667672	21.94810502256046	5.427847353734441	0.0	10.955890489301025	27.641922845864954	18.057842882320646	17.873005149212787	24.15677748588338	9.477810549940479	17.30167265650574	23.43094665710684	104.3133573254055	0.0	19.783567768611395	5.691701044540975	4.379568437326186	29.29651737649687	0.0	22.25459524009815	4.745438091726471	30.51720560051757	0.0	43.887052282246415	17.177349260171567	0.0	0.0	37.43709398301666	32.24977320346995	32.56708412240664	10.81816716448266
2L_32864	0.0	0.0	0.0	0.0	0.0	0.0	0.0	0.0	32.965765052992474	10.97052986562198	35.47688621734797	0.0	0.0	0.0	0.0	12.974863796367298	0.0	29.505270378921434	0.0	20.430198693897395	12.631158795139024	0.0	16.99698898340159	28.589153846813595	18.009624343249033	0.0	9.369217436113649	22.055839504067098	24.15766256899026	7.789460237142327	0.0	0.0	30.692264014855056	26.490346917583235	20.383411979331218	22.725335908871404	0.0	10.357746195858766	44.17248915289313	0.0	215.340884620354	27.85354974922521	13.324485874712524	0.0	0.0	0.0	60.03883011337582	25.262317590278048	8.391662379925801
2L_32865	0.0	0.0	0.0	0.0	0.0	0.0	0.0	0.0	0.0	0.0	0.0	0.0	0.0	0.0	0.0	0.0	0.0	0.0	0.0	0.0	0.0	0.0	0.0	0.0	0.0	0.0	0.0	0.0	0.0	0.0	0.0	0.0	0.0	0.0	0.0	0.0	0.0	0.0	0.0	0.0	0.0	0.0	0.0	0.0	0.0	0.0	0.0	0.0	0.0
2L_32866	0.0	0.0	0.0	0.0	0.0	0.0	0.0	0.0	0.0	0.0	0.0	0.0	0.0	0.0	0.0	0.0	0.0	0.0	0.0	0.0	0.0	0.0	0.0	0.0	0.0	0.0	0.0	0.0	0.0	0.0	0.0	0.0	0.0	0.0	0.0	0.0	0.0	0.0	0.0	0.0	0.0	0.0	0.0	0.0	0.0	0.0	0.0	0.0	0.0
2L_32867	0.0	0.0	0.0	0.0	0.0	0.0	0.0	0.0	0.0	0.0	0.0	0.0	0.0	0.0	0.0	0.0	0.0	0.0	0.0	0.0	0.0	0.0	0.0	0.0	0.0	0.0	0.0	0.0	0.0	0.0	0.0	0.0	0.0	0.0	0.0	0.0	0.0	0.0	0.0	0.0	0.0	0.0	0.0	0.0	0.0	0.0	0.0	0.0	0.0
2L_32868	8.098064319685665	0.0	0.0	0.0	0.0	0.0	0.0	0.0	21.414881200946535	0.0	7.682043300605268	0.0	0.0	29.600774356257162	0.0	33.714390228895425	0.0	0.0	18.542013653411754	6.635827763108911	8.205323449747727	0.0	16.56211372320181	13.928844035947561	0.0	32.422530416386344	18.259003971333364	38.20716690036717	0.0	15.180327105688473	78.84569896712134	0.0	0.0	0.0	72.82694332077621	36.906497388865304	0.0	26.913970167209765	21.521158527005827	23.066560868040817	0.0	18.093936480632856	25.967146366417207	0.0	0.0	14.14849410502993	24.37612952890204	0.0	54.513053968468554
2L_32869	0.0	26.919711959082036	0.0	0.0	0.0	0.0	0.0	0.0	25.324469768914216	0.0	0.0	0.0	0.0	0.0	0.0	0.0	0.0	33.99915002124947	16.445339801833654	0.0	0.0	0.0	0.0	32.943501894251355	13.83508577753182	0.0	21.592442645074225	0.0	37.116080541894775	0.0	0.0	0.0	0.0	0.0	0.0	26.18657937806874	0.0	23.870621232917586	0.0	0.0	0.0	21.397239756071468	30.707815138952864	0.0	0.0	50.194503701844646	0.0	116.43985153918929	58.01866266982547
2L_32870	0.0	6.289652326888327	0.0	0.0	0.0	0.0	93.97480535468442	0.0	11.833864377997296	5.907208389181067	12.735292488278755	58.21111424804338	20.837891622125674	24.53608399192272	0.0	0.0	1307.1041108424288	7.943726640478848	7.684738225155915	11.000876219790905	0.0	0.0	4.576112418608121	3.848539940917215	9.697490030980248	13.437518896510948	5.044963234830426	3.958740423806915	8.671981435022143	12.582974229229913	0.0	0.0	8.263301850153285	35.66008238905435	5.487841686743021	18.35507900331921	0.0	33.46348770969755	5.946296616735615	0.0	0.0	9.998710166388538	14.349446326613489	0.0	0.0	0.0	12.123225311354734	13.602786394765104	13.555762306033985
2L_32871	5.574369051103028	0.0	79.07482455273302	149.2537313432836	0.0	0.0	39.0205833577212	0.0	0.0	4.905627981702008	0.0	24.170644751948757	0.0	13.583957346373934	13.135641922401195	11.603788636989977	0.0	13.193700008246063	9.572660481664366	4.567826513949	16.944605261299934	25.622958170520786	11.400666939015931	19.176068266803032	13.422098142381618	18.598595806016647	8.379156847342236	6.575054244197514	7.20162756783033	6.966335185217437	108.54816824966079	0.0	20.58672156459084	0.0	18.22946337017204	25.40489044140997	0.0	9.263226150087421	4.938088712763725	0.0	96.29272989889263	33.21362589002138	11.916465576310067	0.0	0.0	58.435392369311685	20.13541063653067	16.944605261299934	26.26715573609013
2L_32872	0.0	0.0	0.0	0.0	0.0	0.0	0.0	0.0	0.0	0.0	0.0	0.0	0.0	0.0	0.0	0.0	0.0	0.0	0.0	0.0	0.0	0.0	0.0	0.0	0.0	0.0	0.0	0.0	0.0	0.0	0.0	0.0	0.0	0.0	0.0	0.0	0.0	0.0	0.0	0.0	0.0	0.0	0.0	0.0	0.0	0.0	0.0	0.0	0.0
2L_32873	27.142640001737128	0.0	0.0	0.0	0.0	0.0	0.0	0.0	0.0	0.0	25.748243969761262	0.0	0.0	0.0	31.979942180264537	0.0	0.0	0.0	0.0	0.0	0.0	0.0	0.0	15.561974005278621	0.0	0.0	0.0	16.0075811904518	17.533032232726455	16.96019103959187	0.0	0.0	0.0	28.839055001845697	22.190662169359133	24.740227610094013	0.0	0.0	96.17789062650279	77.31321128154379	0.0	0.0	0.0	0.0	0.0	0.0	32.68102017072565	0.0	0.0
2L_32874	19.740101819445183	0.0	0.0	0.0	0.0	0.0	0.0	14.620780808178282	8.700267098199914	17.37193841300394	18.72599561437183	0.0	0.0	12.025966466795104	23.258139767465117	51.36455065263798	0.0	0.0	16.949478125568515	0.0	0.0	22.684172798954712	13.457446880092803	5.658899638283135	19.01227432430377	26.34473401697918	29.672489892808134	29.104693073548727	38.25388850776682	12.334684392430452	96.09840476648087	0.0	0.0	31.46078727474076	48.41599018769265	8.99644640367055	1174.5360582569886	8.200794821034055	34.973778409637376	28.11389501147047	0.0	22.053180509693107	31.6491752224937	0.0	0.0	0.0	5.942003667404664	20.001560121689494	6.644138607361971
2L_32875	13.832693571255662	6.480671397556787	0.0	0.0	0.0	0.0	0.0	0.0	0.0	12.173224991630907	0.0	59.97900734742839	42.941492216854535	8.427084650065309	0.0	28.79458661771587	0.0	32.73992224268467	15.836253142506482	5.667488452492278	14.015908055643154	31.791448100460975	18.860362590470803	0.0	16.653343991473488	9.23041421483789	0.0	12.236906510034263	13.403029084573113	21.60853969488742	67.34006734006734	462.96296296296293	25.542784163473815	0.0	33.92705682782019	0.0	0.0	17.239893112662703	6.126887847317954	0.0	0.0	10.302374697367743	14.78524432616249	0.0	0.0	0.0	12.491412154144026	28.031816111286307	41.90236748376283
2L_32876	0.0	0.0	0.0	0.0	0.0	0.0	0.0	0.0	45.222267444489674	90.29589966319631	0.0	0.0	0.0	0.0	60.44560500006045	0.0	0.0	0.0	58.73335643512021	0.0	51.98207657999522	0.0	0.0	29.413840977010143	0.0	0.0	38.5579332947754	0.0	0.0	0.0	0.0	0.0	0.0	0.0	0.0	0.0	0.0	0.0	45.44669557076505	0.0	0.0	0.0	54.835384176701545	0.0	0.0	0.0	0.0	0.0	34.53491825584849
2L_32877	0.0	0.0	220.01716133858443	0.0	0.0	0.0	0.0	0.0	0.0	0.0	14.713282268435007	0.0	0.0	37.79589460992747	0.0	16.14314449082908	0.0	18.35502285200345	8.878298065773983	0.0	0.0	0.0	31.721124788790174	17.785113148889852	29.876431081048786	10.34971693524182	0.0	36.58875700674697	10.018875561557977	19.383075473819282	0.0	0.0	0.0	0.0	0.0	14.137272920053721	0.0	0.0	0.0	0.0	0.0	0.0	0.0	0.0	0.0	27.098361633055667	37.34973733797217	0.0	10.440789240140242
2L_32878	16.23837940973491	30.43097873635361	0.0	0.0	0.0	0.0	0.0	0.0	0.0	0.0	0.0	0.0	0.0	0.0	0.0	16.90117040605062	0.0	0.0	0.0	0.0	0.0	74.64079119238664	11.070212824841558	9.310120100549298	7.81983109164842	0.0	36.61327231121282	0.0	52.446635548329574	0.0	0.0	0.0	0.0	17.25327812284334	26.55160969133754	29.602220166512488	0.0	0.0	28.769734239579964	0.0	0.0	12.094092036040395	17.356591165495097	0.0	0.0	0.0	9.775887772808368	49.36037184813459	32.7931571612057
2L_32879	0.0	0.0	0.0	0.0	0.0	0.0	0.0	0.0	0.0	0.0	0.0	0.0	0.0	0.0	0.0	0.0	0.0	139.86992097349463	0.0	0.0	0.0	0.0	0.0	0.0	0.0	0.0	0.0	69.70389784196732	0.0	0.0	0.0	0.0	0.0	0.0	0.0	0.0	0.0	0.0	0.0	0.0	0.0	0.0	0.0	0.0	0.0	0.0	0.0	0.0	0.0
2L_32880	5.561088838950311	5.210784030197536	39.44321951334956	0.0	0.0	0.0	38.92762187265218	0.0	9.803993656816104	9.787881917034978	0.0	48.2261226438525	0.0	0.0	0.0	5.788072056866651	0.0	0.0	9.54985485812258	0.0	0.0	25.561914791913235	15.164675102522683	31.883972947086633	16.06814607872963	22.265144472956198	12.538791887401647	26.237560116809618	14.368941246117693	31.27382457330341	0.0	0.0	13.691784244863872	23.634627565538825	18.1860340351627	25.344366580918226	0.0	0.0	4.92632435609246	15.840229113073892	0.0	4.141812341109724	23.776152281500135	0.0	0.0	29.14808880839698	23.435347400568006	33.80847386858534	11.230533274385511
2L_32881	8.581864118196298	0.0	60.86871834826646	0.0	0.0	0.0	0.0	25.42510780245708	0.0	15.10464498042438	0.0	0.0	0.0	10.456400990430302	0.0	8.932144286285943	0.0	30.467988300292493	9.824881315433709	0.0	0.0	39.44710931582934	17.551578237915155	0.0	16.530892932712653	34.35953820780649	6.449948400412796	5.061220523451672	38.80472575037252	16.087240030201116	0.0	0.0	0.0	9.118230625583566	7.016165244723844	15.644555694618273	0.0	14.260940993930543	7.602296501727241	0.0	0.0	12.783277427800048	27.518492426910885	0.0	0.0	44.98128778428175	15.499454419204444	17.39106238521899	23.10792324472215
2L_32882	0.0	0.0	0.0	0.0	0.0	0.0	0.0	0.0	0.0	0.0	0.0	0.0	0.0	0.0	0.0	0.0	0.0	0.0	127.25560560942708	0.0	225.25566517997927	0.0	151.5564851019975	0.0	107.05721137375814	0.0	0.0	0.0	0.0	0.0	0.0	0.0	0.0	0.0	0.0	0.0	0.0	0.0	0.0	0.0	0.0	0.0	0.0	0.0	0.0	0.0	0.0	0.0	0.0
2L_32883	0.0	0.0	0.0	0.0	0.0	0.0	0.0	0.0	0.0	63.20712976423741	68.13381481229135	0.0	0.0	87.51203290452437	84.62384700008464	0.0	0.0	0.0	0.0	0.0	0.0	0.0	0.0	0.0	34.587714443829555	47.92715073088905	0.0	0.0	0.0	0.0	0.0	0.0	0.0	0.0	0.0	0.0	0.0	0.0	0.0	0.0	0.0	0.0	0.0	0.0	0.0	0.0	0.0	0.0	0.0
2L_32884	6.497611802781888	18.264940264512862	0.0	0.0	0.0	0.0	0.0	28.87527900738341	11.455048956015478	5.718111948052097	18.491431994985124	0.0	0.0	7.916885370625031	22.966806075179537	20.288461343380177	0.0	7.689438940087737	7.438741037711814	21.29745138723612	6.583672886262442	0.0	8.859251738738894	14.901375247921631	6.258041583434714	17.343158232472028	9.76693647828688	7.664033304823129	4.197190736296382	12.18017895118915	0.0	0.0	7.9987841848039105	6.903712540455755	21.248678597799703	17.767512104117618	0.0	21.59485567348146	17.267846751313648	0.0	0.0	19.35728022469931	0.0	0.0	0.0	34.05681357640816	19.55857852945307	13.167345772524884	13.12182697821383
2L_32885	17.667110994508178	0.0	0.0	0.0	0.0	0.0	61.83488848077862	65.42695669128028	23.359846759405258	7.773819176301668	8.379750166128547	0.0	27.422428804519217	10.763069326005835	20.815705033133398	18.388217565712594	0.0	20.907708149301943	5.056514130175911	7.238514106778217	8.950556232317057	0.0	6.022111990807848	20.258539480854665	0.0	0.0	19.91734302644027	5.209657454603045	0.0	0.0	0.0	0.0	21.748822844963517	0.0	7.221937356915366	24.155075585257354	0.0	22.018784959408368	39.1262941999964	0.0	0.0	26.316378129510788	18.883708458201856	0.0	0.0	0.0	15.954026876153677	8.950556232317057	0.0
2L_32886	0.0	0.0	0.0	0.0	0.0	0.0	0.0	0.0	0.0	0.0	0.0	0.0	0.0	0.0	0.0	0.0	0.0	0.0	21.29376667568103	30.482507613006277	0.0	0.0	0.0	0.0	17.91395568803921	24.822827071775205	0.0	0.0	0.0	23.244245886930692	0.0	0.0	45.79383614965426	39.52444191488016	0.0	0.0	0.0	0.0	0.0	0.0	0.0	0.0	0.0	0.0	0.0	0.0	67.18488608802564	0.0	50.08251093676832
2L_32887	0.0	30.220747449746675	0.0	0.0	0.0	0.0	0.0	11.94409209372768	7.1074720854033835	0.0	7.648873856302137	0.0	50.06132512327601	19.648642966473517	19.000172901573404	0.0	0.0	0.0	9.230976572704556	6.6071756570505835	0.0	0.0	5.49686733530561	0.0	7.76580807892546	5.380422793623122	12.120110293003666	4.755274550531449	0.0	5.038260550621419	0.0	0.0	9.925952395132313	0.0	0.0	22.048285745783268	0.0	20.09832098626481	21.428234699169014	0.0	0.0	30.026351125747954	0.0	0.0	0.0	0.0	4.854175707568921	40.84947296009987	5.427767808777569
2L_32888	15.906419353658556	0.0	0.0	0.0	0.0	0.0	55.67246773780494	0.0	0.0	6.9990859193789285	0.0	0.0	0.0	19.3808590759594	9.370613381610735	0.0	0.0	0.0	9.105171099822723	6.51712897007204	16.11710040470039	0.0	5.421952618640456	4.5598969828073646	15.319941661662153	0.0	17.932394871335067	0.0	35.962130848726844	0.0	0.0	0.0	0.0	8.450285281631109	19.50661274171944	7.249266011816304	0.0	26.432544806467515	7.045399142997648	45.3079125738519	0.0	0.0	25.502657376898668	0.0	0.0	0.0	4.788019990941066	24.175650607050585	32.12276893985226
2L_32889	4.599540965811612	0.0	0.0	0.0	0.0	0.0	0.0	6.813427903712636	0.0	4.047747226281213	0.0	0.0	42.83572499464554	0.0	21.677044551745812	19.149109327052425	0.0	5.443213673352747	10.53149839526293	11.307058242657009	9.320924076412934	0.0	6.271302831806793	10.548411936582946	2.2149767870432715	6.138452802971011	6.913836314925243	16.27568846162193	2.971114821703399	20.118295577998634	0.0	0.0	16.986580601324956	14.661036828524514	22.562328432294212	20.962163295252072	0.0	3.821651182609958	20.37265663517054	0.0	79.4533608771651	10.276999390231369	9.832551645477517	0.0	0.0	8.036065863595818	8.30709675275588	9.320924076412934	24.769872404194775
2L_32890	0.0	95.44261512765452	0.0	0.0	0.0	0.0	0.0	0.0	0.0	0.0	0.0	0.0	0.0	0.0	0.0	0.0	0.0	0.0	19.43540158398523	27.822216039507545	68.80536681861186	0.0	23.146808633759623	19.466614755693985	0.0	0.0	25.51834130781499	0.0	0.0	0.0	0.0	0.0	41.79728317659352	0.0	0.0	30.947775628626694	0.0	28.21073418435715	0.0	0.0	0.0	75.86294095334429	0.0	0.0	0.0	59.32077710218004	40.88098523174409	0.0	68.56751042797555
2L_32891	21.02943279413868	19.70474411419293	59.662311317940464	0.0	0.0	0.0	0.0	12.460593373456446	0.0	0.0	7.979635969007094	0.0	0.0	15.373735510254283	4.955450500004956	4.377555397963561	0.0	4.977353043651386	4.81507696900535	3.4464456805696284	0.0	0.0	22.938278826248272	9.645619923992516	6.076220104997084	16.839269175717774	15.8052789631737	7.4413620669127285	24.451471978613114	13.140328192836943	0.0	0.0	15.532774153463809	8.937508937508937	17.19276528436834	15.334483419589803	250.25025025025028	0.0	18.629050887115405	0.0	0.0	9.397436379355712	8.991026955098812	0.0	0.0	7.3482944608556355	15.192258025310304	8.523187331134352	19.81868732340134
2L_32892	0.0	0.0	0.0	0.0	0.0	0.0	0.0	7.849749514492991	4.671085513562496	13.990227359848234	15.08069680862294	0.0	0.0	12.913239815650588	6.243530141890465	0.0	0.0	25.084503420899154	9.100003579334741	13.026860517930604	16.107953355662538	0.0	7.225167280685465	18.229236292221948	7.655623514809038	3.5360553887716097	11.948145050480914	0.0	3.4230210488410333	6.6223674433820685	51.594262717985764	0.0	6.523412527561418	16.89097886600724	8.664685341951808	9.660202381239888	0.0	4.402923893699327	9.388534158773256	0.0	0.0	15.786839774627074	28.32020408671873	0.0	0.0	9.258350569295976	12.760806967911035	10.73863557044169	17.83585449081846
2L_32893	8.629453013491286	0.0	0.0	0.0	0.0	0.0	0.0	0.0	7.606703026707135	0.0	0.0	0.0	0.0	10.51438472974877	30.502125998182073	0.0	0.0	10.212314008231125	0.0	7.071265629264857	8.743750404398456	0.0	5.882968922628369	14.842843968066115	0.0	17.27503584569938	6.48571521224503	0.0	0.0	21.568597847022563	0.0	0.0	21.246308453906135	9.168793826834492	14.110143782365142	23.596963857317025	0.0	14.340021997593743	22.93336024180935	0.0	0.0	0.0	27.671090351644214	0.0	0.0	0.0	15.585403334652897	43.71875202199228	0.0
2L_32894	16.380821334381707	15.348958573160811	38.72816699585609	0.0	0.0	0.0	0.0	8.088455347682252	14.439390657714245	24.02610195716626	5.179763699180043	47.351847905864524	0.0	0.0	6.433391877199416	28.41571047800908	0.0	12.923653516849214	9.376728834378838	0.0	5.532595285122298	0.0	7.444879969922685	15.652979701215923	7.888426101224284	14.574338233954563	4.103826818508259	16.10119277636087	28.216903335943396	10.235624065999303	0.0	0.0	6.7217853061773205	17.404622667780565	8.928172849426364	9.953962921488117	0.0	9.073627954033002	24.18508360783403	15.553067064825184	0.0	4.066726854224109	0.0	0.0	0.0	9.539891054444158	19.723282348648464	11.065190570244596	14.702585082022047
2L_32895	23.035530001474275	0.0	0.0	0.0	0.0	0.0	0.0	0.0	20.305393112410655	6.757341175453012	14.56808540394387	33.29426805881099	23.836765827612506	0.0	0.0	0.0	0.0	18.173887758069203	21.976708205575402	6.292030765513631	38.90106059851616	0.0	15.704043686555663	8.804801081933956	11.093099204846647	0.0	5.771006463527239	9.05692093670299	19.8400101580852	19.191795123748694	0.0	0.0	18.905021173623712	16.316833751044275	0.0	6.998880179171332	0.0	6.379894655179454	6.802054764703321	0.0	0.0	40.03184247126857	24.621809013551843	0.0	0.0	0.0	13.86793290139345	0.0	10.33775513579675
2L_32896	0.0	0.0	0.0	0.0	0.0	0.0	0.0	0.0	11.971567527123081	35.855680884440126	0.0	0.0	0.0	16.547729858310063	0.0	28.271048679211944	0.0	16.07232546459066	3.8870803167970456	0.0	13.76107336372237	0.0	0.0	7.786645902277594	0.0	0.0	5.103668261562998	4.004805766920303	8.772891764447856	8.486262861992149	0.0	0.0	0.0	0.0	11.103400416377514	6.189555125725338	0.0	5.642146836871429	24.06195954583051	0.0	0.0	0.0	29.032843404100888	0.0	0.0	11.864155420436006	12.264295569523226	6.880536681861185	4.571167361865036
2L_32897	6.130707918974111	5.744521593369442	0.0	0.0	0.0	0.0	0.0	36.32635231657689	0.0	0.0	23.26302278554924	0.0	0.0	0.0	43.339855981658566	6.380940895258769	0.0	7.255235559360523	14.037387880750984	0.0	6.211909348364497	14.090103393178698	8.35899195572409	3.5149829663925445	5.90466563059467	0.0	4.607711004365806	14.462529033527034	19.800929376421212	19.153991193761012	59.69080164746612	0.0	7.547112851978476	6.513877163909993	5.012204718489521	22.352300191391567	0.0	25.469310245233803	0.0	34.925469049049326	0.0	22.830278794232527	19.65864724916549	0.0	0.0	53.556184186144165	11.072492717067915	18.63572804509349	12.380870234860982
2L_32898	18.99322245849791	17.796798996545284	0.0	0.0	0.0	0.0	0.0	0.0	10.04530432249445	13.371728021726383	7.206994243773698	0.0	11.792313769884789	4.628382537668092	8.951261277470302	3.9536912056465034	0.0	0.0	4.348849011876271	6.225475517383707	11.54687299132522	8.7303610528117	10.358620625360286	15.245416356676532	9.146466390760459	7.604389253477107	8.564943685495267	20.162518863156535	12.268842734047807	4.747197491960621	36.984984096456834	0.0	4.676262357023278	8.07211954486161	24.844874812887035	20.77454425843533	0.0	25.24964003481925	0.0	0.0	0.0	16.97502747125279	12.180683385060636	0.0	0.0	0.0	9.147494661293427	23.09374598265044	12.785506758674583
2L_32899	15.94717021451336	3.7356560148171063	0.0	0.0	0.0	0.0	0.0	11.811493291662385	10.542851419594944	17.542542419621824	7.563958945856425	0.0	24.752781593831607	9.715255574370767	0.0	8.299037560614096	0.0	0.0	18.25699551014838	0.0	8.079195506028292	9.162778594283159	5.435843188970022	16.0005266459056	17.279088769974628	2.66034568531835	8.98916805249674	14.10744986212319	2.5753044782484635	4.982327683705895	0.0	0.0	4.907879109121784	16.943868352920443	0.0	7.267837999890983	0.0	3.3125328354817314	14.12689768382449	11.355996874829659	0.0	11.877203963660508	4.261332160614723	0.0	0.0	13.931010848078147	19.201145924388765	12.118793259042437	16.102532337910567
2L_32900	8.219250141371104	7.701502100969773	0.0	0.0	0.0	0.0	0.0	24.3508074727758	3.622558395641338	10.84981540847385	7.797003455631931	0.0	25.515411308430295	5.007290615135638	4.84203349912456	25.664189216934258	0.0	4.863434752159365	11.762181856505146	13.470263047296788	24.984343144962487	18.890165024481654	11.206641504020944	9.424857496154658	3.9581011247340157	2.742310561186433	6.17741536940944	7.2710492027052185	7.963947739513074	12.839581244761453	0.0	0.0	20.23636069289299	13.099429912810194	26.87883023330825	3.745879532514234	0.0	17.072957527945018	18.20268176469903	23.411747078213967	0.0	18.364708417402888	26.355739225773803	0.0	0.0	14.36022333019323	12.370456578707772	16.656228763308327	13.832207576066077
2L_32901	8.503705064296515	0.0	0.0	227.68670309653916	0.0	0.0	59.5259354500756	25.19354944360046	7.495858538157668	14.967079907742919	0.0	0.0	0.0	0.0	10.019216857933516	0.0	0.0	20.127001378699592	0.0	0.0	0.0	0.0	11.59448519905992	0.0	32.76067670453801	11.348869936276095	12.78241140191097	15.045376856599505	10.98608941358452	5.313575334808382	165.59032952475576	0.0	0.0	27.105559892445136	0.0	7.75103670115878	0.0	0.0	7.533058828669616	0.0	0.0	31.667135340269706	0.0	0.0	0.0	14.85720737987205	15.358293632144294	25.84901075835828	5.724367142590551
2L_32902	0.0	5.714504498172216	0.0	0.0	0.0	0.0	42.69071007458067	9.034133667234913	5.375867194576825	5.367032573057389	5.785366378574706	52.88808616526998	0.0	14.861612380912044	14.371130124116267	6.347598290972637	0.0	7.21732446564734	6.982018857734733	19.989835168816658	6.179449991874024	0.0	0.0	0.0	11.747623455774898	12.208745124132417	0.0	7.193478679967888	31.51594036868923	15.243124017294848	0.0	0.0	15.015353198645615	25.919359688138265	9.972028460169225	5.55887543949859	0.0	10.134489746176637	27.01273218118628	69.48594299373237	0.0	18.168786206984265	0.0	0.0	0.0	21.31053390346115	11.014635145718115	6.179449991874024	12.316175942320886
2L_32903	17.94727181277765	12.612551254255159	31.823722038882224	0.0	0.0	0.0	0.0	0.0	19.775234682597596	7.897094540462145	12.768951358382328	19.45498796708994	0.0	16.40062125553316	5.286448875545892	18.679813519421636	0.0	10.619628790875614	2.5683495605939157	3.6766503656244955	9.092492011109208	0.0	9.176413802427529	2.5724743189888737	8.64277343142305	11.97602997600303	6.7443958285911805	7.938406433707955	8.694901136075782	2.803606784055552	0.0	0.0	11.046855236485554	9.534488150538127	3.668230555626882	8.179373664461643	0.0	18.639961318352274	11.924024883055127	12.78027135072132	77.50616173985833	20.050272717126074	4.795790446977262	0.0	0.0	31.356489578278733	24.31053302464359	13.63873801666381	3.0203532544759373
2L_32904	16.191447677336832	10.114342643585738	0.0	0.0	0.0	0.0	0.0	7.994947193373789	9.51497419063251	0.0	30.71929222750708	0.0	0.0	6.576048715368884	19.07705221389191	11.234882061825557	0.0	0.0	3.0894424483213516	8.845213191750954	5.468634645987937	0.0	7.358811993391787	6.188808159324678	7.797230423753483	10.804386580951867	20.281918669506133	6.366020727763489	13.945348180480698	16.862155253235848	0.0	0.0	19.932230416583618	11.468942104780256	8.82495697833473	14.758332308449145	0.0	8.9687305210384	28.68658471865632	15.373262821301195	0.0	20.098563354691407	11.53761840480888	0.0	0.0	0.0	12.996845015872397	10.937269291975873	7.266306500074481
2L_32905	11.217943324706736	14.01506830068348	0.0	0.0	0.0	0.0	0.0	11.078300876681341	13.18454573471705	9.872158833821622	14.18886011309231	32.427577060083436	11.608132657740013	9.112186045324924	8.811453832607931	3.891939520816622	0.0	4.425199742453375	6.421388188541375	3.0641207091968665	3.788841785165851	17.188007583348945	10.196831997250934	4.287800606981054	1.8007220175001368	9.980824341234403	16.862340071243384	15.437026634604697	9.661775070977814	9.346104473559636	36.40732515382095	0.0	13.809675058345876	19.865107970834845	6.114207277740923	6.81669066709839	0.0	12.42763620456262	13.249977723474952	0.0	0.0	5.569966296133942	11.990436427905102	0.0	0.0	13.066250463035251	6.753466723305741	15.155367140663405	10.068650576795234
2L_32906	0.0	0.0	0.0	0.0	0.0	0.0	0.0	0.0	0.0	0.0	29.52465308532625	0.0	0.0	0.0	0.0	32.39390994493036	0.0	0.0	0.0	0.0	0.0	0.0	63.653723742838956	0.0	0.0	0.0	0.0	0.0	0.0	0.0	0.0	0.0	0.0	33.06878306878307	0.0	28.368794326241137	0.0	25.859839668994052	0.0	0.0	0.0	0.0	0.0	0.0	0.0	0.0	18.73711823121604	31.5357931251971	41.90236748376283
2L_32907	0.0	4.385416735188803	0.0	0.0	0.0	0.0	0.0	0.0	4.1255401879183555	0.0	0.0	0.0	58.11630525589336	0.0	22.057343578969427	4.871264653372985	0.0	5.538708650078234	13.395326906255482	7.67028512367376	0.0	21.51300999279314	0.0	13.416839743899361	13.523016173527344	3.1230724787045494	3.5175658444356506	11.040817903790312	6.046479286273584	11.697856075427776	45.568466621098196	0.0	11.523060524875406	0.0	15.305439170445196	8.531968218418386	0.0	23.332186167513434	16.584057331086193	0.0	0.0	3.485765875049236	20.010105103077052	0.0	0.0	0.0	14.088058820463186	14.226673590314482	12.602215784590324
2L_32908	13.9881170945282	0.0	0.0	0.0	0.0	0.0	0.0	20.720986733388244	12.330266179621153	0.0	0.0	0.0	0.0	8.521770994448067	8.240524426974533	0.0	0.0	8.276946634386576	20.017735713842463	5.7311680980259	28.34678033725582	0.0	23.84034597110073	0.0	6.736184086438715	4.667063367052866	10.51317432157172	4.124799947202561	4.517874972328015	13.11079936543731	0.0	0.0	8.60992724611477	7.431187206468105	22.87217314235069	6.375009960953064	0.0	0.0	12.391458567609348	0.0	0.0	20.836263432878585	7.475685333452945	0.0	0.0	24.439271465317617	33.68470693252322	28.34678033725582	4.7081311779508805
2L_32909	0.0	12.322403361551638	0.0	0.0	0.0	0.0	0.0	9.74032298911032	5.796093433026141	11.573136435705441	6.237602764505546	0.0	20.412329046744233	24.034994952651054	7.747253598599297	6.84378379118247	0.0	7.781495603454984	11.291694582244938	16.164315656756145	6.662491505323331	0.0	22.413283008041887	0.0	9.499442699361637	8.775393795796587	9.883864591055103	0.0	0.0	8.217331996647328	0.0	0.0	8.094544277157196	6.986362620165437	16.127298139984944	5.9934072520227755	0.0	27.316732044712026	0.0	37.45879532514235	0.0	4.897255577974104	14.05639425374603	0.0	0.0	57.44089332077292	11.875638315559462	26.649966021293324	13.278919273023432
2L_32910	0.0	0.0	0.0	0.0	0.0	0.0	0.0	0.0	6.589633846995292	0.0	21.27477003746487	0.0	69.62091412260243	0.0	8.807926429152122	15.561525994362057	0.0	0.0	29.954482024957215	12.25157631843807	7.574650070103386	34.36225375149905	15.289124998279972	4.286084113543511	0.0	9.976828815076983	5.618529911648617	4.4088133943277965	14.486860900059009	9.342363038622262	0.0	0.0	9.202764510458941	23.8285866788669	0.0	0.0	0.0	18.63399175507978	6.622336744498989	0.0	0.0	5.56773652579922	31.96169710219273	0.0	0.0	13.06101977830225	9.001017565035728	7.574650070103386	10.064619892016694
2L_32911	13.771486962533293	4.301330573599638	0.0	0.0	0.0	0.0	0.0	0.0	16.185747639915675	12.119361164234311	8.709337193311578	0.0	0.0	5.593197776592021	10.817207581131761	4.777862823736041	0.0	5.432509221684405	10.51078748396448	18.808036899863755	4.651296921120516	31.650777976122654	3.129484943109093	5.263833881824824	4.421241767647829	12.252762232085695	0.0	5.414560402670028	0.0	17.210341349910333	0.0	0.0	11.30211688649284	14.632204897691624	7.505986023854024	20.920939768614407	0.0	3.814135644394403	8.133036965466312	0.0	0.0	10.256788968618329	4.906607630363658	0.0	0.0	16.040524781808763	11.05434703906551	18.605187684482065	24.721160757382204
2L_32912	6.731844383992482	18.923373583348944	0.0	0.0	0.0	0.0	0.0	0.0	0.0	17.77273295461614	12.77202008016997	29.189495284437037	0.0	0.0	0.0	7.006613542522787	0.0	23.899907188693753	3.853450205909111	5.516300945107841	6.821007885767217	30.943370537579174	9.17861914100057	7.719277660873606	3.2418189457086095	0.0	10.119025031938174	7.940314245876594	17.393981508458257	0.0	0.0	0.0	16.574265138519422	28.610338631968048	5.503668194851868	18.40801362193008	0.0	5.593332300431301	17.890335819493668	0.0	0.0	10.027545667949859	7.19541450624346	0.0	0.0	35.284528557533186	8.105458499444573	13.642015771534433	4.531618689664329
2L_32913	8.277542695565224	0.0	0.0	0.0	0.0	0.0	0.0	0.0	14.593001196626098	0.0	0.0	0.0	0.0	0.0	9.752748324477837	25.846204743295495	0.0	29.38756318326084	14.214721903180685	20.348695241661105	33.54871609063521	0.0	11.286121230999816	9.491700457120293	3.986172763916526	16.570557433552064	0.0	34.17221232855313	10.693906184499824	10.3445136837227	0.0	0.0	0.0	8.79488911403805	13.534730117481457	7.544892108042855	0.0	13.755233866486199	14.665423038792976	23.57778783763392	0.0	12.329969717594373	8.847553120708938	0.0	0.0	0.0	9.966552250646828	0.0	5.57212333560676
2L_32914	0.0	0.0	0.0	0.0	0.0	0.0	0.0	0.0	0.0	0.0	67.10148428483238	0.0	0.0	0.0	0.0	0.0	0.0	0.0	0.0	0.0	143.34451420544136	0.0	0.0	0.0	0.0	94.40196356084206	0.0	0.0	0.0	0.0	0.0	0.0	0.0	0.0	0.0	0.0	0.0	0.0	0.0	0.0	0.0	0.0	0.0	0.0	0.0	0.0	0.0	0.0	0.0
2L_32915	13.531982841445757	6.339787236740335	0.0	0.0	0.0	0.0	0.0	10.022651191693226	11.928192282459595	5.954294832862945	0.0	0.0	0.0	0.0	15.943623347842031	14.084308671708849	0.0	0.0	7.745993384921649	5.544282181785925	13.711214402259609	15.550164831747216	0.0	23.275300251373245	16.29131477426754	0.0	5.085176709890669	3.990295601098129	4.370552962360798	8.455515532782034	0.0	0.0	24.987506246876563	21.566597653554176	0.0	18.501387604070306	0.0	16.86511282760482	0.0	19.272278754239903	0.0	25.196025075084155	7.231912985622957	0.0	0.0	11.82116935007211	32.586292576027894	6.855607201129804	9.109210322557137
2L_32916	0.0	0.0	0.0	0.0	0.0	0.0	0.0	0.0	0.0	0.0	0.0	0.0	0.0	0.0	0.0	0.0	0.0	0.0	0.0	0.0	0.0	0.0	0.0	0.0	0.0	60.490578592384225	0.0	0.0	0.0	0.0	0.0	0.0	0.0	0.0	0.0	0.0	0.0	0.0	0.0	0.0	0.0	0.0	0.0	0.0	0.0	0.0	0.0	183.70364927299278	0.0
2L_32917	0.0	7.06696800218228	0.0	0.0	0.0	0.0	0.0	11.172260617557878	0.0	13.27451836728734	0.0	65.4052180282943	0.0	0.0	8.88618748789257	0.0	0.0	0.0	4.31723379288848	0.0	15.283906199610872	17.33378632294924	10.283315628891593	12.972501755611903	7.263978800804268	5.032737960432614	28.342261145594193	13.343961056984051	9.743720659221166	9.425372726364465	0.0	0.0	0.0	0.0	24.664257790822433	0.0	0.0	25.06608045459844	26.724712742743908	42.96566184305503	0.0	16.851622586566783	16.122843166655382	0.0	0.0	13.177070842568265	13.621491444341224	22.92585929941631	0.0
2L_32918	11.978278589605608	0.0	0.0	0.0	0.0	0.0	0.0	26.61563562130209	5.279315378381731	5.27063942870485	5.681459862474582	0.0	18.592371549953054	21.892041586122197	7.0565106542726115	12.467187919793593	0.0	14.175399303279123	13.71324037356238	9.815406556593425	0.0	0.0	8.165968408318019	13.735263778873241	0.0	11.98947324249309	4.501311006830739	17.66070535444329	15.474953401046571	18.711692487554853	0.0	0.0	0.0	12.72692100145596	4.896464263155575	5.459036752964939	0.0	29.857415910320267	5.305515454701243	17.059489853015435	0.0	17.842470611220595	19.204695163873666	0.0	0.0	0.0	14.422413006708945	12.136931286156676	16.126632771172353
2L_32919	0.0	17.37042962283586	0.0	0.0	0.0	367.6740936833591	0.0	0.0	5.447023610123837	5.438072051191836	17.585829104429926	0.0	19.182996192175256	30.1166493119475	0.0	6.431616799125815	0.0	14.625709803978925	21.22330417840875	15.190819478884	6.261242844182084	0.0	12.638065600828384	7.0857962380090616	2.975779535207043	8.246895559252915	0.0	7.288693487115047	19.958183613692594	23.167329123572216	0.0	0.0	0.0	13.131217631548537	15.156031342672815	0.0	0.0	20.537265124283827	0.0	0.0	106.7440917145236	18.40927311905553	13.209847677246433	0.0	0.0	10.79630291403012	11.160427801518487	12.522485688364169	16.63892818680192
2L_32920	11.76694160125718	5.5128584667307265	0.0	0.0	0.0	0.0	0.0	34.86139544936775	0.0	5.177647680750386	11.162439729801985	0.0	0.0	14.337195056821889	0.0	24.494449863841478	0.0	13.925297740272308	16.8391160541775	14.463344822050237	5.96139756619983	0.0	8.021893351334462	6.746463840977752	11.333088538620899	7.851959161960399	26.531356747255664	17.3491113091223	11.401442510506431	7.352622202419161	57.28361115884745	0.0	14.48551086775453	0.0	14.43022265833562	0.0	0.0	14.66531550226506	0.0	0.0	101.63221334634225	13.145752213087386	18.86585996249467	0.0	0.0	20.558555391429756	3.541988323481293	0.0	11.881578681596267
2L_32921	0.0	42.26524824493556	0.0	0.0	0.0	0.0	0.0	0.0	0.0	0.0	42.78935229757427	0.0	0.0	0.0	0.0	0.0	0.0	0.0	0.0	36.96188121190616	45.70404800753203	0.0	30.750591180115435	0.0	21.72175303235672	0.0	0.0	0.0	0.0	28.18505177594011	0.0	0.0	0.0	0.0	0.0	0.0	0.0	0.0	0.0	0.0	0.0	0.0	48.212753237486375	0.0	0.0	0.0	0.0	0.0	0.0
2L_32922	9.844036015390166	13.835908887772794	0.0	0.0	0.0	0.0	0.0	14.582244221968006	13.016003175904775	8.663075244439497	14.007479059986094	21.342029498953174	30.55931180429817	0.0	11.598418671598315	10.245833403773439	0.0	11.649682400533555	8.452401848596633	8.066536015671666	0.0	11.312191601376467	20.132964810597457	5.643984246511171	7.110811087555891	16.422060081749017	11.09785533945565	8.708394195332765	12.71768705968983	6.1510866817286285	47.9225571476494	0.0	12.118347784463067	26.148220665880128	8.04806303242967	4.48636705212037	0.0	16.358359305636725	26.1611974503297	0.0	0.0	10.997527022756817	36.82671557254494	146.43003572892871	0.0	8.59948007543464	17.779026260510737	14.9616308975632	13.25325276239204
2L_32923	0.0	0.0	0.0	0.0	0.0	0.0	0.0	0.0	0.0	20.09028574413414	43.31244951392603	0.0	0.0	0.0	0.0	0.0	0.0	27.01643950343784	0.0	0.0	0.0	0.0	15.56325763883593	0.0	21.987300135441767	0.0	0.0	13.463589069719848	0.0	0.0	0.0	0.0	0.0	0.0	0.0	20.80840659626489	0.0	18.968097556719353	0.0	0.0	0.0	17.00269662768515	0.0	0.0	0.0	0.0	0.0	23.13138860038907	15.367616436587836
2L_32924	9.859628469480013	0.0	0.0	0.0	0.0	0.0	0.0	14.605341757694458	0.0	0.0	9.353110797885822	0.0	30.607716205255343	12.013267452574622	0.0	0.0	0.0	35.00440472092738	16.931580049406353	0.0	19.980439150072076	0.0	6.7216181354634585	0.0	4.74804950126488	13.158457434035006	0.0	11.629583800454949	12.737831231378882	30.804148456280902	0.0	0.0	12.137542633118498	20.951710497645024	32.24324302538349	26.960839380799392	0.0	0.0	8.734211820358224	0.0	0.0	29.373190795029466	0.0	0.0	0.0	34.452404863990516	5.935729112317646	0.0	13.274245243008288
2L_32925	8.892445867235784	8.332291796858726	0.0	0.0	0.0	0.0	0.0	0.0	31.3541054281795	31.302578549908052	8.43561516723607	0.0	0.0	0.0	0.0	0.0	0.0	0.0	5.090224224377083	21.860312602470216	9.01022660719917	0.0	6.0622594040799	15.295197308045273	8.564576909900651	11.867675419077289	20.050125313283207	0.0	34.46493193175943	5.556481635828193	0.0	0.0	21.893814997263274	0.0	14.540167211922938	0.0	0.0	14.777051239425171	7.8774272322659415	0.0	0.0	19.86886548778065	19.0095998479232	0.0	0.0	31.072788005903828	26.76731175888006	18.02045321439834	5.986052497680405
2L_32926	19.726200339290642	12.322403361551638	0.0	0.0	0.0	0.0	0.0	0.0	11.592186866052282	5.786568217852721	0.0	0.0	0.0	32.04665993686808	15.494507197198594	6.84378379118247	0.0	7.781495603454984	11.291694582244938	0.0	0.0	0.0	0.0	0.0	15.832404498936063	4.3876968978982935	4.941932295527551	11.633678724328348	8.494877588813946	12.325997994970992	0.0	0.0	16.18908855431439	41.91817572099262	21.503064186646597	29.967036260113872	391.2363067292645	21.853385635769623	17.474574494111067	0.0	0.0	9.794511155948207	7.028197126873015	0.0	0.0	22.97635732830917	7.917092210372974	6.662491505323331	13.278919273023432
2L_32927	7.672200624977463	3.594456198316213	27.208367117055836	0.0	0.0	0.0	0.0	5.68252203966173	6.762902773128282	16.879471794065044	14.556114914704805	0.0	11.908589665725886	14.02205950401171	18.079047017273627	7.98535167089491	0.0	0.0	4.391730021031995	0.0	7.773819176301667	0.0	2.615189964783852	13.19634936191252	3.694661362118193	10.239161207913847	5.7662644697199035	9.049478931003152	4.9559269417073955	4.794006341511588	0.0	0.0	14.167115291984246	12.227569746057831	9.40869488856969	10.489693875767058	0.0	9.561978513596815	16.991163915117582	43.707057815696075	0.0	8.571203271228299	4.100262908857716	0.0	0.0	33.51112100061527	9.237691814896978	27.208367117055836	18.0762061865041
2L_32928	14.42018248740938	20.26773680316987	0.0	0.0	0.0	0.0	0.0	0.0	0.0	6.345117273630009	6.8396879734346525	0.0	22.382631078283254	8.784991720145303	0.0	22.513142046669742	0.0	0.0	16.508835322304055	29.5409629763111	0.0	0.0	0.0	12.40151133084752	24.304880419988336	24.056098822453965	5.41895278737384	8.504413790757404	0.0	9.010510760802475	0.0	0.0	8.875870944836462	0.0	5.894662383212001	6.571921465538487	0.0	11.98139289683122	0.0	20.537254579807772	0.0	10.739927290692242	0.0	0.0	0.0	0.0	8.681290300177315	21.9167674229169	9.707112158400657
2L_32929	5.099436461276664	9.556424234518472	0.0	0.0	0.0	0.0	0.0	30.21574799461857	13.485176419820514	4.487671692709373	38.699709123311294	0.0	0.0	0.0	6.00824691972201	5.307576725002242	0.0	6.034802707212494	8.757076082352711	4.17865068862074	0.0	58.599747317889566	6.9528917250506765	8.771139909037432	14.734253012663599	10.208404579490294	7.665258175476922	12.029727863496271	13.176107237701585	15.932019982576742	0.0	0.0	0.0	10.836302480212911	4.169081259562829	9.296164170259246	0.0	4.2370026765145905	0.0	14.525256516030073	0.0	3.797980841465443	10.90119051901658	0.0	0.0	0.0	6.1399622822117	10.333957332123571	10.298233406713967
2L_32930	0.0	0.0	0.0	0.0	0.0	0.0	0.0	0.0	19.457334928834797	6.475119676399419	6.97982342442701	0.0	22.84121926428433	26.894951010846732	0.0	15.316269477508442	0.0	8.707426128373584	0.0	18.08772910369876	0.0	0.0	5.016053880444362	8.437067072995818	0.0	4.909794795126538	11.059958801653465	8.67865709931508	4.752847193111034	9.195123274420178	0.0	0.0	36.2308995226579	0.0	18.04630682330861	0.0	0.0	18.340311821981597	13.035931590038203	20.958033633452374	0.0	0.0	0.0	0.0	0.0	0.0	8.859157556130516	0.0	4.952998520539342
2L_32931	5.0662334023860955	9.494201179274729	0.0	0.0	0.0	0.0	0.0	0.0	4.465790925066261	4.458451909577246	14.417898956480533	21.967352121277358	0.0	0.0	11.938252967998915	26.365092196090902	0.0	0.0	11.600076908509903	12.454328937923886	15.400007494670312	23.28727885817814	6.9076205906499135	2.90467664558646	0.0	3.3806454666389456	11.423023103064226	2.987850205922636	9.817736985444224	9.49697078288595	0.0	0.0	0.0	0.0	8.283871715962608	0.0	0.0	33.67532024177196	8.975907318371393	14.430680781796562	0.0	11.319755161242364	10.830211524861292	0.0	0.0	26.55433592474147	15.249960578851903	5.133335831556771	27.28314757488627
2L_32932	6.41282153887196	18.026592829742434	0.0	0.0	0.0	0.0	0.0	18.998981654583318	0.0	11.286987457899539	24.333505290104053	0.0	0.0	0.0	7.555700625007557	6.6745693567851	0.0	0.0	11.012504331585038	0.0	19.493278717498207	14.738480403716457	13.11546505690363	11.030190366378802	9.264566368882916	21.39604943343261	14.459224985540775	3.7820109406012494	4.142419703336471	0.0	0.0	0.0	7.8944044461285845	13.627245770102915	10.485697508598273	11.690437222352116	0.0	0.0	11.361673892691263	18.266308159925185	0.0	0.0	0.0	0.0	0.0	0.0	3.8606699652230856	32.48879786249701	4.316864781981061
2L_32933	20.320061285304835	19.040057424813195	0.0	0.0	0.0	0.0	0.0	0.0	0.0	62.58812631714476	9.638080441346979	0.0	31.5402690384949	12.37928648268571	0.0	0.0	0.0	0.0	11.631633156900845	0.0	10.294600584939205	0.0	0.0	29.125783774841384	0.0	6.779683998928809	0.0	5.991956397731685	26.251852396334716	19.045611700608063	0.0	0.0	0.0	21.59006511563639	24.919220194536045	9.26075984534531	0.0	8.441732209682497	9.000324911729313	28.939874516704098	0.0	0.0	0.0	0.0	0.0	17.751048643198597	6.1165783126929405	10.294600584939205	13.67868361820332
2L_32934	0.0	0.0	0.0	0.0	0.0	0.0	0.0	0.0	0.0	53.472409128096714	0.0	0.0	0.0	0.0	0.0	0.0	0.0	71.90709603192674	23.18757238870255	0.0	41.04441621500707	0.0	0.0	11.612405765327214	0.0	0.0	15.22243787342543	11.944919586801342	13.083217110754667	25.311521551495026	0.0	0.0	0.0	0.0	0.0	0.0	0.0	0.0	53.82623813804277	0.0	0.0	15.084821953846479	0.0	0.0	0.0	0.0	60.96676214061618	0.0	0.0
2L_32935	11.781789477094728	11.039629510033643	0.0	0.0	0.0	0.0	0.0	0.0	0.0	15.552542970380182	5.58826241362642	25.54311038455153	0.0	7.177643077342693	0.0	12.262678843506759	0.0	0.0	6.744145660057966	9.654396732952145	5.968919834422164	0.0	8.032015614238354	10.132465093657752	2.836847241449743	7.861866996865081	4.4274724666555985	13.896802345780236	7.610552792502085	25.76664985699509	0.0	0.0	7.251894557453135	0.0	0.0	10.73897577018592	0.0	4.894606877412124	10.436969834547936	0.0	0.0	8.774893275360538	12.593110309349756	0.0	0.0	0.0	28.371661675027443	5.968919834422164	7.931047473267414
2L_32936	9.650716445062091	0.0	0.0	0.0	0.0	0.0	33.777507557717314	14.29587456799654	17.013855658702052	8.492947668579703	18.309862378496895	0.0	59.91836123282028	5.879361383766494	5.685323054269251	0.0	0.0	17.13135466186989	2.7621371760185722	11.862185133123372	4.889270251968543	0.0	6.579196252489814	8.29971946948193	0.0	12.879647741634264	3.626637653565438	14.228961058179378	9.350950524120778	15.075725368526108	0.0	0.0	0.0	20.507772445756938	0.0	8.79652537247787	0.0	12.027832404183279	8.549145833466914	0.0	0.0	7.187703277233308	0.0	0.0	0.0	16.8612027939013	26.14481613658052	24.446351259842714	0.0
2L_32937	15.553139634532327	4.857804767741068	0.0	0.0	0.0	0.0	72.58131829448419	15.359532087214497	4.5699348555786345	13.687274074432308	4.918043267961064	22.479639066915144	0.0	0.0	24.43331506943032	5.395987220143868	0.0	18.405980716667536	17.8058926227516	8.496512394075044	5.25304716133211	0.0	10.603063366380725	0.0	7.489843771845378	0.0	3.896470771598625	18.345168005048592	6.697793545872184	3.2394812424317623	0.0	0.0	6.382150401756369	5.508403620563532	21.192636830259694	9.451014211962622	0.0	4.3075801780667495	13.777843299077023	14.767209706191597	0.0	11.583736125580057	5.541388073381278	0.0	0.0	0.0	15.605595417448118	21.01218864532844	3.4899251096970714
2L_32938	4.974463591154807	4.661111553916708	0.0	0.0	0.0	0.0	0.0	0.0	8.76979507181366	8.755382918860802	4.718910988597695	0.0	0.0	0.0	0.0	0.0	0.0	0.0	5.694976489713307	4.076243692522416	0.0	11.43272640799742	16.95623967576957	11.40824519513233	0.0	0.0	7.47740421912533	2.9337282522724655	9.639898382617849	6.21662836187491	0.0	0.0	12.247472427877696	26.426837828009912	4.066908783302899	9.068341287024337	0.0	20.6658281851311	26.439952884003958	14.169283260975526	85.92984687301286	7.409805989049788	21.268065892721747	0.0	0.0	17.382220248374544	29.947445228368736	5.040350526136989	26.788940319933616
2L_32939	0.0	5.210784030197536	0.0	0.0	0.0	0.0	0.0	8.23779550002183	14.705990485224156	4.893940958517489	0.0	72.33918396577874	0.0	6.775797663840482	6.552173978565218	0.0	0.0	6.581133863553353	3.183284952707527	4.55694425900213	11.269491289528446	25.561914791913235	0.0	15.941986473543317	0.0	0.0	8.3591945916011	3.2796950146012023	3.592235311529423	0.0	0.0	0.0	0.0	11.817313782769412	0.0	10.137746632367293	0.0	18.48231542751213	0.0	15.840229113073892	0.0	12.42543702332917	41.60826649262523	0.0	0.0	19.432059205597987	13.391627086038861	16.90423693429267	14.97404436584735
2L_32940	11.463558208222924	5.3707221526713695	0.0	0.0	0.0	0.0	0.0	8.490643735136066	10.104914272433541	15.13246200617102	5.437321010188996	0.0	17.79343600145906	6.983771809446389	13.506568581965622	17.89718781487865	0.0	6.783133061329697	3.2809916731712323	4.696813634662108	17.423090124418287	0.0	7.815067371742044	9.858782795240968	8.280668283053116	15.29902908536667	17.231538022465614	13.521443657496421	3.7024942222577657	7.163051832559365	0.0	0.0	21.168053174149577	6.090015298118428	14.058172718710024	10.448911354048299	0.0	9.524802824675525	15.232594095541877	0.0	0.0	17.07575916690786	6.126482455592192	0.0	0.0	10.0142502781458	17.25333170461882	17.423090124418287	23.150479272797146
2L_32941	0.0	7.917562340906482	0.0	0.0	0.0	0.0	0.0	0.0	0.0	7.436132913439695	0.0	0.0	0.0	0.0	19.91149341178462	8.794726681881544	0.0	9.999750006249844	4.836864647598134	6.924080914809571	25.68526136893881	38.84023071097043	5.760517985777282	4.844632631507553	16.276571502978612	5.638488321281065	12.701436850043661	4.983355592321646	5.458247138513938	0.0	0.0	0.0	10.402038799604723	17.955900308841485	0.0	7.701935111196688	0.0	14.041541901716228	7.485338094008362	24.068547222489652	0.0	0.0	9.031710334986137	0.0	0.0	0.0	15.261001274293607	17.123507579292543	5.688104183316222
2L_32942	35.234219473953104	0.0	0.0	0.0	0.0	0.0	0.0	0.0	0.0	0.0	0.0	0.0	0.0	0.0	0.0	0.0	0.0	83.3941415615553	0.0	0.0	0.0	0.0	24.020273110505265	0.0	0.0	0.0	0.0	0.0	22.759860709652457	44.032495982034746	0.0	0.0	0.0	74.87271638215034	57.61198329252485	0.0	0.0	29.27529019131402	0.0	0.0	0.0	0.0	0.0	0.0	0.0	61.559296992828344	0.0	71.40179575516323	0.0
2L_32943	15.75876482801278	14.7660867286104	0.0	0.0	0.0	0.0	0.0	23.343896446475366	0.0	0.0	7.474595717804113	0.0	0.0	0.0	9.28362878481941	16.401979718952077	0.0	9.324661398232976	13.53097578631883	6.456632414231709	7.983745094986607	18.109052715452457	16.114866770338978	9.035137650322103	7.5888656163676655	10.51566176373937	0.0	0.0	10.179515760435276	9.846929481214522	0.0	0.0	0.0	8.371843814881789	25.767384932521658	0.0	0.0	13.093589705819774	6.9799988134002025	22.443666397342668	0.0	17.60532384993222	25.26592384850552	0.0	0.0	55.06570026362704	28.461445414505373	15.967490189973214	21.216388599373587
2L_32944	0.0	0.0	0.0	0.0	0.0	0.0	0.0	0.0	0.0	0.0	0.0	0.0	0.0	0.0	0.0	0.0	0.0	0.0	0.0	0.0	0.0	0.0	0.0	0.0	0.0	0.0	0.0	0.0	0.0	0.0	0.0	0.0	0.0	0.0	0.0	0.0	0.0	0.0	0.0	0.0	0.0	0.0	0.0	0.0	0.0	0.0	0.0	0.0	0.0
2L_32945	0.0	4.747100589637364	0.0	0.0	0.0	0.0	0.0	15.009504768894903	13.397372775198782	4.458451909577246	4.805966318826844	43.934704242554716	15.727350649146398	6.1728509373782785	5.9691264839994576	21.092073756872722	0.0	0.0	5.800038454254952	12.454328937923886	0.0	11.64363942908907	0.0	2.90467664558646	2.4397194127497785	10.141936399916835	7.615348735376151	8.963550617767908	6.545157990296149	12.662627710514602	49.32669067232279	0.0	6.236708016040812	5.382872990035226	8.283871715962608	9.2356357003498	0.0	4.209415030221495	22.43976829592848	28.861361563593125	0.0	22.63951032248473	32.49063457458387	0.0	0.0	8.851445308247158	15.249960578851903	30.800014989340625	27.28314757488627
2L_32946	12.23731082647126	3.8221522003939112	28.93192029834596	0.0	0.0	0.0	28.553725261766278	0.0	3.5956542922224197	0.0	27.08683769295986	0.0	0.0	9.940204698635359	38.44858055049717	4.245597633673703	0.0	14.48194463552566	4.669930481079894	3.342555443802785	16.53252588476912	0.0	11.123411750605323	7.016145554149208	5.893057506812375	0.0	3.0657683965264844	4.811365600275595	10.539734535706248	10.195379148308612	0.0	0.0	10.043034402414346	4.334047584375239	13.33960294671829	18.590297723618043	0.0	10.167695806943927	7.226997460794442	11.618936077261278	0.0	15.190264134388876	26.159999790720004	0.0	0.0	21.3803587196586	12.278583375633053	12.39939441357684	8.237686923413401
2L_32947	0.0	0.0	0.0	0.0	0.0	0.0	0.0	0.0	24.940765681506424	0.0	0.0	0.0	0.0	34.47443720481263	0.0	0.0	0.0	0.0	0.0	0.0	0.0	0.0	0.0	16.22217896307832	0.0	18.880392712168412	42.53056884635832	16.68669069550127	18.2768578425997	0.0	0.0	0.0	0.0	60.12506012506012	0.0	51.57962604771116	0.0	94.03578061452383	25.06454119357345	0.0	0.0	0.0	0.0	0.0	0.0	0.0	0.0	0.0	19.04653067443765
2L_32948	0.0	47.291385874063046	0.0	0.0	0.0	0.0	0.0	74.76356024073867	44.48893337782227	0.0	0.0	0.0	0.0	30.747471020508566	29.732703000029733	26.265332387781367	0.0	0.0	0.0	0.0	0.0	0.0	17.203709119686206	14.468429885988774	12.152440209994168	0.0	0.0	29.765448267650914	0.0	0.0	0.0	0.0	31.065548306927617	0.0	20.631318341242007	69.00517538815411	0.0	0.0	0.0	0.0	0.0	18.794872758711424	0.0	0.0	0.0	0.0	45.57677407593091	0.0	16.987446277201148
2L_32949	5.019929118600845	9.407426222259852	0.0	0.0	0.0	0.0	0.0	14.872321123157692	4.424974556396301	22.08851308965286	19.048163280855643	21.76657524705063	0.0	12.232864814610934	5.914569951618818	5.224824184666186	0.0	0.0	17.241082050309476	8.22699936652105	35.604927721996724	11.537219068715675	6.844486423961178	2.878128525707444	7.25226270596426	3.349747094094396	18.864365214110546	8.881625692766804	22.698678288389953	6.273447008193122	0.0	0.0	6.17970584600173	5.333674688513398	16.416317819912994	4.575611988103409	0.0	0.0	0.0	14.298787462823153	0.0	7.477530022283039	10.731225720601808	0.0	0.0	26.31163500499921	3.022115843744522	10.172836491999064	33.792231841744226
2L_32950	17.376677718233697	10.854722564145982	41.08260890999622	0.0	0.0	0.0	0.0	0.0	15.317219618294889	0.0	5.4946624848622045	0.0	35.962167799474955	0.0	34.122518951647024	6.028643289999445	0.0	0.0	6.631185403965183	37.97076630702022	5.86894412999946	0.0	7.89748433533982	0.0	5.578663619972508	11.595278402634447	8.706630098820252	6.832019763666772	11.224621131621404	0.0	0.0	0.0	7.130429822309689	24.61696010083107	4.735476294205672	21.118209175861885	0.0	4.812625248572093	5.1310785321831505	32.9972018372842	0.0	21.569798141201076	18.573275285656972	0.0	364.91023208290756	0.0	6.974113485564283	5.86894412999946	3.89910367404741
2L_32951	15.306669115733724	14.342469486396169	0.0	0.0	0.0	0.0	0.0	0.0	26.985090737367607	0.0	0.0	0.0	0.0	0.0	0.0	0.0	0.0	0.0	0.0	0.0	0.0	0.0	0.0	17.551865763330643	0.0	0.0	0.0	18.054452227919406	19.774960944452133	19.128871205310176	0.0	0.0	18.84303749764462	0.0	12.514078338130398	13.951866062085806	0.0	0.0	0.0	0.0	0.0	22.800337444994184	0.0	0.0	0.0	26.74297328376969	9.214976179286577	0.0	20.607721713325983
2L_32952	8.16177286765522	7.647645442921033	0.0	218.53146853146853	0.0	0.0	0.0	0.0	0.0	7.182628382299706	15.484957911884395	0.0	0.0	0.0	9.616346250009615	0.0	0.0	0.0	0.0	13.376065403609397	8.269875819544694	0.0	11.128273381615204	4.679474700887977	19.652110479448613	16.338801385530356	30.67108330266225	19.253873879424543	21.088682126076577	20.399670341327283	0.0	0.0	10.047423840527289	8.671883671883672	0.0	14.878738282993602	0.0	13.56285297324863	0.0	23.248028567177503	0.0	6.078761294338485	0.0	0.0	0.0	0.0	9.827159911476944	8.269875819544694	27.470957703515843
2L_32953	10.933335082666947	0.0	0.0	0.0	0.0	0.0	0.0	0.0	9.637532406202716	9.621694226406163	5.185828996251683	47.40729503455992	0.0	19.982255756887884	0.0	5.689796828734839	0.0	6.469393300296298	0.0	4.479572254604553	16.61722120180175	0.0	11.180396441950636	3.1342617434519005	18.42788064630263	7.295702101891775	8.217264472657053	6.448018652828359	10.59372907738507	13.663479432364412	0.0	0.0	13.459312498317587	0.0	4.469313692189427	4.982809307887787	0.0	13.626379216683048	4.842680675573325	0.0	0.0	4.071488829463248	11.686229414706887	0.0	0.0	38.204247548242414	32.91062921173778	22.15629493573567	7.3599006119021375
2L_32954	0.0	0.0	0.0	0.0	0.0	0.0	0.0	17.91613814059152	0.0	26.609219136498908	11.473310784453204	0.0	0.0	0.0	14.250129676180055	6.294153486709265	0.0	0.0	10.384848644292626	4.955381742787938	6.127420944014981	13.898463385888055	0.0	17.335877777901054	2.912178029597048	16.14126838086937	0.0	7.132911825797174	7.812646487121634	15.114781651864257	0.0	0.0	14.88892859269847	12.850563368698085	14.832100620970612	22.048285745783268	0.0	5.024580246566202	16.07117602437676	17.225223238893175	0.0	9.007905337724388	32.31878212486943	0.0	0.0	0.0	14.562527122706767	18.38226283204494	12.21247756974953
2L_32955	0.0	11.173571375097909	0.0	0.0	0.0	0.0	0.0	8.83222135666453	5.255716906064571	5.2470797377719425	5.656063809449473	0.0	0.0	14.529456293216052	14.049936283538955	0.0	0.0	0.0	0.0	0.0	0.0	13.703210388129733	12.194199950735431	3.4184668313000293	2.8712662054264633	0.0	13.443570612354641	17.581762227060725	7.702890278490296	14.902441168887878	0.0	0.0	0.0	31.675079567799877	9.74915426086787	10.86926985679737	0.0	24.76996136876825	5.281799868377548	0.0	0.0	35.52542999092326	6.37295014058728	0.0	0.0	0.0	14.35794500476325	18.124019037469598	4.013636732161191
2L_32956	0.0	10.915666109421913	0.0	0.0	0.0	0.0	40.77322340872303	8.628358480684126	0.0	0.0	5.525512118276903	0.0	0.0	0.0	0.0	18.187472832462454	0.0	6.893152686778589	6.6684160144677955	4.772994018006597	17.705685472662125	0.0	3.9709122734147817	16.69781365507126	5.609984875480776	0.0	13.133269855862363	10.305566929847945	15.050188616488837	7.279233584054403	56.711847104860205	0.0	43.022780562307744	24.755171355296124	0.0	21.23677678820297	0.0	9.67929120486365	25.799434166809856	0.0	0.0	4.338180237506692	6.225851478577467	0.0	0.0	0.0	10.519904184712686	17.705685472662125	15.683980343267436
2L_32957	10.628421355261892	4.97945724911876	0.0	0.0	0.0	0.0	0.0	0.0	0.0	4.676680062237258	15.123612849626422	0.0	0.0	0.0	18.78389318726978	5.531117235901597	0.0	6.288971973196402	12.16786667181773	21.77321972357591	0.0	0.0	7.245728371410239	21.327964373768307	10.236546107450977	7.092236306221488	3.99404886718789	15.670483578586847	10.298286433792661	6.641213110551626	0.0	0.0	6.541976592807751	16.93904653494864	0.0	9.687692997008925	0.0	8.830907115194327	18.830503344062013	0.0	0.0	11.873823996681663	0.0	0.0	0.0	9.284697611325846	15.996401449529912	5.384597574023409	14.309288839076665
2L_32958	16.21018777881523	0.0	57.48712288447388	0.0	0.0	0.0	56.7356572258533	36.01890272014753	14.288980338363054	7.132749018533734	0.0	35.14394961763382	25.1610305958132	19.75097964859057	0.0	0.0	0.0	19.18354818907305	4.639527287843696	6.641588030264389	0.0	18.62780162136385	16.576490558030976	0.0	0.0	10.816891658013153	12.183235867446392	4.7800416054821335	20.942232944645486	0.0	0.0	0.0	19.95530012771392	17.22332451499118	39.75826972010178	14.775413711583923	0.0	40.4059994828032	14.359893392151456	23.08658392434988	280.0179211469534	6.0365476742389115	17.326458194721667	0.0	0.0	0.0	19.51783149085004	24.637338379060232	16.368112298344855
2L_32959	0.0	0.0	0.0	0.0	0.0	0.0	0.0	13.29928715820832	0.0	0.0	0.0	0.0	0.0	10.939004113065547	0.0	18.68879419899828	0.0	0.0	0.0	7.356835971985169	36.387453605996654	0.0	6.120550359888362	0.0	4.323464305478694	5.990893841361132	0.0	10.589630633683498	11.598775169342117	0.0	0.0	0.0	0.0	9.539072039072039	0.0	16.366612111292962	0.0	7.459569135286746	0.0	0.0	0.0	20.059912271317	0.0	0.0	0.0	15.685782406826455	43.23950361049856	9.096863401499164	12.087221389546972
2L_32960	21.42758040297779	5.019452889673931	37.994931476141076	0.0	0.0	0.0	0.0	15.870635277724213	0.0	4.714243757516272	5.08169588387715	23.22767065950325	16.62966566057189	0.0	31.55794638557373	5.57554388036667	0.0	19.01845741291924	6.132800270333836	30.72734703158464	0.0	12.311662345273183	14.6078539857347	6.142649521303322	12.898459201657609	7.149202059685113	20.13064790490282	18.955621099880958	6.920669062602295	10.041834281617218	0.0	0.0	26.37809035814852	11.38340208908195	8.759136874652372	24.41376448041406	0.0	4.45091904801963	14.236314275179414	15.258602800258785	0.0	7.979464051317528	22.903132346895422	0.0	0.0	28.077820487262496	12.899909281387979	5.427847353734441	7.212111442988439
2L_32961	0.0	16.033426487541227	0.0	0.0	0.0	0.0	0.0	8.449150057749941	10.055531673667831	10.039006559988836	10.821497771041997	0.0	0.0	6.949642197671452	13.440562138070863	11.873149643835195	0.0	0.0	32.64957504945595	23.3693018047177	17.337943685203047	13.108874445822332	0.0	0.0	21.97386867537125	0.0	0.0	6.727682259640097	11.053200527900858	17.820115203480768	0.0	0.0	0.0	30.301267320204403	13.989470591801238	10.397847645537373	0.0	18.956510447643776	35.36902269832295	16.246636946152147	98.52799180247109	16.992310130050644	30.482712034696643	0.0	0.0	29.895932259803622	20.60281784739699	17.337943685203047	23.03734314928928
2L_32962	0.0	9.075629031848198	0.0	0.0	0.0	0.0	0.0	14.347778676905243	8.537813978109044	17.04756611898519	18.3763400946014	0.0	0.0	23.602830451427735	0.0	0.0	0.0	0.0	0.0	31.74734195379492	0.0	0.0	0.0	11.106471074306734	13.992955013582494	0.0	0.0	11.424497779077631	0.0	30.260921771885908	0.0	0.0	0.0	20.58223012579859	23.75597858794463	26.48538889379359	0.0	8.047667946782381	17.160370526720413	27.588946764368323	0.0	0.0	10.352738506389711	0.0	0.0	33.844841707675336	5.8310533914572735	19.628087007384085	19.560233783914185
2L_32963	21.464524507120856	0.0	0.0	0.0	0.0	0.0	0.0	0.0	0.0	0.0	0.0	0.0	0.0	0.0	12.644942655185059	11.170313774113914	0.0	0.0	12.286748127806755	8.794378633177672	0.0	0.0	7.316519970441259	6.153240296340053	25.84139584883817	7.161528270132846	16.132284734825568	18.98830320522558	13.86520250128253	0.0	0.0	0.0	0.0	0.0	0.0	39.12937148447053	0.0	0.0	9.507239763079586	30.5698214722426	0.0	23.979665243873196	22.94262050611421	0.0	0.0	18.750820348390242	25.844301008573847	10.874411422481758	7.224546117890143
2L_32964	0.0	0.0	0.0	0.0	0.0	0.0	0.0	0.0	53.099694676755604	0.0	0.0	0.0	0.0	0.0	0.0	0.0	0.0	0.0	0.0	0.0	0.0	0.0	0.0	0.0	0.0	0.0	0.0	0.0	38.9120199229542	0.0	0.0	0.0	0.0	0.0	0.0	0.0	0.0	0.0	53.36321673470477	0.0	0.0	44.86518013369824	0.0	0.0	0.0	0.0	0.0	0.0	0.0
2L_32965	4.699078087869941	0.0	0.0	0.0	0.0	0.0	0.0	6.960875009832235	4.1421503144927625	8.270686330499107	8.915345672468922	20.37535478586521	0.0	0.0	0.0	4.8908771934972854	0.0	11.122016866538578	21.518814033602165	23.103500989022372	4.76131753274239	0.0	9.610526986840306	2.6941716445978083	9.051641424655948	9.40693949926861	10.59518448864991	8.313952586082666	9.106235160630952	5.8724768169296455	0.0	0.0	11.569454326686682	9.985540936723623	7.683530736043826	17.13263874760411	0.0	19.521771264967832	12.488120675207707	26.76974804313142	0.0	0.0	40.18133838010944	0.0	0.0	32.8398866695511	22.631647586773273	33.32922272919673	28.469147510357235
2L_32966	27.58365778610804	12.923052269869517	0.0	0.0	0.0	0.0	0.0	0.0	0.0	0.0	0.0	0.0	0.0	0.0	0.0	0.0	0.0	0.0	15.789469529086967	22.602982011416767	0.0	0.0	0.0	0.0	13.283317216241779	9.203145635178103	0.0	0.0	26.726867450773565	0.0	0.0	0.0	33.956433895312315	14.653818198869898	0.0	37.713315943304316	0.0	22.91861713647922	0.0	0.0	0.0	10.27193932160004	14.741565613234389	0.0	0.0	24.096327478728966	16.606013203441098	27.949004246851196	18.568257378329175
2L_32967	15.344401249954926	0.0	0.0	0.0	0.0	0.0	0.0	11.36504407932346	0.0	13.503577435252033	7.278057457352403	0.0	0.0	18.69607933868228	9.039523508636814	0.0	0.0	27.23843161110783	30.74211014722397	0.0	0.0	17.63289027757696	5.230379929567704	17.595132482550028	0.0	0.0	11.532528939439807	0.0	9.911853883414791	19.176025366046353	0.0	0.0	18.889487055978993	8.151713164038554	56.45216933141815	6.993129250511372	0.0	6.3746523423978765	0.0	0.0	0.0	17.142406542456598	24.601577453146298	0.0	0.0	40.21334520073832	4.618845907448489	7.773819176301667	15.493891017003511
2L_32968	4.00388857658558	11.255025368827182	0.0	0.0	0.0	0.0	0.0	0.0	3.529353634175437	10.570660638101453	0.0	0.0	12.429462798617843	0.0	23.587264386816038	16.66925040047874	0.0	4.738303497815642	0.0	9.84276510831635	0.0	9.202070097689175	2.729576489830144	9.182365450799049	7.712526376840209	5.343507371368419	6.018476723541271	16.529269085166348	15.518086847490313	12.509231813078053	38.983315141119604	0.0	14.78677470870054	29.77892128835525	6.546816283241459	21.89701105799059	0.0	9.98021256522069	14.187476147305727	11.404693259370095	0.0	5.964067685011344	12.838816363841785	0.0	0.0	27.981498633103794	43.38783809972839	28.398441493530836	13.476318873422866
2L_32969	13.502629299490343	12.652069973538195	95.77030450168317	0.0	0.0	0.0	0.0	0.0	5.951158839405004	0.0	0.0	0.0	0.0	0.0	7.954519240788866	7.026878513000077	0.0	0.0	7.7291907962341835	0.0	0.0	0.0	18.410332246663472	7.741603843551476	3.2511951393332184	4.505082859736498	15.22243787342543	23.889839173602684	17.444289481006223	8.437173850498342	0.0	0.0	16.62220227557949	21.519815446062733	22.078345007258257	12.3075029614929	0.0	16.828529068759686	17.94207937934759	0.0	116.62351596575932	10.056547969230985	14.43245107759896	0.0	0.0	35.38658070086662	20.322254046872057	61.566624322510606	9.089450647237056
2L_32970	0.0	16.01386159859975	0.0	0.0	0.0	0.0	39.87765535337584	33.75535971821026	5.021630674128809	20.053512798903874	16.212439156066885	0.0	0.0	0.0	6.712080604033558	5.929330679364921	0.0	0.0	13.043893680527	23.34078526804325	11.544524633995277	39.2786347793981	15.534770895140683	6.532421058957712	8.230145596762371	22.80852810865983	17.12640356229194	13.438945526578204	0.0	10.679022057876027	0.0	0.0	0.0	0.0	9.314933235216037	15.577739410382565	0.0	0.0	15.139655754507453	16.22681188581517	98.40776240429845	12.728681368010788	6.089103062940622	0.0	0.0	39.81260208200002	20.577677130072527	28.861311584988194	53.68820727022694
2L_32971	26.525761819879467	0.0	0.0	0.0	0.0	0.0	0.0	0.0	0.0	0.0	50.32611321362429	0.0	0.0	0.0	0.0	0.0	0.0	0.0	0.0	0.0	0.0	0.0	18.083444245124703	15.208292777885926	0.0	17.70036816765789	0.0	46.93131758109732	0.0	33.14946430465684	0.0	0.0	32.65412748171369	0.0	0.0	48.355899419729205	0.0	0.0	23.49800736897511	0.0	0.0	0.0	0.0	0.0	0.0	0.0	15.969134856150033	0.0	53.56836752185589
2L_32972	0.0	10.611166023895285	0.0	0.0	0.0	0.0	0.0	25.16299328902969	0.0	4.982975663645156	10.742748242083536	0.0	0.0	13.798137389433801	20.01412997576289	0.0	0.0	0.0	32.41197959730709	4.639848035697135	0.0	13.01347936192308	11.58042275491309	12.985613239092409	2.726745226014458	3.7783684627141154	34.045088464034556	20.036171969128265	18.287941443474534	3.538087154408492	0.0	0.0	20.911315112607433	6.016152165333487	9.25844485901703	10.32218107686154	0.0	9.409280655789225	15.047844621975573	48.38522379778847	0.0	42.171636875216656	42.3652392001927	0.0	0.0	49.46395907549882	27.270517741005758	28.686288470464312	30.492929642519954
2L_32973	0.0	0.0	0.0	0.0	0.0	0.0	0.0	0.0	0.0	0.0	0.0	0.0	0.0	0.0	0.0	0.0	0.0	0.0	0.0	0.0	0.0	0.0	0.0	0.0	0.0	222.51891410769915	0.0	0.0	0.0	0.0	0.0	0.0	0.0	0.0	0.0	0.0	0.0	0.0	0.0	0.0	0.0	0.0	0.0	0.0	0.0	0.0	401.5096763832008	0.0	0.0
2L_32974	0.0	0.0	0.0	0.0	0.0	0.0	0.0	0.0	0.0	0.0	0.0	0.0	0.0	0.0	0.0	0.0	0.0	0.0	0.0	0.0	0.0	0.0	0.0	0.0	0.0	0.0	0.0	0.0	0.0	0.0	0.0	0.0	0.0	0.0	0.0	0.0	0.0	0.0	0.0	0.0	0.0	0.0	0.0	0.0	0.0	0.0	0.0	0.0	0.0
2L_32975	11.208965378868633	42.01155527827929	0.0	0.0	0.0	0.0	0.0	0.0	0.0	9.864257946399594	0.0	48.60243692618747	0.0	0.0	13.206602773122448	0.0	0.0	0.0	12.832498044648109	27.555015885466656	11.357428496469543	0.0	0.0	12.85310698155065	10.79568518054704	7.479627364964677	25.27326720161749	6.610573744916468	14.481063836873712	14.007936897045864	0.0	0.0	0.0	11.909525715047923	9.163970931884203	10.216852698526218	0.0	0.0	19.859060249409936	31.92766468289443	0.0	8.348262809991867	11.980840240287732	0.0	0.0	19.583689919687288	20.244185363858865	11.357428496469543	0.0
2L_32976	0.0	17.48615533651232	0.0	0.0	0.0	0.0	0.0	9.21469596571396	5.483312907992751	5.474301711759402	11.801993238638072	0.0	0.0	7.579323302856874	7.329180619594271	6.474465678533715	0.0	0.0	3.56078310166285	10.194682759313226	12.60591330787359	0.0	8.4815088264942	3.5665017040745144	8.98681454569855	16.60367646906216	4.675245742604346	7.337252404417613	8.036459810869955	11.66083754354351	60.56568348373811	0.0	15.315460191290097	0.0	0.0	11.339957758657349	0.0	5.168522252297279	0.0	0.0	0.0	13.898939881525436	0.0	0.0	0.0	10.868230315189548	7.489854056448783	12.60591330787359	8.374890236594837
2L_32977	0.0	10.484010049972035	0.0	0.0	0.0	0.0	0.0	0.0	0.0	4.9232635526368265	0.0	0.0	17.36699056104063	0.0	6.591432061121031	0.0	0.0	0.0	3.2023579602132646	13.75274309921733	0.0	0.0	3.8138839869885537	12.830003733531086	2.6940700285786945	3.733091429008734	4.2046398200414155	3.2993456737659788	3.61375859080761	13.982757861281254	0.0	0.0	6.886910050067836	5.9440592694037875	32.01624595794895	10.198488074143008	0.0	13.944790714256829	14.86752293687101	15.93513761584845	0.0	16.66651389028934	35.877914632089926	0.0	0.0	19.54848855973578	20.2077967742294	17.005520558824077	18.829703782397917
2L_32978	5.0307479313564505	0.0	0.0	0.0	0.0	0.0	0.0	14.904373539371393	22.172555697459913	8.854447057490153	0.0	0.0	0.0	0.0	11.854633739235991	5.236084581615898	0.0	11.907029910459135	2.879706592454708	12.367094952906102	15.292141062864973	0.0	0.0	5.7686627778187995	7.267892582485735	10.070899129874315	11.343012704174228	5.933844751632994	9.74897050871428	9.430451052186859	48.98119122257054	0.0	18.57907253269917	5.345169677066229	16.45169781521453	18.34189288334556	0.0	16.71972392391857	8.913037277887112	14.329603815113721	0.0	3.7468226943551866	0.0	0.0	0.0	0.0	6.057258048884496	5.097380354288324	13.546023971044018
2L_32979	0.0	0.0	0.0	0.0	0.0	0.0	0.0	0.0	7.241929322390779	3.61501402083188	7.79357318574384	0.0	12.752092937253328	0.0	4.83990326001364	4.275483054764235	0.0	0.0	2.351401423491394	0.0	4.162225225498958	0.0	2.800427793349712	4.710355528214558	1.9781798846008984	19.187728625212948	12.34939526555059	24.226167749737872	5.306962681969117	5.133573002744922	0.0	274.96700395952485	5.05686444063494	0.0	0.0	11.232694629835908	0.0	13.652357062381373	7.277869418283537	0.0	0.0	9.178314457619745	4.3906906819884215	0.0	0.0	7.176952795028382	9.892011384715904	8.324450450997915	22.12179541597686
2L_32980	0.0	0.0	0.0	0.0	0.0	0.0	0.0	0.0	15.558511672773383	0.0	5.5812198649009925	0.0	0.0	21.505792585232832	6.932010151235666	0.0	0.0	13.925297740272308	3.3678232108354997	9.642229881366825	0.0	0.0	8.021893351334462	16.866159602444377	5.6665442693104495	11.777938742940597	4.421892791209277	6.939644523648921	3.8004808368354763	7.352622202419161	0.0	0.0	7.242755433877265	0.0	9.62014843889041	16.088163133974177	0.0	9.776877001510039	5.2119083767355	0.0	0.0	8.763834808724923	12.577239974996449	0.0	0.0	0.0	14.167953293925173	0.0	0.0
2L_32981	6.717315223451491	0.0	0.0	0.0	0.0	0.0	0.0	0.0	0.0	0.0	0.0	0.0	41.70576582212491	8.184578616969906	15.828921021598564	13.98298271004188	0.0	0.0	0.0	0.0	0.0	0.0	4.579404585815752	7.702617349375318	6.469644428342219	0.0	5.048592704783542	3.9615884385003013	17.356440541173818	12.592026728675402	65.40222367560497	0.0	0.0	7.137147424917209	10.983579548574882	6.122761365375784	0.0	16.743781080643632	0.0	0.0	0.0	0.0	7.179884834647252	0.0	0.0	0.0	4.043982352061016	34.031431430068814	0.0
2L_32982	0.0	0.0	0.0	0.0	0.0	0.0	0.0	0.0	0.0	0.0	0.0	0.0	0.0	0.0	0.0	0.0	0.0	0.0	0.0	35.25856871366164	0.0	0.0	0.0	0.0	41.44150117693864	0.0	0.0	0.0	27.794299944967285	0.0	0.0	0.0	105.93781450288681	0.0	35.17782389981356	39.219531326600645	0.0	0.0	0.0	0.0	0.0	0.0	45.990967374007745	0.0	0.0	0.0	0.0	0.0	86.89431045019944
2L_32983	0.0	0.0	0.0	0.0	0.0	0.0	0.0	0.0	0.0	0.0	0.0	0.0	0.0	0.0	0.0	0.0	0.0	0.0	0.0	0.0	0.0	0.0	0.0	0.0	0.0	0.0	0.0	0.0	0.0	0.0	0.0	0.0	0.0	0.0	0.0	0.0	0.0	0.0	0.0	0.0	0.0	0.0	0.0	0.0	0.0	0.0	0.0	0.0	0.0
2L_32984	0.0	0.0	0.0	0.0	0.0	0.0	0.0	0.0	0.0	0.0	0.0	0.0	0.0	0.0	0.0	0.0	0.0	0.0	0.0	51.0073960724305	0.0	0.0	0.0	0.0	0.0	0.0	0.0	0.0	0.0	38.895371450797356	0.0	0.0	0.0	0.0	0.0	0.0	0.0	51.719679337988104	0.0	0.0	0.0	0.0	0.0	0.0	0.0	0.0	0.0	0.0	0.0
2L_32985	0.0	0.0	0.0	0.0	0.0	0.0	0.0	10.268194984808204	0.0	6.1001684256502315	0.0	0.0	0.0	0.0	0.0	0.0	0.0	8.203209916040146	7.935761597024406	11.360221842412138	21.07068582975307	0.0	0.0	3.974253198081548	13.352347075568943	9.25097193023842	0.0	0.0	13.432879928859467	0.0	0.0	0.0	0.0	7.364985093270171	5.667103033600253	6.318216999162836	0.0	0.0	18.421600431802315	0.0	0.0	10.325319852595735	14.818173600831003	0.0	0.0	0.0	0.0	21.07068582975307	4.666187915786507
2L_32986	0.0	0.0	0.0	0.0	0.0	0.0	0.0	0.0	0.0	0.0	0.0	0.0	0.0	58.64208390509365	0.0	0.0	0.0	0.0	0.0	0.0	0.0	0.0	0.0	0.0	0.0	0.0	0.0	28.384576956265047	0.0	0.0	0.0	0.0	0.0	0.0	39.34839065082238	0.0	0.0	0.0	0.0	0.0	0.0	0.0	0.0	0.0	0.0	0.0	86.92477529945585	0.0	0.0
2L_32987	0.0	0.0	0.0	0.0	0.0	0.0	0.0	0.0	0.0	10.144354159692423	0.0	0.0	0.0	0.0	0.0	23.99548884809656	0.0	0.0	6.5984388093777016	9.44581408748713	0.0	26.492873417050813	0.0	6.6090358738467225	0.0	0.0	0.0	0.0	7.4461272692072855	14.405693129924947	0.0	0.0	0.0	0.0	18.84836490434455	0.0	0.0	28.73315518777117	0.0	0.0	199.12385503783352	0.0	24.64207387693748	0.0	0.0	0.0	13.879346837937806	0.0	7.7596976821783015
2L_32988	0.0	0.0	0.0	0.0	0.0	0.0	0.0	0.0	0.0	0.0	0.0	0.0	0.0	0.0	0.0	0.0	0.0	0.0	0.0	0.0	0.0	0.0	0.0	0.0	0.0	0.0	0.0	0.0	0.0	0.0	0.0	0.0	0.0	0.0	0.0	0.0	0.0	0.0	0.0	0.0	0.0	0.0	0.0	0.0	0.0	0.0	0.0	0.0	0.0
2L_32989	0.0	0.0	0.0	0.0	0.0	0.0	0.0	0.0	0.0	0.0	0.0	0.0	0.0	0.0	0.0	0.0	0.0	0.0	0.0	0.0	0.0	0.0	29.333513245547906	0.0	0.0	28.712117949380538	0.0	0.0	0.0	0.0	0.0	0.0	0.0	0.0	0.0	39.219531326600645	0.0	0.0	0.0	0.0	0.0	32.04655723835588	45.990967374007745	0.0	0.0	0.0	0.0	0.0	86.89431045019944
2L_32990	0.0	0.0	0.0	0.0	0.0	0.0	0.0	0.0	0.0	11.614030910743269	6.259643763673409	0.0	0.0	0.0	0.0	13.735933545553507	0.0	0.0	0.0	5.4071444599749645	6.68603387813366	0.0	0.0	0.0	6.35533975646338	8.806402254438977	0.0	0.0	4.262447412055054	8.246368505469404	0.0	0.0	8.123146907111813	42.06629648325761	10.789523372805007	12.029170739042177	0.0	10.965303039856133	5.845440702388155	0.0	0.0	14.743681104006841	14.106063491391774	0.0	0.0	0.0	11.917601701833522	20.05810163440098	0.0
2L_32991	10.707646973162355	0.0	0.0	0.0	0.0	0.0	0.0	0.0	0.0	0.0	0.0	0.0	0.0	0.0	0.0	0.0	0.0	0.0	0.0	8.774208039982312	10.849470111879738	0.0	7.299738961334744	6.139127359880558	5.156425318460828	7.145102746577496	0.0	0.0	6.916700789057226	0.0	0.0	0.0	13.181482653168828	11.376874908985002	8.754114433783878	0.0	0.0	8.896733831075936	0.0	0.0	0.0	0.0	0.0	0.0	0.0	0.0	0.0	10.849470111879738	7.207976057986726
2L_32992	7.095036596198763	0.0	0.0	0.0	0.0	0.0	0.0	0.0	0.0	6.243865402242298	13.461088032823517	0.0	22.025461433417032	0.0	0.0	7.3846299266558555	0.0	0.0	4.061349115194481	5.813912926188887	0.0	0.0	0.0	0.0	0.0	4.734444981014875	0.0	4.1843525300269135	0.0	0.0	0.0	0.0	17.468469412710057	0.0	5.800598621777767	0.0	0.0	5.895100228494085	0.0	0.0	0.0	10.568545472223748	0.0	0.0	0.0	12.396059044908444	17.08551814396599	7.189010590850402	0.0
2L_32993	0.0	0.0	0.0	0.0	0.0	0.0	0.0	0.0	0.0	0.0	4.55861859269062	0.0	14.91791417723974	0.0	0.0	5.001633033185336	0.0	5.686939658726751	2.750764506225393	7.875562955084484	4.86913944290228	0.0	3.276053718108027	2.7551822222418147	2.3141548521347617	19.23992669587929	3.6117055376475156	0.0	0.0	3.002730683283378	0.0	0.0	0.0	5.105833721376697	3.928763657364664	0.0	0.0	7.985539784558123	0.0	0.0	0.0	0.0	0.0	0.0	0.0	8.395889708234437	8.679056308849427	4.86913944290228	0.0
2L_32994	18.544326038922684	0.0	0.0	0.0	0.0	0.0	0.0	0.0	0.0	0.0	0.0	0.0	28.78401911258869	0.0	0.0	0.0	0.0	21.945826726725077	0.0	0.0	0.0	0.0	0.0	10.632212627241003	8.930293699499188	0.0	0.0	0.0	0.0	11.587498942640723	0.0	0.0	0.0	0.0	15.161048234874958	0.0	0.0	0.0	8.213801980019106	0.0	0.0	0.0	19.82133052663293	0.0	0.0	0.0	0.0	0.0	0.0
2L_32995	8.858698444589727	0.0	0.0	0.0	0.0	0.0	0.0	0.0	7.808778628934649	0.0	0.0	0.0	0.0	0.0	0.0	9.220277972940329	0.0	0.0	10.141812970770282	7.259117088106808	0.0	0.0	6.039252727024569	0.0	0.0	0.0	6.658011252039016	0.0	11.444711742045355	11.070788837987863	0.0	0.0	10.905363257650112	0.0	0.0	0.0	0.0	0.0	0.0	0.0	0.0	13.1956412157936	28.406185731004783	0.0	0.0	15.477432355881888	5.333145606607981	0.0	11.926670061792079
2L_32996	0.0	30.11671733804359	0.0	0.0	0.0	0.0	0.0	0.0	14.166011488635316	28.285462545097634	0.0	0.0	0.0	0.0	0.0	0.0	0.0	19.01845741291924	9.199200405500754	0.0	16.28354206120332	0.0	10.955890489301025	0.0	0.0	0.0	24.15677748588338	0.0	0.0	0.0	0.0	0.0	0.0	0.0	0.0	0.0	0.0	0.0	0.0	0.0	0.0	0.0	0.0	0.0	0.0	0.0	9.674931961040985	0.0	0.0
2L_32997	0.0	0.0	0.0	0.0	0.0	0.0	0.0	35.73968641999135	0.0	10.61618458572463	0.0	0.0	0.0	0.0	14.21330763567313	0.0	0.0	0.0	0.0	9.88515427760281	0.0	0.0	16.447990631224535	0.0	5.809306043537263	0.0	0.0	0.0	0.0	0.0	0.0	0.0	14.850455908996407	0.0	0.0	0.0	0.0	0.0	0.0	0.0	0.0	35.93851638616655	0.0	0.0	0.0	0.0	7.262448926827922	0.0	0.0
2L_32998	11.400571624661259	0.0	0.0	0.0	0.0	0.0	0.0	16.887983692962948	0.0	0.0	0.0	49.43324781381462	0.0	0.0	0.0	11.865901078729067	0.0	26.98345239781704	0.0	0.0	0.0	0.0	0.0	0.0	0.0	0.0	8.568429621061199	0.0	7.364301694820392	0.0	0.0	0.0	0.0	0.0	0.0	0.0	0.0	0.0	0.0	0.0	0.0	0.0	0.0	0.0	0.0	0.0	6.8634132715077065	0.0	7.674426279077442
2L_32999	0.0	0.0	0.0	0.0	0.0	0.0	0.0	0.0	0.0	0.0	0.0	0.0	0.0	0.0	0.0	0.0	0.0	0.0	0.0	0.0	0.0	0.0	0.0	0.0	0.0	0.0	0.0	0.0	0.0	0.0	0.0	0.0	0.0	0.0	0.0	0.0	0.0	0.0	0.0	0.0	0.0	0.0	0.0	0.0	0.0	0.0	0.0	0.0	0.0
2L_33000	0.0	0.0	0.0	0.0	0.0	0.0	0.0	0.0	0.0	0.0	0.0	0.0	0.0	0.0	0.0	0.0	0.0	0.0	0.0	0.0	0.0	0.0	0.0	0.0	0.0	0.0	0.0	0.0	0.0	0.0	0.0	0.0	0.0	0.0	0.0	0.0	0.0	0.0	0.0	0.0	0.0	0.0	0.0	0.0	0.0	0.0	0.0	0.0	0.0
2L_33001	0.0	0.0	0.0	0.0	0.0	0.0	0.0	0.0	0.0	0.0	0.0	0.0	0.0	0.0	0.0	0.0	0.0	0.0	0.0	0.0	0.0	0.0	0.0	0.0	0.0	0.0	0.0	0.0	0.0	0.0	0.0	0.0	0.0	0.0	0.0	0.0	0.0	0.0	0.0	0.0	0.0	0.0	0.0	0.0	0.0	0.0	0.0	0.0	0.0
2L_33002	0.0	0.0	0.0	0.0	0.0	0.0	0.0	0.0	0.0	0.0	0.0	0.0	0.0	0.0	0.0	0.0	0.0	0.0	0.0	0.0	0.0	0.0	0.0	0.0	0.0	0.0	0.0	0.0	0.0	0.0	0.0	0.0	0.0	0.0	0.0	0.0	0.0	0.0	0.0	0.0	0.0	0.0	0.0	0.0	0.0	0.0	0.0	0.0	0.0
2L_33003	6.761092078636909	12.670393029256571	0.0	0.0	0.0	0.0	0.0	0.0	5.959777461909572	5.949983250797149	0.0	0.0	0.0	0.0	7.966039181760319	14.074110041244179	0.0	16.00249638943675	3.8701922053554947	0.0	0.0	0.0	9.218497283539312	0.0	6.511807208831052	0.0	0.0	15.949624705330683	8.734776376622593	8.44939278438755	0.0	0.0	8.323137489908195	7.183660333551716	5.5275798597100225	12.325327006332136	0.0	0.0	11.978709042547775	19.258323447393963	0.0	5.035556061349186	0.0	0.0	0.0	0.0	4.070337052400298	20.55192890128703	9.102614225292433
2L_33004	15.510080000992645	0.0	0.0	0.0	0.0	0.0	0.0	0.0	0.0	27.2987603632919	0.0	0.0	0.0	0.0	0.0	0.0	0.0	0.0	0.0	12.709484071203613	31.4310230483692	0.0	10.57370826293006	0.0	0.0	10.34971693524182	0.0	18.294378503373483	10.018875561557977	0.0	0.0	0.0	0.0	0.0	12.680378382490934	0.0	0.0	0.0	0.0	0.0	0.0	0.0	0.0	0.0	0.0	0.0	0.0	0.0	20.881578480280485
2L_33005	0.0	0.0	0.0	0.0	0.0	0.0	0.0	0.0	0.0	0.0	0.0	0.0	0.0	0.0	0.0	0.0	0.0	0.0	0.0	0.0	0.0	0.0	0.0	0.0	0.0	0.0	0.0	0.0	0.0	0.0	0.0	0.0	0.0	0.0	0.0	0.0	0.0	0.0	0.0	0.0	0.0	0.0	0.0	0.0	0.0	0.0	0.0	0.0	0.0
2L_33006	8.154644681744605	0.0	57.83857254402962	0.0	0.0	0.0	0.0	0.0	0.0	0.0	0.0	0.0	0.0	0.0	0.0	16.974974643631626	0.0	0.0	14.00367363038237	6.682191625209236	8.26265322057566	0.0	0.0	0.0	11.78096823850963	0.0	12.257718532138206	4.809264567262375	0.0	10.190927017676165	0.0	0.0	10.038648797871808	8.664309974353642	0.0	0.0	0.0	0.0	0.0	0.0	0.0	6.073452332509369	0.0	0.0	0.0	0.0	4.909288619532586	0.0	0.0
2L_33007	0.0	0.0	0.0	0.0	0.0	0.0	0.0	0.0	0.0	0.0	0.0	0.0	0.0	0.0	0.0	0.0	0.0	0.0	0.0	0.0	0.0	0.0	0.0	0.0	0.0	0.0	0.0	0.0	0.0	0.0	0.0	0.0	0.0	0.0	0.0	0.0	0.0	0.0	0.0	0.0	0.0	0.0	0.0	0.0	0.0	0.0	0.0	0.0	0.0
2L_33008	0.0	0.0	0.0	0.0	0.0	0.0	0.0	0.0	0.0	0.0	0.0	0.0	0.0	0.0	0.0	0.0	0.0	0.0	0.0	0.0	0.0	0.0	0.0	0.0	0.0	0.0	0.0	0.0	0.0	0.0	0.0	0.0	0.0	0.0	0.0	0.0	0.0	0.0	0.0	0.0	0.0	0.0	0.0	0.0	0.0	0.0	0.0	0.0	0.0
2L_33009	0.0	0.0	0.0	0.0	0.0	0.0	0.0	0.0	0.0	0.0	0.0	0.0	0.0	0.0	0.0	0.0	0.0	0.0	0.0	0.0	0.0	0.0	0.0	0.0	0.0	0.0	0.0	0.0	0.0	0.0	0.0	0.0	0.0	0.0	0.0	0.0	0.0	0.0	0.0	0.0	0.0	0.0	0.0	0.0	0.0	0.0	0.0	0.0	0.0
2L_33010	69.67961313878786	0.0	0.0	0.0	0.0	0.0	0.0	0.0	0.0	0.0	0.0	0.0	0.0	0.0	0.0	0.0	0.0	0.0	0.0	0.0	0.0	0.0	0.0	0.0	0.0	0.0	0.0	0.0	0.0	0.0	0.0	0.0	0.0	0.0	0.0	0.0	0.0	0.0	0.0	0.0	0.0	0.0	0.0	0.0	0.0	0.0	0.0	0.0	0.0
2L_33011	0.0	17.32456710237953	0.0	0.0	0.0	0.0	0.0	9.129543659760166	0.0	10.847428210364175	11.692931914980694	0.0	0.0	0.0	0.0	0.0	0.0	7.2935470342614375	3.5278781753108506	5.050237234894109	6.244711509940019	0.0	4.201565923619733	3.5335439325517135	0.0	4.112560788789159	9.26408430316716	0.0	7.962195495786007	3.8510268763165696	0.0	0.0	0.0	0.0	5.03867180611191	11.235166069798469	0.0	5.120760330493871	0.0	0.0	0.0	0.0	0.0	0.0	0.0	0.0	3.710320441824958	6.244711509940019	0.0
2L_33012	0.0	0.0	0.0	0.0	0.0	0.0	0.0	0.0	8.970520626590867	8.955778604197125	0.0	0.0	0.0	6.19976254909437	0.0	0.0	0.0	0.0	8.737987088167747	4.169541913277698	5.155715497307427	0.0	6.937735557802611	0.0	4.900711583321899	6.790767950970656	3.8242745829150535	3.000876255866713	6.573692739027686	0.0	0.0	0.0	0.0	0.0	8.319986688021299	13.913850078265407	0.0	8.45553340675555	4.507519669688959	0.0	0.0	0.0	5.438713852948055	0.0	0.0	0.0	3.063289084122513	0.0	3.4252616471740738
2L_33013	4.3959831264583675	4.119070803531856	0.0	0.0	362.16137911053164	0.0	0.0	0.0	7.749955437756232	0.0	4.170148740865289	0.0	0.0	0.0	0.0	18.301644036683815	0.0	5.202318152968963	2.516353783237259	0.0	13.362624205591992	0.0	0.0	5.040790073272924	2.1169505073906976	0.0	9.91178511249876	0.0	5.679249612107251	2.746848266299248	0.0	0.0	0.0	4.670732071862015	3.5939678843029856	20.034459269944303	0.0	0.0	7.788416755065196	12.521537043715188	0.0	0.0	9.397401054764295	0.0	0.0	15.36084152834229	2.6464856258779714	0.0	0.0
2L_33014	0.0	0.0	0.0	0.0	0.0	0.0	0.0	0.0	0.0	9.039523508636814	0.0	0.0	0.0	0.0	0.0	21.382118775531588	0.0	0.0	5.879796958851417	0.0	0.0	0.0	0.0	0.0	0.0	6.854267981315265	0.0	6.057874509917952	0.0	0.0	0.0	0.0	0.0	0.0	8.397786343519847	0.0	0.0	8.53460055082312	0.0	0.0	0.0	0.0	10.979141826358283	0.0	0.0	0.0	0.0	20.815705033133398	0.0
2L_33015	0.0	0.0	0.0	0.0	0.0	0.0	0.0	0.0	0.0	0.0	0.0	0.0	0.0	0.0	21.741304565239133	0.0	0.0	0.0	10.562718252165885	0.0	0.0	21.204770225109836	6.289893650478158	0.0	4.443085847527511	0.0	0.0	0.0	0.0	0.0	0.0	0.0	0.0	9.802998933433717	7.543070935039072	8.409721638213774	0.0	7.665960376184007	0.0	26.280380119418044	0.0	0.0	0.0	0.0	0.0	0.0	0.0	9.348555274267914	0.0
2L_33016	0.0	0.0	0.0	0.0	0.0	0.0	0.0	0.0	0.0	0.0	0.0	0.0	0.0	0.0	0.0	0.0	0.0	0.0	0.0	0.0	0.0	0.0	0.0	0.0	0.0	0.0	0.0	0.0	0.0	0.0	0.0	0.0	0.0	0.0	0.0	0.0	0.0	0.0	0.0	0.0	0.0	0.0	127.94922974563694	0.0	0.0	0.0	0.0	0.0	0.0
2L_33017	0.0	8.01916259092728	60.70134332072769	0.0	0.0	0.0	0.0	0.0	0.0	0.0	0.0	0.0	0.0	0.0	0.0	17.81516587255565	0.0	0.0	0.0	0.0	0.0	0.0	5.834438473220803	4.9068002363115	0.0	0.0	0.0	0.0	0.0	0.0	0.0	0.0	0.0	9.093157580783613	0.0	7.8007683756850055	0.0	0.0	0.0	0.0	0.0	0.0	0.0	0.0	0.0	0.0	0.0	0.0	0.0
2L_33018	5.3723061913679935	10.067786405870727	0.0	0.0	0.0	0.0	0.0	0.0	9.471176841078389	9.455612047584422	5.096315262139168	0.0	0.0	0.0	0.0	0.0	0.0	0.0	9.225665308853747	4.402249373339802	0.0	0.0	0.0	3.080160562609808	0.0	0.0	0.0	3.1683589928166964	3.4702894637847534	3.356907777686768	0.0	0.0	0.0	0.0	0.0	0.0	0.0	4.46372376334765	0.0	0.0	0.0	0.0	11.484510840229783	0.0	0.0	0.0	0.0	5.443462564763596	10.849289624679676
2L_33019	0.0	0.0	0.0	0.0	0.0	0.0	0.0	0.0	0.0	0.0	0.0	0.0	0.0	0.0	0.0	0.0	0.0	0.0	7.977217068053639	0.0	7.060252192208306	0.0	0.0	0.0	3.3555245355954044	0.0	10.473946059177797	0.0	9.002034459787913	0.0	0.0	0.0	8.57780065191285	0.0	0.0	0.0	0.0	0.0	0.0	0.0	0.0	15.568887135947524	0.0	0.0	0.0	0.0	8.389754431887779	7.060252192208306	0.0
2L_33020	3.792472851583092	3.5535769239243145	0.0	0.0	0.0	0.0	0.0	0.0	0.0	3.3375007592814225	0.0	0.0	0.0	4.62086282599032	0.0	3.9472676618517895	0.0	0.0	6.5126751855352625	6.215361016136942	3.842704280080881	8.716176875634101	2.585447755598658	6.523134513991689	3.652642467666809	0.0	0.0	0.0	7.349345761240334	7.109227113265155	0.0	0.0	0.0	4.029502404807035	0.0	6.91359731752424	0.0	9.453231398088809	6.71917026310255	0.0	0.0	0.0	0.0	0.0	0.0	13.252001383508944	2.283158192268404	3.842704280080881	5.105893682018217
2L_33021	0.0	0.0	0.0	0.0	0.0	0.0	0.0	0.0	0.0	0.0	6.556177591116117	0.0	0.0	0.0	0.0	0.0	0.0	0.0	3.9561328168733807	0.0	7.002766793159977	31.767916310601272	0.0	0.0	0.0	0.0	0.0	0.0	4.4643694212123615	4.3185090433897875	0.0	0.0	0.0	14.686358135654952	0.0	6.299510213080933	0.0	5.742377424647088	0.0	0.0	0.0	10.294748957399298	7.387150199970155	0.0	0.0	0.0	0.0	0.0	0.0
2L_33022	0.0	4.01694508113024	0.0	0.0	0.0	0.0	0.0	0.0	0.0	3.7726936957533805	8.13351324664635	0.0	0.0	10.446799152973524	0.0	8.923942133589629	0.0	0.0	2.4539648464627817	0.0	0.0	0.0	0.0	0.0	2.0644641311743994	0.0	9.666038374172345	0.0	0.0	2.6787445902753	0.0	0.0	0.0	9.10985759470608	3.504861242543408	3.907547427856906	0.0	0.0	0.0	0.0	0.0	3.1928847202585984	0.0	0.0	0.0	0.0	0.0	0.0	8.657513942926206
2L_33023	0.0	9.122947222838022	0.0	0.0	0.0	0.0	0.0	14.422584613698282	0.0	0.0	0.0	0.0	0.0	11.862945023553879	0.0	0.0	0.0	23.044262266748856	0.0	0.0	0.0	0.0	0.0	5.582188798556669	0.0	6.496902601684647	7.317563982950077	0.0	6.289221155430553	6.083739017330139	0.0	0.0	11.985665144487195	0.0	0.0	0.0	0.0	16.17925318185238	8.624920327298476	27.732789031127282	0.0	21.75423228589122	20.813430490426864	0.0	0.0	17.010650368195527	5.861455129681764	0.0	6.554072077752267
2L_33024	0.0	0.0	0.0	0.0	0.0	0.0	0.0	0.0	0.0	0.0	0.0	0.0	0.0	0.0	0.0	0.0	0.0	0.0	0.0	0.0	0.0	0.0	0.0	0.0	0.0	0.0	0.0	0.0	0.0	0.0	0.0	0.0	0.0	0.0	0.0	0.0	0.0	0.0	0.0	0.0	0.0	0.0	0.0	0.0	0.0	0.0	0.0	0.0	0.0
2L_33025	NA	NA	NA	NA	NA	NA	NA	NA	NA	NA	NA	NA	NA	NA	NA	NA	NA	NA	NA	NA	NA	NA	NA	NA	NA	NA	NA	NA	NA	NA	NA	NA	NA	NA	NA	NA	NA	NA	NA	NA	NA	NA	NA	NA	NA	NA	NA	NA	NA
2L_33026	NA	NA	NA	NA	NA	NA	NA	NA	NA	NA	NA	NA	NA	NA	NA	NA	NA	NA	NA	NA	NA	NA	NA	NA	NA	NA	NA	NA	NA	NA	NA	NA	NA	NA	NA	NA	NA	NA	NA	NA	NA	NA	NA	NA	NA	NA	NA	NA	NA
2L_33027	NA	NA	NA	NA	NA	NA	NA	NA	NA	NA	NA	NA	NA	NA	NA	NA	NA	NA	NA	NA	NA	NA	NA	NA	NA	NA	NA	NA	NA	NA	NA	NA	NA	NA	NA	NA	NA	NA	NA	NA	NA	NA	NA	NA	NA	NA	NA	NA	NA
2L_33028	NA	NA	NA	NA	NA	NA	NA	NA	NA	NA	NA	NA	NA	NA	NA	NA	NA	NA	NA	NA	NA	NA	NA	NA	NA	NA	NA	NA	NA	NA	NA	NA	NA	NA	NA	NA	NA	NA	NA	NA	NA	NA	NA	NA	NA	NA	NA	NA	NA
2L_33029	NA	NA	NA	NA	NA	NA	NA	NA	NA	NA	NA	NA	NA	NA	NA	NA	NA	NA	NA	NA	NA	NA	NA	NA	NA	NA	NA	NA	NA	NA	NA	NA	NA	NA	NA	NA	NA	NA	NA	NA	NA	NA	NA	NA	NA	NA	NA	NA	NA
2L_33030	NA	NA	NA	NA	NA	NA	NA	NA	NA	NA	NA	NA	NA	NA	NA	NA	NA	NA	NA	NA	NA	NA	NA	NA	NA	NA	NA	NA	NA	NA	NA	NA	NA	NA	NA	NA	NA	NA	NA	NA	NA	NA	NA	NA	NA	NA	NA	NA	NA
2L_33031	NA	NA	NA	NA	NA	NA	NA	NA	NA	NA	NA	NA	NA	NA	NA	NA	NA	NA	NA	NA	NA	NA	NA	NA	NA	NA	NA	NA	NA	NA	NA	NA	NA	NA	NA	NA	NA	NA	NA	NA	NA	NA	NA	NA	NA	NA	NA	NA	NA
2L_33032	NA	NA	NA	NA	NA	NA	NA	NA	NA	NA	NA	NA	NA	NA	NA	NA	NA	NA	NA	NA	NA	NA	NA	NA	NA	NA	NA	NA	NA	NA	NA	NA	NA	NA	NA	NA	NA	NA	NA	NA	NA	NA	NA	NA	NA	NA	NA	NA	NA
2L_33033	NA	NA	NA	NA	NA	NA	NA	NA	NA	NA	NA	NA	NA	NA	NA	NA	NA	NA	NA	NA	NA	NA	NA	NA	NA	NA	NA	NA	NA	NA	NA	NA	NA	NA	NA	NA	NA	NA	NA	NA	NA	NA	NA	NA	NA	NA	NA	NA	NA
2L_33034	NA	NA	NA	NA	NA	NA	NA	NA	NA	NA	NA	NA	NA	NA	NA	NA	NA	NA	NA	NA	NA	NA	NA	NA	NA	NA	NA	NA	NA	NA	NA	NA	NA	NA	NA	NA	NA	NA	NA	NA	NA	NA	NA	NA	NA	NA	NA	NA	NA
[truncated: 199 more columns]
