# Supplementary material for: Convergence of topological domain boundaries, insulators, and polytene interbands revealed by high-resolution mapping of chromatin contacts in the early Drosophila melanogaster embryo
Source: eLife. 2017 Nov 17;6:e29550. doi: 10.7554/eLife.29550 (PMC5739541; doi:10.7554/eLife.29550)
Supplement: Supplementary file 3. [file elife-29550-supp3.zip › local_HiC_maps/nc14_anterior_dm3_CompressedBinCounts_500bp_VCnorm_chr2L_18,789,030-18,893,318.txt]

2L_37578	2L_37579	2L_37580	2L_37581	2L_37582	2L_37583	2L_37584	2L_37585	2L_37586	2L_37587	2L_37588	2L_37589	2L_37590	2L_37591	2L_37592	2L_37593	2L_37594	2L_37595	2L_37596	2L_37597	2L_37598	2L_37599	2L_37600	2L_37601	2L_37602	2L_37603	2L_37604	2L_37605	2L_37606	2L_37607	2L_37608	2L_37609	2L_37610	2L_37611	2L_37612	2L_37613	2L_37614	2L_37615	2L_37616	2L_37617	2L_37618	2L_37619	2L_37620	2L_37621	2L_37622	2L_37623	2L_37624	2L_37625	2L_37626	2L_37627
2L_37578	0.0	0.0	0.0	0.0	0.0	0.0	0.0	0.0	0.0	0.0	0.0	0.0	0.0	0.0	0.0	0.0	0.0	0.0	0.0	0.0	0.0	0.0	0.0	0.0	0.0	0.0	0.0	0.0	0.0	0.0	0.0	0.0	0.0	0.0	0.0	0.0	0.0	0.0	0.0	0.0	0.0	0.0	0.0	0.0	0.0	0.0	0.0	0.0	0.0
2L_37579	0.0	35.30959452479339	77.32313049853371	118.19990790685435	64.22552579297115	78.47815168257158	95.11972402597402	0.0	0.0	0.0	77.65904572564611	44.48850925360993	46.16862011228208	40.58441558441559	0.0	0.0	25.38792753269965	76.91992123400065	60.444874274661515	33.60696874103814	16.6329572067277	52.57048650831034	0.0	0.0	0.0	31.027840660868183	14.185631279506111	37.86436335941286	84.55086580086581	27.5739928402158	18.071940781864445	0.0	0.0	19.596337836385135	25.82644628099174	10.51409730166207	34.04732851041576	41.711158569140416	0.0	0.0	0.0	0.0	25.456174649723035	17.74089773673454	5.539994327045809	12.203217744454857	36.66364977205685	9.059021335807051	39.095079232693905
2L_37580	0.0	77.32313049853371	35.770031217481794	140.0494841510667	91.15881080292681	89.11067545891997	87.00556835637482	120.96774193548389	0.0	0.0	64.13134098634002	73.96983474056434	87.37287247055534	27.64976958525346	0.0	403.2258064516129	46.84482112485227	50.949109118434855	53.38213986120643	31.800142464638242	23.608068293419958	44.76970463933526	0.0	0.0	40.72987943955686	29.946870728166967	29.530518448520255	39.923347173427025	96.00614439324117	22.3641600916036	17.955347615529835	0.0	20.41649652919559	22.251325543250218	58.65102639296188	23.87717580764547	17.397086567902765	15.069837934657182	0.0	0.0	0.0	46.34779384501298	27.459821944733495	23.501920442641882	28.30758391625988	31.177253076155637	20.81549148349034	10.286372613561552	7.39863865048831
2L_37581	0.0	118.19990790685435	140.0494841510667	57.59391473168566	70.88663917719153	104.94039385628963	91.52539452828888	0.0	0.0	0.0	64.73460251515509	55.0380895955348	70.5558072917075	66.15670870374198	0.0	0.0	64.66389646534209	43.537244371069676	30.79102133817779	22.82615146521066	59.310573889112945	42.8476092640816	0.0	0.0	0.0	50.57852347380886	24.087516692649068	49.5986368090221	0.0	20.066250733421466	36.823867758126106	0.0	54.956126692190736	22.81715416467254	0.0	42.8476092640816	20.812722956294667	38.63262154015899	45.224312590448626	0.0	0.0	0.0	18.15456276032346	42.174213240052005	11.288439960174383	24.865601424301648	21.344808302276636	18.458903098142297	26.55372482374965
2L_37582	0.0	64.22552579297115	91.15881080292681	70.88663917719151	45.43056534363396	57.24706166445311	106.53281659310295	0.0	0.0	0.0	29.963399707257587	40.46064443691427	57.151208217364	25.83701151900097	0.0	0.0	60.60961147218726	77.08093588951853	32.06721287819269	59.43056014491548	61.76881169160067	52.990416543719604	0.0	0.0	76.11914168055841	32.921778184252	30.10304271521418	40.17560181616677	0.0	29.257107700846905	43.14386465482032	0.0	0.0	32.673924040255464	0.0	22.311754334197726	7.225115078020406	8.046764577015784	47.09871891484551	0.0	0.0	0.0	21.608014412545614	21.961101242559106	17.634465740347775	19.422152129833204	27.786854817018007	38.447933808037156	13.82714683738584
2L_37583	0.0	78.47815168257156	89.11067545891997	104.94039385628963	57.247061664453106	4.769390433747443	71.93830570902394	0.0	0.0	0.0	75.51376821941281	71.06925235146527	44.89324386608644	55.248618784530386	0.0	0.0	18.51495267578096	58.17393674664751	48.97927197210141	43.57146591839936	24.26022487611112	46.00643681169258	0.0	0.0	0.0	24.136574392542766	27.587526024232883	26.298847479308066	0.0	15.32130304618147	39.538610771371935	0.0	0.0	19.05500253703748	50.2260170768458	25.559131562051437	43.03883294576312	33.184568143404526	0.0	0.0	0.0	0.0	27.228261945781107	28.75136281459741	10.773911619448203	23.732224563801708	10.185954790658258	17.617544255271167	63.35850778042475
2L_37584	0.0	95.11972402597402	87.0055683563748	91.52539452828888	106.53281659310295	71.93830570902394	11.072137188208616	0.0	0.0	0.0	103.5453943008615	66.58144242036859	16.122375277304855	102.04081632653062	0.0	0.0	39.89531469424231	49.24502893816974	21.107733873691316	105.62190175754843	34.85000557600089	30.290613654788345	94.18324291742013	0.0	0.0	52.00857101250286	19.81485004121489	17.000326406267	0.0	8.25344003380609	23.66563673815582	0.0	0.0	32.26063779867485	0.0	22.02953720348243	49.936081815276445	47.66989550758904	0.0	0.0	0.0	0.0	10.667349377026795	15.488085325720629	34.82282148428794	31.960808378334146	27.435384183171795	37.96161321671526	27.304499781564
2L_37585	0.0	0.0	120.96774193548387	0.0	0.0	0.0	0.0	0.0	0.0	0.0	0.0	178.9709172259508	0.0	228.57142857142858	0.0	0.0	0.0	60.168471720818296	47.28132387706856	0.0	117.096018735363	0.0	0.0	0.0	0.0	87.37439930100481	0.0	0.0	0.0	0.0	0.0	0.0	0.0	78.83326763894364	0.0	0.0	0.0	0.0	0.0	0.0	0.0	0.0	0.0	0.0	0.0	0.0	0.0	0.0	0.0
2L_37586	0.0	0.0	0.0	0.0	0.0	0.0	0.0	0.0	0.0	0.0	0.0	745.7121551081283	0.0	0.0	0.0	0.0	0.0	0.0	0.0	0.0	0.0	0.0	0.0	0.0	0.0	364.05999708752	0.0	0.0	0.0	0.0	0.0	0.0	0.0	0.0	0.0	0.0	0.0	0.0	0.0	0.0	0.0	0.0	0.0	0.0	0.0	0.0	0.0	0.0	0.0
2L_37587	0.0	0.0	0.0	0.0	0.0	0.0	0.0	0.0	0.0	0.0	864.3789437289307	0.0	0.0	0.0	0.0	0.0	0.0	0.0	0.0	0.0	509.11312493636086	0.0	0.0	0.0	0.0	0.0	0.0	662.2735852180535	0.0	0.0	0.0	0.0	0.0	0.0	0.0	0.0	0.0	0.0	0.0	0.0	0.0	0.0	0.0	0.0	0.0	0.0	0.0	0.0	0.0
2L_37588	0.0	77.65904572564614	64.13134098634002	64.73460251515509	29.96339970725758	75.51376821941281	103.5453943008615	0.0	0.0	864.3789437289307	9.881071424336684	71.161398499384	43.07847390198354	56.80204487361545	0.0	0.0	62.18275689917688	77.75249824757832	42.299395118649805	15.67879787520931	34.91928988132097	69.89888941701382	0.0	0.0	0.0	34.741311849306086	26.472324508342748	37.8536094930796	0.0	33.079393853187035	37.94029714840726	0.0	50.330925837380775	47.01785346259064	72.29351165732875	44.14666700021925	33.356905546586255	21.22874074294224	0.0	0.0	0.0	0.0	39.19137504720779	28.968569929300138	46.52273566091749	25.619479002275007	51.314531688922514	12.679027873574876	18.239188720885693
2L_37589	0.0	44.48850925360993	73.96983474056434	55.03808959553479	40.46064443691427	71.06925235146527	66.58144242036859	178.9709172259508	745.7121551081283	0.0	71.161398499384	42.04014834166628	92.10312641638853	102.26909555768617	0.0	0.0	83.96758851083482	88.83935421865789	63.46486426452155	84.68655389240573	52.39195469143758	59.612814768081314	0.0	0.0	0.0	80.14206647295742	47.662028555512855	23.85370183895003	0.0	32.26042601133334	28.462295996493445	0.0	22.65454648429757	42.32658665178182	0.0	33.11823042671184	25.73886633163242	38.22123165530182	0.0	0.0	0.0	51.42842449021574	12.829456431967799	26.078193600783838	24.43050742163915	26.907139617303596	13.198445223152714	22.82792311555495	73.88707591897051
2L_37590	0.0	46.168620112282085	87.37287247055534	70.5558072917075	57.15120821736401	44.89324386608644	16.122375277304855	0.0	0.0	0.0	43.07847390198354	92.10312641638853	35.21420212247734	148.58381055564155	0.0	0.0	174.27725768925782	52.150354687599815	51.22570300874167	85.44350304691531	12.686459234600541	40.09709913526596	0.0	0.0	0.0	9.46634878667441	43.27923909327109	57.76058895997109	0.0	54.081045855318784	27.568031008521277	0.0	27.42844604138952	34.16392963767871	0.0	32.077679308212765	46.74406791809193	28.92214678683626	0.0	0.0	0.0	249.06290083560603	38.83238776469126	22.55253161188356	16.90208453408559	27.923289140074388	23.969549084842615	96.73425166382914	0.0
2L_37591	0.0	40.58441558441559	27.649769585253452	66.156708703742	25.837011519000967	55.24861878453039	102.04081632653062	228.57142857142858	0.0	0.0	56.80204487361545	102.26909555768617	148.58381055564152	39.183673469387756	879.1208791208792	0.0	40.85280224690412	110.02234828949632	102.66801756163458	18.026137899954936	26.764804282368686	71.90440943216664	0.0	0.0	57.720057720057724	34.94975972040192	68.48012174243866	34.81666848003482	136.0544217687075	50.70913556770463	43.62050163576881	0.0	28.93309222423147	18.019032603187117	41.55844155844156	59.21539600296077	27.393507738665935	24.406986499885594	0.0	0.0	0.0	131.36288998357966	32.770097286226324	14.273819436184132	26.74392689993314	0.0	25.284450063211125	58.309037900874635	20.969855832241155
2L_37592	0.0	0.0	0.0	0.0	0.0	0.0	0.0	0.0	0.0	0.0	0.0	0.0	0.0	879.1208791208792	0.0	0.0	0.0	0.0	0.0	0.0	0.0	0.0	0.0	0.0	0.0	0.0	0.0	0.0	0.0	0.0	0.0	0.0	0.0	0.0	0.0	0.0	0.0	0.0	0.0	0.0	0.0	0.0	0.0	0.0	0.0	0.0	0.0	0.0	0.0
2L_37593	0.0	0.0	403.2258064516129	0.0	0.0	0.0	0.0	0.0	0.0	0.0	0.0	0.0	0.0	0.0	0.0	100000.0	0.0	0.0	0.0	0.0	0.0	0.0	0.0	0.0	0.0	436.8719965050241	0.0	0.0	0.0	0.0	0.0	0.0	0.0	0.0	0.0	0.0	0.0	0.0	0.0	0.0	0.0	0.0	0.0	0.0	0.0	0.0	0.0	0.0	0.0
2L_37594	0.0	25.38792753269965	46.84482112485225	64.66389646534209	60.60961147218726	18.51495267578096	39.89531469424231	0.0	0.0	0.0	62.18275689917688	83.96758851083482	174.27725768925782	40.85280224690412	0.0	0.0	23.95858040619377	69.90081611891311	97.18234577056094	84.57303304268402	125.57213805400858	69.45505563349955	0.0	0.0	0.0	58.561929826410726	23.799069218402867	61.25586780166984	0.0	64.43436294488829	39.79379989858266	0.0	22.62417845951969	35.224873833308145	0.0	19.844301609571303	55.69278829800269	23.856247975200954	0.0	0.0	992.950054612253	0.0	32.030646922975905	26.04323623670772	27.88315285962645	0.0	46.13263528065777	45.594645364848354	16.397340351395002
2L_37595	0.0	76.91992123400065	50.94910911843484	43.537244371069676	77.08093588951853	58.17393674664751	49.24502893816973	60.168471720818296	0.0	0.0	77.75249824757832	88.83935421865789	52.15035468759982	110.02234828949632	0.0	0.0	69.90081611891313	21.721469935313465	116.63864494343026	94.9029522410383	98.63683888658736	75.71162244662554	76.16262243141556	0.0	30.38811703071631	44.68606462446095	56.08246365455766	27.495112743709807	0.0	30.034178895583175	53.58515293202647	0.0	30.465048972566226	56.919326815121764	65.63833278634723	17.81449939920601	23.075156939911135	28.91170557860996	37.605294825511436	0.0	0.0	0.0	19.409184426070414	27.55425432676941	32.85329969155445	10.338225381583898	62.1208410096944	15.349099928780177	22.080173108557172
2L_37596	0.0	60.44487427466151	53.38213986120643	30.79102133817779	32.06721287819269	48.97927197210141	21.107733873691323	47.28132387706855	0.0	0.0	42.299395118649805	63.46486426452155	51.22570300874166	102.66801756163458	0.0	0.0	97.18234577056094	116.63864494343026	40.239424576228565	44.74573237577466	116.2655505173817	83.99346950774579	59.849777059580454	0.0	23.87945650356998	45.44294999106633	62.95782140754801	50.41420672345467	56.287290329843515	36.71317439151191	51.131202666041055	225.14916131937406	47.87982164766436	54.04644826310557	51.57962604771116	59.495374234653255	36.26563672258374	17.67054282645381	29.550827423167846	394.0110323089046	0.0	54.34634928398685	16.946711067049662	29.526222237969538	25.816635502299523	12.185908215739321	41.84187953722881	30.15390553384474	26.02641681306526
2L_37597	0.0	33.606968741038145	31.800142464638242	22.826151465210664	59.430560144915475	43.57146591839936	105.62190175754846	0.0	0.0	0.0	15.67879787520931	84.68655389240573	85.44350304691531	18.026137899954932	0.0	0.0	84.57303304268402	94.9029522410383	44.74573237577466	99.51337957388371	36.9388071720388	87.56219834822669	0.0	0.0	0.0	55.125803975397346	84.0099635816808	48.05139577291871	0.0	43.74062857032881	20.067265473868407	0.0	79.86263626562312	24.86853868736392	0.0	35.02487933929068	30.245197818716335	16.84236055788635	98.58044164037854	0.0	0.0	0.0	33.92015196228079	19.699671934796715	0.0	54.20230468199508	23.26382103607753	20.118457477628272	0.0
2L_37598	0.0	16.6329572067277	23.608068293419958	59.31057388911295	61.76881169160068	24.26022487611112	34.850005576000896	117.096018735363	0.0	509.11312493636086	34.91928988132097	52.39195469143758	12.686459234600541	26.764804282368683	0.0	0.0	125.57213805400858	98.63683888658737	116.2655505173817	36.9388071720388	13.711477603672481	34.669435598923165	0.0	0.0	0.0	46.040374338936964	46.776039441556456	44.5910200820118	139.40002230400358	32.472550952679704	44.69313692189428	0.0	0.0	41.53977802988833	42.58037044922291	34.669435598923165	56.13423716939741	31.258947873828884	0.0	0.0	0.0	0.0	33.57591935064172	29.249629992180598	36.535419262203746	10.059795424000258	25.9061988352573	29.87143335085791	85.94203209934898
2L_37599	0.0	52.57048650831034	44.76970463933527	42.8476092640816	52.990416543719604	46.006436811692595	30.290613654788334	0.0	0.0	0.0	69.89888941701383	59.612814768081314	40.09709913526596	71.90440943216664	0.0	0.0	69.45505563349957	75.71162244662553	83.99346950774577	87.5621983482267	34.669435598923165	23.285106681401114	0.0	0.0	37.38345707257624	79.22549159417534	51.7444788641052	50.73672544046525	132.17722322089458	57.474732670649665	32.96022360215692	0.0	28.10857405203834	58.35178951809299	40.37413363838234	41.091364731884326	51.45153655578446	25.687404833104978	46.2620281273131	0.0	0.0	42.53979597913848	17.244626972188396	33.89723959370152	46.189856476568465	47.69281250238464	46.398494286980686	37.76492092025559	6.790756422357886
2L_37600	0.0	0.0	0.0	0.0	0.0	0.0	94.18324291742013	0.0	0.0	0.0	0.0	0.0	0.0	0.0	0.0	0.0	0.0	76.16262243141556	59.849777059580454	0.0	0.0	0.0	0.0	0.0	0.0	110.60050544430989	0.0	96.40691430389388	0.0	70.20647724959105	0.0	0.0	0.0	0.0	0.0	187.3904936802556	60.681820940082766	67.582636668987	0.0	0.0	0.0	0.0	136.10997686130392	0.0	0.0	0.0	0.0	0.0	0.0
2L_37601	0.0	0.0	0.0	0.0	0.0	0.0	0.0	0.0	0.0	0.0	0.0	0.0	0.0	0.0	0.0	0.0	0.0	0.0	0.0	0.0	0.0	0.0	0.0	0.0	0.0	0.0	554.8158011540169	0.0	0.0	0.0	0.0	0.0	0.0	0.0	0.0	0.0	0.0	0.0	0.0	0.0	0.0	0.0	0.0	0.0	0.0	0.0	0.0	0.0	0.0
2L_37602	0.0	0.0	40.72987943955686	0.0	76.11914168055841	0.0	0.0	0.0	0.0	0.0	0.0	0.0	0.0	57.720057720057724	0.0	0.0	0.0	30.388117030716312	23.87945650356998	0.0	0.0	37.38345707257625	0.0	0.0	765.2280379553107	88.25696899091396	33.62520006994042	38.465385000038474	0.0	84.03502579875291	128.5115788932583	0.0	0.0	39.81478163583012	0.0	37.38345707257625	0.0	53.92957875606034	0.0	0.0	0.0	0.0	0.0	42.05249833892632	0.0	0.0	0.0	0.0	0.0
2L_37603	0.0	31.027840660868186	29.946870728166967	50.57852347380886	32.921778184252	24.136574392542766	52.00857101250286	87.37439930100481	364.05999708752	0.0	34.741311849306086	80.14206647295742	9.466348786674411	34.94975972040192	0.0	436.8719965050241	58.561929826410726	44.68606462446094	45.44294999106632	55.12580397539735	46.04037433893695	79.22549159417534	110.60050544430989	0.0	88.25696899091393	22.902856959634285	101.8010644319297	113.12755431203973	52.00857101250286	65.42176320374735	69.47709868082444	0.0	66.36030326658593	60.27008229277036	47.65876325509353	38.804322413473635	56.5462315706407	41.984495125949984	54.60899956312801	0.0	0.0	0.0	23.487741747581936	36.375686636554875	57.93154399832611	30.025566770104746	25.774159085842125	33.43408136518041	16.031999871744002
2L_37604	0.0	14.185631279506113	29.530518448520255	24.087516692649068	30.10304271521418	27.587526024232883	19.81485004121489	0.0	0.0	0.0	26.472324508342755	47.66202855551286	43.27923909327109	68.48012174243866	0.0	0.0	23.79906921840287	56.082463654557664	62.95782140754801	84.0099635816808	46.776039441556456	51.7444788641052	0.0	554.815801154017	33.62520006994042	101.8010644319297	22.163081271132498	91.27205868184893	0.0	73.85235289903719	63.52852684969658	317.0376006594382	16.85516357936254	62.982637261472945	72.6304321510713	73.92068409157885	89.36630354158662	53.319190714214116	83.22237017310255	0.0	0.0	153.0526348011081	31.021958774203092	33.26123037725996	41.54626904117443	28.598752636804992	34.36912042547007	16.98415717818419	24.43225546366313
2L_37605	0.0	37.86436335941286	39.923347173427025	49.598636809022096	40.175601816166775	26.298847479308066	17.000326406267003	0.0	0.0	662.2735852180535	37.8536094930796	23.853701838950027	57.76058895997109	34.81666848003482	0.0	0.0	61.25586780166984	27.495112743709807	50.41420672345467	48.05139577291871	44.5910200820118	50.736725440465236	96.40691430389388	0.0	38.46538500003846	113.12755431203973	91.27205868184893	11.601136679371846	90.66840750009068	50.68982515812058	101.7424114695674	0.0	57.84414858233633	48.03245553020176	0.0	39.4618975648063	51.11507536917863	69.12679439942845	47.6009139375476	0.0	0.0	0.0	30.02781667744938	57.07353544551919	41.585821848715526	19.629242860844375	50.54964311951957	19.428944464305143	27.949160477092168
2L_37606	0.0	84.55086580086581	96.00614439324117	0.0	0.0	0.0	0.0	0.0	0.0	0.0	0.0	0.0	0.0	136.05442176870747	0.0	0.0	0.0	0.0	56.287290329843515	0.0	139.40002230400356	132.17722322089458	0.0	0.0	0.0	52.00857101250286	0.0	90.66840750009065	1417.233560090703	132.05504054089744	0.0	0.0	0.0	46.92456407079978	0.0	88.11814881392972	114.13961557777473	0.0	0.0	0.0	0.0	0.0	0.0	0.0	0.0	102.27458681066928	87.79322938614973	0.0	0.0
2L_37607	0.0	27.5739928402158	22.3641600916036	20.066250733421466	29.257107700846912	15.321303046181471	8.253440033806092	0.0	0.0	0.0	33.079393853187035	32.26042601133334	54.081045855318784	50.70913556770463	0.0	0.0	64.43436294488829	30.034178895583175	36.71317439151191	43.74062857032881	32.4725509526797	57.474732670649665	70.20647724959106	0.0	84.03502579875291	65.42176320374736	73.8523528990372	50.68982515812058	132.05504054089747	12.304629401481295	98.78926696952634	0.0	168.49554539901854	67.7712506047491	20.1684061917007	41.053380479035475	74.44713694923078	41.456681173543885	103.99334442595674	0.0	0.0	63.75070922664015	29.81888012213813	50.798858226390195	56.24185033957099	28.589235581019036	36.81180333662186	35.37188585916896	10.176718720582924
2L_37608	0.0	18.07194078186445	17.955347615529835	36.823867758126106	43.14386465482032	39.538610771371935	23.66563673815582	0.0	0.0	0.0	37.94029714840726	28.46229599649344	27.56803100852128	43.62050163576881	0.0	0.0	39.79379989858266	53.58515293202647	51.13120266604106	20.067265473868407	44.69313692189427	32.960223602156915	0.0	0.0	128.5115788932583	69.47709868082443	63.52852684969659	101.74241146956739	0.0	98.78926696952634	4.046643228509088	0.0	64.41846233130416	132.89323107073832	0.0	65.92044720431383	73.18876113384029	30.56695589799603	39.75826972010178	0.0	0.0	146.23731391301806	61.56119182467373	45.02185413766729	54.58233596519434	21.860217028234654	46.91241264908764	32.45573038375656	70.03291547027102
2L_37609	0.0	0.0	0.0	0.0	0.0	0.0	0.0	0.0	0.0	0.0	0.0	0.0	0.0	0.0	0.0	0.0	0.0	0.0	225.14916131937406	0.0	0.0	0.0	0.0	0.0	0.0	0.0	317.0376006594382	0.0	0.0	0.0	0.0	0.0	0.0	0.0	0.0	0.0	0.0	254.2394427071416	0.0	0.0	0.0	0.0	0.0	0.0	0.0	0.0	0.0	0.0	0.0
2L_37610	0.0	0.0	20.41649652919559	54.95612669219073	0.0	0.0	0.0	0.0	0.0	0.0	50.33092583738078	22.65454648429757	27.428446041389527	28.933092224231466	0.0	0.0	22.62417845951969	30.465048972566226	47.879821647664365	79.86263626562312	0.0	28.10857405203834	0.0	0.0	0.0	66.36030326658593	16.85516357936254	57.844148582336324	0.0	168.49554539901848	64.41846233130416	0.0	64.09229290177856	59.8733678270458	0.0	0.0	60.681820940082766	40.5495820013922	0.0	0.0	0.0	0.0	72.5919876593621	52.6987004500469	59.242876044155686	43.499064770107445	74.6798103132818	32.2913975716869	0.0
2L_37611	0.0	19.59633783638514	22.25132554325022	22.81715416467254	32.67392404025546	19.05500253703748	32.26063779867485	78.83326763894364	0.0	0.0	47.01785346259064	42.32658665178182	34.16392963767871	18.019032603187117	0.0	0.0	35.22487383330815	56.91932681512176	54.04644826310557	24.86853868736392	41.53977802988833	58.35178951809299	0.0	0.0	39.814781635830116	60.27008229277037	62.982637261472945	48.03245553020176	46.92456407079978	67.7712506047491	132.8932310707383	0.0	59.8733678270458	23.305065324874942	171.9998566667861	81.69250532533019	109.59562615193506	84.17860933149348	98.54158454867955	0.0	0.0	90.61295130913061	56.511302966984694	41.02480622343028	39.97006549556424	40.63570496852765	61.04345945493423	55.303950512014026	36.16204937566222
2L_37612	0.0	25.82644628099174	58.65102639296188	0.0	0.0	50.22601707684581	0.0	0.0	0.0	0.0	72.29351165732875	0.0	0.0	41.55844155844156	0.0	0.0	0.0	65.63833278634723	51.57962604771116	0.0	42.58037044922291	40.37413363838235	0.0	0.0	0.0	47.65876325509353	72.6304321510713	0.0	0.0	20.1684061917007	0.0	0.0	0.0	171.99985666678614	0.0	26.916089092254897	139.45785757866295	19.414648352181718	0.0	0.0	0.0	0.0	104.26849136526556	15.138899402013474	0.0	62.480474851608875	26.81684097613301	0.0	0.0
2L_37613	0.0	10.51409730166207	23.87717580764547	42.8476092640816	22.311754334197726	25.559131562051437	22.02953720348243	0.0	0.0	0.0	44.14666700021925	33.11823042671184	32.077679308212765	59.21539600296077	0.0	0.0	19.844301609571303	17.814499399206007	59.495374234653255	35.02487933929067	34.669435598923165	41.091364731884326	187.3904936802556	0.0	37.38345707257624	38.804322413473635	73.92068409157886	39.4618975648063	88.11814881392972	41.05338047903547	65.92044720431385	0.0	0.0	81.69250532533019	26.916089092254893	21.91539452367164	138.38689142590303	110.65343620414453	0.0	0.0	0.0	0.0	58.366429752022256	58.54977748002991	28.86866029785529	63.590416669846185	27.293231933518054	37.76492092025559	54.326051378863085
2L_37614	0.0	34.04732851041576	17.39708656790276	20.812722956294667	7.225115078020404	43.038832945763126	49.936081815276445	0.0	0.0	0.0	33.356905546586255	25.738866331632426	46.74406791809193	27.39350773866594	0.0	0.0	55.69278829800269	23.075156939911135	36.26563672258374	30.24519781871633	56.13423716939741	51.45153655578447	60.681820940082766	0.0	0.0	56.546231570640686	89.3663035415866	51.11507536917863	114.13961557777473	74.44713694923077	73.18876113384029	0.0	60.68182094008277	109.59562615193506	139.45785757866295	138.38689142590306	52.85660050245944	102.37829907670131	149.80824544582936	0.0	0.0	0.0	70.44746165768031	83.82276514537661	33.65427042776822	78.25035500950536	53.02946741445287	103.94857847261628	70.36864373235287
2L_37615	0.0	41.711158569140416	15.069837934657183	38.632621540159	8.046764577015784	33.18456814340453	47.66989550758904	0.0	0.0	0.0	21.22874074294224	38.22123165530182	28.92214678683626	24.406986499885587	0.0	0.0	23.856247975200954	28.911705578609965	17.67054282645381	16.84236055788635	31.258947873828884	25.687404833104978	67.58263666898699	0.0	53.92957875606033	41.984495125949984	53.319190714214116	69.12679439942843	0.0	41.456681173543885	30.56695589799603	254.2394427071416	40.5495820013922	84.17860933149348	19.414648352181718	110.65343620414453	102.37829907670131	22.80417852365178	33.36892685531233	0.0	0.0	122.73628268620628	80.37246898483832	84.46422784358826	66.63373849422743	41.28114662512866	86.6214030462385	61.289865652614495	9.796382196054996
2L_37616	0.0	0.0	0.0	45.224312590448626	47.09871891484552	0.0	0.0	0.0	0.0	0.0	0.0	0.0	0.0	0.0	0.0	0.0	0.0	37.605294825511436	29.55082742316785	98.58044164037855	0.0	46.26202812731311	0.0	0.0	0.0	54.60899956312801	83.22237017310255	47.6009139375476	0.0	103.99334442595674	39.75826972010178	0.0	0.0	98.54158454867955	0.0	0.0	149.80824544582933	33.36892685531233	0.0	0.0	6944.444444444444	0.0	0.0	104.07993338884263	97.50390015600624	0.0	138.27433628318585	239.15816326530611	0.0
2L_37617	0.0	0.0	0.0	0.0	0.0	0.0	0.0	0.0	0.0	0.0	0.0	0.0	0.0	0.0	0.0	0.0	0.0	0.0	394.0110323089046	0.0	0.0	0.0	0.0	0.0	0.0	0.0	0.0	0.0	0.0	0.0	0.0	0.0	0.0	0.0	0.0	0.0	0.0	0.0	0.0	0.0	0.0	0.0	0.0	0.0	0.0	715.9221076746849	0.0	0.0	0.0
2L_37618	0.0	0.0	0.0	0.0	0.0	0.0	0.0	0.0	0.0	0.0	0.0	0.0	0.0	0.0	0.0	0.0	992.950054612253	0.0	0.0	0.0	0.0	0.0	0.0	0.0	0.0	0.0	0.0	0.0	0.0	0.0	0.0	0.0	0.0	0.0	0.0	0.0	0.0	0.0	6944.444444444443	0.0	0.0	0.0	398.24771007566704	0.0	0.0	0.0	0.0	0.0	0.0
2L_37619	0.0	0.0	46.34779384501298	0.0	0.0	0.0	0.0	0.0	0.0	0.0	0.0	51.42842449021574	249.06290083560603	131.36288998357963	0.0	0.0	0.0	0.0	54.34634928398685	0.0	0.0	42.53979597913848	0.0	0.0	0.0	0.0	153.0526348011081	0.0	0.0	63.75070922664015	146.23731391301806	0.0	0.0	90.61295130913061	0.0	0.0	0.0	122.73628268620628	0.0	0.0	0.0	1321.1784912141632	41.198038973344865	239.26421468699456	89.65875876414367	98.7478769206462	169.5317532973926	0.0	0.0
2L_37620	0.0	25.456174649723035	27.459821944733495	18.15456276032346	21.608014412545614	27.22826194578111	10.667349377026795	0.0	0.0	0.0	39.19137504720779	12.829456431967799	38.83238776469126	32.77009728622632	0.0	0.0	32.030646922975905	19.409184426070414	16.946711067049662	33.92015196228079	33.57591935064172	17.244626972188396	136.10997686130392	0.0	0.0	23.48774174758194	31.021958774203096	30.027816677449387	0.0	29.818880122138136	61.56119182467373	0.0	72.5919876593621	56.51130296698468	104.26849136526556	58.36642975202227	70.44746165768032	80.37246898483832	0.0	0.0	398.24771007566704	41.198038973344865	48.81746123508177	117.88264856944183	139.79053785807346	95.45628102329134	103.0862435372855	77.71925974690953	78.91881227187531
2L_37621	0.0	17.74089773673454	23.501920442641886	42.17421324005201	21.96110124255911	28.75136281459741	15.488085325720629	0.0	0.0	0.0	28.968569929300138	26.078193600783838	22.55253161188356	14.273819436184132	0.0	0.0	26.043236236707717	27.55425432676941	29.526222237969538	19.69967193479671	29.249629992180598	33.89723959370153	0.0	0.0	42.05249833892632	36.37568663655487	33.26123037725996	57.07353544551919	0.0	50.798858226390195	45.02185413766729	0.0	52.6987004500469	41.02480622343028	15.138899402013474	58.54977748002991	83.82276514537662	84.46422784358826	104.07993338884263	0.0	0.0	239.26421468699453	117.88264856944183	46.796972547855965	116.90725747264695	82.26249030733265	85.96572669284937	53.10200683104216	53.472259355735666
2L_37622	0.0	5.539994327045809	28.30758391625988	11.288439960174383	17.634465740347775	10.773911619448205	34.82282148428794	0.0	0.0	0.0	46.52273566091749	24.430507421639145	16.90208453408559	26.74392689993314	0.0	0.0	27.883152859626453	32.85329969155445	25.816635502299523	0.0	36.535419262203746	46.189856476568465	0.0	0.0	0.0	57.93154399832613	41.54626904117443	41.58582184871554	0.0	56.24185033957099	54.58233596519434	0.0	59.24287604415569	39.97006549556424	0.0	28.868660297855293	33.65427042776822	66.63373849422744	97.50390015600624	0.0	0.0	89.65875876414367	139.79053785807346	116.90725747264695	24.33794699681903	73.71428877773668	63.276867357880164	79.5950205355153	100.18749373828165
2L_37623	0.0	12.203217744454857	31.177253076155637	24.865601424301648	19.4221521298332	23.732224563801715	31.960808378334153	0.0	0.0	0.0	25.619479002275007	26.907139617303596	27.923289140074388	0.0	0.0	0.0	0.0	10.338225381583898	12.18590821573932	54.20230468199508	10.059795424000258	47.69281250238464	0.0	0.0	0.0	30.025566770104746	28.598752636804996	19.62924286084437	102.27458681066928	28.589235581019036	21.860217028234654	0.0	43.49906477010744	40.63570496852765	62.480474851608875	63.5904166698462	78.25035500950536	41.28114662512866	0.0	715.922107674685	0.0	98.7478769206462	95.45628102329133	82.26249030733265	73.71428877773667	44.28384171183618	38.013563239363805	175.32786310400448	63.053690217219966
2L_37624	0.0	36.66364977205685	20.81549148349034	21.344808302276636	27.786854817018003	10.185954790658258	27.435384183171795	0.0	0.0	0.0	51.314531688922514	13.198445223152712	23.969549084842615	25.284450063211125	0.0	0.0	46.13263528065777	62.1208410096944	41.84187953722881	23.26382103607753	25.9061988352573	46.398494286980686	0.0	0.0	0.0	25.774159085842125	34.36912042547007	50.54964311951957	87.79322938614973	36.81180333662186	46.91241264908764	0.0	74.6798103132818	61.04345945493423	26.81684097613301	27.293231933518054	53.02946741445287	86.6214030462385	138.27433628318585	0.0	0.0	169.5317532973926	103.0862435372855	85.96572669284937	63.27686735788016	38.013563239363805	32.631111807241496	169.3155138161459	121.78290168060404
2L_37625	0.0	9.05902133580705	10.286372613561552	18.458903098142294	38.44793380803715	17.617544255271167	37.96161321671526	0.0	0.0	0.0	12.679027873574878	22.827923115554945	96.73425166382911	58.30903790087463	0.0	0.0	45.594645364848354	15.349099928780175	30.153905533844746	20.118457477628272	29.871433350857902	37.76492092025559	0.0	0.0	0.0	33.43408136518041	16.984157178184187	19.428944464305143	0.0	35.37188585916896	32.45573038375655	0.0	32.2913975716869	55.303950512014026	0.0	37.76492092025559	103.94857847261628	61.28986565261449	239.15816326530611	0.0	0.0	0.0	77.71925974690953	53.10200683104216	79.5950205355153	175.32786310400448	169.3155138161459	0.0	70.21157086687886
2L_37626	0.0	39.09507923269392	7.39863865048831	26.553724823749654	13.82714683738584	63.35850778042476	27.304499781564004	0.0	0.0	0.0	18.239188720885696	73.88707591897051	0.0	20.969855832241155	0.0	0.0	16.397340351395005	22.080173108557172	26.02641681306526	0.0	85.94203209934899	6.790756422357887	0.0	0.0	0.0	16.031999871744002	24.43225546366313	27.949160477092175	0.0	10.176718720582922	70.03291547027102	0.0	0.0	36.16204937566222	0.0	54.3260513788631	70.36864373235287	9.796382196054997	0.0	0.0	0.0	0.0	78.91881227187531	53.472259355735666	100.18749373828165	63.053690217219966	121.78290168060404	70.21157086687887	67.33439946132481
2L_37627	0.0	0.0	93.77344336084022	0.0	0.0	0.0	0.0	0.0	0.0	0.0	0.0	104.05285885229698	0.0	0.0	0.0	0.0	0.0	0.0	0.0	0.0	272.31632264037904	0.0	0.0	0.0	0.0	0.0	0.0	0.0	0.0	0.0	0.0	0.0	0.0	91.66659027784144	0.0	0.0	0.0	0.0	0.0	0.0	0.0	0.0	0.0	96.81854268729546	0.0	0.0	0.0	0.0	0.0
2L_37628	0.0	21.702896034446837	21.562877350353627	27.63899929133606	51.812188875001944	10.551684259841554	28.420459092728002	0.0	0.0	0.0	0.0	23.9265932120255	33.10690966034794	26.192295099858125	0.0	0.0	6.827005723078897	32.1756533266408	21.672111784752587	12.049557419755972	8.945455976727501	25.44588254519896	0.0	0.0	0.0	43.38682929385265	40.689317731692604	46.54634823534066	0.0	21.18530062153435	34.01777088350954	0.0	77.3612091556991	45.168029586866105	27.77970692409195	45.23712452479814	54.93350482352795	32.62966109610373	0.0	0.0	0.0	0.0	43.810290489607375	57.247938915177	65.54884044101259	65.63075089454713	123.94338266279962	107.18573143543132	70.08641655160814
2L_37629	0.0	22.159977308183237	31.45287101806653	45.15375984069753	27.431391151652093	21.54782323889641	11.607607161429314	52.00208008320333	0.0	0.0	31.015157107278327	16.28700494775943	33.80416906817118	41.601664066562655	0.0	0.0	23.235960716355372	15.644428424549737	34.4221806697327	32.808883333251316	48.713892349605	19.245773531903524	0.0	0.0	78.79103042909595	29.53372831287214	45.008458127938965	15.842217847129728	0.0	40.37876434635866	49.62030542290395	0.0	52.660334261471725	20.49746948490474	94.54923651491515	46.189856476568465	29.91490704690508	41.64608655889215	32.50130005200209	0.0	0.0	0.0	80.14657503862878	86.597968498257	73.0138409904571	75.94805510433476	88.20411813522689	112.75961242531334	38.166664281250156
2L_37630	0.0	45.35295483571346	20.599019486672436	9.241238843514406	28.872777878832498	26.460066467686968	19.005047740679927	0.0	0.0	0.0	63.47610378596874	17.14280816340525	41.510483472601	58.383506659368734	0.0	0.0	0.0	23.053054299164096	54.34634928398685	20.144151548480934	0.0	18.906575990728214	0.0	0.0	64.50198021079248	22.317854227587436	25.508772466851347	19.453757931053936	152.04038192543942	28.333648545173396	32.49718086955957	0.0	32.33263818161243	20.136211402029026	0.0	28.35986398609232	24.48972594772178	68.18682371455904	0.0	0.0	0.0	0.0	59.508278517053704	58.486808034598674	39.8483372285083	109.71986324516246	103.60273812618436	65.16016368233117	0.0
2L_37631	0.0	26.50101763907734	45.13721714010592	53.999179212475966	28.118638158116724	12.884472664302796	41.64445628997868	0.0	0.0	0.0	0.0	33.39009649737888	20.213127213337426	42.643923240938165	0.0	0.0	16.672668827444546	56.127305709718556	8.821142514378462	0.0	0.0	27.61912127003767	0.0	0.0	0.0	16.301193899441195	24.842498559135084	14.209228041058985	0.0	51.73798230147101	47.47256085982303	0.0	0.0	44.123097559110235	0.0	41.42868190505651	44.718879237561	19.92174737630587	0.0	0.0	0.0	0.0	66.86995131867543	46.602955248735505	116.4225673504552	64.11242755295686	110.06912340950117	118.98416082851051	0.0
2L_37632	0.0	15.456523889603325	19.74446277510618	11.810484245601382	16.399989176007143	15.029548091547984	20.240686045909115	0.0	0.0	0.0	16.224740782724762	26.77747673402419	17.683736974454074	31.089693766516397	0.0	0.0	14.586317450778472	36.009422683841194	33.441632774858064	0.0	44.595872206068606	18.122230822451268	0.0	0.0	54.95652938525626	14.261327415833211	39.845313249363564	24.86228366705424	64.77019534690918	33.19337798144429	34.61002804796673	0.0	68.8695747992452	30.023551331480164	0.0	28.1901368349242	33.906545215160506	11.61921283318819	34.00435255712731	0.0	0.0	125.07348066989357	39.00140795082702	97.39797901458616	67.90260729036343	42.06724027685853	84.25857270792609	41.63798272301303	49.91464595541624
2L_37633	0.0	27.361534997748535	13.31510643208408	19.91164010586621	37.32644757147911	3.8008130699319196	32.75938884084179	0.0	0.0	0.0	21.883011233643817	36.936760572224294	17.88811698351491	25.15921062976649	423.35210194318614	0.0	39.346397320903804	9.934255099749855	36.43029907974463	43.40360666609953	12.888939871806604	20.368531921766916	0.0	0.0	0.0	28.852305768080836	36.64165995513596	33.532839757876125	0.0	36.62946639109098	17.50501693785439	524.1502214534686	13.933107152560556	28.201223976507084	40.02601691099215	40.73706384353383	36.936760572224294	41.13725710286165	0.0	0.0	0.0	0.0	71.01390097111509	68.7374353696264	55.80850641840754	42.55343292727902	28.410797401791992	63.17882133590915	0.0
2L_37634	0.0	8.990218642117377	35.72886892609228	36.637417794793826	0.0	26.225610182530247	18.836648583484028	0.0	0.0	0.0	12.582731459345196	16.990909863223177	0.0	43.399638336347195	0.0	0.0	0.0	22.848786729424667	35.90986623574827	0.0	0.0	37.478098736051116	0.0	0.0	0.0	11.060050544430988	8.42758178968127	28.922074291168162	0.0	7.020647724959105	40.26153895706509	0.0	32.04614645088928	44.90502587028435	46.02991944764097	56.21714810407668	36.40909256404966	33.7913183344935	237.34177215189874	0.0	0.0	0.0	49.906991515811434	31.61922027002814	19.747625348051898	54.3738309626343	84.01478660244202	32.2913975716869	46.45221228661015
2L_37635	0.0	34.5970139811476	25.25422587379622	5.035414067134155	26.22058116344914	38.44719470043868	5.177784405341817	0.0	0.0	0.0	6.917437615088869	37.36344827264108	15.078964768752767	7.953076846605031	0.0	0.0	18.656681610668635	29.309624359480033	42.77364025065353	21.952499182269406	24.445932930138408	20.603826027474174	0.0	0.0	0.0	27.361502912631984	46.331173374030634	26.500160855976397	82.84455048546907	23.157877673142764	44.2680804120827	0.0	52.85272587933722	38.40173093059189	0.0	25.754782534342716	23.352155170400682	37.15398953966579	0.0	0.0	0.0	159.9756836960782	59.86186873788732	37.66288473361042	32.569152452945715	35.870836292677325	41.055706435276704	44.38100918864414	76.61220815536956
2L_37636	0.0	0.0	0.0	0.0	0.0	328.86082609839514	0.0	0.0	0.0	0.0	0.0	0.0	0.0	0.0	0.0	0.0	0.0	0.0	0.0	0.0	0.0	0.0	0.0	0.0	0.0	0.0	0.0	0.0	0.0	0.0	0.0	0.0	0.0	0.0	0.0	0.0	0.0	0.0	0.0	0.0	0.0	0.0	0.0	0.0	0.0	0.0	0.0	0.0	0.0
2L_37637	0.0	0.0	0.0	0.0	0.0	0.0	0.0	0.0	0.0	0.0	0.0	223.7136465324385	0.0	0.0	0.0	0.0	446.8275245755139	0.0	0.0	0.0	0.0	0.0	0.0	0.0	0.0	0.0	0.0	0.0	0.0	0.0	0.0	0.0	0.0	0.0	0.0	0.0	0.0	0.0	0.0	0.0	0.0	0.0	0.0	208.15986677768527	0.0	0.0	0.0	0.0	0.0
2L_37638	0.0	19.21610586383314	30.547409579667644	15.662099598423765	8.155622322916972	18.68527421013609	8.052463409606267	0.0	0.0	0.0	10.75796304424535	12.10571680370338	17.588045757059845	0.0	0.0	0.0	24.178978602571096	6.511739363724923	5.117026393622138	17.070206344654295	31.6818232509099	28.037592804432183	0.0	0.0	0.0	16.548181685796365	21.616200044961698	24.72774750002473	0.0	12.005003685536131	20.653646607845083	0.0	0.0	34.12695568785439	19.67729240456513	32.042963205065355	10.376328688888611	46.22535321948029	33.82034632034632	0.0	0.0	0.0	32.97180716535556	45.05624822027819	25.325688352209415	65.08382797042592	31.924810685872636	69.02111493948229	29.786727034433458
2L_37639	0.0	15.652391685449535	19.994668088509734	27.907013829918714	12.455859547727739	19.0250064685022	20.49717958808868	55.09641873278236	0.0	0.0	10.953562372322537	2.465164149117779	0.0	37.78040141676505	0.0	0.0	24.618596395345115	29.835605811976016	18.235221329998893	26.07086059910838	32.25785640092645	22.430074243545747	69.7423021933954	0.0	27.82647410746584	14.442049471240464	18.3410182199675	12.588671454558044	0.0	15.27909559977326	0.0	0.0	27.89692087735816	28.23229970540681	20.035061357375408	28.547367219058223	10.564989210504768	26.4745204802478	0.0	0.0	0.0	0.0	31.596512534928955	36.70036218669933	25.786155413158674	18.933477227760264	28.44210406559562	56.22083544161466	20.218869259736646
2L_37640	0.0	16.568287855224092	18.81302362915768	16.87999225771022	41.0191020098188	5.370200115137091	23.143005258090795	0.0	0.0	0.0	7.729671736300703	31.312952080745664	8.424755976943128	26.660742057320597	0.0	0.0	13.89821227295533	9.357460609769564	40.442812025486326	0.0	18.210889383415708	28.778866642185445	0.0	0.0	0.0	16.985691932543705	10.354260674725042	29.61176605757238	0.0	30.18987707544623	9.893193087428127	0.0	0.0	15.325285310836634	0.0	23.023093313748355	37.2773239056496	45.66820471644611	0.0	0.0	0.0	0.0	22.29691689381651	35.61055263692905	36.393368642988335	6.6804551260468275	11.469099950912252	29.755292474688165	28.53596244667342
2L_37641	0.0	17.045454545454543	14.516129032258064	5.788712011577425	18.085908063300675	8.287292817679559	14.880952380952381	0.0	0.0	0.0	11.928429423459244	25.055928411633108	26.002166847237266	27.428571428571423	0.0	0.0	10.723860589812332	2.4067388688327314	20.803782505910164	25.236593059936908	28.103044496487115	19.245003700962247	0.0	0.0	20.2020202020202	10.484927916120576	13.315579227696405	12.185833968012187	95.23809523809524	11.092623405435386	22.900763358778626	0.0	30.379746835443036	23.64998029168309	14.545454545454547	35.52923760177646	24.928092042186	19.220501868659905	25.000000000000004	0.0	0.0	137.9310344827586	32.97491039426524	23.31390507910075	28.081123244929795	17.18213058419244	56.04719764011799	40.81632653061225	44.03669724770642
2L_37642	0.0	10.069384774016156	17.150436002195256	20.517646543870832	17.806699022625903	9.791224973628967	14.065172382752724	0.0	0.0	0.0	14.093134952102133	16.915965711337503	35.841045985086026	21.604104779908184	0.0	0.0	29.563257769646473	11.374002215655633	8.937868407763434	37.270488332846334	44.270706516205294	20.98844376286417	0.0	0.0	23.868171316186437	35.09841181751138	18.878420455146134	17.996564815707977	0.0	39.31695441435038	12.025185548613015	0.0	83.75008973223899	26.07905829265621	17.18508334765424	34.98073960477361	4.53106224410826	17.662191908293863	0.0	0.0	0.0	108.64133150815897	37.26514489365883	23.609814757393412	55.295217479776696	48.7205971196383	13.940701830692964	24.111724084718954	0.0
2L_37643	0.0	10.003201024327787	28.396183552930484	13.588525848773296	10.613795811796175	9.72686950431873	24.45226917057903	0.0	0.0	0.0	9.333669345429769	12.60358572013738	15.259487586406848	26.82763246143528	0.0	0.0	16.782254444150755	22.598487031293256	6.659341391136417	22.215310792197982	10.994931336653801	13.900327700225532	0.0	0.0	0.0	20.510422371127888	15.628614117014559	10.726966521137488	0.0	18.227315454940776	26.878830233308246	0.0	23.771319902537588	25.907646641906357	17.072129748186086	17.375409625281915	22.506403071673894	2.5065860548591425	29.342723004694836	0.0	0.0	0.0	35.33747286586905	19.545527396965753	21.972709894311265	16.133455947598534	55.396291218302935	23.95324326913864	43.071886979368564
2L_37644	0.0	2.9704193756891373	8.432158227762713	24.21042246581942	12.606934381221718	11.553454367321285	18.67120750433172	0.0	0.0	0.0	4.157406044702093	22.455573052189557	27.18754375495323	0.0	0.0	0.0	26.163050372468398	20.131650931265003	7.909882706326819	19.79030196042731	14.692097708326598	7.73936062355719	52.94114532873804	348.52920674752545	0.0	14.617214437641957	30.629730553044844	12.741357139285013	0.0	20.87695747572532	23.94475466204373	0.0	42.35291626299043	14.836875967178852	15.208547203528383	40.24467524249739	28.069466315236948	22.32968756524456	26.139690506064408	0.0	464.7056089967006	0.0	29.981007032045202	29.600315643836467	22.836547087981387	32.33776145080133	27.75896336927194	16.003892146570045	7.674037579762027
2L_37645	0.0	0.0	9.185098096847673	32.965330362058225	17.165820105638456	0.0	0.0	0.0	0.0	0.0	45.28636835026288	40.767862693838445	24.679353499655722	0.0	0.0	0.0	0.0	0.0	21.540466458801166	35.92909034729058	0.0	8.430437927528583	0.0	0.0	0.0	29.854578348862688	45.49742332925879	0.0	0.0	50.53586972863501	14.490485547189715	0.0	0.0	0.0	0.0	16.860875855057166	10.919963221563869	24.323591329612633	0.0	0.0	0.0	0.0	0.0	9.48336522905172	0.0	0.0	0.0	87.16470642926875	83.59281937681553
2L_37646	0.0	12.224221561570959	6.940203209149964	24.908399361348643	0.0	0.0	25.61265470043439	0.0	0.0	0.0	17.109049660727546	0.0	0.0	19.670518809933615	0.0	0.0	0.0	51.78009614528252	0.0	0.0	0.0	44.58990662873552	0.0	0.0	0.0	30.077245886748646	22.9183807705618	13.108685421699855	0.0	47.73073754490269	0.0	0.0	43.57393407263775	20.35282297046738	0.0	0.0	24.753169643372836	18.378754894492165	0.0	0.0	0.0	0.0	24.67627807697765	28.662288024466132	53.70266445769707	73.93343624867659	25.3859940393686	21.953704028943765	31.581108181086073
2L_37647	0.0	7.123643658247469	20.221956191154106	65.31896703134005	7.558470437688348	13.853715843663588	29.851459139322728	0.0	0.0	0.0	9.97026865885928	22.438680695329836	0.0	34.38888092849978	0.0	0.0	17.926881627904265	6.0349520281663285	28.454156796631025	15.820331657432867	11.744836382684353	14.848394183290063	126.96316798496755	0.0	0.0	8.763731123470892	66.77823083097495	15.278126840536844	0.0	44.50400563865752	19.14139364658862	0.0	25.392633596993512	19.767619769043037	36.47305553022704	14.848394183290063	9.616577440855643	26.775467887913607	62.68806419257773	0.0	0.0	0.0	39.545158773812474	50.10869410897137	7.823783362568204	25.85074812065061	7.396821733637491	12.793482488281171	0.0
2L_37648	0.0	21.82628373470414	7.435017943176637	26.68429015785537	9.26342351121731	16.978678175946644	22.86563057921386	0.0	0.0	0.0	0.0	13.750070469111153	6.659026543545704	7.024321713934497	0.0	0.0	27.463277478519597	22.18874187614688	11.62417304906418	19.388900629945383	28.788203745633187	22.747155809373375	0.0	0.0	0.0	21.481106158821092	20.460324566220656	14.043293601735002	0.0	20.453515805965676	15.63939312898902	0.0	31.120412656671824	33.9172018114693	44.70022908867408	22.747155809373375	32.41088039147629	16.40758542363237	0.0	0.0	0.0	0.0	13.217809676758463	33.26463759200871	38.35433073131161	15.84093170023888	18.130623892898775	7.83964477001618	33.83274220014322
2L_37649	0.0	15.507145692735211	6.603042682067896	7.899443247239934	16.453700930950397	18.848464377910204	12.184185901434809	0.0	0.0	0.0	10.851919053365398	2.44228871760304	17.741653143584383	31.19151590767311	0.0	0.0	19.512118977096673	39.41166269922595	23.227724612097	0.0	12.783408158882422	20.201759007560305	0.0	0.0	0.0	21.462052230050308	18.170823181900115	33.2582804803826	0.0	27.247164478416614	24.306365767747813	0.0	27.6380520700901	23.66719279553439	39.69829297340215	4.040351801512061	20.933903293740343	26.228850803302272	34.11572052401746	0.0	0.0	0.0	15.651656727864644	9.089950514309399	51.09374680664082	9.378892240279717	24.152722494879622	13.924783887354067	10.015624374023474
2L_37650	0.0	12.032651803935158	17.078602560424095	9.194269395771004	6.383562072321289	20.475451688464247	12.605635223170166	42.35493434985175	0.0	0.0	0.0	7.580301449637898	13.76650087210783	14.521691777092032	0.0	0.0	26.495490656743726	25.484316696661708	18.023376319085855	20.041767042516607	9.919188372330622	28.215722364816124	0.0	0.0	21.391380984773615	27.755527096888436	19.739316940676584	9.677441207125307	0.0	18.79309344419379	21.554673969390205	0.0	0.0	15.02540043944288	30.803588618074006	9.405240788272042	20.304378882958655	13.56805158030489	26.471833968657347	0.0	0.0	0.0	37.952450134275765	35.26638996657099	52.86107251151545	21.832440386521526	37.482242787479436	27.01207547822178	54.400833109901335
2L_37651	0.0	12.16142590286426	13.809102960671675	12.39022262752017	6.451879303403495	17.738212366608643	15.925676777560339	0.0	0.0	0.0	0.0	11.492139376666358	23.189717864616572	19.569471624266146	0.0	0.0	11.476734364097101	5.151410250070059	16.192234204475533	6.752085043861544	15.038016104712714	17.427476349330277	0.0	0.0	0.0	22.44205461498411	19.950568192182114	13.041346284259616	0.0	11.871386349995062	24.50852243019973	0.0	0.0	20.24827079767388	15.566625155666252	19.011792381087574	22.573845204166062	25.140972288249017	0.0	0.0	0.0	0.0	23.015171601119455	23.168478322858803	26.71339730301541	36.77682059972697	15.784741584838565	21.84092815208275	7.854719115244438
2L_37652	0.0	5.249277699388564	23.84188064754548	21.392136036871484	5.5696932936993955	5.104270028134736	10.998486608242706	0.0	0.0	0.0	0.0	23.14849261976451	24.022696643789054	8.446837715130398	0.0	0.0	6.60498927679991	13.341124550070575	20.967327661671202	23.3154037878205	25.963640517818845	13.676874538747406	93.55674684479871	0.0	0.0	12.915653998670333	29.524565915069633	5.629080731712946	0.0	12.297808653476038	14.10492939072347	0.0	18.71134936895974	23.30621364048592	26.87630182086945	16.412249446496887	28.34509300379328	19.730333691241587	0.0	0.0	0.0	0.0	21.1927827978182	21.53908451505982	11.53039469694087	19.04892525963685	27.252887170866885	47.136371178183026	27.1228733972077
2L_37653	0.0	10.255989497866754	11.645510655642248	0.0	21.764028957040527	19.945349741707723	5.372184975073061	0.0	0.0	0.0	0.0	16.152609857937797	15.645106406279945	0.0	0.0	0.0	6.45238302636121	13.032881961188078	17.069069991721502	22.776708537849196	8.454586190278917	2.6721749098809013	0.0	0.0	0.0	25.234483552636767	14.421204939743399	21.99609019496784	0.0	4.004557186077756	22.965065542297058	0.0	0.0	11.38386536302435	26.25533311453889	32.06609891857081	24.228914786906692	26.984258540035963	0.0	0.0	0.0	0.0	33.64258633852206	12.02367461531756	22.52797693135162	6.202935228950339	15.973930545349988	9.209459957268106	0.0
2L_37654	0.0	17.155248133509	0.0	34.95599040807623	0.0	16.68134625136787	0.0	0.0	0.0	0.0	24.010526214692522	10.80742253779896	0.0	27.605244996549345	0.0	0.0	0.0	43.60034182667992	22.841219264284327	38.09872140690958	0.0	8.939522343442144	0.0	0.0	0.0	31.657391051088698	16.08161742475411	18.396488478279267	0.0	0.0	0.0	0.0	61.15085916957133	9.52092604335068	0.0	71.51617874753715	0.0	12.896203615579646	0.0	0.0	0.0	0.0	17.315117829376828	50.280161057411895	18.841333363479468	20.75136543984594	35.62623801177091	30.809425219363106	0.0
2L_37655	0.0	12.984045205251787	7.3715869552397235	7.936990875106157	24.79786297527515	10.100295938671003	16.322799686602245	0.0	0.0	158.96987520864795	32.710501161222794	14.723384415297597	15.84531800562905	20.893183598850875	0.0	0.0	9.802431983375074	10.99972060709658	13.830003327844551	11.534091892110105	8.562780163463474	17.59141106120864	0.0	0.0	0.0	25.557411130092817	9.737169453525707	2.7846969762367886	43.52746583093933	14.195313315913655	18.607160965897727	0.0	9.256473746326337	20.176704697353035	0.0	16.23822559496182	15.775054730675995	25.37746539636185	45.70383912248629	0.0	0.0	42.026518733320735	26.210086951963465	24.355084961191697	34.224403711066174	31.411573280059304	35.05309195234937	9.327314106629855	40.25292252989618
2L_37656	0.0	7.887032456715966	20.150095824900145	20.088534187872796	4.184228221196715	26.842055211806823	4.131302715422649	0.0	0.0	0.0	11.03870944240167	17.390289014181782	6.015678060160391	12.691361941778379	0.0	0.0	14.885980829833889	36.74920538195454	26.252817255451728	0.0	0.0	16.439588007484947	0.0	0.0	0.0	4.8514380511385236	22.180309651909614	16.91537197114407	0.0	6.159146810347244	28.25684910701293	0.0	14.056888226653266	8.754388410765534	0.0	20.54948500935618	34.60312609964742	32.609278881371296	0.0	0.0	0.0	0.0	11.940797525866753	34.67404776974213	25.986603039912826	23.85081980037818	16.37897005760484	35.41116613219413	20.376039814781798
2L_37657	0.0	8.163531870428422	16.99419107650476	19.40660157138025	2.88727778788325	29.10607311445566	11.403028644407954	38.31417624521073	0.0	0.0	7.617132454316248	13.7142465307242	16.604193389040404	4.378762999452655	0.0	0.0	10.27189711667848	6.915916289749228	19.926994737461843	30.216227322721394	22.432187497195972	14.17993199304616	0.0	0.0	0.0	23.433746938966802	7.652631740055405	17.508382137948544	0.0	10.625118204440025	12.186442826084837	0.0	38.79916581793492	13.59194269636959	13.932427725531173	31.195850384701554	5.510188338237401	36.82088480586188	0.0	0.0	0.0	44.0392830404721	15.105947623559784	20.73623193953953	35.86350350565747	23.04117128148411	36.73187988110173	24.43506138087419	21.090372245070128
2L_37658	0.0	0.0	7.665889856494542	0.0	28.6532130280429	13.129424616095623	7.072695998551511	0.0	0.0	0.0	9.449009365858084	12.759333452420446	0.0	43.454644215100494	0.0	0.0	8.494819858850073	11.43887295072591	22.472112108872885	14.993223063175444	0.0	14.072099810589537	0.0	0.0	0.0	16.611102528708138	18.986092054700197	14.479365456288244	0.0	36.905115892608215	0.0	0.0	24.065071954565145	7.493656619671448	34.566194262011756	0.0	22.78452402217937	10.150243910361166	0.0	0.0	0.0	0.0	13.628248633768074	35.61670724333018	7.414745259011881	40.832059373080895	14.02021153695167	24.249243423605183	0.0
2L_37659	0.0	7.098723365589932	0.0	10.84841081629952	7.532029011869348	3.4513130175243867	7.436757811570406	0.0	0.0	0.0	0.0	8.944073824385347	5.414410887730566	11.422859998572143	0.0	0.0	13.398126673928452	12.027680503911704	0.0	23.64748225256457	11.70374999853703	9.247781734595323	0.0	0.0	25.239905299875314	13.099610090105669	13.308924765313748	11.418510089966441	0.0	11.087079865502634	6.358144083174698	0.0	25.30380379430538	7.879387070359184	0.0	22.194676163028774	28.748808721238614	24.013620525562096	0.0	0.0	0.0	57.442543096267954	30.45072445855925	22.886142274408176	11.694620708366566	21.466929765357875	18.427364488847022	25.497455353955672	36.67890825229587
2L_37660	0.0	13.269075623115791	13.183468683611817	3.379677727450621	3.5197547998016265	6.451263286376738	3.4752340917684212	0.0	0.0	406.1490973336311	0.0	14.628636391658752	15.18108760347809	16.013878694868886	0.0	0.0	8.348015405427628	25.29267844406187	4.416751413084405	22.10117327761873	0.0	10.371683092531661	0.0	0.0	0.0	12.24302652512912	21.767644697308462	10.671853661850934	0.0	15.543143491969248	14.855962529697068	0.0	11.824593973004452	18.41038478256507	33.96883359517643	17.28613848755277	6.717230996169835	12.468538759574903	0.0	0.0	0.0	53.686374934905274	13.392730091288195	11.66706399501272	21.85981881124848	40.126414255470436	6.888959615540942	35.74526494390377	34.28047427036153
2L_37661	0.0	0.0	4.198082315998052	3.7667308768723475	11.76855027544292	14.380171469164598	0.0	0.0	0.0	0.0	5.174574624093026	6.9874121769632005	5.63989390231591	0.0	0.0	0.0	23.260152242348457	9.396429732558817	14.767722189610168	24.63228109702327	6.0955761965311295	5.779743232980294	65.89395027642513	0.0	0.0	13.645143045445831	13.863174625399694	0.0	123.94338266279964	11.548801046783328	9.93439326686562	0.0	39.536370165855075	20.51880990081823	18.929534806682124	3.853162155320196	22.45953914023886	11.117185417699059	0.0	0.0	0.0	0.0	18.65814362665801	10.836015969686894	0.0	8.944367821026777	7.677908660527411	13.279648142442818	47.75800065906041
2L_37662	0.0	14.61372989150767	5.531218195495375	4.962887527072551	5.168583694358904	0.0	5.103207263701091	0.0	0.0	0.0	0.0	9.206322902569486	0.0	15.67705271408975	0.0	0.0	0.0	8.25356265031801	6.485778309611599	10.81815546122124	8.03127700516893	2.5383828876440657	0.0	0.0	0.0	5.992757153704033	0.0	5.223694259264482	0.0	7.608109331574338	26.17828458936743	0.0	17.36382420864371	5.406945654248535	0.0	0.0	6.5759449304067745	7.323769954526712	0.0	0.0	0.0	0.0	19.666553583983557	5.710833107755426	0.0	11.784726052258188	15.174138412420945	17.49671061840374	0.0
2L_37663	0.0	5.90380110330235	16.759177325503448	0.0	6.264168766729245	0.0	6.18493448917389	0.0	0.0	0.0	0.0	7.438525237986317	9.006015117496975	28.500178126113287	0.0	0.0	14.857108049061141	5.001535471389717	23.581707669360878	0.0	9.733667392798253	3.0764440982419354	0.0	0.0	0.0	3.631521167955312	0.0	0.0	0.0	13.831201253660081	10.575765844083598	0.0	0.0	16.38264082272312	0.0	18.45866458945161	3.9849242346355265	0.0	51.95344970906068	0.0	0.0	0.0	11.917637209246895	10.382038243276073	12.968099771372401	7.141367657602843	0.0	10.602744838583812	0.0
2L_37664	0.0	7.547579943966766	6.427616468410407	7.689574935676705	0.0	3.6695416302158863	0.0	53.13496280552604	0.0	0.0	10.563610895730822	9.509613030071772	0.0	0.0	0.0	0.0	0.0	12.7881980278041	7.536874156812202	0.0	12.443785200357386	1.9665049150823848	0.0	0.0	0.0	6.963953185521105	17.68807017494209	4.04683646652902	0.0	2.9470306603175835	6.7601733849269765	0.0	13.451889317854691	8.377605487666699	19.32180465655492	7.866019660329539	5.094435551824165	8.51067209912323	33.20935175345377	0.0	0.0	0.0	13.331352675221586	4.424226711534224	4.144692886546492	13.694578042661348	7.837015163056937	6.777418725194647	0.0
2L_37665	0.0	6.706584256159328	3.8076091260775535	13.66551466378051	7.1159537548397385	13.042638995403776	14.051890822429067	0.0	0.0	0.0	0.0	16.899992183753618	20.461258142301915	21.58370430325105	0.0	0.0	0.0	0.0	0.0	0.0	0.0	10.484312323470391	0.0	0.0	0.0	8.250651492068444	6.286864602311806	7.191828356947703	0.0	10.474620779447957	12.013830321466074	0.0	0.0	22.33237043596137	0.0	6.989541548980261	4.52678362064829	0.0	0.0	0.0	0.0	0.0	6.7690828908045395	7.862506771583957	14.731467445666667	0.0	13.927537806301375	0.0	0.0
2L_37666	0.0	0.0	14.017119575374723	11.179436098063777	2.9106971905659647	10.669876165417223	2.873880336221008	38.62495171881035	0.0	0.0	3.8394584213529175	0.0	4.184718496079128	0.0	0.0	0.0	6.903476625345907	9.296017260844849	5.4787165558596245	6.092263678045796	13.568484210354924	10.006464175857605	0.0	0.0	0.0	1.6874159772306836	7.714704071666515	11.766931216697746	0.0	4.284520434698874	12.285289986898967	0.0	19.55693757914448	10.657259047365883	14.04543698865831	2.8589897645307443	1.8516275991759517	10.310985509559625	24.140594824256468	0.0	0.0	0.0	8.30644122985169	8.040164804082089	6.025733497474313	23.228063748425466	5.696895533747839	14.7799560148509	14.174294208737743
2L_37667	0.0	0.0	11.279043537108054	0.0	5.269786731730967	0.0	5.203130203130203	0.0	0.0	0.0	0.0	0.0	7.576388941502701	0.0	0.0	0.0	6.249336008049145	4.207585435022258	6.612772570219378	0.0	8.188532778696713	12.940427448199468	0.0	0.0	0.0	21.38534248625992	0.0	15.977929153862132	0.0	3.8785396522501348	26.690866385522874	0.0	0.0	2.7564079594036235	0.0	15.528512937839363	0.0	0.0	0.0	0.0	0.0	80.37939072421831	10.02581647742938	8.733980424238544	0.0	6.007737966500853	5.157084803102502	0.0	0.0
2L_37668	0.0	3.5851957230049103	2.035465958867304	7.3052902720563155	7.608071707597459	3.4861571671207967	3.7559193288622867	0.0	0.0	0.0	5.017848487068503	9.034372399088884	10.938148598030148	0.0	0.0	0.0	13.533392970485023	12.14911089769173	7.160220678001296	0.0	0.0	5.604687910426625	0.0	0.0	0.0	2.2053104316255627	10.082467865494502	7.689193568912282	0.0	5.5995070194020125	9.633503011433042	0.0	0.0	15.917873324370245	36.71240420357028	14.945834427804334	7.259763534982139	10.780471068854059	63.099444724886425	0.0	0.0	58.022477907941536	9.046515372743572	10.507817606142618	15.750251413388186	8.67346319242425	11.16804331413919	0.0	9.262303812827364
2L_37669	0.0	4.138853570671753	4.699601473795022	4.216719122652552	8.782977886218278	0.0	13.007825507825508	0.0	0.0	0.0	11.585498663033453	2.6073851577207283	12.627314902504502	13.32001332001332	0.0	0.0	0.0	3.506321195851882	8.265965712774223	0.0	0.0	2.1567379080332447	0.0	0.0	0.0	5.0917482110142664	0.0	0.0	0.0	9.696349130625336	7.414129551534131	0.0	0.0	4.594013265672706	0.0	4.313475816066489	8.380880864102341	9.33396555393352	0.0	0.0	0.0	0.0	16.709694129048966	7.278317020198785	18.182545483637526	0.0	4.297570669252085	7.433043147328862	0.0
2L_37670	0.0	0.0	5.92108379517787	10.625389154877796	2.7664445764960655	5.070541371561158	5.462904691979582	36.710719530102786	0.0	0.0	3.649176891660317	4.927613359745342	0.0	8.391021606880637	0.0	0.0	6.56134397320872	11.044139449489407	5.207194259589048	11.58066862148353	8.597358203771144	6.79324935790207	0.0	0.0	0.0	8.018942667125991	0.0	8.387826244501781	0.0	6.108272800349883	16.34701251340455	0.0	0.0	10.12909092277176	0.0	5.434599486321656	22.87820488453194	3.919991407378835	0.0	0.0	0.0	0.0	7.894778393570494	10.698377881378832	11.45420266149853	25.230735072235593	2.707280201335014	14.047469207947497	26.94364736154333
2L_37671	0.0	3.961111392790144	2.248889048809888	4.035633025360726	12.608692180215197	19.258442130692412	8.29947148965554	0.0	0.0	0.0	0.0	4.990823123980781	30.212593938507702	6.373994104055454	0.0	0.0	9.968266025109067	6.711485969974154	7.910985590139748	0.0	0.0	10.320586308379944	0.0	0.0	28.1679032376188	9.746168354824853	3.7132122776621324	4.247711226998113	0.0	9.279941499248789	3.547865674967253	0.0	28.23921438505581	2.198362176211479	0.0	4.128234523351979	10.694620979958815	0.0	0.0	0.0	0.0	64.10626254078761	15.992099902648093	2.3219170861983858	8.700849986035136	9.58289491589093	0.0	0.0	10.233476772566096
2L_37672	0.0	2.979141244661379	3.382766832647759	0.0	3.1609878466339274	2.8968445251955948	3.121005113454778	0.0	0.0	0.0	16.678452773293127	1.876792336681531	4.544562158703382	9.587727708533077	0.0	0.0	3.748553058519412	0.0	9.916385041331493	6.616137022844198	0.0	7.762085256260588	0.0	0.0	42.370008812961835	10.995100583180136	5.585393971349163	12.778768842294658	0.0	6.979419088990384	0.0	0.0	10.619318664514484	11.573676037596591	0.0	3.1048341025042347	2.010848932158783	6.718575876908523	0.0	0.0	0.0	0.0	7.517259628106132	5.238922821586038	9.815828874765728	10.810904310523766	6.186771198352833	10.70058896041638	0.0
2L_37673	0.0	2.9555858207543606	3.356020028727532	12.044760739861474	12.543978404286781	11.4957592144258	3.096328002695044	0.0	0.0	0.0	4.136644965827176	3.7239058931741735	0.0	9.511919624279175	0.0	0.0	7.437828124436353	5.007779585586209	5.9027870008824666	19.691473985593717	14.61872893075693	6.1605697048440256	52.67677007116632	0.0	0.0	1.8180274511236956	8.311847208299879	3.169432471913282	0.0	9.232312447303693	13.236211309230722	0.0	21.07070802846653	6.561237423133053	0.0	3.0802848524220128	3.989899171258043	6.665453554119817	0.0	0.0	0.0	0.0	11.932515657697891	0.0	6.492144829363712	17.87570805679613	6.137853739855663	0.0	45.814291768317126
2L_37674	0.0	0.0	0.0	12.562309052902396	8.72198498423065	19.98286269695109	0.0	0.0	0.0	0.0	23.010087622413664	2.5892783163476674	0.0	19.841269841269842	0.0	0.0	5.17161486777215	13.92788697241164	8.20856317310218	0.0	0.0	0.0	0.0	0.0	0.0	7.584583272656666	11.558662524042019	0.0	0.0	9.629013372773773	11.043963811139383	551.1463844797178	0.0	9.124220791544401	0.0	8.56704224579872	11.09690707006143	0.0	0.0	0.0	0.0	66.51766709237972	20.742068233107656	0.0	22.570347258334778	19.886725213185695	12.803179285480171	0.0	10.618416581719334
2L_37675	0.0	7.088096534204317	6.036314467838516	7.221447120231317	11.281130279004914	13.78458552508243	3.7128124702975	49.900199600798395	0.0	0.0	4.960258409622107	6.698013369234686	0.0	0.0	0.0	0.0	17.837426130759034	0.0	4.718694997711432	0.0	0.0	3.6935750999850776	63.1648096212638	0.0	0.0	6.539999947680001	3.322250306311478	3.800472170662483	0.0	11.070482440554276	9.5229388551142	475.23999619808	0.0	9.834489475916122	36.29105425512611	3.6935750999850776	2.3921476318695305	13.32092888435622	0.0	0.0	0.0	0.0	8.942688100501506	14.542106461514939	3.8923712637128234	0.0	14.719822891090972	19.09446413295857	27.467999780256005
2L_37676	0.0	14.435513673318553	0.0	7.353546762674574	0.0	3.5091856443426317	0.0	50.81300813008131	0.0	0.0	5.050994843944464	6.820538004037759	16.515603942604976	5.807200929152149	0.0	0.0	9.081860255599876	6.114682085449014	2.402506294566492	0.0	0.0	7.522280996311075	0.0	0.0	0.0	2.219878031021464	3.3830231777683957	7.739986006105301	0.0	8.454743449264775	3.232379652040796	0.0	0.0	8.011510938917036	0.0	3.7611404981555374	14.615438580080912	8.138762647637154	0.0	0.0	0.0	0.0	7.285019086750008	8.46178320234493	19.817865885367123	21.826893526667224	11.241815957982588	6.481251037000167	0.0
2L_37677	0.0	13.85538963572518	4.719771437201867	11.292844345644605	2.940224356759767	2.6945288131355047	8.709102056741541	0.0	0.0	0.0	0.0	6.982868405226329	4.227169795688202	4.459060253051669	0.0	0.0	6.973507991814496	9.390319425800747	1.8447648801041185	0.0	0.0	18.771950547173482	0.0	0.0	0.0	15.340803622884184	10.39061976410176	5.943149613739849	46.448544302621556	8.655968322618326	2.48198328334619	0.0	0.0	6.151640081072465	28.37583797396517	0.0	11.222467079828025	8.332467103940653	0.0	0.0	0.0	0.0	8.390704777247764	4.873036288201762	3.0434303599221613	6.703913610687647	2.8773434523747867	4.9766297467094525	14.318083381358573
2L_37678	0.0	0.0	3.9687579375158752	7.121938990621831	0.0	13.594640448949406	0.0	0.0	0.0	0.0	19.56763356866674	4.403811939614931	0.0	11.24859392575928	0.0	0.0	0.0	5.922093673308887	0.0	0.0	23.050397388850985	0.0	0.0	0.0	0.0	0.0	0.0	14.992413838597669	0.0	0.0	0.0	0.0	0.0	7.759179885722799	0.0	7.285358760206787	9.436739870603423	0.0	0.0	0.0	0.0	0.0	3.527784833347444	16.390540691156318	7.677472453228838	0.0	14.516990685898776	0.0	18.05966914686123
2L_37679	0.0	3.4917761687673194	1.9824277603324134	14.229872201517757	11.114741926807202	0.0	0.0	0.0	0.0	0.0	0.0	2.199740870525452	21.306265853193437	0.0	0.0	0.0	8.787168624887196	2.9581352861759243	9.298195452717515	0.0	0.0	5.45864638670361	0.0	0.0	0.0	10.739232952434218	13.092998257321932	0.0	0.0	2.7268002471571746	6.254988353211687	0.0	12.446635052213637	3.875775203487888	17.877893984088676	3.6390975911357404	11.784326092100637	0.0	0.0	0.0	0.0	0.0	15.859422082659307	14.327621115474896	15.339846632213371	8.4474584976364	29.005432717548	0.0	9.020955680044745
2L_37680	0.0	7.544907288179243	2.8557068445581653	5.1245679989176915	10.673930632259607	7.336484434914624	5.2694590584109005	0.0	0.0	0.0	0.0	3.168748534453803	11.509457705044827	0.0	0.0	0.0	3.1645008822628458	2.1306116048448405	5.0228035280171985	5.585294143930796	0.0	5.2421561617351955	0.0	0.0	0.0	3.093994309525666	2.357574225866927	5.393871267710777	0.0	9.819956980732458	9.010372741099554	0.0	8.964750600638292	8.374638913485514	38.62992531547773	5.2421561617351955	6.790175430972435	13.234135296724437	0.0	0.0	0.0	0.0	8.884421294180958	1.474220019671992	5.524300292125	0.0	0.0	0.0	12.994776100007797
2L_37681	0.0	0.0	0.0	0.0	0.0	8.95149364622981	0.0	0.0	0.0	0.0	0.0	8.699169664255548	7.021539978191097	7.406721599851865	0.0	0.0	0.0	0.0	6.128493049522819	10.222210409890193	0.0	4.797099481769343	0.0	0.0	0.0	5.662631192547298	4.314834487263903	4.93593404407493	0.0	3.5944988352026526	4.1226980915206	0.0	0.0	2.5545452896611676	0.0	9.594198963538686	6.213692617325391	10.380482754730991	0.0	0.0	0.0	0.0	11.614482795466635	2.6981188175979947	20.22115881394815	0.0	9.55882212370263	0.0	23.783051008698653
2L_37682	0.0	3.006889384958818	6.828548796809702	0.0	0.0	5.8476522845607946	6.30014918753276	0.0	0.0	0.0	0.0	1.8942730443051523	4.586890849427968	0.0	0.0	0.0	0.0	5.094705480170897	6.005248587265269	0.0	4.95749444264873	4.700629445620297	0.0	0.0	21.382324515262702	1.8495850825784252	0.0	0.0	0.0	2.348142126468117	8.079580637446593	0.0	0.0	6.675128504567623	0.0	6.2675059274937315	2.0295782617555203	6.781153636981337	26.46062658763759	0.0	0.0	0.0	4.5523658645398015	8.81286480853875	6.604836589737933	3.6371995309467486	3.1221978274498636	5.40012787502808	0.0
2L_37683	0.0	0.0	0.0	12.202175403830996	0.0	0.0	3.1367943467437565	0.0	0.0	0.0	4.1907073578763505	7.545148281026592	4.5675531982921	4.81811611659841	0.0	0.0	3.767517070619847	7.609840436865719	9.966552250646828	13.299216410169112	9.87318876352133	9.361624578882921	0.0	0.0	0.0	7.367150025379831	8.420475902843426	6.421708457004734	0.0	7.0147281231674015	5.36367888298169	0.0	0.0	1.661746788341982	0.0	3.1205415262943066	8.084087443957063	4.501710199704868	0.0	0.0	0.0	0.0	1.511057921872261	5.265426646990353	6.576991578819983	7.243731274954654	3.1090351047371745	0.0	7.7355075266488225
2L_37684	0.0	6.816000697958471	7.739458857036716	0.0	0.0	6.627713385860171	0.0	0.0	0.0	0.0	0.0	6.44089193471512	10.397539526246508	0.0	0.0	0.0	4.2881720208782514	8.661488251557335	11.343887686436794	0.0	16.856432639447647	5.327680782416096	0.0	0.0	0.0	8.38525905000046	3.1947167053014405	10.963742173715378	0.0	5.322755952704119	0.0	0.0	12.148011370538644	7.565572710071366	17.448961786773687	3.5517871882773977	11.501592740562712	7.685741310244683	0.0	0.0	0.0	0.0	8.599398730040795	5.993086375557158	3.7429520213438097	12.367176524130835	14.154762511394582	0.0	8.804522002500484
2L_37685	0.0	2.786297656835122	6.327592098102988	0.0	5.912746195665188	0.0	8.756935492910385	0.0	0.0	0.0	3.899708847737428	5.265915571575642	8.500773782933592	8.967101944740234	0.0	0.0	10.517713407034458	0.0	7.4195878975392	6.187866089627527	4.593802225789054	8.711562770149193	0.0	0.0	0.0	6.855582526559812	7.835766512963754	5.975791471171138	0.0	10.879387412157104	2.49561520408642	0.0	0.0	6.18542704110974	0.0	5.807708513432794	9.40342066352793	8.378231929148644	0.0	0.0	0.0	0.0	11.249052618849754	1.6332669029241684	18.360875666882308	6.740733850212805	8.679440488548346	25.01981569402967	7.198361652887803
2L_37686	0.0	0.0	8.215684728027973	5.897220875690122	3.0708211191423316	0.0	0.0	0.0	0.0	0.0	8.101351143343686	3.6465142059077174	8.82985834258261	0.0	0.0	0.0	3.641626117159852	9.807411853434113	3.853408628937942	0.0	9.54327781054303	7.540672881387628	0.0	0.0	20.58070517728219	8.90122242267775	5.42607140492926	6.207128141815498	0.0	9.040442873215472	0.0	0.0	0.0	1.6062197970444914	0.0	0.0	9.767448765824243	4.3512863055012	0.0	0.0	0.0	0.0	8.763397043229837	10.178966590595858	9.53583375608863	3.5008416023211977	12.020588864607298	20.79071237296875	22.431080505147932
2L_37687	0.0	4.450045568466621	2.5264774840326623	0.0	4.7216760816887735	8.65423226574724	4.661952500298365	0.0	0.0	0.0	0.0	5.6068583090836706	0.0	14.321518080916576	0.0	0.0	0.0	11.309863105416973	2.9624889647286063	0.0	22.010529837474245	16.23229057098705	0.0	0.0	0.0	10.949172844737443	0.0	0.0	0.0	6.950265291626181	3.98579145063677	0.0	31.724881824815203	17.287997289242025	0.0	9.2755946119926	3.0036740941519664	3.345255825093968	39.16040100250626	0.0	0.0	0.0	6.737273290753765	7.825558901416739	4.887413541654448	0.0	13.862088850444696	15.983837143880107	0.0
2L_37688	0.0	5.494988570423773	7.799338616085357	11.196735032064648	11.660804682979162	8.01478995907114	5.756654692824905	0.0	322.3726627981947	0.0	3.845399556240891	10.385159606921707	4.191193882533409	4.421110804089527	0.0	0.0	3.4570794938144203	2.327600453416568	1.8290647534649345	12.203381557029452	0.0	4.295120599827909	0.0	0.0	0.0	3.380054131566917	2.5755472393996914	8.838854425540752	0.0	4.29115025355334	7.382580064080794	0.0	9.793599882476801	7.624107121754704	0.0	8.590241199655818	7.417971147801221	12.39232873543514	0.0	0.0	0.0	0.0	5.546196349216253	9.663127277880939	3.0175288249441006	6.646859026766902	8.55856626897862	14.802826352978327	14.196227352581051
2L_37689	0.0	0.0	11.575860472295108	0.0	0.0	6.6086864574797115	7.120072909546594	0.0	0.0	0.0	0.0	4.281600890572985	0.0	0.0	0.0	0.0	8.55172295838304	5.757748490030459	9.049057201352834	15.093656136325903	11.205360644532345	21.249544020201235	0.0	0.0	0.0	8.361186535981322	12.742181079135316	21.86453463160081	0.0	5.3074753136054476	12.174781158308681	0.0	0.0	11.315780043867507	69.59547629404089	7.083181340067077	0.0	5.1091179874162425	59.80861244019139	0.0	0.0	0.0	24.00919209068615	7.967841790533408	0.0	16.4422302241076	21.171190244315536	0.0	17.558491725560774
2L_37690	0.0	0.0	0.0	0.0	0.0	0.0	0.0	0.0	0.0	0.0	0.0	0.0	0.0	0.0	0.0	0.0	0.0	0.0	0.0	0.0	0.0	0.0	0.0	0.0	0.0	0.0	0.0	0.0	0.0	369.7541135145128	0.0	0.0	0.0	0.0	0.0	0.0	0.0	0.0	0.0	0.0	0.0	0.0	0.0	277.54648903691367	0.0	0.0	0.0	0.0	0.0
2L_37691	0.0	0.0	0.0	0.0	0.0	0.0	0.0	0.0	0.0	0.0	0.0	0.0	0.0	0.0	0.0	0.0	0.0	0.0	0.0	0.0	0.0	47.75435161529094	0.0	0.0	0.0	0.0	0.0	0.0	0.0	0.0	0.0	0.0	0.0	25.430086335143105	0.0	0.0	0.0	0.0	0.0	0.0	0.0	0.0	23.124060585038734	0.0	0.0	0.0	0.0	82.29098090849241	0.0
2L_37692	0.0	21.522038567493112	4.887585532746823	4.385387887558655	0.0	4.185501423070484	9.018759018759019	0.0	0.0	0.0	12.048918609554793	5.423361128059115	0.0	13.852813852813853	0.0	0.0	0.0	3.646574043685957	14.327673902141987	0.0	28.386913632815272	0.0	0.0	0.0	0.0	2.647709069727419	12.105072025178549	4.615846200004616	0.0	13.445604127800468	7.710694733595497	0.0	15.34330648254699	9.555547592599227	0.0	0.0	2.9053720328888115	6.47154945072724	37.878787878787875	0.0	0.0	0.0	2.1722602367763657	10.092599601342314	4.727461825745757	15.620118712902219	8.938946992044338	0.0	11.120378092855157
2L_37693	0.0	4.466838193253287	2.5360113613308988	4.550874222938226	9.478987454560103	8.686889745995343	14.03863432165319	0.0	0.0	0.0	0.0	11.25603252993401	0.0	14.375561545372866	0.0	0.0	11.240944014478336	15.136722445488878	2.9736681683690915	0.0	7.364529480211509	4.655298427905721	0.0	0.0	0.0	2.747622619528453	8.374578130626668	0.0	0.0	13.952985415641994	4.000832173092003	299.4908655286014	0.0	9.916134294206746	0.0	0.0	9.045026140125545	0.0	0.0	0.0	0.0	0.0	6.762696963549064	13.091815520609137	0.0	5.403185718299509	4.6381328732305525	0.0	0.0
2L_37694	0.0	0.0	7.30481533426835	26.216992806057174	0.0	0.0	26.958247066942718	0.0	0.0	0.0	0.0	0.0	0.0	0.0	0.0	0.0	32.37880612866042	10.90008545666998	0.0	0.0	0.0	6.7046417575816095	0.0	0.0	0.0	0.0	12.061213068565584	0.0	0.0	10.047666128111763	0.0	0.0	45.86314437717849	0.0	0.0	0.0	26.053607903622492	0.0	0.0	0.0	0.0	0.0	0.0	15.08404831722357	14.1310000226096	15.563524079884456	0.0	46.21413782904467	0.0
2L_37695	0.0	0.0	6.142053411296465	0.0	11.47874337604765	0.0	0.0	0.0	0.0	0.0	0.0	6.815343382557151	16.503025417134594	0.0	0.0	0.0	6.8062075335188705	9.165037581236602	0.0	36.03854682968904	26.754612049207086	11.274827875658945	0.0	0.0	38.46538500003846	13.309124036710557	0.0	17.40170501905777	0.0	8.448304193020096	0.0	0.0	0.0	3.00202847063761	0.0	11.274827875658945	10.953230436252564	8.132564046991583	0.0	0.0	0.0	0.0	2.7298015161317624	6.341503938391021	5.9408316926736475	0.0	11.233254026559905	19.428944464305143	0.0
2L_37696	0.0	11.06273010478618	8.374367735235989	0.0	11.737998483450596	3.585709941882813	7.72635118429511	0.0	0.0	0.0	15.483423446857794	11.615454129410098	11.25050486640588	5.933837709538643	0.0	0.0	13.919860578676444	3.124012031195134	4.909794795126537	16.37888957680225	0.0	3.8431591383022305	0.0	0.0	52.44553531157893	15.878006103505546	10.370388806617138	3.9543853738357297	0.0	8.639114801740954	9.908603045508231	0.0	0.0	8.186216784937034	0.0	3.8431591383022305	0.0	2.772081151012447	32.45067497403946	0.0	0.0	0.0	7.44388243132088	0.0	4.050006237009605	0.0	3.82898819752678	0.0	0.0
2L_37697	0.0	0.0	3.8040170419963477	0.0	14.218481181840156	0.0	7.019317160826595	0.0	0.0	0.0	0.0	4.221012198725254	0.0	0.0	0.0	0.0	8.430708010858751	5.676270917058329	0.0	14.880066662698649	11.046794220317263	0.0	0.0	0.0	0.0	4.12143392929268	0.0	7.185043613214733	0.0	10.464739061731494	6.001248259638005	0.0	0.0	0.0	0.0	13.965895283717161	9.045026140125545	20.14727659188669	0.0	0.0	0.0	0.0	10.144045445323595	3.9275446561827407	0.0	8.104778577449265	0.0	0.0	0.0
2L_37698	0.0	4.741170044908363	13.458805288772128	9.660734331738023	10.061141557243369	4.610198496706474	0.0	0.0	0.0	0.0	6.635752905796197	5.973662123696622	14.46493482823613	0.0	0.0	0.0	11.93130906743695	8.033173794501774	3.1562966540099167	0.0	0.0	2.4706023031942914	0.0	0.0	0.0	14.581842339954074	4.444452345693059	5.084209766360225	0.0	0.0	12.739632487082014	0.0	16.900170691723986	5.262567933173807	0.0	4.941204606388583	16.000880688473092	3.5641043370160035	0.0	0.0	0.0	0.0	16.748735470471978	2.7791704509704305	0.0	5.735023559476782	4.922984825391573	25.544263099098117	0.0
2L_37699	0.0	11.797795228027786	13.396206194405744	0.0	0.0	0.0	0.0	0.0	0.0	0.0	0.0	0.0	0.0	18.984337921214998	0.0	0.0	14.84476825832272	0.0	7.854040511140957	0.0	0.0	0.0	0.0	0.0	0.0	0.0	0.0	12.65140569768707	0.0	0.0	0.0	0.0	0.0	6.547613591274389	0.0	12.29555564845531	0.0	0.0	0.0	0.0	0.0	0.0	5.953869419735887	0.0	12.957328924386212	57.083490312931694	0.0	0.0	91.43832484988874
2L_37700	0.0	0.0	0.0	5.281671543410058	0.0	0.0	0.0	0.0	0.0	0.0	0.0	9.797677950325774	0.0	0.0	0.0	0.0	6.523029555846917	0.0	17.255957619368086	0.0	8.547154652216276	2.7014322994051443	0.0	0.0	0.0	3.1888466898176935	9.719400896128763	0.0	0.0	4.048402702713644	18.57320629260229	0.0	0.0	5.754253112331651	26.542800265428003	0.0	6.998341393089838	7.79420189321164	0.0	0.0	0.0	0.0	2.6162258326138708	9.116490515811034	0.0	12.541701156344846	10.765885063411064	27.930880381349624	13.393156097234312
2L_37701	0.0	4.155806159902123	7.078276298155872	12.701971938803593	4.409476317364121	20.205024423833525	4.353701691326033	0.0	0.0	0.0	17.449428647541318	7.854194729049916	0.0	13.374571595753574	0.0	0.0	5.229110878589982	14.082731824650272	11.06643039837766	18.458596445243497	20.55518175576881	10.827859128686507	0.0	0.0	0.0	2.5563019105033593	11.687167256608898	17.825971281468966	0.0	0.0	0.0	0.0	0.0	9.22566034393723	0.0	12.993430954423808	8.415208638267767	12.496262836395491	0.0	0.0	0.0	0.0	8.389068205221776	4.872085822766185	9.128510254511996	5.026954530190884	4.315173357774475	7.463488613701771	0.0
2L_37702	0.0	0.0	0.0	0.0	17.107366688706655	23.516721957092955	8.44548943300362	0.0	0.0	0.0	0.0	5.078629887229023	12.29765741923821	0.0	0.0	0.0	0.0	0.0	0.0	17.903371921067613	0.0	12.602595630596078	0.0	0.0	0.0	0.0	0.0	0.0	0.0	6.2954729883288225	0.0	0.0	28.736045058118652	0.0	0.0	8.401730420397385	0.0	12.120382058683255	0.0	0.0	0.0	0.0	4.068364802135078	4.725536135702276	8.85392963959194	39.00597181428477	25.112251765391296	28.955963770298133	0.0
2L_37703	0.0	5.663694359866609	3.2155167978597516	0.0	0.0	5.5072387145664266	0.0	0.0	0.0	0.0	7.926920137864995	10.704002226432463	17.279483550795636	0.0	0.0	0.0	0.0	14.394371225076144	3.770440500563681	0.0	37.351202148441146	0.0	0.0	0.0	0.0	3.4838277233255504	10.618484232612763	36.44089105266802	0.0	4.422896094671207	10.145650965257232	0.0	20.18856116124604	3.143272234407641	0.0	5.902651116722565	11.46857381403478	0.0	0.0	0.0	0.0	0.0	0.0	13.279736317555678	24.88137803024083	0.0	0.0	10.171532727923706	0.0
2L_37704	0.0	0.0	0.0	0.0	0.0	0.0	0.0	0.0	0.0	0.0	0.0	0.0	38.55600066316321	0.0	0.0	0.0	0.0	21.41226751630544	0.0	0.0	0.0	0.0	0.0	0.0	0.0	0.0	0.0	0.0	0.0	0.0	0.0	0.0	0.0	14.027271821876091	0.0	0.0	17.060013716251028	0.0	0.0	0.0	0.0	0.0	0.0	0.0	0.0	0.0	0.0	45.391822209310774	0.0
2L_37705	0.0	3.7479011753418083	2.127840667290833	0.0	0.0	0.0	15.705490639527577	52.770448548812666	0.0	0.0	5.245571426323326	0.0	0.0	12.061816811157179	0.0	0.0	14.147573337483287	19.050703447224787	7.4851700069237825	8.32341459760452	12.358418863890554	11.718086280269281	66.79803613773754	0.0	0.0	2.3053931213985437	3.513345442663959	4.019074527708504	0.0	2.9268135634394152	3.356898762647116	0.0	13.35960722754751	2.080033446937827	19.18925401775006	3.90602876008976	5.059486917431703	0.0	0.0	0.0	0.0	0.0	20.805553191288144	8.787751631775631	0.0	4.5335436897605375	11.674877997524925	20.1927736793926	0.0
2L_37706	0.0	0.0	1.9688760080645162	3.5331494211287984	3.679587415222306	3.3721080801104972	0.0	0.0	0.0	0.0	4.853690357852882	4.369407158836689	10.58030877573131	11.160714285714286	0.0	0.0	0.0	17.627481949458485	4.617316784869976	0.0	11.435158079625293	1.807110473723168	123.61550632911393	0.0	0.0	4.266328090869376	6.501747669773636	14.875285605483626	0.0	13.540800055463118	6.2122296437659035	0.0	0.0	0.0	0.0	3.614220947446336	2.3407538350910833	7.8208422317138275	0.0	0.0	0.0	0.0	7.000448028673835	6.098433597002498	3.8087460998439937	4.1948560996563575	14.403576696165192	18.68423150510204	0.0
2L_37707	0.0	7.1848990665379135	4.079168502292493	3.660035414502671	7.6234648724079745	3.4932105958858366	0.0	0.0	0.0	0.0	0.0	13.578977027765614	0.0	5.780764506105933	0.0	0.0	0.0	0.0	2.3915692401147473	7.978184452433267	0.0	7.488036925007685	0.0	0.0	0.0	4.419544729438787	13.470489861099045	0.0	0.0	2.80541816020116	6.435329443820217	0.0	0.0	7.975039720682209	0.0	14.97607385001537	7.27445197916015	2.700570711608484	0.0	0.0	0.0	0.0	9.064818893983317	10.529077732811597	0.0	0.0	0.0	0.0	0.0
2L_37708	0.0	5.501373142736427	1.5616801179380826	5.604872203308893	11.674353255422592	10.698803017918355	5.763343292390543	0.0	0.0	0.0	0.0	3.4657420066992795	8.392127177652101	4.426247648555937	0.0	0.0	0.0	0.0	5.493569776576517	0.0	4.5350898038482965	4.300111057534912	0.0	0.0	19.560437840840628	3.383981382688025	7.735619226004881	0.0	0.0	6.444204147232021	4.92743854005909	0.0	9.804978968320114	3.053186198254982	0.0	5.733481410046551	3.7132950071777997	4.135575752788515	0.0	0.0	0.0	0.0	6.940800524169256	3.224784922969563	0.0	9.981872918779496	5.712340254404786	0.0	0.0
2L_37709	0.0	0.0	4.242249410327331	0.0	7.928243057733069	0.0	11.741940332156007	0.0	0.0	0.0	0.0	14.121850386056083	11.398459954075605	0.0	0.0	0.0	9.401946861136535	12.660383318425732	12.435908436893362	0.0	0.0	9.734251052564566	0.0	0.0	0.0	2.2981167622568335	3.5022565038654405	24.038336338793105	0.0	5.835151712485737	3.346303606110618	0.0	13.317441186850358	6.220405126692028	0.0	0.0	0.0	5.617073431720119	65.75486586007365	0.0	0.0	0.0	7.541776729470812	6.570011576360398	0.0	9.038469534030742	3.8793431185884155	0.0	0.0
2L_37710	0.0	0.0	5.735786720506585	6.861915613534167	3.573160278034748	9.82372311246984	3.5279640542798436	0.0	0.0	0.0	0.0	2.121513954788416	5.1371437583446475	21.67581114949536	0.0	0.0	0.0	5.705876882012166	0.0	0.0	11.104411449536556	3.5096844477809843	0.0	0.0	0.0	0.0	6.313693327499481	7.222518947375644	0.0	2.6298301103450417	0.0	0.0	36.0120280173578	14.951781439344455	0.0	3.5096844477809843	6.8191519975341945	5.063089897439519	0.0	0.0	0.0	0.0	5.098477084894742	5.9220445740451	0.0	8.147051011945207	3.496743133445509	6.047938378765446	17.40030711542059
2L_37711	0.0	0.0	1.7677589059693684	3.172244635892933	0.0	6.055306749729328	3.261936076491096	0.0	0.0	0.0	4.357894718493075	1.9615400835812231	0.0	5.010333813490324	0.0	0.0	0.0	2.6378111232274573	0.0	0.0	10.267077486660499	11.357621986538947	0.0	0.0	0.0	1.91526521922413	8.756408961659188	3.3389505611607264	0.0	7.294579179374432	2.788830844022922	0.0	11.098840726086161	6.912167263388307	0.0	9.735104559890527	8.40660035820524	7.021957426808382	0.0	0.0	0.0	0.0	9.428047498503298	3.650326466947572	3.4196896152917575	0.0	0.0	5.5918904168418795	0.0
2L_37712	0.0	10.146103896103897	5.76036866359447	2.5842464337399216	2.691355366562601	0.0	7.971938775510204	0.0	0.0	0.0	3.5501278046009657	4.793863854266539	0.0	4.081632653061225	0.0	0.0	0.0	4.29774798005845	1.6886187098953056	5.633168093735916	4.182000669120107	1.3217722322089456	0.0	0.0	0.0	6.241028521500343	4.7555640098915735	0.0	0.0	5.942476824340385	13.631406761177754	0.0	0.0	4.223210766371981	0.0	7.930633393253674	3.424188467333242	1.9067958203035618	0.0	0.0	0.0	0.0	5.120327700972862	7.434280956345902	2.7858257187430353	6.136475208640157	0.0	13.666180758017493	0.0
2L_37713	0.0	0.0	5.623790884959734	15.137845218560209	5.255087187151522	4.815953520269384	0.0	0.0	0.0	0.0	0.0	18.720807241208238	0.0	0.0	0.0	0.0	0.0	16.783395180144574	6.594326900567442	10.999212456388122	0.0	15.485197699519029	0.0	0.0	70.43940098333402	9.139581516841506	9.285620102996099	5.311120104607822	0.0	11.603162557986805	8.87213829179398	0.0	0.0	5.497438468545581	25.358184354000255	5.161732566506343	16.7150064653645	3.7231717551255046	0.0	0.0	0.0	0.0	4.998925231075319	5.806411904537943	0.0	5.990979980541297	15.428098887942632	0.0	12.795414123578109
2L_37714	0.0	2.743249411847326	1.5574577305971915	2.794859024515944	11.642788762263859	8.002407124062918	2.873880336221008	0.0	0.0	0.0	7.678916842705835	5.184557277692664	4.184718496079128	4.4142801964354685	0.0	0.0	3.4517383126729535	2.324004315211212	3.652477703906416	0.0	0.0	0.0	0.0	0.0	0.0	5.062247931692052	5.143136047777677	0.0	0.0	6.426780652048311	4.9141159947595865	0.0	0.0	4.567396734585379	0.0	14.29494882265372	1.8516275991759517	2.0621971019119245	48.281189648512935	0.0	0.0	0.0	2.7688137432838964	1.6080329608164174	6.025733497474313	0.0	11.393791067495679	4.9266520049503	21.261441313106616
2L_37715	0.0	0.0	5.655340903949689	0.0	5.284568742198656	9.685942984665214	0.0	0.0	0.0	0.0	0.0	3.1376388012964727	7.597641084396116	16.028851933480265	0.0	0.0	0.0	4.21938791871096	0.0	0.0	8.211502015102594	2.595345196483203	0.0	0.0	0.0	3.063618488815035	9.337713343405612	0.0	0.0	0.0	4.460955929324182	0.0	17.753475242778773	5.528279638074588	0.0	0.0	3.361755858531935	0.0	0.0	0.0	0.0	80.60485886089214	10.053939384799449	8.758479668065299	0.0	0.0	5.1715506791280355	8.94467183787961	0.0
2L_37716	0.0	0.0	0.0	2.8056960118153467	2.9219833370978217	2.6778120775751444	0.0	0.0	0.0	0.0	0.0	1.7348867509301162	0.0	0.0	0.0	0.0	3.4651223309462105	4.666031153223598	5.499960125289092	0.0	0.0	2.8700754169717317	0.0	0.0	0.0	3.387917770492625	7.744617619831177	5.906278580851194	0.0	2.1505667711196947	4.933170341385254	0.0	19.632769054829417	0.0	0.0	8.610226250915195	1.85880723313941	4.140386426405563	0.0	0.0	0.0	0.0	4.169324611106247	0.0	3.024549054858666	6.6623228321800845	2.859492543015346	4.945754959603073	14.229254636069026
2L_37717	0.0	0.0	4.317192788561166	7.747205582946232	8.068303026097734	0.0	0.0	0.0	0.0	0.0	0.0	0.0	0.0	0.0	0.0	0.0	4.784020605733553	3.2210102634271034	7.593360365696236	0.0	0.0	3.9624863492345272	0.0	0.0	0.0	7.016145554149208	3.5641272022741983	8.154332152042416	0.0	14.84558806937284	0.0	0.0	13.552706475483154	6.330294510621813	0.0	3.9624863492345272	2.566308273161959	5.716304386349008	0.0	0.0	0.0	0.0	3.837504700943259	0.0	12.527267685996518	9.19814271102379	7.895750822737236	6.828213083948784	9.822603775808892
2L_37718	0.0	0.0	0.0	18.991837308324882	0.0	18.126187265265873	0.0	0.0	0.0	0.0	0.0	0.0	0.0	0.0	0.0	0.0	0.0	0.0	0.0	0.0	0.0	0.0	0.0	0.0	0.0	0.0	0.0	0.0	0.0	0.0	0.0	0.0	0.0	0.0	0.0	19.427623360551433	12.582319827471231	0.0	0.0	0.0	0.0	0.0	0.0	21.854054254875095	20.4732598752769	0.0	0.0	0.0	0.0
2L_37719	0.0	0.0	8.212338216937125	0.0	0.0	0.0	0.0	0.0	0.0	0.0	40.49025601988881	0.0	0.0	0.0	0.0	0.0	0.0	0.0	0.0	0.0	0.0	0.0	0.0	0.0	0.0	0.0	0.0	0.0	0.0	0.0	0.0	0.0	51.56100956456727	0.0	0.0	30.1504052968232	9.763470171622279	0.0	0.0	0.0	0.0	0.0	0.0	0.0	0.0	0.0	0.0	25.977804563780705	0.0
2L_37720	0.0	0.0	16.789415952183745	0.0	0.0	9.585117762756834	0.0	0.0	0.0	0.0	6.898235845164957	0.0	0.0	0.0	0.0	0.0	0.0	4.175466462235828	0.0	21.89156233512917	8.126024894889868	0.0	0.0	0.0	0.0	6.06345588487195	0.0	15.85596022902349	0.0	0.0	0.0	0.0	0.0	2.7353666772707714	0.0	0.0	0.0	14.820342253573832	0.0	0.0	0.0	0.0	4.9746417636099975	11.556411757262193	5.4131242279531575	0.0	0.0	0.0	0.0
2L_37721	0.0	13.562583183843527	2.5666824089854416	0.0	9.59362829583104	17.5839015864196	0.0	0.0	0.0	0.0	0.0	0.0	0.0	0.0	0.0	0.0	5.688447162005269	3.829947276945785	3.009632328266617	10.040019517797942	0.0	4.711600573119093	0.0	0.0	0.0	2.7808529376513302	8.475862016356718	0.0	0.0	0.0	0.0	0.0	0.0	0.0	0.0	4.711600573119093	3.0514728544026344	10.195470967886644	39.783577339274345	530.4476978569912	0.0	0.0	4.562990949307451	2.6500301308425875	0.0	5.468532967597849	9.388454829327278	0.0	11.679582338135587
2L_37722	0.0	13.128045706603933	0.0	0.0	0.0	6.382696255144452	6.876595370125869	0.0	0.0	0.0	0.0	8.27037510286279	0.0	0.0	0.0	0.0	8.259288809159221	5.560856905805757	0.0	43.732543426415624	0.0	0.0	0.0	0.0	0.0	0.0	6.1532251514308705	7.038952153426632	110.0255259220139	0.0	5.879226575985476	0.0	0.0	3.6429421274927742	0.0	0.0	8.861116181638703	9.868813857393665	0.0	0.0	0.0	0.0	3.3125964793724614	0.0	7.2091608248433445	0.0	0.0	0.0	0.0
2L_37723	0.0	3.011990130310741	0.0	0.0	0.0	0.0	12.621672927016439	0.0	0.0	0.0	0.0	0.0	13.78401550426064	9.693444807948625	0.0	0.0	3.78988570462692	5.103347898288235	4.010290405179691	0.0	0.0	3.139068914491135	0.0	0.0	0.0	1.8527226314886516	2.823490082208737	3.2299178244307107	0.0	9.408501616145365	2.6977621523393913	0.0	0.0	3.343225938886498	0.0	6.27813782898227	4.066042285213349	9.056875821628452	0.0	0.0	0.0	0.0	0.0	1.7655629073595018	19.84812216916158	3.643369504705776	0.0	0.0	0.0
2L_37724	0.0	15.865091721383605	3.002425960175822	0.0	11.222330642405483	0.0	0.0	0.0	0.0	0.0	7.401606740791291	3.331550953573172	0.0	0.0	0.0	0.0	0.0	0.0	3.5205751211517913	0.0	0.0	0.0	0.0	0.0	0.0	9.758868127439108	0.0	0.0	0.0	16.519171117550833	0.0	0.0	0.0	2.934969011129696	0.0	0.0	7.139037757656797	0.0	0.0	0.0	0.0	0.0	2.668823075711842	0.0	0.0	0.0	5.491162523035427	9.49746987402556	13.662415378414751
2L_37725	0.0	6.500936134803412	5.536281095445486	3.3116201439230113	6.897752884554034	6.321352263676246	0.0	0.0	0.0	0.0	0.0	2.047722165056645	4.958460497184834	0.0	0.0	0.0	0.0	5.507411599159569	4.327809965864399	7.2187051086776055	10.718171051291808	1.6938042334943013	0.0	0.0	0.0	5.998242514943121	3.0470433015323586	3.4856504485160715	0.0	5.076715517361732	0.0	0.0	0.0	0.0	0.0	3.3876084669886026	0.0	0.0	0.0	0.0	0.0	0.0	3.280759167671399	0.0	0.0	3.9318376622865996	0.0	0.0	8.39753952092037
2L_37726	0.0	0.0	0.0	6.51881983285746	6.78900452826602	12.443382609128465	0.0	0.0	0.0	0.0	0.0	0.0	9.760573140854833	0.0	0.0	0.0	0.0	5.420583037911558	0.0	0.0	0.0	0.0	0.0	0.0	0.0	0.0	0.0	0.0	0.0	9.993354419311158	0.0	0.0	0.0	3.551048091844308	0.0	0.0	0.0	4.809935402567543	0.0	0.0	0.0	0.0	6.458070974200007	7.501256460457126	0.0	0.0	0.0	0.0	0.0
2L_37727	0.0	0.0	0.0	0.0	0.0	0.0	0.0	0.0	0.0	0.0	0.0	0.0	0.0	0.0	0.0	0.0	0.0	0.0	0.0	0.0	0.0	0.0	0.0	0.0	0.0	62.41028521500343	0.0	0.0	0.0	0.0	0.0	0.0	0.0	0.0	0.0	0.0	0.0	0.0	0.0	0.0	0.0	0.0	0.0	0.0	0.0	0.0	105.35187526337968	0.0	0.0
2L_37728	0.0	0.0	5.005906970224865	17.966207360575492	9.35542523448204	0.0	0.0	0.0	0.0	0.0	6.1703028261221	2.777326462227666	0.0	0.0	0.0	0.0	0.0	0.0	0.0	0.0	14.53706005404879	0.0	0.0	0.0	0.0	0.0	8.26541230769485	18.91035687152729	0.0	6.885551462095211	11.846039395188614	0.0	0.0	2.4467184245482194	0.0	4.594614835735627	0.0	0.0	0.0	0.0	0.0	0.0	4.449695084644325	0.0	0.0	5.332753129792812	0.0	0.0	0.0
2L_37729	0.0	0.0	0.0	4.932440364329775	0.0	14.122857562507768	0.0	0.0	0.0	0.0	13.551953446329522	0.0	7.385300740524105	0.0	0.0	0.0	18.275154379366622	8.202927296635078	3.2229941293161937	0.0	0.0	0.0	86.28648839878164	0.0	0.0	8.93398765858945	0.0	15.574941165659748	0.0	0.0	8.672560538808842	0.0	0.0	5.373774208516949	0.0	0.0	3.267800854987416	3.6394194252556056	0.0	0.0	0.0	0.0	2.443237485126792	0.0	0.0	11.71242711942225	0.0	0.0	25.015165444050457
2L_37730	0.0	0.0	0.0	0.0	0.0	0.0	0.0	0.0	0.0	0.0	0.0	0.0	0.0	0.0	0.0	0.0	0.0	0.0	0.0	0.0	18.765387617846635	0.0	0.0	0.0	0.0	7.001153790144616	10.669534637577247	0.0	0.0	0.0	0.0	0.0	0.0	0.0	0.0	0.0	7.682474125427145	8.556135091105727	0.0	0.0	0.0	0.0	5.743957356860582	13.343581203697774	0.0	0.0	0.0	20.44086865515437	0.0
2L_37731	0.0	0.0	6.415685066851439	11.512951494784058	0.0	0.0	0.0	0.0	0.0	0.0	0.0	0.0	8.619121866625985	0.0	0.0	0.0	0.0	0.0	0.0	12.5480275755454	0.0	2.944281821945146	0.0	0.0	0.0	10.426539296062627	10.59314178814352	0.0	0.0	8.824680513472861	10.121437001139673	0.0	0.0	0.0	0.0	0.0	3.8137341720497524	0.0	0.0	0.0	0.0	0.0	0.0	0.0	12.410997633222753	0.0	0.0	0.0	0.0
2L_37732	0.0	0.0	0.0	0.0	0.0	0.0	0.0	0.0	0.0	0.0	0.0	0.0	0.0	0.0	0.0	0.0	0.0	0.0	0.0	0.0	0.0	0.0	0.0	0.0	0.0	0.0	0.0	0.0	0.0	0.0	0.0	0.0	0.0	0.0	0.0	0.0	0.0	0.0	0.0	0.0	0.0	0.0	0.0	0.0	0.0	0.0	0.0	0.0	0.0
2L_37733	0.0	0.0	0.0	0.0	0.0	0.0	0.0	0.0	0.0	0.0	0.0	0.0	0.0	0.0	0.0	0.0	0.0	0.0	0.0	0.0	0.0	0.0	0.0	0.0	0.0	0.0	0.0	0.0	0.0	0.0	0.0	0.0	0.0	0.0	0.0	0.0	0.0	0.0	0.0	0.0	0.0	0.0	421.67404596247104	0.0	0.0	0.0	0.0	0.0	0.0
2L_37734	0.0	0.0	0.0	0.0	0.0	0.0	0.0	0.0	0.0	0.0	0.0	0.0	0.0	0.0	0.0	0.0	0.0	0.0	0.0	0.0	0.0	0.0	0.0	0.0	0.0	0.0	0.0	0.0	0.0	0.0	0.0	0.0	0.0	0.0	0.0	0.0	0.0	0.0	0.0	0.0	0.0	0.0	0.0	0.0	0.0	0.0	0.0	0.0	0.0
2L_37735	0.0	0.0	0.0	0.0	0.0	4.979147330977865	0.0	0.0	0.0	0.0	0.0	3.225863684678276	0.0	0.0	0.0	0.0	6.443078941247496	4.338029684269523	0.0	0.0	0.0	2.668321737696502	0.0	0.0	36.41315825886842	0.0	0.0	0.0	0.0	0.0	0.0	0.0	0.0	5.6837251361891585	26.217473946385265	0.0	3.456282519298153	7.698670939942283	0.0	0.0	0.0	0.0	5.168319236742614	3.001584236159845	5.6238731164242965	18.58197251354626	0.0	9.196180274561158	0.0
2L_37736	0.0	0.0	0.0	0.0	0.0	0.0	0.0	0.0	0.0	0.0	0.0	0.0	0.0	0.0	0.0	0.0	0.0	0.0	0.0	0.0	14.710555117507914	4.649450063046543	159.02296291584506	0.0	0.0	5.488341664635981	0.0	9.568022902019617	0.0	13.93545653949169	7.991612004040559	0.0	0.0	9.90367683906327	0.0	9.298900126093086	0.0	13.414643961934607	0.0	0.0	0.0	0.0	4.502800742061563	5.230147406474504	0.0	0.0	0.0	0.0	0.0
2L_37737	0.0	7.6163782598098955	4.3241373346017475	0.0	0.0	0.0	3.9895314694242314	0.0	0.0	0.0	21.31980236543207	2.3990739574524236	0.0	0.0	0.0	0.0	4.791716081238755	0.0	5.070383257594483	16.914606608536804	6.27860690270043	1.9844301609571307	0.0	0.0	0.0	4.684954386112858	0.0	0.0	0.0	0.0	6.821794268328457	0.0	0.0	0.0	19.497928345113333	0.0	0.0	0.0	0.0	0.0	0.0	0.0	5.7655164461356625	11.161386958589024	0.0	4.606469325520762	3.954225881199238	0.0	0.0
2L_37738	0.0	6.822548249061217	0.0	6.9509029918076655	21.716988548631935	6.6340800653854926	0.0	0.0	0.0	0.0	0.0	0.0	0.0	0.0	0.0	0.0	8.584582604716884	11.559744807073638	13.625741751316587	0.0	0.0	7.110398175187413	0.0	0.0	0.0	8.39331405389095	0.0	14.632365475518954	114.35890398426422	0.0	0.0	0.0	0.0	3.7864201555688584	0.0	0.0	4.605056536279096	0.0	0.0	0.0	0.0	0.0	0.0	11.997686845976096	22.479285338560516	0.0	0.0	0.0	0.0
2L_37739	0.0	0.0	0.0	0.0	0.0	0.0	0.0	0.0	0.0	0.0	0.0	0.0	0.0	0.0	0.0	0.0	0.0	0.0	0.0	0.0	0.0	0.0	0.0	0.0	0.0	0.0	0.0	0.0	0.0	0.0	0.0	0.0	0.0	0.0	0.0	0.0	0.0	0.0	0.0	0.0	0.0	0.0	0.0	0.0	0.0	0.0	0.0	0.0	0.0
2L_37740	0.0	0.0	0.0	0.0	0.0	0.0	8.45508658008658	0.0	0.0	0.0	0.0	0.0	12.311632029941888	0.0	0.0	0.0	0.0	6.837326331911169	0.0	0.0	0.0	8.411277841329653	0.0	0.0	0.0	0.0	0.0	0.0	0.0	12.605253869812937	7.228776312745778	0.0	0.0	0.0	41.32231404958678	16.822555682659306	0.0	12.134155220113575	0.0	0.0	0.0	0.0	8.145975887911371	9.46181212625842	0.0	0.0	0.0	0.0	0.0
2L_37741	0.0	4.365256746940828	4.956678628784424	4.447381692975894	4.631711755608655	16.978678175946644	4.573126115842772	0.0	0.0	0.0	12.219247514299573	5.500028187644461	0.0	7.024321713934497	0.0	0.0	10.985310991407838	0.0	0.0	0.0	0.0	4.549431161874675	0.0	0.0	31.041825756023666	8.055414809557911	0.0	0.0	0.0	3.4089193009942793	0.0	0.0	0.0	2.4226572722478066	0.0	0.0	0.0	3.281517084726474	0.0	0.0	0.0	0.0	11.014841397298719	2.558818276308362	0.0	10.560621133492587	0.0	0.0	0.0
2L_37742	0.0	6.433218050065876	0.0	6.5542482015142935	0.0	6.255504844262951	0.0	0.0	0.0	0.0	0.0	12.158350355023831	0.0	10.351966873706004	0.0	0.0	16.18940306433021	5.45004272833499	8.565457224106622	28.57404105518219	10.606523436174186	0.0	0.0	0.0	0.0	0.0	6.030606534282792	0.0	0.0	5.023833064055881	0.0	0.0	0.0	10.711041798769514	0.0	0.0	0.0	4.836076355842367	0.0	0.0	0.0	0.0	9.739753779024465	7.542024158611785	7.0655000113048	15.563524079884456	0.0	11.553534457261167	16.62013030182157
2L_37743	0.0	0.0	0.0	0.0	0.0	0.0	0.0	0.0	0.0	0.0	0.0	0.0	0.0	0.0	0.0	0.0	0.0	0.0	105.0696086157079	0.0	0.0	0.0	0.0	0.0	0.0	0.0	0.0	0.0	0.0	0.0	0.0	0.0	0.0	0.0	0.0	0.0	0.0	0.0	0.0	0.0	0.0	0.0	0.0	0.0	0.0	0.0	0.0	0.0	0.0
2L_37744	0.0	4.187660806174957	0.0	0.0	0.0	8.143959136870635	0.0	0.0	0.0	0.0	5.861060054765745	0.0	6.388110958932113	0.0	0.0	0.0	5.26919250678672	0.0	2.7878139078460236	0.0	6.90424638769829	0.0	0.0	0.0	0.0	7.727688617423774	7.851166997462502	4.490652258259208	0.0	3.2702309567910923	0.0	0.0	0.0	0.0	0.0	0.0	5.653141337578465	6.296023934964591	0.0	0.0	0.0	0.0	2.1133428011090825	2.454715410114213	22.996202866982607	0.0	0.0	0.0	0.0
2L_37745	0.0	0.0	0.0	0.0	0.0	0.0	0.0	0.0	0.0	0.0	0.0	0.0	0.0	0.0	0.0	0.0	0.0	0.0	0.0	0.0	0.0	0.0	0.0	0.0	0.0	0.0	0.0	0.0	0.0	0.0	0.0	0.0	0.0	0.0	0.0	0.0	0.0	0.0	0.0	0.0	0.0	0.0	0.0	0.0	0.0	0.0	0.0	0.0	0.0
2L_37746	0.0	0.0	0.0	0.0	4.824452641725533	0.0	9.526858118407414	0.0	0.0	0.0	0.0	5.728902600062445	0.0	0.0	0.0	0.0	5.721223105960484	0.0	3.0269733596074624	0.0	7.496544093173047	4.738748079622341	0.0	0.0	0.0	0.0	4.262349304640334	0.0	0.0	7.101551475950951	4.072550035349734	0.0	0.0	7.570416226531078	0.0	0.0	0.0	6.83614378597948	0.0	0.0	0.0	0.0	0.0	0.0	0.0	5.500041800317683	9.442549639483454	0.0	0.0
2L_37747	0.0	0.0	0.0	0.0	0.0	0.0	0.0	0.0	0.0	0.0	8.055395342692627	7.25165791028974	0.0	0.0	0.0	0.0	0.0	14.627667355142211	3.831549746926139	0.0	0.0	2.99915903580636	0.0	0.0	0.0	7.080583411750794	5.395291421270828	6.171917528369218	0.0	0.0	20.620172302159755	0.0	0.0	0.0	0.0	0.0	3.8848167376552176	0.0	0.0	0.0	0.0	0.0	2.9045619049278795	0.0	6.321160463922609	0.0	5.9762003796082475	0.0	0.0
2L_37748	0.0	2.986658001376252	3.3913019886594857	0.0	9.506890277176556	2.9041536366973495	0.0	0.0	0.0	0.0	0.0	7.526110901007182	0.0	0.0	0.0	0.0	3.758011140248224	0.0	1.9882810713653725	0.0	0.0	1.5563339992367737	106.46112571994337	0.0	0.0	1.8371404394660387	0.0	0.0	0.0	4.664686040973669	2.675072815482037	0.0	0.0	0.0	0.0	9.338003995420644	4.0318451255395615	0.0	0.0	0.0	0.0	0.0	7.536226641465525	7.002855064009596	0.0	0.0	3.1011906090986447	0.0	0.0
2L_37749	0.0	4.222516484704356	2.397299681638602	0.0	4.48025863637056	0.0	4.423588698261706	0.0	0.0	0.0	5.909844145590192	7.980272765723132	6.4412819181622245	6.79463224052998	0.0	0.0	0.0	0.0	8.43305419923934	0.0	0.0	2.200334274783025	0.0	0.0	0.0	0.0	3.9582577965803813	0.0	0.0	0.0	15.127997991001866	0.0	0.0	16.404068771480542	0.0	0.0	5.700194832659379	0.0	0.0	0.0	0.0	0.0	4.261866100690848	4.950294096972301	4.637522005041913	0.0	8.768883791244445	0.0	0.0
2L_37750	0.0	3.2987797154076763	1.8728555803604874	3.3608406941345934	0.0	0.0	3.4558644637604226	0.0	0.0	0.0	0.0	0.0	0.0	0.0	0.0	0.0	0.0	5.589268157995196	0.0	14.65199318389277	5.4387375167377146	1.7189792151347183	0.0	0.0	23.457989087343478	2.0291314282630006	0.0	3.5374576079923905	0.0	0.0	5.909264426582708	0.0	11.758688200744325	3.6615544653480554	0.0	0.0	0.0	0.0	0.0	0.0	0.0	0.0	3.3295210317519772	5.80101811735305	0.0	0.0	0.0	11.848678161464306	0.0
2L_37751	0.0	0.0	0.0	0.0	0.0	4.332545387745482	0.0	0.0	0.0	0.0	0.0	0.0	0.0	0.0	0.0	0.0	0.0	3.774684549612189	2.9662060148725566	9.895150980213655	7.346048854163299	0.0	0.0	0.0	0.0	8.2221831211736	0.0	4.778008927231879	0.0	3.4794929126208864	0.0	0.0	0.0	0.0	0.0	0.0	6.0148856389793455	6.698906269573366	0.0	0.0	0.0	0.0	2.24857552740339	2.6117925568090996	0.0	5.389626908466887	4.6264938948786565	8.001946073285023	0.0
2L_37752	0.0	0.0	0.0	0.0	0.0	0.0	0.0	0.0	0.0	0.0	0.0	0.0	0.0	0.0	0.0	0.0	0.0	0.0	0.0	0.0	0.0	0.0	0.0	0.0	0.0	0.0	0.0	0.0	0.0	142.21312058250493	0.0	0.0	0.0	0.0	0.0	0.0	0.0	0.0	0.0	0.0	0.0	0.0	0.0	0.0	0.0	0.0	0.0	0.0	0.0
2L_37753	0.0	0.0	8.305371914554334	0.0	0.0	21.337005194849528	0.0	0.0	0.0	0.0	0.0	0.0	0.0	0.0	0.0	0.0	9.203450557683086	0.0	0.0	0.0	0.0	3.8114956232595754	130.36279967148573	0.0	0.0	0.0	0.0	0.0	0.0	0.0	6.551311179419449	0.0	0.0	0.0	0.0	7.622991246519151	0.0	0.0	0.0	0.0	0.0	0.0	0.0	0.0	0.0	8.84764705674173	7.594882871716352	0.0	0.0
2L_37754	0.0	0.0	2.220406423191701	11.953562799237522	4.149666864744098	0.0	8.194357037969374	0.0	0.0	0.0	0.0	2.463806679872671	5.965989089399154	0.0	0.0	0.0	0.0	0.0	5.207194259589048	0.0	0.0	2.037974807370621	0.0	0.0	0.0	0.0	7.332367416132382	0.0	0.0	6.108272800349883	0.0	0.0	0.0	2.1705194834510917	0.0	0.0	5.2795857425842945	0.0	0.0	0.0	0.0	0.0	0.0	4.5850190920194995	4.295325998061949	0.0	4.060920302002521	0.0	0.0
2L_37755	0.0	18.234333061033958	2.588098886082239	0.0	4.836838912949475	0.0	0.0	0.0	0.0	0.0	0.0	2.871805475384319	0.0	0.0	0.0	0.0	0.0	0.0	0.0	0.0	7.515790676210718	4.750914313459625	0.0	0.0	32.416592108504815	2.8040564602376383	0.0	14.665236643146887	0.0	0.0	8.166011752524113	0.0	0.0	5.059901645631812	0.0	0.0	6.153868875823542	6.85369486116813	0.0	0.0	0.0	0.0	0.0	8.016426191695196	0.0	5.514162575158036	0.0	0.0	0.0
2L_37756	0.0	0.0	0.0	0.0	0.0	0.0	0.0	0.0	0.0	0.0	0.0	0.0	0.0	0.0	0.0	0.0	0.0	10.602373871509831	0.0	0.0	0.0	0.0	0.0	0.0	0.0	7.698184960440953	5.865893932905905	6.710260995601424	0.0	0.0	5.604690004595846	0.0	0.0	3.472831173521746	32.038446135362435	0.0	4.223668594067435	0.0	0.0	0.0	0.0	0.0	3.157911357428197	3.6680152736155995	0.0	0.0	0.0	0.0	0.0
2L_37757	0.0	16.5169133192389	9.37734433608402	16.827651196446	0.0	16.06064499550302	0.0	0.0	0.0	0.0	0.0	0.0	0.0	26.578073089700997	0.0	0.0	0.0	0.0	0.0	0.0	0.0	0.0	0.0	0.0	0.0	0.0	0.0	0.0	0.0	0.0	0.0	0.0	0.0	9.166659027784142	0.0	0.0	0.0	0.0	0.0	0.0	0.0	0.0	0.0	0.0	0.0	0.0	0.0	0.0	0.0
2L_37758	0.0	0.0	0.0	0.0	0.0	0.0	0.0	0.0	0.0	0.0	36.27867829519235	0.0	0.0	0.0	0.0	0.0	0.0	0.0	0.0	0.0	0.0	0.0	0.0	0.0	0.0	0.0	0.0	0.0	0.0	0.0	0.0	0.0	0.0	0.0	0.0	0.0	0.0	19.4855047330291	0.0	0.0	0.0	0.0	0.0	0.0	0.0	0.0	0.0	0.0	0.0
2L_37759	0.0	0.0	0.0	0.0	4.077811161458486	0.0	4.026231704803133	0.0	0.0	0.0	0.0	4.8422867214813525	11.725363838039895	6.184291898577612	0.0	0.0	9.671591441028438	0.0	2.558513196811069	0.0	0.0	6.008055600949754	0.0	0.0	0.0	0.0	0.0	4.121291250004121	0.0	9.003752764152098	0.0	0.0	0.0	0.0	0.0	0.0	2.5940821722221528	2.889084576217518	0.0	0.0	0.0	0.0	1.9395180685503266	0.0	4.220948058701569	0.0	3.9906013357340795	13.804222987896457	0.0
2L_37760	0.0	4.776242587271505	2.7116732108380157	0.0	10.135568293712552	4.644302184308203	0.0	0.0	0.0	0.0	0.0	3.008925978916456	0.0	0.0	0.0	0.0	0.0	4.046299375979711	0.0	0.0	0.0	0.0	0.0	0.0	0.0	2.9379421419302223	0.0	0.0	0.0	7.459733292155605	0.0	0.0	0.0	2.6507487437439017	0.0	4.97775689332219	0.0	3.5904696011095987	0.0	0.0	0.0	0.0	0.0	5.5994584203815805	0.0	17.33234423422237	0.0	0.0	0.0
2L_37761	0.0	0.0	0.0	0.0	13.267244764745216	0.0	4.366476637603398	0.0	0.0	0.0	5.8335433408936055	0.0	0.0	0.0	0.0	0.0	10.488909027594223	0.0	2.7747255796401737	0.0	0.0	4.343852406320479	0.0	0.0	0.0	0.0	0.0	8.939138767614573	0.0	0.0	7.466341731474514	0.0	0.0	2.3131827358844963	0.0	4.343852406320479	11.253201535836947	0.0	0.0	0.0	0.0	0.0	0.0	0.0	4.57764789464818	5.041704983624542	0.0	0.0	10.767971744842141
2L_37762	0.0	10.233822373591824	0.0	5.213177243855749	0.0	4.975560049039119	0.0	0.0	0.0	0.0	7.161641104382351	0.0	0.0	0.0	0.0	0.0	0.0	0.0	0.0	0.0	0.0	0.0	0.0	0.0	0.0	6.294985540418213	0.0	10.974274106639216	0.0	0.0	9.166171693395222	0.0	0.0	2.8398151166766437	0.0	0.0	3.453792402209322	3.8465621735230355	0.0	0.0	0.0	0.0	2.58229783190274	5.998843422988048	0.0	12.379056616853342	0.0	0.0	13.219469634878246
2L_37763	0.0	8.445032969408713	4.794599363277204	0.0	0.0	0.0	4.423588698261706	0.0	0.0	0.0	0.0	0.0	0.0	13.58926448105996	0.0	0.0	0.0	0.0	0.0	0.0	13.923426722397501	0.0	0.0	0.0	0.0	2.59733648338302	11.874773389741145	4.528029863262554	0.0	3.2974504772400075	0.0	0.0	0.0	2.3434383959257916	0.0	0.0	0.0	3.1742142074018864	0.0	0.0	0.0	0.0	2.130933050345424	4.950294096972301	0.0	0.0	4.384441895622222	0.0	0.0
2L_37764	0.0	6.668800682885189	0.0	6.794262924386648	0.0	0.0	0.0	0.0	0.0	0.0	18.667338690859538	0.0	0.0	0.0	0.0	0.0	8.391127222075378	5.649621757823314	4.439560927424277	0.0	10.994931336653801	0.0	0.0	0.0	47.42258263385024	0.0	6.2514456468058235	0.0	0.0	0.0	5.97307338517961	0.0	0.0	14.804369509660775	0.0	6.950163850112766	9.002561228669556	0.0	0.0	0.0	0.0	0.0	6.730947212546486	7.818210958786301	7.324236631437088	8.066727973799267	0.0	23.95324326913864	17.228754791747427
2L_37765	0.0	0.0	310.17369727047145	0.0	0.0	0.0	0.0	0.0	0.0	0.0	0.0	0.0	0.0	0.0	0.0	0.0	0.0	0.0	0.0	0.0	0.0	0.0	0.0	0.0	0.0	0.0	0.0	0.0	0.0	0.0	0.0	0.0	0.0	0.0	0.0	0.0	0.0	0.0	0.0	0.0	0.0	0.0	0.0	0.0	0.0	0.0	0.0	0.0	0.0
2L_37766	0.0	9.223730814639906	7.855048177628823	4.69862987952713	14.680120181250551	4.484465810432662	0.0	0.0	0.0	0.0	12.90955565309442	0.0	7.035218302823937	7.421150278293136	0.0	0.0	0.0	0.0	0.0	0.0	7.603637580218376	4.8064444807598035	82.1962847279303	0.0	0.0	2.8368311461365194	8.646480017984679	0.0	0.0	3.6015011056608395	4.130729321569016	0.0	0.0	2.559521676589079	0.0	4.8064444807598035	0.0	6.933802982922043	0.0	0.0	0.0	0.0	0.0	2.7033748932166914	10.130275340883765	5.578613826036506	0.0	0.0	23.829381627546766
2L_37767	0.0	9.610653216877845	8.184556287921776	0.0	10.197286909844768	0.0	5.034151685031253	0.0	0.0	0.0	13.451093170341954	6.054496523205373	0.0	0.0	0.0	0.0	0.0	4.070938546740074	0.0	0.0	0.0	7.512101996316065	0.0	0.0	0.0	2.9558321820366986	0.0	0.0	0.0	3.7525789598901844	8.60801509501527	0.0	0.0	0.0	0.0	0.0	3.2434802802885923	0.0	0.0	0.0	0.0	0.0	2.425053714939786	0.0	0.0	0.0	0.0	8.629974317196433	0.0
2L_37768	0.0	0.0	4.085367846520901	7.331195556708997	7.635050685283975	6.997038853157345	0.0	0.0	0.0	0.0	10.07128455205948	4.533204590322969	10.976936359016072	0.0	0.0	0.0	0.0	0.0	4.790407687646257	0.0	0.0	0.0	0.0	0.0	51.17026393622139	0.0	0.0	15.432920425547348	0.0	0.0	12.890219159506152	0.0	0.0	3.9935799209191303	0.0	0.0	0.0	0.0	0.0	0.0	0.0	0.0	0.0	0.0	0.0	0.0	0.0	12.923102371647749	0.0
2L_37769	0.0	0.0	13.077593722755013	0.0	0.0	0.0	8.043758043758043	0.0	0.0	0.0	0.0	0.0	0.0	0.0	0.0	0.0	9.661135666497596	13.009399290987737	0.0	0.0	0.0	4.001040270470322	0.0	0.0	0.0	4.722940502757017	0.0	8.233671600008233	0.0	0.0	20.631318341242004	0.0	0.0	4.26125771021317	0.0	8.002080540940645	0.0	5.7719224830810525	0.0	0.0	0.0	0.0	7.749685169040008	0.0	0.0	0.0	0.0	0.0	0.0
2L_37770	0.0	8.640234461402345	0.0	0.0	0.0	0.0	0.0	0.0	0.0	0.0	0.0	0.0	0.0	0.0	0.0	0.0	10.871715926411529	0.0	5.751985873122695	0.0	0.0	4.502387165675241	0.0	0.0	0.0	0.0	16.19900149354794	9.265384708038463	0.0	0.0	7.738835955250956	0.0	0.0	9.590421853886086	0.0	0.0	0.0	0.0	0.0	0.0	0.0	0.0	0.0	0.0	0.0	20.902835260574744	0.0	15.517155767416456	0.0
2L_37771	0.0	0.0	0.0	0.0	0.0	0.0	0.0	0.0	0.0	0.0	0.0	0.0	0.0	0.0	0.0	0.0	0.0	0.0	0.0	0.0	0.0	0.0	0.0	0.0	0.0	0.0	0.0	0.0	0.0	0.0	0.0	0.0	0.0	0.0	0.0	0.0	0.0	0.0	0.0	0.0	0.0	0.0	0.0	0.0	0.0	0.0	0.0	0.0	0.0
2L_37772	0.0	0.0	0.0	0.0	0.0	0.0	0.0	0.0	0.0	0.0	0.0	0.0	0.0	0.0	0.0	0.0	0.0	0.0	0.0	0.0	0.0	0.0	0.0	0.0	0.0	0.0	13.131734938556614	0.0	0.0	10.939470814038842	0.0	0.0	0.0	0.0	0.0	0.0	0.0	0.0	0.0	0.0	0.0	0.0	14.138971955349128	0.0	0.0	0.0	0.0	0.0	0.0
2L_37773	0.0	0.0	12.084689504044343	0.0	0.0	13.798356339792804	0.0	0.0	0.0	0.0	9.930427425457246	8.939606255042497	0.0	0.0	0.0	0.0	0.0	18.03250900723825	0.0	15.757113548911656	11.697903969566733	0.0	0.0	0.0	0.0	8.7287112188816	0.0	0.0	0.0	0.0	0.0	0.0	0.0	0.0	0.0	7.394529970399696	0.0	0.0	0.0	0.0	0.0	0.0	0.0	0.0	7.792519492987512	0.0	0.0	0.0	0.0
2L_37774	0.0	0.0	0.0	0.0	0.0	0.0	0.0	0.0	0.0	0.0	0.0	0.0	0.0	0.0	0.0	0.0	0.0	0.0	0.0	0.0	0.0	0.0	0.0	0.0	0.0	0.0	0.0	0.0	0.0	0.0	0.0	0.0	0.0	0.0	0.0	0.0	0.0	0.0	0.0	0.0	0.0	0.0	0.0	0.0	0.0	0.0	0.0	0.0	0.0
2L_37775	0.0	0.0	0.0	0.0	0.0	0.0	0.0	0.0	0.0	0.0	0.0	0.0	0.0	0.0	0.0	0.0	0.0	0.0	0.0	0.0	0.0	0.0	0.0	0.0	0.0	0.0	0.0	0.0	0.0	45.461571333751586	0.0	0.0	0.0	0.0	0.0	60.671512298115545	0.0	0.0	0.0	0.0	0.0	0.0	0.0	0.0	0.0	0.0	0.0	0.0	0.0
2L_37776	0.0	0.0	0.0	0.0	0.0	0.0	0.0	0.0	0.0	0.0	0.0	0.0	0.0	0.0	0.0	0.0	0.0	0.0	0.0	0.0	0.0	0.0	0.0	0.0	0.0	0.0	0.0	0.0	0.0	0.0	0.0	0.0	0.0	0.0	0.0	0.0	0.0	0.0	0.0	0.0	0.0	0.0	0.0	0.0	0.0	0.0	0.0	0.0	0.0
2L_37777	0.0	0.0	2.369129297600546	0.0	0.0	0.0	0.0	0.0	0.0	0.0	0.0	0.0	0.0	6.714789323484976	0.0	0.0	0.0	0.0	2.777986126737283	0.0	6.879907093734606	4.348956815728611	0.0	0.0	0.0	5.133630981257627	3.9117447789942434	0.0	0.0	0.0	0.0	0.0	0.0	0.0	0.0	0.0	2.8166062598510804	3.1369143929788326	73.44300822561692	0.0	0.0	0.0	0.0	0.0	0.0	20.19051772525551	4.332920839269435	0.0	0.0
2L_37778	0.0	14.435513673318553	0.0	0.0	0.0	14.036742577370527	0.0	0.0	0.0	0.0	40.40795875155571	0.0	0.0	0.0	0.0	0.0	0.0	0.0	19.220050356531935	0.0	0.0	0.0	0.0	0.0	0.0	0.0	0.0	0.0	0.0	0.0	0.0	0.0	0.0	16.023021877834072	0.0	0.0	0.0	0.0	127.03252032520327	0.0	0.0	0.0	7.285019086750008	0.0	0.0	0.0	0.0	0.0	0.0
2L_37779	0.0	0.0	0.0	6.116559606485021	0.0	0.0	0.0	0.0	0.0	0.0	0.0	0.0	0.0	0.0	0.0	0.0	0.0	5.086092284092839	3.9967306743084157	0.0	0.0	3.1284549874767946	0.0	0.0	0.0	3.6929162849114454	0.0	0.0	0.0	4.688344634588074	0.0	0.0	0.0	0.0	0.0	6.256909974953589	0.0	0.0	0.0	0.0	0.0	0.0	3.02977970471767	0.0	0.0	0.0	6.233838772981047	0.0	0.0
2L_37780	0.0	0.0	0.0	0.0	0.0	3.9328458701972084	8.474346458401127	0.0	0.0	0.0	5.66079604378286	0.0	0.0	0.0	0.0	0.0	0.0	3.426450553577351	5.385116614700292	0.0	6.668338196774658	2.107609481882146	0.0	0.0	0.0	2.487881529071891	0.0	0.0	0.0	3.158491858039688	3.622621386797429	0.0	0.0	0.0	0.0	0.0	2.729990805390967	0.0	0.0	0.0	0.0	0.0	0.0	0.0	0.0	0.0	4.19967612097755	0.0	0.0
2L_37781	0.0	0.0	0.0	0.0	6.795126263638668	0.0	0.0	0.0	0.0	0.0	0.0	0.0	4.88468718951707	0.0	0.0	0.0	0.0	0.0	0.0	7.1113032743284785	0.0	0.0	0.0	0.0	0.0	7.878665401353002	3.001708572519478	0.0	0.0	2.500591389863702	0.0	0.0	0.0	0.0	0.0	3.337206717930611	6.484035871415517	2.407136292538311	0.0	0.0	0.0	0.0	4.847920726800275	0.0	0.0	7.746677450041677	3.324901383424967	0.0	0.0
2L_37782	0.0	0.0	3.9609607706445273	0.0	0.0	20.351897882317182	0.0	98.23182711198427	0.0	0.0	0.0	0.0	0.0	0.0	0.0	0.0	8.778536828595556	5.910458911671737	0.0	0.0	0.0	3.6355228390815792	0.0	0.0	0.0	0.0	0.0	7.48147959725699	0.0	0.0	0.0	0.0	0.0	7.743935917381496	0.0	0.0	0.0	0.0	0.0	0.0	0.0	0.0	7.041708036701382	0.0	0.0	0.0	0.0	0.0	0.0
2L_37783	0.0	0.0	3.7283939570190743	0.0	6.9679103341426565	0.0	3.439887281773551	0.0	0.0	0.0	0.0	2.068549667428927	0.0	0.0	0.0	0.0	4.1315536252937015	0.0	0.0	7.292126982182417	5.413593099184604	3.4220640316089206	0.0	0.0	0.0	4.03950066116527	0.0	0.0	0.0	0.0	8.822916997526054	0.0	0.0	3.6446263355960995	0.0	0.0	2.216303215102422	0.0	28.895053166897824	0.0	0.0	0.0	6.628255923589466	1.9247329336817869	0.0	15.887314456026296	3.4094458014038733	0.0	8.482951388447068
2L_37784	0.0	0.0	0.0	0.0	0.0	0.0	9.987216363055287	0.0	0.0	0.0	0.0	0.0	0.0	7.670182166826462	0.0	0.0	0.0	0.0	0.0	0.0	0.0	0.0	0.0	0.0	0.0	0.0	0.0	0.0	0.0	0.0	8.538688798948034	0.0	0.0	5.290823331472727	0.0	0.0	0.0	7.1664809353690915	0.0	0.0	0.0	0.0	2.4055230809939623	5.588184343025107	0.0	5.765815632279342	9.898833917364534	0.0	0.0
2L_37785	0.0	2.855759037906203	4.864002490369274	2.909485329502123	6.060148794833359	0.0	2.991747563520784	0.0	0.0	0.0	7.993854324795097	0.0	0.0	0.0	0.0	0.0	0.0	4.8386386586906545	0.0	12.68425465417014	0.0	1.4881231404041206	0.0	0.0	0.0	3.5132448452354166	2.6770364350012876	6.1247657659892365	0.0	11.150606559545018	5.115659955943936	0.0	0.0	1.584906868495047	0.0	2.9762462808082413	1.9275688999865455	0.0	0.0	0.0	0.0	0.0	2.8823718461447556	0.0	0.0	0.0	2.965271921365733	0.0	0.0
2L_37786	0.0	0.0	0.0	0.0	0.0	0.0	0.0	0.0	0.0	0.0	0.0	19.86799702774764	0.0	10.14970819588937	0.0	0.0	7.936545729582839	5.343558767390612	0.0	0.0	0.0	0.0	0.0	0.0	0.0	0.0	0.0	0.0	0.0	0.0	0.0	0.0	0.0	0.0	0.0	13.147290409183121	0.0	0.0	0.0	0.0	0.0	0.0	0.0	7.394666670610489	0.0	0.0	0.0	0.0	0.0
[truncated: 160 more columns]
