# Supplementary material for: Convergence of topological domain boundaries, insulators, and polytene interbands revealed by high-resolution mapping of chromatin contacts in the early Drosophila melanogaster embryo
Source: eLife. 2017 Nov 17;6:e29550. doi: 10.7554/eLife.29550 (PMC5739541; doi:10.7554/eLife.29550)
Supplement: Supplementary file 3. [file elife-29550-supp3.zip › local_HiC_maps/nc14_anterior_dm3_CompressedBinCounts_500bp_VCnorm_chr2L_1955032-1972848.txt]

2L_3830	2L_3831	2L_3832	2L_3833	2L_3834	2L_3835	2L_3836	2L_3837	2L_3838	2L_3839	2L_3840	2L_3841	2L_3842	2L_3843	2L_3844	2L_3845	2L_3846	2L_3847	2L_3848	2L_3849	2L_3850	2L_3851	2L_3852	2L_3853	2L_3854	2L_3855	2L_3856	2L_3857	2L_3858	2L_3859	2L_3860	2L_3861	2L_3862	2L_3863	2L_3864	2L_3865	2L_3866	2L_3867	2L_3868	2L_3869	2L_3870	2L_3871	2L_3872	2L_3873	2L_3874	2L_3875	2L_3876	2L_3877	2L_3878	2L_3879
2L_3830	4.082924190305096	101.2694617038097	94.19817726526992	62.95346165347267	84.16829450486249	91.51597852642934	0.0	42.276403123622245	55.762935360917396	56.582459841609534	57.47141450212775	57.855117928015375	40.1031988984988	36.46092072940072	47.261659451386656	41.927666389944065	0.0	0.0	49.498267560635384	52.870489958383374	29.150439588628995	32.76808388629475	29.64110967845748	17.700211517527634	28.653705640481952	42.316399720711765	0.0	0.0	0.0	0.0	0.0	19.585521403302607	28.795747444017465	38.725917320166516	110.16855789357719	25.89050388098653	21.105784831800086	0.0	45.31756282147146	27.81885219415847	14.056704746949194	24.464859010129565	18.07939955731299	19.640706017912326	0.0	0.0	23.506228171039155	15.163209202248401	20.22081125894771
2L_3831	101.2694617038097	39.20609231309671	75.36817352768273	134.31788341879312	123.46260990978251	99.37290467000352	0.0	53.15427109064833	89.23210004073184	64.67393342982685	112.8673833327481	108.01002333016504	42.782212867178345	69.28460364830845	37.814160041625826	60.38355634993479	0.0	121.72558184828125	64.80601399809903	84.60359589455008	46.64666457689609	52.43563525772115	23.715918531076664	49.56692668060206	38.20982389856362	8.464361651701676	0.0	0.0	0.0	0.0	0.0	39.17604933048132	39.16722191963623	30.98469356138068	44.07305549679148	12.429030237344762	29.551875362010474	0.0	36.258683954807175	23.970074389413718	48.20057609328547	28.471838148988862	12.398887075896067	23.571859599718394	26.217817628860576	0.0	28.21107905496647	21.8378120259375	23.11245224967365
2L_3832	94.19817726526992	75.36817352768273	0.0	121.03460379322449	53.940778419373366	125.67787503848885	0.0	69.66925681481447	88.29064270542709	62.16325001903749	0.0	49.436669154979015	0.0	0.0	36.34619019234404	32.244126732315706	0.0	0.0	17.302834204242654	0.0	22.417905629584464	0.0	0.0	34.03050494463237	0.0	40.67884862586849	0.0	0.0	0.0	0.0	0.0	0.0	11.072566277613596	0.0	0.0	79.64351562406667	40.57807526015618	0.0	14.521291117035798	24.685222273969764	30.88626595854754	8.552044751139775	0.0	37.76130825311154	31.500031500031497	0.0	45.19317824038855	11.66114122924754	11.107606044314904
2L_3833	62.953461653472665	134.3178834187931	121.03460379322449	53.925652702618905	36.04909165301307	134.3865882184958	145.31293139776508	77.6009510772564	67.43474845152959	31.15818073614318	93.98407909700096	49.55843434994201	0.0	35.136293683197124	72.87142565657155	0.0	0.0	0.0	69.38180808991882	77.63764183426693	29.964162861217982	33.68279230348195	65.28970675128213	22.74288261488567	24.544635647156134	54.37205711240879	0.0	0.0	0.0	0.0	0.0	0.0	29.59956962225769	0.0	0.0	26.613227306235746	13.559340419444636	0.0	9.704705229283366	27.495581460059373	25.801950421036228	5.715405933848748	26.548684313577127	42.06035155724246	0.0	0.0	0.0	15.586484335972903	22.269929359784072
2L_3834	84.16829450486246	123.46260990978251	53.940778419373366	36.04909165301307	60.246698179706264	78.60730317994614	242.85284089253278	72.62631272060243	73.25478917271677	55.544330972004964	53.852567825065314	132.51849185121708	45.92865442821122	62.63593956258192	113.66662553017362	115.24355284349062	0.0	0.0	30.92098143195065	77.85069793150696	40.06185550489956	45.033634495764026	29.097278749748128	60.81411860577552	32.81598926260831	18.17375564295113	0.0	0.0	0.0	0.0	548.847420417124	33.64581887614554	19.78719857294724	0.0	94.62886558915933	35.58168041602101	63.450568834349596	0.0	12.975116321917826	18.380690569896988	27.59760756340033	19.103634542886326	13.310770099041003	28.117183423008406	28.146021559852517	0.0	20.19058566831848	10.419504896385838	9.92490814497512
2L_3835	91.51597852642932	99.37290467000349	125.67787503848886	134.38658821849577	78.60730317994616	39.24621110536954	22.633139442772105	125.70163267082127	118.16171875410284	87.35446987969348	62.736175560913686	82.33544489443051	64.20614452803133	40.13265667241902	68.10030418135867	53.70172718180048	0.0	0.0	39.62393285544469	42.323435695585665	42.00347228704239	41.969965243622525	37.28693482752251	56.67689212262045	61.16698970483104	42.343456242272325	232.50406882120436	0.0	0.0	511.50895140664954	0.0	19.598044115197304	13.83079634267642	46.500813764240874	0.0	16.580517063424622	33.790847326615996	0.0	24.184820397477523	29.121407146393313	25.72012326369074	39.16880240496447	20.67538202937145	28.82478722066161	26.23122827726408	0.0	15.680838485795514	14.565988174845268	20.811847028299486
2L_3836	0.0	0.0	0.0	145.31293139776508	242.85284089253278	22.63313944277211	195.78667084344897	0.0	181.71576020788285	111.94886175994804	108.53913559432412	133.5446306155517	92.56859332765579	126.24190473785868	0.0	0.0	0.0	0.0	31.1604138102954	0.0	40.37206898779149	68.07351940095303	29.32258953652715	0.0	66.14019074831012	0.0	0.0	0.0	0.0	0.0	0.0	67.81270131895704	39.8808360618472	0.0	0.0	0.0	0.0	0.0	0.0	44.45524542259156	41.71695877808247	0.0	0.0	0.0	0.0	0.0	0.0	21.00037380665376	20.003520619629054
2L_3837	42.27640312362224	53.15427109064833	69.66925681481447	77.6009510772564	72.62631272060243	125.70163267082127	0.0	35.73457784956457	33.96435877231458	83.69711687345833	61.826955625248274	114.10618721782491	39.547262933932345	74.15816993816557	41.94583953199629	49.61572620057654	0.0	0.0	33.280971271865596	67.03401305822575	94.8629144646972	24.235373951820076	43.8453087398733	52.36451989589934	14.128244904648476	46.94600583382366	0.0	0.0	0.0	0.0	0.0	21.72826630163179	34.07587504717379	0.0	0.0	15.31895598251188	39.0247557440538	0.0	22.344671019408583	37.98444410399128	26.733552033591597	36.18856743936934	15.281804108665854	48.421085252099545	12.11768697591004	0.0	11.590184967761902	22.429510776482747	21.364818809244642
2L_3838	55.762935360917396	89.23210004073182	88.29064270542709	67.43474845152959	73.25478917271676	118.16171875410284	181.71576020788285	33.96435877231458	15.811509935952843	120.13813937842474	92.34369989304922	134.27588115964784	64.43686475990825	87.87680843148685	75.93890866675576	74.10521323438266	0.0	0.0	65.0721577927524	42.47552196348561	56.205878385467415	39.488232506713	47.626629000806936	21.330208694761872	15.346697237287563	33.996491562070794	0.0	0.0	0.0	0.0	256.6735112936345	43.27063025639815	30.074408713990525	15.555970381432395	44.25405367131629	16.64009797689689	46.62937447118051	59.691514254333605	36.40759025441624	24.068514119965727	27.425830873612735	23.22837206277235	20.749677550010873	23.66866395125728	19.744116253356502	0.0	18.884623761640796	17.05471835838103	18.565895934440107
2L_3839	56.582459841609534	64.67393342982683	62.1632500190375	31.15818073614318	55.544330972004964	87.35446987969348	111.94886175994804	83.69711687345833	120.13813937842474	32.00562018690482	46.54619477100048	101.81264691246786	105.85959312865381	63.16087706998496	18.713345235020903	58.104691372781446	0.0	150.59787355802536	48.99733632662515	59.81192141311646	51.93977755924597	38.92375808884348	29.3411363989791	26.281623363311905	56.72745012948041	31.416112695879463	0.0	0.0	0.0	0.0	0.0	72.7024217176674	28.50432938006789	19.16700208920323	0.0	30.75418487570696	47.007428740655314	0.0	37.382450883197784	14.827787952464655	21.86556177995214	33.023550414742765	15.339799570178815	32.403230990968574	8.109116268509057	0.0	7.756113659640791	30.0195096793406	8.578359886216635
2L_3840	57.47141450212775	112.86738333274809	0.0	93.98407909700096	53.852567825065314	62.73617556091369	108.53913559432414	61.826955625248274	92.34369989304922	46.54619477100048	60.17132782743398	32.903882822692495	85.52944436651762	93.31372189944747	96.76467315312526	64.38279434204003	0.0	0.0	51.82361544574067	28.99508823205349	59.68332030247507	29.351950856447992	21.67426078578949	45.29980543733564	73.33286889183036	40.61232557006168	0.0	0.0	0.0	0.0	0.0	81.45286855073418	44.217836222293386	74.33286255853713	0.0	19.878318188263577	13.503905667116573	0.0	38.66011764273799	21.906536855831437	15.417878469086897	14.230098993106655	42.9652358361795	12.56651877270351	31.44851877476571	0.0	25.066262665355865	15.522761996087489	18.482402534898473
2L_3841	57.855117928015375	108.01002333016503	49.43666915497902	49.55843434994201	132.51849185121708	82.33544489443052	133.5446306155517	114.1061872178249	134.27588115964784	101.81264691246787	32.903882822692495	0.0	84.18713115513162	100.46010729139458	104.17534794566215	52.81030012093559	0.0	0.0	63.76285884320005	11.891681055600746	45.8958128332036	20.636640354950217	26.667626701227913	41.80205889074056	15.037910572553407	33.312457526616654	0.0	0.0	0.0	0.0	0.0	46.254538726612545	36.269895170935484	30.48594597890373	0.0	32.610574304824084	0.0	0.0	0.0	13.476707532536143	34.77812190553756	24.511846575449916	8.132871603102853	30.92324438433882	51.591600887375535	0.0	24.67286860340461	28.648397265414985	22.740420825131622
2L_3842	40.1031988984988	42.78221286717834	0.0	0.0	45.92865442821122	64.20614452803133	92.56859332765578	39.547262933932345	64.43686475990825	105.8595931286538	85.52944436651762	84.18713115513161	43.76674077834771	14.921898781776182	216.63241811294597	0.0	0.0	0.0	58.93099180859214	74.18617763138371	0.0	85.8277008904624	55.45527393518942	115.9030586817186	93.81391072668254	0.0	0.0	0.0	0.0	0.0	0.0	32.06207217172445	47.139481955949094	0.0	0.0	16.95340526098072	17.275393965359378	0.0	12.364362938563952	0.0	39.44783549726627	14.563523906752668	25.36843422641497	10.717470334042114	0.0	0.0	12.826794660974988	29.787141089772486	37.830926025407244
2L_3843	36.46092072940072	69.28460364830843	0.0	35.136293683197124	62.63593956258192	40.13265667241901	126.24190473785869	74.15816993816557	87.87680843148685	63.160877069984956	93.31372189944747	100.46010729139458	14.921898781776184	40.6999578755436	63.30770074871908	65.52319333835052	0.0	0.0	60.27606437483676	42.15524596742917	52.063267282401576	51.208895716741644	42.540761139298304	49.3952051086497	63.970113163130186	35.42715704150174	0.0	0.0	0.0	0.0	0.0	32.79387410431732	22.500528762425915	64.84243288808196	122.97702789118993	34.6807177521346	11.779797882227937	0.0	33.72419677394334	33.441844155273344	29.140376816454186	22.34389438190085	14.415253875685158	47.50239704403546	64.01111964592707	0.0	26.239120604619313	20.311345850087374	32.245332810529
2L_3844	47.261659451386656	37.814160041625826	36.34619019234404	72.87142565657155	113.66662553017362	68.10030418135868	0.0	41.94583953199629	75.93890866675576	18.713345235020903	96.76467315312526	104.17534794566215	216.63241811294597	63.30770074871908	0.0	58.239761449937106	0.0	0.0	62.505208767397285	34.971393400198636	26.99434198591975	60.68881808526779	9.803114253335998	61.466341031651076	66.33587178602701	73.47466593518556	0.0	0.0	0.0	0.0	0.0	56.677775510666756	33.3323555842362	0.0	0.0	23.975525783280425	0.0	0.0	26.22854505014898	19.81634214103687	18.595725214687647	30.89362911580374	11.958689901603899	22.734988844698805	37.93051130329237	0.0	0.0	21.062505090105397	20.062702633296595
2L_3845	41.927666389944065	60.383556349934786	32.244126732315706	0.0	115.24355284349062	53.70172718180048	0.0	49.61572620057654	74.10521323438266	58.10469137278143	64.38279434204003	52.81030012093559	0.0	65.52319333835054	58.2397614499371	34.44451333347111	0.0	312.4609423822022	92.41802521163729	62.048981465969234	107.76481406977412	60.56935190793458	52.18035618311131	72.70559324128806	78.46552813185347	0.0	0.0	0.0	0.0	0.0	0.0	30.168642712764353	47.31269790014419	79.53551260637875	0.0	10.634813273948534	43.347182758224584	0.0	23.268368049738466	52.73955624937371	37.11823891278203	18.27129770978419	58.349618181316664	20.169097715244607	16.824819974426273	0.0	0.0	12.456914646466533	5.932802703459536
2L_3846	0.0	0.0	0.0	0.0	0.0	0.0	0.0	0.0	0.0	0.0	0.0	0.0	0.0	0.0	0.0	0.0	51020.4081632653	0.0	0.0	0.0	0.0	0.0	0.0	0.0	0.0	0.0	0.0	0.0	0.0	0.0	0.0	0.0	0.0	0.0	0.0	0.0	0.0	0.0	0.0	0.0	0.0	0.0	0.0	0.0	0.0	0.0	0.0	0.0	0.0
2L_3847	0.0	121.72558184828122	0.0	0.0	0.0	0.0	0.0	0.0	0.0	150.59787355802536	0.0	0.0	0.0	0.0	0.0	312.4609423822022	0.0	0.0	0.0	281.4364516492176	0.0	122.1001221001221	157.78345798226513	0.0	0.0	0.0	0.0	0.0	0.0	0.0	0.0	0.0	0.0	0.0	0.0	0.0	0.0	0.0	0.0	0.0	0.0	0.0	0.0	0.0	0.0	0.0	0.0	0.0	0.0
2L_3848	49.498267560635384	64.80601399809902	17.302834204242657	69.3818080899188	30.92098143195065	39.62393285544469	31.160413810295402	33.2809712718656	65.0721577927524	48.99733632662515	51.82361544574067	63.76285884320005	58.93099180859215	60.27606437483674	62.50520876739728	92.41802521163729	0.0	0.0	14.878000396746677	41.620883694602604	122.08286213632158	119.1765980498375	74.66935476343815	48.769068705863994	52.63268700393693	46.637440537263316	0.0	0.0	1006.036217303823	0.0	0.0	59.35999136581944	72.99316403150765	42.68032437046522	0.0	51.36165453009794	29.076191251555578	0.0	24.97253021676156	25.94266200013207	19.91837890953515	31.86540054808489	25.61854554977399	28.861694758716236	36.114120621162876	0.0	21.588760027979035	26.73850411438732	25.46927132414742
2L_3849	52.87048995838337	84.60359589455008	0.0	77.63764183426693	77.85069793150696	42.323435695585665	0.0	67.03401305822574	42.47552196348561	59.81192141311645	28.99508823205349	11.891681055600744	74.18617763138371	42.15524596742917	34.971393400198636	62.048981465969234	0.0	281.4364516492176	41.6208836946026	0.0	64.70984107263033	109.11074740861976	86.1654345009533	49.11494862576373	53.00596847204995	78.2803375448155	0.0	0.0	0.0	0.0	0.0	54.34634928398685	74.5762206262911	0.0	0.0	28.736623101946044	39.04320716520938	68.72285447248338	41.91606726690475	35.62725342377905	37.14748890404506	24.685689458963743	28.66693040242637	24.221989691121188	0.0	0.0	7.247290600409038	11.220057873058508	10.687460189210794
2L_3850	29.150439588628995	46.646664576896086	22.417905629584464	29.964162861217982	40.06185550489956	42.00347228704239	40.37206898779149	94.8629144646972	56.205878385467415	51.93977755924598	59.68332030247507	45.8958128332036	0.0	52.063267282401576	26.99434198591975	107.76481406977412	0.0	0.0	122.08286213632158	64.70984107263033	33.29958974905429	70.18528916339136	78.60380297291675	50.54896172432618	27.276793994741034	75.53052641755691	0.0	0.0	0.0	0.0	0.0	55.9331040076069	45.22981681101831	82.9462508294625	0.0	22.18173644548025	60.274732229502064	106.09404175861484	53.924867560525264	42.778709403004775	17.204439204099703	34.933854334719676	14.751960535555176	32.71957640301544	23.395096387797118	0.0	22.376670977905274	30.31258335960424	37.12332202584444
2L_3851	32.76808388629475	52.435635257721145	0.0	33.68279230348196	45.033634495764026	41.96996524362253	68.07351940095303	24.235373951820076	39.488232506713004	38.92375808884348	29.351950856447992	20.636640354950213	85.8277008904624	51.20889571674165	60.68881808526779	60.569351907934596	0.0	122.1001221001221	119.1765980498375	109.11074740861976	70.18528916339136	47.33727810650888	95.15556235238144	106.54165778819518	114.98217776244682	42.452029206996095	0.0	0.0	0.0	0.0	0.0	62.87454563316632	53.15399637166199	31.08003108003108	44.208664898320066	74.80364044383494	46.58154947172289	0.0	42.431957325574345	41.21799165335669	48.34888555818789	35.69930475603987	20.72839582944676	31.525851197982345	65.74621959237344	0.0	37.73050983351413	26.772784247867307	37.09370797978393
2L_3852	29.64110967845748	23.715918531076664	0.0	65.28970675128213	29.097278749748124	37.28693482752251	29.32258953652715	43.8453087398733	47.626629000806936	29.341136398979096	21.67426078578949	26.66762670122791	55.45527393518942	42.540761139298304	9.803114253335998	52.1803561831113	0.0	157.78345798226513	74.66935476343815	86.16543450095331	78.60380297291677	95.15556235238145	13.174761899115577	64.24977374901101	29.71706383522482	87.77357927490246	0.0	0.0	0.0	0.0	0.0	40.624706423019994	32.85081459567666	40.16306203184931	0.0	48.33237205615577	43.778069266755644	0.0	19.583053295671203	51.04448104851578	35.4045848520859	39.21245701334399	26.78619739391728	30.55437864615585	16.9920647057824	0.0	28.44165337019372	28.30666688053926	20.97121909890866
2L_3853	17.700211517527634	49.56692668060205	34.03050494463237	22.74288261488567	60.81411860577552	56.67689212262046	0.0	52.36451989589934	21.330208694761872	26.281623363311905	45.29980543733564	41.80205889074057	115.9030586817186	49.39520510864969	61.466341031651076	72.70559324128806	0.0	0.0	48.76906870586399	49.114948625763745	50.54896172432618	106.54165778819518	64.249773749011	0.0	124.21897320596749	114.6557575535213	0.0	0.0	0.0	0.0	0.0	10.61334522027998	74.90084999981275	0.0	0.0	44.895998419660856	68.623033092314	0.0	24.557474312881872	37.107610214240786	26.116434027276007	33.7462264487496	22.393557821285974	14.190999500476817	0.0	0.0	25.475932886202404	13.147048421894043	37.56893900307064
2L_3854	28.653705640481952	38.20982389856361	0.0	24.544635647156134	32.81598926260831	61.166989704831046	66.14019074831012	14.128244904648476	15.346697237287563	56.7274501294804	73.33286889183036	15.037910572553407	93.81391072668256	63.970113163130186	66.33587178602701	78.46552813185347	0.0	0.0	52.63268700393692	53.00596847204995	27.276793994741034	114.98217776244682	29.717063835224824	124.21897320596749	22.343323033061417	0.0	0.0	1358.8802826470987	0.0	1494.7683109118088	0.0	45.81665320802479	87.57092402818166	45.296009421569956	0.0	48.45278155305701	61.716280384467744	0.0	17.668656157349986	30.03553203439669	65.76604762025556	67.63657515438048	42.29336368788464	38.28812271802788	0.0	0.0	27.494205596170605	21.282890046205154	6.757542092729696
2L_3855	42.316399720711765	8.464361651701674	40.67884862586849	54.37205711240879	18.173755642951125	42.343456242272325	0.0	46.94600583382366	33.996491562070794	31.416112695879466	40.61232557006168	33.312457526616654	0.0	35.42715704150174	73.47466593518556	0.0	0.0	0.0	46.63744053726331	78.2803375448155	75.53052641755693	42.452029206996095	87.77357927490246	114.65575755352131	0.0	0.0	0.0	0.0	0.0	0.0	0.0	12.68681332622872	44.766898758166235	50.17057997190447	0.0	67.08383869825153	54.68634645987936	0.0	0.0	49.901749000856086	67.64041108719994	23.05087558750919	40.15268728551773	42.40853327543155	21.226014603498047	0.0	10.151006370771597	62.8620460967384	14.969522053099888
2L_3856	0.0	0.0	0.0	0.0	0.0	232.50406882120436	0.0	0.0	0.0	0.0	0.0	0.0	0.0	0.0	0.0	0.0	0.0	0.0	0.0	0.0	0.0	0.0	0.0	0.0	0.0	0.0	0.0	0.0	0.0	0.0	0.0	0.0	0.0	0.0	0.0	368.3512597613084	0.0	0.0	0.0	0.0	0.0	0.0	0.0	0.0	0.0	0.0	0.0	0.0	0.0
2L_3857	0.0	0.0	0.0	0.0	0.0	0.0	0.0	0.0	0.0	0.0	0.0	0.0	0.0	0.0	0.0	0.0	0.0	0.0	0.0	0.0	0.0	0.0	0.0	0.0	1358.8802826470987	0.0	0.0	0.0	0.0	0.0	0.0	0.0	0.0	0.0	0.0	0.0	0.0	0.0	0.0	0.0	0.0	0.0	0.0	0.0	0.0	0.0	0.0	0.0	0.0
2L_3858	0.0	0.0	0.0	0.0	0.0	0.0	0.0	0.0	0.0	0.0	0.0	0.0	0.0	0.0	0.0	0.0	0.0	0.0	1006.0362173038229	0.0	0.0	0.0	0.0	0.0	0.0	0.0	0.0	0.0	0.0	0.0	0.0	0.0	0.0	4329.004329004329	0.0	0.0	0.0	0.0	0.0	0.0	0.0	0.0	0.0	0.0	0.0	0.0	0.0	0.0	0.0
2L_3859	0.0	0.0	0.0	0.0	0.0	511.50895140664966	0.0	0.0	0.0	0.0	0.0	0.0	0.0	0.0	0.0	0.0	0.0	0.0	0.0	0.0	0.0	0.0	0.0	0.0	1494.7683109118088	0.0	0.0	0.0	0.0	0.0	0.0	0.0	450.6534474988734	0.0	0.0	0.0	0.0	0.0	0.0	0.0	0.0	0.0	0.0	0.0	0.0	0.0	0.0	0.0	0.0
2L_3860	0.0	0.0	0.0	0.0	548.8474204171241	0.0	0.0	0.0	256.67351129363453	0.0	0.0	0.0	0.0	0.0	0.0	0.0	0.0	0.0	0.0	0.0	0.0	0.0	0.0	0.0	0.0	0.0	0.0	0.0	0.0	0.0	0.0	766.2835249042147	0.0	0.0	0.0	0.0	0.0	0.0	0.0	0.0	0.0	0.0	0.0	0.0	0.0	0.0	0.0	0.0	0.0
2L_3861	19.585521403302607	39.17604933048131	0.0	0.0	33.64581887614554	19.598044115197304	67.81270131895704	21.72826630163179	43.27063025639815	72.7024217176674	81.45286855073418	46.254538726612545	32.06207217172446	32.79387410431731	56.677775510666756	30.168642712764353	0.0	0.0	59.35999136581944	54.34634928398685	55.93310400760691	62.87454563316633	40.624706423019994	10.61334522027998	45.81665320802479	12.68681332622872	0.0	0.0	0.0	0.0	766.2835249042146	23.487617621585123	62.159096206741154	162.544990131197	66.05892456070815	80.72678949558176	37.96615317444498	44.55136772698923	76.99066148564802	51.325085392110815	69.83727913960472	42.675030972737325	30.97346503250665	35.33069530808366	39.296591020728954	0.0	46.98243561644479	40.005309795663784	51.96316850616283
2L_3862	28.795747444017465	39.16722191963623	11.072566277613596	29.599569622257693	19.78719857294724	13.83079634267642	39.8808360618472	34.07587504717379	30.07440871399052	28.50432938006789	44.217836222293386	36.269895170935484	47.139481955949094	22.500528762425915	33.3323555842362	47.31269790014419	0.0	0.0	72.99316403150766	74.5762206262911	45.22981681101832	53.15399637166199	32.85081459567665	74.90084999981275	87.57092402818166	44.766898758166235	0.0	0.0	0.0	450.6534474988734	0.0	62.159096206741154	28.432394163966773	68.28082537861718	77.69887025842644	87.64734797384897	81.86932985115784	78.60234549398953	58.595601920657295	73.95183833705558	83.55925016478167	67.44900188810148	29.144927889983727	43.864833516796075	51.99847471140846	0.0	52.49794912617164	34.22142933071653	24.44774579559892
2L_3863	38.725917320166516	30.98469356138068	0.0	0.0	0.0	46.500813764240874	0.0	0.0	15.555970381432395	19.167002089203226	74.33286255853713	30.485945978903725	0.0	64.84243288808196	0.0	79.53551260637875	0.0	0.0	42.68032437046522	0.0	82.9462508294625	31.08003108003108	40.16306203184931	0.0	45.296009421569956	50.17057997190447	0.0	0.0	4329.004329004329	0.0	0.0	162.544990131197	68.28082537861718	91.82736455463728	0.0	49.11350130150778	100.09258564171859	0.0	71.63836951070994	30.44510747122937	57.13959202331295	21.09504371947811	48.9943901423287	31.048186785891705	38.85003885003885	0.0	18.57941772104862	43.1462225482159	27.398761575976767
2L_3864	110.16855789357716	44.07305549679148	0.0	0.0	94.6288655891593	0.0	0.0	0.0	44.25405367131629	0.0	0.0	0.0	0.0	122.97702789118992	0.0	0.0	0.0	0.0	0.0	0.0	0.0	44.208664898320066	0.0	0.0	0.0	0.0	0.0	0.0	0.0	0.0	0.0	66.05892456070815	77.69887025842644	0.0	0.0	0.0	142.37307440416868	0.0	0.0	86.61108159918702	27.092047942088037	150.02940576352967	0.0	88.32673827020915	0.0	0.0	0.0	40.91452138192888	38.97237637962212
2L_3865	25.89050388098653	12.429030237344763	79.64351562406667	26.613227306235746	35.58168041602101	16.580517063424622	0.0	15.318955982511879	16.640097976896886	30.754184875706965	19.878318188263577	32.610574304824084	16.95340526098072	34.6807177521346	23.975525783280425	10.634813273948534	0.0	0.0	51.36165453009794	28.736623101946044	22.18173644548025	74.80364044383494	48.332372056155776	44.89599841966085	48.45278155305701	67.08383869825153	368.35125976130837	0.0	0.0	0.0	0.0	80.72678949558176	87.64734797384897	49.11350130150778	0.0	6.567040287478756	86.99294821778216	235.57348007990652	57.47324620389209	46.13642704311096	71.30872910526901	47.95105156656085	49.13335316137096	49.81799824640646	20.77878901217637	0.0	34.77994727359993	19.230488169788288	36.635297082951105
2L_3866	21.105784831800086	29.551875362010474	40.57807526015618	13.559340419444634	63.450568834349596	33.790847326615996	0.0	39.0247557440538	46.62937447118051	47.007428740655314	13.503905667116571	0.0	17.275393965359378	11.779797882227935	0.0	43.347182758224584	0.0	0.0	29.076191251555574	39.043207165209374	60.274732229502064	46.58154947172288	43.778069266755644	68.62303309231399	61.716280384467744	54.68634645987936	0.0	0.0	0.0	0.0	0.0	37.96615317444498	81.86932985115784	100.09258564171859	142.37307440416868	86.99294821778216	6.8188590548652215	0.0	87.8472161217211	85.7289979165088	108.99459750111718	51.73598666131295	43.3909854893869	59.224864967307866	74.1070105231955	0.0	35.440507791595635	39.19144905287985	41.064205004457335
2L_3867	0.0	0.0	0.0	0.0	0.0	0.0	0.0	0.0	59.691514254333605	0.0	0.0	0.0	0.0	0.0	0.0	0.0	0.0	0.0	0.0	68.72285447248338	106.09404175861484	0.0	0.0	0.0	0.0	0.0	0.0	0.0	0.0	0.0	0.0	44.55136772698921	78.60234549398953	0.0	0.0	235.57348007990652	0.0	338.0205516495403	0.0	155.7656661318712	91.3569058512271	20.236524498336557	164.50151341392342	89.35379336637438	0.0	0.0	0.0	27.593514420370635	0.0
2L_3868	45.317562821471455	36.258683954807175	14.521291117035798	9.704705229283366	12.975116321917826	24.184820397477523	0.0	22.34467101940858	36.407590254416235	37.382450883197784	38.66011764273799	0.0	12.364362938563954	33.72419677394333	26.228545050148977	23.268368049738466	0.0	0.0	24.972530216761562	41.91606726690475	53.92486756052527	42.431957325574345	19.583053295671203	24.557474312881865	17.668656157349982	0.0	0.0	0.0	0.0	0.0	0.0	76.99066148564805	58.595601920657295	71.63836951070994	0.0	57.47324620389209	87.8472161217211	0.0	17.46502802787698	77.19238241818795	102.15559448612392	69.94278680039729	88.38970207414796	51.47172809363253	37.885676183548526	0.0	28.98916240163615	39.270202555704785	42.74984075684318
2L_3869	27.818852194158474	23.970074389413718	24.68522227396976	27.495581460059366	18.380690569896988	29.121407146393313	44.45524542259156	37.98444410399128	24.068514119965727	14.827787952464655	21.906536855831437	13.47670753253614	0.0	33.44184415527335	19.81634214103687	52.73955624937371	0.0	0.0	25.94266200013207	35.62725342377905	42.778709403004775	41.217991653356684	51.044481048515784	37.107610214240786	30.03553203439669	49.9017490008561	0.0	0.0	0.0	0.0	0.0	51.32508539211082	73.95183833705556	30.44510747122937	86.611081599187	46.136427043110956	85.7289979165088	155.7656661318712	77.19238241818795	41.49751755120682	155.76566613187123	101.4130450747181	105.58570012253355	84.0671768800852	55.816030363920525	0.0	63.652861113974346	50.862258328774274	22.709958104669287
2L_3870	14.056704746949194	48.20057609328546	30.886265958547543	25.801950421036228	27.59760756340033	25.72012326369074	41.71695877808247	26.7335520335916	27.425830873612735	21.86556177995214	15.417878469086897	34.77812190553756	39.44783549726627	29.140376816454175	18.595725214687647	37.11823891278204	0.0	0.0	19.91837890953515	37.14748890404506	17.204439204099703	48.34888555818788	35.40458485208589	26.116434027276004	65.76604762025556	67.64041108719992	0.0	0.0	0.0	0.0	0.0	69.83727913960472	83.55925016478167	57.13959202331296	27.092047942088037	71.30872910526901	108.9945975011172	91.3569058512271	102.15559448612392	155.7656661318712	68.14731355388832	183.76951976867792	124.4876317726988	101.42863030777632	104.75591870940707	0.0	52.02470518370309	55.18702884074127	45.46368985580054
2L_3871	24.464859010129565	28.471838148988862	8.552044751139775	5.715405933848748	19.103634542886322	39.16880240496447	0.0	36.18856743936934	23.228372062772358	33.02355041474277	14.230098993106656	24.511846575449912	14.56352390675267	22.34389438190085	30.89362911580374	18.27129770978419	0.0	0.0	31.865400548084892	24.685689458963747	34.933854334719676	35.69930475603987	39.21245701334399	33.7462264487496	67.63657515438048	23.050875587509193	0.0	0.0	0.0	0.0	0.0	42.67503097273733	67.44900188810148	21.09504371947811	150.02940576352964	47.95105156656085	51.73598666131295	20.236524498336557	69.94278680039727	101.41304507471811	183.76951976867792	64.21028796618032	151.94570698508485	128.38581935829913	89.24826189009968	139.22728854855552	51.21788665182913	47.90687432259267	40.91217791887934
2L_3872	18.079399557312986	12.398887075896068	0.0	26.548684313577127	13.310770099041004	20.67538202937145	0.0	15.28180410866585	20.749677550010876	15.339799570178817	42.96523583617951	8.132871603102853	25.36843422641497	14.415253875685158	11.958689901603899	58.34961818131667	0.0	0.0	25.618545549773987	28.66693040242637	14.751960535555176	20.72839582944676	26.786197393917284	22.39355782128597	42.29336368788464	40.15268728551773	0.0	0.0	0.0	0.0	0.0	30.973465032506653	29.144927889983727	48.9943901423287	0.0	49.13335316137096	43.3909854893869	164.5015134139234	88.38970207414796	105.58570012253357	124.48763177269878	151.94570698508485	29.40851631421104	107.677220138622	108.82407810459549	323.36297493936945	61.95642530260757	57.55154988242218	58.474317348891404
2L_3873	19.640706017912326	23.571859599718394	37.76130825311153	42.06035155724245	28.117183423008402	28.82478722066161	0.0	48.42108525209953	23.66866395125728	32.40323099096857	12.56651877270351	30.92324438433882	10.717470334042115	47.50239704403545	22.734988844698805	20.169097715244607	0.0	0.0	28.861694758716236	24.22198969112119	32.71957640301544	31.525851197982345	30.55437864615585	14.190999500476817	38.28812271802788	42.40853327543155	0.0	0.0	0.0	0.0	0.0	35.33069530808366	43.86483351679608	31.048186785891705	88.32673827020916	49.81799824640646	59.22486496730787	89.35379336637438	51.47172809363252	84.0671768800852	101.42863030777633	128.38581935829913	107.67722013862199	13.122312550389678	13.135771332492643	204.91803278688525	47.114814405323095	51.059310495071074	41.687664897874484
2L_3874	0.0	26.217817628860573	31.500031500031497	0.0	28.146021559852514	26.23122827726408	0.0	12.117686975910038	19.744116253356502	8.109116268509057	31.448518774765713	51.591600887375535	0.0	64.01111964592705	37.93051130329237	16.824819974426273	0.0	0.0	36.114120621162876	0.0	23.395096387797118	65.74621959237344	16.9920647057824	0.0	0.0	21.226014603498047	0.0	0.0	0.0	0.0	0.0	39.296591020728954	51.99847471140847	38.85003885003885	0.0	20.77878901217637	74.1070105231955	0.0	37.885676183548526	55.81603036392051	104.75591870940708	89.24826189009968	108.82407810459549	13.135771332492643	65.74621959237344	0.0	86.46575170180321	97.35557908315384	40.57124310288867
2L_3875	0.0	0.0	0.0	0.0	0.0	0.0	0.0	0.0	0.0	0.0	0.0	0.0	0.0	0.0	0.0	0.0	0.0	0.0	0.0	0.0	0.0	0.0	0.0	0.0	0.0	0.0	0.0	0.0	0.0	0.0	0.0	0.0	0.0	0.0	0.0	0.0	0.0	0.0	0.0	0.0	0.0	139.22728854855552	323.36297493936945	204.91803278688525	0.0	0.0	735.7449417535255	0.0	0.0
2L_3876	23.506228171039147	28.21107905496647	45.19317824038854	0.0	20.19058566831848	15.680838485795514	0.0	11.590184967761902	18.884623761640796	7.756113659640791	25.06626266535587	24.67286860340461	12.82679466097499	26.23912060461931	0.0	0.0	0.0	0.0	21.588760027979035	7.247290600409037	22.376670977905274	37.73050983351413	28.44165337019372	25.475932886202404	27.494205596170605	10.151006370771597	0.0	0.0	0.0	0.0	0.0	46.982435616444796	52.49794912617164	18.57941772104862	0.0	34.77994727359993	35.440507791595635	0.0	28.989162401636147	63.65286111397435	52.024705183703084	51.21788665182913	61.95642530260758	47.114814405323095	86.4657517018032	735.7449417535255	18.795854837357588	110.57707556808246	91.46919483825474
2L_3877	15.163209202248401	21.8378120259375	11.661141229247542	15.586484335972907	10.419504896385838	14.565988174845268	21.00037380665376	22.429510776482747	17.05471835838103	30.019509679340604	15.522761996087489	28.64839726541499	29.787141089772486	20.311345850087374	21.062505090105397	12.456914646466535	0.0	0.0	26.73850411438732	11.22005787305851	30.31258335960424	26.772784247867307	28.30666688053926	13.147048421894043	21.282890046205154	62.8620460967384	0.0	0.0	0.0	0.0	0.0	40.0053097956638	34.22142933071653	43.1462225482159	40.91452138192888	19.230488169788288	39.19144905287985	27.593514420370635	39.270202555704785	50.862258328774274	55.18702884074127	47.906874322592664	57.55154988242219	51.05931049507107	97.35557908315384	0.0	110.57707556808245	31.535445051852154	124.44525310018872
2L_3878	20.22081125894771	23.11245224967365	11.107606044314904	22.269929359784072	9.924908144975117	20.81184702829949	20.003520619629054	21.364818809244642	18.565895934440107	8.578359886216635	18.482402534898473	22.740420825131622	37.83092602540725	32.24533281052901	20.062702633296595	5.932802703459536	0.0	0.0	25.469271324147414	10.687460189210794	37.12332202584444	37.09370797978393	20.971219098908655	37.56893900307063	6.757542092729696	14.969522053099888	0.0	0.0	0.0	0.0	0.0	51.96316850616283	24.44774579559892	27.398761575976767	38.97237637962212	36.635297082951105	41.064205004457335	0.0	42.74984075684318	22.709958104669287	45.46368985580054	40.91217791887934	58.474317348891404	41.68766489787449	40.57124310288867	0.0	91.46919483825474	124.44525310018872	28.61263075972257
2L_3879	25.974700641575108	24.938899695745423	0.0	13.349887193453215	35.69739319786173	4.158609361029671	35.97381106554428	23.053160588316658	16.694212116659155	25.71183207088238	19.94296312546118	40.89578119121232	17.008538286219682	34.79350057409276	36.080242459229325	21.338796065126004	0.0	0.0	22.901637467078896	19.220050356531935	29.671829565010977	20.846362309776946	5.387727833540761	22.521000833277032	24.30517578718388	26.920799009314596	739.0983000739099	0.0	0.0	0.0	406.5040650406504	24.919789427779335	29.310793333260058	24.636610002463662	0.0	32.941982580279614	20.14058125717508	0.0	33.635088123930885	51.73193058119463	56.21049296602331	45.277167007660324	52.579345518596654	29.15500466480075	83.38544923910777	0.0	74.77082741397616	108.04094751910975	88.21064702509592
2L_3880	21.35263611638254	17.084292189232453	30.789504473715	27.43585839256049	18.340765928725947	23.502917566721578	0.0	35.533067072217406	15.01014685927687	29.062747528741735	6.830923042137915	4.202323380550639	17.47744535676709	29.793933240137907	12.358311953453653	21.92708367594401	0.0	0.0	14.708131831927235	14.81244482364303	15.244924964479324	14.994751836857098	27.68130841794125	23.1418805554977	12.48762164504435	48.41020874482011	0.0	0.0	0.0	0.0	0.0	41.61105189538341	18.824287698365637	25.315814789499	36.009564140235646	30.465141784769866	27.5944471693961	24.28552000155427	49.374816078810106	53.15812415611478	53.821963246687844	26.170542960254792	60.78251408634764	34.238601969404385	69.61849067112225	0.0	64.02681545474148	85.24713143402724	100.08444861400034
2L_3881	7.401285356556922	11.843570125778715	18.972991945964917	12.67981563548066	8.476408037330101	11.849628217914663	17.084087880548058	18.246710118165694	23.78441803493138	24.4212767931933	15.784970813588966	27.19016803523846	32.30965574061808	13.769628605577251	22.846176692330538	10.133868401584936	0.0	91.92866335723478	21.752134428190764	27.383006106410363	24.65969619254291	29.7000297000297	35.821109379757495	26.73825388506829	28.856531098683565	6.392390498350763	0.0	0.0	0.0	386.1003861003861	0.0	26.62761283450938	8.699873503839253	70.2000702000702	33.28451604313673	40.67508119371977	12.753109367477657	0.0	38.79259198408135	40.084099025827086	31.548114514802133	49.72403162448411	42.13706719769775	47.47135894676878	49.500049500049506	0.0	75.75237495531793	80.62846221365443	102.9833760394339
2L_3882	21.485461862230924	10.31433982036546	0.0	16.56391517950315	14.763884880084035	13.7594875966819	29.75641399503663	25.42514012430351	17.261164175765604	14.887617628130283	21.99492906910312	33.827714098985304	14.068932139912715	16.78839049220683	9.9481502409442	26.476179381410546	0.0	0.0	14.207639921573827	15.898225916969926	24.54361154335138	27.589536668218578	11.141400866266201	23.285836436559137	20.10448299814134	50.103101047934196	0.0	0.0	0.0	0.0	0.0	30.91930833507255	39.398082161972795	30.56795255853763	0.0	29.973438084141435	47.20237100286157	58.64781595533383	25.834617115076128	42.791038745709066	51.779152825429854	36.281489114031785	29.90074583333107	62.01285457572183	56.04124635731899	0.0	57.72488895174488	108.51840775408706	91.2063683934667
2L_3883	14.75698927904729	23.61420063569428	0.0	12.640770783639303	0.0	19.688566258916463	0.0	21.828627808798682	11.855589436195588	14.607645934034792	6.29454571319406	23.234092778379285	64.42032976766808	21.963564642614365	22.77582664862821	10.10266326408968	0.0	0.0	21.685153259820662	0.0	28.09572776363626	7.89561990485778	10.203087352201903	53.31183800025163	34.52120810419881	0.0	0.0	0.0	0.0	0.0	0.0	11.798052731396682	41.63080346409915	0.0	0.0	56.14591950172368	25.42767764570218	0.0	9.099561947087867	43.82782984695837	43.547495075504095	29.474599192342392	34.22818248973309	31.55012052146039	0.0	0.0	66.07922237971103	69.41924951945438	107.88657849201014
2L_3884	13.618449185480554	15.254612558991765	10.473156253207405	20.99790440913997	23.39503070831731	28.34448579832244	0.0	4.028898483039143	28.44633970006179	18.872879294995503	20.912058520304562	12.86491326475477	26.752560220013056	18.242116669281373	12.611167440992348	16.78178974431265	0.0	202.97974262168637	33.01994404620391	15.115512748423454	19.44605198474185	26.231228277264083	22.59814231971061	53.13458636495668	19.1146842827597	21.171728121136162	0.0	0.0	0.0	0.0	0.0	19.598044115197304	30.73510298372538	12.916892712289131	0.0	31.088469493921167	24.63915950899083	0.0	32.75027762158415	39.97055882838298	38.84810284619956	47.47733624844178	53.41140357587624	24.020656017218005	38.253874571010115	0.0	52.26946161931838	91.03742609278292	46.24854895177664
2L_3885	14.048610533882322	16.860487335525946	9.003306914629743	12.033976729899198	16.08933442043603	20.617803098106066	0.0	17.31732473655154	30.09729703699635	20.859654160840446	17.97716719993936	18.432323512345604	7.665995636515283	15.681936865567643	27.10315025336025	19.23541162338218	0.0	174.49266258353836	25.805252917283845	12.994134447710305	23.40366916038334	24.42897276169537	19.4266184983661	5.075271349382695	38.341437069925476	30.333989356409816	0.0	0.0	0.0	0.0	0.0	8.42378371092944	23.118901667219596	11.104078528043349	31.589188915985392	53.45075077518436	15.129421611289454	21.30433671078085	34.65102519389414	57.67724647352725	35.6991588126598	40.81415567564837	47.39655184160784	35.66730141948351	46.9787937724911	146.57383657017223	35.94698628330404	83.47821731571271	66.2630364241285
2L_3886	6.203666366822793	4.963567415172633	0.0	0.0	21.31446292882035	24.830531621682017	0.0	18.353001633417144	19.935806702418216	30.704420822510023	23.815383149822576	19.534683831142193	0.0	13.849840034347602	0.0	12.741125805876207	0.0	0.0	41.022836045398606	0.0	26.575012401672456	14.936519790888724	0.0	53.78802140763252	14.5123136981729	0.0	0.0	0.0	0.0	0.0	0.0	14.879291745712903	43.7527618930945	88.261253309797	0.0	31.470787241742848	32.06849831239527	0.0	28.690123711813442	9.754257733500673	30.511432633807885	60.82745616199028	31.394463586346543	54.71112525863441	37.34129947722181	0.0	11.905257957176786	41.470641090032764	70.2259520005618
2L_3887	0.0	30.102891683775145	0.0	16.114191607406724	10.772275179923925	50.19714930389103	0.0	0.0	10.075505840770735	6.2071743762876	16.048311837956984	19.745558730202607	0.0	6.999673815200211	0.0	0.0	0.0	0.0	20.73283666671274	57.99966128197811	26.86188692220081	30.195515965879064	26.013366968616822	13.592164389072988	58.67589051665588	0.0	0.0	0.0	0.0	0.0	0.0	30.079824333825886	17.690027379739874	0.0	0.0	39.76313893399796	16.20733722363451	0.0	23.199864512791244	26.29214384168974	27.75672036461228	27.326258792650737	51.566715826935756	30.164577937225502	12.581464985782944	0.0	24.06754798016112	60.5486734484286	44.36502119760713
2L_3888	28.625180298878686	22.90307114915396	12.229977386771811	24.52020096756713	10.927773427916854	12.730436819478586	0.0	18.818906602707475	12.77618274234119	18.89032560309726	16.279969898335658	15.022940029424932	10.413390787481438	0.0	0.0	13.0645690194649	0.0	0.0	35.05352673532484	47.069511077221065	9.083213132146218	17.868310551237382	23.090262143746116	20.68255178566258	37.20179967426104	8.241060921218754	0.0	0.0	0.0	0.0	0.0	11.442760451531328	13.459037755068394	15.083638777018567	171.6414067729699	16.1348486107492	32.882581644367484	0.0	47.069511077221065	36.673549069375355	23.46449149787615	19.05799121495907	34.203400783780985	48.450007752001234	31.90769741292389	0.0	33.57057557362195	49.61063916693816	38.25461733231201
2L_3889	0.0	0.0	0.0	35.85231713525645	0.0	67.00990629781435	0.0	20.637108823602247	0.0	27.620570696231724	17.852870920172673	43.93171254601847	0.0	62.2940403291617	0.0	0.0	0.0	0.0	0.0	25.80858290233	0.0	33.59086328518643	14.469225404487196	30.24108190494623	0.0	36.14910784001851	992.4573243350535	0.0	0.0	0.0	0.0	16.731081329786342	29.51878477066856	66.16382162233691	0.0	0.0	0.0	0.0	38.712874353494996	14.624287431594894	20.58522420053851	53.19819977291968	0.0	33.55644641706636	83.97715821296607	0.0	66.93458349286075	72.53840908761188	19.74146576435007
2L_3890	32.61476660737121	17.39676541940557	10.450882420257155	6.984415673308148	4.669055043956819	13.054248015482338	0.0	16.081320019072447	21.835262551563975	16.14234969656418	17.389653086854707	38.512658254931544	0.0	12.13554677616166	25.168693165944745	5.582032998746276	0.0	101.27402726296815	20.968002827684952	20.111154350092963	19.404695004765795	15.269007187339811	8.45628060645062	23.565147617975967	6.35801068018634	42.25340210309267	0.0	0.0	0.0	0.0	0.0	16.296969904385676	17.25172704164126	0.0	36.668182284867775	24.128495960545084	17.561970045601413	24.72970433165501	40.22230870018593	41.3100352331866	33.41851936710137	25.168693165944745	51.578526415254586	37.043880873852075	32.71930111572817	0.0	33.90289324683054	40.37502748025308	59.610661616810354
2L_3891	29.337816151641306	18.778602158412532	11.281003016540206	37.69596246085274	15.119763647854656	7.045577843066799	20.315788618282586	8.679335024067797	21.212686883771447	17.424547353821115	30.033479821631165	13.857248172228966	0.0	16.374351739414635	6.791964833922876	6.02541762169536	0.0	0.0	22.633505347973976	43.41719364285451	29.324432111426137	30.60912151821243	12.170624858136152	19.07770731744542	20.58909519162271	30.40641210418453	0.0	0.0	0.0	0.0	0.0	28.146318637436714	28.967622887898195	27.82647410746584	0.0	14.882879182275087	34.12247237785861	26.694001324022466	21.708596821427253	18.451580285593558	30.301298800241717	44.74706243525659	35.26111411758505	9.408541450270214	23.545478090932637	0.0	64.74645569456338	43.58204297799586	41.51327511511631
2L_3892	5.910986454974538	11.823483898306689	22.728977400577772	37.97493350589143	15.231658290947014	11.829531716157485	0.0	17.487133841276282	14.246448360423747	8.776749337794262	7.563936060535693	4.653266500017683	9.676457951919616	26.392849649173048	13.68445828703425	24.28003622581405	0.0	0.0	32.572865500123775	16.401939365310554	12.660621079427672	14.231836618515619	39.847256271191846	19.218892940516245	13.827643949230422	30.631436430579974	0.0	0.0	0.0	0.0	0.0	24.810289890515733	31.266427902327013	28.032405460712585	39.873680181186	14.993020748841415	26.736109254436855	0.0	19.135595926195645	18.588132221102114	24.71115566225607	27.3689165740685	22.43498901059455	26.06496716761954	59.29931924381508	0.0	36.86665218468945	39.51411685729301	75.27689350661517
2L_3893	25.76522724930434	15.461112210567979	12.384084964730127	16.552783516076065	16.59820827874367	12.890850589885321	0.0	4.764010000609793	25.874345896535736	3.188059823304972	8.242555324031335	5.070747063023301	31.633823727898502	3.595094565367447	0.0	6.614596562526458	0.0	0.0	31.945706497046796	5.957828109509647	22.994172356957854	15.508684863523573	26.721392077641674	27.924224823518898	30.136457881286464	8.344904934842983	0.0	0.0	0.0	504.03225806451616	0.0	11.586948461253245	27.25726496968992	15.273704789833822	0.0	28.591781251633815	29.134812604885326	29.304201050262566	41.704796766567526	18.56783268154614	25.344173881308166	35.087522315664195	16.29853704331499	38.731987043892126	6.461952026468156	201.61290322580646	21.632285753841895	35.88269516358682	54.68704427463104
2L_3894	11.102999752958254	15.546186387226188	21.346676429213353	28.53233926663328	23.842198975548396	11.110098857659636	0.0	12.317718298709597	11.150022210844245	21.9812708581653	7.103922572927092	13.110810824984663	36.351871576108095	24.787724127503097	38.556644852173825	17.102553753326447	0.0	103.42972984154565	12.236756769985684	25.674046414568075	15.854192165492398	13.366303548753592	8.636279628916338	30.08343942759638	6.493346268079098	21.57640059608403	0.0	0.0	0.0	0.0	0.0	29.958956229964947	25.44958652252543	13.1637837980149	0.0	14.081194986531337	10.761474781201283	50.51219364354555	17.971832490197652	36.37013273061719	24.573499610373513	30.240505766410845	35.11761239567436	22.25434760934896	50.12363830782597	0.0	45.27825083192127	28.864110653454606	49.09639074756914
2L_3895	2.85257873117298	13.694127957931638	32.906282906282904	29.322073657049025	24.502116982907324	13.70113262696383	0.0	4.219551714825816	22.917277794074508	22.589681033703805	21.90164700385469	13.473699338890487	28.018529587567244	15.921133075198695	13.207945900253593	5.858642669666292	0.0	0.0	18.86317907444668	5.276933468422831	28.51277372262774	6.868131868131868	32.542838208842184	12.366442421844082	13.346145633141148	36.95600756859035	0.0	0.0	0.0	0.0	0.0	20.525451559934318	20.118457477628272	0.0	38.48522167487685	28.94188469553137	25.805119735755575	25.955149501661126	36.938534278959814	19.435939144579468	33.671545299452276	24.862015812242056	23.458251530199792	32.01844262295082	22.893772893772894	0.0	35.58290268897259	25.425452573055804	32.2913975716869
2L_3896	0.0	31.17362461968178	0.0	0.0	66.93261224599074	0.0	0.0	0.0	0.0	0.0	149.57222344095885	0.0	0.0	43.49187571761595	0.0	0.0	0.0	0.0	42.94057025077293	0.0	0.0	62.53908692933083	0.0	0.0	0.0	0.0	0.0	0.0	0.0	0.0	0.0	0.0	0.0	0.0	0.0	49.41297387041942	0.0	0.0	0.0	40.84099782725892	0.0	21.22367203484078	24.646568211842187	0.0	0.0	0.0	0.0	0.0	82.69748158602744
2L_3897	33.559749778505655	18.795861903043427	25.8088493382611	25.87241793269032	5.765203995978193	10.745986374089277	23.23938424927493	14.89253546409112	32.35380394457577	16.61005958360574	0.0	21.135214649239977	0.0	3.746148958870281	0.0	20.677562363528086	0.0	0.0	3.698662563616996	6.208157021673918	4.79206281052567	18.85369532428356	6.961034910982286	14.548755790404805	39.253369509238674	0.0	0.0	0.0	0.0	0.0	0.0	24.14759007051096	35.50316025463813	15.91545709192768	0.0	4.256159514048731	13.010984740717097	91.60641000586281	31.04078510836959	19.347993718585894	26.409055136825316	40.21796675509744	14.860430833610728	24.21562887450062	0.0	0.0	41.86223845761481	32.40498857350249	52.23608430714058
2L_3898	6.8633473231229605	5.491379632253289	0.0	17.637337538074604	11.790492382752396	21.976754088363034	47.52716177295324	30.45691463332921	11.027862998652395	6.793889032692873	17.56523067978321	0.0	0.0	7.661297118892605	47.66777467760695	14.095982363106868	0.0	0.0	22.69254625497345	0.0	0.0	16.524828554903742	14.236101472084073	14.876923214248523	0.0	0.0	0.0	0.0	0.0	0.0	0.0	8.230757517768147	14.521593367310635	32.548904729355854	0.0	34.81730489687985	79.82679359718159	0.0	25.392762554816628	14.388665185113775	33.755935137295516	29.909191954576908	34.73286519219865	16.507897378105685	27.541380924839572	0.0	13.171230607832536	30.58701061420247	33.990944812302004
2L_3899	9.069945149506708	7.256883516859918	0.0	58.269557302865344	7.790595037858397	21.781786433214318	62.80736353530089	13.416317730603023	10.930028869849588	8.978155698278304	29.0156667190883	14.280145029152918	0.0	45.559977685735376	20.997728045825443	9.313952860221784	0.0	0.0	29.988304561221124	8.389163214526004	19.426730144586678	25.4772433622682	4.703268442338635	0.0	0.0	0.0	645.2029163171818	645.2029163171818	0.0	0.0	0.0	16.315476044802296	12.793568417285263	21.50676387723939	61.18303516800862	11.502807260111831	35.16382533190255	0.0	33.556652858104016	38.02937483986068	31.226036804791324	24.703209465676988	11.474910395293453	14.543508359608605	0.0	0.0	39.16314452201165	23.578844117903653	38.50216317986799
2L_3900	21.72572241044476	21.24564367733507	18.56443110693205	12.406770871135214	12.440817992076857	11.594460553229686	0.0	10.71227333722308	23.272248851708454	11.947696806643494	12.356048177467448	7.601331449216644	0.0	10.778492811014756	5.5885528554151955	29.74694275795805	0.0	0.0	18.623262050580777	22.327788003904683	41.36344960139423	9.68682494938634	10.01421267133379	10.46499094255034	16.941083992200326	37.528427784046414	0.0	0.0	0.0	0.0	0.0	20.26439242285418	11.917544890412216	34.344197547824294	0.0	12.245905122400883	15.598107887120863	43.928624770472936	8.931115201561873	31.62978675703845	16.62164180504381	24.984118647738523	30.54051520016712	15.48303987811751	24.217062373465854	0.0	13.897713293417556	30.481086575430197	40.989458194510014
2L_3901	15.661216563302638	10.442145501690794	20.073549485314192	26.830655633901074	13.452142657282451	22.984470855690954	0.0	7.722055425825024	12.582034867335024	15.50272227803202	30.06108412293781	12.328875212056653	34.18382694779446	2.913671412454663	18.1285531964265	16.08254850496629	0.0	0.0	17.260425296879315	9.657133144826094	29.8172797099375	23.04340539634657	16.242414792292	22.631397896185252	0.0	0.0	0.0	0.0	0.0	0.0	0.0	9.390729471865374	20.249950663756564	12.378688849277085	0.0	26.48277030963655	13.492873064447359	0.0	12.071416431032619	27.360799198000258	20.540376217530802	22.749556952378352	18.162748796635334	27.20521268616736	31.422825540472598	0.0	35.06409716962607	34.89768000223345	18.46730253282748
2L_3902	11.444375566258167	0.0	0.0	0.0	39.32041220898799	15.268923922586556	52.83317923656057	11.285726377563977	21.453308406632132	15.104741944924335	9.76312224649443	6.006186371963122	12.489851995253856	0.0	35.32632694515588	7.8348415403298475	0.0	0.0	29.430313222619297	7.05691401150277	16.34164941714784	9.184845005740529	19.78180667240339	24.80671435068425	17.84797983178279	0.0	0.0	0.0	0.0	0.0	0.0	18.299308057414077	13.45234171638428	18.091361374943464	51.4668039114771	24.190231984324733	19.71973329060724	0.0	21.170742034508308	17.994421729263927	18.76225409720724	16.624153856543945	19.305252235186234	33.643259114264744	30.616150019135095	0.0	18.30211297894342	34.00179926187761	13.494912418018407
2L_3903	16.192021179163703	8.097045355761502	15.565425764982306	5.201254750696058	17.385094089867724	24.30356120082276	84.09462327010351	14.96958479760822	4.878178865257545	10.017596910733394	5.179990422197709	19.120105491995368	33.13351614198639	15.815227533678527	23.42872886962943	16.627633297500783	0.0	0.0	11.153394870330633	14.976662615479428	5.7802265386385026	22.741486156120303	27.288491624427234	17.548831818137945	14.20432351199058	15.732934485963076	0.0	0.0	0.0	0.0	0.0	12.136261084957468	24.267052922017253	38.39471688695635	0.0	28.235985068811097	10.462639614116926	18.416070599848254	24.337076750154072	14.85127193718506	19.90926551334946	26.46068201746383	23.046141704579703	6.490910129454711	20.30489835367884	0.0	38.84198826700061	19.543585126369575	27.207829439558807
2L_3904	15.987764031261406	10.659871638089683	10.246048611353032	0.0	18.31017249097995	19.19758366413614	0.0	15.766131511609391	6.422189607013374	2.6376608379637467	17.048821687737874	8.390627333643227	26.172437980046134	14.872117634881183	12.337697588226874	0.0	0.0	0.0	11.746878267100517	19.71698243414035	30.438991130077984	12.83120549175595	22.108107540467508	17.327458939698133	43.63377054371418	55.23366602411502	0.0	0.0	0.0	0.0	0.0	9.586532838668239	26.310042806439647	0.0	0.0	20.276216133650003	44.76617935810809	24.24501037686444	29.575473651210523	33.51754950961032	13.10541101452132	18.869419840817574	21.912628618702062	27.77246065710497	16.039006864694937	0.0	12.784003019070152	27.708583287845077	33.93424598859508
2L_3905	5.609988022675572	4.488564036547683	10.785787783153893	21.62470752583071	9.637355933575487	11.22714994307835	0.0	12.44749232819556	13.520992693255547	11.106427900679657	0.0	30.91419456157489	36.73485880957016	15.655547887816102	12.987620200424955	5.760912897301358	0.0	0.0	15.457097280787446	10.377814722798192	16.02122491877239	9.004750005627969	14.545446082649553	6.080077046736336	13.123514582193229	14.535813336899453	0.0	0.0	0.0	0.0	0.0	26.910747143256	23.7394265583252	0.0	0.0	24.901709395628398	18.12475486269048	25.522183882230433	18.161175764896836	20.58185491909273	12.416197564328321	18.33546381236464	19.518177811309613	13.49328574101527	11.255937507034961	0.0	29.60635923064377	22.91787940445182	23.814551325914834
2L_3906	14.750176264606363	9.441319367733724	0.0	15.161921743257114	5.067843217147959	21.253834545982674	0.0	13.091129973974835	11.850115941534373	0.0	15.099935145778549	9.28934642016457	19.3171764469531	13.172054695639916	0.0	24.235197747096016	0.0	0.0	6.502542494115199	5.457216513973748	12.637240431081546	16.573146767052584	27.535617321004718	6.394466995598049	0.0	15.287434340469506	0.0	0.0	0.0	0.0	0.0	14.151126960373306	14.564054166630255	41.97095609837992	79.60008915209984	11.223999604915214	11.437172182052333	0.0	35.47190734082937	20.09995553271376	20.31278202121467	16.06963164226172	18.661298184404977	9.460666333651211	5.9189809882330655	0.0	25.475932886202404	17.529397895858725	27.13312261332879
2L_3907	4.075112473104257	9.781519969951171	0.0	20.944338326463587	0.0	26.097395479931098	84.65775690807295	18.083793063539215	13.095587310899719	44.37258774477533	5.21467785806064	0.0	13.342156946460591	13.646685493027451	0.0	0.0	0.0	0.0	0.0	22.615429150383555	17.45680023834351	6.541077969649398	16.905370498099835	8.83317315846006	0.0	31.676577915934583	0.0	0.0	0.0	0.0	0.0	53.75713503792322	37.362849601309655	19.325912183055035	0.0	36.177355869414214	15.799052899442186	0.0	18.846190958652965	10.67908744207663	12.025551892661527	15.538759882651284	15.466979030900962	19.6031281365005	16.352694924123494	0.0	35.19188178030256	12.107358368121808	25.948444477248405
2L_3908	4.093386520068851	19.650766576404145	0.0	21.038259126133827	14.063995398260705	3.2768030199016627	0.0	12.109924203984406	9.865733938256293	12.155882170602945	15.714186191106505	0.0	0.0	0.0	0.0	0.0	0.0	305.0547573289405	18.045492687064087	15.1445624205857	11.690054569174729	9.855615236781157	0.0	8.872783800426248	0.0	0.0	0.0	0.0	0.0	0.0	0.0	29.453562776587365	8.660860618171814	0.0	0.0	25.956847260566253	10.57993378019447	37.24505758085902	15.1445624205857	17.16316116251239	28.185448980109527	24.527549231808305	12.94694806771979	32.81839090116676	0.0	0.0	35.34969290936221	21.282890046205154	23.16871574650181
2L_3909	11.631874437792735	0.0	0.0	9.963811436861318	6.660769665256359	9.311449358130758	0.0	5.735313010442858	0.0	0.0	4.961538156213036	18.313766091695804	25.388958849575495	17.312300042934503	8.976273912793703	23.889610886017888	0.0	0.0	8.546424176124708	21.517592783860085	22.145843668060376	15.558874782175753	16.084721444794017	8.40437834494258	0.0	20.092586639233588	0.0	0.0	0.0	0.0	0.0	9.299557341070564	10.938190473273625	18.387761106207705	0.0	14.751931519566963	15.032108583935287	0.0	25.103858247836765	20.321370278126402	15.255716316903943	21.120644500691064	24.52692467683324	27.97727996180169	15.558874782175751	0.0	40.9243242277952	31.678961943775025	16.459207500131676
2L_3910	0.0	0.0	0.0	0.0	0.0	0.0	0.0	0.0	0.0	0.0	0.0	0.0	0.0	0.0	0.0	0.0	0.0	0.0	0.0	0.0	0.0	0.0	0.0	0.0	0.0	0.0	0.0	0.0	0.0	0.0	0.0	0.0	0.0	0.0	0.0	0.0	0.0	0.0	0.0	0.0	0.0	0.0	0.0	0.0	0.0	0.0	0.0	0.0	0.0
2L_3911	0.0	8.520790729379687	13.65001365001365	27.367268746579093	6.098304671301378	17.050298380221655	0.0	15.75299306868305	2.8519279032626055	14.055801532082368	9.085127646043427	5.58909009613235	11.622501162250117	11.887779362815026	32.87310979618672	29.163021289005542	0.0	0.0	19.561815336463223	19.700551615445235	5.068937550689376	5.698005698005698	22.08968411751712	15.389350569405972	0.0	0.0	0.0	0.0	0.0	0.0	0.0	12.771392081736911	7.510890791647889	16.835016835016834	0.0	9.004141905276427	22.93788420956051	32.29974160206718	9.850275807722618	13.02374041824812	8.72965989245059	11.60227404571296	17.964609718853858	11.384335154826958	7.122507122507122	0.0	17.031132910961237	18.456995201181247	17.580872011251756
2L_3912	0.0	0.0	0.0	0.0	0.0	0.0	0.0	0.0	0.0	0.0	46.326429923167616	28.499609555349092	0.0	0.0	0.0	0.0	0.0	0.0	0.0	0.0	0.0	14.527493281034356	0.0	0.0	0.0	0.0	0.0	0.0	0.0	0.0	0.0	0.0	0.0	85.84427847883939	0.0	22.95673573583225	0.0	0.0	0.0	0.0	17.805538590834068	59.16173734357884	11.450530274056991	14.512608554311987	0.0	0.0	17.368860759053955	13.444998527772661	0.0
2L_3913	0.0	0.0	0.0	0.0	0.0	0.0	0.0	0.0	0.0	0.0	0.0	0.0	0.0	0.0	0.0	0.0	0.0	0.0	0.0	0.0	0.0	0.0	602.4459304777396	0.0	0.0	0.0	0.0	0.0	0.0	0.0	0.0	0.0	0.0	0.0	0.0	0.0	0.0	0.0	0.0	0.0	0.0	316.4256557921716	734.9158521349306	0.0	0.0	0.0	0.0	0.0	0.0
2L_3914	0.0	0.0	0.0	0.0	0.0	0.0	0.0	0.0	0.0	0.0	0.0	0.0	0.0	0.0	0.0	0.0	0.0	0.0	0.0	0.0	0.0	0.0	0.0	0.0	0.0	0.0	0.0	0.0	0.0	0.0	0.0	0.0	0.0	0.0	0.0	0.0	0.0	0.0	0.0	0.0	0.0	0.0	0.0	320.18442622950823	0.0	0.0	0.0	0.0	0.0
2L_3915	16.176649007158165	0.0	0.0	0.0	0.0	0.0	0.0	0.0	0.0	0.0	20.70029083908629	0.0	52.96329643557015	18.057386373896243	0.0	0.0	0.0	0.0	0.0	59.849777059580454	46.19791185438418	38.94839337877312	16.776975279126926	0.0	0.0	41.91466174867969	0.0	0.0	0.0	0.0	0.0	0.0	0.0	0.0	0.0	0.0	0.0	0.0	44.887332794685335	16.956768718153068	7.956145724765094	8.81185370560478	20.466011072111993	12.969495746005396	64.91398896462188	0.0	31.044090369347064	12.015403747604429	22.890104607778056
2L_3916	7.086628123283706	7.560036136972734	18.166376761570845	12.140747687946362	4.058021592732895	17.018782117041948	0.0	10.482583188033082	3.7955417566526357	16.368123780428633	6.045556289418916	18.595863536115026	7.734011863974199	7.910537099100571	27.343621826772686	19.406077013016628	0.0	0.0	15.62052537033662	8.739616243450751	10.119135960710766	9.479122233281199	14.699235272284959	25.601507416756697	16.57783708959492	6.120625283078919	0.0	0.0	0.0	0.0	0.0	11.331364508749939	4.998004963018928	11.202599002968688	0.0	14.979163982899786	9.158194065184972	21.49335855220737	15.294328426038813	4.952254080347846	5.809015824920911	9.007310719407474	11.954268944154137	13.257174025029546	33.176927816484195	0.0	11.333101382525038	7.018239527251385	23.39783336063081
2L_3917	15.189642688971812	4.051089094792244	19.469116141065427	13.01137975273174	26.094172127597023	16.212645052508705	35.061638360237296	7.489537116648043	8.135452021985246	5.011973604942207	25.91637046414924	0.0	16.57725997785278	0.0	0.0	0.0	0.0	0.0	16.740697752282315	28.09904350855897	14.459726769002973	4.063553984314682	15.753340495852147	0.0	0.0	0.0	0.0	0.0	0.0	0.0	0.0	18.215931653824434	14.283785974607714	0.0	0.0	19.264012000195212	19.629885060479676	0.0	14.049521754279485	18.57585796580556	12.451178927425566	2.7580683151457115	28.825938732709243	16.237562027486945	10.158884960786704	0.0	9.716652690881213	3.7607642474673133	32.24022261515491
2L_3918	3.2190309107443205	10.302215491441434	0.0	8.272222291157407	0.0	0.0	0.0	0.0	5.172262192315053	6.372907495654474	12.357604354819774	15.204577591493544	0.0	21.55970060762423	7.45234227117583	13.222528544133494	0.0	0.0	21.286408628090964	0.0	9.193035356413981	15.500871924045727	10.015473907186603	0.0	30.12127578663594	0.0	0.0	0.0	0.0	0.0	0.0	11.58111120762037	4.540588891676306	0.0	0.0	4.082482475943972	16.640077209958253	58.578876457149555	5.95482668476934	13.497075352484558	4.749638631660774	12.274446093701368	18.326616967596504	10.323326588759961	25.834786540076212	0.0	15.443848483491298	14.345847295628461	18.219831375460622
2L_3919	15.378523123531833	6.152195472476309	0.0	0.0	6.6046620988823594	12.310684751062567	26.623217575583315	0.0	15.443652905754181	7.611444872968791	14.759232637976686	6.053166169096407	0.0	8.583234196978358	0.0	0.0	0.0	0.0	16.94886527346994	21.336337489651875	10.979648124236915	12.342250609398626	15.949230409759654	25.000750022500675	0.0	0.0	0.0	0.0	0.0	0.0	0.0	9.221221719665639	10.846051684690094	18.232870218429785	51.86937217311922	29.255334710284423	14.905484323902138	34.98166960512692	17.780281241376564	6.045057440135796	15.127208477892719	12.565639760699957	7.296096004949671	9.247203645617565	38.569533154370696	0.0	22.134324360816052	14.278232491888536	24.48084292438357
2L_3920	4.862843499107668	3.890772022547802	18.698648835635137	37.48940924188916	25.06152604644402	11.678286561795653	0.0	14.386295039893195	3.906750552414528	24.068153308360213	6.222690168522895	0.0	15.921234468835774	0.0	33.77374294128772	0.0	0.0	0.0	5.359401462044718	0.0	27.775000277750003	7.805487257542051	15.129920628436382	10.540651074935598	0.0	0.0	0.0	0.0	0.0	0.0	0.0	17.495057646214946	20.577782990816136	23.061666897283335	0.0	6.167220483066045	12.568703676471511	0.0	17.99137133830615	5.097354371134293	11.958438208836423	10.595684060011834	3.076131801173606	19.493724580183148	9.756859071927563	0.0	4.666063811222257	3.611936438587328	3.440483759540461
2L_3921	0.0	4.395936747745324	0.0	0.0	37.75390682147027	4.398185308741613	0.0	0.0	17.655959504291282	0.0	28.12249314338464	0.0	17.988393888263293	6.132990212974218	0.0	33.8521743251569	0.0	204.7250542521394	12.110496167027962	0.0	0.0	8.818925413938311	22.792451368031422	23.818427364514832	38.55808196677065	0.0	0.0	0.0	0.0	0.0	0.0	0.0	0.0	0.0	0.0	27.871806413581375	14.200581797836257	0.0	15.245482763457188	2.8795888407869574	13.511081518840122	5.985695982311071	6.951052771697538	4.404944814851359	0.0	0.0	10.543779618135934	24.48538854842863	15.54873829763084
2L_3922	3.5263666433926466	5.642907767801117	0.0	0.0	12.115837095300751	8.468691248454464	0.0	20.864891481699406	8.499122890517699	3.4906791884310517	9.024961237791484	16.656228763308327	11.545530955877599	11.809052347167246	65.31081416460938	14.484944348843811	0.0	0.0	3.8864533781052764	39.14016877240775	20.141473711348514	28.301352804664067	14.62892987915041	0.0	8.24927323902764	9.137026153823662	0.0	501.70579971904476	0.0	0.0	0.0	8.457875550819145	2.487049931009235	33.44705331460298	0.0	22.36127956608384	0.0	0.0	19.570084386203874	14.785703407661064	8.671847575282044	7.683625195836397	15.614933944368007	19.790648861868057	14.150676402332032	0.0	10.151006370771597	13.096259603487168	27.44412376401646
2L_3923	20.927215145723174	5.581303971209402	0.0	17.926158567628224	0.0	0.0	0.0	10.318554411801124	0.0	13.810285348115862	8.926435460086337	0.0	22.838976083024242	23.36026512343564	0.0	0.0	0.0	0.0	0.0	0.0	39.84317725432697	22.39390885679095	14.469225404487196	15.120540952473116	32.63686268366394	0.0	0.0	0.0	0.0	0.0	0.0	0.0	19.679189847112372	0.0	0.0	0.0	9.014888990656969	0.0	12.904291451165	18.28035928949362	6.861741400179503	22.799228474108435	30.888930466369896	5.592741069511059	0.0	0.0	6.693458349286075	20.725259739317682	9.870732882175036
2L_3924	0.0	0.0	0.0	18.08409829069103	12.089150229452073	0.0	0.0	20.818933570946765	0.0	20.89794280651013	9.005082468545249	44.31877609267943	0.0	0.0	0.0	0.0	0.0	0.0	15.511571632437798	0.0	30.145663847712147	5.647803004631199	0.0	45.761284732815106	0.0	18.23380109111066	0.0	0.0	0.0	0.0	0.0	0.0	14.889431084764539	0.0	0.0	0.0	0.0	64.0303247618072	6.508992824486311	11.064851834257372	20.76659181464017	11.500051366896106	13.354748414346204	16.926048963674443	0.0	0.0	0.0	5.226965286678139	9.957699691709617
2L_3925	0.0	3.5851854401317054	0.0	0.0	0.0	17.935096472883927	0.0	0.0	3.599908994300624	4.435561493293874	11.467903059521857	7.054952435510679	14.670758830329738	5.001870699641666	0.0	9.20291695655855	0.0	0.0	9.876933409714951	24.86745645708374	6.398378394979575	14.38486711978998	9.294397244397105	0.0	0.0	46.44121007216964	0.0	0.0	0.0	0.0	0.0	16.12097177217843	6.320525210362881	0.0	0.0	22.731354038566014	5.7907702071821765	0.0	8.289152152361249	16.439504034254288	6.611523621210825	4.881742235222844	11.338112725784342	10.777596394822156	8.990541949868739	0.0	8.599169492210443	19.969499917126576	9.510790308631485
2L_3926	12.815435936276527	0.0	0.0	6.586586942618313	13.209324197764719	18.46602712659385	70.99524686822217	7.582668143770421	2.0591537207672244	7.611444872968791	13.11931790042372	16.141776450923754	16.78339518014457	8.583234196978358	11.86754866288329	0.0	0.0	0.0	11.299243515646628	18.965633324135002	18.29941354039486	4.114083536466207	23.92384561463948	0.0	5.9958616562848315	6.641111668964491	0.0	0.0	0.0	0.0	0.0	3.073740573221879	7.230701123126728	36.46574043685957	0.0	6.501185491174316	13.24931939902412	0.0	14.22422499310125	10.746768782463638	11.34540635841954	19.546550738866596	14.592192009899343	6.164802430411711	10.285208841165518	0.0	7.3781081202720165	20.941407654769854	5.440187316529682
2L_3927	10.252348749021222	6.152195472476309	9.855605523475559	32.93293471309157	8.806216131843145	6.1553423755312835	0.0	7.582668143770421	8.236614883068897	0.0	3.27982947510593	16.141776450923754	8.391697590072285	20.02754645961617	5.933774331441645	0.0	0.0	0.0	5.649621757823314	0.0	10.979648124236915	6.171125304699313	23.92384561463948	11.111444454444744	5.9958616562848315	6.641111668964491	0.0	0.0	0.0	0.0	0.0	21.516184012553158	5.423025842345047	24.310493624573045	0.0	6.501185491174316	23.18630894829221	0.0	11.853520827584378	14.776807075887502	7.563604238946359	11.169457565066628	12.97083734213275	22.604275578176267	10.285208841165518	0.0	14.756216240544033	20.941407654769854	19.94735349394217
2L_3928	17.062153158417825	3.412866780792932	32.80377112152813	0.0	7.327735920121817	13.658449970805062	0.0	12.619220081722068	13.707530643184754	16.889481146694433	5.458354393484035	13.431725197647836	0.0	19.04584143575171	0.0	8.760587169594455	0.0	0.0	4.701103819176742	0.0	12.181692378158711	17.11683954674609	17.695341082123193	0.0	9.978426641600858	0.0	0.0	0.0	0.0	0.0	0.0	0.0	18.05020483974126	0.0	0.0	27.04849036965549	5.512442133138707	0.0	15.781483270049586	11.178110219743763	8.391662379925801	9.29421151859516	8.094867530191157	0.0	25.675259320119135	0.0	8.185858274961342	12.673122777847128	9.053662870566422
2L_3929	9.718291038520876	15.551253042213876	56.053287992451494	12.48696672847715	8.347489283910631	0.0	67.29701537736801	7.187677445786942	23.422677836681476	4.809970106035791	31.089790423722754	7.6504655308275495	0.0	16.27224551564034	11.249353162193174	0.0	0.0	0.0	16.065977614737857	8.988844843549154	0.0	15.599103051574534	5.039471661790977	0.0	34.10117819570666	0.0	0.0	0.0	0.0	0.0	0.0	11.654502279912007	6.854044828880204	69.13238852402351	0.0	18.48759174467403	12.559145726907655	0.0	22.472112108872885	10.18695611204633	7.169606603685656	23.822159637585546	18.442755224678866	31.166240728043384	19.498878814468167	0.0	27.97509284233937	10.827569156586502	17.189337110403674
2L_3930	4.596961408508975	0.0	17.676276669082426	0.0	7.8970851858579	11.039761541150712	0.0	6.79985312317254	14.772576189561697	13.651318034756255	17.647370247710253	0.0	0.0	15.394246656882768	0.0	9.441265884929852	0.0	0.0	5.066369439659541	0.0	19.692275376778866	18.446781036709094	9.535115446410268	9.964327706809621	10.753728855480638	0.0	0.0	0.0	0.0	0.0	0.0	0.0	3.24211113308542	0.0	0.0	23.32007975467276	29.703734947632316	0.0	4.251917614844294	2.409325051680022	13.565514653016745	5.008175847070342	14.539702110583159	7.371152258521053	9.223390518354547	0.0	4.41094089780291	10.243347799216727	6.50474195688657
2L_3931	0.0	0.0	0.0	0.0	0.0	18.20316553048575	0.0	33.63628413241932	18.268577316272918	22.509290709740444	0.0	35.80200061579441	0.0	25.383158781811442	0.0	0.0	0.0	0.0	0.0	42.06523476607523	0.0	0.0	0.0	0.0	0.0	0.0	0.0	0.0	0.0	0.0	0.0	0.0	48.11246770450605	0.0	0.0	0.0	29.386613222212752	0.0	0.0	11.91801360083712	11.183905912036344	0.0	43.15342192251372	0.0	0.0	0.0	65.45773503145244	0.0	0.0
2L_3932	13.523336207042277	5.410025859923611	13.000013000013	0.0	5.807909210763218	2.7063965682891515	0.0	15.002850541602905	5.432243625262107	26.77295529920451	0.0	26.61471474348738	44.27619490380997	18.86949105208734	7.826930903853982	0.0	0.0	0.0	14.904240256352933	43.7790035898783	24.1377978604256	2.71333604666938	7.012598132545118	7.328262175907606	31.63530816744569	8.759942534776972	0.0	0.0	0.0	0.0	0.0	4.054410184678384	19.075278201010516	16.0333493666827	0.0	4.287686621560203	13.107362405463148	0.0	3.1270716849913067	14.175499774963942	16.62792360466779	22.09956961088183	23.525084155641956	0.0	0.0	0.0	3.2440253163735693	10.044623238738094	14.351732254083068
2L_3933	3.0913286685183725	7.420137064771861	0.0	0.0	0.0	7.423932531301156	0.0	18.290848265524588	19.868293085138617	0.0	19.778942625638813	14.601396477559113	30.36357342822962	6.90146842543688	0.0	6.348988669594821	0.0	0.0	6.81398502286092	0.0	17.656676519092162	9.92395767432052	22.44234961141072	13.401466388452224	21.69475052121638	8.009816831508697	0.0	0.0	0.0	0.0	0.0	3.707225567993297	6.540688642944461	29.32078403776517	0.0	0.0	7.989974180398435	56.254992630595964	5.718592631479022	6.480816297697593	12.163241649858586	13.47143575699618	5.8665271215415355	9.913789684900108	12.404947092900647	0.0	23.729880398436556	18.36897718550072	10.935645041209884
2L_3934	18.239133276386706	4.864390521054055	23.37775886776838	0.0	0.0	9.733757400697423	0.0	8.993145424557403	0.0	24.07273335656352	7.779842893852602	28.716542834552513	0.0	0.0	0.0	12.486545746957653	0.0	0.0	0.0	0.0	17.362678575149147	0.0	0.0	39.53496340380221	0.0	15.75289380659227	0.0	0.0	0.0	0.0	0.0	7.290994528108607	4.287853924822772	57.66513854049535	0.0	7.710492592529766	0.0	55.31830150687053	0.0	6.372905464957624	2.99017845983084	16.558906820713073	19.22948233464376	9.748717068833741	0.0	0.0	5.833689674544287	0.0	17.205692331250873
2L_3935	8.485758775335293	0.0	0.0	0.0	14.577620728210466	0.0	0.0	12.552185712098048	6.817357537679535	16.79976278734944	10.858718302043936	0.0	0.0	9.47233415363747	0.0	0.0	0.0	0.0	0.0	0.0	12.116982192882967	6.810365376102427	26.402012889462693	0.0	19.850840782361335	0.0	0.0	0.0	0.0	0.0	0.0	0.0	17.954320617484996	0.0	0.0	0.0	10.966319144012992	77.21053769418451	0.0	4.4474924592765355	0.0	9.244839877062118	16.103733811721586	6.803387542725273	17.02591344025607	0.0	16.284748600122295	25.211604145039836	0.0
2L_3936	0.0	0.0	0.0	0.0	0.0	0.0	0.0	0.0	0.0	0.0	0.0	0.0	0.0	0.0	0.0	0.0	0.0	0.0	0.0	0.0	0.0	0.0	0.0	0.0	0.0	0.0	0.0	0.0	0.0	0.0	0.0	0.0	0.0	0.0	0.0	0.0	0.0	0.0	0.0	0.0	0.0	0.0	0.0	0.0	0.0	0.0	0.0	0.0	0.0
2L_3937	0.0	0.0	0.0	0.0	844.3806467955754	0.0	0.0	0.0	0.0	0.0	0.0	0.0	0.0	0.0	0.0	0.0	0.0	0.0	0.0	0.0	0.0	0.0	0.0	0.0	0.0	0.0	0.0	0.0	0.0	0.0	0.0	0.0	0.0	0.0	0.0	0.0	0.0	0.0	0.0	0.0	0.0	0.0	0.0	0.0	0.0	0.0	0.0	0.0	0.0
2L_3938	31.135889128558354	22.143906605859502	0.0	8.890287627475612	0.0	16.616425059230632	23.956571527135612	5.117377282734072	2.779355834257006	13.698128185028835	13.2809120976271	21.787465453250093	0.0	0.0	0.0	7.105229875502163	0.0	0.0	3.812806454318766	0.0	9.879899936373446	11.106020851554149	14.351716806183294	7.498871419851312	8.0929524142491	0.0	0.0	0.0	0.0	0.0	0.0	12.446402678465857	12.199606050321423	0.0	0.0	13.162524712640149	13.412514859948756	0.0	12.799492116152832	9.065949707187956	8.5075191155447	16.960552205427717	10.942168886686837	8.320981298871898	6.941263032221344	0.0	6.639098914938869	7.708854055718056	14.68585487829832
2L_3939	0.0	0.0	0.0	0.0	0.0	0.0	0.0	0.0	0.0	0.0	0.0	0.0	0.0	0.0	0.0	0.0	0.0	0.0	0.0	0.0	0.0	62.53908692933083	0.0	0.0	0.0	0.0	0.0	0.0	0.0	0.0	0.0	0.0	0.0	0.0	0.0	0.0	0.0	0.0	0.0	0.0	0.0	42.44734406968156	0.0	0.0	0.0	0.0	0.0	0.0	0.0
2L_3940	5.527488198812696	4.422555741892571	0.0	0.0	0.0	4.424817918742644	0.0	0.0	4.440718188471185	0.0	14.146392528441323	26.10820633141409	0.0	12.340255393925633	38.38987735713847	0.0	0.0	0.0	0.0	0.0	7.892809334983457	13.308490817141335	22.930467942059295	11.981328297980427	12.930521720690386	14.322051376062698	0.0	0.0	0.0	0.0	0.0	6.628750215434382	0.0	0.0	0.0	21.030435245887848	7.143285740001543	0.0	15.33779970060615	2.8970257974353215	5.437158410522859	15.0548538655445	6.993143921699167	8.863236712235521	0.0	0.0	15.911439051763093	0.0	11.732168667913927
2L_3941	4.2541786669956565	10.211333763570861	0.0	43.72932422888803	0.0	23.83863288845904	29.45924607897435	0.0	6.835512950562837	4.211125625457434	16.331454490224537	6.697977478720526	0.0	4.748780038408134	0.0	17.47451342217376	0.0	0.0	18.75433694041747	7.869727675943502	12.149251120160953	6.828502168049439	4.412054084723793	0.0	9.95185293549806	0.0	0.0	0.0	0.0	0.0	0.0	15.30526348011081	12.001423368811542	20.17512004196425	0.0	21.581165685083317	0.0	77.41615830056051	7.869727675943502	6.689004970376627	12.553971616307107	2.3173649891570496	5.382206640135976	27.286023007574602	25.606883130185395	0.0	0.0	15.799215979706222	15.049253195859407
2L_3942	4.664070334180639	14.926932664606747	17.93432450366757	0.0	8.012371100979912	18.668209905352175	0.0	0.0	7.494117118062321	0.0	0.0	7.3433300533125765	15.270439483248326	0.0	21.5954735887358	0.0	0.0	0.0	15.420993111956411	8.627978809684043	0.0	3.743215422047539	0.0	30.329377034595712	0.0	12.084884226809105	0.0	0.0	0.0	0.0	0.0	11.18662080152138	3.2894412226195135	0.0	0.0	17.745389156384203	0.0	0.0	0.0	7.333493040515106	11.469626136066468	17.784507661311835	14.751960535555176	3.739380160344621	9.358038555118847	0.0	4.475334195581055	17.321476205488135	6.599701693483454
2L_3943	5.664695352683932	13.597006483052692	21.781936675553695	0.0	0.0	4.534653824527036	0.0	8.379251632278217	4.550948781802029	0.0	0.0	17.837521583401116	0.0	6.323286895114375	0.0	0.0	0.0	0.0	0.0	31.437050450178564	0.0	4.546281142025823	0.0	0.0	13.251492118012488	14.677563289652905	0.0	0.0	0.0	0.0	0.0	0.0	23.97092805845071	0.0	0.0	7.184155775486511	0.0	51.54214085436252	10.479016816726187	11.875751141259684	16.71637000682028	3.085711182370468	17.91683150151648	0.0	11.365702855064558	0.0	5.435467950306777	16.830086809587762	16.03119028381619
2L_3944	0.0	0.0	0.0	0.0	22.31087074866358	10.39652340257418	0.0	19.210967156930554	10.433882572911973	25.71183207088238	49.857407813652955	0.0	0.0	0.0	0.0	0.0	0.0	0.0	0.0	0.0	0.0	0.0	13.469319583851904	0.0	30.381469733979856	67.3019975232865	0.0	0.0	0.0	0.0	0.0	0.0	0.0	0.0	0.0	0.0	0.0	0.0	0.0	6.80683297120982	6.387556018866285	0.0	0.0	10.412501666000269	0.0	0.0	0.0	9.646513171349087	0.0
2L_3945	0.0	3.649160911939908	0.0	23.440915414628773	0.0	7.3020549808229775	0.0	6.746463840977751	3.6641471990525982	4.514711412874422	11.672540872860935	7.180843806594025	0.0	5.091126065445407	0.0	18.734274917990714	0.0	0.0	10.053181329231634	16.874134145991636	13.025107196632229	0.0	23.650625393487278	9.886092442873215	10.669295581097849	0.0	0.0	0.0	0.0	0.0	0.0	0.0	22.516589097017228	0.0	0.0	23.136981341181396	11.78820601776129	0.0	4.218533536497909	4.780816305260858	4.486334848368611	4.968853981033388	17.310651763349544	7.313277401387768	0.0	0.0	21.881541213226427	10.16292179936563	9.68050462534511
2L_3946	0.0	12.42399620322676	0.0	0.0	0.0	18.645526782745428	0.0	11.484563598067835	0.0	7.685432186436288	0.0	12.224012360921298	50.83961626257645	0.0	0.0	0.0	0.0	0.0	0.0	0.0	0.0	0.0	0.0	0.0	0.0	20.11700047476121	0.0	0.0	0.0	0.0	0.0	0.0	5.4757405528417165	36.82020692956294	0.0	9.846570734810188	0.0	0.0	0.0	8.138424840425834	7.637126515874148	0.0	14.73403591765049	0.0	31.15555970963018	0.0	22.349481827263833	5.766809818109052	16.47920653719137
2L_3947	0.0	6.60953385601527	15.882368823545294	0.0	14.191271374715553	6.612914691747248	0.0	18.329274417342916	13.273355464441345	0.0	5.285465340296757	13.006285937993832	13.523272199127478	0.0	0.0	0.0	0.0	0.0	13.656600234893524	0.0	5.897923459108517	3.3149354416322745	4.283713791373715	17.90616097280591	9.662367879197213	10.70219223705784	0.0	0.0	0.0	0.0	0.0	9.906703618671164	11.65231926306072	19.58825488237253	0.0	0.0	21.351359574510106	0.0	7.640808642060206	8.659241943982497	4.062931559511587	8.999824728413413	5.225646007423553	6.6230779827693995	0.0	0.0	3.9632888480582062	6.1358558245685195	0.0
2L_3948	0.0	5.7670326425581635	0.0	0.0	0.0	0.0	0.0	10.661924242763487	5.79071655484793	0.0	0.0	0.0	0.0	12.068811535852817	8.343428882280893	7.401782053047093	0.0	0.0	0.0	13.333706677120295	0.0	8.677166037572128	3.7376792077017122	15.623706161833475	8.430729333963953	0.0	0.0	0.0	0.0	0.0	0.0	4.32196009534244	2.5417566130788125	0.0	97.24410214520489	4.570630408769761	0.0	0.0	3.333426669280074	0.0	15.952677976051838	7.852638948029076	6.8393184208834485	8.668275498599206	7.230971697976775	0.0	6.916196105974107	8.030599797468273	7.649400439993514
2L_3949	5.878359114836685	4.703288351083544	22.603518463684054	0.0	5.049194300065538	4.705694125176169	0.0	8.695304361738573	7.083905555482094	5.81886907951892	7.522184803531816	0.0	9.623046040501476	0.0	13.608923098697355	0.0	0.0	0.0	0.0	5.437134760472465	4.196912415474184	7.076640011322625	6.096508956076482	6.370936298282141	6.875659203826166	0.0	0.0	0.0	0.0	0.0	0.0	7.049526448060852	6.218768824731463	0.0	0.0	3.7275656461585944	11.395085071906786	0.0	2.7185673802362325	1.5404608196114218	8.67344313141365	4.803149328952008	9.296313676959793	14.138778711146637	11.79440001887104	0.0	14.101214001715835	6.549334609434797	2.079482824303664
2L_3950	0.0	9.547104458688725	0.0	30.663606438744083	30.747754645217032	0.0	82.62892177519976	0.0	0.0	11.811597926119635	0.0	0.0	0.0	6.659820371324945	0.0	12.253370289498127	0.0	222.31114668089458	0.0	0.0	0.0	4.78824008235773	12.375173175079619	0.0	0.0	0.0	0.0	0.0	0.0	0.0	0.0	14.309683004747237	4.2077819561052605	0.0	0.0	0.0	0.0	0.0	22.07344718817393	6.2538969595429155	5.868678919294515	3.249936707482622	11.322233016084363	0.0	0.0	0.0	0.0	8.862902857710084	4.221097721789138
2L_3951	0.0	0.0	0.0	0.0	8.240952258515376	3.840157292842715	0.0	0.0	15.415826504122192	14.245744796029426	0.0	0.0	0.0	0.0	11.105780336549566	0.0	0.0	0.0	5.286977117963033	0.0	0.0	3.85000385000385	4.9751540805218735	0.0	22.44396863230944	0.0	0.0	0.0	0.0	0.0	0.0	5.752879316097707	6.766568280763864	0.0	0.0	0.0	0.0	43.64829946225295	13.311183523949481	7.542706805935205	14.156205231000957	7.839374355211459	15.172812262545488	3.8460591739280265	0.0	300.3003003003003	13.809026684563165	0.0	3.3939907357628876
2L_3952	13.284358332281656	0.0	0.0	0.0	0.0	10.634281734025981	0.0	0.0	0.0	13.149918273257933	8.499599668855598	10.457756936630176	0.0	0.0	0.0	0.0	0.0	0.0	0.0	0.0	28.453495606780283	10.661549123087585	27.55469952289038	0.0	0.0	0.0	0.0	0.0	0.0	0.0	0.0	0.0	0.0	31.5000315000315	0.0	0.0	8.583823612725347	0.0	6.143623164899761	13.924997180188072	0.0	10.854518337985096	4.201701857320289	0.0	13.326936403859483	0.0	31.86698465668423	0.0	4.699371787979383
2L_3953	5.338159029095635	0.0	20.52633631581	0.0	0.0	0.0	0.0	23.688711381478267	0.0	5.284135914316678	13.66184608427583	8.404646761101278	0.0	5.958786648027582	12.358311953453653	0.0	0.0	0.0	0.0	0.0	0.0	4.2842148105305995	11.0725233671765	11.57094027774885	0.0	27.66297642561149	0.0	0.0	0.0	0.0	0.0	0.0	7.529715079346255	0.0	0.0	0.0	6.898611792349025	0.0	9.87496321576202	2.797796008216567	0.0	8.723514320084933	13.507225352521697	0.0	0.0	0.0	0.0	11.894948572189849	18.883858229056667
2L_3954	0.0	2.418389043343336	0.0	7.767436730344113	0.0	2.41962607098699	0.0	0.0	9.713283303448799	0.0	3.8678405304820647	4.7589225038023795	0.0	3.3740149563334985	0.0	6.207833292361634	0.0	0.0	16.656228763308327	0.0	17.26412032401301	4.851660480799554	3.1347706883893736	0.0	0.0	0.0	0.0	0.0	0.0	0.0	0.0	0.0	4.263514167444403	0.0	0.0	0.0	3.9061676042770976	0.0	8.387179022658803	6.336730031854741	0.0	3.2929822267870277	5.73609818364539	4.846689517192177	12.129151201998884	0.0	8.700862603518512	2.245073074883514	8.554012601771365
2L_3955	0.0	9.409462155143212	0.0	10.073841256409482	13.468648353794455	3.1380917264211634	0.0	0.0	3.149368236731712	0.0	0.0	0.0	0.0	8.751739408207381	9.075398409990198	8.051140846657972	0.0	0.0	12.961202799619805	14.503473581922872	11.195199498455063	6.2922762309265385	4.065586033898857	25.491562292881056	0.0	0.0	0.0	0.0	0.0	0.0	0.0	4.701125919657758	2.764745076680205	0.0	0.0	0.0	0.0	35.66842630903125	0.0	10.27288902403445	0.0	6.406163583522494	19.83821932143371	3.142914613295786	7.8653452886581725	0.0	15.045908829315449	0.0	8.320482809882515
2L_3956	2.871809599023585	6.8932239608464885	0.0	0.0	4.933459958805609	6.896749906606511	0.0	0.0	4.614355259211407	2.842746377275086	7.3497661855632215	4.521511089005946	0.0	6.411386622641813	6.648494116082707	0.0	0.0	0.0	0.0	5.31250830079422	16.40285409661281	2.3048112935753386	5.9567687507911335	12.44981169659809	6.718059824322736	0.0	0.0	0.0	0.0	0.0	0.0	3.443970898445908	8.101635011215702	0.0	0.0	3.6421248156174313	0.0	0.0	2.65625415039711	4.515454141800311	2.824878706770528	1.564351556725343	1.816645926625671	0.0	0.0	0.0	2.75559903278474	6.399215029623033	4.063636548347116
2L_3957	0.0	2.3559790035151207	0.0	22.7009602506186	5.058501570664738	0.0	20.390685534847684	8.711332572543622	4.731308963937963	2.914797552735975	3.768025290985753	4.636111600478447	9.640784374216688	3.286943602621666	13.634008671229514	6.047631142881333	0.0	0.0	0.0	0.0	12.613945978674023	0.0	6.107746760603812	19.148039878984388	0.0	7.629627368999298	0.0	0.0	0.0	0.0	0.0	3.53126048342956	10.383719988453304	0.0	0.0	11.20331020472182	3.8053632790054306	0.0	8.170735693041802	6.173201514903652	7.241192537516619	1.6040010201446488	9.313449739037138	9.443227317367983	0.0	0.0	5.650882809166862	2.187135705209101	6.249947917100691
2L_3958	3.442767434174286	2.7545659685494677	13.238159789883927	8.847177396523414	11.828608198644913	2.755974953699621	0.0	0.0	5.5317567089145365	0.0	0.0	0.0	22.54364449574376	3.843032121599685	0.0	7.070775635804145	0.0	0.0	11.382952889752307	0.0	0.0	2.763041556145004	10.711592513882223	0.0	0.0	26.761246860013703	0.0	0.0	0.0	0.0	0.0	4.128682785044259	2.428089695575826	0.0	0.0	0.0	8.898317150260542	0.0	3.184356403358604	5.4131925999491886	5.079758989141507	1.8753675720441207	4.355643520196248	5.520421141888072	6.907603890362511	0.0	6.606905008562548	2.557157586370555	2.4357735237263825
2L_3959	4.346786637977875	6.955747534187498	0.0	11.170313774113914	0.0	0.0	0.0	12.859586178516775	0.0	4.302796387372153	0.0	6.843783791182468	14.23163407622463	0.0	10.063196876383689	8.927455496634348	0.0	0.0	4.790648653827728	0.0	0.0	10.465724751439037	0.0	9.422051369024063	20.336983821929365	0.0	0.0	0.0	0.0	0.0	0.0	5.212813094586493	3.0656697108766893	20.61430632859204	0.0	5.512739942005975	5.6174410309127785	39.55070400253125	12.061562213537899	2.2782053209763475	2.137875892028716	4.735622059474677	2.74968516104906	13.940002230400356	0.0	0.0	8.341779384960605	0.0	6.150742394607029
2L_3960	3.663862590497406	8.794394101423988	0.0	0.0	12.588243587548718	2.9329641709096883	0.0	5.419607707115729	5.887007139762259	14.507134608800609	0.0	0.0	11.995700740854478	0.0	0.0	0.0	0.0	0.0	8.075978808631607	13.555425423471492	0.0	5.880969183721478	3.7998309835178534	7.941752014028311	0.0	0.0	0.0	0.0	0.0	0.0	0.0	13.181482653168828	7.752066184040253	0.0	0.0	9.293265727922918	4.7348843551845095	0.0	0.0	5.760828821964274	1.8019940144966815	3.9916080432498715	6.953045619395846	5.874943600541434	0.0	0.0	0.0	16.32827229462299	0.0
2L_3961	5.902795711618915	0.0	0.0	0.0	0.0	2.362627951069975	0.0	4.365725561759737	0.0	2.9215291868069584	3.7767274279164362	4.646818555675857	0.0	3.294534696392155	20.49824398376539	6.061597958453808	0.0	0.0	9.7583189669193	0.0	4.2143591645454395	7.106057914372003	0.0	0.0	0.0	0.0	0.0	0.0	0.0	0.0	0.0	3.539415819419005	8.326160692819832	27.993561480859405	0.0	7.486122600229824	7.628303293710655	26.854288629894192	0.0	3.09372916566765	1.45158316918347	4.823116231474209	0.0	4.732518078219059	11.84342985728667	0.0	16.99180004049712	6.576560480790415	0.0
2L_3962	0.0	4.8459473342443715	11.644561407594583	0.0	5.202345217223924	7.272639119525823	0.0	8.959048190720218	0.0	5.995365582404801	3.875172929591983	0.0	19.829859802891193	3.3804111932175434	14.021705600269216	0.0	0.0	0.0	3.3375609104866166	0.0	0.0	4.860857941426662	6.28142676327501	6.564177967993068	0.0	0.0	0.0	0.0	0.0	0.0	0.0	0.0	2.135798329378547	0.0	0.0	15.362516994784425	15.654290645387269	0.0	8.403078888104602	1.5871856975522423	7.4471032257872345	4.948837270683252	3.831314868949875	7.28381633128739	0.0	0.0	11.623142839708143	4.498658275169431	4.285114369702527
2L_3963	7.770299583900458	2.072344725426758	0.0	0.0	0.0	2.073404748304214	0.0	7.662582765472096	8.323421525533345	10.255550367956328	3.3143959795051012	0.0	8.480138667227486	0.0	11.992622138860174	5.319562051095457	0.0	0.0	0.0	4.791378585029241	0.0	0.0	0.0	0.0	12.118105479625527	6.7111031174416205	0.0	0.0	0.0	0.0	0.0	12.424540330834448	1.8267265808628834	0.0	34.94401968047188	3.284851120692657	0.0	23.56689699380662	7.187067877543863	2.7150075572235357	2.547772647979094	5.643586888875375	1.6384423132315031	2.076591333470665	5.196802926839409	0.0	7.455866860088421	5.771484978075091	1.83250736118207
2L_3964	3.8147918554193887	3.052223544852425	0.0	0.0	13.106804069662665	6.107569569034623	0.0	0.0	0.0	3.7761854862310837	4.881561123247215	0.0	0.0	4.25830902548598	0.0	7.8348415403298475	0.0	0.0	0.0	7.05691401150277	0.0	3.0616150019135095	0.0	8.268904783561418	8.923989915891395	0.0	0.0	0.0	0.0	0.0	0.0	4.574827014353519	0.0	0.0	0.0	4.838046396864946	0.0	34.71017007983339	7.05691401150277	5.998140576421309	3.7524508194414476	2.078019232067993	4.826313058796559	6.116956202593589	0.0	0.0	7.3208451915773685	2.833483271823134	2.6989824836036815
2L_3965	9.41403514965374	1.8830476750010356	0.0	6.048015192614164	0.0	3.768021741485448	0.0	0.0	1.8907809303398488	0.0	0.0	0.0	0.0	0.0	0.0	9.667299874808467	0.0	0.0	0.0	0.0	0.0	1.8888416678471924	4.881698147517596	0.0	0.0	12.196163087092799	0.0	0.0	0.0	0.0	0.0	11.28962835954644	1.6598653683199756	0.0	0.0	2.9847984216385943	0.0	0.0	4.353713064186792	9.868027467654457	3.472571890919572	5.12807692628197	1.4887798109547397	9.434531896265435	4.722104169617982	0.0	4.5165435343985605	1.7480974144765191	6.660472427309268
2L_3966	2.1837923300845783	1.7472571557169556	0.0	0.0	15.006081214412141	5.244452680177543	0.0	0.0	3.508865499571217	4.323383929895465	0.0	3.4382645840868866	7.149864009586539	0.0	0.0	4.485085297352185	0.0	0.0	12.033926044304101	4.039757679175373	9.354840319112313	7.0105333263228005	4.529668650208569	0.0	5.108572491154507	5.658336087056896	0.0	0.0	0.0	0.0	0.0	5.237754784034276	4.62050698050793	0.0	0.0	2.769558344069988	2.822159369597329	19.86997091036259	10.09939419793843	6.867317474713393	2.148104963282442	2.3791402691140724	5.5256830987588765	0.0	17.526333315807	0.0	2.0954230512460854	0.0	4.635128838041182
2L_3967	7.353022275980986	2.941584831776647	14.13695314730988	0.0	0.0	0.0	0.0	0.0	5.90733052459458	0.0	4.704611554337792	0.0	12.037112826265943	0.0	17.022899204009235	0.0	0.0	0.0	4.051929528841634	0.0	0.0	0.0	3.8129489270743013	0.0	0.0	0.0	0.0	0.0	0.0	0.0	0.0	8.817992231348844	12.964713679484275	0.0	0.0	9.325348348387555	9.502460662188474	0.0	0.0	0.0	1.8082149374466125	4.005388048002172	0.0	2.9476126695466807	7.376589655070668	0.0	0.0	0.0	0.0
2L_3968	3.1215321728517225	2.497544913350177	0.0	16.043342694623796	5.362456476962619	9.995289719719581	0.0	0.0	2.507801771310547	6.179883428858882	0.0	0.0	20.440158370347056	3.4844492514357674	7.226624039220334	0.0	0.0	0.0	3.4402801764175672	17.323396633024633	0.0	5.010459333859432	6.4747486421642755	0.0	0.0	8.088075911445275	0.0	0.0	0.0	0.0	0.0	0.0	6.604593759143235	0.0	0.0	11.876493963969883	4.034019694890954	0.0	8.661698316512316	9.816204656087633	6.141040666892452	3.400764253750745	1.974615137636599	7.507988499763748	6.263074167324289	0.0	8.985649019950237	11.592780850766365	8.833992496406774
2L_3969	0.0	1.8052522731736624	0.0	0.0	0.0	5.4185270276128135	0.0	0.0	0.0	6.700329120166383	8.661668306609199	7.104775545930954	0.0	2.5185973226303022	0.0	4.633954653973339	0.0	0.0	7.460014323227501	0.0	9.665347024619573	5.432420686657975	16.380062375277525	0.0	0.0	5.846148089946496	0.0	0.0	0.0	0.0	0.0	5.4116068142953	7.956452109796493	10.700222564629344	0.0	14.307428874909576	8.747498215510364	0.0	2.086922840619198	1.1825430161847568	3.3291075861040382	8.603381177965119	7.1363650895870725	5.426854681856071	0.0	0.0	6.494923567739455	1.6758772882428494	0.0
2L_3970	9.012378501872321	7.210824312592119	0.0	5.789972231293179	3.8705741919402255	3.6072563568875147	0.0	0.0	3.6202187770611354	4.460585817656605	5.766301044738424	3.5473773529753982	0.0	2.5150449991851254	0.0	9.254837503563111	0.0	0.0	9.932656588331115	4.167958733874167	0.0	1.8082528660807928	9.346833900218808	4.88378544163095	0.0	11.675804929991873	0.0	0.0	0.0	0.0	0.0	5.4039740825403	7.945230033478022	0.0	0.0	2.8574498288959043	2.911720139436454	0.0	2.0839793669370836	1.1808751134820983	6.6488241776069374	1.2273209498285924	1.4252599389076581	1.8064001479803	4.520632165201982	0.0	2.16192096189917	5.020540705539933	0.0
2L_3971	15.29874626774336	4.080187101059707	0.0	0.0	13.140800169603928	12.246822459855938	35.31347774191498	0.0	0.0	5.047973415352806	6.525630392209964	0.0	16.696330480487	2.8462360804824485	0.0	10.473551141302869	0.0	0.0	5.620314063149849	0.0	3.6408968839748113	4.092741522909121	0.0	0.0	0.0	0.0	0.0	0.0	0.0	0.0	0.0	3.057795390679228	5.394893625285794	0.0	0.0	6.46746026715785	3.2951469734404566	0.0	7.075218058220554	1.3363774229190866	7.524367664682073	2.7778788617030234	3.225887619107836	8.177096280402445	5.115926903636401	0.0	7.339833816375952	11.36333075890762	0.0
2L_3972	0.0	5.509131937098935	26.476319579767853	17.694354793046827	17.742912297967372	5.511949907399242	0.0	15.277687243334855	8.297635063371805	0.0	4.405503707671921	0.0	0.0	11.529096364799056	0.0	0.0	0.0	0.0	0.0	0.0	9.831990938837151	5.526083112290008	0.0	7.4625083580093605	0.0	8.920415620004567	0.0	0.0	0.0	0.0	0.0	8.257365570088519	2.428089695575826	0.0	0.0	0.0	8.898317150260542	0.0	3.184356403358604	3.608795066632792	1.6932529963805023	3.7507351440882415	6.533465280294372	8.280631712832108	6.907603890362511	0.0	3.303452504281274	2.557157586370555	4.871547047452765
2L_3973	3.5031668628440107	2.8028916872959493	26.940816414500624	0.0	0.0	0.0	0.0	0.0	5.628805072228826	3.4677141937703206	4.4827932464030065	0.0	0.0	15.641814951072401	0.0	14.38964866233826	0.0	0.0	3.860884605880899	6.4804446103438265	25.01120501984889	0.0	3.633171729854789	0.0	8.195001704560354	0.0	0.0	0.0	0.0	0.0	0.0	8.40223163272165	9.882751041641958	0.0	0.0	17.77133270778242	9.054427977458095	0.0	0.0	0.0	0.0	7.633075030074315	2.216029159398091	0.0	14.057579847053532	0.0	0.0	5.204040000333058	2.478506392563687
2L_3974	0.0	0.0	0.0	36.98279560348526	0.0	0.0	0.0	0.0	0.0	0.0	0.0	0.0	0.0	0.0	0.0	0.0	0.0	0.0	0.0	0.0	0.0	0.0	14.92546224156562	0.0	0.0	0.0	0.0	0.0	0.0	0.0	0.0	0.0	0.0	0.0	0.0	0.0	0.0	0.0	0.0	0.0	0.0	0.0	0.0	0.0	0.0	0.0	13.809026684563165	0.0	0.0
2L_3975	12.17100258633805	6.492031031908333	0.0	10.425626189172986	0.0	0.0	0.0	6.001140216641162	13.037384700629055	4.015943294880676	10.383003024049632	12.775063076873943	0.0	4.528677852500962	9.392317084624777	16.664583593717452	0.0	0.0	0.0	15.009944087958273	5.793071486502144	6.512006512006512	8.41511775905414	0.0	0.0	0.0	0.0	0.0	0.0	0.0	0.0	4.865292221614061	2.861291730151577	57.72005772005772	0.0	10.290447891744487	5.24294496218526	0.0	3.752486021989568	2.1263249662445913	7.981403330240539	4.419913922176366	7.699118450937368	3.2526671870934165	0.0	0.0	7.785660759296566	6.026773943242857	0.0
2L_3976	11.269446839201896	4.508354883269675	0.0	0.0	0.0	4.510660947148585	0.0	0.0	9.053739375436843	0.0	0.0	8.87157158116246	0.0	12.57966070139156	0.0	0.0	0.0	0.0	12.420200213627442	20.847144566608712	8.045932620141865	9.044453488897933	0.0	12.21377029317934	0.0	14.599904224628284	0.0	0.0	0.0	0.0	0.0	0.0	7.9480325837543795	106.88899577788466	0.0	7.146144369267005	7.281868003035083	51.26943111439235	0.0	2.9532291197841545	5.54264120155593	0.0	3.564406690248781	9.035186630815046	0.0	0.0	0.0	0.0	0.0
2L_3977	0.0	3.9878895769327705	19.165385780050368	0.0	8.562362252997255	0.0	0.0	7.372695663970226	4.004266946858572	7.400675533662713	3.1890073640558048	7.847396390825453	8.159322188787133	2.7818516449645148	11.538923095385355	10.236629937638451	0.0	0.0	8.239766210366724	4.610113482553486	7.117073004088047	6.000240009600384	5.1691928512130545	5.401878124986496	0.0	12.914423861722682	0.0	0.0	0.0	0.0	0.0	5.977250584276244	1.757618749995606	0.0	0.0	0.0	0.0	0.0	6.91517022383023	2.612294712819993	7.354159659786768	10.860162913303862	3.1529151222637424	1.9980307409017672	0.0	0.0	2.3912667113674124	3.7020939783960607	5.289542503942473
2L_3978	7.119527975295238	2.8481751741659123	0.0	0.0	6.115291592391355	11.398528165050688	0.0	5.265624424072329	8.579615976388897	3.52373854564739	4.555217204144337	11.20931718444371	0.0	3.9736309847849673	0.0	0.0	0.0	0.0	0.0	0.0	0.0	0.0	18.459346059206506	7.716108920593523	0.0	0.0	0.0	0.0	0.0	0.0	0.0	4.268988996680862	5.021208328678255	0.0	0.0	0.0	0.0	0.0	3.2925713006315154	3.731433784774631	8.753976493822318	1.9390987263030017	6.755493905418581	5.708023197406274	7.142346975216056	0.0	6.831429357042947	13.220291031486768	5.037098228452553
2L_3979	0.0	0.0	0.0	0.0	0.0	0.0	0.0	0.0	0.0	0.0	63.87980376124285	0.0	0.0	55.72396576319544	115.56952662721893	102.5262467191601	0.0	0.0	0.0	0.0	0.0	0.0	0.0	0.0	0.0	0.0	0.0	0.0	0.0	0.0	0.0	0.0	0.0	0.0	0.0	0.0	0.0	0.0	0.0	0.0	0.0	0.0	0.0	0.0	0.0	0.0	0.0	37.078785002373046	0.0
2L_3980	3.1414829684500867	5.027015179575037	0.0	0.0	5.396729797611839	10.059173085676491	43.508149076322	0.0	5.047660005774524	3.109690604443002	8.039935969949937	14.838292290616858	41.14159703451369	0.0	14.545623803622444	0.0	0.0	0.0	10.3868046034318	5.811372157948447	4.485785443087943	12.606207296472782	0.0	13.618894309208823	7.34891008314557	8.139769611960904	0.0	0.0	0.0	0.0	0.0	3.7673722954976134	2.2156020034359556	0.0	0.0	7.968267172810998	8.119605029932924	0.0	0.0	3.29298114241419	3.0901450946727755	6.844999436998797	3.974471176737579	7.555974660283379	0.0	0.0	12.057439228999106	9.333499469623893	4.4452268043620125
2L_3981	25.008909423982292	0.0	0.0	0.0	0.0	0.0	0.0	0.0	0.0	12.377907415728112	0.0	0.0	0.0	0.0	0.0	0.0	0.0	0.0	0.0	0.0	0.0	10.035626473982639	0.0	0.0	58.503652090481744	0.0	0.0	0.0	0.0	0.0	0.0	0.0	0.0	0.0	0.0	0.0	0.0	0.0	0.0	6.553741334315521	12.300107871946036	6.81151118143618	0.0	0.0	0.0	0.0	11.998449800285803	9.287836556367415	0.0
2L_3982	0.0	5.725055361285344	0.0	0.0	0.0	0.0	0.0	0.0	0.0	0.0	0.0	0.0	0.0	0.0	0.0	0.0	0.0	0.0	15.772124347428354	0.0	20.434686654514838	11.485341832486288	7.420946512043825	0.0	0.0	18.540079944824722	0.0	0.0	0.0	0.0	0.0	0.0	10.0930223404003	0.0	0.0	9.074723084825067	0.0	0.0	6.618326410563908	3.750237202503058	10.557707372728597	7.795480881778024	0.0	0.0	0.0	0.0	0.0	5.314764255659294	20.24992456903098
2L_3983	3.805703607997306	9.134856052938318	0.0	0.0	0.0	6.093019075719472	0.0	5.629419798219077	3.0574569540635443	7.534378426964938	0.0	0.0	0.0	12.744492467580136	0.0	15.632352090592608	0.0	0.0	4.194314187687172	21.120305484098523	21.7369567391087	3.054321100777325	0.0	0.0	0.0	9.86080487833739	0.0	0.0	0.0	0.0	0.0	0.0	5.368117301952036	0.0	0.0	0.0	19.672753580564105	0.0	21.120305484098523	0.0	7.487022182923675	4.1461372408741966	2.4074074965706482	3.0511916734199716	22.907408255829935	0.0	3.651702113130462	0.0	8.077657522399344
2L_3984	7.006333725688021	5.605783374591899	13.470408207250312	0.0	6.018063820363202	2.804325391483825	0.0	5.181905614698372	5.628805072228826	10.403142581310963	13.448379739209019	0.0	11.469573515378404	7.820907475536201	16.22028443890792	14.38964866233826	0.0	0.0	19.304423029404497	6.4804446103438265	20.008964015879112	2.8115159694107064	3.633171729854789	0.0	8.195001704560354	9.07691413965377	0.0	0.0	0.0	0.0	0.0	16.8044632654433	2.4706877604104895	0.0	0.0	4.442833176945605	4.527213988729048	0.0	9.720666915515737	3.6721072607842444	10.33775513579675	5.724806272555736	22.160291593980908	5.617270635605406	14.057579847053532	0.0	3.3614078113739283	7.806060000499588	7.435519177691063
2L_3985	0.0	0.0	0.0	0.0	0.0	0.0	0.0	0.0	0.0	37.206533467276856	0.0	0.0	0.0	0.0	0.0	0.0	0.0	0.0	0.0	0.0	0.0	0.0	0.0	0.0	0.0	0.0	0.0	0.0	0.0	0.0	0.0	0.0	0.0	0.0	0.0	0.0	0.0	0.0	0.0	0.0	0.0	0.0	0.0	0.0	0.0	0.0	0.0	0.0	26.592915647271568
2L_3986	0.0	12.90214369117429	0.0	10.359849367790193	6.925519500531535	9.681557439873494	27.916585243293042	0.0	9.716347430673862	0.0	5.158747559267561	0.0	0.0	0.0	0.0	0.0	0.0	0.0	4.443062158439597	7.4576220626291105	5.75652213958415	0.0	4.181012766722484	0.0	0.0	20.891219420477576	0.0	0.0	0.0	0.0	0.0	9.669192743270848	5.686478832793354	0.0	0.0	0.0	0.0	36.68109456386179	7.4576220626291105	6.3387290003190495	3.965523736633707	6.588042044884331	2.5501811903735763	3.2321456275533955	16.177303243549304	0.0	0.0	0.0	2.8522370094865406
2L_3987	0.0	0.0	0.0	0.0	0.0	0.0	0.0	0.0	0.0	0.0	0.0	0.0	0.0	0.0	0.0	0.0	0.0	0.0	0.0	0.0	0.0	0.0	0.0	0.0	0.0	0.0	0.0	0.0	0.0	0.0	0.0	0.0	0.0	0.0	0.0	0.0	0.0	0.0	0.0	0.0	0.0	0.0	0.0	0.0	0.0	0.0	0.0	0.0	0.0
2L_3988	0.0	0.0	0.0	0.0	0.0	0.0	0.0	0.0	0.0	0.0	0.0	0.0	0.0	0.0	0.0	0.0	0.0	0.0	0.0	0.0	0.0	0.0	0.0	0.0	0.0	0.0	0.0	0.0	0.0	0.0	0.0	0.0	0.0	0.0	0.0	0.0	0.0	0.0	0.0	0.0	0.0	0.0	0.0	0.0	0.0	0.0	0.0	0.0	0.0
2L_3989	0.0	36.36183810546096	0.0	70.07266535397207	15.614435858239661	14.552175004456604	0.0	0.0	7.302233607215776	0.0	0.0	0.0	0.0	10.146042130425343	21.042531163988652	0.0	0.0	0.0	20.034860657544126	16.814126556567768	0.0	0.0	9.42660773151513	0.0	0.0	0.0	0.0	0.0	0.0	0.0	0.0	0.0	0.0	0.0	0.0	0.0	0.0	0.0	16.814126556567768	4.763814824801182	8.940761198526921	9.902367606582896	0.0	0.0	18.2368603421235	0.0	0.0	6.751187027459103	0.0
2L_3990	0.0	0.0	0.0	0.0	0.0	0.0	0.0	0.0	11.587968907161827	0.0	0.0	0.0	0.0	16.100829836769787	66.78509890873147	0.0	0.0	0.0	0.0	0.0	0.0	0.0	0.0	0.0	0.0	0.0	0.0	0.0	0.0	0.0	0.0	0.0	0.0	0.0	0.0	0.0	0.0	0.0	13.341231342287966	0.0	0.0	0.0	0.0	0.0	0.0	0.0	0.0	0.0	30.614869029590288
2L_3991	0.0	0.0	0.0	0.0	11.530407991956386	0.0	0.0	0.0	0.0	6.644023833442295	8.58888117798223	0.0	21.975317323582154	7.492297917740562	0.0	13.785041575685392	0.0	0.0	7.397325127233992	0.0	9.58412562105134	0.0	6.961034910982286	0.0	0.0	0.0	0.0	0.0	0.0	0.0	0.0	0.0	9.467509401236835	0.0	0.0	0.0	0.0	122.14188000781708	6.208157021673918	0.0	6.602263784206329	3.656178795917949	0.0	16.143752583000413	13.466925231631112	0.0	0.0	14.956148572385764	4.748734937012779
2L_3992	3.9936102236421727	9.585889570552148	15.356265356265355	0.0	0.0	6.3938618925831205	0.0	0.0	3.2084188911704317	7.906388361796332	5.110384300899428	6.287726358148894	0.0	4.457917261055635	0.0	0.0	0.0	0.0	22.007042253521128	0.0	0.0	3.205128205128205	4.14181577203446	0.0	18.68460388639761	0.0	0.0	0.0	0.0	0.0	0.0	9.578544061302681	0.0	37.878787878787875	0.0	5.064829821717991	0.0	0.0	3.693853427895981	0.0	5.892520427404148	2.17542638357118	2.526273241713824	0.0	0.0	0.0	7.664009809932557	2.966302800189843	5.650994575045208
2L_3993	10.248237943588574	4.099819115980603	0.0	13.167891939011591	0.0	8.20383242031515	35.48339022503566	30.31851111855599	20.583280777356414	5.072261980302377	6.55702877420937	0.0	0.0	5.719861762380926	23.72558044632562	10.523945132359657	0.0	0.0	5.647356472435253	9.479014409997706	0.0	4.112433944029774	5.314278456499707	0.0	0.0	0.0	0.0	0.0	0.0	0.0	0.0	12.290032476410818	3.6139009422523927	0.0	0.0	12.997157521650015	0.0	46.62352436545384	14.21852161499656	5.3712298666162495	0.0	2.7912447583912496	19.448454787853013	0.0	0.0	0.0	9.833533036000073	7.612003978033279	3.6253373376392672
2L_3994	0.0	13.244752429087596	0.0	0.0	0.0	0.0	0.0	0.0	0.0	0.0	0.0	0.0	0.0	0.0	0.0	0.0	0.0	0.0	18.24418010654601	0.0	0.0	0.0	0.0	0.0	0.0	0.0	0.0	0.0	0.0	0.0	0.0	0.0	0.0	0.0	0.0	20.99411325064452	0.0	0.0	0.0	0.0	0.0	0.0	10.471598929383726	0.0	0.0	0.0	0.0	0.0	11.711905855015976
2L_3995	6.380206048754345	5.104817211810096	12.266612366462592	0.0	0.0	7.661142557263847	0.0	0.0	2.5628907767711886	6.315637233586685	0.0	0.0	0.0	7.121984640727924	36.92685823336002	13.10370402401647	0.0	0.0	7.031705962183486	17.703940543086077	0.0	2.5602621708462947	3.308489882803363	0.0	14.925295166368533	0.0	0.0	0.0	0.0	0.0	0.0	0.0	8.999569595584092	0.0	0.0	0.0	4.1226352049135215	29.026228099710902	8.851970271543038	1.67197295149038	3.1379706053741514	5.213203515297884	10.08995802981058	5.115277902817905	12.801310854231474	0.0	9.183037216094926	4.738976016279331	4.514024623101514
2L_3996	0.0	2.9483704945950473	42.50869302772417	0.0	0.0	8.849635837485287	0.0	10.901725307047094	5.920957584628247	0.0	9.430928352294215	11.603647258406262	12.064880099221574	12.340255393925633	0.0	7.5682581199841374	0.0	0.0	0.0	13.633599733872133	0.0	2.957442403809186	3.8217446570098823	0.0	0.0	9.548034250708465	0.0	0.0	0.0	0.0	0.0	8.838333620579176	0.0	0.0	0.0	9.346860109283488	9.524380986668724	0.0	3.4083999334680333	5.794051594870643	7.249544547363812	2.0073138487392668	0.0	5.908824474823681	0.0	0.0	7.071750689672486	16.42243764810986	2.6071485928697613
2L_3997	0.0	0.0	0.0	0.0	0.0	42.04183162246435	0.0	0.0	0.0	0.0	0.0	0.0	0.0	9.770777558478104	0.0	0.0	0.0	0.0	9.646922631680495	0.0	0.0	14.049877063575694	9.07795237706183	0.0	0.0	0.0	0.0	0.0	0.0	0.0	0.0	0.0	6.173334897244841	0.0	0.0	0.0	11.311833308824362	0.0	0.0	9.175237868041728	8.610075510362226	0.0	5.53703724211249	0.0	17.562346329469616	0.0	0.0	0.0	0.0
2L_3998	0.0	0.0	0.0	0.0	0.0	0.0	0.0	0.0	0.0	0.0	0.0	0.0	0.0	0.0	0.0	0.0	0.0	0.0	0.0	0.0	0.0	0.0	0.0	0.0	0.0	0.0	0.0	0.0	0.0	0.0	0.0	0.0	0.0	0.0	0.0	0.0	0.0	0.0	0.0	0.0	0.0	0.0	0.0	0.0	0.0	0.0	0.0	0.0	0.0
2L_3999	0.0	0.0	0.0	39.096098209398704	0.0	0.0	0.0	0.0	0.0	0.0	0.0	0.0	0.0	0.0	0.0	31.246094238220227	0.0	0.0	0.0	0.0	0.0	0.0	0.0	0.0	35.5897216883764	0.0	0.0	0.0	0.0	0.0	0.0	0.0	0.0	0.0	0.0	0.0	0.0	0.0	0.0	7.973718623417217	7.482565622100507	0.0	0.0	0.0	0.0	0.0	14.598113923681062	0.0	21.5275983811246
2L_4000	10.75267371952457	6.452428823257651	0.0	0.0	4.617984185251359	2.151909766119687	0.0	3.9763550026124657	2.1596425014188854	7.9828910678633545	3.439888465056409	21.161889299617645	0.0	3.000701564025669	18.6700455300177	0.0	0.0	100.1662760181902	5.925329003892942	14.91838153462407	3.838488679529186	4.314854966937424	19.515497116864097	0.0	0.0	6.965204623781438	0.0	0.0	0.0	0.0	0.0	9.671226650032157	5.687674978950863	0.0	0.0	13.63689981446998	3.4739748908042842	0.0	7.459190767312035	14.089027437253812	2.6442385875323624	10.250221075303836	10.2028704755796	0.0	16.180706126015338	0.0	5.158778164026963	3.9933399077019347	7.607565267204318
2L_4001	4.775617606746993	7.6419647797127235	36.72649412559726	0.0	16.407994631304156	0.0	0.0	0.0	0.0	9.454575021580068	0.0	7.518955286276704	0.0	0.0	0.0	9.808191016481684	0.0	0.0	0.0	0.0	0.0	0.0	19.811375890149886	0.0	11.171661516530708	0.0	0.0	0.0	0.0	0.0	0.0	22.908326604012395	6.736224925244744	0.0	0.0	0.0	6.171628038446774	43.45256717766886	17.668656157349986	17.520727020064736	4.6975748300182545	5.202813473413884	3.0209545491346175	7.657624543605578	0.0	298.95366218236177	4.582367599361768	28.377186728273543	0.0
2L_4002	0.0	21.368754180262542	0.0	0.0	0.0	0.0	0.0	0.0	0.0	0.0	0.0	0.0	0.0	0.0	0.0	13.713019414892889	0.0	0.0	7.358676615597451	0.0	0.0	5.358626048281221	0.0	0.0	0.0	0.0	0.0	0.0	0.0	0.0	0.0	0.0	4.709022439904633	0.0	0.0	16.935690103968202	0.0	0.0	6.175721509543961	0.0	0.0	10.911229510074884	4.223654322614544	10.7062713054799	13.396565120703054	0.0	12.813391531757672	0.0	4.7239244096511674
2L_4003	0.0	21.39110643358917	0.0	0.0	0.0	21.402048176010442	0.0	0.0	0.0	13.232449141081725	0.0	0.0	43.76674077834771	14.921898781776182	0.0	0.0	0.0	0.0	0.0	24.728725877127903	19.08804935406041	0.0	0.0	0.0	0.0	0.0	0.0	0.0	0.0	0.0	0.0	0.0	0.0	0.0	0.0	0.0	0.0	0.0	0.0	0.0	0.0	7.281761953376334	0.0	0.0	0.0	0.0	12.826794660974988	0.0	0.0
2L_4004	8.037454538147768	9.64617818420342	0.0	10.327271225124186	0.0	0.0	0.0	0.0	0.0	0.0	5.14252508266609	18.981815420826848	0.0	17.943817906135887	0.0	0.0	0.0	0.0	0.0	0.0	11.476839737409906	0.0	0.0	0.0	0.0	0.0	0.0	0.0	0.0	0.0	0.0	14.45817971517386	2.8342984119425996	0.0	0.0	5.096684097326279	5.193483217258984	0.0	33.45376689415228	12.637591780510306	7.906107072408082	2.189108310511879	0.0	0.0	0.0	0.0	0.0	2.984958792643867	11.373070842858281
2L_4005	4.311589985038783	0.0	0.0	0.0	0.0	6.902954809806338	29.85680675480396	6.377729987321072	3.463880044448509	12.803867792382723	0.0	6.788368537812571	0.0	9.625732277583017	29.945140502599237	8.855168407592775	0.0	160.6580553948975	0.0	23.927795484346436	12.313208625156378	6.920654693934045	13.414787925617684	9.34575945510484	0.0	0.0	0.0	0.0	0.0	0.0	0.0	10.341208163349725	3.040846474351372	0.0	0.0	5.468102371625361	5.571955678435751	0.0	3.9879659140577393	6.779274942986298	6.361695468182617	0.0	5.454841007749147	0.0	0.0	0.0	0.0	6.404972308102225	0.0
2L_4006	0.0	0.0	0.0	0.0	0.0	0.0	0.0	0.0	0.0	0.0	0.0	0.0	0.0	0.0	0.0	0.0	0.0	0.0	227.16946842344387	0.0	0.0	0.0	0.0	0.0	0.0	0.0	0.0	0.0	0.0	0.0	0.0	0.0	0.0	0.0	0.0	261.4105714435092	0.0	0.0	0.0	0.0	0.0	0.0	0.0	0.0	0.0	0.0	0.0	0.0	0.0
2L_4007	0.0	0.0	0.0	0.0	0.0	0.0	0.0	0.0	0.0	0.0	0.0	0.0	0.0	0.0	0.0	0.0	0.0	0.0	0.0	0.0	0.0	0.0	0.0	0.0	0.0	0.0	0.0	0.0	0.0	0.0	0.0	0.0	0.0	0.0	0.0	0.0	0.0	0.0	0.0	0.0	0.0	0.0	0.0	0.0	0.0	0.0	0.0	0.0	0.0
2L_4008	0.0	0.0	0.0	0.0	0.0	0.0	0.0	0.0	0.0	0.0	0.0	0.0	0.0	0.0	0.0	0.0	0.0	0.0	0.0	0.0	0.0	0.0	0.0	0.0	0.0	0.0	0.0	0.0	0.0	0.0	0.0	0.0	0.0	0.0	0.0	0.0	0.0	0.0	0.0	0.0	0.0	0.0	0.0	0.0	0.0	0.0	0.0	0.0	0.0
2L_4009	0.0	0.0	0.0	0.0	0.0	0.0	0.0	0.0	0.0	0.0	0.0	0.0	0.0	0.0	0.0	0.0	0.0	0.0	0.0	0.0	0.0	0.0	0.0	0.0	0.0	0.0	0.0	0.0	0.0	0.0	0.0	0.0	0.0	0.0	0.0	0.0	0.0	0.0	0.0	0.0	0.0	0.0	0.0	0.0	0.0	0.0	0.0	0.0	0.0
2L_4010	8.777165326686093	7.022629722016226	0.0	0.0	0.0	0.0	0.0	0.0	0.0	34.753355436467395	0.0	0.0	0.0	19.59524070793686	0.0	0.0	0.0	0.0	0.0	0.0	12.5330873506056	14.088475626937168	9.102891806669144	0.0	0.0	0.0	0.0	0.0	0.0	0.0	0.0	0.0	0.0	0.0	0.0	0.0	11.342909773958494	0.0	8.11835918218897	4.600222282740702	0.0	4.781156886969627	16.656746648662573	7.037020356692489	0.0	0.0	25.265966406371067	0.0	0.0
2L_4011	3.7171473867524583	2.97409798582188	0.0	0.0	0.0	2.9756192635639884	0.0	5.498426900063891	2.9863119405891156	7.359058393760401	4.756611333007029	0.0	0.0	12.447936505565472	0.0	0.0	0.0	0.0	12.290145761128729	13.752566572736637	5.307788011193063	5.966498113094971	15.420372856905495	8.057251607018832	0.0	0.0	0.0	0.0	0.0	0.0	0.0	0.0	0.0	0.0	0.0	9.428420843221389	0.0	0.0	3.438141643184159	0.0	1.8282010245969822	6.074489029169088	2.3513887066562638	11.92076979563032	0.0	0.0	0.0	2.760956649391361	10.519594322364552
2L_4012	0.0	10.204539795664294	0.0	0.0	7.303358887786082	6.806506339409842	0.0	0.0	0.0	0.0	0.0	0.0	13.919163068563014	9.49124100823555	9.842248441972073	0.0	0.0	0.0	9.370929502497352	15.728983325704776	6.070583893041168	10.235938379650953	8.818237172661526	18.430359963360445	9.94523160952634	0.0	0.0	0.0	0.0	0.0	0.0	5.098360112469825	0.0	0.0	0.0	0.0	0.0	38.68232527193675	3.932245831426194	8.912739379468347	8.363746004743081	0.0	8.067938496491253	13.633934317158033	0.0	0.0	8.158626544173048	0.0	3.0078480772030383
2L_4013	12.653022490747476	0.0	0.0	32.51556682761873	0.0	0.0	0.0	18.716427408336298	10.165287575985523	0.0	0.0	0.0	0.0	0.0	0.0	51.97370130713858	0.0	0.0	27.890112954957466	0.0	0.0	10.154861640010154	0.0	0.0	0.0	0.0	0.0	0.0	0.0	0.0	0.0	15.17393118622207	17.847661287084094	0.0	0.0	0.0	0.0	0.0	11.703297989373405	6.631607567990557	6.223123883727154	13.784880054312428	8.00403403315271	0.0	25.387154100025388	0.0	0.0	0.0	0.0
2L_4014	8.5807202656591	9.153938115716763	0.0	7.3502064672996665	0.0	4.579310218501787	0.0	0.0	9.191531290729973	2.831293952299492	0.0	4.50329551165543	0.0	6.385557401691151	0.0	17.62313282907676	0.0	0.0	6.3046137163176015	5.291106073978129	0.0	18.364208158299473	0.0	0.0	6.690995124940952	0.0	0.0	0.0	0.0	0.0	0.0	6.860192702813022	0.0	13.564471935107568	0.0	7.254903952326575	7.392693209885214	0.0	5.291106073978129	0.0	2.8134982643529205	3.1160986693947073	5.427981898042236	2.2931740464065045	0.0	0.0	5.488995387597176	2.124478281246083	4.0472655864244995
2L_4015	10.658509354174273	4.263948655235873	0.0	0.0	0.0	0.0	36.90390960018304	0.0	4.281459738008915	0.0	6.819528675095149	8.390627333643227	0.0	11.897694107904945	0.0	0.0	0.0	0.0	5.873439133550258	9.858491217070174	0.0	8.554136994503967	0.0	0.0	12.466791583918337	0.0	0.0	0.0	0.0	0.0	0.0	0.0	7.517155087554185	25.273586574670812	0.0	0.0	0.0	0.0	0.0	2.7931291258008595	7.8632466087127915	14.514938339090442	6.74234726729294	0.0	0.0	0.0	15.340803622884183	3.958369041120725	0.0
2L_4016	0.0	0.0	14.936185148951107	9.981982521548606	0.0	0.0	0.0	0.0	6.241301186471356	7.690104181686402	4.970586554066313	0.0	0.0	8.671936313299716	0.0	7.977726188481759	0.0	0.0	4.281005180016268	7.1856115314693865	0.0	3.117449925960565	8.057027641647583	16.83941095740471	0.0	0.0	0.0	0.0	0.0	0.0	0.0	0.0	24.65581171726359	0.0	104.81081647626037	0.0	0.0	0.0	0.0	0.0	1.9104422864937465	4.231832478679499	2.4571654630651176	6.228511634859735	0.0	0.0	7.454356046135009	0.0	8.244612145962613
2L_4017	0.0	0.0	0.0	84.6410373605539	0.0	0.0	114.04068971809141	0.0	0.0	0.0	0.0	0.0	53.91881982487167	0.0	0.0	0.0	0.0	0.0	0.0	0.0	0.0	0.0	0.0	0.0	0.0	0.0	0.0	0.0	0.0	0.0	0.0	0.0	0.0	0.0	0.0	0.0	0.0	0.0	0.0	0.0	0.0	8.970830447716207	10.417621615314738	0.0	0.0	0.0	15.802082082335168	0.0	0.0
2L_4018	0.0	0.0	0.0	0.0	0.0	0.0	0.0	0.0	0.0	0.0	6.970686173434855	8.576608843169845	0.0	0.0	0.0	0.0	0.0	0.0	0.0	0.0	0.0	4.371871379544014	0.0	0.0	0.0	0.0	0.0	0.0	0.0	0.0	0.0	0.0	3.8418878729656725	25.833785424578263	0.0	0.0	14.079519719423331	0.0	5.038504249474484	0.0	2.679179506634452	0.0	0.0	8.734784006261094	10.929678448860034	0.0	10.453892323863673	4.046107826345907	3.854045745981386
2L_4019	0.0	18.761374083037843	0.0	0.0	0.0	0.0	0.0	0.0	0.0	0.0	30.005926170418658	0.0	0.0	0.0	0.0	24.07955886248164	0.0	0.0	0.0	0.0	0.0	0.0	0.0	0.0	27.426941484620343	0.0	0.0	0.0	0.0	0.0	0.0	0.0	0.0	0.0	0.0	0.0	15.15162993659043	0.0	0.0	0.0	5.7663808463893815	6.386572869199795	0.0	9.399909760866297	0.0	0.0	0.0	8.708411890465596	8.295037908323241
2L_4020	0.0	0.0	0.0	0.0	0.0	18.33365417228135	0.0	0.0	18.399534859758745	0.0	0.0	72.11729156299806	0.0	0.0	0.0	0.0	0.0	0.0	0.0	0.0	0.0	18.380663541953865	0.0	0.0	53.575925122287046	0.0	0.0	0.0	0.0	0.0	0.0	0.0	0.0	0.0	0.0	0.0	0.0	0.0	0.0	0.0	0.0	0.0	0.0	0.0	0.0	0.0	21.975655368982242	17.011055484959677	0.0
2L_4021	4.449704984559524	3.5602189677073897	0.0	0.0	0.0	0.0	0.0	6.582030530090411	0.0	4.404673182059238	5.69402150518042	0.0	0.0	4.9670387309812085	10.301461983484696	0.0	0.0	0.0	9.808152536388246	0.0	6.3538214423682975	0.0	4.614836514801627	19.290272301483807	0.0	0.0	0.0	0.0	0.0	0.0	0.0	0.0	3.1382552054239095	21.102388790411077	0.0	5.643264425312524	0.0	0.0	12.347142377368181	0.0	0.0	7.271620223636257	5.629578254515485	0.0	8.92793371902007	278.55153203342616	0.0	9.915218273615075	3.1481863927828457
2L_4022	0.0	4.94915240815858	23.7851157502658	0.0	0.0	0.0	0.0	0.0	0.0	6.123050038177217	23.746219403985723	0.0	0.0	0.0	28.640657131237223	12.70412350440706	0.0	0.0	0.0	0.0	17.66522282912077	4.964380569414452	6.415203519124042	0.0	14.470167579010733	0.0	0.0	0.0	0.0	0.0	0.0	0.0	0.0	0.0	0.0	0.0	0.0	0.0	5.721360585318074	0.0	0.0	0.0	3.9129111197890785	4.9592941139130025	0.0	0.0	0.0	4.594467067089787	4.376375275930461
2L_4023	0.0	0.0	0.0	0.0	0.0	0.0	0.0	0.0	0.0	0.0	0.0	0.0	0.0	0.0	0.0	51.26312335958005	0.0	0.0	0.0	0.0	0.0	0.0	0.0	0.0	0.0	0.0	0.0	0.0	0.0	0.0	0.0	0.0	0.0	0.0	0.0	0.0	0.0	0.0	0.0	13.081882116543872	12.276084223758643	0.0	15.789207760711397	0.0	0.0	0.0	0.0	0.0	0.0
2L_4024	0.0	0.0	0.0	0.0	7.617590845484026	7.099360880036774	0.0	0.0	10.687307895640574	0.0	5.674264317445582	20.94454303894149	0.0	0.0	0.0	0.0	0.0	0.0	0.0	0.0	18.99532461743416	7.117564369472766	0.0	0.0	0.0	0.0	0.0	0.0	0.0	0.0	0.0	5.317720505927929	6.254732095751192	0.0	0.0	0.0	11.460983088746403	40.34665848974388	12.304300106801325	4.648108010874713	2.1809004589050742	2.415463021314287	0.0	7.110271783028634	0.0	0.0	0.0	0.0	0.0
2L_4025	0.0	4.15310677305265	0.0	0.0	8.91709862578593	4.155231124343214	0.0	0.0	8.340325306048237	10.276378049450958	6.64225416851266	0.0	16.994721439520884	5.794206025742498	12.016977585933406	0.0	0.0	0.0	11.441516687452088	0.0	0.0	0.0	0.0	0.0	0.0	0.0	0.0	0.0	0.0	0.0	0.0	0.0	7.321745694538966	0.0	0.0	19.7491333421985	0.0	0.0	4.8011092482807225	0.0	0.0	0.0	0.0	8.323234475503055	0.0	0.0	0.0	0.0	0.0
[truncated: 147 more columns]
