# Supplementary material for: Convergence of topological domain boundaries, insulators, and polytene interbands revealed by high-resolution mapping of chromatin contacts in the early Drosophila melanogaster embryo
Source: eLife. 2017 Nov 17;6:e29550. doi: 10.7554/eLife.29550 (PMC5739541; doi:10.7554/eLife.29550)
Supplement: Supplementary file 3. [file elife-29550-supp3.zip › local_HiC_maps/nc14_anterior_dm3_CompressedBinCounts_500bp_VCnorm_chr2L_20,054,397-20,156,340.txt]

2L_40108	2L_40109	2L_40110	2L_40111	2L_40112	2L_40113	2L_40114	2L_40115	2L_40116	2L_40117	2L_40118	2L_40119	2L_40120	2L_40121	2L_40122	2L_40123	2L_40124	2L_40125	2L_40126	2L_40127	2L_40128	2L_40129	2L_40130	2L_40131	2L_40132	2L_40133	2L_40134	2L_40135	2L_40136	2L_40137	2L_40138	2L_40139	2L_40140	2L_40141	2L_40142	2L_40143	2L_40144	2L_40145	2L_40146	2L_40147	2L_40148	2L_40149	2L_40150	2L_40151	2L_40152	2L_40153	2L_40154	2L_40155	2L_40156	2L_40157
2L_40108	40.97756068776738	80.0115216591189	113.13104496883616	167.99099568263142	89.17583691522945	100.04735574838757	58.119193166112794	22.567352262828408	0.0	18.411018626427545	52.05242720468055	68.34382411033427	74.57916045173663	67.23906890501573	39.39405194837354	29.00131085925084	24.05575160993118	13.861212667595924	26.306582169924738	45.78903244444333	45.10453426862096	0.0	16.587114863779977	20.998874460328928	0.0	11.162346280538783	21.714041276221064	0.0	0.0	13.613258224449956	5.916386082056724	0.0	10.971769636724707	6.988750208788913	10.111346143734806	15.97074160138626	0.0	30.355699412660584	5.398110661268556	0.0	16.06580553948975	0.0	20.68558653153187	0.0	7.489054746488008	10.071101979978648	4.741840004628036	20.11218577223754	25.559236085551873
2L_40109	80.0115216591189	67.13931886386328	125.84389038622294	119.27783236395246	108.16669067439557	76.95581729741826	102.13357028321637	72.10524481533245	0.0	29.412644201615834	90.45114551269678	76.98810225867693	56.735442631011594	61.08094742025671	32.96554770609236	18.875688490737698	19.215212299273087	26.572886030958593	23.34791877819407	11.083419802480158	9.607606149636544	21.219949015535832	5.299770943899804	26.092025829614602	65.3317218175285	20.804559883993775	8.672352453654225	6.735229053353454	0.0	7.249316812301414	15.752935992828004	0.0	8.764011463326993	7.4432826514014865	5.384482567378723	10.630901479183631	6.340087692922925	18.474265809583894	28.74595759971254	6.963652519310208	8.55534452372397	21.136733529200395	13.218558062406132	7.672408612022919	0.0	7.150735721321528	2.525119255069619	2.6775295826855947	0.0
2L_40110	113.13104496883618	125.84389038622292	61.07840023454106	108.21774647364745	93.0077842044333	85.9323785836871	86.64610265830242	112.14729675171586	0.0	76.24384203902466	99.83826201553482	63.86226187359104	68.6328339477606	52.41428953304109	40.39630641033449	30.24751721261656	28.779067965532416	24.491585303579324	24.20911250361926	25.28291582811663	19.92397012998398	9.778956467997387	16.485762895163738	19.324597584579898	33.87074922097277	12.326823537823008	14.987057177421578	10.475489449785393	0.0	10.022279527389387	13.067189528477	0.0	12.116365574982128	11.576744943470755	14.888241415812205	17.636839831039072	8.21742923314293	9.577846823411322	14.90312965722802	16.847853294669918	5.322546306152864	27.395458928727972	6.853063913501542	2.6518024301117467	4.135163611883468	9.268115458475135	13.091294498619131	0.0	7.05640608770266
2L_40111	167.9909956826314	119.27783236395246	108.21774647364742	172.1733441228629	60.93065482174737	0.0	71.4793728399827	138.7751703465216	0.0	56.608152706152744	50.54053097881846	16.164306947257483	196.54946494867875	0.0	34.60698576614676	19.815556797330448	0.0	68.19026447594077	0.0	0.0	0.0	27.22688709554459	40.800172992733486	0.0	0.0	68.64148210688165	33.3819597213274	0.0	0.0	0.0	0.0	0.0	0.0	0.0	0.0	0.0	18.30338594336566	0.0	33.19502074688797	0.0	0.0	0.0	0.0	88.5988098226547	0.0	0.0	0.0	0.0	0.0
2L_40112	89.17583691522945	108.16669067439558	93.0077842044333	60.93065482174736	59.2977848503863	24.191577944054558	94.85974038786252	98.2226609501078	0.0	75.12425551862782	86.44830421217871	100.1071432453134	81.15001159285879	103.28924604014854	48.9884497482606	38.569046306698255	26.175201090982384	24.131943816008405	42.936514070295665	13.588175026564883	0.0	9.635359456719891	21.658241610680115	30.46532741087368	0.0	6.072906456592687	11.813586333098243	48.16776695608613	0.0	0.0	6.437653578273176	0.0	29.84611343910796	22.81349737758848	7.334809096923634	4.344463849716306	12.954819419533406	4.718601482018353	5.873715124816446	9.48597403878625	6.9925180057338645	32.3918113500907	4.5016210337342475	5.225725200014632	0.0	3.6528079134430635	10.319246529895372	5.471046129672547	0.0
2L_40113	100.04735574838757	76.95581729741826	85.9323785836871	0.0	24.191577944054558	54.281596638883535	127.70902775117172	55.09854374548881	0.0	33.71309259188503	60.19901795335379	77.01346901395162	69.36616665221538	86.91100892093222	54.96068250175531	55.07223116490358	58.73249404599341	6.768473533237943	0.0	40.652596125604326	0.0	10.810016128544063	32.398160432450645	51.26908064284591	0.0	0.0	13.253792904184355	0.0	0.0	11.078994337525993	0.0	0.0	26.78774728439212	0.0	16.458006573327825	19.496407786865273	7.2670774503313424	10.587702172172978	0.0	21.28483795852862	23.53494939985879	0.0	20.201673304599822	0.0	27.426966559213906	0.0	11.57727658461079	0.0	0.0
2L_40114	58.119193166112794	102.1335702832164	86.64610265830242	71.4793728399827	94.85974038786249	127.70902775117172	14.837664818635513	0.0	0.0	99.88096539065798	97.91774419898564	70.46301245484075	95.19923840609275	85.82971586325004	28.73482711332082	69.92621550272425	66.53145428035229	46.00346653814006	55.966630456256766	37.19484946978742	34.545178184029076	39.56223818275946	46.581076056734055	26.804764814993515	0.0	7.124288194555762	20.78824881870776	8.072412771525693	0.0	11.584753768954828	37.76091375369538	0.0	14.005308011736448	26.763120954587	12.906989651175698	25.48303084975715	22.79646518010917	11.071033968146422	6.890611541774333	11.128248613976636	8.203108978302778	0.0	0.0	6.130437314745848	14.339507925446032	4.285206182695481	12.105782750833331	6.41822982654092	0.0
2L_40115	22.56735226282841	72.10524481533247	112.14729675171586	138.7751703465216	98.22266095010781	55.098543745488804	0.0	0.0	0.0	45.62730703071174	95.05225837376449	39.086267300559065	105.61520859003697	58.81268942587052	111.57569992831262	31.943472830479184	39.74428526858194	41.22204115058961	130.38914640745304	41.264424495387665	0.0	43.89083471589463	49.32863724706741	0.0	0.0	0.0	0.0	62.68943965044368	0.0	0.0	29.3246962328029	0.0	0.0	34.63989233921461	16.70570232443142	0.0	29.505792724756688	0.0	53.51170568561873	0.0	15.92610288262462	0.0	0.0	47.608279079731965	37.119662656505774	0.0	0.0	0.0	0.0
2L_40116	0.0	0.0	0.0	0.0	0.0	0.0	0.0	0.0	30864.197530864196	378.96013339396694	0.0	0.0	292.3976608187134	0.0	0.0	0.0	0.0	0.0	0.0	0.0	0.0	0.0	0.0	0.0	0.0	0.0	0.0	0.0	0.0	0.0	0.0	0.0	0.0	0.0	0.0	0.0	0.0	0.0	0.0	0.0	0.0	0.0	0.0	0.0	0.0	0.0	0.0	0.0	0.0
2L_40117	18.411018626427545	29.412644201615834	76.24384203902466	56.608152706152744	75.12425551862782	33.71309259188504	99.88096539065795	45.62730703071174	378.96013339396694	32.57092551680753	149.5530855294096	172.72433037434408	140.01579665398148	147.94106028158384	85.3371443005597	35.83290659599115	89.16709021034517	61.65497650945395	44.32282261917742	21.040352871966086	18.2387229975706	22.379535436651594	30.18266549155489	42.45611452961455	0.0	45.13669082608043	10.97551472420178	25.571817811026825	0.0	4.587278010148894	2.990478913236039	0.0	16.637274149003428	10.597538686314973	6.814467933158246	0.0	18.053680814533934	4.383857584248975	0.0	30.84559225299731	9.744689144416293	0.0	0.0	14.565015803042145	3.7853953391184265	3.3936728363638835	14.380778076791437	0.0	25.83819091322502
2L_40118	52.052427204680555	90.45114551269678	99.83826201553484	50.54053097881846	86.44830421217873	60.19901795335378	97.91774419898564	95.0522583737645	0.0	149.55308552940963	77.47632892097398	196.12429915218945	175.2249075795457	126.1340762392435	128.67672580039462	69.80096255527363	67.54753476828421	60.05062267491495	47.48642481830507	57.607683161750096	43.42341520818271	18.648704234747758	33.93388322193039	33.69368731921231	36.909902926955304	3.3582211099793904	19.598178545285997	7.610289263289753	0.0	19.112727137697096	21.359522956414292	0.0	23.106199393297224	12.61550281294174	8.112066577352813	19.219357737112823	14.3276200157568	15.655871421459189	16.240357287860334	10.491186878462749	13.533631073216945	11.941439182250244	4.978650302838851	2.8897432896548634	6.759305197500138	4.039889872602073	5.706379932487819	6.0508037585172625	15.379126219564709
2L_40119	68.34382411033427	76.98810225867693	63.86226187359104	16.164306947257483	100.10714324531342	77.01346901395164	70.46301245484077	39.086267300559065	0.0	172.72433037434413	196.12429915218945	62.220302666868406	139.42140118508192	157.5593553493228	129.96156711556475	98.59918464055389	81.01362394540514	40.012304583905646	70.87507685516147	38.45130634708504	41.66414945763693	46.0109996963274	42.13527799132703	32.328613894514966	0.0	19.332992428233517	28.206260473532968	14.60392867587274	0.0	26.197699894344677	10.247079283531049	23.05087558750919	3.1671528246252465	16.139194093377746	9.72926567005258	23.05087558750919	13.747147681655239	7.510793009554731	15.582391897156212	7.549608477304368	14.84037323538687	17.186461651275234	11.942360436201879	5.545335194717514	6.485457226896315	5.814325334759781	19.163166423066322	8.708490255489687	0.0
2L_40120	74.57916045173663	56.735442631011594	68.6328339477606	196.54946494867875	81.15001159285879	69.36616665221537	95.19923840609275	105.61520859003697	292.3976608187134	140.01579665398148	175.2249075795457	139.4214011850819	44.3213296398892	222.12624174739312	171.19529432421754	90.48408988086263	81.30844044156738	75.68222116507373	68.39711364180431	55.19659729211987	35.181536729524346	55.256250863378924	38.81384878124515	32.75824415811312	0.0	21.76657524705063	38.10814243976797	29.596014403393678	0.0	17.697235691784943	4.614781144004246	93.42883836810962	25.673940949935815	10.902450325710703	26.289499973710498	18.685767673621925	9.286560026002368	6.764984440535786	29.47368421052632	10.199918400652793	12.531328320802004	15.479876160990711	9.680854496756913	7.492039707810451	2.920731351130323	18.329405603561142	7.397270407219735	15.68750490234528	19.93620414673046
2L_40121	67.23906890501571	61.08094742025671	52.4142895330411	0.0	103.28924604014854	86.91100892093222	85.82971586325004	58.81268942587053	0.0	147.94106028158382	126.13407623924351	157.5593553493228	222.1262417473931	27.487290564025457	122.2198647368313	142.76260761781273	121.90033567869578	103.554471096743	68.55748202080034	39.77687343649767	23.509350452319904	42.308603569923044	48.99129799274007	48.64452043799526	0.0	43.6352211869362	28.294439482438115	21.974375680518946	0.0	11.825819864381499	7.709335439866413	0.0	4.765581067299536	21.248914028715177	23.423235615498218	17.342203292243873	18.099538151499342	26.369956934093192	4.6893317702227435	22.719630669683838	2.791268910846871	25.860285497551896	7.1878169378031	4.1720033542906965	0.0	0.0	4.119230297103604	21.83928730543379	11.101637713595508
2L_40122	39.39405194837353	32.965547706092366	40.39630641033449	34.60698576614676	48.9884497482606	54.9606825017553	28.73482711332082	111.57569992831262	0.0	85.3371443005597	128.67672580039465	129.96156711556475	171.19529432421757	122.2198647368313	20.86809900660893	223.0448328079831	223.0022344823895	119.93012528243544	135.48218924043806	87.46750196415994	66.90067034471684	71.14415118460484	90.20955680044744	51.91047864922013	0.0	48.28948303349013	53.67841396390261	85.98230484166359	0.0	39.26159044215842	7.312830837037586	98.70158070581499	6.7807183493019245	34.55322038173534	33.32780647209338	4.93507903529075	22.07397504095642	21.440317659746444	0.0	26.938900418738267	11.914690813773383	36.79536868959427	35.79520845339643	23.744579557697843	9.256696525684093	4.149394810766849	11.722113239130522	24.859265483282766	0.0
2L_40123	29.00131085925084	18.875688490737698	30.24751721261656	19.815556797330448	38.56904630669825	55.07223116490356	69.92621550272425	31.943472830479184	0.0	35.83290659599114	69.80096255527363	98.59918464055389	90.48408988086263	142.76260761781273	223.0448328079831	91.2234801940141	261.05200553203247	290.37850445652526	173.769171238968	129.6262580375645	127.68848096675504	137.8767482144961	126.78449172097268	99.07778398665225	0.0	39.49999328500114	38.419542945749306	17.902714857194518	0.0	32.1153274253977	23.029829491329686	0.0	19.412801577872514	44.51573557059528	26.239281253607903	25.43191875349689	23.172051640812974	21.483833108673824	11.46131805157593	33.934781052792644	22.740710419793515	14.045732906343053	23.423907728542677	13.595869574823167	10.60055313686268	9.503580473943558	10.0679181760154	24.909720057448933	9.044600735145147
2L_40124	24.055751609931175	19.215212299273087	28.779067965532416	0.0	26.17520109098238	58.73249404599341	66.53145428035229	39.74428526858194	0.0	89.16709021034517	67.54753476828421	81.01362394540514	81.30844044156738	121.90033567869578	223.0022344823895	261.0520055320325	141.21855371724303	388.1436043454507	239.36957774820405	168.612862302306	71.49189281935428	148.15438622756824	128.5338783169774	61.63662497565353	54.01609679684546	44.23154328277667	33.461298900700726	44.54935818296533	0.0	27.97067554375992	31.258767107337135	70.31681239826037	28.984247061721952	24.616346546465046	35.615008877040964	21.095043719478106	23.588855681022057	22.91171200894473	42.780748663101605	23.030118789352713	25.464731347084285	8.737898011254414	29.14418466046843	8.458036509114592	16.48660002123474	17.73662879896418	8.351047993890374	13.282646753322654	33.76006049802841
2L_40125	13.861212667595924	26.572886030958593	24.491585303579324	68.19026447594077	24.131943816008405	6.768473533237943	46.00346653814006	41.22204115058961	0.0	61.65497650945395	60.05062267491495	40.012304583905646	75.68222116507374	103.554471096743	119.93012528243544	290.37850445652526	388.1436043454507	140.09961589073987	301.6610579066431	235.71073375991062	296.6003014337878	239.92995123760724	173.71084335402512	123.59485436264264	74.69933517591693	54.37172452837626	39.663363810221384	38.50481194634894	0.0	41.443814068682904	36.02335321942509	0.0	46.76299844346019	31.914526939477714	30.78269306699874	14.586260714824016	27.184363264283842	29.044407314543538	19.72062448644207	23.886415317880417	41.08463434675431	12.083715984339502	25.18984325368137	17.545039578685117	4.559892824279058	16.352093272340024	14.43592211762274	9.184344488842246	0.0
2L_40126	26.306582169924738	23.34791877819407	24.20911250361926	0.0	42.936514070295665	0.0	55.96663045625676	130.38914640745304	0.0	44.32282261917742	47.48642481830507	70.87507685516147	68.39711364180431	68.55748202080034	135.48218924043806	173.76917123896797	239.36957774820405	301.6610579066431	75.99679293533812	240.5080492031367	191.10958223445323	255.81597621934685	230.00799277774902	202.21138369205633	0.0	42.99570419170494	36.59218066918734	18.269144693452887	0.0	30.587814775924592	45.57808537288143	0.0	36.97892729414623	10.094861412695096	22.719320964934997	23.068848979780153	28.662222302476444	37.58324689186548	31.189083820662766	41.97497284219257	24.753241127510133	28.666437335167984	11.95167221821841	9.249431738037593	21.6350470454098	25.861595207846406	9.132432601505847	9.683645001447704	12.306298856006457
2L_40127	45.78903244444333	11.08341980248016	25.28291582811662	0.0	13.588175026564882	40.652596125604326	37.19484946978742	41.26442449538767	0.0	21.04035287196609	57.607683161750096	38.451306347085044	55.196597292119876	39.77687343649767	87.46750196415994	129.6262580375645	168.61286230230598	235.71073375991062	240.50804920313672	38.056949179891774	131.9578922365873	275.25862166673954	275.99894938421903	223.97935806236097	168.2463126016488	66.33367163505866	49.63018070845098	69.3799227223294	96.39111659469464	53.93235306441556	59.49964584188077	0.0	30.092836400294907	28.752606503647907	27.732908670601454	40.15345922051184	40.81847019448912	11.894019528394196	29.61135101789019	27.896137102340568	35.25160835463118	36.288420365061505	7.564722822882228	21.953848619432232	23.96405118447458	18.415019289732705	21.676147090865978	41.37204408237267	0.0
2L_40128	45.10453426862095	9.607606149636544	19.92397012998398	0.0	0.0	0.0	34.545178184029076	0.0	0.0	18.2387229975706	43.42341520818271	41.66414945763693	35.181536729524346	23.509350452319907	66.90067034471686	127.68848096675502	71.49189281935428	296.6003014337878	191.10958223445323	131.9578922365873	35.74594640967714	254.39667635128498	269.4829607895719	138.68240619522044	0.0	44.23154328277667	32.266252511389986	62.64753494479499	0.0	35.96229712769133	23.44407533050285	0.0	32.6072779444372	34.61673733096647	53.422513315561446	7.91064139480429	41.2804974417886	17.18378400670855	0.0	25.908883638021805	12.732365673542143	39.320541050644856	0.0	28.54587321826175	7.418970009555633	13.302471599223136	28.18478697938001	9.96198506499199	0.0
2L_40129	0.0	21.219949015535832	9.778956467997387	27.22688709554459	9.635359456719891	10.810016128544063	39.56223818275946	43.89083471589463	0.0	22.37953543665159	18.648704234747758	46.0109996963274	55.256250863378924	42.308603569923044	71.14415118460484	137.8767482144961	148.15438622756824	239.9299512376072	255.81597621934685	275.25862166673954	254.39667635128495	133.47248916720054	209.68986546298234	353.94953224207967	119.30326890956813	103.11986435938684	42.231245631705534	43.047571256029734	0.0	83.84123470780006	60.410028755173684	0.0	48.012291146533514	67.96146856578194	55.71855965556753	81.53566602991195	43.41649618455831	42.1701785991404	62.99212598425197	12.716433701601252	34.370703662042246	28.948587308939324	32.184818099454304	14.010704177991986	18.2066586848675	19.587103850824615	13.833478123737695	19.557912935994775	0.0
2L_40130	16.587114863779977	5.299770943899804	16.485762895163734	40.80017299273349	21.65824161068011	32.398160432450645	46.581076056734055	49.32863724706741	0.0	30.18266549155489	33.93388322193039	42.13527799132703	38.81384878124515	48.991297992740066	90.20955680044744	126.78449172097268	128.5338783169774	173.71084335402512	230.00799277774902	275.9989493842191	269.4829607895719	209.6898654629823	135.35868601522398	244.8010379564009	134.08420488066506	121.99555448199467	110.74801583063781	64.5078648910416	153.63815142576206	59.51282799007326	75.43828566280294	0.0	43.96799130233191	38.19073676041729	39.29207469030478	43.63687141086733	52.048566517417406	44.23514899662044	51.130776794493606	28.583842125723173	32.77613897082924	36.15015327664989	36.17231768699732	34.99231918593868	27.28313454841501	17.12186364147796	17.274844854618358	29.308022924735535	27.934209350138556
2L_40131	20.998874460328924	26.092025829614602	19.324597584579898	0.0	30.465327410873684	51.26908064284591	26.80476481499351	0.0	0.0	42.45611452961455	33.69368731921231	32.328613894514966	32.75824415811312	48.64452043799526	51.91047864922013	99.07778398665224	61.636624975653525	123.59485436264265	202.21138369205633	223.979358062361	138.68240619522044	353.94953224207967	244.8010379564009	53.80417003839466	94.3040362127499	102.96222316032247	141.87332881564143	87.4985903004896	0.0	76.73697633989737	90.95523001668118	61.38132534557686	25.301082886347533	75.20881189416616	67.36002586624994	55.24319281101917	96.09277620266973	40.000426671217824	8.298755186721992	87.11548564872892	29.638411381149968	91.5303880888455	63.60174116126603	14.766468303775785	23.026512726753584	15.482752214033566	43.73904701364366	23.189517101495877	0.0
2L_40132	0.0	65.3317218175285	33.87074922097277	0.0	0.0	0.0	0.0	0.0	0.0	0.0	36.9099029269553	0.0	0.0	0.0	0.0	0.0	54.01609679684546	74.69933517591693	0.0	168.2463126016488	0.0	119.3032689095681	134.08420488066506	94.3040362127499	0.0	75.19362358072036	73.1368390258173	255.60194257476357	0.0	183.4077153512258	119.56478418556453	0.0	147.81966001478196	47.078762770114395	45.409136318227226	53.79236148466917	360.90949191963745	58.424865622809065	0.0	0.0	129.87012987012986	0.0	111.47650632629173	194.1119378841799	0.0	0.0	0.0	0.0	172.1763085399449
2L_40133	11.162346280538783	20.804559883993775	12.326823537823008	68.64148210688165	6.072906456592687	0.0	7.124288194555762	0.0	0.0	45.13669082608043	3.3582211099793904	19.332992428233513	21.76657524705063	43.6352211869362	48.28948303349014	39.49999328500114	44.231543282776684	54.37172452837626	42.995704191704945	66.33367163505868	44.231543282776684	103.11986435938684	121.99555448199469	102.96222316032248	75.19362358072036	20.524314128732602	239.5549069828259	162.7903190922812	129.2390405293631	161.3097910036973	221.1964990033466	48.94259523005467	174.84045808200017	115.65254377770039	128.07705115397422	122.35648807513668	65.6741838067165	47.84170137847889	66.17038875103391	80.14824218875232	106.34526763559022	72.98204641658153	50.713050851497485	29.435226312737502	45.900658123636184	32.920591418424834	23.25031228075682	49.307294151292034	0.0
2L_40134	21.714041276221064	8.672352453654225	14.98705717742158	33.3819597213274	11.813586333098243	13.253792904184355	20.78824881870776	0.0	0.0	10.975514724201776	19.598178545285997	28.206260473532968	38.10814243976797	28.294439482438108	53.67841396390261	38.4195429457493	33.461298900700726	39.663363810221384	36.59218066918734	49.63018070845098	32.266252511389986	42.23124563170553	110.74801583063781	141.87332881564146	73.1368390258173	239.5549069828259	12.944573278905716	120.63808499103884	377.11182622687045	194.76925524023974	158.7143152905724	95.20771944189235	150.4359371831852	83.32524384091045	148.6847826349033	128.53042124655465	156.1456995522522	108.5771839007956	70.79646017699115	119.53243070756963	72.78856836378961	106.47863328758694	83.85400918349379	28.630079333949837	40.18061633493847	12.007540735581944	62.189441476626094	35.968937225811786	121.8947317096955
2L_40135	0.0	6.735229053353454	10.475489449785393	0.0	48.16776695608613	0.0	8.072412771525695	62.68943965044369	0.0	25.571817811026825	7.610289263289753	14.60392867587274	29.596014403393678	21.974375680518946	85.98230484166359	17.90271485719452	44.54935818296533	38.50481194634894	18.269144693452887	69.37992272232941	62.647534944794984	43.047571256029734	64.5078648910416	87.49859030048961	255.6019425747636	162.79031909228115	120.63808499103887	17.567143819571378	0.0	233.1988133331737	184.89399616324414	277.2802138385009	175.25011238865903	184.43226652209768	159.16604482677585	105.36648125863036	152.96278580786472	102.39409439049011	112.46485473289597	78.70602452237553	107.10938545990092	96.47720381498429	86.19317499455546	20.011539988059784	26.00463714689603	9.325444007702817	32.93067894498007	13.967319266380523	0.0
2L_40136	0.0	0.0	0.0	0.0	0.0	0.0	0.0	0.0	0.0	0.0	0.0	0.0	0.0	0.0	0.0	0.0	0.0	0.0	0.0	96.39111659469464	0.0	0.0	153.63815142576206	0.0	0.0	129.2390405293631	377.11182622687045	0.0	2441.40625	525.3866845998655	274.0026304252521	0.0	127.03252032520325	161.83324702226824	156.0939060939061	0.0	137.84737538597264	100.41773778920307	0.0	0.0	74.4047619047619	0.0	95.80012262415696	0.0	0.0	77.7363184079602	0.0	0.0	0.0
2L_40137	13.613258224449957	7.249316812301415	10.022279527389387	0.0	0.0	11.078994337525993	11.584753768954828	0.0	0.0	4.587278010148894	19.112727137697096	26.19769989434468	17.697235691784943	11.825819864381499	39.26159044215842	32.1153274253977	27.97067554375992	41.443814068682904	30.587814775924596	53.93235306441556	35.96229712769133	83.84123470780006	59.51282799007326	76.73697633989737	183.4077153512258	161.3097910036973	194.76925524023974	233.19881333317366	525.3866845998655	58.79243061023378	227.01495674775424	238.75560578266078	164.0231600702019	167.166017098994	151.16020495980146	143.25336346959645	133.49039714579732	129.65841059533955	112.97915265635507	121.63991457402571	128.09427738815768	138.4548439416116	90.71053978131339	23.932204850100636	18.65968247191531	26.76596840946578	42.53306118475369	30.066838582168163	38.20994069817204
2L_40138	5.916386082056726	15.752935992828004	13.067189528477	0.0	6.437653578273177	0.0	37.76091375369538	29.3246962328029	0.0	2.990478913236039	21.359522956414292	10.247079283531049	4.614781144004246	7.709335439866413	7.312830837037588	23.029829491329686	31.258767107337135	36.02335321942509	45.57808537288144	59.49964584188077	23.444075330502855	60.41002875517369	75.43828566280294	90.95523001668118	119.56478418556455	221.1964990033466	158.7143152905724	184.8939961632441	274.0026304252521	227.01495674775424	48.049562547172656	77.82323231013078	153.26325994518166	154.3836674793756	157.66784727766753	140.0818181582354	166.3112569321336	152.14541946492147	105.2170100832968	118.94687832414044	108.5572326256237	90.25969002243598	107.51789299335458	65.52660770312079	51.09039057873735	39.26007838928985	40.05098181901085	19.6007842927155	58.12177009020498
2L_40139	0.0	0.0	0.0	0.0	0.0	0.0	0.0	0.0	0.0	0.0	0.0	23.05087558750919	93.42883836810962	0.0	98.70158070581499	0.0	70.31681239826035	0.0	0.0	0.0	0.0	0.0	0.0	61.38132534557686	0.0	48.942595230054664	95.20771944189235	277.2802138385009	0.0	238.75560578266078	77.82323231013078	350.12779664577573	240.5349497281955	122.57192673875939	236.4499405919524	210.07667798746542	104.40511271836982	0.0	47.33727810650887	114.67363882390717	112.70780501549731	0.0	72.55867275675793	126.34504832698099	32.836624657678186	29.438605787629896	0.0	0.0	0.0
2L_40140	10.971769636724707	8.764011463326995	12.116365574982128	0.0	29.846113439107963	26.78774728439212	14.005308011736448	0.0	0.0	16.637274149003428	23.106199393297224	3.1671528246252465	25.673940949935815	4.765581067299536	6.780718349301925	19.412801577872514	28.984247061721955	46.7629984434602	36.97892729414624	30.092836400294907	32.6072779444372	48.012291146533514	43.96799130233191	25.301082886347533	147.81966001478196	174.84045808200017	150.4359371831852	175.25011238865903	127.03252032520325	164.02316007020193	153.26325994518166	240.53494972819553	26.439288783131733	138.9397632971669	223.35388189046725	202.04935777168427	157.796019954024	167.1996154408845	162.60162601626016	105.03981008802337	108.40108401084012	143.47202295552367	69.78610558637776	34.71920840204844	67.67548252619042	56.627431945961256	28.566694662027437	24.232731149964255	15.397881251539788
2L_40141	6.988750208788913	7.443282651401486	11.576744943470755	0.0	22.813497377588476	0.0	26.763120954587	34.63989233921461	0.0	10.597538686314975	12.61550281294174	16.139194093377743	10.902450325710703	21.248914028715173	34.553220381735336	44.51573557059528	24.616346546465042	31.91452693947772	10.094861412695096	28.752606503647907	34.61673733096647	67.96146856578194	38.190736760417295	75.20881189416616	47.078762770114395	115.65254377770039	83.32524384091045	184.43226652209768	161.83324702226824	167.166017098994	154.3836674793756	122.57192673875939	138.93976329716688	75.09196754632435	147.44447680750113	205.30797728742195	235.28997890842354	166.40950850618842	107.71620921802175	147.1971652502285	140.56373455648443	137.08227983062724	130.1810055752397	84.77528100241241	31.612265789033533	54.10544378057924	50.94960974418564	46.30697977388302	49.04037788553584
2L_40142	10.111346143734806	5.384482567378723	14.888241415812205	0.0	7.334809096923634	16.458006573327825	12.906989651175698	16.70570232443142	0.0	6.814467933158246	8.112066577352813	9.72926567005258	26.289499973710498	23.423235615498218	33.32780647209338	26.239281253607903	35.615008877040964	30.78269306699874	22.719320964935	27.732908670601454	53.422513315561446	55.71855965556753	39.29207469030478	67.36002586624994	45.40913631822723	128.07705115397422	148.6847826349033	159.16604482677585	156.0939060939061	151.16020495980146	157.66784727766753	236.4499405919524	223.35388189046725	147.44447680750113	57.38517227028716	162.55933415696728	224.74217445545193	199.02976201176716	143.85614385614386	103.25591720940558	164.12159269302126	110.18393371334548	116.37657253843642	35.55163697512452	52.666534353548776	42.24631090302732	42.12231900215035	55.83090530929577	37.840946931856024
2L_40143	15.97074160138626	10.630901479183633	17.636839831039072	0.0	4.344463849716306	19.496407786865273	25.483030849757146	0.0	0.0	0.0	19.219357737112823	23.05087558750919	18.685767673621925	17.342203292243873	4.93507903529075	25.43191875349689	21.095043719478106	14.586260714824016	23.068848979780153	40.15345922051184	7.9106413948042915	81.53566602991195	43.63687141086733	55.24319281101917	53.79236148466918	122.35648807513667	128.53042124655465	105.36648125863034	0.0	143.25336346959648	140.08181815823536	210.07667798746542	202.0493577716842	205.30797728742195	162.55933415696728	80.5293932285284	221.86086452653586	209.15410474437564	146.74556213017752	141.43082121615217	174.69709777402082	69.61364427427776	116.0938764108127	84.23003221798731	62.389586849588554	50.045629838970825	45.74051819848889	39.682889619837916	22.41348395194549
2L_40144	0.0	6.340087692922925	8.21742923314293	18.30338594336566	12.954819419533406	7.2670774503313424	22.796465180109177	29.505792724756688	0.0	18.053680814533937	14.3276200157568	13.747147681655239	9.286560026002368	18.09953815149934	22.073975040956423	23.172051640812974	23.588855681022057	27.184363264283842	28.662222302476447	40.81847019448913	41.2804974417886	43.41649618455832	52.048566517417406	96.09277620266974	360.90949191963745	65.67418380671648	156.1456995522522	152.9627858078647	137.84737538597264	133.49039714579732	166.3112569321336	104.40511271836982	157.79601995402396	235.28997890842354	224.74217445545193	221.86086452653586	101.18131126698655	209.783152258344	218.79135421261577	193.76995403092798	155.43932614951584	194.60805936843198	192.02283070320652	50.23334960684555	66.09330318173161	50.475456857749194	30.998707043929198	39.443660319086064	33.41754554811458
2L_40145	30.355699412660584	18.474265809583894	9.577846823411322	0.0	4.718601482018353	10.587702172172976	11.07103396814642	0.0	0.0	4.383857584248974	15.65587142145919	7.510793009554731	6.764984440535786	26.369956934093192	21.440317659746444	21.483833108673824	22.91171200894473	29.044407314543538	37.58324689186548	11.894019528394196	17.18378400670855	42.1701785991404	44.23514899662044	40.000426671217824	58.424865622809065	47.84170137847889	108.5771839007956	102.39409439049011	100.41773778920307	129.65841059533955	152.14541946492147	0.0	167.1996154408845	166.40950850618842	199.02976201176716	209.15410474437567	209.78315225834396	61.95438835323584	174.80719794344475	157.7622340460865	174.43995593095852	85.05973083320731	169.4356924560925	100.63215288768536	67.76246900758655	28.776426351532823	45.1632833345678	52.67815752876227	36.51554101425567
2L_40146	5.398110661268556	28.74595759971254	14.90312965722802	33.19502074688797	5.873715124816446	0.0	6.890611541774333	53.51170568561873	0.0	0.0	16.240357287860334	15.582391897156214	29.47368421052632	4.6893317702227435	0.0	11.46131805157593	42.780748663101605	19.72062448644207	31.189083820662766	29.61135101789019	0.0	62.99212598425196	51.130776794493606	8.298755186721992	0.0	66.17038875103391	70.79646017699115	112.46485473289597	0.0	112.97915265635507	105.2170100832968	47.33727810650888	162.60162601626018	107.71620921802175	143.85614385614386	146.74556213017752	218.79135421261577	174.80719794344472	0.0	273.9018087855297	289.5238095238095	117.64705882352942	147.14898835070508	68.32740213523131	17.758046614872367	51.741293532338304	39.353478566408995	101.34128166915052	30.303030303030305
2L_40147	0.0	6.963652519310209	16.847853294669914	0.0	9.485974038786251	21.284837958528623	11.128248613976636	0.0	0.0	30.84559225299731	10.491186878462749	7.549608477304367	10.199918400652793	22.71963066968383	26.938900418738267	33.93478105279265	23.030118789352716	23.886415317880417	41.97497284219257	27.896137102340564	25.908883638021802	12.716433701601252	28.583842125723173	87.11548564872892	0.0	80.14824218875232	119.53243070756962	78.70602452237553	0.0	121.6399145740257	118.94687832414044	114.67363882390717	105.03981008802336	147.1971652502285	103.25591720940558	141.43082121615217	193.76995403092795	157.76223404608652	273.9018087855297	54.2502119931361	141.5036298757229	180.49855601155193	249.52590078850187	101.15221569330647	82.45217057131468	41.78076028128094	54.47602237874999	43.32305132915121	24.46950121368726
2L_40148	16.06580553948975	8.55534452372397	5.322546306152864	0.0	6.9925180057338645	23.53494939985879	8.203108978302778	15.92610288262462	0.0	9.744689144416293	13.533631073216945	14.84037323538687	12.531328320802007	2.791268910846871	11.914690813773383	22.740710419793515	25.46473134708429	41.084634346754314	24.753241127510133	35.25160835463118	12.732365673542144	34.370703662042246	32.77613897082924	29.638411381149968	129.8701298701299	106.34526763559022	72.78856836378961	107.10938545990092	74.4047619047619	128.09427738815768	108.55723262562368	112.70780501549731	108.40108401084012	140.56373455648443	164.12159269302126	174.69709777402088	155.4393261495158	174.4399559309585	289.5238095238095	141.5036298757229	99.7732426303855	203.08123249299717	239.4090683483694	77.9528893407897	89.8472596585804	73.4423122482824	76.9668373322625	70.96728408203819	99.2063492063492
2L_40149	0.0	21.136733529200395	27.395458928727972	0.0	32.3918113500907	0.0	0.0	0.0	0.0	0.0	11.941439182250244	17.186461651275234	15.479876160990711	25.860285497551892	36.79536868959427	14.045732906343053	8.737898011254414	12.083715984339504	28.666437335167984	36.288420365061505	39.320541050644856	28.948587308939324	36.150153276649895	91.5303880888455	0.0	72.98204641658153	106.47863328758694	96.47720381498429	0.0	138.4548439416116	90.25969002243599	0.0	143.47202295552367	137.08227983062721	110.18393371334548	69.61364427427776	194.60805936843198	85.05973083320731	117.64705882352942	180.49855601155193	203.08123249299717	64.87889273356402	36.06592851732968	104.66820180029306	65.28693608408958	95.11267193444542	93.00979703195404	65.74910142894713	83.55614973262033
2L_40150	20.685586531531865	13.218558062406135	6.85306391350154	0.0	4.5016210337342475	20.201673304599815	0.0	0.0	0.0	0.0	4.978650302838851	11.94236043620188	9.680854496756913	7.187816937803102	35.79520845339643	23.423907728542673	29.144184660468426	25.18984325368137	11.95167221821841	7.564722822882227	0.0	32.184818099454304	36.17231768699732	63.60174116126603	111.47650632629173	50.713050851497485	83.85400918349377	86.19317499455546	95.80012262415696	90.71053978131339	107.5178929933546	72.55867275675793	69.78610558637776	130.18100557523968	116.37657253843642	116.0938764108127	192.02283070320655	169.4356924560925	147.14898835070508	249.52590078850187	239.40906834836937	36.065928517329674	52.628393544601245	135.27931906500172	129.29295128854037	112.86303003681775	81.86433528529507	100.51160406468927	58.06068037827694
2L_40151	0.0	7.67240861202292	2.651802430111747	88.59880982265473	5.225725200014633	0.0	6.130437314745848	47.608279079731965	0.0	14.565015803042147	2.889743289654864	5.545335194717514	7.492039707810452	4.172003354290697	23.744579557697847	13.595869574823169	8.458036509114592	17.545039578685117	9.249431738037595	21.953848619432225	28.54587321826175	14.010704177991986	34.99231918593868	14.766468303775786	194.1119378841799	29.435226312737502	28.63007933394983	20.011539988059784	0.0	23.932204850100636	65.52660770312077	126.34504832698099	34.71920840204844	84.77528100241241	35.55163697512452	84.23003221798731	50.23334960684556	100.63215288768538	68.32740213523132	101.15221569330647	77.9528893407897	104.66820180029306	135.27931906500172	75.98687959878927	260.6830686346922	329.31428267913105	240.0822281631459	169.71535552715181	175.23994392321794
2L_40152	7.489054746488008	0.0	4.135163611883468	0.0	0.0	27.426966559213906	14.33950792544603	37.119662656505774	0.0	3.7853953391184265	6.759305197500138	6.485457226896315	2.920731351130323	0.0	9.256696525684093	10.600553136862683	16.48660002123474	4.559892824279058	21.6350470454098	23.96405118447458	7.4189700095556335	18.2066586848675	27.283134548415013	23.026512726753584	0.0	45.90065812363617	40.18061633493848	26.00463714689603	0.0	18.65968247191531	51.09039057873734	32.836624657678186	67.67548252619042	31.612265789033533	52.66653435354878	62.38958684958856	66.09330318173161	67.76246900758655	17.758046614872367	82.45217057131468	89.84725965858041	65.28693608408958	129.29295128854037	260.6830686346922	101.62589107429038	276.0890331914236	308.0827658500783	235.70432587735763	210.20415027074293
2L_40153	10.071101979978648	7.150735721321527	9.268115458475135	0.0	3.6528079134430635	0.0	4.28520618269548	0.0	0.0	3.393672836363883	4.039889872602072	5.814325334759781	18.329405603561142	0.0	4.149394810766849	9.503580473943558	17.73662879896418	16.352093272340024	25.861595207846406	18.415019289732705	13.302471599223136	19.58710385082462	17.12186364147796	15.482752214033567	0.0	32.92059141842483	12.007540735581944	9.325444007702815	77.7363184079602	26.76596840946578	39.26007838928985	29.438605787629896	56.627431945961256	54.10544378057924	42.24631090302732	50.045629838970825	50.475456857749194	28.776426351532823	51.741293532338304	41.780760281280934	73.44231224828239	95.11267193444542	112.86303003681776	329.31428267913105	276.0890331914236	76.7307739907428	185.29978358383767	200.19129390306293	216.7194331373436
2L_40154	4.741840004628036	2.525119255069619	13.09129449861913	0.0	10.319246529895372	11.57727658461079	12.105782750833331	0.0	0.0	14.380778076791435	5.706379932487819	19.163166423066322	7.397270407219737	4.119230297103605	11.722113239130525	10.067918176015398	8.351047993890374	14.435922117622738	9.132432601505847	21.676147090865975	28.184786979380007	13.833478123737693	17.274844854618358	43.73904701364366	0.0	23.25031228075682	62.189441476626094	32.93067894498008	0.0	42.53306118475369	40.05098181901085	0.0	28.566694662027434	50.94960974418564	42.12231900215034	45.74051819848889	30.998707043929198	45.163283334567794	39.353478566408995	54.47602237874999	76.9668373322625	93.00979703195404	81.86433528529504	240.08222816314586	308.0827658500783	185.29978358383767	29.630668532081863	193.75115857956314	159.7137928831534
2L_40155	20.11218577223754	2.6775295826855947	0.0	0.0	5.471046129672547	0.0	6.41822982654092	0.0	0.0	0.0	6.0508037585172625	8.708490255489687	15.687504902345283	21.83928730543379	24.859265483282766	24.909720057448933	13.282646753322654	9.184344488842246	9.683645001447704	41.37204408237267	9.96198506499199	19.557912935994775	29.308022924735532	23.189517101495877	0.0	49.307294151292034	35.96893722581179	13.967319266380523	0.0	30.06683858216816	19.6007842927155	0.0	24.232731149964255	46.30697977388302	55.83090530929577	39.68288961983792	39.443660319086064	52.67815752876228	101.34128166915052	43.32305132915122	70.96728408203818	65.74910142894713	100.51160406468928	169.7153555271518	235.70432587735766	200.19129390306293	193.75115857956314	22.21032735801493	70.5640608770266
2L_40156	25.559236085551873	0.0	7.05640608770266	0.0	0.0	0.0	0.0	0.0	0.0	25.83819091322502	15.379126219564709	0.0	19.936204146730464	11.10163771359551	0.0	9.044600735145147	33.760060498028416	0.0	12.306298856006459	0.0	0.0	0.0	27.934209350138556	0.0	172.17630853994493	0.0	121.89473170969552	0.0	0.0	38.20994069817204	58.12177009020499	0.0	15.397881251539788	49.04037788553584	37.840946931856024	22.41348395194549	33.41754554811458	36.51554101425567	30.303030303030305	24.46950121368726	99.2063492063492	83.55614973262033	58.06068037827694	175.23994392321794	210.20415027074293	216.7194331373436	159.7137928831534	70.5640608770266	35.87006427915519
2L_40157	5.334101443941261	2.8405096442403694	11.781130163816615	0.0	0.0	0.0	6.808904685547759	0.0	0.0	0.0	3.2095567762569828	18.47714454208247	8.321198252548367	4.6337270456746475	13.186219082436946	15.10055079259016	9.394103790755732	16.23898590780803	10.27308426240539	4.876704713091271	21.136733529200395	15.561295944726279	19.432493460965947	16.400701950043462	0.0	19.615727890622704	12.71945026535953	0.0	0.0	10.63233132470874	27.725167347377283	140.32789952522396	57.842475657958154	36.844249124437354	55.280687691754885	28.065579905044792	6.974096462215217	35.562961683449	25.296442687747035	76.60017771241229	45.17221908526256	46.500813764240874	72.70206934323373	202.55158735740508	118.44546902212299	192.71232768961514	238.87628152958592	259.18486360396554	164.6903820816864
2L_40158	0.0	0.0	0.0	0.0	0.0	0.0	0.0	0.0	0.0	0.0	0.0	0.0	0.0	0.0	0.0	0.0	0.0	0.0	0.0	0.0	0.0	0.0	0.0	0.0	0.0	0.0	0.0	0.0	0.0	0.0	0.0	0.0	290.36004645760744	0.0	0.0	0.0	78.76992879198437	229.52625780389275	0.0	0.0	85.03401360544217	0.0	0.0	127.09710218607015	99.0962422704931	177.68301350390902	250.97881738781246	133.0636576538216	0.0
2L_40159	15.129233916111422	16.113204932574295	16.707544458775807	0.0	0.0	0.0	0.0	0.0	0.0	15.294355159397771	0.0	8.734524606029268	11.800802454566911	0.0	0.0	0.0	0.0	0.0	0.0	0.0	29.97530035250953	14.712286524722526	0.0	0.0	0.0	74.18205016932053	0.0	42.027225236508215	0.0	30.15672449721201	49.148453887937585	0.0	72.91552736155164	23.222708092881543	22.399125538138993	26.534348714410804	9.890394646527184	57.63888088348877	53.81165919282512	57.93675623689181	42.707666026051676	32.97283038776048	109.97682238468242	47.875141630627326	149.31093005778334	111.54987394864243	126.05214146831837	116.95281121143063	84.93001766544367
2L_40160	0.0	9.935238801743965	0.0	38.24311145954835	6.766952908774708	0.0	0.0	0.0	0.0	6.28689622220406	11.22605342478825	14.361651518116325	0.0	0.0	7.686897299208634	4.401427823185841	16.42885893360277	0.0	11.977374739117806	0.0	0.0	30.238155714406666	13.59379035656512	28.682333594661262	0.0	22.869950029159185	44.488768439667666	43.18926833060521	0.0	37.18866117720707	28.284142495509894	0.0	29.972649956914317	33.41073486911345	50.64060363599535	38.175224279442645	20.327723559221774	35.539549595441464	22.119815668202765	59.538694197358865	52.666227781435154	54.21523448088913	50.85794528250177	85.27805566033095	138.09540858339685	119.21957035100993	77.72247248138709	123.62043033645362	122.18963831867057
2L_40161	8.39258498331554	0.0	9.268115458475135	51.60917404677855	0.0	0.0	10.7130154567387	41.598029917303116	0.0	0.0	10.099724681505181	0.0	6.546216286986121	0.0	10.373487026917124	5.939737796214724	14.780523999136816	0.0	16.163497004904006	23.018774112165882	0.0	16.322586542353847	18.344853901583527	25.804587023389274	0.0	51.4384240912888	40.02513578527316	11.65680500962852	0.0	58.55055589570641	38.16952065625403	73.59651446907475	40.44816567568661	6.441124259592766	31.0634638992848	51.51756012835232	32.91877621157556	15.986903528629346	9.950248756218905	32.13904637021611	41.459369817578775	91.45449224465906	15.25176081578618	97.37787928683981	69.0222582978559	123.75931288829484	122.36778161196827	148.28984733560216	117.78230061812152
2L_40162	27.99849928043857	5.963891618197623	6.183871227065567	34.434668824572576	6.093065482174737	0.0	21.44381185199481	0.0	0.0	5.660815270615274	3.369368731921231	0.0	8.735531775496833	4.864452043799526	20.76419145968805	3.9631113594660894	14.792789994156847	10.228539671391117	32.35382139072901	0.0	11.094592495617634	16.336132257326753	16.320069197093396	8.608667206143144	75.44322897019993	27.456592842752663	20.02917583279644	15.555304942309263	0.0	33.48522603922794	3.6382092006672475	196.42024110584595	20.240866309078026	42.976463939523526	16.58092944399998	34.37354219352304	32.9460946980582	48.000512005461395	26.55601659751037	64.33143555598443	47.421458209839955	36.6121552355382	50.881392929012826	53.15928589359283	105.9219585430665	165.14935694969137	75.81434815698235	105.12581086011465	47.152018106374946
2L_40163	6.920654693934047	7.370758358900651	3.8213152967251327	85.11543781253324	22.591212018524793	0.0	0.0	0.0	0.0	6.996187078042467	4.164194176374445	0.0	0.0	6.011963807977875	0.0	9.795998334680283	18.282371223547695	4.213808650949161	0.0	18.981635267878328	0.0	40.379567938623055	5.042482918589114	0.0	93.24009324009323	33.93353269283791	57.759349794748026	57.67428447840819	0.0	20.692152501163935	17.985813689452446	0.0	50.03126954346467	15.93435047603872	25.615410230794843	42.48217265968745	31.66955085790551	26.366093204139478	65.64102564102564	33.12794010468429	43.956043956043956	45.248868778280546	56.59576475027119	72.99936125558901	119.5253137539486	107.15652506697283	115.32154891255382	145.20998127555504	155.4001554001554
2L_40164	5.857324936272304	9.357408072823093	3.2341861235303857	0.0	12.746777614619022	0.0	0.0	0.0	0.0	11.842504168561467	7.0487661839671585	13.526381855170325	9.137426900584794	0.0	7.239829487535909	4.145442003608192	10.315574041064236	14.265498037067468	11.280773951339253	16.06518609911577	11.605020796197266	17.087707786526682	17.07090571397356	9.004725680036882	0.0	35.89973348037864	62.851971037811744	40.6773924815162	0.0	46.70103863109915	30.444736713916896	0.0	35.28681120144535	22.476839864203924	30.35159285159285	30.818540433925047	30.6327500857717	27.893816052556414	48.611111111111114	33.64556416881998	20.667989417989418	89.35866013071896	26.611145173376933	55.6049822064057	115.6122826489086	151.1539524599226	97.60287342859374	97.02558370591157	131.52356902356902
2L_40165	0.0	0.0	0.0	0.0	0.0	0.0	0.0	0.0	0.0	23.850637766053865	0.0	0.0	0.0	0.0	0.0	0.0	0.0	14.365256764599412	0.0	21.57004007713446	46.744699151116265	22.942936328763103	17.19028267700834	0.0	0.0	0.0	0.0	32.76947981727738	0.0	47.02761932082712	15.328818485328787	0.0	56.853715390300756	0.0	17.465052430087393	41.378739603591676	15.423482560668269	0.0	27.97202797202797	22.58723188955747	33.3000333000333	51.41916906622789	42.87557935626605	174.20302117811016	135.82422017494162	86.97769891799743	49.14270550250873	208.43537982137087	132.44331426149608
2L_40166	6.2827172500797905	0.0	6.938142298523286	0.0	20.50878186039262	0.0	0.0	31.140424630830267	0.0	6.351287151854195	0.0	10.88155858739959	9.801038910124474	0.0	0.0	8.893015247963945	5.5323749047048425	15.301539793949464	18.15007205578606	11.487954305512956	12.447843535585895	24.43828599637336	0.0	0.0	0.0	38.50697669403743	29.9629508113218	17.45264660659466	145.48417132216014	12.52318354353497	24.491855233542086	0.0	45.4194486078939	24.109236055458958	41.8575837570251	11.018919484755326	36.96465932137814	29.91962392229515	37.243947858473	36.08909676208624	44.33803316484881	27.38525577828897	39.961317444713515	79.524443825921	51.670293921299944	120.44062740302213	85.06172209419341	152.63913056751227	105.80667005248011
2L_40167	16.046702322439224	0.0	0.0	49.33861585447081	8.73025434723015	0.0	0.0	0.0	0.0	0.0	14.48307724838912	4.632102228643345	18.774641717253896	20.909624421326143	29.751308809660053	5.678417584015027	28.26050248586445	9.77042433929948	15.452380014200736	0.0	0.0	7.802235184335608	0.0	0.0	0.0	9.83507561697888	28.69816513498182	22.287922063594127	0.0	15.992745690554763	41.70313518957463	0.0	9.667159691810948	24.630981710880306	35.6361830797027	56.286894300248356	57.69592881791007	45.85066743288226	38.04994054696789	7.681270297756761	33.97316120264991	0.0	29.161511761931248	33.852260273103106	105.5769715509653	70.98869505031324	75.20411650621729	97.46398705678251	112.60043959211617
2L_40168	0.0	0.0	0.0	0.0	0.0	0.0	0.0	0.0	0.0	0.0	0.0	0.0	0.0	0.0	0.0	0.0	0.0	586.9233478107759	0.0	0.0	0.0	0.0	0.0	0.0	0.0	0.0	0.0	0.0	0.0	0.0	0.0	0.0	0.0	0.0	0.0	0.0	0.0	459.0525156077855	0.0	0.0	0.0	0.0	0.0	0.0	0.0	0.0	0.0	0.0	0.0
2L_40169	0.0	0.0	0.0	0.0	0.0	0.0	0.0	0.0	0.0	0.0	0.0	0.0	0.0	0.0	0.0	0.0	0.0	0.0	0.0	0.0	0.0	0.0	0.0	0.0	0.0	0.0	0.0	0.0	0.0	0.0	0.0	0.0	0.0	0.0	0.0	0.0	0.0	0.0	0.0	0.0	0.0	0.0	0.0	0.0	0.0	0.0	0.0	0.0	0.0
2L_40170	0.0	0.0	0.0	77.70370025020591	0.0	0.0	0.0	0.0	0.0	0.0	7.603163524279182	0.0	19.712201852946972	21.95380042239112	0.0	0.0	0.0	7.6937517503285235	0.0	11.55249337464505	0.0	0.0	18.413561219566986	0.0	0.0	30.978646419023367	30.13128199565507	122.85486628125341	0.0	12.593538507262695	24.629449925865355	0.0	30.44974269967419	9.697872480735176	28.0618258146348	22.161647053609023	16.521033754124062	0.0	59.925093632958806	36.2918444967047	26.75227394328518	0.0	80.37163845622156	39.985605182134435	31.176345882851763	65.21698622989919	78.95962794223314	41.862723756258475	35.467029849052324
2L_40171	0.0	5.039613884942591	0.0	0.0	0.0	23.105840925527563	0.0	23.45358769530975	0.0	0.0	0.0	2.731835886598214	7.381708127260648	0.0	0.0	0.0	0.0	0.0	13.669829865297496	0.0	9.375164065371145	0.0	6.895400905504046	0.0	0.0	5.800349645076604	16.92507494987357	26.289119853411865	0.0	14.14786023045921	18.446179888376015	41.494808999394174	0.0	25.42121131345588	28.022468415175286	16.59792359975767	15.466746186364391	45.068269414509096	22.440392706872366	49.83129840431123	30.054097375275497	51.563402359541286	25.79750847663133	59.89428658417892	70.04839565824477	76.75507455708834	54.20860852415585	83.60802051740824	79.68889455565473
2L_40172	0.0	0.0	0.0	37.5169764318354	0.0	14.895537594847335	0.0	0.0	0.0	24.670099099788086	7.341933674439572	7.044480966164653	0.0	5.299877678823172	7.540943553021128	4.317856408821553	0.0	3.714704732979594	23.499912462826078	16.733358396185686	24.17537786115597	5.932802703459536	13.335680413086036	18.7584882159177	0.0	7.478570157214501	14.548014996093858	0.0	0.0	0.0	19.819358439439572	0.0	14.701774504182653	18.729345044168475	9.032558761311021	10.700108071091517	31.906806599284806	34.864748020844466	28.933092224231466	17.522463798589794	38.749677086024285	0.0	27.71793782977417	38.611777879312456	75.26296881303274	44.98304139339469	57.18504699975474	74.11140426288797	34.24845196997096
2L_40173	0.0	4.403486151916749	4.565909821454662	0.0	0.0	0.0	10.55547111178666	0.0	0.0	0.0	14.926798977812807	0.0	19.34984520123839	0.0	0.0	17.557166132928817	7.281581676045343	5.034881660141459	7.962899259768885	30.240350304217923	0.0	0.0	6.025025546108315	0.0	0.0	10.136395335636323	9.859132711813606	0.0	0.0	16.482719516858523	10.74520119314714	0.0	9.963334927466923	12.69280368802104	12.24265930148283	29.0056851142824	10.811558853801778	31.503604012299007	0.0	7.916603333839996	23.34267040149393	0.0	37.56867553888508	61.05645105017096	27.202890035037324	103.64842454394693	43.060091218497234	82.18637678618393	185.68033273915628
2L_40174	0.0	11.124596594316	5.767465037626942	0.0	0.0	0.0	0.0	0.0	0.0	0.0	12.569935981316048	0.0	0.0	18.147568770211855	12.910655680559394	0.0	18.395574760535606	19.079551554220266	0.0	0.0	0.0	10.157399055768185	7.6105585845578725	16.057962822604473	0.0	0.0	24.907282640371218	43.52355059322599	0.0	20.820277284452878	40.718657152978636	0.0	50.34106068614866	0.0	7.732205874620736	9.159690036089179	13.656705920591717	9.948506530199687	24.76780185758514	29.999760001919984	51.59958720330238	0.0	66.43723674244941	33.053116357987285	103.08463592224669	53.910016481062186	65.27003300488002	69.2095804515233	0.0
2L_40175	3.200966948095681	10.227451707677611	0.0	0.0	6.965980935503376	0.0	0.0	31.73132452894849	263.54627872654436	3.2359024673109134	9.630192888911488	5.544019887508141	14.980525317087785	2.7806758599518164	3.9564912569456205	2.265440791345654	11.274707111296017	9.744932245435084	12.329650466738919	14.632427566557059	25.368091000416037	12.451005294167452	11.661339766661255	24.604943034635884	43.12575470070727	15.695063745501402	11.449315407267415	17.783816371425676	74.12239089184061	6.380407554912978	29.11602903949548	0.0	15.427099242529428	9.826686726209838	23.69546961577322	39.2980249935439	8.37023911262073	9.146207616473905	15.180265654648958	27.580424517894183	36.14348965392609	41.857350150686464	40.71959671311415	37.14032967107173	50.01821716119766	63.72313008014953	83.34211203580111	53.0234688943122	80.86079006382612
2L_40176	2.43421296052875	2.5925286435527184	4.032232050115806	14.96889463694443	0.0	5.943169040368382	15.536191246785561	12.065229456533803	0.0	0.0	4.394036062732774	5.621353498252603	9.493430546062125	10.572988298662391	9.02628091952529	6.891124369634398	4.28699180927345	8.892777997132969	9.376227699814445	13.35288195251181	14.468597356297892	9.468513405521279	12.415204155617136	14.96889463694443	32.79548734094188	14.919369758079435	8.706766550692537	23.666846534700333	0.0	41.242475674217445	26.88626099410843	42.69235038465808	11.731719048792218	24.286663333789175	16.217548685081155	14.942322634630328	19.095740313208335	25.502917533765864	17.316017316017316	27.96514424421401	18.896447467876037	21.220609455903574	26.542025315783746	61.62283742354917	58.05638436049091	62.81722699633148	68.44876837849431	45.698629901312465	54.659145568236475
2L_40177	10.953958322379375	5.833189447993616	3.0241740375868544	0.0	0.0	26.744260681657718	0.0	0.0	0.0	0.0	13.182108188198324	0.0	4.272043745727957	4.757844734398076	6.769710689643968	0.0	0.0	0.0	0.0	0.0	10.851448017223419	5.32603879060572	35.91541202160671	8.420003233281243	0.0	6.713716391135746	6.530074913019402	0.0	0.0	21.83425182752688	10.675427159425405	48.028894182740345	26.396367859782494	4.203460961617358	24.32632302762173	9.605778836548067	17.90225654363281	15.649517577538143	25.974025974025977	15.73039363737038	23.191094619666046	59.68296409472879	44.78966772038507	51.99426907611961	94.59186762183433	44.420753375977256	79.8568964415767	48.38678460138967	46.11865407319952
2L_40178	0.0	6.028934060342395	0.0	0.0	0.0	13.82085954689694	7.225892975853956	0.0	0.0	8.583828524863344	5.109172804486262	3.2681191059471923	0.0	0.0	10.495323283944673	8.012666423081606	9.96941383834396	6.8933950246232065	8.176668367413686	15.526085894447458	22.43118113627391	11.009529849037328	4.124514132235222	0.0	0.0	6.939008887482583	16.87301235914409	0.0	65.54110738255034	11.28347242093671	18.389438283573966	24.820301020610778	17.051345010094398	23.894841842214106	16.76176172820468	12.410150510305389	14.802402726010486	18.87044736978313	6.7114093959731544	13.548549329726168	23.969319271332694	6.168574812475326	38.57723058690884	53.73904320619074	48.88304568376673	68.86707402584393	44.21606682167837	40.633533041938804	63.55501321944274
2L_40179	0.0	16.609759784117415	0.0	0.0	11.313010641017808	0.0	0.0	0.0	0.0	21.02090108194578	0.0	0.0	8.109642364771714	9.03184085173872	0.0	22.074957726455956	0.0	18.991356400656848	0.0	0.0	0.0	10.11044651776001	0.0	0.0	0.0	12.744681962833958	0.0	0.0	0.0	0.0	40.53043531714053	0.0	62.63544915880592	15.958902633937084	7.696463782750377	18.234698808362435	20.390366775120764	29.707558791258847	61.633281972265024	9.95369540895753	36.68647736444346	0.0	37.78864621230228	10.966776151648581	85.50677299148865	15.33166218215548	64.96832252874037	11.481609905414498	58.3648503525237
2L_40180	0.0	3.6665762244531304	1.9009093950545943	0.0	0.0	0.0	4.394522666947917	0.0	0.0	13.920984492023278	6.214422431579209	7.950199947528681	8.055853920515574	2.9906452616216477	4.25524671920478	4.87300937567004	12.126062546230614	4.192309627219829	6.630332444868786	9.442395094990495	6.82091018225472	6.695591622475763	7.525133947384263	26.462867304598184	46.3821892393321	16.88020121199845	4.104618516755053	14.345006981236729	0.0	13.724386863016896	22.367561667367514	0.0	4.148000663680107	21.137403692704428	20.38777548981631	12.075836251660428	24.756263334623657	19.673679240333666	32.6530612244898	39.55070400253125	29.154518950437314	52.52100840336134	40.66617450168295	54.47018665117292	48.132460531382364	45.68991775814804	57.3665868315	53.225463061528636	86.96660482374769
2L_40181	2.838720372985147	1.511672149753499	1.567430548719817	0.0	6.177655789668118	0.0	0.0	0.0	0.0	0.0	3.416145832532674	0.0	2.2142018909284147	0.0	0.0	4.018131416202472	0.0	13.827390608920258	5.46716516278621	7.785904243239953	5.624309615994637	16.56292753056688	12.409981099598784	4.3640908638630584	0.0	6.959443495060361	10.153620899671733	7.885629977064645	0.0	28.291752473194272	20.2879524420885	24.8933940400236	13.681247456143051	15.250587855695453	12.608342435856107	9.957357616009439	25.98048976563557	5.407433923861167	10.096760622633571	13.588448297041305	22.036580724001844	37.1204434655646	18.055723574094372	26.948649348666116	56.03085806122959	54.41869323973318	53.21553385084455	56.4274997539134	79.67771955992401
2L_40182	0.0	0.0	2.4431360093816425	0.0	0.0	0.0	0.0	65.79308076100664	0.0	4.472972066289445	5.324707307495191	7.663471424830925	17.25625539257981	3.843714565756347	0.0	3.1315076643650084	3.896243047641312	8.082223150181177	12.78241140191097	12.13579959749598	0.0	4.3027408459188505	6.447765043441818	13.604516699544249	59.61251862891208	5.423802356642124	15.826332379357186	6.145620477207429	0.0	26.458817952307978	14.3739084813247	0.0	15.99360255897641	27.166761467344706	22.927891780350798	15.520419051314386	14.462675450331558	21.071263011504907	20.983606557377048	12.708095056551024	15.6128024980484	38.572806171648985	24.122784975525423	28.003033661980048	21.83366387074471	48.93564962074871	36.865085308111475	68.40780826268599	49.67709885742673
2L_40183	10.778974962596955	2.8700037539649097	0.0	0.0	0.0	0.0	0.0	0.0	0.0	5.448308627069812	3.242882845020034	3.1114999794641	8.407600470825626	9.363681649805798	6.661568346358919	0.0	4.745823201000799	0.0	15.569630501528938	0.0	0.0	5.240958298743008	3.9268537105626082	0.0	72.61109497531223	19.81940557638795	0.0	22.457039683086258	0.0	21.485461862230924	7.00326211949526	0.0	38.96205096236265	8.272626045866748	19.948103015195667	33.08316161597066	17.61627800459714	15.399525283967247	25.559105431309906	15.479109393961908	11.41031492469192	0.0	34.279916082765425	45.478835287028296	26.5945186924007	55.63238122486608	44.90355838248402	47.61383277069654	45.381934359570145
2L_40184	3.0966674284468545	3.2980676456760603	3.4197176817870627	0.0	3.369501563111775	7.560561991693968	3.952851962926992	0.0	0.0	3.13046461729757	0.0	3.575583271490641	4.830801188377093	0.0	3.8275739190644185	2.191624225863533	8.180501121137677	3.7709623081004415	2.981976042208082	5.6622592584308915	12.270751681706518	12.045304800415323	11.281369540211992	9.52128864929095	0.0	18.979574561448462	11.076253730389952	25.806529309980714	71.70720513997247	3.0862549623121978	8.047805574674683	0.0	14.924426435636546	19.01299276626924	4.5846764525057315	19.008773906927612	14.170634275565797	20.645776287087187	11.01422670949977	8.89391691658573	8.741449769444262	0.0	16.882628310085483	29.39740224955455	33.107877178944	38.81464636432341	35.4756657895577	27.3577414542965	52.1506946472527
2L_40185	0.0	2.6976311561291797	5.594267889349856	0.0	0.0	0.0	6.466414735148586	0.0	0.0	5.121082883702257	9.144345319741179	0.0	7.90263948158685	4.400649183767589	6.261474151382409	7.1704942765114685	4.460788774514264	3.084432008014588	24.390862597490276	4.63140500154689	0.0	0.0	14.764026563436593	15.575741716820554	68.25006825006825	18.629050887115405	18.11948714603582	21.108268530948944	0.0	0.0	9.873968663973047	88.84624269239653	6.103664640250006	15.551543257395148	0.0	13.326936403859479	19.869891947527588	19.29950516068768	24.024024024024026	0.0	14.3000143000143	11.040452216922803	9.206017789708776	64.1210605623417	41.66208383744454	41.08586198138437	36.93081697298142	44.75414311479885	28.437528437528435
2L_40186	3.6791921082800956	3.918478407812506	4.063012447444934	0.0	0.0	17.96561022889984	0.0	0.0	0.0	3.719347001685608	0.0	8.496396890488667	2.8697698444584745	9.588328319702992	0.0	2.603898139671013	6.4795754063827715	11.20082724829725	10.628777201698055	16.81851543636984	0.0	0.0	16.084255765401476	0.0	0.0	4.50997742305302	8.773230417491716	20.440722416011628	0.0	18.33410458799967	7.171279313201799	64.52736928368168	13.298933425539271	8.471096899747957	5.44711558888222	9.67910539255225	12.025943327020515	14.016870705581237	21.810250817884405	10.566981985409111	12.982292153502621	8.018474565398678	20.058477147042677	23.284965285997586	18.155036751846065	37.97804868785842	22.99042602025763	16.252049789779736	61.96093982353524
2L_40187	11.942722701921584	6.359725132679765	0.0	0.0	0.0	0.0	15.24471580038569	0.0	0.0	0.0	7.185998799938201	0.0	4.657661853749418	5.187313905113654	0.0	4.226149724032423	0.0	7.271616698540586	0.0	5.459319877929607	11.830959254176328	23.227185097438042	0.0	0.0	0.0	14.63946653783936	7.119515303398145	16.587736686267842	138.27433628318585	35.707696794043954	3.8796832626584363	0.0	7.194762213108857	18.331553645000298	13.261075207977862	15.709273707912237	15.614569955225221	17.062128898696454	7.079646017699115	22.867073700578537	4.214075010535188	13.01405517959396	0.0	18.89585236040689	34.376749531002915	35.222119491040374	6.21894414766261	52.754441264523955	16.760525610083132
2L_40188	4.618506725931344	0.0	0.0	0.0	5.025423618083886	0.0	0.0	45.78345797879768	0.0	4.668913347769613	5.557959372984372	13.33195747532188	10.807305738679347	4.012090836946221	5.708612984011888	6.537370551891359	8.133840722317592	0.0	13.342352763801664	0.0	0.0	4.49122504450804	20.190640023098094	14.200470887614632	0.0	5.661395341464229	22.026152752470647	12.82966629396486	0.0	9.205954227074987	9.002139808632514	0.0	22.25894948887887	35.446022619524875	17.094472946629004	24.30045077336185	3.019244361636636	4.398860519171114	21.90280629705681	4.421593648469156	32.59346175157263	30.19688368160406	4.1965830581424	19.48648247069111	22.79010089177665	30.64758343804591	9.619995738341888	30.601908947080123	12.96330865119366
2L_40189	0.0	1.5382040667654397	4.784823306044955	0.0	3.143041055659485	0.0	0.0	0.0	0.0	14.60034760507578	3.4761038715454475	5.002908357391763	2.2530641672674836	5.018548555460984	0.0	10.22163781711609	15.261397211437501	5.276280095901667	2.7815607003302265	5.281705018887377	11.446047908578125	2.808938266278359	8.418528845247234	0.0	0.0	31.867160678473095	13.77577447404093	4.012016792697487	0.0	8.63649344547724	11.260382072270634	0.0	3.480343022608308	17.735150358604738	19.244454175961025	15.198184323579476	16.994881896900736	5.502341796668662	3.424657534246575	11.061555343173692	26.5003261578604	18.885979049153907	18.372626256687635	30.468483400770243	26.131543338451944	29.8166700742861	12.03323097064854	15.949411020149846	8.107617268576172
2L_40190	3.150157948919559	0.0	8.696971088485071	0.0	6.855409809543005	0.0	12.063395556327613	0.0	0.0	6.369077872167512	9.47733268432559	3.637346381222272	2.457123200157256	5.473076295778179	7.787379616845349	2.2294814137052468	5.5478717531774056	3.8361003124887314	15.167427161464543	11.520133449225877	12.482711444649162	6.126685144749064	6.885743481266647	14.528633029975476	0.0	7.722967874770532	7.511720161381795	21.876916964849045	0.0	15.697828111293834	8.186819956683536	0.0	15.182224651378167	12.088384464781942	6.995805315133047	11.049784805440915	6.178033630743872	15.00171619633286	11.204481792717088	21.11094222357332	13.338668800853675	0.0	14.311876395765745	26.58240045721729	10.363005727633267	30.19449902680807	32.807688547426466	17.393942176970143	17.68384121325298
2L_40191	4.167781548230819	0.0	2.301286234902412	0.0	0.0	0.0	10.640227828558265	0.0	0.0	0.0	0.0	7.218526203129809	6.501739215240077	3.620546456317745	0.0	2.949690665939863	3.670025106641755	7.612964980868619	12.040257806000142	7.620792417616377	0.0	4.052921426822882	9.110106570026657	0.0	56.15138413161885	15.326680532203655	4.969149038196358	5.788802487795758	0.0	4.153767487880345	10.831481375673956	0.0	25.108342497878343	15.9934030411136	9.255722659058051	14.61929527687118	13.622964831226449	7.939141715267446	19.76528721432983	19.950427178546747	14.70631489161446	18.166624277876686	7.57406775533792	8.792387550858468	23.993654706629584	43.021458488902	21.70292429542541	13.80771740941447	0.0
2L_40192	0.0	0.0	0.0	0.0	0.0	0.0	0.0	0.0	0.0	16.617009503267735	4.945297590700466	18.979770885695753	6.410667350471184	14.279329385574734	0.0	17.450240638818407	14.474471736060902	10.008437112485824	23.743212409152534	0.0	0.0	7.992301814891896	11.976664666563666	0.0	0.0	40.29865331975269	9.799089272642998	22.83086778986926	0.0	8.191168773298756	21.359522956414292	72.07259151417307	9.902656882841665	6.30775140647087	6.08404993301461	7.207259151417307	32.2371450354528	23.483807132188783	29.232643118148598	7.86839015884706	11.600255205614523	17.912158773375367	14.935950908516554	34.67691947585836	27.037220790000553	12.119669617806219	17.119139797463454	9.076205637775892	23.068689329347063
2L_40193	28.232796345546838	0.0	0.0	0.0	10.240089129735784	0.0	0.0	0.0	0.0	0.0	11.325214287210832	0.0	7.340527049842178	0.0	0.0	13.320918237535949	8.286988350980474	0.0	18.124758147758467	0.0	18.645723789706068	0.0	6.856932839085614	0.0	0.0	11.535981302481504	11.220435554867368	26.142458096907475	0.0	0.0	24.457696439631984	0.0	22.67805104829291	7.222683270170967	20.89960248956065	8.252663547159845	18.456552352933574	17.9267370111827	11.157601115760112	0.0	6.641429235571494	0.0	8.551196440649992	19.853382768256427	15.479468806548434	34.6940333201496	19.602250730428867	10.392698505737808	79.24432610625078
2L_40194	5.553611791428555	2.957403045237916	0.0	0.0	12.085833590157296	0.0	0.0	0.0	0.0	0.0	6.68327460405775	0.0	21.65908598657137	4.824415401463727	6.864430921515528	0.0	4.8903462120600825	6.762902773128282	32.08753479492054	20.30956859937599	0.0	5.4005594979639895	0.0	25.613441934327135	0.0	20.42295949105985	0.0	15.427277741137994	0.0	11.069875823667948	18.041325460098903	0.0	13.382849877881494	8.52454963738697	20.555576111131668	4.87009034017581	14.522192633254733	10.578988014006582	6.584362139917696	26.584149466721964	0.0	12.103606874848706	5.046261603247774	0.0	9.134797641395249	16.379010298302724	23.135495923814812	30.664875837917734	15.587978550941513
2L_40195	0.0	0.0	0.0	0.0	0.0	0.0	0.0	0.0	0.0	0.0	0.0	0.0	0.0	0.0	0.0	0.0	0.0	0.0	0.0	0.0	0.0	0.0	0.0	0.0	0.0	0.0	0.0	0.0	0.0	0.0	0.0	0.0	0.0	0.0	0.0	0.0	0.0	0.0	0.0	0.0	0.0	0.0	0.0	0.0	0.0	0.0	0.0	0.0	0.0
2L_40196	0.0	0.0	0.0	0.0	0.0	0.0	0.0	0.0	0.0	0.0	0.0	0.0	0.0	0.0	0.0	0.0	0.0	0.0	0.0	0.0	0.0	0.0	0.0	0.0	0.0	0.0	0.0	0.0	0.0	0.0	0.0	0.0	0.0	0.0	0.0	0.0	0.0	0.0	0.0	0.0	0.0	0.0	0.0	0.0	0.0	0.0	0.0	0.0	0.0
2L_40197	0.0	0.0	0.0	0.0	0.0	0.0	0.0	0.0	0.0	0.0	0.0	0.0	0.0	0.0	0.0	0.0	0.0	0.0	0.0	0.0	0.0	0.0	0.0	0.0	0.0	0.0	0.0	0.0	0.0	0.0	0.0	0.0	0.0	0.0	0.0	0.0	0.0	0.0	0.0	0.0	0.0	0.0	0.0	0.0	0.0	0.0	0.0	0.0	0.0
2L_40198	0.0	6.163369982785708	6.390707400183541	0.0	0.0	0.0	0.0	0.0	0.0	0.0	13.92826525545483	0.0	18.055430170623815	0.0	28.611607443023562	0.0	0.0	0.0	0.0	21.163058188886644	0.0	0.0	8.432968860419185	0.0	0.0	28.374952294611454	0.0	0.0	0.0	11.535076437184012	15.039595495039565	0.0	0.0	8.882785428323473	25.70328470843051	0.0	7.566236727874999	22.04711910294682	0.0	0.0	8.167932696234583	25.22449803248915	10.516651540216202	12.2082979801371	19.03735700565219	17.067322051833457	36.161613482978126	25.562829600734165	32.486095950933
2L_40199	7.232195419705997	0.0	0.0	0.0	7.869393254041327	0.0	0.0	0.0	0.0	0.0	0.0	0.0	0.0	6.282598834703568	17.87842137114977	5.1184878758377685	25.473829143206864	4.403497786361663	13.928672660174513	6.6120380086392885	28.65805778610772	7.032882947509375	10.538951437565672	11.11837511618702	0.0	17.7305436096018	0.0	0.0	0.0	0.0	14.096598349852195	0.0	8.713913505694542	0.0	5.353703102899244	25.368316241430264	4.727884257611066	6.888247822624863	0.0	20.77153800776025	0.0	0.0	13.142996458619603	22.885651840578547	5.947898785795942	21.329579327371714	30.12821816445337	15.973343684060039	40.59891519698594
2L_40200	0.0	18.474265809583894	0.0	0.0	18.87440592807341	0.0	0.0	0.0	0.0	0.0	0.0	0.0	0.0	0.0	21.440317659746444	0.0	15.27447467262982	0.0	0.0	0.0	0.0	0.0	37.91584199710323	0.0	0.0	42.52595678087012	0.0	24.092728091880026	0.0	34.575576158757215	0.0	0.0	0.0	0.0	12.840629807210783	30.422415235545547	0.0	0.0	0.0	0.0	0.0	0.0	0.0	0.0	14.265782948965587	12.789522822903477	0.0	38.31138729364529	0.0
2L_40201	6.661044744901969	3.547131984169859	3.6779688196515345	0.0	14.495841867760232	0.0	4.251364475428388	0.0	0.0	3.3668718662840105	4.007985510330783	7.691210215773057	0.0	2.893220490018968	4.116625651353093	7.071395638928881	0.0	2.0278694149434506	0.0	3.04493161997061	0.0	3.2387363228165085	2.426663793496735	15.360479738503193	0.0	12.247727434174589	7.941808778716588	9.251797855618292	77.12240868706812	6.638647149929199	12.983342803960612	29.20611926610863	4.012873297538503	2.556102618318156	9.861806505439278	2.920611926610863	6.531761123915783	12.688519681162877	0.0	6.377046713142583	4.7007944342593895	0.0	3.026262511325787	3.51304922133264	8.217259971097157	14.733833301410028	13.874445976029119	7.355937639303069	0.0
2L_40202	21.152471243215345	0.0	5.8397843484435805	0.0	0.0	0.0	0.0	0.0	0.0	10.691665205472422	6.363776366716432	0.0	0.0	9.187562245734215	26.145089560004287	0.0	0.0	12.879195719985677	10.184523191177759	0.0	0.0	0.0	15.411977572490237	0.0	0.0	0.0	0.0	0.0	0.0	52.70336648023729	20.614617963028373	0.0	0.0	8.117028063812828	23.487484302531325	18.549090167127304	0.0	10.07325269358777	12.539184952978056	30.375932541129014	0.0	0.0	0.0	33.46757549727239	8.698102769823846	0.0	0.0	0.0	0.0
2L_40203	0.0	1.6041270981982445	3.3265914413455397	0.0	0.0	29.41868674982349	3.8452073335794266	14.930721452460583	0.0	6.090430715260183	7.250159503509077	5.217318715565697	0.0	5.2336292078378825	7.4466817586083645	6.395824805566925	0.0	5.502406385726024	5.801540889260187	0.0	0.0	5.858642669666292	13.16898440792246	9.262003556609365	0.0	22.155264090747963	0.0	0.0	0.0	15.011048131424728	7.82864658357863	0.0	14.518002322880372	20.80713176000592	8.919651776794634	10.566356720202872	7.876992879198437	20.08354755784062	14.285714285714286	14.419527500922849	6.377551020408164	0.0	8.211439082070596	6.354855109303507	12.387030283811637	6.663113006396588	6.274470434695311	9.979774324036619	8.45508658008658
2L_40204	9.008862919340046	0.0	4.974342342198938	0.0	0.0	0.0	0.0	0.0	0.0	9.107186116276909	10.841360005247218	5.201065386233716	0.0	0.0	0.0	6.375900117699116	0.0	0.0	17.35040265946972	24.709071276610644	0.0	0.0	6.563979767188766	0.0	0.0	0.0	21.482115601708685	0.0	0.0	0.0	5.85319370734851	0.0	0.0	0.0	6.668898524706268	31.60031916322355	17.668021411286215	17.160841704963946	0.0	0.0	6.357683260219975	0.0	32.74343309984537	9.502587079332349	14.81812968530738	0.0	9.382385696740652	19.89736936879575	75.85872071853382
2L_40205	0.0	0.0	1.7225068951951015	0.0	0.0	0.0	3.9820917370401823	0.0	0.0	0.0	5.631191847385691	3.6020323386861333	0.0	2.7099698163561854	0.0	2.207835963086749	0.0	5.698284930201708	0.0	2.8520718733520374	0.0	0.0	15.910747073218076	4.795859446788021	0.0	3.8239938020708455	7.438790839426632	8.665807885105252	0.0	0.0	4.053668133891848	0.0	0.0	2.3942043017626373	2.3092949583934326	2.7356263353276047	16.31480725788673	5.94242738650855	7.397133610725843	2.986568802780137	8.80611144134029	6.798836039270077	5.66917045579847	6.581079724845056	25.655985053849346	18.40082987742747	16.2445836496966	13.780055161560812	17.51215343448353
2L_40206	0.0	5.291965684777714	0.0	0.0	10.813172173815255	24.262834432844112	6.342610034770188	0.0	0.0	0.0	2.9897564962924026	2.868628847046431	11.627005658476087	0.0	0.0	7.033209408183561	0.0	0.0	9.569551982284846	4.542733035390616	0.0	9.663740486047493	7.240678712259773	7.6387658198840125	0.0	12.181588503504035	0.0	0.0	0.0	19.80839341053985	12.913231478067845	0.0	0.0	0.0	7.356413836531657	0.0	0.0	0.0	0.0	9.513915052155282	0.0	10.829073897600276	9.02976118990581	0.0	16.345771920906078	3.663567288740392	5.174820977068298	5.487161140363777	13.946534565091266
2L_40207	14.290797726619898	1.2683532297790567	0.0	14.646585221888444	2.5916498079846657	5.815201051853566	0.0	0.0	0.0	0.0	5.732565226918578	1.3750787060674385	0.0	2.0690662593640767	2.943975845266985	1.6856862647923183	4.194684537700671	1.4502165318303675	0.0	0.0	4.719020104913255	6.948478422195108	6.941646093363057	3.661646305472111	0.0	14.598126709988069	14.198821554606253	3.3081790426196016	0.0	9.49516351977166	3.0949820591627484	0.0	5.739556160122137	0.0	10.578902213212132	4.1773101047042775	3.114095314049506	4.537052748682667	14.119308153900459	18.2420001988378	6.723480073285933	10.38184423080916	6.492630972057231	7.53699723517818	7.8353541364597445	10.536797129776462	4.9611061679200485	10.521094004396764	13.370556963920889
2L_40208	3.0096513499490167	0.0	0.0	0.0	3.274818869768313	0.0	0.0	0.0	0.0	0.0	3.621845960718183	1.7375548502627358	0.0	2.6144802465559454	0.0	2.1300397806229427	5.3004198462560215	5.497497905453297	8.694548344297159	8.254725417565284	11.92594465407605	0.0	6.578618437499177	4.626870643801289	0.0	3.689250041872988	10.765011988635017	12.540684069234606	0.0	2.999531473183889	5.866247216954549	26.392327222629838	0.0	6.92952351210426	4.4558474531712715	0.0	5.902474592798115	11.466075322942013	3.568242640499554	0.0	6.371861858034917	13.118539119483655	13.673523300504115	12.69837238611941	2.4751960602799348	8.876225473879487	3.134436613228702	6.6472478399768145	33.790176519882145
2L_40209	0.0	3.859553920476979	2.000957257952204	0.0	3.943149251353683	0.0	0.0	0.0	0.0	0.0	0.0	8.3686315237144	0.0	9.444142931436781	13.437621218541409	5.1294835533368826	0.0	4.412957502336661	0.0	3.313121085961577	0.0	0.0	5.28079575255036	5.571129958862776	0.0	8.884316427367603	0.0	5.033335782890081	0.0	7.223361506850997	9.41792070204948	0.0	8.732632976168645	5.562474655974849	2.6826020381337243	3.1778516451737966	4.738040829593045	6.903045347485496	17.18582169709989	10.408080000666118	2.557413943020817	0.0	16.46403825979067	0.0	5.960676226796577	10.687700060385504	15.096470218815787	4.001914515904408	20.343065455847412
2L_40210	0.0	4.790992933285423	0.0	18.44167819271554	6.526350138684941	7.321984257733846	3.828117523207963	0.0	0.0	6.063362134303471	3.608968286191185	3.462753754923603	2.339181286549708	0.0	7.413585395236772	6.367398917542184	5.281573909024889	1.8259837487446362	5.7757562630856984	5.483583521831517	0.0	2.9163021289005546	4.370151862777232	0.0	0.0	3.676132708390773	0.0	8.330729980214516	208.33333333333331	5.977732944780692	5.845389449072044	0.0	0.0	13.809770412566891	6.66000666000666	15.779092702169626	3.9209920109787775	0.0	7.111111111111112	22.968705139247774	2.1164021164021163	0.0	2.724981265753798	3.1633056544088576	2.466395363176717	2.211166390270868	6.246583899429999	6.623613180990231	8.417508417508417
2L_40211	6.853873363723407	7.299633722628882	1.8922206268699868	0.0	11.186608287486884	0.0	8.748871942323936	0.0	0.0	3.4643384464659244	8.24802300043694	0.0	2.6730106118521286	0.0	0.0	0.0	3.0176590389299136	0.0	9.900039303156033	6.266156893916157	20.369198512776922	0.0	0.0	5.268381911326809	0.0	4.200761093894991	12.25757078644983	9.519625421778903	0.0	6.83082738738271	4.453064587916742	0.0	8.258081565071617	0.0	7.610469774004564	6.010319718957449	11.201411915569135	6.527917946682576	4.062976130015236	13.123307913485904	7.25531451788435	0.0	12.455475567183434	10.844242339898317	5.636759336869084	7.580179347043352	10.707069913954419	3.7844412537399736	0.0
2L_40212	0.0	4.1540401155653965	2.1536314533566503	0.0	0.0	0.0	9.957531129731695	0.0	0.0	0.0	0.0	0.0	0.0	0.0	0.0	0.0	3.4345495073138737	9.499337421214872	0.0	3.565914139919339	0.0	0.0	5.683723520953047	5.996210395030341	0.0	0.0	0.0	10.834764425134487	0.0	0.0	2.5341283738751637	0.0	0.0	8.9803420312935	5.774572248560688	0.0	5.099556083642919	7.429751697698264	4.624277456647399	3.734074173649385	13.762730525736306	0.0	0.0	8.228251702219572	9.623218902568116	5.751588876427113	8.124169811397397	17.229051626853202	32.84287966368891
2L_40213	0.0	2.7854610077240833	5.776406843886829	0.0	0.0	0.0	0.0	0.0	0.0	5.287815814799539	0.0	0.0	4.079967360261118	0.0	19.396008301491552	0.0	9.212047515741085	0.0	0.0	4.782194931829811	0.0	5.086573480640501	0.0	0.0	0.0	12.82371875020037	0.0	0.0	0.0	0.0	3.398482237832584	0.0	6.3023886052814015	0.0	0.0	9.173891105912572	6.838939554032752	4.98196528566589	6.2015503875969	0.0	3.6913990402362495	11.399908800729595	9.505748601466737	0.0	8.603704755267618	23.140113386555594	5.4476022378749995	5.776406843886829	0.0
2L_40214	0.0	0.0	0.0	0.0	12.430266206581079	18.59420381478685	0.0	0.0	0.0	7.698964335317613	0.0	0.0	0.0	3.3079371968275555	4.706706303409349	2.6950051851899763	3.3531437063504512	6.955637869089331	3.6668881467107277	3.4813947302824246	0.0	7.4059591309551305	13.872519316095895	0.0	0.0	0.0	13.620291692166878	10.577958496322044	0.0	0.0	4.948128766144507	33.392549454365735	0.0	5.844993120443097	5.6377031546331775	13.357019781746295	17.4254018546602	7.2536514881591385	4.514672686230248	7.291138059157377	2.6873051703751476	0.0	3.4600495755903187	4.01661271016926	9.395129064019663	5.615264535112249	11.897415722672825	12.615516075531616	0.0
2L_40215	0.0	0.0	0.0	0.0	0.0	0.0	0.0	0.0	0.0	0.0	5.100614726086788	14.681901913149696	0.0	0.0	0.0	5.999433653463114	0.0	0.0	8.16297210549172	0.0	0.0	0.0	0.0	26.06392960653892	0.0	0.0	0.0	0.0	0.0	0.0	11.0151811226232	0.0	0.0	6.505859176774604	12.550263806545214	0.0	5.541603030591865	16.147575925902004	0.0	8.115512965343514	17.946877243359655	0.0	0.0	8.941504676406947	6.971594933602529	0.0	8.828400611631595	0.0	47.586416933150595
2L_40216	0.0	5.268687243349072	0.0	0.0	0.0	0.0	0.0	0.0	0.0	0.0	0.0	5.712020490159903	0.0	0.0	12.229154794195555	7.002271536886567	0.0	6.024139933541688	19.05491435768742	0.0	0.0	0.0	7.208828219390595	0.0	0.0	0.0	0.0	13.742039923374387	0.0	19.721259715185564	0.0	0.0	0.0	0.0	0.0	0.0	12.935824083141128	0.0	11.730205278592376	0.0	6.982265046781176	21.562877350353634	0.0	10.436125692697843	8.13693484919005	7.294903780219139	0.0	0.0	27.770372345152403
2L_40217	0.0	0.0	0.0	0.0	0.0	0.0	0.0	0.0	0.0	0.0	21.257012156885253	0.0	0.0	0.0	0.0	0.0	0.0	0.0	0.0	0.0	0.0	0.0	0.0	0.0	0.0	0.0	0.0	0.0	0.0	0.0	22.953099930911172	0.0	0.0	0.0	39.22778791888739	0.0	0.0	0.0	0.0	0.0	0.0	0.0	0.0	0.0	0.0	0.0	0.0	0.0	0.0
2L_40218	0.0	0.0	0.0	0.0	0.0	0.0	0.0	0.0	0.0	8.734036365033809	0.0	9.97592310957504	6.738998584810298	7.505332538768795	0.0	6.114659651929114	22.82370287190653	0.0	0.0	0.0	0.0	0.0	0.0	13.28225862151407	0.0	0.0	10.300963243072859	24.00018240138625	0.0	25.832072584679686	0.0	0.0	31.22950563692577	0.0	6.395653002567215	0.0	0.0	0.0	0.0	0.0	0.0	0.0	0.0	0.0	0.0	6.370197667233614	0.0	9.541056118583878	0.0
2L_40219	0.0	0.0	3.383998559770213	0.0	0.0	0.0	0.0	0.0	0.0	0.0	3.6876378946095216	0.0	0.0	5.323946151479045	0.0	0.0	0.0	0.0	0.0	11.20623335524152	12.142583067410765	0.0	4.465414028723329	9.421838313717066	0.0	0.0	7.307041137910901	8.512326274061154	0.0	12.21607550023302	7.963745843422403	0.0	29.537080111945535	9.40720055351968	18.147157111734767	0.0	12.019389679430857	11.674360069952764	0.0	5.8673463400667	8.650144889926905	0.0	0.0	0.0	10.080634999359878	13.556197215557091	6.382749216038827	0.0	0.0
2L_40220	4.8163014465279765	10.25908551024716	2.659373600504643	0.0	0.0	0.0	0.0	0.0	0.0	4.86886681020086	0.0	2.780583850313386	0.0	0.0	5.953093197459935	10.22601539219837	4.241092539366882	8.797566241275014	4.637919911471385	8.806611651763678	28.62737464072645	0.0	3.509222587883216	0.0	0.0	0.0	0.0	0.0	0.0	14.400320263122653	3.129223473807304	0.0	5.80305588923127	0.0	10.695942173458235	8.44705176775676	6.297096377374911	9.174497099941467	11.420413990007138	0.0	0.0	0.0	8.752616485290572	20.321021334532276	11.8830611716223	3.551123753111672	0.0	0.0	0.0
2L_40221	15.85193028955136	0.0	2.917605649418171	0.0	5.749525376680155	0.0	0.0	0.0	0.0	0.0	6.358792986632863	6.101171455425299	4.121501875283353	4.590183800139726	0.0	0.0	4.652913584693031	0.0	5.088273920102906	0.0	0.0	0.0	0.0	8.123292077840633	0.0	0.0	0.0	7.339131736680761	0.0	5.26620952457187	0.0	0.0	6.366547612226318	0.0	7.823030532505865	0.0	10.362841062688625	0.0	6.264682850430697	0.0	3.7289778871611294	0.0	0.0	11.147122509663163	0.0	0.0	0.0	5.835211298836342	0.0
2L_40222	0.0	0.0	0.0	0.0	0.0	0.0	0.0	0.0	0.0	0.0	0.0	0.0	0.0	42.785873815900935	0.0	0.0	0.0	0.0	47.428655445046786	0.0	97.58382450525	0.0	0.0	0.0	0.0	0.0	0.0	0.0	0.0	0.0	0.0	0.0	0.0	0.0	0.0	0.0	0.0	0.0	0.0	0.0	0.0	0.0	0.0	0.0	0.0	36.31477648255075	0.0	0.0	0.0
2L_40223	0.0	0.0	0.0	0.0	0.0	0.0	0.0	0.0	0.0	0.0	0.0	0.0	0.0	0.0	0.0	0.0	0.0	0.0	0.0	0.0	0.0	0.0	0.0	0.0	0.0	0.0	0.0	0.0	0.0	0.0	0.0	0.0	0.0	0.0	0.0	0.0	32.434676561405325	0.0	0.0	0.0	0.0	0.0	0.0	0.0	0.0	0.0	0.0	0.0	139.2602495543672
2L_40224	7.71158665895508	4.106565371387506	0.0	0.0	0.0	0.0	0.0	0.0	0.0	0.0	0.0	4.452111970616062	0.0	26.796181544129965	0.0	0.0	0.0	4.6953867824862074	0.0	0.0	0.0	7.499062617172854	11.237533361427166	0.0	0.0	0.0	9.19434547753132	21.421877091980186	0.0	0.0	10.020667626980648	0.0	18.583042973286876	0.0	0.0	6.76246830092984	0.0	0.0	9.142857142857142	0.0	5.4421768707483	16.80672268907563	0.0	0.0	25.368638021246234	11.371712864250178	8.031322156409999	8.516074089844583	0.0
2L_40225	7.919763294114666	2.1087116783826687	0.0	0.0	8.617539795798777	0.0	0.0	0.0	0.0	0.0	4.765363053949629	0.0	6.17741536940944	0.0	0.0	11.210209361870042	0.0	0.0	11.439658091498961	7.240647255939503	0.0	15.403004201939545	8.655670502859833	6.08770186819395	0.0	19.41619388234563	0.0	0.0	0.0	0.0	5.145589303760603	0.0	0.0	3.0391220098078544	5.8626819190199475	0.0	2.5886831058398623	11.314674680473587	0.0	3.7910494838107023	5.58909009613235	0.0	0.0	8.353800143685364	0.0	2.9196739308154065	8.248130148895246	0.0	44.4586712192346
2L_40226	0.0	6.371001241071042	0.0	0.0	0.0	0.0	0.0	0.0	0.0	24.188944684721296	7.198739932562205	13.814177213790968	0.0	20.78604508077457	0.0	8.467285794603969	0.0	7.284509635949346	0.0	0.0	0.0	0.0	0.0	0.0	0.0	14.665423038792976	14.264277114964367	16.617147566917254	0.0	0.0	15.546248534766075	0.0	0.0	0.0	0.0	10.49141802005959	0.0	0.0	0.0	11.453809078747229	0.0	0.0	32.612807701840666	0.0	0.0	0.0	0.0	0.0	0.0
2L_40227	0.0	0.0	0.0	0.0	0.0	0.0	0.0	0.0	0.0	37.07218696245329	0.0	0.0	0.0	0.0	0.0	0.0	0.0	0.0	0.0	0.0	0.0	0.0	0.0	0.0	0.0	0.0	0.0	50.935169715985495	0.0	0.0	0.0	0.0	0.0	0.0	54.29353255440212	0.0	0.0	0.0	0.0	0.0	0.0	0.0	33.32178178231546	0.0	0.0	0.0	38.192428732927986	0.0	0.0
2L_40228	0.0	7.580685021021239	0.0	0.0	0.0	0.0	18.1714439392783	0.0	0.0	0.0	0.0	8.218561127192094	5.5518543193426595	0.0	0.0	15.112497430875436	0.0	4.3338221884761925	0.0	0.0	0.0	0.0	5.186097938422346	0.0	0.0	0.0	0.0	0.0	0.0	7.093828652825188	0.0	0.0	0.0	10.925451275764944	10.537985221529524	12.483459416273435	0.0	20.337769678825943	8.438818565400844	0.0	10.046212577858148	0.0	0.0	0.0	11.707572926471759	0.0	0.0	0.0	0.0
2L_40229	0.0	0.0	0.0	0.0	0.0	0.0	0.0	0.0	0.0	0.0	25.6967678605385	0.0	0.0	0.0	0.0	30.224994861750872	0.0	0.0	0.0	0.0	0.0	0.0	0.0	0.0	0.0	0.0	0.0	0.0	0.0	0.0	27.7471018152154	0.0	0.0	32.776353827294834	0.0	0.0	0.0	0.0	0.0	0.0	60.27727546714889	93.07520476545048	38.80511296168383	0.0	0.0	0.0	0.0	0.0	0.0
2L_40230	4.059950858354811	0.0	2.241746338331531	0.0	0.0	0.0	10.364939142259825	0.0	0.0	0.0	4.885787391053048	7.031765296550638	0.0	0.0	5.018221161035721	11.493499851159179	3.5750725918489774	0.0	3.9095823080453735	3.711811950698229	0.0	0.0	8.874405858527773	6.241542709628454	0.0	0.0	0.0	0.0	0.0	20.23149687989855	0.0	0.0	0.0	3.1159229270232154	3.0054181678730414	0.0	5.308202180927948	7.733736725040912	0.0	3.886852178347435	2.865165320038966	0.0	0.0	8.564907006522176	0.0	5.986912609036646	4.228283325426443	4.483492676663062	0.0
2L_40231	3.705457620310651	0.0	0.0	0.0	0.0	18.093865546294513	0.0	0.0	0.0	7.4917983537522295	4.4591865150632435	0.0	0.0	0.0	0.0	0.0	0.0	6.768473533237943	0.0	3.3877163438003604	0.0	0.0	5.39969340540844	22.78625806348707	0.0	4.5421738571549914	13.253792904184355	5.146661849391176	0.0	0.0	4.814983071723266	32.494012978108785	17.858498189594748	0.0	2.7430010955546376	6.498802595621757	0.0	3.5292340573909926	8.786381109280615	0.0	0.0	8.075717931324096	10.100836652299911	11.725597565765945	6.0948814576030905	5.4641673565177955	0.0	0.0	10.400545820644668
2L_40232	0.0	0.0	0.0	0.0	0.0	0.0	0.0	0.0	0.0	0.0	0.0	0.0	0.0	3.4766694619089145	0.0	2.8324728280881604	3.5241818787977466	7.310433157785465	3.8539298908489976	10.976924309716113	0.0	3.891862271664441	8.74807979648467	0.0	0.0	9.811742104245836	0.0	0.0	0.0	0.0	2.6002622104413016	35.09584675749472	9.644224556124566	0.0	11.850545658374841	3.5095846757494717	5.232640584046412	0.0	0.0	0.0	0.0	0.0	0.0	4.221493311043849	3.291452886801669	2.9508448268739342	0.0	13.259012150558734	0.0
2L_40233	0.0	0.0	0.0	0.0	5.507984925746855	0.0	0.0	0.0	0.0	0.0	3.045828448585959	0.0	3.948355509930114	4.39734787155171	0.0	0.0	0.0	12.328472422131826	0.0	0.0	0.0	4.922490465135969	0.0	0.0	0.0	0.0	0.0	0.0	0.0	5.044973415512587	0.0	0.0	0.0	0.0	3.747190543889719	0.0	13.236657201353713	0.0	0.0	9.692345567011907	0.0	11.032169807157672	0.0	0.0	0.0	3.732276352670257	10.543746266854837	0.0	0.0
2L_40234	0.0	2.4611265068247037	2.551905763223975	0.0	0.0	0.0	0.0	0.0	0.0	0.0	0.0	0.0	7.209805335255948	0.0	0.0	3.2709241014771493	0.0	2.8140160511475556	0.0	0.0	0.0	0.0	10.102234614296682	0.0	0.0	0.0	0.0	0.0	0.0	4.606129837587862	6.005537105211004	0.0	0.0	0.0	0.0	0.0	9.063937011680393	4.401873437334929	0.0	13.273866411808429	6.5231572080887155	10.07252215954875	8.398914860200062	4.874957344123239	0.0	3.407619437061269	0.0	0.0	12.972187629721876
2L_40235	4.549992128513617	4.84591328383556	2.5123279934639275	0.0	0.0	0.0	5.808000288076814	0.0	0.0	13.79895293545126	0.0	0.0	0.0	7.905144589047106	0.0	6.440390004257098	0.0	0.0	0.0	0.0	0.0	0.0	3.3151860051411903	0.0	0.0	5.577409705919918	0.0	0.0	0.0	4.534692894725744	5.91239661065952	0.0	16.4465569133102	6.98403763278838	0.0	3.9899930973119413	2.9744544924822147	0.0	5.394470667565745	13.068000648172832	0.0	0.0	12.40298283468519	0.0	7.484004810718292	10.064310946951016	0.0	10.04931197385571	0.0
2L_40236	4.6923771394893565	0.0	0.0	0.0	0.0	0.0	0.0	0.0	0.0	0.0	0.0	2.709038925096699	7.320108337603396	0.0	0.0	0.0	0.0	2.8570677570761	9.037170787164687	12.87002391250443	0.0	9.126119318534418	13.675718624824437	0.0	0.0	0.0	0.0	19.552304369418632	0.0	0.0	3.048707988041748	0.0	5.653742211970102	0.0	0.0	4.114853799244513	0.0	8.938435630749648	5.563282336578581	0.0	3.3114775812967743	0.0	0.0	0.0	0.0	10.37925809063168	0.0	0.0	13.170649471066715
2L_40237	0.0	3.8972285249067977	0.0	0.0	0.0	0.0	0.0	0.0	0.0	0.0	8.807135188644432	4.225160492721316	5.708414202534536	0.0	9.045860704600182	0.0	6.4444367111203915	0.0	0.0	0.0	0.0	0.0	0.0	0.0	0.0	0.0	8.725653246030264	0.0	0.0	7.293871543251929	0.0	0.0	0.0	0.0	0.0	6.417743777997408	9.568581371694416	0.0	8.676789587852495	7.006451540578565	10.329511414110113	0.0	6.649900052002219	0.0	0.0	0.0	0.0	0.0	20.541642016696247
2L_40238	0.0	11.124596594316	0.0	32.11592564520895	0.0	38.25340072732466	0.0	0.0	0.0	5.279630341402017	3.142483995329012	0.0	0.0	0.0	0.0	7.39249100333845	0.0	12.719701036146848	5.029199532485611	4.774792153297566	10.347510802801278	0.0	3.8052792922789362	8.028981411302237	0.0	6.401933896191362	6.226820660092804	7.253925098870999	0.0	5.2050693211132195	3.3932214294148864	0.0	6.292632585768582	8.01650759243434	3.866102937310368	9.159690036089179	0.0	9.948506530199687	0.0	14.999880000959992	3.685684800235884	0.0	4.745516910174958	16.526558178993643	0.0	0.0	10.878338834146671	0.0	0.0
2L_40239	0.0	1.8627499740612066	3.862915929815453	0.0	0.0	0.0	0.0	0.0	0.0	0.0	2.104763774994859	4.038981829226597	0.0	0.0	4.323630673738397	7.4269816301036355	3.080233617238466	0.0	3.368442610664287	0.0	0.0	3.4015965733676756	0.0	10.755255555627256	0.0	0.0	8.341163600663457	4.858512818943147	0.0	0.0	4.54540392618355	0.0	4.214661120172632	0.0	2.589427161744424	0.0	4.573474351841498	3.331640859776567	4.147226542249871	0.0	4.9371744550593695	0.0	9.535315471144704	0.0	2.876821963269888	0.0	3.6430310455462673	7.725831859630906	9.81824465494761
2L_40240	0.0	1.8961713456274762	0.0	0.0	3.8744822723063628	0.0	0.0	0.0	0.0	0.0	2.142527346683421	0.0	0.0	6.186453522721298	0.0	0.0	0.0	4.33610916588436	6.8577580960120414	6.510851147293357	7.054872800643404	0.0	10.377669331133268	0.0	0.0	0.0	4.245410180918155	4.945684025193314	0.0	0.0	0.0	0.0	4.290280369822168	5.4656083427045745	5.271773081799467	9.367535245351359	9.311062822904749	6.782834003703426	0.0	10.226831114110981	7.538635506973238	7.760360080707745	12.941863531284527	0.0	2.928437766304809	5.25079090037937	11.125182406636542	7.864448367930352	0.0
2L_40241	5.432881100310544	0.0	2.9998248102310825	0.0	0.0	0.0	0.0	0.0	0.0	10.984351692578754	13.075972051417336	0.0	8.475294516484448	0.0	0.0	0.0	9.568068675769727	3.3079415738127467	0.0	4.967014059629998	0.0	0.0	0.0	8.352209326411023	0.0	0.0	0.0	7.5459510690348885	0.0	5.414613174620192	3.5298245465410893	0.0	0.0	0.0	12.065229456533803	4.7642188110415535	0.0	0.0	6.4412238325281805	5.201246634793427	0.0	11.840484986265036	0.0	0.0	8.936215083973613	0.0	5.658137590063405	0.0	15.249109452008001
2L_40242	0.0	0.0	3.4244323660909965	0.0	0.0	7.570985560616339	0.0	0.0	0.0	3.1347805152074475	0.0	5.370769266023511	0.0	5.387559478656644	11.49855271549821	4.389291533232204	0.0	0.0	0.0	2.83503284102043	12.287669078326518	0.0	2.2593845797906185	0.0	0.0	3.8011482508636205	0.0	0.0	0.0	0.0	4.029450447430177	0.0	0.0	2.379900691503945	0.0	2.7192829794639746	0.0	5.906925752306064	0.0	11.874905000759993	0.0	0.0	0.0	0.0	10.201083763138994	2.2863623061164766	3.229506841387293	6.848864732181993	0.0
2L_40243	0.0	0.0	0.0	0.0	0.0	0.0	0.0	0.0	0.0	0.0	7.490939708422663	0.0	0.0	0.0	0.0	0.0	0.0	0.0	0.0	0.0	0.0	0.0	0.0	0.0	0.0	15.260698512692322	0.0	0.0	0.0	0.0	0.0	0.0	15.000150001500016	0.0	0.0	10.91726893600297	8.138590428692112	0.0	0.0	0.0	8.785802143735722	0.0	0.0	13.131803915903927	0.0	0.0	0.0	0.0	0.0
2L_40244	0.0	0.0	0.0	0.0	0.0	0.0	0.0	0.0	0.0	0.0	0.0	0.0	0.0	0.0	0.0	0.0	0.0	0.0	0.0	0.0	0.0	0.0	0.0	0.0	0.0	0.0	0.0	0.0	0.0	0.0	0.0	0.0	0.0	0.0	0.0	0.0	0.0	0.0	0.0	0.0	0.0	0.0	0.0	0.0	0.0	0.0	0.0	0.0	0.0
2L_40245	0.0	2.9968679732811236	0.0	0.0	0.0	0.0	14.36741355666041	0.0	0.0	5.689142953370646	0.0	3.2490391778891183	0.0	0.0	6.956033002202975	0.0	4.955605210719766	3.426575008069584	0.0	0.0	0.0	5.472627014200373	8.200868800040675	17.30349288307338	0.0	0.0	6.709801745487826	0.0	0.0	11.21759726918812	3.656415418518793	0.0	0.0	8.638305095433836	0.0	0.0	3.6789958401594034	10.720158829873222	0.0	0.0	0.0	0.0	0.0	5.936144889424461	0.0	8.298789621533698	0.0	6.214816370820691	15.795991609169256
2L_40246	11.879644941171998	0.0	6.559476081526416	0.0	0.0	0.0	0.0	0.0	0.0	0.0	0.0	0.0	0.0	0.0	0.0	0.0	0.0	0.0	0.0	10.860970883909255	0.0	0.0	8.655670502859833	0.0	0.0	0.0	0.0	0.0	0.0	0.0	0.0	0.0	0.0	9.117366029423563	0.0	20.835069589132427	0.0	0.0	0.0	0.0	0.0	0.0	0.0	0.0	0.0	0.0	0.0	0.0	0.0
2L_40247	5.971361350960792	3.1798625663398825	0.0	0.0	0.0	0.0	0.0	0.0	0.0	0.0	3.5929993999691003	0.0	4.657661853749418	10.374627810227308	0.0	0.0	0.0	0.0	0.0	0.0	0.0	0.0	0.0	18.36007784673007	0.0	7.31973326891968	0.0	0.0	0.0	0.0	7.759366525316873	0.0	0.0	4.5828884112500745	4.4203584026592875	0.0	3.9036424888063053	0.0	0.0	0.0	8.428150021070376	0.0	5.425847653049597	0.0	0.0	13.208294809140138	0.0	6.594305158065494	0.0
2L_40248	0.0	2.7139310422689333	0.0	0.0	0.0	0.0	0.0	0.0	0.0	0.0	3.0665327205174346	0.0	7.950389569088886	4.427239209047151	0.0	3.606910262958186	0.0	0.0	0.0	0.0	0.0	0.0	0.0	23.50478243973374	0.0	0.0	12.152646968036107	0.0	0.0	0.0	6.622420070700957	0.0	0.0	0.0	0.0	17.876615599134773	6.6633172392010955	0.0	0.0	0.0	0.0	0.0	0.0	5.375708249561879	8.382763696597603	0.0	10.615418258094788	0.0	0.0
2L_40249	0.0	0.0	0.0	0.0	0.0	0.0	18.248441583088805	0.0	0.0	0.0	8.601884156705685	0.0	0.0	0.0	0.0	0.0	0.0	0.0	0.0	6.534990955572518	0.0	0.0	0.0	10.98881777902806	0.0	0.0	0.0	0.0	0.0	7.1238872488117355	0.0	0.0	8.612374259335812	0.0	0.0	6.268177715374587	0.0	6.80798222299682	0.0	0.0	5.044390637610976	0.0	6.494923567739455	0.0	0.0	15.810776625347838	0.0	0.0	0.0
2L_40250	0.0	1.7383864054010971	0.0	0.0	0.0	0.0	0.0	0.0	0.0	0.0	0.0	5.653988351653198	2.5462786138059226	2.8358319848952243	0.0	2.3103769657264817	0.0	0.0	3.1435538442048427	0.0	0.0	0.0	2.3785296785797705	0.0	0.0	0.0	7.784278948079248	0.0	0.0	0.0	6.3629057863628935	28.626800983616878	3.933275907505083	2.505401018245082	2.416548134980646	8.588040295085063	0.0	0.0	7.7406869859700045	3.1252773683664423	0.0	7.114602009163607	0.0	10.330098290885237	0.0	2.4069300329508723	10.199429443916907	10.8150432926183	0.0
2L_40251	0.0	27.221550757303543	0.0	0.0	0.0	0.0	0.0	0.0	0.0	0.0	30.758252439129418	0.0	0.0	44.40655085438204	0.0	0.0	0.0	0.0	0.0	0.0	0.0	0.0	0.0	0.0	0.0	0.0	0.0	0.0	0.0	0.0	0.0	0.0	0.0	0.0	0.0	0.0	0.0	0.0	0.0	0.0	0.0	0.0	0.0	0.0	0.0	0.0	0.0	0.0	0.0
2L_40252	6.934880088988382	0.0	1.9145850022132604	0.0	7.5458827400005735	0.0	0.0	0.0	0.0	0.0	0.0	6.005546722953319	0.0	0.0	4.285860004954454	0.0	0.0	0.0	0.0	0.0	0.0	0.0	0.0	0.0	46.71587405400356	0.0	0.0	4.816069490103459	0.0	0.0	2.2528479377204693	0.0	0.0	2.6611839181462407	0.0	3.0406781928641364	0.0	3.3025360835092483	4.110996916752312	0.0	9.788087897029316	7.556979626382927	0.0	0.0	2.8516904250501613	2.5565901223584033	0.0	0.0	9.73247376125074
2L_40253	0.0	1.9496715680759997	0.0	0.0	0.0	0.0	0.0	0.0	0.0	0.0	0.0	2.1137265188763177	2.8557557757660565	0.0	0.0	0.0	0.0	2.229225954788623	3.5256244145259954	3.3472769734457173	0.0	0.0	5.335236945875622	0.0	0.0	0.0	4.365193864807327	10.17045168501501	0.0	3.6489145756257617	2.3787531670124977	0.0	0.0	2.8099098777604907	2.710257729248505	0.0	4.786886611341427	3.487105381719478	0.0	0.0	5.167558070433817	0.0	0.0	0.0	3.0110632485879623	2.69947063380871	3.8130259831029565	0.0	10.27639389006725
2L_40254	0.0	0.0	0.0	0.0	0.0	0.0	0.0	0.0	0.0	0.0	0.0	0.0	0.0	0.0	29.367195667751293	0.0	0.0	0.0	0.0	0.0	0.0	0.0	0.0	0.0	0.0	0.0	0.0	0.0	0.0	0.0	0.0	0.0	0.0	18.234732058847126	17.58804575705984	0.0	0.0	0.0	0.0	22.746296902864213	0.0	0.0	21.588760027979035	0.0	19.540104109674697	0.0	24.74439044668574	0.0	0.0
2L_40255	0.0	0.0	0.0	0.0	0.0	0.0	0.0	0.0	0.0	0.0	0.0	0.0	0.0	0.0	0.0	0.0	0.0	0.0	0.0	0.0	0.0	0.0	0.0	0.0	0.0	0.0	0.0	0.0	0.0	0.0	0.0	0.0	0.0	0.0	0.0	0.0	0.0	0.0	0.0	0.0	0.0	0.0	0.0	0.0	0.0	0.0	0.0	0.0	0.0
2L_40256	0.0	0.0	0.0	0.0	0.0	0.0	0.0	0.0	0.0	0.0	0.0	74.91534565940488	0.0	0.0	0.0	0.0	0.0	0.0	0.0	0.0	0.0	0.0	0.0	0.0	0.0	0.0	0.0	180.23213899502562	0.0	0.0	0.0	0.0	0.0	0.0	0.0	0.0	0.0	0.0	0.0	0.0	0.0	0.0	0.0	0.0	0.0	0.0	0.0	0.0	0.0
2L_40257	4.666416546739762	0.0	2.57661301127732	0.0	0.0	0.0	0.0	0.0	0.0	9.434692117692125	2.8078072766010256	2.6940511578762476	3.639804906457014	0.0	0.0	0.0	0.0	2.841261019830865	0.0	0.0	0.0	0.0	0.0	7.1738893384526214	0.0	0.0	0.0	6.481377059295527	0.0	0.0	0.0	0.0	5.622462863632786	0.0	0.0	4.092088356371791	0.0	0.0	5.532503457814662	0.0	3.2931568201277748	0.0	0.0	0.0	3.837752121125597	0.0	14.579682337881222	0.0	0.0
2L_40258	0.0	0.0	0.0	0.0	0.0	0.0	0.0	0.0	0.0	4.355863602229506	0.0	4.975220912246557	0.0	3.743080914928754	5.32585157703791	0.0	0.0	5.2470797377719425	0.0	0.0	0.0	0.0	3.1394769129146782	6.624166017498397	0.0	0.0	0.0	5.9847198133724975	0.0	0.0	5.599032039341039	0.0	0.0	0.0	6.379316724144311	0.0	2.8168046055882026	0.0	0.0	0.0	0.0	9.390729471865374	0.0	0.0	0.0	0.0	0.0	4.758342802435511	0.0
2L_40259	0.0	0.0	0.0	0.0	0.0	0.0	0.0	0.0	0.0	0.0	0.0	0.0	0.0	0.0	0.0	0.0	0.0	0.0	0.0	0.0	0.0	0.0	0.0	0.0	0.0	0.0	0.0	0.0	0.0	0.0	0.0	0.0	0.0	0.0	0.0	0.0	0.0	0.0	0.0	0.0	0.0	0.0	0.0	0.0	0.0	0.0	0.0	0.0	0.0
2L_40260	0.0	0.0	0.0	0.0	0.0	0.0	0.0	0.0	0.0	0.0	0.0	0.0	0.0	0.0	0.0	0.0	0.0	0.0	0.0	0.0	0.0	0.0	0.0	0.0	0.0	0.0	0.0	0.0	0.0	0.0	0.0	0.0	0.0	0.0	0.0	0.0	0.0	0.0	0.0	0.0	0.0	0.0	0.0	0.0	0.0	0.0	0.0	82.79516476237788	0.0
2L_40261	10.101254979918707	5.379108832281539	0.0	0.0	0.0	0.0	0.0	0.0	0.0	5.105750300218118	3.0389890134469186	0.0	3.9394894421682953	4.387473587409004	0.0	3.5745128653867053	0.0	0.0	0.0	0.0	0.0	0.0	0.0	0.0	0.0	0.0	0.0	0.0	0.0	5.033644882393921	0.0	0.0	0.0	0.0	7.477552387732029	0.0	9.905200626536956	0.0	0.0	0.0	10.6928999144568	0.0	0.0	5.327423444925097	8.307469411897626	7.447790985193792	5.260035094954154	0.0	0.0
2L_40262	0.0	0.0	0.0	0.0	0.0	0.0	0.0	0.0	0.0	0.0	0.0	0.0	0.0	0.0	0.0	0.0	0.0	0.0	0.0	0.0	0.0	0.0	0.0	0.0	0.0	0.0	0.0	0.0	0.0	0.0	0.0	0.0	0.0	0.0	0.0	0.0	0.0	0.0	0.0	0.0	0.0	0.0	0.0	0.0	0.0	0.0	0.0	0.0	0.0
2L_40263	0.0	0.0	0.0	0.0	0.0	0.0	0.0	0.0	0.0	0.0	0.0	0.0	0.0	0.0	0.0	0.0	0.0	0.0	0.0	0.0	0.0	0.0	0.0	0.0	0.0	0.0	0.0	0.0	0.0	0.0	0.0	0.0	0.0	0.0	0.0	0.0	0.0	0.0	0.0	0.0	0.0	0.0	0.0	0.0	0.0	0.0	0.0	0.0	0.0
2L_40264	0.0	0.0	0.0	0.0	0.0	0.0	0.0	0.0	0.0	0.0	0.0	0.0	0.0	0.0	0.0	0.0	0.0	0.0	0.0	0.0	0.0	0.0	0.0	0.0	0.0	0.0	0.0	0.0	0.0	0.0	0.0	0.0	0.0	0.0	0.0	0.0	0.0	0.0	0.0	0.0	0.0	0.0	0.0	0.0	0.0	0.0	0.0	0.0	0.0
2L_40265	0.0	0.0	0.0	0.0	0.0	0.0	0.0	0.0	0.0	0.0	0.0	0.0	0.0	0.0	0.0	0.0	0.0	0.0	0.0	0.0	0.0	0.0	0.0	0.0	0.0	0.0	0.0	0.0	0.0	0.0	0.0	0.0	0.0	0.0	0.0	0.0	0.0	0.0	0.0	0.0	0.0	0.0	0.0	0.0	0.0	0.0	0.0	0.0	0.0
2L_40266	0.0	0.0	0.0	0.0	0.0	0.0	0.0	0.0	0.0	0.0	130.97062328919623	0.0	0.0	0.0	0.0	0.0	0.0	0.0	0.0	0.0	0.0	0.0	0.0	0.0	0.0	0.0	0.0	0.0	0.0	0.0	0.0	0.0	0.0	0.0	0.0	0.0	0.0	0.0	0.0	0.0	0.0	0.0	0.0	0.0	0.0	0.0	0.0	0.0	0.0
2L_40267	5.609009415283204	2.9869033249909127	1.5485379943088133	0.0	9.154792900275009	6.847242136284769	7.159820804004918	0.0	0.0	0.0	5.062455513672173	4.85735408265468	0.0	2.436269622933678	0.0	5.954550109920995	0.0	0.0	2.7006341629141355	0.0	0.0	0.0	0.0	0.0	0.0	0.0	0.0	0.0	0.0	0.0	1.8221288806334304	0.0	6.758172319877812	2.1523956378689046	0.0	2.459334897470328	5.500144653804395	5.3422570394921	0.0	0.0	1.9791790365356452	6.11217055400714	7.644897566017513	0.0	0.0	2.06779899339545	2.9207842422521817	3.0970759886176267	0.0
2L_40268	5.819437970319703	4.648440750276931	3.213266420273398	0.0	3.166081891341336	0.0	7.428429863922307	0.0	0.0	2.941475809008799	1.7507931530681689	0.0	2.269580808424684	5.0553382602660015	0.0	0.0	0.0	0.0	0.0	0.0	0.0	0.0	0.0	4.473240182579771	39.20185032733545	0.0	3.469190294454465	8.082855737594938	0.0	0.0	1.890488178871942	0.0	0.0	4.466290560338581	0.0	0.0	1.9021630066197175	0.0	6.899525657611039	0.0	0.0	6.341475788245441	0.0	6.138368022785623	2.3930097314133736	2.145374893535771	3.0303608826471535	3.213266420273398	0.0
2L_40269	0.0	4.750874438030939	1.642037203308508	0.0	3.2358501128340933	0.0	0.0	0.0	0.0	12.025178318362988	1.7893738748193404	1.7168787899026239	0.0	2.5833691991090477	3.675753005571339	2.1046933398663015	2.618673709851477	0.0	2.8636958113580473	2.7188327289821315	0.0	5.783763587506608	0.0	0.0	0.0	0.0	0.0	0.0	0.0	2.9638385028110523	1.9321472396668284	26.078271323550503	0.0	0.0	0.0	0.0	5.832238006634364	5.66481729264786	0.0	0.0	2.098679930323826	0.0	0.0	3.13681697770821	0.0	0.0	3.097138337090678	0.0	0.0
2L_40270	4.621670086702531	0.0	0.0	0.0	0.0	0.0	0.0	0.0	0.0	0.0	0.0	0.0	0.0	0.0	0.0	0.0	4.06970592305	0.0	0.0	4.225364015109902	0.0	4.4943012260453745	0.0	0.0	0.0	11.330546019012656	0.0	0.0	0.0	9.212259675175725	6.005537105211004	0.0	5.568548836173293	10.641090215162842	6.842472595897254	0.0	0.0	0.0	0.0	4.424622137269477	3.2615786040443577	0.0	0.0	0.0	0.0	0.0	0.0	10.2076230528959	0.0
2L_40271	0.0	0.0	0.0	0.0	0.0	0.0	0.0	0.0	0.0	0.0	0.0	0.0	0.0	0.0	0.0	0.0	0.0	0.0	0.0	0.0	0.0	0.0	0.0	0.0	0.0	0.0	0.0	0.0	0.0	0.0	0.0	0.0	0.0	0.0	0.0	0.0	0.0	0.0	0.0	0.0	0.0	0.0	0.0	0.0	0.0	0.0	0.0	143.29932362719248	0.0
2L_40272	0.0	0.0	6.874137295769381	0.0	0.0	0.0	0.0	0.0	0.0	0.0	0.0	3.593725068532337	0.0	0.0	0.0	0.0	0.0	0.0	0.0	0.0	0.0	6.053210138400597	0.0	0.0	0.0	7.630349256346161	7.421634956494375	0.0	0.0	0.0	12.13295780480821	0.0	7.500075000750008	0.0	4.60793818727398	0.0	8.138590428692112	0.0	7.380073800738008	11.918723838401174	0.0	0.0	0.0	13.131803915903927	0.0	0.0	0.0	6.874137295769381	0.0
2L_40273	0.0	0.0	0.0	0.0	0.0	0.0	0.0	0.0	0.0	5.211063713591601	3.1016725148701934	2.976010675545495	0.0	4.4779715147276	0.0	0.0	0.0	0.0	0.0	0.0	0.0	0.0	0.0	0.0	69.44926731022987	0.0	0.0	0.0	0.0	0.0	0.0	0.0	0.0	3.956198552110454	0.0	0.0	6.739673051720588	0.0	6.111535523300229	0.0	0.0	0.0	9.367773640864852	0.0	4.2394114340317905	7.60141234241322	10.737061706430481	0.0	0.0
2L_40274	7.358384216560191	3.918478407812506	2.031506223722467	0.0	8.006700006565495	0.0	0.0	0.0	0.0	3.719347001685608	0.0	0.0	5.739539688916949	3.1961094399009973	0.0	0.0	0.0	2.2401654496594503	7.085851467798702	3.3637030872739677	0.0	0.0	0.0	0.0	0.0	9.01995484610604	8.773230417491716	0.0	0.0	0.0	2.3904264377339333	0.0	0.0	0.0	2.72355779444111	0.0	0.0	7.0084353527906185	8.724100327153762	0.0	2.5964584307005247	16.036949130797357	0.0	3.8808275476662644	0.0	8.138153290255374	3.8317376700429384	0.0	20.653646607845083
2L_40275	11.32154081641895	4.019289373561596	2.0837709252276313	0.0	0.0	0.0	4.817261983902637	0.0	0.0	0.0	0.0	2.1787460706314614	2.943600612268927	3.2783359691154526	0.0	5.3417776153877385	0.0	0.0	0.0	0.0	0.0	7.339686566024884	2.7496760881568147	0.0	0.0	0.0	17.997879849753698	5.241650574799402	0.0	3.7611574736455693	0.0	0.0	4.547025336025173	0.0	0.0	0.0	4.934134242003496	0.0	0.0	7.225892975853956	5.326515393629487	0.0	3.429087163280786	0.0	6.207370880478315	0.0	3.930317050815855	0.0	0.0
2L_40276	0.0	0.0	0.0	0.0	0.0	0.0	0.0	0.0	0.0	0.0	0.0	0.0	0.0	0.0	0.0	0.0	0.0	0.0	0.0	0.0	0.0	0.0	0.0	0.0	0.0	0.0	0.0	0.0	0.0	0.0	0.0	0.0	0.0	0.0	0.0	0.0	0.0	0.0	0.0	0.0	0.0	0.0	0.0	0.0	0.0	0.0	0.0	0.0	0.0
2L_40277	0.0	0.0	0.0	0.0	0.0	0.0	0.0	0.0	0.0	0.0	0.0	0.0	0.0	0.0	0.0	0.0	0.0	0.0	0.0	0.0	0.0	0.0	0.0	0.0	0.0	0.0	0.0	0.0	0.0	0.0	0.0	0.0	0.0	0.0	0.0	0.0	0.0	0.0	0.0	0.0	0.0	0.0	0.0	0.0	0.0	0.0	0.0	0.0	0.0
2L_40278	0.0	0.0	0.0	0.0	0.0	0.0	0.0	0.0	0.0	0.0	0.0	0.0	0.0	0.0	0.0	0.0	0.0	0.0	0.0	0.0	0.0	0.0	0.0	0.0	0.0	0.0	0.0	0.0	0.0	0.0	0.0	0.0	0.0	0.0	0.0	0.0	0.0	0.0	0.0	0.0	0.0	0.0	0.0	0.0	0.0	0.0	0.0	0.0	0.0
2L_40279	0.0	0.0	0.0	0.0	0.0	0.0	0.0	0.0	0.0	0.0	0.0	0.0	0.0	0.0	0.0	0.0	0.0	0.0	0.0	0.0	0.0	0.0	0.0	0.0	0.0	0.0	0.0	0.0	0.0	0.0	0.0	0.0	0.0	0.0	0.0	0.0	0.0	0.0	0.0	0.0	0.0	0.0	0.0	0.0	0.0	0.0	0.0	0.0	0.0
2L_40280	0.0	0.0	2.433561341807318	0.0	0.0	0.0	0.0	0.0	0.0	17.821769826496162	0.0	0.0	0.0	0.0	0.0	0.0	0.0	8.050548859586085	4.244105679929073	0.0	0.0	0.0	0.0	0.0	0.0	10.805092872474514	0.0	0.0	0.0	0.0	2.863515406142412	0.0	0.0	0.0	3.2625767439614597	0.0	5.762398448531842	12.59321074822142	0.0	4.219430646906229	6.220646325153184	0.0	0.0	0.0	0.0	16.247956819429955	4.590076346739875	4.867122683614636	0.0
2L_40281	16.660835374285668	0.0	0.0	0.0	0.0	0.0	0.0	0.0	0.0	0.0	0.0	0.0	0.0	14.473246204391183	0.0	0.0	0.0	10.144354159692423	0.0	0.0	0.0	0.0	0.0	0.0	0.0	0.0	19.864326648987415	0.0	0.0	0.0	0.0	0.0	0.0	0.0	0.0	0.0	0.0	0.0	0.0	0.0	0.0	0.0	0.0	0.0	0.0	0.0	0.0	0.0	0.0
2L_40282	0.0	3.0018752714820947	0.0	0.0	0.0	0.0	0.0	0.0	0.0	0.0	0.0	0.0	0.0	4.896963001485738	0.0	0.0	0.0	0.0	0.0	0.0	0.0	0.0	0.0	0.0	0.0	0.0	0.0	7.829633440051237	0.0	0.0	3.662524717463687	0.0	0.0	0.0	0.0	4.943324781381461	0.0	0.0	0.0	0.0	0.0	0.0	5.122145236379319	0.0	0.0	4.15632780126103	5.8708495295394725	0.0	0.0
2L_40283	0.0	18.239820812000342	18.912601087852813	0.0	0.0	0.0	0.0	0.0	0.0	0.0	0.0	0.0	0.0	0.0	0.0	0.0	0.0	0.0	0.0	0.0	0.0	0.0	0.0	52.65707605788066	0.0	0.0	40.83782889766448	0.0	0.0	0.0	0.0	0.0	0.0	26.28763403407403	0.0	0.0	22.39145183934581	0.0	0.0	0.0	0.0	0.0	0.0	0.0	0.0	0.0	0.0	0.0	0.0
2L_40284	6.068020077864833	6.46267032367638	3.3505237538732056	0.0	0.0	0.0	0.0	0.0	0.0	0.0	3.651159462198816	3.5032355883894364	0.0	0.0	0.0	4.29455862244302	5.343318927745504	3.6946613621181936	11.68655718699894	0.0	0.0	11.801582356162315	13.263725302943486	18.65727335144333	0.0	0.0	7.234759256150993	8.428121607681053	0.0	6.047616513379747	0.0	0.0	0.0	0.0	0.0	0.0	7.933661892717851	0.0	0.0	0.0	4.282288454950326	0.0	5.513676122253638	0.0	9.980916487675564	4.4740327141272065	0.0	0.0	17.031829082188796
2L_40285	0.0	0.0	0.0	0.0	0.0	0.0	0.0	0.0	0.0	0.0	0.0	0.0	0.0	0.0	0.0	0.0	0.0	0.0	0.0	0.0	0.0	0.0	11.27619460005593	0.0	0.0	0.0	0.0	0.0	0.0	0.0	10.055142400926684	0.0	0.0	0.0	22.912866949564197	0.0	0.0	0.0	0.0	0.0	0.0	0.0	0.0	0.0	0.0	11.410835729608838	0.0	0.0	0.0
2L_40286	5.94505579434863	0.0	0.0	0.0	0.0	0.0	15.177558462058002	0.0	0.0	0.0	0.0	0.0	0.0	0.0	0.0	0.0	10.470080436392953	0.0	0.0	5.435270010625953	0.0	5.781215674031936	0.0	0.0	0.0	0.0	0.0	0.0	0.0	0.0	0.0	0.0	7.163067225385911	0.0	0.0	0.0	0.0	11.324643556844048	0.0	5.691584423271751	4.195510803440319	0.0	0.0	0.0	0.0	0.0	6.191547917937225	13.130510711214114	16.68669069550127
2L_40287	13.970265686512827	0.0	0.0	0.0	15.201126099421446	0.0	0.0	0.0	0.0	0.0	0.0	16.130840473246597	0.0	0.0	0.0	0.0	24.603605166265012	0.0	0.0	0.0	0.0	0.0	0.0	0.0	0.0	17.12484180927379	0.0	19.403874177518286	0.0	0.0	18.15338338221132	0.0	0.0	0.0	0.0	0.0	0.0	0.0	0.0	0.0	0.0	0.0	0.0	0.0	11.489419393680361	30.90139365285374	0.0	0.0	0.0
2L_40288	0.0	0.0	2.3344501342775716	0.0	0.0	0.0	10.793564445135232	0.0	0.0	0.0	0.0	2.4408508610833666	0.0	0.0	5.2257415849883255	5.98439747889303	0.0	0.0	0.0	0.0	0.0	0.0	0.0	0.0	0.0	0.0	0.0	0.0	0.0	0.0	2.746893538097765	0.0	0.0	0.0	3.1297023778226785	0.0	2.763857150595943	0.0	0.0	4.047586666925712	2.983649600190953	0.0	0.0	0.0	3.477061132298003	9.351737552837315	4.403137147154604	0.0	0.0
2L_40289	0.0	0.0	4.103284597254411	0.0	0.0	0.0	9.485974038786251	0.0	0.0	7.5124255518627825	8.942928021949523	0.0	0.0	0.0	0.0	0.0	0.0	0.0	0.0	6.794087513282442	0.0	0.0	5.414560402670029	11.424497779077631	0.0	0.0	0.0	0.0	0.0	0.0	0.0	0.0	0.0	0.0	0.0	0.0	9.716114564650056	14.155804446055063	0.0	0.0	0.0	0.0	0.0	0.0	0.0	0.0	7.73943489742153	16.413138389017643	0.0
2L_40290	0.0	0.0	0.0	0.0	0.0	0.0	0.0	0.0	0.0	0.0	0.0	0.0	0.0	0.0	0.0	0.0	0.0	0.0	0.0	0.0	0.0	0.0	0.0	0.0	0.0	0.0	0.0	0.0	0.0	0.0	0.0	0.0	0.0	0.0	0.0	0.0	0.0	0.0	0.0	0.0	0.0	0.0	0.0	0.0	0.0	0.0	0.0	0.0	0.0
2L_40291	0.0	0.0	0.0	0.0	0.0	0.0	0.0	0.0	0.0	0.0	0.0	0.0	0.0	13.82468092636422	0.0	0.0	0.0	0.0	0.0	0.0	0.0	0.0	0.0	0.0	0.0	0.0	18.97417993594317	0.0	0.0	0.0	20.6794438056794	0.0	0.0	12.213829963944775	0.0	0.0	0.0	0.0	0.0	0.0	0.0	0.0	0.0	0.0	0.0	0.0	0.0	0.0	0.0
2L_40292	0.0	1.7233787529803681	5.360838006197128	0.0	0.0	7.901421860863862	0.0	0.0	0.0	0.0	0.0	1.8683923138076994	2.524296352391771	2.8113499821479278	0.0	2.290431265302944	0.0	0.0	3.116415249866384	2.958768087319164	25.647930853178423	3.1470886283099504	2.3579956094121752	0.0	0.0	0.0	3.858538269947196	0.0	0.0	0.0	2.1026580752057713	0.0	0.0	2.4837716569364914	2.3956858489232586	2.837966313339861	2.1156431713914268	0.0	0.0	0.0	0.0	0.0	2.94062726520194	0.0	2.661577730046817	0.0	0.0	3.573892004131419	0.0
2L_40293	0.0	0.0	0.0	0.0	0.0	0.0	0.0	0.0	0.0	0.0	0.0	0.0	0.0	0.0	0.0	0.0	0.0	0.0	0.0	0.0	0.0	0.0	0.0	0.0	0.0	0.0	0.0	0.0	0.0	0.0	0.0	0.0	0.0	0.0	0.0	0.0	0.0	0.0	0.0	0.0	0.0	0.0	0.0	0.0	0.0	0.0	0.0	0.0	0.0
2L_40294	0.0	0.0	0.0	0.0	0.0	0.0	0.0	0.0	0.0	0.0	0.0	0.0	0.0	0.0	0.0	0.0	0.0	0.0	0.0	0.0	0.0	0.0	0.0	0.0	0.0	0.0	0.0	0.0	0.0	0.0	0.0	0.0	0.0	0.0	0.0	0.0	0.0	0.0	0.0	0.0	0.0	0.0	0.0	0.0	0.0	0.0	0.0	0.0	0.0
2L_40295	0.0	0.0	0.0	0.0	0.0	0.0	0.0	0.0	0.0	0.0	0.0	0.0	0.0	0.0	0.0	0.0	0.0	0.0	0.0	0.0	0.0	0.0	0.0	0.0	0.0	0.0	0.0	0.0	0.0	0.0	0.0	0.0	0.0	0.0	0.0	0.0	0.0	0.0	0.0	0.0	0.0	0.0	0.0	0.0	0.0	0.0	0.0	0.0	0.0
2L_40296	0.0	0.0	0.0	0.0	0.0	0.0	0.0	0.0	0.0	0.0	0.0	0.0	0.0	0.0	0.0	0.0	0.0	0.0	0.0	0.0	0.0	0.0	0.0	0.0	0.0	0.0	0.0	0.0	0.0	0.0	0.0	0.0	0.0	0.0	0.0	0.0	0.0	0.0	0.0	0.0	0.0	0.0	0.0	0.0	0.0	0.0	0.0	0.0	0.0
2L_40297	0.0	0.0	0.0	0.0	0.0	0.0	14.051002328251087	0.0	0.0	0.0	0.0	0.0	0.0	0.0	0.0	0.0	0.0	0.0	0.0	0.0	0.0	0.0	8.020262390904382	0.0	0.0	0.0	0.0	0.0	0.0	0.0	14.303563089083307	0.0	13.262775368373587	8.448065097410415	0.0	0.0	0.0	0.0	26.10114192495922	0.0	7.768197001475958	0.0	0.0	0.0	0.0	0.0	0.0	12.155896947168042	0.0
2L_40298	0.0	0.0	4.971023901677124	0.0	4.898027955984361	0.0	0.0	0.0	0.0	0.0	2.7085319025784407	0.0	3.511112671605632	0.0	0.0	0.0	0.0	0.0	0.0	0.0	0.0	0.0	0.0	0.0	0.0	0.0	0.0	6.252215628913495	0.0	0.0	0.0	0.0	21.694679922116098	0.0	3.332224813212138	0.0	8.828117436326467	0.0	5.336891260840559	4.309505217087016	0.0	0.0	4.090198697762538	9.496247795089964	3.702061085488735	0.0	0.0	0.0	0.0
2L_40299	0.0	0.0	0.0	0.0	0.0	0.0	7.262448926827921	0.0	0.0	5.75150286769933	0.0	0.0	0.0	0.0	7.032279569680748	4.026601339086541	0.0	0.0	0.0	5.2015442344523235	0.0	0.0	0.0	0.0	0.0	6.974113485564282	0.0	7.902252299950531	0.0	0.0	0.0	0.0	0.0	0.0	0.0	0.0	0.0	0.0	0.0	5.446836695120941	8.030193527664016	0.0	0.0	0.0	0.0	4.194877215943889	0.0	0.0	0.0
2L_40300	0.0	4.5198046540428525	0.0	52.19342884730812	0.0	0.0	0.0	42.06895101070655	0.0	0.0	10.214061187333542	0.0	0.0	0.0	0.0	0.0	0.0	5.167878534182932	0.0	0.0	0.0	0.0	0.0	13.04835721182703	0.0	0.0	0.0	0.0	0.0	0.0	5.5145183481811735	0.0	0.0	0.0	6.283025150949679	7.442968255740389	0.0	8.0839436710805	0.0	0.0	0.0	0.0	0.0	0.0	0.0	0.0	0.0	0.0	0.0
2L_40301	0.0	0.0	25.606751988364294	0.0	0.0	0.0	0.0	0.0	0.0	0.0	0.0	0.0	0.0	0.0	0.0	16.41082195242831	0.0	0.0	0.0	0.0	45.94152562618299	0.0	16.8949169952728	0.0	0.0	0.0	0.0	0.0	0.0	0.0	0.0	0.0	0.0	0.0	0.0	0.0	15.15847426924785	22.085000750890025	0.0	22.199135121695658	0.0	0.0	0.0	0.0	0.0	17.096647347455164	0.0	0.0	0.0
2L_40302	0.0	0.0	2.6939858382552453	0.0	0.0	0.0	0.0	0.0	0.0	4.932236009465948	5.871423459096288	2.8167736618142105	3.805609468356357	0.0	0.0	0.0	8.592582281493854	2.970689396005373	0.0	0.0	0.0	0.0	0.0	0.0	0.0	0.0	0.0	0.0	0.0	4.862581028834619	0.0	42.784958519982716	0.0	11.233544261849424	3.6117172776608784	0.0	0.0	4.646952435653649	0.0	0.0	3.4431704713700375	0.0	4.433266701334812	0.0	0.0	0.0	0.0	0.0	0.0
2L_40303	0.0	0.0	0.0	0.0	22.453039467952777	0.0	0.0	0.0	0.0	0.0	0.0	0.0	16.095284081764042	0.0	0.0	0.0	18.170552439305812	0.0	0.0	0.0	0.0	20.066299052068036	0.0	0.0	0.0	0.0	0.0	0.0	0.0	0.0	0.0	0.0	0.0	0.0	0.0	0.0	0.0	0.0	0.0	0.0	0.0	0.0	0.0	0.0	0.0	15.214447639478449	0.0	22.787660026342536	0.0
2L_40304	0.0	23.743907709013662	0.0	0.0	0.0	0.0	0.0	0.0	0.0	0.0	0.0	0.0	0.0	0.0	0.0	21.037661621835408	0.0	0.0	0.0	0.0	0.0	28.90607837015968	10.829120805340057	0.0	0.0	0.0	0.0	0.0	0.0	0.0	9.656480367409767	0.0	0.0	0.0	0.0	13.033391549148922	0.0	0.0	0.0	0.0	0.0	0.0	0.0	15.677175600043897	0.0	21.916847480658383	0.0	0.0	0.0
2L_40305	0.0	5.842674308884662	0.0	0.0	5.969222687821592	26.78774728439212	0.0	0.0	0.0	0.0	6.601771255227778	0.0	0.0	4.765581067299536	0.0	0.0	0.0	0.0	0.0	5.0154727333824844	0.0	0.0	0.0	0.0	0.0	0.0	0.0	0.0	0.0	0.0	0.0	0.0	0.0	0.0	0.0	0.0	0.0	0.0	0.0	0.0	0.0	0.0	0.0	11.573069467349477	0.0	0.0	0.0	0.0	0.0
2L_40306	0.0	0.0	0.0	0.0	0.0	0.0	0.0	0.0	0.0	0.0	0.0	0.0	0.0	0.0	0.0	0.0	0.0	0.0	0.0	0.0	0.0	0.0	0.0	0.0	0.0	0.0	0.0	0.0	0.0	0.0	0.0	0.0	0.0	0.0	0.0	0.0	0.0	0.0	0.0	0.0	0.0	0.0	0.0	0.0	0.0	0.0	0.0	0.0	0.0
2L_40307	NA	NA	NA	NA	NA	NA	NA	NA	NA	NA	NA	NA	NA	NA	NA	NA	NA	NA	NA	NA	NA	NA	NA	NA	NA	NA	NA	NA	NA	NA	NA	NA	NA	NA	NA	NA	NA	NA	NA	NA	NA	NA	NA	NA	NA	NA	NA	NA	NA
2L_40308	NA	NA	NA	NA	NA	NA	NA	NA	NA	NA	NA	NA	NA	NA	NA	NA	NA	NA	NA	NA	NA	NA	NA	NA	NA	NA	NA	NA	NA	NA	NA	NA	NA	NA	NA	NA	NA	NA	NA	NA	NA	NA	NA	NA	NA	NA	NA	NA	NA
2L_40309	NA	NA	NA	NA	NA	NA	NA	NA	NA	NA	NA	NA	NA	NA	NA	NA	NA	NA	NA	NA	NA	NA	NA	NA	NA	NA	NA	NA	NA	NA	NA	NA	NA	NA	NA	NA	NA	NA	NA	NA	NA	NA	NA	NA	NA	NA	NA	NA	NA
2L_40310	NA	NA	NA	NA	NA	NA	NA	NA	NA	NA	NA	NA	NA	NA	NA	NA	NA	NA	NA	NA	NA	NA	NA	NA	NA	NA	NA	NA	NA	NA	NA	NA	NA	NA	NA	NA	NA	NA	NA	NA	NA	NA	NA	NA	NA	NA	NA	NA	NA
2L_40311	NA	NA	NA	NA	NA	NA	NA	NA	NA	NA	NA	NA	NA	NA	NA	NA	NA	NA	NA	NA	NA	NA	NA	NA	NA	NA	NA	NA	NA	NA	NA	NA	NA	NA	NA	NA	NA	NA	NA	NA	NA	NA	NA	NA	NA	NA	NA	NA	NA
2L_40312	NA	NA	NA	NA	NA	NA	NA	NA	NA	NA	NA	NA	NA	NA	NA	NA	NA	NA	NA	NA	NA	NA	NA	NA	NA	NA	NA	NA	NA	NA	NA	NA	NA	NA	NA	NA	NA	NA	NA	NA	NA	NA	NA	NA	NA	NA	NA	NA	NA
[truncated: 156 more columns]
