# Supplementary material for: Convergence of topological domain boundaries, insulators, and polytene interbands revealed by high-resolution mapping of chromatin contacts in the early Drosophila melanogaster embryo
Source: eLife. 2017 Nov 17;6:e29550. doi: 10.7554/eLife.29550 (PMC5739541; doi:10.7554/eLife.29550)
Supplement: Supplementary file 3. [file elife-29550-supp3.zip › local_HiC_maps/nc14_anterior_dm3_CompressedBinCounts_500bp_VCnorm_chr2L_20,696,202-20,850,131.txt]

2L_41392	2L_41393	2L_41394	2L_41395	2L_41396	2L_41397	2L_41398	2L_41399	2L_41400	2L_41401	2L_41402	2L_41403	2L_41404	2L_41405	2L_41406	2L_41407	2L_41408	2L_41409	2L_41410	2L_41411	2L_41412	2L_41413	2L_41414	2L_41415	2L_41416	2L_41417	2L_41418	2L_41419	2L_41420	2L_41421	2L_41422	2L_41423	2L_41424	2L_41425	2L_41426	2L_41427	2L_41428	2L_41429	2L_41430	2L_41431	2L_41432	2L_41433	2L_41434	2L_41435	2L_41436	2L_41437	2L_41438	2L_41439	2L_41440	2L_41441
2L_41392	0.0	68.27243432191818	71.56147130385001	71.28130894415932	62.71165182490907	57.04099821746881	40.31217750257998	61.30644024154738	43.6808386721025	50.797521080971244	27.842162779204685	37.60614333957595	10.260514462195136	10.374520178441747	42.349553212213614	19.926669854933845	48.09773459670049	10.72639121294032	54.40578007007465	0.0	84.33480919249419	32.49405822935235	0.0	0.0	11.166197686363839	42.25828262339419	10.519229150887822	0.0	20.86828771525639	20.692109684735016	0.0	33.23363243602526	26.35462787265444	29.411764705882355	23.188083180291986	11.046672190002761	40.781703696453626	10.440811042201759	0.0	31.38928997426078	18.311396280589186	28.335033435339454	28.835063437139564	0.0	42.83860860199261	33.517680576504105	0.0	21.55892593430995	33.982397118292724
2L_41393	68.27243432191818	0.0	16.94352384631546	77.8947237229939	89.08897613009366	20.258293238794632	22.90719835801202	21.77317863731836	48.26387931272236	0.0	44.49704984559524	10.684753817929657	14.576218316767463	88.42905778838927	30.081158966892676	75.48822006325913	34.16412903108253	0.0	77.28954828896397	0.0	0.0	13.188992994006922	0.0	0.0	0.0	42.88046983273186	44.83125515559435	38.31520385604212	47.43321107423179	29.395476153801834	0.0	23.606062036731032	24.95981469833568	0.0	13.176515233369262	0.0	11.587002164452004	0.0	0.0	37.160022950030175	26.01340418690943	34.502667056163446	0.0	0.0	26.081604122979982	47.615646501440374	0.0	45.94032963717859	24.13791438764525
2L_41394	71.56147130385001	16.94352384631546	29.599635332492706	81.64731625271476	31.126951270757786	35.390400353904006	60.02689204763733	50.71578998084211	60.225000602250006	47.275065239590035	73.41592192691748	51.33101317153798	63.660126225298285	64.36746096113494	32.84408780144304	8.242174879169717	19.894440100825026	66.55060241605308	13.502164396952832	0.0	0.0	23.040625230406253	0.0	0.0	41.56759722660991	37.45520357652248	6.526529035222372	0.0	20.71596444726182	5.135268096941537	0.0	20.619406985855086	0.0	36.496350364963504	17.26412032401301	34.26887358212536	10.121006756784112	51.82300371311822	0.0	12.983404612224653	54.53320936117071	40.18315481966805	0.0	0.0	15.187827867234084	20.795641233597436	0.0	26.75195188928972	21.083969014999134
2L_41395	71.2813089441593	77.8947237229939	81.64731625271476	18.76792336681531	40.54511717538864	56.945291844620705	55.192511480042384	55.37466498327686	77.52453097658758	79.69074196427538	45.6639498601889	62.21419015574142	38.04653852592491	35.510102624196584	36.238711641323725	34.10269002018879	41.15745745690814	24.476328942279924	37.24422528286989	0.0	24.055230809939623	21.185004406480918	99.87216363055289	0.0	44.589849821385805	48.21414795957726	6.000902535741376	42.31172819561251	33.333238095510204	16.525913103915887	0.0	14.219087703332953	30.069038512424527	22.371364653243845	34.393062972110926	22.056275010240416	13.958838177980772	17.86850211920435	0.0	5.968880643875092	20.89219709865881	23.0918297411683	0.0	0.0	3.4911617748507875	66.92288571483202	0.0	36.89614841106737	9.692965620989536
2L_41396	62.71165182490907	89.08897613009366	31.126951270757786	40.54511717538864	18.185041893790263	86.83853459972863	70.13803164627987	73.33243704799163	69.66581519559205	49.71441828606781	52.98322021415818	57.25114359159324	22.314978148057648	27.075506819643284	85.19574297595636	34.66985629344566	45.328781858724135	27.99382269645832	70.99432282065177	0.0	27.512208542540755	38.36337791561672	76.14986293024673	0.0	29.141633194262987	15.755144054533806	18.302112978943416	8.798608646686004	25.415705635297332	23.40105538759798	0.0	21.683350800477033	22.926840452117297	17.057569296375267	34.29265350501177	33.634643682993485	39.0252209359667	49.95560763049199	0.0	29.58223063672338	35.04543561078221	26.4103570856347	37.626991094945446	0.0	37.266849274228115	18.223898820913746	0.0	16.41052571119116	29.56251177881329
2L_41397	57.0409982174688	20.258293238794632	35.390400353904	56.94529184462071	86.83853459972863	15.867768595041323	23.923444976076553	98.53616940641433	79.20792079207921	65.94441827602449	85.19701810436635	39.05568922830143	34.25146282289139	15.392015392015391	62.831337129393276	54.200542005420054	29.73314502341485	55.69922418937736	32.28735748158611	0.0	31.280547409579665	51.65289256198348	0.0	0.0	41.41644232760406	44.782803403493055	27.311744049941478	30.011254220332628	24.76876040094431	33.76952300548755	0.0	12.326656394453003	26.067122841316387	58.18181818181818	27.52214672744474	20.486555697823302	42.35365300257148	30.980733856133217	0.0	38.808576695449695	38.03443474717289	24.02222055401246	21.390374331550802	0.0	18.159119282714787	37.2960372960373	0.0	31.98560647708531	12.604380022057663
2L_41398	40.31217750257998	22.90719835801202	60.02689204763733	55.192511480042384	70.13803164627987	23.923444976076553	33.81449099722992	72.8518142672993	56.995831162063574	85.21952549768203	67.14403153784355	69.39817899178325	51.640089234074196	78.32080200501252	22.202171194725473	22.28640707459706	26.896759478418037	53.98479788091673	36.50914188912903	0.0	35.37068477645727	46.72547846889952	0.0	0.0	18.732765855413017	40.5107596577651	39.70662977185452	16.967711576051546	31.50836862270619	34.71373664215414	0.0	27.876895628902766	7.368892661761931	16.44736842105263	23.34063635910969	4.6330615270570785	13.683334792889044	35.03166862844011	357.55148741418765	30.718137392574285	30.719776654935806	20.372462949280713	0.0	0.0	30.800315395229642	49.201529464687354	0.0	4.520991869448221	28.504971266988964
2L_41399	61.30644024154738	21.773178637318356	50.7157899808421	55.37466498327685	73.33243704799163	98.53616940641433	72.8518142672993	43.448024350445245	103.18905783230747	87.75079853226664	72.14442648233211	69.96036045976349	51.81051857148038	27.571679473711782	30.95114558631036	49.4272790565321	51.1304734639234	62.715012719744855	52.05263794093645	0.0	0.0	46.87968796879689	0.0	0.0	47.48106989094785	38.505276506390594	53.1168996727999	39.4233298664696	51.02345281916778	37.39459947194426	0.0	8.832283763612756	23.346986651126915	41.68837936425221	29.580212415505358	14.679006818398669	13.005941981359884	55.495712678717005	0.0	19.464958347769844	29.198995632414235	25.818566906019125	0.0	0.0	26.02270871676168	4.45388668421498	0.0	25.783082344576	27.09383407555387
2L_41400	43.6808386721025	48.26387931272236	60.225000602250006	77.52453097658758	69.66581519559206	79.2079207920792	56.995831162063574	103.18905783230747	22.05666111165572	70.53814189709125	96.65503291543212	77.85588685450824	56.991570428628414	68.10204830006809	61.48023009644377	43.60192116772652	36.43046234304542	37.91407587148212	49.45000604388962	0.0	31.938677738741617	35.15976597659766	0.0	0.0	28.19188524775029	36.58001268107106	15.93506990183997	37.452163373146114	31.612356637962645	27.16607667520657	0.0	41.9533478771606	31.051492245998794	34.65346534653465	49.17710314077765	30.679124250453214	24.71128976458378	68.5372051582155	0.0	23.775056267633165	31.43758529756599	38.8354277211371	14.560279557367501	0.0	33.992163261269944	59.23669290005924	0.0	16.329285484898133	34.31885649570157
2L_41401	50.79752108097125	0.0	47.275065239590035	79.69074196427538	49.714418286067804	65.94441827602449	85.21952549768203	87.75079853226664	70.53814189709126	33.557947864372196	78.17083915016342	104.34243398105141	67.78319139533055	13.707267593277956	48.959813784845394	26.327983487088755	42.36588021471028	42.516524755955146	43.12997072912653	0.0	55.71341021783943	30.6661171298477	0.0	0.0	118.02613098540017	15.952423492176932	62.54308523649625	35.63512482984228	49.629761975661566	38.27504226658239	0.0	0.0	58.034802310249404	0.0	24.509683776059923	36.48836021309202	10.776512375746812	13.794853967675898	0.0	13.824298693327288	4.838762747720459	10.696422688396092	0.0	0.0	8.085747737607784	22.14250918914131	0.0	42.72688689053657	67.34853314894802
2L_41402	27.842162779204692	44.49704984559524	73.41592192691748	45.6639498601889	52.98322021415818	85.19701810436635	67.14403153784355	72.14442648233211	96.65503291543212	78.17083915016342	63.008089356560134	118.46535889080475	76.16164622097986	86.39909243388122	80.50474172928786	69.7468813523776	52.24674045647977	38.83890322044418	23.63957217102285	0.0	22.90242422160386	45.381934359570145	0.0	0.0	28.30197070665169	37.1600294482304	30.47103651801371	39.063282028595296	37.78071258353127	22.477052053705766	0.0	33.09206211680897	31.808922530005358	28.399006034788783	47.01822191190196	31.998880039198628	23.62646092744491	18.90242680696804	0.0	28.414160253590694	34.4776875655822	36.64198755520848	20.881622084403517	0.0	33.23853702573594	21.238572889265114	0.0	29.273301987481567	24.609190671394092
2L_41403	37.60614333957596	10.684753817929657	51.33101317153798	62.21419015574143	57.25114359159324	39.055689228301425	69.39817899178325	69.9603604597635	77.85588685450824	104.34243398105141	118.46535889080474	54.44019369526645	82.29664649194487	97.41781893680627	86.98958858895432	70.16756013359904	50.18252324626979	58.75445589596768	80.88868567380489	239.7391637897967	90.73998457420261	30.875498366867756	0.0	0.0	34.95058424270385	73.22082834959309	37.0412441906982	44.8480416443086	24.4944228648579	29.14515794489719	0.0	39.00840631156014	17.185603139053526	19.179133103183734	36.289750431757305	17.28823265639097	25.529628090760376	24.51007425326995	0.0	22.51552445411111	32.95629894458169	31.67486887396158	33.84552900561836	0.0	35.915979593977035	19.670905746855116	0.0	27.41382411670023	19.943639275407694
2L_41404	10.260514462195136	14.576218316767463	63.66012622529828	38.04653852592491	22.314978148057648	34.25146282289139	51.640089234074196	51.81051857148038	56.99157042862842	67.78319139533055	76.16164622097986	82.29664649194487	32.85941837186511	105.21098956473107	73.4635106742481	53.17949568820649	42.787100373830896	22.90092943422109	63.88622212310178	0.0	56.26733737332816	47.07593993308279	0.0	0.0	41.71985948751325	28.999853067411124	30.88062560778686	39.588367354136665	26.732374844033302	33.13336244651447	0.0	53.215549583588334	28.13366868666408	26.164311878597594	44.5560656399959	47.16946366845764	0.0	39.009623674160416	0.0	16.754095119699635	39.09497479058288	43.211084853175215	30.781543386585405	0.0	19.598735489586215	26.835191670356508	0.0	14.383898778778224	18.138171146341488
2L_41405	10.374520178441747	88.42905778838926	64.36746096113492	35.510102624196584	27.075506819643284	15.392015392015393	78.32080200501252	27.571679473711782	68.1020483000681	13.707267593277956	86.39909243388122	97.41781893680627	105.21098956473107	22.395789591556788	57.13828607997074	164.8958288524684	60.567517640289516	23.155384205712433	11.744739824651035	0.0	45.51402400864767	30.06253006253006	0.0	0.0	24.10480770389654	84.70821278703052	17.031132910961237	43.66716883910832	4.504900205198204	13.400604367256962	0.0	53.80683346785042	28.44626500540479	31.746031746031747	15.017044345331952	59.616961025411726	17.607338738786325	56.34723419600949	0.0	5.646750577380247	27.670554379556993	48.06032882003154	31.123560535325243	0.0	33.0274986954138	54.2667209333876	0.0	29.08743975264041	0.0
2L_41406	42.349553212213614	30.081158966892676	32.84408780144303	36.238711641323725	85.19574297595639	62.83133712939328	22.202171194725473	30.951145586310364	61.48023009644377	48.9598137848454	80.50474172928786	86.98958858895432	73.4635106742481	57.13828607997074	14.577667479906141	87.79785422044286	101.54543319281801	41.35336569135739	59.92861303615134	0.0	23.223948535730045	51.132273054519274	192.84171551990127	0.0	49.19879758138712	33.24857164136228	28.967639670371433	66.84472119809507	59.76533371583147	34.18890693050171	348.3592280359507	32.03133579822089	29.029935669662557	37.796976241900644	17.87936435283853	51.7141727253369	13.476459320858323	51.75304825454219	0.0	43.21959472697894	40.34044105011009	15.60568796114808	15.881082454580104	0.0	30.33465187953503	46.150154141514825	0.0	23.74741301619455	9.358003526095729
2L_41407	19.926669854933845	75.48822006325913	8.242174879169717	34.102690020188795	34.66985629344567	54.200542005420054	22.28640707459706	49.4272790565321	43.60192116772652	26.32798348708876	69.7468813523776	70.16756013359904	53.17949568820649	164.8958288524684	87.79785422044286	4.590154302627037	44.317695834358176	51.88782741219097	105.27297281851841	0.0	101.9902672145001	64.15783854808245	120.98335269066976	0.0	23.149434227827477	58.40575647135782	39.98162299219558	32.617245017016884	28.8423488747446	28.598850783780108	0.0	17.22474851867163	36.425095433750045	33.87533875338754	32.048570249184046	15.267758311385931	28.182478164215922	36.075973113298765	0.0	25.307083380332198	40.49349421398585	33.56763542862514	39.85333970986769	0.0	16.916523722041216	34.74393718296158	0.0	22.347667127028615	0.0
2L_41408	48.09773459670049	34.164129031082524	19.894440100825026	41.15745745690814	45.328781858724135	29.73314502341485	26.89675947841804	51.1304734639234	36.43046234304543	42.36588021471028	52.24674045647977	50.18252324626979	42.787100373830896	60.56751764028951	101.54543319281801	44.317695834358176	20.057109275811328	26.837904424854763	99.82548689881234	0.0	52.75235407380055	50.329542357342845	0.0	0.0	93.12773213484151	10.06972276039296	43.86595966437277	50.611783997903544	73.0987281865563	41.41805765186535	0.0	27.717338581149438	21.980147530750227	57.23630417007359	19.33920265241032	18.426174380707796	13.60501644166237	34.831160304319845	0.0	21.815941519314524	51.92471161167891	16.879882083895716	24.048867298350245	0.0	30.624025773180094	20.965679183177137	0.0	35.96092306295364	0.0
2L_41409	10.72639121294032	0.0	66.55060241605307	24.476328942279924	27.993822696458317	55.69922418937736	53.98479788091674	62.715012719744855	37.91407587148211	42.516524755955146	38.83890322044417	58.75445589596768	22.900929434221084	23.155384205712433	41.35336569135738	51.88782741219097	26.83790442485476	0.0	48.57233756803163	0.0	94.11543257805698	93.246469067038	0.0	0.0	99.68946730933142	74.10721022733398	46.95673406523229	60.19762881540096	37.26153780229587	55.42044256918087	0.0	9.27196528576197	68.62583625483322	0.0	20.70183356139853	67.80287854038895	18.20452418835129	0.0	0.0	23.35308225656163	40.87007484945508	49.69038373624706	0.0	0.0	13.659074952807897	9.351212852306944	0.0	36.08879286596743	18.961731433620667
2L_41410	54.40578007007465	77.28954828896397	13.502164396952832	37.24422528286989	70.99432282065179	32.28735748158612	36.50914188912904	52.05263794093645	49.45000604388963	43.12997072912653	23.639572171022845	80.88868567380489	63.88622212310178	11.744739824651035	59.92861303615134	105.27297281851843	99.82548689881234	48.572337568031635	36.95486948156013	0.0	143.21005334574485	99.8469713786029	198.19248454098621	0.0	25.28195702572945	54.67378883889275	53.58852586301344	61.06618505802051	23.624476658780814	32.79504176448569	0.0	47.02872514531876	29.835427780363517	88.79023307436182	52.501320408208265	25.011333260383612	27.700779869289253	35.45935825653427	0.0	35.53504525388013	24.875859098158895	27.494911150194614	0.0	0.0	6.9280768628559475	28.45840803665443	0.0	6.101582811597156	0.0
2L_41411	0.0	0.0	0.0	0.0	0.0	0.0	0.0	0.0	0.0	0.0	0.0	239.7391637897967	0.0	0.0	0.0	0.0	0.0	0.0	0.0	0.0	0.0	0.0	0.0	0.0	711.8451025056947	0.0	0.0	0.0	0.0	0.0	0.0	0.0	0.0	0.0	0.0	0.0	0.0	0.0	0.0	0.0	0.0	0.0	0.0	0.0	0.0	0.0	0.0	0.0	0.0
2L_41412	84.33480919249419	0.0	0.0	24.055230809939623	27.51220854254075	31.280547409579665	35.370684776457274	0.0	31.938677738741617	55.71341021783943	22.90242422160386	90.73998457420262	56.26733737332816	45.51402400864767	23.223948535730045	101.99026721450011	52.75235407380055	94.11543257805698	143.21005334574485	0.0	0.0	20.36493971977843	0.0	0.0	97.97437969970852	39.726680438582555	69.22331441229406	59.161970685243524	36.620479087417664	54.466972589496045	0.0	18.224895206852562	38.54010097506456	0.0	0.0	36.347114947751024	17.89132807328288	45.80484844320772	0.0	22.951308798384225	32.13354702142103	8.879180984346004	0.0	0.0	0.0	36.76132708390773	0.0	35.46791040805831	0.0
2L_41413	32.49405822935235	13.188992994006922	23.040625230406253	21.185004406480918	38.363377915616724	51.652892561983464	46.72547846889952	46.87968796879689	35.15976597659766	30.6661171298477	45.381934359570145	30.875498366867756	47.07593993308279	30.062530062530065	51.132273054519274	64.15783854808245	50.329542357342845	93.24646906703799	99.8469713786029	0.0	20.36493971977843	13.451274104683195	0.0	0.0	37.74936149651412	69.9731303179579	63.50386916374041	55.35930140469343	56.43923268444341	41.972063394604554	152.73704789833823	36.113251155624035	38.18426197458456	42.61363636363636	22.39758034460021	34.67776355100299	19.695709171582717	25.21218575531675	0.0	32.845800588596745	31.83685944238802	31.27893301303706	0.0	236.74242424242425	26.60027238678924	44.515669515669515	0.0	26.029953187732186	24.61792973058138
2L_41414	0.0	0.0	0.0	99.87216363055289	76.14986293024673	0.0	0.0	0.0	0.0	0.0	0.0	0.0	0.0	0.0	192.84171551990127	120.98335269066976	0.0	0.0	198.1924845409862	0.0	0.0	0.0	0.0	0.0	203.38431500162707	0.0	95.80012262415696	0.0	0.0	150.75679913164083	0.0	0.0	0.0	0.0	0.0	0.0	0.0	0.0	0.0	0.0	0.0	147.45782706146042	0.0	0.0	111.46780809702157	0.0	0.0	0.0	0.0
2L_41415	0.0	0.0	0.0	0.0	0.0	0.0	0.0	0.0	0.0	0.0	0.0	0.0	0.0	0.0	0.0	0.0	0.0	0.0	0.0	0.0	0.0	0.0	0.0	0.0	0.0	0.0	1192.1793037672865	0.0	0.0	0.0	0.0	0.0	0.0	0.0	0.0	0.0	0.0	0.0	0.0	0.0	0.0	0.0	0.0	0.0	0.0	0.0	0.0	0.0	0.0
2L_41416	11.166197686363839	0.0	41.56759722660991	44.589849821385805	29.141633194262987	41.41644232760406	18.732765855413017	47.48106989094785	28.191885247750292	118.02613098540017	28.30197070665169	34.95058424270385	41.719859487513254	24.10480770389654	49.198797581387105	23.149434227827474	93.12773213484151	99.68946730933142	25.281957025729447	711.8451025056947	97.97437969970852	37.74936149651412	203.38431500162707	0.0	25.944240638020766	56.10601793148333	91.65387585910233	23.499700770476856	101.82203254232161	67.30827478314717	0.0	38.60854793251225	20.411329104105942	22.77904328018223	10.775327947106069	32.08315954955244	47.37737787059533	48.51766406854575	0.0	12.1553059125839	55.30959332132406	28.215165086930924	66.99718611818304	0.0	42.657384419816914	9.734633880419755	0.0	50.09135410705274	39.47841123081843
2L_41417	42.25828262339419	42.88046983273187	37.45520357652248	48.214147959577254	15.755144054533803	44.78280340349306	40.51075965776511	38.505276506390594	36.58001268107106	15.952423492176932	37.16002944823039	73.22082834959309	28.999853067411127	84.70821278703053	33.24857164136229	58.40575647135782	10.06972276039296	74.10721022733398	54.67378883889275	0.0	39.72668043858255	69.9731303179579	0.0	0.0	56.106017931483336	30.333179645223133	109.01393264128205	88.934212398615	57.670489695856325	77.9776547232625	0.0	46.96501628120564	60.693539558945574	36.94581280788177	43.69183160818564	34.69090404495942	15.368474545707892	39.34591353342042	0.0	62.430669099053155	20.701800228547874	30.50851594375043	0.0	0.0	26.906022644108656	15.788808892257167	0.0	20.31105706865408	10.671811902912124
2L_41418	10.519229150887822	44.83125515559435	6.526529035222372	6.000902535741376	18.30211297894342	27.311744049941474	39.70662977185454	53.116899672799896	15.93506990183997	62.54308523649626	30.47103651801371	37.04124419069821	30.88062560778686	17.031132910961237	28.967639670371433	39.98162299219559	43.86595966437277	46.95673406523229	53.58852586301344	0.0	69.22331441229406	63.50386916374041	95.80012262415696	1192.1793037672865	91.65387585910233	109.01393264128207	28.781152719703808	47.9659486041171	107.34181470701623	65.67302623116542	0.0	40.91801847675857	62.493269955543255	37.553648068669524	27.915267519621896	69.51580729009248	35.705869330800596	51.419874124148144	0.0	31.490328461302397	56.113034095882746	44.30063473949455	63.11537490532694	0.0	40.18581922811078	59.60896518836434	0.0	17.69589950616643	18.595517736404815
2L_41419	0.0	38.31520385604212	0.0	42.31172819561251	8.798608646686004	30.01125422033262	16.967711576051542	39.4233298664696	37.45216337314612	35.635124829842276	39.063282028595296	44.8480416443086	39.588367354136665	43.667168839108314	66.84472119809507	32.617245017016884	50.611783997903544	60.19762881540096	61.06618505802051	0.0	59.161970685243524	55.35930140469343	0.0	0.0	23.499700770476856	88.934212398615	47.9659486041171	14.190328250673094	73.19688263260493	75.48208374679129	0.0	46.62765486209871	43.13893695799007	55.02063273727648	58.56027609218168	77.49384892574152	34.33067766468998	29.297461521446476	0.0	33.029995640040575	30.82964105562746	19.87739622011434	20.228173800469293	0.0	38.638084787413256	23.513090913366018	0.0	26.466769458557955	59.5977391001695
2L_41420	20.86828771525639	47.43321107423179	20.71596444726182	33.333238095510204	25.415705635297332	24.76876040094431	31.50836862270619	51.02345281916777	31.612356637962648	49.629761975661566	37.78071258353127	24.4944228648579	26.732374844033302	4.504900205198204	59.76533371583147	28.842348874744598	73.09872818655631	37.26153780229587	23.624476658780818	0.0	36.620479087417664	56.43923268444341	0.0	0.0	101.8220325423216	57.67048969585632	107.34181470701624	73.19688263260494	23.560110268565325	64.6925728074474	0.0	64.9392817715436	83.9219312419988	72.37122179650915	52.358277219356616	50.36605328008922	70.83412136293349	27.202113060142512	0.0	56.792031669054204	47.70785237854654	19.334615042541422	37.562917887461495	0.0	45.175544192577505	40.02430566926097	236.5072607729057	23.403687157296883	14.756085594150099
2L_41421	20.69210968473502	29.395476153801834	5.1352680969415365	16.525913103915887	23.40105538759798	33.76952300548755	34.71373664215414	37.39459947194426	27.16607667520657	38.27504226658239	22.477052053705766	29.145157944897193	33.13336244651447	13.400604367256962	34.1889069305017	28.598850783780108	41.41805765186535	55.42044256918087	32.79504176448568	0.0	54.466972589496045	41.972063394604554	150.75679913164083	0.0	67.30827478314716	77.9776547232625	65.67302623116542	75.48208374679129	64.6925728074474	8.909224093891819	0.0	46.50463973213327	75.64857304096674	50.654284508231314	69.88725787559508	83.23473980225803	84.28333528823848	62.93574575037615	0.0	42.797554502685664	44.15141222234084	54.02844824370943	24.830531621682017	211.05951878429718	31.619403563190588	25.254985153676586	0.0	39.450377342859284	21.947263651746674
2L_41422	0.0	0.0	0.0	0.0	0.0	0.0	0.0	0.0	0.0	0.0	0.0	0.0	0.0	0.0	348.3592280359507	0.0	0.0	0.0	0.0	0.0	0.0	152.73704789833823	0.0	0.0	0.0	0.0	0.0	0.0	0.0	0.0	0.0	273.3734281027884	0.0	0.0	0.0	0.0	0.0	0.0	0.0	172.13481598788172	0.0	0.0	0.0	0.0	0.0	0.0	0.0	0.0	0.0
2L_41423	33.23363243602526	23.606062036731032	20.619406985855086	14.219087703332953	21.68335080047703	12.326656394453005	27.876895628902766	8.832283763612757	41.9533478771606	0.0	33.09206211680897	39.00840631156014	53.21554958358832	53.80683346785042	32.03133579822089	17.224748518671625	27.717338581149438	9.27196528576197	47.02872514531876	0.0	18.224895206852562	36.11325115562404	0.0	0.0	38.60854793251225	46.96501628120564	40.91801847675857	46.62765486209871	64.9392817715436	46.50463973213327	273.3734281027884	28.727377190462512	0.0	76.27118644067797	56.12302166348636	76.39054666984961	56.40316985814603	72.20086280031046	0.0	18.08874337499774	47.48548527000247	34.989992862041454	0.0	0.0	15.869993017203072	43.459365493263796	0.0	18.63568173982725	58.74922891637047
2L_41424	26.35462787265444	24.95981469833568	0.0	30.06903851242453	22.926840452117297	26.06712284131639	7.368892661761931	23.346986651126908	31.051492245998794	58.034802310249404	31.808922530005354	17.185603139053526	28.13366868666408	28.446265005404793	29.02993566966256	36.42509543375004	21.98014753075023	68.62583625483323	29.835427780363517	0.0	38.54010097506456	38.18426197458456	0.0	0.0	20.411329104105942	60.69353955894557	62.49326995554325	43.13893695799007	83.9219312419988	75.64857304096672	0.0	0.0	32.116750812553796	71.68458781362007	80.53495556165926	45.433893684688776	44.7283201832072	76.34141407201285	0.0	76.50436266128077	43.51417825817431	22.197952460865015	26.35462787265444	0.0	50.34030043091297	30.634439236589778	0.0	24.63049333892938	0.0
2L_41425	29.411764705882355	0.0	36.496350364963504	22.37136465324385	17.057569296375267	58.18181818181819	16.447368421052634	41.68837936425222	34.65346534653465	0.0	28.399006034788783	19.179133103183734	26.164311878597594	31.746031746031747	37.796976241900644	33.87533875338753	57.236304170073595	0.0	88.79023307436182	0.0	0.0	42.61363636363636	0.0	0.0	22.779043280182233	36.94581280788177	37.553648068669524	55.02063273727648	72.37122179650916	50.65428450823133	0.0	76.27118644067797	71.68458781362007	0.0	85.14664143803216	50.704225352112665	74.87520798668885	74.54739084132056	0.0	64.034151547492	74.71049682480388	28.901734104046245	29.411764705882355	0.0	43.695380774032465	42.73504273504274	0.0	38.48268279274327	69.32409012131716
2L_41426	23.188083180291986	13.176515233369262	17.26412032401301	34.39306297211093	34.29265350501177	27.522146727444742	23.3406363591097	29.580212415505358	49.17710314077765	24.509683776059923	47.01822191190195	36.289750431757305	44.55606563999591	15.017044345331952	17.87936435283853	32.048570249184046	19.33920265241032	20.701833561398534	52.501320408208265	0.0	0.0	22.39758034460021	0.0	0.0	10.77532794710607	43.69183160818564	27.915267519621896	58.56027609218169	52.358277219356616	69.8872578755951	0.0	56.12302166348636	80.53495556165926	85.14664143803218	20.13875152271338	37.30995242981065	86.5791325400586	25.188333167090335	0.0	73.20208116040949	65.38051992709894	41.01475984490953	27.82569981635038	0.0	59.05579236928296	36.387453605996654	0.0	20.804261544934864	81.98213117468917
2L_41427	11.046672190002763	0.0	34.26887358212536	22.056275010240412	33.634643682993485	20.486555697823302	4.633061527057079	14.679006818398669	30.679124250453214	36.48836021309202	31.998880039198628	17.288232656390974	47.16946366845764	59.61696102541173	51.7141727253369	15.267758311385933	18.426174380707796	67.80287854038895	25.011333260383612	0.0	36.347114947751024	34.67776355100299	0.0	0.0	32.08315954955244	34.69090404495942	69.51580729009248	77.49384892574152	50.36605328008922	83.23473980225803	0.0	76.39054666984961	45.433893684688776	50.70422535211268	37.30995242981065	15.869867089863124	74.99238358604204	113.9960101396451	0.0	111.23303320456355	52.61302593296048	48.84800130261337	82.85004142502072	0.0	42.20077016405549	38.521728662573736	0.0	27.874780292530332	29.291869065345278
2L_41428	40.78170369645362	11.587002164452004	10.121006756784112	13.958838177980772	39.02522093596671	42.35365300257148	13.683334792889044	13.005941981359884	24.71128976458378	10.776512375746812	23.62646092744491	25.529628090760383	0.0	17.607338738786325	13.476459320858323	28.18247816421592	13.60501644166237	18.20452418835129	27.700779869289253	0.0	17.89132807328288	19.695709171582717	0.0	0.0	47.377377870595325	15.368474545707892	35.7058693308006	34.330677664689986	70.83412136293349	84.28333528823848	0.0	56.40316985814603	44.7283201832072	74.87520798668885	86.5791325400586	74.99238358604204	6.921354038333227	0.0	0.0	66.59125576902245	93.23273314243413	51.524365528962875	24.469022217872173	0.0	41.545406012866614	49.77459220387673	0.0	27.441894076118324	43.2554638860132
2L_41429	10.44081104220176	0.0	51.82300371311822	17.86850211920435	49.955607630492004	30.98073385613322	35.03166862844011	55.495712678717005	68.5372051582155	13.7948539676759	18.90242680696804	24.51007425326995	39.009623674160416	56.34723419600949	51.75304825454219	36.07597311329876	34.83116030431985	0.0	35.45935825653427	0.0	45.80484844320772	25.21218575531675	0.0	0.0	48.51766406854576	39.34591353342042	51.41987412414814	29.297461521446476	27.202113060142512	62.93574575037616	0.0	72.20086280031047	76.34141407201287	74.54739084132056	25.188333167090335	113.99601013964512	0.0	11.341456084180825	463.02727230633894	113.65664101436278	127.30223101138043	79.14669311925032	62.64486625321055	0.0	59.82936664632468	36.40898209588306	0.0	64.40126437245945	0.0
2L_41430	0.0	0.0	0.0	0.0	0.0	0.0	357.55148741418765	0.0	0.0	0.0	0.0	0.0	0.0	0.0	0.0	0.0	0.0	0.0	0.0	0.0	0.0	0.0	0.0	0.0	0.0	0.0	0.0	0.0	0.0	0.0	0.0	0.0	0.0	0.0	0.0	0.0	0.0	463.02727230633883	0.0	0.0	0.0	0.0	2557.544757033248	0.0	0.0	0.0	0.0	0.0	0.0
2L_41431	31.38928997426078	37.160022950030175	12.983404612224657	5.968880643875092	29.58223063672338	38.808576695449695	30.718137392574285	19.464958347769844	23.77505626763317	13.824298693327288	28.414160253590694	22.51552445411111	16.75409511969963	5.646750577380247	43.21959472697894	25.307083380332205	21.815941519314524	23.353082256561635	35.535045253880135	0.0	22.95130879838423	32.845800588596745	0.0	0.0	12.155305912583904	62.430669099053155	31.490328461302397	33.029995640040575	56.79203166905421	42.79755450268566	172.13481598788172	18.08874337499774	76.50436266128077	64.034151547492	73.20208116040949	111.23303320456358	66.59125576902245	113.6566410143628	0.0	34.16977137005976	105.64718067541638	77.11241756682563	62.77857994852157	0.0	49.96422561446005	68.41255507210683	0.0	58.67157004534726	83.2332992385078
2L_41432	18.31139628058919	26.013404186909433	54.53320936117073	20.892197098658805	35.04543561078221	38.03443474717289	30.719776654935806	29.198995632414235	31.437585297565988	4.838762747720459	34.477687565582194	32.9562989445817	39.09497479058288	27.670554379556993	40.34044105011009	40.49349421398585	51.9247116116789	40.87007484945508	24.875859098158898	0.0	32.13354702142103	31.83685944238802	0.0	0.0	55.30959332132406	20.701800228547874	56.113034095882746	30.829641055627466	47.70785237854654	44.15141222234084	0.0	47.48548527000247	43.514178258174304	74.71049682480388	65.38051992709896	52.613025932960475	93.23273314243413	127.30223101138043	0.0	105.64718067541638	39.07160835066322	97.16683113052528	164.80256652530267	0.0	74.6172252931874	83.01166313867098	207.5291578466775	65.715665156507	77.68855822336627
2L_41433	28.335033435339454	34.50266705616344	40.18315481966804	23.091829741168297	26.4103570856347	24.02222055401246	20.372462949280717	25.81856690601912	38.8354277211371	10.696422688396092	36.64198755520849	31.67486887396158	43.211084853175215	48.06032882003155	15.60568796114808	33.56763542862514	16.879882083895716	49.69038373624706	27.494911150194614	0.0	8.879180984346004	31.278933013037058	147.45782706146042	0.0	28.21516508693092	30.50851594375043	44.30063473949455	19.87739622011433	19.33461504254143	54.02844824370943	0.0	34.989992862041454	22.19795246086501	28.90173410404624	41.01475984490952	48.84800130261336	51.524365528962875	79.14669311925032	0.0	77.11241756682563	97.16683113052528	23.866006692028275	121.43585758002622	0.0	79.89600117936807	81.16482104921411	0.0	59.01555695477911	78.71232363072758
2L_41434	28.835063437139564	0.0	0.0	0.0	37.62699109494544	21.390374331550802	0.0	0.0	14.560279557367501	0.0	20.881622084403517	33.84552900561836	30.781543386585405	31.12356053532524	15.881082454580104	39.85333970986769	24.048867298350245	0.0	0.0	0.0	0.0	0.0	0.0	0.0	66.99718611818304	0.0	63.11537490532694	20.228173800469293	37.562917887461495	24.830531621682017	0.0	0.0	26.35462787265444	29.411764705882355	27.82569981635038	82.8500414250207	24.469022217872173	62.64486625321055	2557.544757033248	62.77857994852156	164.80256652530272	121.43585758002622	0.0	0.0	73.43761474627304	25.13826043237808	0.0	64.67677780292985	0.0
2L_41435	0.0	0.0	0.0	0.0	0.0	0.0	0.0	0.0	0.0	0.0	0.0	0.0	0.0	0.0	0.0	0.0	0.0	0.0	0.0	0.0	0.0	236.74242424242425	0.0	0.0	0.0	0.0	0.0	0.0	0.0	211.05951878429718	0.0	0.0	0.0	0.0	0.0	0.0	0.0	0.0	0.0	0.0	0.0	0.0	0.0	0.0	0.0	0.0	0.0	274.8763056624519	0.0
2L_41436	42.83860860199261	26.08160412297998	15.187827867234084	3.4911617748507875	37.266849274228115	18.159119282714787	30.80031539522965	26.02270871676168	33.99216326126995	8.085747737607784	33.23853702573594	35.915979593977035	19.598735489586215	33.0274986954138	30.33465187953503	16.916523722041216	30.624025773180094	13.659074952807897	6.9280768628559475	0.0	0.0	26.60027238678924	111.46780809702159	0.0	42.657384419816914	26.90602264410866	40.18581922811078	38.638084787413256	45.175544192577505	31.619403563190588	0.0	15.869993017203072	50.34030043091297	43.695380774032465	59.05579236928295	42.20077016405549	41.545406012866614	59.82936664632469	0.0	49.96422561446005	74.6172252931874	79.89600117936806	73.43761474627304	0.0	15.586010620307636	16.005633983162074	0.0	75.49661329056107	43.273464495204216
2L_41437	33.517680576504105	47.615646501440374	20.795641233597436	66.92288571483203	18.22389882091375	37.2960372960373	49.20152946468736	4.4538866842149805	59.23669290005924	22.14250918914131	21.238572889265114	19.670905746855116	26.835191670356508	54.2667209333876	46.15015414151483	34.743937182961574	20.965679183177137	9.351212852306944	28.45840803665443	0.0	36.76132708390773	44.515669515669515	0.0	0.0	9.734633880419759	15.788808892257167	59.60896518836434	23.513090913366014	40.02430566926097	25.254985153676586	0.0	43.4593654932638	30.634439236589778	42.73504273504274	36.387453605996654	38.521728662573736	49.774592203876736	36.408982095883054	0.0	68.41255507210683	83.01166313867098	81.16482104921411	25.13826043237808	0.0	16.005633983162074	0.0	0.0	70.4811040160133	29.62567953902443
2L_41438	0.0	0.0	0.0	0.0	0.0	0.0	0.0	0.0	0.0	0.0	0.0	0.0	0.0	0.0	0.0	0.0	0.0	0.0	0.0	0.0	0.0	0.0	0.0	0.0	0.0	0.0	0.0	0.0	236.5072607729057	0.0	0.0	0.0	0.0	0.0	0.0	0.0	0.0	0.0	0.0	0.0	207.52915784667744	0.0	0.0	0.0	0.0	0.0	0.0	0.0	0.0
2L_41439	21.558925934309954	45.94032963717859	26.751951889289725	36.89614841106737	16.41052571119116	31.985606477085316	4.520991869448222	25.783082344576	16.329285484898133	42.72688689053657	29.273301987481563	27.41382411670023	14.383898778778224	29.08743975264041	23.74741301619455	22.347667127028608	35.96092306295364	36.08879286596743	6.101582811597156	0.0	35.46791040805831	26.029953187732186	0.0	0.0	50.09135410705274	20.31105706865408	17.69589950616643	26.466769458557952	23.403687157296883	39.450377342859284	0.0	18.63568173982725	24.63049333892938	38.48268279274327	20.804261544934867	27.874780292530332	27.441894076118327	64.40126437245944	0.0	58.67157004534726	65.715665156507	59.01555695477911	64.67677780292986	274.8763056624519	75.49661329056106	70.4811040160133	0.0	0.0	9.527774892979268
2L_41440	33.982397118292724	24.13791438764525	21.083969014999134	9.692965620989536	29.56251177881329	12.604380022057663	28.504971266988964	27.09383407555387	34.31885649570156	67.34853314894802	24.609190671394092	19.9436392754077	18.138171146341485	0.0	9.358003526095727	0.0	0.0	18.961731433620667	0.0	0.0	0.0	24.61792973058138	0.0	0.0	39.47841123081843	10.671811902912124	18.595517736404815	59.5977391001695	14.756085594150097	21.947263651746674	0.0	58.74922891637047	0.0	69.32409012131716	81.98213117468916	29.29186906534528	43.2554638860132	0.0	0.0	83.2332992385078	77.68855822336626	78.71232363072758	0.0	0.0	43.273464495204216	29.625679539024425	0.0	9.527774892979268	0.0
2L_41441	0.0	0.0	0.0	0.0	0.0	0.0	0.0	0.0	0.0	0.0	0.0	0.0	0.0	0.0	0.0	0.0	0.0	0.0	0.0	0.0	0.0	0.0	0.0	0.0	0.0	0.0	0.0	0.0	0.0	0.0	0.0	0.0	0.0	0.0	0.0	0.0	0.0	0.0	0.0	0.0	0.0	0.0	0.0	0.0	0.0	0.0	0.0	0.0	0.0
2L_41442	0.0	0.0	0.0	0.0	0.0	0.0	0.0	0.0	0.0	1177.5788977861516	0.0	0.0	0.0	0.0	0.0	0.0	0.0	0.0	0.0	0.0	0.0	0.0	0.0	0.0	0.0	0.0	0.0	0.0	0.0	0.0	0.0	0.0	0.0	0.0	0.0	0.0	0.0	0.0	0.0	0.0	0.0	0.0	0.0	0.0	567.4724775848372	0.0	0.0	0.0	0.0
2L_41443	99.02951079421669	140.68259193607383	0.0	0.0	0.0	0.0	0.0	105.27368526326319	50.00500050005001	0.0	0.0	0.0	0.0	0.0	0.0	0.0	0.0	0.0	0.0	0.0	0.0	0.0	0.0	0.0	0.0	0.0	0.0	69.4704958803996	86.00264028105664	0.0	0.0	0.0	0.0	0.0	47.78150473514712	0.0	84.03502579875291	0.0	0.0	53.900800965902356	0.0	0.0	0.0	0.0	63.05249750942635	86.333419666753	0.0	55.530566800495336	0.0
2L_41444	20.008003201280513	28.423625717696552	24.82744922786633	30.437230820739927	17.405682955484966	9.894867037724179	39.16040100250626	31.90437196243792	13.470734828584899	8.811814881392971	16.90417025880285	7.82821759313622	10.679310970856163	7.198646654428967	22.03905320227443	18.435558505244913	27.81161524299008	37.21401033060926	15.10037977455133	0.0	0.0	25.767882910740052	0.0	0.0	7.747973904823888	29.322073657049028	3.6495284809202646	37.42900186209284	14.480036373851371	31.587138865677126	0.0	28.825089357777006	18.286884646331654	20.408163265306126	32.179380739997036	19.162594615310912	67.91402084960441	21.733933189889374	295.77048210588583	43.56064731121905	27.95290697526676	39.32208721638945	20.00800320128051	0.0	59.44949765174485	40.7000407000407	0.0	78.53608733212911	117.89811245121966
2L_41445	31.748450675607028	36.08180466754225	23.637532619795017	32.60075807629447	16.571472762022605	32.972209138012246	37.283542405235885	23.625214989456403	16.03139588570256	25.16846089827915	13.794853967675898	27.32778032837061	10.167478709299584	34.26816898319488	24.479906892422697	8.775994495696253	21.18294010735514	42.516524755955146	35.941642274272105	0.0	27.856705108919716	27.599505416862932	231.31014063656554	0.0	14.753266373175022	31.904846984353863	31.271542618248127	40.089515433572565	33.086507983774375	21.871452723761365	0.0	32.932291209273735	46.427841848199535	12.953367875647668	49.019367552119846	25.541852149164413	64.65907425448087	27.589707935351797	0.0	20.736448039990933	43.54886472948413	53.48211344198046	38.09814081072844	0.0	84.90035124488172	22.14250918914131	0.0	56.96918252071542	22.449511049649338
2L_41446	50.020008003201276	71.05906429424137	0.0	0.0	0.0	0.0	0.0	79.7609299060948	75.77288341079006	0.0	18.111610991574477	19.570543982840544	0.0	0.0	0.0	34.56667219733421	0.0	0.0	113.25284830913496	0.0	0.0	0.0	0.0	0.0	0.0	0.0	27.371463606901983	0.0	0.0	21.536685590234402	0.0	0.0	0.0	0.0	96.53814221999112	86.23167576889911	0.0	0.0	0.0	54.450809139023804	0.0	0.0	0.0	0.0	31.847945170577592	0.0	0.0	84.14580785585261	0.0
2L_41447	21.468441391155	0.0	8.879890599747812	16.329463250542954	21.788865889530452	31.851360318513606	6.002689204763733	41.840526734194746	25.294500252945003	18.91002609583601	18.138051299591375	19.599114120041776	22.917645441107382	15.448190630672382	11.823871608519495	29.67182956501098	53.714988272227565	15.972144579852735	8.101298638171698	0.0	0.0	31.104844061048443	0.0	0.0	24.94055833596595	17.97849771673079	15.66366968453369	25.100653621020292	12.429578668357088	30.811608581649224	0.0	30.92911047878263	32.70282290767339	51.09489051094891	3.452824064802602	61.683972447825646	30.36302027035233	38.86725278483866	0.0	54.530299371343546	24.539944212526823	42.192312560651445	42.93688278231	0.0	22.781741800851123	56.14823133071308	0.0	40.127927833934585	25.300762817998958
2L_41448	22.332395372727678	12.690274807900966	38.79642407816925	12.739957091824513	15.542204370273591	6.62663077241665	11.239659513247812	30.8626954291161	18.042806558560187	29.506532746350043	17.78981015846678	17.475292121351924	30.99189561929555	28.925769244675852	12.299699395346776	27.77932107339297	18.6255464269683	29.906840192799432	30.33834843087534	0.0	19.594875939941705	21.57106371229378	0.0	0.0	20.755392510416613	25.2477080691675	24.441033562427286	34.46622779669939	32.970943870846995	25.000216348026086	0.0	27.025983552758582	8.164531641642377	22.77904328018223	32.32598384131821	28.23318040360615	30.32152183718101	9.703532813709153	198.07863721897596	9.724244730067122	34.0366728131225	48.906286150680266	53.59774889454643	0.0	54.03268693176809	38.93853552167902	0.0	52.59592181240537	47.37409347698212
2L_41449	21.891897808621028	10.36663684530801	22.637607223026613	10.407222112599483	22.218642552033284	21.653077105254255	27.544904315123496	13.575486395132375	16.58148695405454	14.462264096368813	22.459206484527783	15.703049061036182	33.10705634061474	15.752900010436296	18.085639118353225	25.214245443533706	6.08605499176709	16.287188741643654	37.17492080709231	0.0	24.01046856429403	15.859187332949894	0.0	0.0	21.193750725885963	22.916395489320045	21.962365290837624	20.476603177252134	26.933837661521828	31.41935523398544	0.0	18.923504885418176	3.3347873005963935	29.772981019724604	33.44883156189495	35.643709671501284	40.25049430703201	27.743725657357853	0.0	19.85924561080883	31.975091681624292	63.00021788855846	43.78379561724206	0.0	34.84665381522074	34.98961444625755	0.0	53.19526570319128	45.14966792419242
2L_41450	17.32141619898843	14.764215478803507	17.1949825041053	9.881344811503466	19.589081347427424	23.12881464824928	17.435372884508087	12.889516587887169	10.495749221565266	13.73148538054523	26.3418342195479	9.487910369066158	20.33974775014654	14.956905416269374	7.631898282059696	19.15213498424737	11.557052835956302	23.196294778514044	19.609150413949163	0.0	7.599072913104601	18.40400471142521	0.0	0.0	12.073697851686696	15.230900450834655	36.01813797600813	24.302399618938374	12.034291714239727	19.39062716746193	0.0	17.967299514882914	22.163962663221753	31.80212014134276	35.10167786020172	25.879659582939333	32.33715303704662	18.815595871105643	0.0	49.02496879372179	38.27922982189598	30.637880675667393	0.0	0.0	57.34880868878566	21.141010540303828	0.0	31.08141972154933	73.48843475758002
2L_41451	33.48588012054917	21.142431273884338	18.46747646550968	23.347724021411985	21.03874770900175	16.560289805071587	18.72565664635973	19.776271045660447	24.423694741390648	0.0	26.944028496004538	27.65871187555909	23.830872299291926	24.095659769284058	36.8850947332183	17.998282449617665	6.206159302800064	16.608605749068882	4.2120603925219084	0.0	24.484299442982188	34.14122247139325	0.0	0.0	38.90159193959015	30.3792262177396	30.539697534835614	28.710956361956416	21.002921829548363	22.427576948616018	0.0	41.81005370983823	30.605374303727736	15.180265654648956	30.51850947599719	38.48518053291285	34.73022508343147	32.33283419520544	0.0	28.351616750945222	39.69438161469656	29.771371535748365	11.161960040183056	0.0	37.90328503033447	29.192818566632607	0.0	37.554258079120565	52.617905215421
2L_41452	4.004869921824939	5.689369526826516	9.939093236645835	22.846573379538242	15.677912956227267	8.9126559714795	30.23413312693498	27.67304594236514	28.311654694881252	15.874225337803514	15.951239092252685	23.50383958723497	12.82564307774392	30.259017187121763	11.028529482347297	38.74630249570469	13.360481832416806	26.815978032350795	22.66907502919777	0.0	0.0	13.539190928896812	0.0	0.0	13.9577471079548	22.638365691104028	24.10656680411793	25.285217250586616	29.563407596613214	22.416452158462935	0.0	31.156530408773676	40.264014805444276	12.254901960784315	27.05276371034065	25.315290435422995	27.18780246430242	26.102027605504396	0.0	37.05680066405787	27.467094420883782	30.358964395006556	36.043829296424455	0.0	35.698840501660506	27.93140048042009	0.0	35.93154322384992	63.716994596798855
2L_41453	29.365618733586714	17.878788962350843	20.822336536849807	14.359027376921595	12.773104950216823	21.78394989691524	21.113438281197215	8.919208250802784	14.82818371695963	33.25640019421737	27.341790149026426	14.772117922862954	11.195683302780315	18.112127654275707	20.794228631157516	40.586627517965375	24.491358224250572	18.72643395327193	18.996626674018362	0.0	9.202129372736852	18.23433306103396	76.41053854147563	0.0	14.620695301785771	26.348461566026085	20.660360206493415	17.65745594906177	20.037842376138354	34.31862094053613	0.0	14.50505138414453	34.50798514776319	4.278990158322636	26.313562941435322	36.16048021117721	28.4791358291024	22.784825124188693	0.0	41.10022564023877	39.9606850795913	38.86778839103963	12.585265171537165	0.0	26.71030061374929	25.600795819024317	0.0	39.99056222731435	7.41592748409469
2L_41454	0.0	0.0	0.0	22.82792311555495	17.405682955484966	29.684601113172544	33.56605800214823	0.0	60.61830672863204	52.87088928835784	14.489288793259584	0.0	21.358621941712325	43.19187992657381	0.0	82.96001327360212	66.74787658317621	0.0	90.60227864730798	0.0	0.0	0.0	0.0	0.0	0.0	0.0	21.897170885521593	0.0	69.50417459448659	0.0	0.0	0.0	0.0	0.0	0.0	22.995113538373097	33.957010424802206	43.46786637977875	0.0	21.780323655609525	0.0	50.556969278215	0.0	0.0	25.478356136462075	139.54299668585384	0.0	0.0	0.0
2L_41455	15.780960271432516	28.023292961109277	9.7911067377501	15.754482150171723	15.444479242190887	20.486555697823302	9.927988986550883	16.77600779245562	23.90581110424926	15.637868662753725	11.428171442570937	13.892329813171317	12.634677768336864	17.03341743583192	10.864322001121199	13.63192706373744	6.580776564538498	30.81949024563134	4.4663095107827875	0.0	8.654074987559767	9.526858118407414	71.85972980741592	0.0	4.58330850707892	27.25713889246811	25.906512033574842	16.605824769801753	22.270703831331968	25.480022388446336	0.0	10.230876786140572	21.635187468899417	20.12072434607646	24.74639701977237	27.205486439765355	6.695748534468039	21.42782145482051	0.0	25.768270240439435	28.56135693503569	24.922449644190493	11.835720203574388	0.0	35.167308470046244	30.95496053242532	0.0	33.1842622530123	27.897018157471692
2L_41456	21.28510978859629	12.095159879870872	26.412180029645032	16.99951721371113	7.40667359807871	9.47380886590613	35.70857234271088	15.839049910430171	15.047097414908665	5.6245626902508326	18.496964416927128	16.655782113055785	13.633162941518501	4.5948808432525325	21.101221151113815	23.534755538610533	17.752094835951116	14.252174169169507	9.638540281628508	0.0	28.01395094757189	14.391636732062265	0.0	0.0	14.83654577519468	32.08494381926337	20.965376379754712	5.972713063099922	25.87921394475564	20.162003531283272	0.0	14.719194565673366	31.126612163968765	4.342162396873643	28.75604236340161	34.248041440130145	32.51203125778934	23.12120552115891	0.0	23.170557080435664	14.598229948398501	43.02720789635319	12.771065873157774	0.0	40.65695128158841	25.9787493830047	0.0	40.58095698012751	30.101645732226295
2L_41457	25.453712423957036	24.106580011547052	5.2641497713779755	12.100478501321856	18.452584699670343	25.17603556115023	17.7924799016147	29.31355104582858	8.568576459549892	0.0	7.6803889103171725	14.938312239606544	4.5286563182341135	18.31589888708019	9.345855533634332	20.521624515249915	7.076256928982332	18.937116464213112	19.210348999212854	0.0	27.916974916598036	22.537141208711958	0.0	0.0	0.0	10.65795840411994	20.892800433827396	26.784167818881887	11.052697604272533	23.74533746599622	0.0	18.33530132234193	23.2641457638317	17.308524448290783	30.703390104583935	26.81602379312657	39.59936957803632	41.47410011571274	0.0	41.56262540944959	30.71180094485664	30.37210111694295	0.0	0.0	48.61945069744602	40.682429258803126	0.0	40.440477682922385	22.498082038506215
2L_41458	11.238733169997078	10.643925564899739	13.94587327663871	10.685596414426751	19.553957924771034	22.23225761628513	18.85445367335036	13.93860601594218	15.13334367445151	14.849103411136035	18.99054664152861	5.862937135096288	11.997391767029848	12.130696119996845	14.442864440924971	5.177736148779141	24.995383665079355	8.361420739166316	12.723094154713673	238.8230798624379	8.217568339352702	23.520454834937066	0.0	0.0	30.46490312596019	16.47055723189227	22.549818699457653	28.90843332585218	24.40082552872929	19.355859575174367	0.0	32.38279048982209	34.239868080636256	11.463507833397019	43.38129738277017	23.680485665233277	41.327121972867786	24.41641711053678	0.0	10.195222192633423	18.556294587742656	20.50999199479235	44.95493267998831	0.0	19.08199389662425	32.659566476914584	0.0	31.51046683176751	19.867431253721005
2L_41459	17.912158773375367	16.964161512388927	22.226766361122717	6.8122304059816825	33.761936792460176	17.716753404938544	10.016667735111225	22.21518388777143	24.119342506723264	23.666323767931186	10.809609483400115	14.016418833021001	25.495066385965984	25.77834490136561	16.442046390247366	16.504428138069443	39.83734412394194	26.65266513325	6.759305197500138	0.0	0.0	14.417930830841915	0.0	0.0	0.0	15.00033000726016	29.405153351141966	25.131226889742607	10.370598523537888	15.424568973273848	0.0	5.161130494023411	5.457109303716509	42.630937880633375	17.285148485187204	24.017429791906128	15.200001621333506	38.91459414024042	0.0	35.747851554121596	40.94972420360749	45.26111135138614	0.0	0.0	26.611072334977138	26.026213602340274	0.0	53.5690729671039	31.664474781356798
2L_41460	28.63852454321553	0.0	5.922809212100536	2.722902221670381	10.38070186001416	3.5407630344339207	12.011223287039408	25.370240606287865	12.050864287986736	6.306410845008602	10.369646799460364	14.939928415332998	20.381158230650513	15.455711658243303	21.030449988538404	13.193900196061357	15.923300645450992	10.65328046465348	27.017475984165603	0.0	10.469998220100303	9.220737068838336	173.87675615523716	0.0	22.180178461715904	14.989375530623894	18.283178222331806	26.78706559750559	18.653445104776402	14.385751036904384	0.0	20.629445645536613	26.174995550250756	9.737098344693282	18.42402714227679	8.228533812416856	0.0	5.184823399730182	0.0	23.381506163884616	27.2798795611504	18.091223183781903	14.319262271607768	0.0	24.31235541746138	37.450378248820314	0.0	32.117971450335176	16.87538707919113
2L_41461	0.0	0.0	0.0	50.976416853094705	11.105188343994314	0.0	10.707922149122806	6.785217995483758	6.445957095709571	0.0	36.977872441131225	19.978263649149724	6.813622885051456	0.0	7.0306875449964	17.643405600722673	31.939901880621424	0.0	14.451535331113575	0.0	0.0	0.0	0.0	0.0	14.830106302201973	40.08877257799672	6.985425608011445	8.95518110958276	11.086277848729956	16.489024905023214	0.0	0.0	0.0	13.020833333333332	18.478003784295176	29.342723004694836	10.832640044370493	55.46680866169684	0.0	55.5852009960868	4.863964637031503	32.25639966969447	0.0	0.0	24.383583021223473	44.515669515669515	0.0	14.316474253252702	45.13287117273252
2L_41462	12.558396543929272	23.787492060924524	20.777882359785654	2.3880619826263714	18.20833614045182	12.421395854359133	7.02278754101308	11.125207985763293	10.56894758647513	11.061800064600911	9.094472470577108	8.189211401871791	8.937425065276718	9.036729788224237	13.83322297495449	5.785711144899664	17.45647925157789	14.01484078206549	18.95607025498758	0.0	9.182483494485918	24.260538778045184	0.0	0.0	4.863160392865549	15.775325707891449	16.03486253999553	23.4930114164289	9.088665016892193	12.616709064817082	0.0	32.56668934273184	15.30413915747653	21.34927412467976	36.35637977712731	21.649968126435816	28.41833494133745	4.547236235288554	0.0	18.227768729715912	25.52023802726008	37.02186264395334	37.675189631787816	0.0	29.318603666851107	25.546139978249286	0.0	28.168366079841356	7.40009501722002
2L_41463	17.436943652516586	18.578359184088008	16.22781252332748	17.407687035649946	15.169025608159417	32.33760459193985	25.59617139781423	6.9511526285436105	11.005991661860715	34.55767330097199	12.627392634410308	22.172408211773107	16.287255060042966	23.526035086728726	14.405250425675149	6.024960205137845	3.6356669103775383	4.864792813338873	9.869968105198069	0.0	19.12438981243755	8.42125119581767	0.0	0.0	20.257041600873485	24.64149364687535	19.083350349320728	18.348365741644002	13.250295623559857	15.015350380385748	0.0	45.21783692940742	19.921239387955776	13.339261894175188	27.34317322993968	20.04020566261061	11.097555652392003	23.676361189519323	0.0	26.099587484156363	14.948743250850045	33.04524003511608	26.155415478774877	0.0	22.204347722305766	7.600719028020051	247.02336841065164	19.555450825252247	15.41220322839421
2L_41464	11.210888014439625	7.963165581287198	0.0	15.988682570928994	9.752755458190547	4.158220281719424	18.807739761066475	20.856107457816293	8.491415179253774	22.218469769550033	8.118640947624009	15.35207909917509	29.919167385474662	6.050320515729321	12.348926322600882	11.621042453992292	18.700091209694875	18.766584969466766	19.03735700565219	0.0	12.295812660998298	13.53587331288875	0.0	0.0	6.51201923390001	10.561981934786099	30.673566992297253	3.93229221964526	21.906332901778576	21.721391298555456	0.0	9.690767605702048	10.246510550831914	22.870211549456833	18.932294329020557	25.769252450092207	14.270098720542949	24.355922842872026	0.0	18.305932403514007	34.172897346965755	21.24606770696857	16.816332021659434	0.0	10.70702787895919	39.09437871702023	0.0	44.00535482303404	29.72731137277751
2L_41465	7.267547493422869	36.13529881827248	22.54531156718773	12.437749065925045	6.322301444171708	13.477997169620595	36.57680152939799	11.588689593472632	11.009255113799	4.801100028038423	18.42040791730184	4.265188977728036	15.51627094357159	15.688673954055718	8.005289895562987	30.133733509314336	9.091862358901873	20.27598042475746	16.45482451341027	0.0	0.0	21.059370577532178	0.0	0.0	21.10734180891608	2.2822963187473295	19.88438423629648	2.5491397672941285	17.356722621584634	20.33931611709313	119.56287811760204	12.564234649646316	3.321191058822279	25.945144551519643	17.532872382429815	18.793263659048435	15.41784202015667	11.841690803979755	0.0	21.75610535651137	17.99919308232859	21.42456197483042	0.0	0.0	27.763664581615455	31.67905317645866	0.0	18.338671245085745	32.11827748393122
2L_41466	0.0	15.701890193541498	27.430552698206316	6.305345167205143	9.615315274168696	16.398483140309523	18.542692695662492	17.624737611718803	0.0	14.603571449433673	16.008458869666732	8.648988998053545	5.899506624261012	11.930113395727826	18.262349609550967	7.638182357020864	0.0	12.33474525050634	25.025432095366916	0.0	24.245069159059774	16.014143691708515	0.0	0.0	25.680995806293385	6.942091846651968	6.048260278413517	7.753753204238511	28.79682543796372	4.7589519455309395	0.0	9.55420098217186	0.0	22.54791431792559	26.664988550053913	0.0	0.0	48.02537660900019	0.0	30.0799283857065	33.6913176211066	9.309626060250038	0.0	0.0	49.261985089100854	28.907582458878963	0.0	37.187324328629344	97.6946027639757
2L_41467	0.0	0.0	0.0	20.393222108699952	7.774644164254908	6.629651114610094	22.489564841913356	33.25189785206991	31.589302959466412	11.807992594027043	16.179925954186864	6.993302863512756	19.08062853498457	0.0	4.922122182823368	18.52798837924569	7.453614294839639	9.973490462351071	20.23478420108519	0.0	0.0	12.94853733322284	0.0	0.0	31.147278869893665	16.839477123009015	14.671304102879098	6.269443110446271	15.522810187465097	15.391760713531244	0.0	23.17568715912427	8.168252941387884	0.0	4.312095687128136	10.271290459255075	30.33534203856532	29.123866717536355	0.0	14.593015393685505	13.620874535059961	37.63736698013575	26.811089066437876	0.0	11.380487244180873	15.582513303570733	0.0	10.022837034182384	63.194248059541614
2L_41468	15.711412770236299	0.0	19.495913656497596	8.962886479665002	6.833962057842655	15.54001554001554	0.0	2.783679177634363	15.866971312515867	27.678136486426645	9.481505754136213	8.196210727856299	8.385997396986408	16.958350291683626	2.884384633844677	10.857480369675491	8.735699659657142	11.689016065383681	17.78650502290902	0.0	11.487914713721166	10.117197617197618	0.0	0.0	18.252438525787046	3.2893351858869107	17.194893804335866	11.021761365640321	11.370541383312775	20.294184498490115	0.0	4.527017238881646	19.146524522868614	5.341880341880342	15.161439002498605	15.047550258817864	13.332480054609839	22.755613809926913	0.0	5.701046256008904	15.963781372821344	11.027828946904092	15.7114127702363	0.0	30.01056371842889	9.131419387829645	0.0	8.810138002001663	37.03209942378054
2L_41469	0.0	0.0	0.0	0.0	0.0	0.0	0.0	0.0	0.0	0.0	0.0	0.0	0.0	0.0	0.0	0.0	0.0	0.0	0.0	0.0	0.0	0.0	0.0	0.0	0.0	0.0	0.0	0.0	0.0	383.7445796078131	0.0	0.0	0.0	0.0	0.0	0.0	0.0	0.0	0.0	0.0	0.0	0.0	0.0	0.0	0.0	0.0	0.0	0.0	0.0
2L_41470	0.0	0.0	0.0	0.0	8.00073606771823	13.644891693672182	7.71452552582206	4.888412214382296	9.287983207326361	0.0	0.0	3.598336417107643	14.726629575195643	0.0	0.0	6.355598265175897	0.0	10.2635263013125	0.0	0.0	0.0	4.441696514867247	0.0	0.0	0.0	5.776393497167257	30.195911071028835	0.0	0.0	3.9598408777541683	0.0	23.84965179508379	8.405791253942317	0.0	4.4374943421947135	15.854979784900774	7.8043785685521	19.980538955057774	0.0	0.0	31.53820222435436	7.746377406605801	27.590773645293016	0.0	17.567159249812033	16.035663315213036	0.0	0.0	0.0
2L_41471	0.0	18.795649934779096	16.417611500208505	0.0	11.509830834261313	0.0	0.0	21.097357977860433	6.68083002632247	0.0	9.58131107786396	10.35310828781848	7.061892544830659	14.280716035101998	7.286866443397078	0.0	11.034567991145861	0.0	29.95621898595203	0.0	58.04420065880167	0.0	0.0	0.0	0.0	0.0	0.0	0.0	0.0	5.696613192558628	0.0	0.0	36.277625411751046	26.99055330634278	0.0	0.0	11.227351624934599	0.0	0.0	21.603964759612687	5.041194117733056	11.143911356871502	0.0	0.0	0.0	11.534424489890077	0.0	14.838127161265959	23.38869437291402
2L_41472	0.0	0.0	0.0	13.424966786632169	2.0472358733047606	0.0	0.0	2.5017030343406272	9.506471530494384	6.218611558160186	5.112639108519344	5.524474249596851	2.5121758884875267	15.240533723490998	20.737659278184292	6.50510585758762	0.0	10.504963069802328	0.0	0.0	10.324232522364868	9.092363869128151	0.0	0.0	10.935690484965065	5.912276013423231	12.877596896190084	6.603532493672165	8.174998932140763	12.15897371777036	0.0	4.068447561779376	4.301763550985362	28.804608737397984	6.812821366461207	13.523290487041308	3.9939834633108684	10.225278217038687	0.0	2.561775946051048	7.173355432050301	5.94645101928117	14.11990624382254	0.0	0.0	20.5161030893148	0.0	18.47464368350613	0.0
2L_41473	13.218770654329147	6.259584989515195	10.93523606440854	7.540909433677702	3.8331616396348913	9.805924412665986	14.78415138971023	4.684087569017103	4.449883190566248	17.465215113232812	4.786349331705974	3.447934041021796	2.3518482587503455	0.0	2.4267721503628024	6.089948539934838	14.699532371126443	4.917266983010843	4.988215341256282	0.0	19.33067536547058	14.896152536601974	0.0	499.3757802746567	5.11888613037803	2.767476614822605	7.233447461059941	15.455233914965303	13.393220160622976	9.485821068957177	0.0	19.043991620643688	0.0	4.49438202247191	14.882059677059305	7.596138629529989	7.478173082315991	23.931746658529875	0.0	9.59313131797633	13.431100552773733	3.7112981192996783	39.656311962987445	0.0	8.416445734966123	11.524056467876692	0.0	17.295587772019445	0.0
2L_41474	4.747661776575037	0.0	5.891259138815739	8.125192973333116	12.390486171701161	7.0438036539731455	0.0	12.61754823373251	2.397334164409177	0.0	1.719068161912154	5.57262947308002	5.068147579389365	5.124460330271469	7.844408766911237	6.561808959493953	7.919239594614125	5.298265877578269	0.0	0.0	0.0	4.585809670555433	0.0	0.0	0.0	2.9819057956321045	2.597969427095782	9.99164032759258	18.554080506155316	14.309119917579467	0.0	0.0	21.696303817681624	9.685230024213075	4.581471156202968	13.64116904818743	16.115191388041723	5.157204485736461	0.0	15.504637178569489	7.235883469714662	21.99370979899749	0.0	0.0	12.091423251202341	20.694935949173235	0.0	13.311201242733748	16.78549397610585
2L_41475	0.0	0.0	9.747956828248798	11.203608099581253	6.833962057842655	0.0	6.589490553306343	8.351037532903089	5.95011424219345	5.1896505912049955	2.8444517262408633	6.1471580458922235	4.192998698493204	0.0	6.489865426150524	10.857480369675491	16.379436861857137	4.38338102451888	8.89325251145451	0.0	17.231872070581748	1.8969745532245532	0.0	0.0	18.252438525787046	2.467001389415182	8.597446902167933	5.510880682820161	1.7055812074969163	3.382364083081685	0.0	10.185788787483702	0.0	4.006410256410256	15.161439002498605	4.5142650776453594	3.3331200136524597	0.0	0.0	4.275784692006677	8.979627022212005	8.270871710178067	23.56711915535445	0.0	12.504401549345369	10.27284681130835	0.0	8.810138002001663	20.830555925876553
2L_41476	0.0	0.0	13.919279315394165	12.798263531604032	0.0	0.0	0.0	11.924593639660245	5.6641819788386165	14.820787043075136	16.246570958117154	4.388817643749139	0.0	0.0	0.0	7.751793765077239	28.06618380356665	0.0	12.698831961436188	0.0	0.0	21.669787116011374	0.0	0.0	0.0	0.0	18.41466887970065	0.0	19.483435670079192	4.82973727195188	0.0	0.0	10.252372398973122	0.0	5.412321474576162	0.0	0.0	0.0	0.0	6.105468301629672	8.548111764851704	23.620246897716772	33.6519046978059	0.0	0.0	0.0	0.0	31.450378222248503	0.0
2L_41477	0.0	0.0	0.0	4.445819684666902	6.779638035125306	5.7811822517704865	19.61132959584972	0.0	11.805632073541217	20.593589627420776	0.0	6.098293514525831	4.159668025214244	8.411773117655471	0.0	5.385586447279417	0.0	0.0	0.0	0.0	0.0	11.291371585489232	0.0	0.0	0.0	4.89478177104952	0.0	0.0	0.0	3.3554772461732463	0.0	26.946188461642105	14.245744796029427	15.89825119236884	18.801148524561068	22.39190308784343	0.0	0.0	0.0	12.725387827403019	5.938831226137035	3.282050204865574	70.13934349574487	0.0	34.734006974588596	0.0	0.0	8.740105108504036	27.553294960777887
2L_41478	0.0	8.207175369281856	0.0	3.295722547619895	5.02580120694616	4.285637756468635	9.692026176224298	9.21222290017359	17.50322351032982	0.0	2.091853714996227	2.2603574664918957	3.0835959786208123	18.707148936966263	0.0	15.9695173852151	9.636552600399627	12.894424321978931	6.54023519993826	0.0	0.0	13.95064373850467	0.0	0.0	13.42312509144504	18.1427090983509	3.1613475939615734	4.052786736688014	10.034486019828647	12.437213835256168	0.0	0.0	10.560487303126116	11.785503830288745	5.574978160023058	9.95958070165246	0.0	0.0	0.0	9.433434229153212	0.0	14.598064199366737	0.0	0.0	7.356743963975496	15.10962029524198	0.0	35.63511328564491	0.0
2L_41479	16.88390626055244	0.0	6.98361086202899	6.421172403342092	14.687918452676751	4.174929548063877	4.720829053114992	11.965665718786514	8.525536824635392	0.0	8.151264648332027	8.807868244860499	0.0	6.074632940304582	15.498186092299758	15.556986798341004	0.0	6.280665348564366	6.3712853813405435	0.0	0.0	2.7180530911874197	0.0	0.0	6.538186934610286	0.0	6.159364944836728	27.636655364590656	4.88763569909564	7.269558626324816	185.1783267286397	19.45941738504349	0.0	5.7405281285878305	5.43096322477562	12.936401416535956	4.775813750905017	24.453793944996082	0.0	18.379492407431687	12.866331255706754	23.701602512749094	33.76781252110489	0.0	3.583350891752703	14.719302893814948	0.0	15.779351645376114	9.948922233254473
2L_41480	0.0	0.0	0.0	0.0	0.0	0.0	0.0	0.0	0.0	0.0	0.0	0.0	0.0	0.0	0.0	0.0	0.0	0.0	0.0	0.0	0.0	0.0	0.0	0.0	0.0	0.0	0.0	0.0	0.0	0.0	0.0	0.0	0.0	0.0	0.0	0.0	0.0	0.0	0.0	0.0	0.0	0.0	0.0	0.0	0.0	0.0	0.0	0.0	0.0
2L_41481	NA	NA	NA	NA	NA	NA	NA	NA	NA	NA	NA	NA	NA	NA	NA	NA	NA	NA	NA	NA	NA	NA	NA	NA	NA	NA	NA	NA	NA	NA	NA	NA	NA	NA	NA	NA	NA	NA	NA	NA	NA	NA	NA	NA	NA	NA	NA	NA	NA
2L_41482	NA	NA	NA	NA	NA	NA	NA	NA	NA	NA	NA	NA	NA	NA	NA	NA	NA	NA	NA	NA	NA	NA	NA	NA	NA	NA	NA	NA	NA	NA	NA	NA	NA	NA	NA	NA	NA	NA	NA	NA	NA	NA	NA	NA	NA	NA	NA	NA	NA
2L_41483	NA	NA	NA	NA	NA	NA	NA	NA	NA	NA	NA	NA	NA	NA	NA	NA	NA	NA	NA	NA	NA	NA	NA	NA	NA	NA	NA	NA	NA	NA	NA	NA	NA	NA	NA	NA	NA	NA	NA	NA	NA	NA	NA	NA	NA	NA	NA	NA	NA
2L_41484	NA	NA	NA	NA	NA	NA	NA	NA	NA	NA	NA	NA	NA	NA	NA	NA	NA	NA	NA	NA	NA	NA	NA	NA	NA	NA	NA	NA	NA	NA	NA	NA	NA	NA	NA	NA	NA	NA	NA	NA	NA	NA	NA	NA	NA	NA	NA	NA	NA
2L_41485	NA	NA	NA	NA	NA	NA	NA	NA	NA	NA	NA	NA	NA	NA	NA	NA	NA	NA	NA	NA	NA	NA	NA	NA	NA	NA	NA	NA	NA	NA	NA	NA	NA	NA	NA	NA	NA	NA	NA	NA	NA	NA	NA	NA	NA	NA	NA	NA	NA
2L_41486	NA	NA	NA	NA	NA	NA	NA	NA	NA	NA	NA	NA	NA	NA	NA	NA	NA	NA	NA	NA	NA	NA	NA	NA	NA	NA	NA	NA	NA	NA	NA	NA	NA	NA	NA	NA	NA	NA	NA	NA	NA	NA	NA	NA	NA	NA	NA	NA	NA
2L_41487	NA	NA	NA	NA	NA	NA	NA	NA	NA	NA	NA	NA	NA	NA	NA	NA	NA	NA	NA	NA	NA	NA	NA	NA	NA	NA	NA	NA	NA	NA	NA	NA	NA	NA	NA	NA	NA	NA	NA	NA	NA	NA	NA	NA	NA	NA	NA	NA	NA
2L_41488	NA	NA	NA	NA	NA	NA	NA	NA	NA	NA	NA	NA	NA	NA	NA	NA	NA	NA	NA	NA	NA	NA	NA	NA	NA	NA	NA	NA	NA	NA	NA	NA	NA	NA	NA	NA	NA	NA	NA	NA	NA	NA	NA	NA	NA	NA	NA	NA	NA
2L_41489	NA	NA	NA	NA	NA	NA	NA	NA	NA	NA	NA	NA	NA	NA	NA	NA	NA	NA	NA	NA	NA	NA	NA	NA	NA	NA	NA	NA	NA	NA	NA	NA	NA	NA	NA	NA	NA	NA	NA	NA	NA	NA	NA	NA	NA	NA	NA	NA	NA
2L_41490	NA	NA	NA	NA	NA	NA	NA	NA	NA	NA	NA	NA	NA	NA	NA	NA	NA	NA	NA	NA	NA	NA	NA	NA	NA	NA	NA	NA	NA	NA	NA	NA	NA	NA	NA	NA	NA	NA	NA	NA	NA	NA	NA	NA	NA	NA	NA	NA	NA
2L_41491	NA	NA	NA	NA	NA	NA	NA	NA	NA	NA	NA	NA	NA	NA	NA	NA	NA	NA	NA	NA	NA	NA	NA	NA	NA	NA	NA	NA	NA	NA	NA	NA	NA	NA	NA	NA	NA	NA	NA	NA	NA	NA	NA	NA	NA	NA	NA	NA	NA
2L_41492	NA	NA	NA	NA	NA	NA	NA	NA	NA	NA	NA	NA	NA	NA	NA	NA	NA	NA	NA	NA	NA	NA	NA	NA	NA	NA	NA	NA	NA	NA	NA	NA	NA	NA	NA	NA	NA	NA	NA	NA	NA	NA	NA	NA	NA	NA	NA	NA	NA
2L_41493	NA	NA	NA	NA	NA	NA	NA	NA	NA	NA	NA	NA	NA	NA	NA	NA	NA	NA	NA	NA	NA	NA	NA	NA	NA	NA	NA	NA	NA	NA	NA	NA	NA	NA	NA	NA	NA	NA	NA	NA	NA	NA	NA	NA	NA	NA	NA	NA	NA
2L_41494	NA	NA	NA	NA	NA	NA	NA	NA	NA	NA	NA	NA	NA	NA	NA	NA	NA	NA	NA	NA	NA	NA	NA	NA	NA	NA	NA	NA	NA	NA	NA	NA	NA	NA	NA	NA	NA	NA	NA	NA	NA	NA	NA	NA	NA	NA	NA	NA	NA
2L_41495	0.0	0.0	0.0	0.0	0.0	0.0	0.0	0.0	0.0	0.0	0.0	0.0	0.0	0.0	0.0	0.0	0.0	0.0	0.0	0.0	0.0	0.0	0.0	0.0	0.0	0.0	0.0	0.0	0.0	0.0	0.0	0.0	0.0	0.0	0.0	0.0	0.0	0.0	0.0	0.0	0.0	0.0	0.0	0.0	0.0	0.0	0.0	0.0	0.0
2L_41496	0.0	0.0	44.077717832081525	0.0	0.0	0.0	0.0	0.0	17.936576266322284	0.0	0.0	0.0	0.0	0.0	0.0	24.54734692274459	0.0	0.0	0.0	0.0	0.0	0.0	0.0	0.0	0.0	0.0	0.0	0.0	0.0	0.0	0.0	0.0	0.0	0.0	34.27803600564902	20.412329046744233	0.0	0.0	0.0	19.33398295516063	0.0	14.959489701887291	0.0	0.0	0.0	0.0	0.0	0.0	0.0
2L_41497	0.0	0.0	0.0	31.38519171330506	23.930372189078653	0.0	0.0	5.848538070181288	11.112222333344448	0.0	3.9841478724451154	4.3050803823083585	0.0	23.75311017286326	6.060121250905989	15.207783952138064	18.353793224330158	0.0	12.45654223826625	0.0	0.0	15.942250790735638	0.0	0.0	0.0	6.910926451156337	6.021107594784276	7.718943986711066	4.777924460058702	0.0	0.0	9.511308946337197	0.0	11.22334455667789	21.236224326732057	25.292044071386794	9.337225088750325	0.0	0.0	29.94488942550131	0.0	4.633916001931417	0.0	0.0	28.02333222641171	0.0	0.0	30.85031488916407	0.0
2L_41498	0.0	0.0	6.537050038503225	6.010576209898939	6.874356245180789	7.815934736944947	22.09479906105942	5.600265900624962	2.6601263027968574	13.920868216708941	1.9075098088923148	0.0	11.247420474410573	17.058587719522702	2.9014336563982996	7.281104514430422	4.393667319419175	0.0	5.963879169422476	0.0	0.0	7.6327487665478	0.0	0.0	0.0	0.0	14.413774494768376	3.6956362666091134	20.58795069597567	2.268237708589975	0.0	13.661326605888942	0.0	10.746910263299302	2.541842540988482	15.136493328590564	17.881714248418138	0.0	0.0	8.602116005842557	2.007267512756687	6.655807347212615	15.804279798969562	0.0	20.125300118538018	9.185393387435301	0.0	17.724425942769603	0.0
2L_41499	0.0	81.92692118630181	0.0	0.0	0.0	0.0	0.0	0.0	0.0	0.0	0.0	0.0	0.0	0.0	15.881082454580104	19.926669854933845	0.0	0.0	0.0	0.0	0.0	0.0	0.0	0.0	0.0	18.110692552883222	0.0	0.0	0.0	0.0	0.0	0.0	0.0	0.0	13.91284990817519	0.0	0.0	0.0	0.0	0.0	21.973675536707027	0.0	0.0	0.0	0.0	0.0	0.0	48.50758335219739	0.0
2L_41500	8.095723838668414	0.0	0.0	27.710195689401957	17.606904723756468	0.0	0.0	4.303094484336521	8.17587952023939	0.0	8.794077013250035	15.83743443698079	4.321108485317521	8.738241603642098	0.0	5.594605904770856	0.0	0.0	0.0	0.0	17.758361968692007	7.8197332532592645	0.0	0.0	9.405055028976973	10.169505314583477	17.720253895797818	0.0	3.51538455318935	10.457119014911502	0.0	6.997998572408291	0.0	16.515276630883566	3.9061676042770967	4.6521906002488915	13.739830807723433	8.794077013250035	0.0	17.625695443845856	9.253983917192883	6.8188590548652215	24.287171516005245	0.0	10.309161442499105	14.115621052037236	0.0	0.0	14.311331569223196
2L_41501	18.044027426921687	0.0	0.0	10.29357269321036	5.232383219747015	4.461795872838818	10.090410074265419	0.0	15.185567636518254	0.0	8.711351544413738	14.119607192527903	6.420690031557692	6.492031031908334	13.250473704434935	4.1564832826242375	5.016328148122137	13.424440536440645	0.0	0.0	0.0	5.809630042758877	109.5530236634531	0.0	6.9874365890129555	7.555380942307112	3.2912925564127544	4.219373676171509	2.611736622032088	5.179374694093182	0.0	0.0	16.491853024605845	0.0	5.804133704024006	6.912641493130563	10.207935649173667	13.067027316620607	0.0	3.2737296292173825	6.875199094307106	5.066035776344653	18.04402742692169	0.0	19.147844335684688	15.730690577316343	340.83162917518746	3.3727154069012504	10.63252915971122
2L_41502	4.822391327411436	0.0	17.95196771518126	0.0	10.487929965798859	14.30935026606448	8.090195976907344	10.252921634100398	2.4350688880988445	0.0	5.238380355654596	0.0	0.0	15.615362393522748	2.6559606662849164	0.0	4.021945342567183	0.0	5.459310936692192	0.0	10.578148718192828	9.31598324613573	0.0	0.0	11.204644997630217	0.0	7.916586621179718	13.531882129187526	8.376056456295727	2.076335649624173	0.0	12.50552327277881	8.815123931827356	9.83767830791933	6.9803772288926185	11.08470795258516	12.27663682352662	0.0	0.0	2.6247807651865878	22.049335019617477	6.092699199784887	14.46717398223431	0.0	18.42261855415605	12.612408087076066	0.0	10.816578678306024	8.524851220034082
2L_41503	0.0	0.0	0.0	2.8903571903415823	6.611460967587313	11.275546159267089	4.249966000271998	5.386095525097185	7.675186123263489	6.694246964159	3.6691222267168966	5.947018016491081	8.112964923596152	5.468739318868518	5.580948872927374	7.002654005868224	25.353844593609562	11.308443449301421	0.0	0.0	0.0	9.787800485474902	0.0	0.0	0.0	19.09344331156681	5.545020017522263	10.662913321177612	4.400135084147083	15.270456139432353	0.0	13.138877939823939	9.261574652922489	15.503875968992247	0.0	14.557630017833096	0.0	22.01473336030138	0.0	2.757715398255469	19.305037939225812	2.1337566706567914	15.199878400972793	0.0	19.355650398242506	4.417058680624572	0.0	0.0	8.95660079086785
2L_41504	7.365831381388018	20.927988883052308	0.0	0.0	0.0	0.0	24.714302661236115	7.830274110490649	7.438760404966117	0.0	0.0	5.763826627553339	3.931526953959067	0.0	4.056775382837893	5.090208678194972	0.0	8.220074408113543	0.0	469.57175056348615	16.15730754627049	0.0	0.0	0.0	0.0	4.626322665650109	0.0	0.0	0.0	9.514328420028422	0.0	0.0	0.0	0.0	0.0	12.698278325097089	25.002156435992603	0.0	0.0	4.009150485067117	5.6131102047185495	12.408171773766767	0.0	0.0	9.379710373303093	0.0	0.0	8.260745474453852	13.021053741795109
2L_41505	0.0	0.0	19.527207257872394	0.0	20.534794498044057	0.0	0.0	0.0	0.0	0.0	0.0	6.157025073253205	8.39945806696552	0.0	0.0	0.0	0.0	0.0	0.0	0.0	0.0	15.200155649593851	0.0	0.0	54.845208539764606	0.0	8.61124697745231	11.039452796403786	0.0	6.775586477826555	0.0	13.602851157602634	0.0	0.0	7.59288759033638	0.0	0.0	0.0	0.0	25.695887458865165	0.0	0.0	0.0	0.0	10.019578255912052	0.0	0.0	0.0	0.0
2L_41506	0.0	11.763155913573742	0.0	11.809208537396458	7.203365412320636	9.213759213759214	0.0	0.0	8.362322718758364	5.470172244783644	7.495514684013086	6.479436859183695	2.209823638395067	13.406263406263406	13.681337925398402	5.722185600234381	0.0	0.0	0.0	0.0	9.08166230746876	5.9985411547911545	0.0	0.0	4.809764206119559	0.0	4.531086880872289	5.808766125134763	1.7977747862805336	7.130389148118148	0.0	0.0	3.7840259614453164	16.891891891891895	7.990488122938455	14.274838218500191	7.026577326078159	4.497308810407852	0.0	6.760362283307855	1.5775020444426495	6.9743566853393455	0.0	0.0	7.908189087964369	0.0	0.0	16.25113293612469	0.0
2L_41507	0.0	0.0	4.484132002084224	10.307484635663403	1.5718364629907173	0.0	6.0624284633441325	7.683077656515336	0.0	0.0	5.233875052485953	4.241607026137207	5.786430935185609	3.9004830748288177	1.9902572925017454	2.4972605052257673	6.027729363390405	0.0	8.181923431105954	0.0	0.0	5.235733672888115	0.0	0.0	4.19812813862555	2.2696776513012518	1.9774444773139659	7.605137219490852	1.5691598576897543	4.667737238134107	0.0	3.1236919539942654	6.60565682027461	0.0	5.23078028246911	4.153190428972657	6.133039111003715	3.925406289364465	0.0	1.9668924790358766	6.884491045411343	3.0437295670629503	0.0	0.0	9.203387030494962	9.451170527469827	0.0	22.29000635670454	44.7169766724309
2L_41508	0.0	0.0	19.733090221661804	0.0	0.0	11.796800117968003	6.669654671959705	4.2263158317368426	16.0600001606	10.505570053242229	0.0	12.443881980978905	12.732025245059656	0.0	4.3792117068590715	0.0	13.262960067216683	8.873413655473742	0.0	0.0	0.0	15.360416820270835	0.0	0.0	0.0	9.988054287072663	8.702038713629829	5.577923026893398	3.4526607412103028	0.0	0.0	0.0	14.534587958965952	8.110300081103	3.836471183114002	4.569183144283381	6.747337837856074	8.637167285519704	0.0	12.983404612224653	0.0	6.6971924699446745	0.0	0.0	15.187827867234084	27.72752164479658	0.0	8.917317296429907	28.111958686665517
2L_41509	18.32508704416346	0.0	0.0	10.453908716469089	13.284711290011888	0.0	0.0	0.0	3.0844205915918694	8.070634190434685	8.847042378438873	9.559692512490336	16.30175194928199	13.186306021196987	6.728433687921789	0.0	10.188928201170198	0.0	0.0	0.0	13.398988376377584	2.9500613612763145	111.25945705384959	0.0	0.0	3.8365330018568824	0.0	17.1403840303042	2.6524178778269802	7.890075468571857	0.0	0.0	27.914559117453297	0.0	11.789081542129756	7.020315036637269	0.0	6.6352817838291545	0.0	6.649444605139355	9.309719230505157	2.5724729954647305	0.0	0.0	7.77843894508811	0.0	0.0	0.0	32.39443463612951
2L_41510	0.0	0.0	6.245097598385268	5.7421367179784	0.0	11.200298674631323	4.22160380417162	0.0	0.0	13.299145662882617	5.466954447148765	0.0	5.372548640369116	0.0	13.859260868986743	0.0	0.0	0.0	5.697525222944162	0.0	0.0	9.722481488395246	0.0	0.0	29.233885113170214	12.644015334661798	5.508015263811899	14.12233899827425	4.370770732969511	0.0	0.0	4.3503984965022795	0.0	10.26694045174538	7.284962477586599	11.568383607600428	12.812321695189741	16.400863341446293	0.0	2.7393117534005813	11.505723330308607	6.358551064251888	15.09844184080203	0.0	6.4088267489047315	4.387581389634778	0.0	11.288554647328622	0.0
2L_41511	4.324623541520711	24.57446246435167	10.732642365817822	4.934134242003496	1.8810729263757462	0.0	7.25512502031435	4.5973069435655285	8.734883192774504	5.71388084501441	6.263565512745651	3.384055245378692	2.308276301596612	4.667847632117592	2.3818121017014713	2.988560983977727	3.6067996830344438	0.0	0.0	0.0	0.0	8.354386387028645	78.76992879198437	0.0	0.0	8.148613323308728	4.732957094797344	6.067559851927269	0.0	3.724032091474145	0.0	3.7382339087721395	11.857838742879368	8.822232024702249	2.086620630251242	12.425678908031337	7.339627308404534	14.093022403677717	0.0	14.123103561423028	4.943350032519005	7.285080119489884	0.0	0.0	2.7535056256873434	3.7701846259411327	0.0	4.850045093294255	22.934745298186094
2L_41512	4.3592359131291465	6.192786394696002	5.4092708411091595	2.4868124336642783	0.0	9.701281377581955	3.6565959139734616	0.0	4.402396664744287	0.0	3.156848158602577	1.7055698624440851	2.326750722863281	4.705207017345746	4.801750141891716	0.0	3.6356669103775383	4.864792813338873	4.9349840525990345	0.0	9.562194906218775	6.315938396863252	0.0	0.0	0.0	5.47588747708341	9.541675174660364	3.0580609569406665	11.357396248765593	5.630756392644655	0.0	3.7681530774506182	0.0	4.44642063139173	4.206642035375335	7.51507712347898	0.0	9.470544475807731	0.0	4.745379542573884	4.982914416950015	14.686773348940477	39.23312321816232	0.0	5.551086930576441	7.600719028020051	0.0	4.888862706313062	0.0
2L_41513	0.0	5.024378283431208	0.0	2.0176194672838967	3.0767621385958273	7.870916961826053	8.900091136933241	5.639661710531956	5.3576786250053585	4.67293213407203	3.841856877000647	0.0	5.663270969393419	11.452392404773358	3.8957922327252783	14.664648810990276	0.0	0.0	8.00777715317116	0.0	7.758072274201306	6.832393196029559	0.0	0.0	0.0	2.221369216443108	3.870712025218463	7.443267415757099	9.214568601541782	0.0	0.0	12.228825788147823	0.0	7.215007215007215	5.11944693590862	14.226774790155075	0.0	15.367427508002589	0.0	3.850057211850168	8.085551604416004	11.915784004966499	10.610304727951787	0.0	11.259374555254706	12.333345666679	0.0	7.9329381143564754	6.252172629988921
2L_41514	0.0	17.924809011159983	0.0	7.197993775174983	0.0	0.0	10.58389216283953	0.0	6.371293500006371	0.0	13.70608399362393	0.0	13.469401224503265	0.0	27.797004038904685	8.719520914642866	0.0	0.0	0.0	0.0	0.0	6.0937560937560935	0.0	0.0	14.658329009126275	7.924884772175412	0.0	17.702906286124993	0.0	5.432677446185255	0.0	0.0	0.0	12.87001287001287	6.0879909508102505	0.0	0.0	13.70608399362393	0.0	20.603008863414416	0.0	26.568977848911786	0.0	0.0	0.0	0.0	0.0	0.0	0.0
2L_41515	0.0	0.0	0.0	0.0	0.0	0.0	0.0	0.0	0.0	0.0	0.0	0.0	0.0	0.0	0.0	0.0	0.0	0.0	0.0	0.0	0.0	0.0	0.0	0.0	0.0	0.0	0.0	37.788896110766814	0.0	0.0	0.0	0.0	49.23392020166214	0.0	0.0	0.0	0.0	0.0	0.0	0.0	0.0	45.37163909583398	0.0	0.0	102.89336132032761	0.0	0.0	0.0	0.0
2L_41516	5.265264000336976	0.0	0.0	3.0036740941519664	0.0	3.9058685675227025	0.0	2.7986291195120985	2.658697663536493	0.0	3.8129707350683115	18.54051535216473	8.431034976991706	5.683142095601816	2.8998754213518985	7.277194146807204	13.173923009837408	5.875896367990937	0.0	0.0	23.099222711155768	2.5428831819809266	0.0	0.0	12.233643007616665	0.0	5.762413390926735	7.387302999097272	2.2863215327133743	4.534039071628296	0.0	0.0	0.0	10.741138560687432	5.0809548536837426	0.0	8.936055374947946	5.719456102602467	0.0	2.865832059948621	2.0061894958325426	11.08705466627522	0.0	0.0	23.466906967794017	4.590230154139928	0.0	5.9049689723405345	0.0
2L_41517	9.209884047559841	6.541839643809916	5.714161635347347	5.253960698272393	0.0	3.4160297194585594	11.588094237472497	2.4476502679809897	4.6505355091638805	0.0	0.0	0.0	2.4578968415779796	0.0	10.144796683057278	0.0	7.681178845879836	10.277988762047089	0.0	0.0	10.1011631489366	2.2239776819391666	0.0	0.0	0.0	0.0	5.039743416583176	0.0	9.997958416891272	9.91355184519949	0.0	0.0	0.0	4.697040864255519	8.887494539745543	0.0	0.0	0.0	0.0	0.0	0.0	7.757292921974432	0.0	0.0	8.795956674635802	4.014564841244034	0.0	5.164420961248509	0.0
2L_41518	0.0	0.0	0.0	0.0	0.0	0.0	0.0	0.0	0.0	0.0	0.0	0.0	28.910841854803966	0.0	0.0	0.0	0.0	0.0	0.0	0.0	0.0	0.0	0.0	0.0	0.0	0.0	0.0	0.0	0.0	0.0	0.0	0.0	0.0	0.0	0.0	0.0	0.0	0.0	0.0	0.0	0.0	0.0	0.0	0.0	0.0	0.0	0.0	30.373072448889708	0.0
2L_41519	0.0	0.0	0.0	0.0	5.113180244716806	0.0	0.0	12.496516595998864	0.0	0.0	4.256445748619422	0.0	0.0	0.0	0.0	0.0	0.0	0.0	0.0	0.0	0.0	0.0	0.0	0.0	0.0	22.149767870432722	12.865244285258488	8.246497712421535	5.1044732540914906	15.184138042035768	0.0	0.0	0.0	0.0	0.0	6.755159252879386	0.0	0.0	0.0	0.0	8.958093144460896	0.0	0.0	0.0	7.484648984931904	0.0	0.0	0.0	20.780602554351667
2L_41520	0.0	0.0	0.0	0.0	10.601348226460699	4.520029380190971	5.1110529586863365	0.0	6.153505344319392	0.0	0.0	4.767963481214104	6.504490212205741	0.0	0.0	8.421463953607839	5.081799180509064	13.599650760968458	0.0	0.0	0.0	2.94272746106183	0.0	0.0	7.078633710435746	3.8269953188193258	3.3342491404305714	0.0	5.291647848244007	5.2469737423069525	0.0	0.0	0.0	18.645121193287757	5.879886847457508	7.00286242001418	0.0	6.618786366094339	0.0	0.0	4.643287559030695	5.132155572058287	18.27953058165466	0.0	0.0	5.312000339968021	0.0	3.41673468815975	0.0
2L_41521	22.624434389140273	21.427040925648168	9.358038555118847	0.0	0.0	5.594405594405595	6.325910931174089	0.0	11.424219345011426	0.0	2.730673657191229	5.901271724056534	0.0	0.0	4.153513872736335	0.0	0.0	0.0	0.0	0.0	0.0	0.0	0.0	0.0	0.0	4.73664266767715	8.253549026081215	0.0	3.274715918394079	3.247069519758418	0.0	6.51890482398957	0.0	0.0	3.6387453605996654	8.66738894907909	12.799180852425446	0.0	0.0	0.0	0.0	0.0	0.0	0.0	0.0	6.574621959237343	0.0	8.457732481921596	0.0
2L_41522	0.0	7.890978244572979	0.0	0.0	9.664345210410916	8.241050733968581	0.0	0.0	0.0	0.0	6.033783151867306	4.346545745764019	5.929589094299737	0.0	3.0592453453582067	3.8385652978342812	9.265285984633522	0.0	6.288260132745171	0.0	12.184349203448171	5.365267404927462	0.0	0.0	0.0	10.466235922912684	0.0	3.896645377994085	2.4119720645395484	4.783218556018065	0.0	19.205838574926776	0.0	0.0	8.04028719905875	3.191956270199098	0.0	0.0	0.0	6.046662091359017	8.4657786770316	4.678548620646902	0.0	0.0	14.14662267067016	4.842497760344786	0.0	6.2294913464578325	0.0
2L_41523	0.0	46.8941973120246	0.0	0.0	0.0	0.0	0.0	0.0	0.0	0.0	11.952443617335346	0.0	0.0	0.0	0.0	0.0	0.0	0.0	0.0	0.0	0.0	0.0	0.0	0.0	0.0	0.0	0.0	0.0	0.0	0.0	0.0	0.0	0.0	0.0	15.927168245049039	0.0	0.0	0.0	0.0	0.0	0.0	27.803496011588496	0.0	0.0	0.0	28.77780655558433	0.0	0.0	0.0
2L_41524	0.0	0.0	0.0	0.0	0.0	0.0	0.0	0.0	0.0	0.0	0.0	0.0	0.0	0.0	0.0	0.0	0.0	0.0	0.0	0.0	0.0	0.0	0.0	0.0	0.0	0.0	0.0	0.0	0.0	0.0	0.0	0.0	0.0	0.0	0.0	0.0	0.0	0.0	0.0	0.0	0.0	0.0	0.0	0.0	0.0	0.0	0.0	0.0	0.0
2L_41525	0.0	0.0	0.0	0.0	0.0	0.0	0.0	0.0	0.0	0.0	0.0	0.0	0.0	0.0	0.0	0.0	0.0	0.0	0.0	0.0	0.0	0.0	0.0	0.0	0.0	0.0	0.0	0.0	0.0	0.0	0.0	0.0	0.0	0.0	0.0	0.0	0.0	0.0	0.0	0.0	0.0	0.0	0.0	0.0	0.0	0.0	0.0	0.0	0.0
2L_41526	0.0	0.0	0.0	0.0	15.82334814134997	0.0	7.628649545942779	0.0	0.0	0.0	9.879060540858807	3.558280724152827	0.0	0.0	5.0088757277896425	6.284849490424403	0.0	0.0	20.59142696529727	0.0	0.0	4.392252768876146	0.0	0.0	10.565418961123484	0.0	4.9766297467094525	6.379943499220371	0.0	0.0	0.0	0.0	8.312220293787114	0.0	0.0	10.452324335624136	7.717502369273228	9.879060540858807	0.0	0.0	0.0	7.660146860335606	0.0	0.0	5.7905354855595625	0.0	0.0	10.199491861315469	16.077015334257226
2L_41527	12.13356629780625	0.0	0.0	0.0	1.759237757464446	0.0	0.0	0.0	4.084566872528837	0.0	0.0	3.164873449370254	0.0	4.365515916671032	0.0	5.589989893298274	0.0	9.027160921781457	0.0	0.0	0.0	3.9066406640664066	0.0	0.0	0.0	5.080557316815425	2.2132041530333293	2.837285104026221	1.7562420354423693	3.482830342975201	0.0	0.0	0.0	4.125412541254126	0.0	0.0	0.0	4.393410587065096	0.0	4.402788197709846	6.16423241128745	1.7033082333832061	0.0	0.0	2.5751638834295414	0.0	0.0	4.535912634693926	0.0
2L_41528	0.0	0.0	0.0	0.0	3.6651416623066755	0.0	3.5340284531698822	2.2393843663650737	8.50966059218728	5.566552589448933	0.0	6.593599691683278	0.0	9.094981162020268	6.961196434753633	0.0	3.5138009804207497	0.0	0.0	0.0	0.0	0.0	76.73890355454601	0.0	4.894508654959655	5.292338176175587	0.0	2.95555612039517	0.0	3.6280106366015845	0.0	0.0	3.850697669403743	8.594757198109154	2.032818637206517	2.4210583656645506	0.0	0.0	0.0	2.2931582705734135	3.2105929017964714	7.097239635102522	12.639348820748756	0.0	2.682508488798113	3.6729731615851087	0.0	0.0	0.0
2L_41529	7.438483739474545	0.0	0.0	0.0	0.0	0.0	0.0	3.9537537333319626	0.0	0.0	0.0	0.0	3.9703052926551736	0.0	0.0	5.140415592319808	0.0	0.0	8.42092498808439	0.0	0.0	7.1848990665379135	0.0	0.0	0.0	0.0	12.211244765446411	0.0	3.2299929392354345	0.0	0.0	0.0	0.0	0.0	0.0	0.0	0.0	0.0	0.0	0.0	2.834237360576779	0.0	0.0	0.0	0.0	6.48483197800345	0.0	4.171112377275446	0.0
2L_41530	0.0	13.226568472622326	0.0	5.31134013609778	0.0	0.0	7.809766581696406	4.94876298246109	7.051987250007052	0.0	3.3712020459150978	3.6427603234916877	0.0	0.0	2.5638974523063798	0.0	0.0	10.39023650256327	0.0	0.0	0.0	6.744798411465079	0.0	0.0	5.408129933566532	2.923853498566142	0.0	3.265707071300836	2.0214295792556047	0.0	0.0	0.0	4.254783227304135	0.0	8.9845564459251	0.0	0.0	0.0	0.0	0.0	1.773753485869038	3.9210058477881216	0.0	0.0	0.0	0.0	0.0	2.610411259852345	0.0
2L_41531	0.0	6.397600643854529	0.0	0.0	0.0	0.0	0.0	4.787365567782753	0.0	0.0	0.0	0.0	2.403703433954763	4.860822499775186	4.9605585985826695	0.0	0.0	5.025686282590319	0.0	0.0	0.0	2.174941885552818	0.0	0.0	0.0	2.8284958511622853	2.4643118359911758	0.0	0.0	3.877988402100086	0.0	0.0	8.232038104457978	0.0	0.0	5.175749027929636	7.643057008797923	4.891882068463847	0.0	0.0	1.715904842094715	3.793127384217631	0.0	0.0	2.867339115035925	11.778146826378336	0.0	0.0	0.0
2L_41532	0.0	0.0	0.0	3.0679326183823163	0.0	3.989428015758241	4.511071975055577	0.0	0.0	0.0	1.9472713956931422	0.0	2.8704675675916174	0.0	2.9619133486326032	3.7164387003167896	0.0	18.004803681622256	0.0	0.0	0.0	5.194567728851876	0.0	0.0	6.247680548596334	0.0	2.9428452369461273	0.0	0.0	0.0	0.0	0.0	9.830579787934733	5.485463521667581	0.0	6.180803968076148	0.0	0.0	0.0	0.0	6.14732557527185	0.0	0.0	0.0	0.0	0.0	0.0	6.031295790728511	19.013738376664058
2L_41533	13.439234501202813	0.0	0.0	0.0	2.9228185908799293	0.0	0.0	0.0	3.393074057234373	8.878250771519992	2.433088248354077	5.258158492990743	0.0	0.0	3.700869112102286	0.0	16.812779057105725	0.0	0.0	0.0	0.0	0.0	0.0	0.0	0.0	4.220449258382656	0.0	0.0	11.671365850342161	0.0	0.0	5.808482708146979	0.0	6.854009595613435	3.2421994302807167	3.861413856683625	5.702171044603523	0.0	0.0	3.6574224096122916	5.120664621302528	2.829896612557157	0.0	0.0	17.113631949097215	5.858127859498662	0.0	3.7680096732344333	0.0
2L_41534	22.080904433845607	0.0	0.0	0.0	0.0	0.0	0.0	0.0	0.0	0.0	0.0	0.0	5.892863035720178	0.0	0.0	0.0	0.0	0.0	0.0	0.0	0.0	5.332036582036582	0.0	0.0	0.0	6.934274175653486	0.0	7.745021500179685	0.0	0.0	0.0	0.0	0.0	0.0	5.326992081958969	0.0	0.0	0.0	0.0	0.0	0.0	9.299142247119125	0.0	0.0	0.0	9.625009625009627	0.0	12.381815570380716	0.0
2L_41535	0.0	0.0	0.0	4.47427293064877	6.823027718550107	11.636363636363637	0.0	0.0	3.960396039603961	0.0	0.0	3.0686612965093976	4.186289900575615	0.0	21.598272138228943	10.840108401084013	0.0	0.0	0.0	0.0	0.0	0.0	0.0	0.0	0.0	4.926108374384237	0.0	0.0	6.811409110259685	0.0	0.0	0.0	7.168458781362007	24.0	0.0	0.0	0.0	0.0	0.0	0.0	2.9884198729921554	6.6061106523534265	0.0	0.0	4.993757802746567	0.0	0.0	0.0	41.59445407279029
2L_41536	0.0	10.830152878438032	9.459914558051711	0.0	0.0	0.0	0.0	0.0	0.0	0.0	2.7604010531482097	0.0	4.069099825598381	16.45724818353123	0.0	5.26832640021579	0.0	0.0	17.260931779619327	0.0	33.445375340724766	0.0	0.0	0.0	0.0	4.788207984432578	0.0	0.0	3.3103660139286957	9.847255930838127	0.0	0.0	0.0	7.776049766718507	0.0	0.0	6.469259373309906	0.0	0.0	4.149439576690772	0.0	0.0	0.0	0.0	4.853963649637021	0.0	0.0	8.549807330091816	13.476689370396025
2L_41537	0.0	0.0	0.0	0.0	7.767563431864876	3.311806590495115	0.0	0.0	4.508647586070082	0.0	0.0	1.7467334338054405	2.382906364171001	0.0	0.0	0.0	3.723412969689929	0.0	0.0	0.0	0.0	0.0	0.0	0.0	5.186485264158067	0.0	0.0	0.0	3.877168209391897	0.0	0.0	0.0	4.080406865529375	0.0	4.30816845972638	7.696451935657662	0.0	0.0	0.0	0.0	0.0	0.0	0.0	0.0	0.0	11.676241184437904	0.0	0.0	15.784173524890063
2L_41538	0.0	0.0	0.0	4.0294244692442085	6.144657527512703	5.239717055279015	0.0	3.754356931218679	0.0	0.0	0.0	2.7635638477209996	7.540147515445991	0.0	7.780357398497458	0.0	5.890932911699628	0.0	0.0	0.0	0.0	0.0	0.0	0.0	0.0	0.0	0.0	0.0	0.0	9.123610322087774	0.0	0.0	0.0	0.0	0.0	0.0	0.0	0.0	0.0	7.689019157960133	8.073900953689181	0.0	0.0	0.0	4.497260269044098	0.0	0.0	3.960753683897001	0.0
2L_41539	0.0	0.0	0.0	5.056818411673564	0.0	0.0	0.0	0.0	0.0	0.0	0.0	0.0	0.0	9.567821502722046	0.0	0.0	0.0	0.0	0.0	0.0	19.444282408757704	0.0	0.0	0.0	10.297940000082384	0.0	0.0	0.0	0.0	0.0	0.0	0.0	0.0	0.0	4.277006300885682	5.093854264829483	0.0	9.628957742356052	0.0	0.0	3.3775088980471915	0.0	0.0	0.0	0.0	0.0	0.0	0.0	15.670002287820333
2L_41540	8.554905382746467	24.306416407803333	0.0	0.0	0.0	0.0	7.175989712501148	0.0	0.0	0.0	0.0	0.0	4.566197535531866	0.0	0.0	0.0	0.0	0.0	0.0	0.0	0.0	0.0	0.0	0.0	0.0	0.0	0.0	6.001377916369599	3.714773729417368	0.0	0.0	0.0	7.818999543370427	0.0	0.0	0.0	7.259570291515304	0.0	0.0	0.0	6.519240560628612	0.0	0.0	0.0	0.0	0.0	0.0	0.0	0.0
2L_41541	0.0	0.0	0.0	0.0	0.0	0.0	0.0	0.0	0.0	0.0	0.0	0.0	0.0	0.0	0.0	0.0	0.0	0.0	0.0	0.0	0.0	0.0	0.0	0.0	0.0	0.0	0.0	0.0	0.0	0.0	0.0	0.0	0.0	0.0	0.0	0.0	0.0	0.0	0.0	0.0	0.0	0.0	0.0	0.0	0.0	0.0	0.0	0.0	0.0
2L_41542	0.0	0.0	0.0	0.0	0.0	0.0	0.0	0.0	0.0	0.0	0.0	0.0	0.0	0.0	0.0	0.0	0.0	0.0	0.0	0.0	0.0	0.0	0.0	0.0	0.0	0.0	0.0	0.0	0.0	0.0	0.0	0.0	0.0	0.0	0.0	0.0	0.0	0.0	0.0	0.0	0.0	0.0	0.0	0.0	0.0	0.0	0.0	0.0	0.0
2L_41543	9.027552088975554	25.649312341936113	11.202071935225138	0.0	0.0	6.696802276912774	7.572453232528836	4.798386206750945	0.0	0.0	0.0	0.0	4.818473642467328	0.0	4.971977932373145	12.477104513218245	0.0	0.0	0.0	0.0	0.0	0.0	0.0	0.0	0.0	0.0	9.879938981496851	12.665891514106002	3.920009847064736	3.8869156313866884	0.0	0.0	0.0	0.0	4.355772531104572	0.0	0.0	0.0	0.0	0.0	3.439709798563715	3.8018592612531235	0.0	0.0	5.747879607212899	15.74034723205994	0.0	20.248714965926474	15.95858428207117
2L_41544	0.0	8.050622313104803	7.032052093441909	12.931424655054247	0.0	0.0	0.0	6.02433227807113	0.0	0.0	0.0	2.2172408211773105	3.0247759397222653	0.0	3.121137592229616	0.0	0.0	0.0	25.661917073514978	0.0	0.0	0.0	0.0	0.0	0.0	0.0	0.0	0.0	0.0	0.0	0.0	0.0	5.179522240868502	0.0	2.7343173229939683	0.0	0.0	0.0	0.0	0.0	0.0	7.159802007608483	0.0	0.0	0.0	9.880934736426067	0.0	3.17776075910349	0.0
2L_41545	0.0	0.0	0.0	0.0	0.0	0.0	0.0	0.0	0.0	0.0	2.2354381324613337	4.831015895008497	0.0	0.0	0.0	0.0	0.0	0.0	0.0	0.0	0.0	2.9816426227005572	0.0	0.0	7.172242846404985	0.0	0.0	4.330969201611813	2.6808127795417525	2.6581803373337176	0.0	0.0	0.0	0.0	8.936465306258622	7.095469542696988	5.238959416924772	0.0	0.0	3.360314417899454	2.3523456179094424	0.0	37.04252481849163	0.0	0.0	10.764494391698422	0.0	6.9238364146713325	0.0
2L_41546	0.0	10.11443471435825	0.0	0.0	0.0	0.0	11.944348889653327	0.0	7.190261509811112	0.0	5.155956070223091	0.0	0.0	0.0	3.921254927056816	4.920165396279962	0.0	0.0	16.120231131873968	0.0	15.617557257869297	6.877049360709492	0.0	0.0	0.0	8.943551877967023	3.8960107966251196	9.98922162986138	3.0915981800379835	3.0654977310718543	0.0	12.308752754083429	0.0	0.0	0.0	4.091360070371393	0.0	0.0	0.0	7.750441968953279	0.0	5.996832473087715	0.0	0.0	4.533186095448953	0.0	0.0	0.0	0.0
2L_41547	0.0	0.0	0.0	14.679373132049768	0.0	0.0	14.389648662338262	0.0	0.0	0.0	3.105753065921783	3.3559288019569093	0.0	0.0	9.448063052593588	5.92744335142389	0.0	0.0	0.0	0.0	0.0	4.142474614915559	0.0	0.0	19.92917172369399	0.0	9.38723861234084	0.0	7.449047583398606	3.693079943732234	0.0	0.0	0.0	0.0	0.0	0.0	0.0	9.317259197765349	0.0	0.0	0.0	3.612265229852049	0.0	0.0	10.922479883522676	7.477697766411677	0.0	4.809734132326368	0.0
2L_41548	0.0	0.0	7.987820171802036	0.0	2.7999949600090717	4.7752641317972895	0.0	0.0	6.500978397248786	0.0	2.3308442247856846	2.518599225631482	3.4358912512931834	0.0	0.0	0.0	10.737511334785403	0.0	0.0	0.0	0.0	0.0	0.0	0.0	14.956692895720439	0.0	0.0	0.0	0.0	0.0	0.0	0.0	0.0	0.0	9.317864022546745	0.0	0.0	0.0	0.0	3.503729018794703	2.4527411958241587	2.7109777791995344	0.0	0.0	8.197238678178868	5.611955710445533	0.0	0.0	0.0
2L_41549	5.336919743400899	0.0	0.0	9.133654594410933	0.0	3.959024100559213	13.430077643755551	0.0	0.0	7.051370645426058	0.0	0.0	0.0	0.0	0.0	3.68811526982989	8.902139228567322	11.91172459139807	0.0	0.0	11.706791695201973	2.5774896488015706	0.0	0.0	0.0	0.0	0.0	0.0	0.0	4.595743468357043	0.0	13.839808826107415	0.0	0.0	2.5750511533911626	6.133699310725541	0.0	0.0	0.0	0.0	0.0	4.49517600187359	0.0	0.0	3.398038787933157	0.0	0.0	2.9926652766734017	0.0
2L_41550	0.0	0.0	0.0	0.0	0.0	0.0	0.0	0.0	0.0	0.0	0.0	0.0	0.0	0.0	0.0	0.0	0.0	0.0	0.0	0.0	0.0	0.0	0.0	0.0	0.0	0.0	0.0	0.0	0.0	0.0	0.0	0.0	0.0	0.0	0.0	0.0	0.0	0.0	0.0	0.0	0.0	0.0	0.0	0.0	0.0	0.0	0.0	0.0	0.0
2L_41551	0.0	0.0	0.0	0.0	0.0	0.0	0.0	0.0	0.0	0.0	0.0	0.0	0.0	0.0	0.0	0.0	0.0	0.0	0.0	0.0	0.0	0.0	0.0	0.0	0.0	0.0	0.0	0.0	0.0	0.0	0.0	0.0	0.0	0.0	0.0	0.0	0.0	0.0	0.0	0.0	0.0	0.0	0.0	0.0	0.0	0.0	0.0	0.0	0.0
2L_41552	0.0	0.0	0.0	0.0	4.015435333421673	0.0	0.0	0.0	4.6614830974622885	0.0	0.0	0.0	0.0	0.0	0.0	0.0	0.0	0.0	10.450827810070836	0.0	0.0	0.0	0.0	0.0	0.0	0.0	0.0	0.0	0.0	0.0	0.0	0.0	0.0	0.0	0.0	0.0	7.8337735914091695	0.0	0.0	10.049301874998744	0.0	3.8877769846712726	0.0	0.0	0.0	0.0	0.0	10.353156522126248	16.319230254547353
2L_41553	0.0	0.0	0.0	16.71167678280168	8.494805426481706	0.0	0.0	0.0	0.0	0.0	0.0	0.0	0.0	0.0	0.0	0.0	8.144038726532951	10.897329718325821	0.0	0.0	0.0	9.431969093323675	0.0	0.0	0.0	12.266206111514533	0.0	0.0	0.0	0.0	0.0	0.0	8.924873980779392	9.9601593625498	18.84609150908193	0.0	0.0	0.0	0.0	0.0	0.0	0.0	0.0	0.0	0.0	0.0	0.0	0.0	17.26197463180208
2L_41554	0.0	0.0	0.0	0.0	0.0	6.696802276912774	0.0	4.798386206750945	0.0	0.0	0.0	0.0	4.818473642467328	9.744024476989487	4.971977932373145	6.238552256609123	0.0	20.14902216795419	0.0	0.0	0.0	4.359897315698421	0.0	0.0	0.0	5.670014243075779	0.0	0.0	0.0	0.0	0.0	0.0	0.0	0.0	8.711545062209144	0.0	7.660651523090736	0.0	0.0	0.0	10.319129395691142	3.8018592612531235	0.0	0.0	0.0	0.0	0.0	5.062178741481619	0.0
2L_41555	0.0	0.0	0.0	0.0	0.0	0.0	0.0	0.0	0.0	0.0	8.700675868501465	0.0	0.0	0.0	13.234235378816754	0.0	0.0	0.0	0.0	0.0	0.0	0.0	0.0	0.0	0.0	15.09224379406935	26.29807287721956	0.0	0.0	0.0	0.0	0.0	0.0	0.0	11.594041590145993	0.0	0.0	0.0	0.0	13.07887082260866	9.155698140294593	0.0	0.0	0.0	15.299503072140217	0.0	0.0	13.47432870894372	0.0
2L_41556	0.0	0.0	0.0	0.0	0.0	0.0	0.0	0.0	0.0	0.0	0.0	0.0	0.0	0.0	0.0	0.0	0.0	0.0	0.0	0.0	0.0	0.0	0.0	0.0	0.0	0.0	0.0	0.0	0.0	0.0	0.0	0.0	0.0	0.0	0.0	0.0	0.0	0.0	0.0	0.0	0.0	0.0	0.0	0.0	0.0	0.0	0.0	0.0	0.0
2L_41557	0.0	0.0	0.0	0.0	1.879414862976561	9.615769862574622	3.6243650112500294	0.0	4.363591934336669	5.708844370051859	3.1290222603337132	0.0	0.0	0.0	2.379712663974101	0.0	0.0	0.0	4.891484854250872	0.0	0.0	0.0	0.0	0.0	0.0	8.141430764187257	0.0	3.031105814085306	7.504857988386608	0.0	0.0	0.0	3.949128901146985	0.0	6.2543441632167	0.0	0.0	0.0	0.0	0.0	1.6463309128427477	0.0	0.0	0.0	0.0	7.53372282680348	0.0	2.42288502126445	0.0
2L_41558	0.0	0.0	0.0	0.0	2.8600887485538675	0.0	0.0	3.495001623428254	0.0	0.0	2.3808690505356123	0.0	7.019265426853814	0.0	0.0	0.0	0.0	0.0	0.0	0.0	0.0	0.0	0.0	0.0	0.0	0.0	0.0	0.0	2.855218439914355	0.0	0.0	0.0	0.0	0.0	0.0	0.0	11.159580890780065	7.142607151606836	0.0	3.578926422283255	0.0	2.7691610715767214	0.0	0.0	0.0	0.0	0.0	0.0	0.0
2L_41559	0.0	7.694793702580834	0.0	0.0	9.424071434461474	4.018081366147665	0.0	0.0	2.735080137848039	0.0	0.0	0.0	2.8910841854803975	0.0	0.0	0.0	0.0	0.0	0.0	0.0	0.0	0.0	0.0	0.0	0.0	3.402008545845467	5.927963388898111	0.0	0.0	2.332149378832013	0.0	4.682086337672067	0.0	5.524861878453039	2.613463518662743	0.0	0.0	0.0	0.0	0.0	4.127651758276458	0.0	0.0	0.0	0.0	0.0	0.0	0.0	0.0
2L_41560	0.0	0.0	63.804808330355776	0.0	0.0	0.0	0.0	0.0	0.0	0.0	0.0	0.0	0.0	0.0	0.0	0.0	0.0	0.0	38.80692004998331	0.0	0.0	0.0	0.0	0.0	0.0	10.765096971993524	0.0	12.023739671607622	7.442536178168362	0.0	0.0	0.0	0.0	17.482517482517483	8.269875819544694	0.0	0.0	0.0	0.0	18.657969565120045	0.0	0.0	0.0	0.0	0.0	0.0	0.0	0.0	0.0
2L_41561	0.0	0.0	0.0	0.0	0.0	0.0	0.0	0.0	9.668935643564357	0.0	6.933351082712105	0.0	0.0	0.0	0.0	13.232554200542005	15.969950940310712	0.0	0.0	0.0	0.0	0.0	0.0	0.0	0.0	0.0	0.0	0.0	0.0	0.0	0.0	0.0	0.0	0.0	0.0	0.0	0.0	41.60010649627264	0.0	0.0	0.0	0.0	0.0	0.0	0.0	0.0	0.0	0.0	0.0
2L_41562	13.430029546065002	0.0	0.0	15.322852502221814	1.9472111068921538	0.0	0.0	4.7589474160105265	4.52100004521	17.744339555681737	0.0	7.006076019427849	0.0	0.0	4.931112360326242	3.0936382423184963	0.0	0.0	0.0	0.0	9.819806549810968	2.1620312716203127	0.0	0.0	0.0	0.0	0.0	0.0	1.9438952940238827	0.0	147.29709824716454	3.869669530222119	12.27475818726371	4.566210045662101	0.0	2.572512701781465	0.0	0.0	0.0	2.436611550513394	3.4114382111782593	1.8853055514707266	0.0	0.0	5.700636761126217	3.9027436287710255	0.0	5.020571792921495	0.0
2L_41563	0.0	0.0	0.0	2.860788318829136	0.0	0.0	0.0	2.6654974018064075	0.0	0.0	0.0	0.0	0.0	0.0	5.52385476681047	0.0	4.182411704060912	0.0	0.0	0.0	0.0	0.0	0.0	0.0	0.0	0.0	2.744146735014214	3.5179432696468336	6.532681371732434	4.318353325509916	0.0	0.0	9.166827086140673	0.0	0.0	0.0	0.0	5.447379674192222	0.0	5.459006952045353	5.732263183488789	0.0	0.0	0.0	3.1929397715770884	0.0	0.0	0.0	0.0
2L_41564	0.0	0.0	0.0	0.0	0.0	6.285848982478195	0.0	0.0	0.0	0.0	3.068172648529471	3.315321193290188	4.522785112981434	0.0	0.0	11.711439499874688	0.0	9.456282659636235	0.0	0.0	0.0	0.0	0.0	0.0	0.0	0.0	0.0	5.944320736525117	3.6794560880832354	7.296785437659367	0.0	0.0	0.0	0.0	0.0	0.0	0.0	0.0	0.0	0.0	6.457259881141217	0.0	25.42071279678682	0.0	0.0	7.387215684536341	0.0	0.0	0.0
2L_41565	0.0	0.0	0.0	0.0	0.0	0.0	0.0	0.0	0.0	0.0	0.0	0.0	0.0	0.0	0.0	0.0	0.0	0.0	0.0	0.0	0.0	0.0	0.0	0.0	0.0	0.0	0.0	0.0	0.0	0.0	0.0	0.0	0.0	0.0	0.0	0.0	0.0	0.0	0.0	0.0	0.0	0.0	0.0	0.0	0.0	0.0	0.0	0.0	0.0
2L_41566	0.0	0.0	0.0	0.0	0.0	0.0	4.87473871400493	0.0	5.868992352702964	0.0	0.0	2.273756147383964	0.0	0.0	0.0	4.016044902594847	0.0	6.485429186247258	0.0	0.0	0.0	2.8066677444270804	0.0	0.0	0.0	0.0	0.0	0.0	2.5234918161898654	5.004375074909239	0.0	0.0	0.0	0.0	2.8040124296262974	0.0	0.0	0.0	0.0	6.326235086691562	2.214300439383636	0.0	0.0	0.0	3.7001762023907574	10.132790215777767	0.0	3.2587588104617886	0.0
2L_41567	0.0	0.0	0.0	0.0	0.0	0.0	0.0	0.0	0.0	0.0	2.336982063428965	7.5756944449705355	0.0	0.0	0.0	0.0	0.0	0.0	0.0	0.0	0.0	3.1170826101701676	0.0	0.0	0.0	0.0	7.0636035114585765	0.0	0.0	8.336781518800414	0.0	0.0	0.0	0.0	3.114133619999713	0.0	0.0	0.0	0.0	0.0	0.0	0.0	0.0	0.0	8.218824560149056	11.25346747466563	0.0	0.0	0.0
2L_41568	6.909035636805815	0.0	0.0	0.0	0.0	0.0	0.0	7.344675716041618	10.466162895359304	0.0	0.0	0.0	0.0	7.45737179845707	0.0	0.0	5.762237407638537	7.7103023517964235	0.0	0.0	0.0	6.6735003310056165	0.0	0.0	0.0	0.0	0.0	0.0	0.0	2.974764183006303	0.0	0.0	0.0	0.0	3.333593353614915	0.0	5.86290877665718	0.0	0.0	3.7605209976210947	0.0	0.0	20.727106910417444	0.0	4.399011454146025	6.023261837215325	0.0	11.622676772196698	0.0
2L_41569	0.0	0.0	0.0	3.0899674935419683	0.0	0.0	9.086943879034605	0.0	0.0	7.156556837374403	0.0	0.0	0.0	0.0	2.9831867594238872	7.486262707930948	0.0	6.044706650386257	0.0	0.0	11.881423394522665	2.6159383894190524	0.0	0.0	6.292553392315535	3.402008545845467	0.0	0.0	0.0	0.0	0.0	0.0	4.950593081051109	0.0	0.0	0.0	0.0	5.883771968533588	0.0	0.0	0.0	0.0	32.49918752031199	0.0	0.0	0.0	0.0	9.111921734666915	0.0
2L_41570	0.0	9.552521674671679	0.0	0.0	0.0	0.0	5.640386975669626	7.148213196888239	0.0	0.0	0.0	2.6308824558551076	0.0	0.0	0.0	4.646822874264408	0.0	0.0	0.0	0.0	0.0	0.0	0.0	0.0	0.0	0.0	3.6795657523681684	0.0	5.839685451182857	5.790384603135725	0.0	0.0	6.145797994994862	0.0	0.0	0.0	5.706081998680753	0.0	0.0	3.6599309297834925	0.0	5.66367511347173	0.0	0.0	0.0	0.0	0.0	3.770594042008942	0.0
2L_41571	0.0	0.0	0.0	0.0	0.0	0.0	0.0	0.0	0.0	7.086087459325857	1.9419451610222087	0.0	5.725232358555271	0.0	0.0	0.0	0.0	0.0	0.0	0.0	0.0	0.0	0.0	0.0	0.0	0.0	5.869591758154036	3.76235180096256	0.0	4.618370214098406	0.0	0.0	0.0	0.0	5.1754583903496325	12.327796098252536	0.0	5.825835483066626	0.0	2.919135282070204	0.0	0.0	0.0	0.0	0.0	0.0	0.0	0.0	0.0
2L_41572	0.0	0.0	9.343663687906682	4.295576930346361	0.0	0.0	0.0	0.0	3.8022235403263833	0.0	0.0	2.946103395266319	0.0	0.0	8.294267334189302	10.407170123928582	0.0	0.0	25.573223811740156	0.0	0.0	0.0	0.0	0.0	0.0	0.0	0.0	0.0	3.2696856328051482	0.0	0.0	0.0	0.0	0.0	0.0	0.0	0.0	0.0	0.0	8.196895999422939	5.738133396682326	0.0	0.0	0.0	9.588628653507232	6.564522693554951	0.0	4.222370286673608	0.0
2L_41573	0.0	7.754775390685584	0.0	0.0	0.0	0.0	0.0	0.0	0.0	0.0	0.0	4.271521849261411	0.0	0.0	3.0064409991966787	3.7723094380164293	0.0	0.0	0.0	0.0	0.0	2.636329891341027	0.0	0.0	0.0	3.428527543418873	0.0	7.658774044721113	0.0	0.0	0.0	0.0	0.0	0.0	0.0	3.136861256626619	0.0	5.92963656071592	0.0	2.971146601127134	4.159827217416697	4.597794162272708	0.0	0.0	3.4756109428915414	4.758913444882264	0.0	3.0609833592700655	9.649789827577555
2L_41574	5.434546324072866	0.0	0.0	0.0	0.0	0.0	0.0	0.0	0.0	7.180359132842388	0.0	0.0	0.0	0.0	0.0	7.51116158611697	0.0	0.0	0.0	0.0	0.0	0.0	0.0	0.0	0.0	0.0	0.0	0.0	7.079485632891856	0.0	0.0	9.395317373820887	0.0	0.0	0.0	0.0	4.611678245053514	11.806682109806866	0.0	0.0	0.0	6.866107246764232	0.0	0.0	0.0	0.0	0.0	0.0	0.0
2L_41575	0.0	0.0	0.0	0.0	0.0	0.0	0.0	0.0	0.0	0.0	0.0	0.0	0.0	0.0	0.0	0.0	0.0	0.0	0.0	0.0	0.0	0.0	0.0	0.0	0.0	0.0	0.0	0.0	0.0	0.0	0.0	0.0	0.0	0.0	0.0	0.0	0.0	0.0	0.0	0.0	0.0	0.0	0.0	0.0	0.0	0.0	0.0	0.0	0.0
2L_41576	0.0	0.0	0.0	0.0	0.0	0.0	0.0	11.328363957677233	0.0	0.0	0.0	0.0	0.0	0.0	0.0	0.0	0.0	0.0	0.0	0.0	0.0	10.2931488801054	0.0	0.0	0.0	0.0	0.0	0.0	0.0	9.176500816708574	0.0	0.0	0.0	0.0	10.283410801694707	0.0	0.0	0.0	0.0	0.0	0.0	0.0	0.0	0.0	13.569994029202627	0.0	0.0	0.0	0.0
2L_41577	0.0	0.0	0.0	0.0	0.0	0.0	0.0	5.514335894742357	0.0	0.0	0.0	4.059075789033596	0.0	0.0	5.713828607997074	0.0	8.65250252004136	0.0	11.744739824651035	0.0	0.0	0.0	0.0	0.0	12.05240385194827	0.0	0.0	0.0	0.0	8.933736244837975	0.0	0.0	0.0	0.0	0.0	0.0	0.0	0.0	0.0	0.0	0.0	0.0	0.0	0.0	13.21099947816552	0.0	0.0	0.0	0.0
2L_41578	0.0	0.0	0.0	0.0	2.3612360598526116	4.0269807711668175	0.0	2.885408317016349	0.0	0.0	0.0	10.619675029448361	2.897487472712912	0.0	0.0	0.0	0.0	0.0	0.0	0.0	0.0	2.6217322728950636	0.0	0.0	0.0	0.0	0.0	0.0	0.0	4.6746294304384755	0.0	9.384912814159955	0.0	0.0	0.0	0.0	0.0	0.0	0.0	0.0	4.136793844119816	0.0	0.0	0.0	6.912732285086609	0.0	0.0	3.0440343927181823	0.0
2L_41579	0.0	0.0	0.0	2.462721780409935	3.755519439976941	6.404867699451583	0.0	2.2946047646550096	2.179874526422259	0.0	1.5631333132314387	3.378094778191763	2.3042106454070974	0.0	0.0	0.0	0.0	0.0	0.0	0.0	9.469562458866587	0.0	0.0	0.0	0.0	0.0	0.0	0.0	9.372810862862844	1.8587364049695918	0.0	0.0	3.945651024527745	0.0	0.0	7.4422758479543045	0.0	0.0	0.0	2.3497046656205782	0.0	1.818062156636236	0.0	0.0	2.748655769895733	0.0	0.0	0.0	15.262899630408883
2L_41580	4.3767507002801125	0.0	16.29301355578728	4.993608181527644	3.807493146512336	3.2467532467532463	0.0	0.0	0.0	5.782753515914138	1.5847659617627667	1.712422598498548	2.336099274874785	4.724111866969009	0.0	0.0	0.0	14.6530165676774	0.0	0.0	9.600614439324117	2.113771645021645	0.0	0.0	0.0	0.0	2.395003065603924	0.0	0.0	0.0	0.0	0.0	0.0	4.464285714285714	0.0	0.0	0.0	9.508595770576601	0.0	2.3822228998322914	11.673515128875609	0.0	0.0	0.0	5.573390404851079	3.815628815628816	0.0	0.0	0.0
2L_41581	0.0	0.0	0.0	4.112383208316884	0.0	0.0	0.0	3.831652515096711	0.0	0.0	0.0	0.0	0.0	0.0	0.0	0.0	0.0	0.0	0.0	0.0	0.0	0.0	0.0	0.0	0.0	0.0	0.0	0.0	6.260486314576917	0.0	0.0	6.231306081754735	0.0	0.0	0.0	0.0	0.0	15.661216563302638	0.0	3.9236612467825975	5.493418884176757	0.0	0.0	0.0	4.589850921642065	6.28456510809452	0.0	0.0	0.0
2L_41582	0.0	0.0	0.0	0.0	0.0	3.0738492276953813	0.0	2.202471437249166	0.0	0.0	3.000740282627724	1.6212284956199268	2.2116916211832285	4.472531945059417	0.0	0.0	0.0	0.0	0.0	0.0	0.0	4.0024078485616945	0.0	0.0	4.8138299408669125	5.205101832612253	2.2674585236486853	2.9068381623666775	1.7992944606560874	5.352312395206183	0.0	0.0	0.0	0.0	5.997931913076371	0.0	0.0	0.0	0.0	0.0	0.0	3.490126084294921	0.0	0.0	2.638291315905836	0.0	0.0	2.32355287964879	0.0
2L_41583	0.0	0.0	0.0	0.0	0.0	0.0	0.0	0.0	5.482275802331063	0.0	0.0	4.2478700117793435	0.0	0.0	5.979588078136474	0.0	4.52747224885885	0.0	0.0	0.0	0.0	0.0	0.0	0.0	0.0	6.8190868969881455	2.970546437958355	7.616366657984008	0.0	2.3373147152192377	178.61608259207657	0.0	0.0	0.0	0.0	0.0	4.606571181659213	0.0	0.0	0.0	0.0	2.286167861417991	0.0	0.0	0.0	4.7325628720977555	0.0	0.0	0.0
2L_41584	8.343763037129746	0.0	0.0	0.0	0.0	6.189555125725338	0.0	0.0	0.0	0.0	0.0	3.264533294158934	8.906999788458755	0.0	0.0	0.0	0.0	0.0	0.0	0.0	0.0	0.0	0.0	0.0	0.0	0.0	0.0	0.0	0.0	0.0	0.0	0.0	0.0	0.0	0.0	0.0	0.0	0.0	0.0	0.0	6.358340155302459	3.5138886448688442	0.0	0.0	0.0	0.0	0.0	4.678745628297054	0.0
2L_41585	0.0	0.0	0.0	0.0	0.0	0.0	0.0	0.0	0.0	0.0	0.0	0.0	0.0	0.0	0.0	0.0	0.0	0.0	0.0	0.0	0.0	0.0	0.0	0.0	0.0	0.0	0.0	0.0	8.869022278983964	0.0	0.0	0.0	0.0	0.0	0.0	0.0	0.0	0.0	0.0	0.0	0.0	0.0	0.0	0.0	13.004577611319185	0.0	0.0	11.453179402602164	0.0
2L_41586	0.0	30.097410268333462	0.0	3.021524129287392	0.0	3.9290801041206227	0.0	8.4457818809263	2.6744975956266615	0.0	0.0	4.144599265950024	11.308184496422514	0.0	5.834217217241745	10.980660860093202	0.0	0.0	0.0	0.0	0.0	0.0	0.0	0.0	0.0	0.0	5.796657878933322	3.715601886634014	2.299908532637657	0.0	0.0	0.0	0.0	5.402485143165856	10.222299230209757	0.0	4.494579985994889	0.0	0.0	0.0	0.0	2.230588415840568	0.0	0.0	0.0	4.617508669372527	0.0	0.0	0.0
2L_41587	12.545005206177159	0.0	0.0	0.0	0.0	0.0	5.261474222985486	3.3340034680304074	0.0	0.0	0.0	0.0	6.695921146154214	6.770320270000372	0.0	0.0	0.0	0.0	0.0	0.0	0.0	3.0293336435370986	0.0	0.0	0.0	0.0	0.0	4.40024254136888	0.0	0.0	0.0	0.0	0.0	0.0	0.0	0.0	0.0	0.0	0.0	10.242186747839412	4.77994221527856	0.0	0.0	0.0	3.993728249157523	0.0	0.0	0.0	0.0
2L_41588	0.0	0.0	0.0	0.0	0.0	0.0	0.0	0.0	0.0	0.0	0.0	0.0	0.0	0.0	0.0	0.0	0.0	0.0	0.0	0.0	0.0	0.0	0.0	0.0	0.0	0.0	0.0	0.0	0.0	4.548696525523646	0.0	9.13208649912332	0.0	0.0	0.0	0.0	8.96494348499627	0.0	0.0	0.0	0.0	0.0	0.0	0.0	0.0	0.0	0.0	0.0	0.0
2L_41589	6.860686891971624	9.74637970725774	0.0	0.0	5.96835874610751	0.0	0.0	0.0	0.0	0.0	0.0	0.0	0.0	7.405185851651911	11.335692164920717	0.0	0.0	0.0	0.0	0.0	0.0	0.0	124.96251124662601	0.0	0.0	0.0	0.0	0.0	0.0	0.0	0.0	5.9304242625517425	0.0	0.0	3.3102651985861193	0.0	5.821880723636487	0.0	0.0	0.0	2.6140831639189606	0.0	0.0	0.0	0.0	0.0	0.0	0.0	0.0
2L_41590	0.0	0.0	0.0	0.0	0.0	19.816695566014367	22.40785888426789	0.0	6.744543664175682	0.0	0.0	0.0	0.0	0.0	0.0	0.0	0.0	0.0	0.0	0.0	0.0	0.0	0.0	0.0	0.0	0.0	0.0	0.0	0.0	5.750940566329622	0.0	0.0	0.0	0.0	0.0	0.0	0.0	0.0	0.0	0.0	0.0	0.0	0.0	0.0	0.0	0.0	0.0	7.48981759298234	0.0
2L_41591	0.0	0.0	0.0	0.0	0.0	12.202562538133007	0.0	0.0	0.0	0.0	0.0	0.0	4.389985214529798	0.0	0.0	11.367563340062931	6.859576242818023	0.0	0.0	0.0	0.0	0.0	0.0	0.0	0.0	10.331603134195126	4.500676901806031	0.0	3.5714183673760935	0.0	0.0	0.0	0.0	0.0	0.0	0.0	0.0	0.0	0.0	0.0	3.1338295647988206	0.0	0.0	0.0	0.0	0.0	0.0	0.0	0.0
2L_41592	0.0	0.0	0.0	0.0	0.0	0.0	0.0	0.0	0.0	0.0	6.704203502074784	3.6221214548033496	4.941324245249781	0.0	5.098742242263678	0.0	0.0	0.0	0.0	0.0	0.0	4.471056170772885	0.0	0.0	0.0	0.0	0.0	0.0	0.0	0.0	304.6087300862043	8.002432739552825	0.0	0.0	0.0	0.0	7.8559655845859675	0.0	0.0	0.0	3.5274077820965006	0.0	0.0	0.0	0.0	8.070829600574642	0.0	0.0	0.0
2L_41593	0.0	0.0	0.0	0.0	0.0	0.0	0.0	0.0	0.0	0.0	0.0	0.0	0.0	0.0	0.0	0.0	0.0	0.0	0.0	0.0	0.0	0.0	0.0	0.0	0.0	0.0	0.0	0.0	0.0	0.0	0.0	0.0	0.0	0.0	0.0	0.0	0.0	0.0	0.0	0.0	0.0	0.0	0.0	0.0	0.0	0.0	0.0	0.0	0.0
2L_41594	0.0	0.0	0.0	0.0	0.0	0.0	0.0	0.0	0.0	0.0	0.0	0.0	0.0	0.0	0.0	0.0	0.0	0.0	0.0	0.0	0.0	0.0	0.0	0.0	0.0	0.0	0.0	0.0	0.0	0.0	0.0	0.0	0.0	0.0	0.0	0.0	0.0	0.0	0.0	0.0	0.0	0.0	0.0	0.0	0.0	0.0	0.0	0.0	0.0
2L_41595	0.0	0.0	0.0	0.0	0.0	0.0	0.0	0.0	0.0	0.0	0.0	0.0	0.0	0.0	0.0	0.0	0.0	0.0	0.0	0.0	0.0	0.0	0.0	0.0	0.0	0.0	0.0	0.0	0.0	0.0	0.0	0.0	0.0	0.0	0.0	0.0	0.0	0.0	0.0	0.0	0.0	0.0	0.0	0.0	0.0	0.0	0.0	0.0	0.0
2L_41596	0.0	0.0	0.0	0.0	0.0	0.0	0.0	0.0	0.0	0.0	0.0	0.0	0.0	0.0	0.0	0.0	0.0	0.0	0.0	0.0	0.0	0.0	0.0	0.0	0.0	0.0	0.0	0.0	0.0	0.0	0.0	0.0	0.0	0.0	0.0	0.0	0.0	0.0	0.0	0.0	0.0	0.0	0.0	0.0	0.0	0.0	0.0	0.0	0.0
2L_41597	0.0	0.0	0.0	0.0	0.0	0.0	0.0	0.0	0.0	0.0	0.0	0.0	0.0	0.0	0.0	0.0	0.0	0.0	0.0	0.0	0.0	0.0	0.0	0.0	0.0	0.0	0.0	0.0	0.0	0.0	0.0	0.0	0.0	0.0	0.0	0.0	0.0	0.0	0.0	0.0	0.0	0.0	0.0	0.0	0.0	0.0	0.0	0.0	0.0
2L_41598	0.0	0.0	0.0	0.0	2.44939248942781	16.70931021878753	4.723540614891623	0.0	0.0	14.880376652093817	0.0	0.0	0.0	0.0	0.0	3.891480614978464	0.0	0.0	0.0	0.0	0.0	0.0	0.0	0.0	0.0	3.536838292923777	0.0	0.0	7.335664607545612	0.0	0.0	4.8676486336510285	0.0	0.0	5.434082675220638	0.0	0.0	0.0	0.0	0.0	0.0	0.0	0.0	0.0	0.0	0.0	0.0	0.0	0.0
2L_41599	0.0	0.0	0.0	0.0	0.0	0.0	0.0	0.0	11.433013971143072	0.0	8.198327377248493	0.0	24.170265014870754	0.0	0.0	0.0	0.0	0.0	0.0	0.0	0.0	0.0	0.0	0.0	0.0	0.0	12.389854196195818	0.0	0.0	0.0	0.0	0.0	0.0	0.0	0.0	0.0	0.0	49.189964263490964	0.0	12.323739712758274	0.0	0.0	0.0	0.0	0.0	0.0	0.0	0.0	0.0
2L_41600	0.0	0.0	0.0	0.0	0.0	0.0	0.0	0.0	0.0	0.0	0.0	0.0	0.0	0.0	0.0	0.0	0.0	0.0	0.0	0.0	0.0	0.0	0.0	0.0	0.0	0.0	0.0	0.0	0.0	0.0	0.0	0.0	0.0	0.0	0.0	0.0	0.0	0.0	0.0	0.0	0.0	0.0	0.0	0.0	0.0	0.0	0.0	0.0	0.0
2L_41601	0.0	0.0	7.373000073730001	0.0	2.584480196420495	0.0	0.0	3.158210557897895	3.0003000300030003	0.0	0.0	0.0	0.0	0.0	0.0	0.0	0.0	0.0	0.0	0.0	0.0	0.0	0.0	0.0	0.0	0.0	0.0	0.0	5.160158416863398	0.0	0.0	0.0	0.0	0.0	0.0	0.0	0.0	0.0	0.0	3.2340480579541415	0.0	2.502314641042965	0.0	0.0	0.0	0.0	0.0	0.0	0.0
2L_41602	0.0	0.0	0.0	0.0	0.0	0.0	0.0	0.0	0.0	0.0	0.0	0.0	12.085132507435377	0.0	0.0	0.0	0.0	0.0	0.0	0.0	0.0	10.934984953460704	0.0	0.0	0.0	0.0	12.389854196195818	0.0	0.0	0.0	0.0	0.0	0.0	0.0	0.0	0.0	0.0	0.0	0.0	0.0	0.0	9.535379117138318	0.0	0.0	0.0	0.0	0.0	0.0	0.0
2L_41603	0.0	0.0	0.0	0.0	0.0	0.0	5.929116229651274	3.7570637494819947	0.0	0.0	0.0	0.0	0.0	0.0	0.0	0.0	0.0	0.0	24.006011105180736	0.0	0.0	3.4137335867689145	0.0	0.0	0.0	0.0	0.0	0.0	0.0	0.0	0.0	0.0	6.460399045928269	0.0	3.4105039428836084	0.0	0.0	7.678173945959476	0.0	3.847281395547464	0.0	0.0	0.0	0.0	0.0	6.162226782270041	0.0	0.0	0.0
2L_41604	0.0	0.0	0.0	0.0	2.286537439192395	0.0	4.409482150416255	0.0	0.0	0.0	0.0	0.0	0.0	0.0	0.0	0.0	4.3842439042568815	0.0	0.0	0.0	0.0	2.5387927532699655	0.0	0.0	6.106982112649393	0.0	0.0	3.6877099689863595	4.565287607412658	0.0	0.0	4.544008724496751	0.0	0.0	0.0	0.0	4.46084051156919	0.0	0.0	2.861222142425916	0.0	0.0	0.0	0.0	3.3470226559963585	0.0	0.0	0.0	0.0
2L_41605	0.0	0.0	0.0	0.0	2.6323409407986524	0.0	0.0	0.0	3.0558611416697223	0.0	0.0	0.0	0.0	0.0	0.0	8.364281173675934	0.0	0.0	0.0	0.0	0.0	8.768237934904601	0.0	0.0	0.0	0.0	3.3116091771313516	0.0	0.0	0.0	0.0	5.231219920485458	0.0	6.172839506172839	0.0	3.477656059815684	0.0	0.0	0.0	0.0	2.3058795316297496	2.5486538010622786	0.0	0.0	3.85320818113161	0.0	0.0	0.0	0.0
2L_41606	23.87318563789152	22.60970227544044	19.749107340348218	0.0	0.0	0.0	0.0	0.0	0.0	0.0	2.8813926577504856	0.0	0.0	0.0	4.382766261815938	0.0	0.0	0.0	9.008749297317555	0.0	0.0	3.8432211727666274	0.0	0.0	0.0	0.0	0.0	0.0	0.0	3.426290889355474	0.0	0.0	0.0	0.0	0.0	0.0	0.0	0.0	0.0	0.0	0.0	0.0	0.0	0.0	5.066718549864618	0.0	0.0	0.0	0.0
2L_41607	0.0	0.0	0.0	0.0	0.0	0.0	0.0	0.0	0.0	0.0	0.0	0.0	0.0	0.0	0.0	0.0	0.0	0.0	0.0	0.0	0.0	0.0	0.0	0.0	0.0	0.0	0.0	0.0	0.0	0.0	0.0	0.0	0.0	0.0	0.0	0.0	0.0	0.0	0.0	0.0	0.0	0.0	0.0	0.0	0.0	0.0	0.0	0.0	0.0
2L_41608	0.0	0.0	0.0	27.282152016151034	0.0	0.0	0.0	0.0	0.0	0.0	0.0	0.0	0.0	0.0	0.0	0.0	0.0	0.0	0.0	0.0	0.0	0.0	0.0	0.0	0.0	0.0	0.0	0.0	0.0	0.0	0.0	0.0	0.0	0.0	0.0	0.0	0.0	0.0	0.0	0.0	0.0	0.0	0.0	0.0	0.0	0.0	0.0	0.0	0.0
2L_41609	0.0	0.0	0.0	4.9891535801168265	3.8040966316626377	0.0	0.0	0.0	0.0	0.0	0.0	0.0	0.0	0.0	0.0	0.0	0.0	0.0	0.0	0.0	0.0	0.0	0.0	0.0	0.0	5.49298436037493	4.785733155176441	0.0	0.0	3.765557873047229	0.0	15.119672205506584	0.0	0.0	0.0	10.051387719717054	0.0	0.0	0.0	4.760195624999405	0.0	11.049471430118354	0.0	0.0	0.0	7.624450086537509	0.0	4.904126773638749	0.0
2L_41610	0.0	0.0	0.0	0.0	0.0	5.713061486824253	12.920163724314715	0.0	0.0	0.0	0.0	0.0	0.0	0.0	0.0	0.0	12.846213482229512	0.0	0.0	0.0	0.0	0.0	0.0	0.0	0.0	0.0	4.214302330677761	0.0	0.0	6.631878045068254	0.0	0.0	0.0	0.0	0.0	0.0	0.0	0.0	0.0	0.0	0.0	0.0	0.0	0.0	0.0	0.0	0.0	4.318559397681884	0.0
2L_41611	0.0	0.0	0.0	0.0	0.0	0.0	0.0	0.0	0.0	0.0	0.0	0.0	0.0	0.0	0.0	98.18938769097836	0.0	0.0	0.0	0.0	0.0	0.0	0.0	0.0	0.0	0.0	0.0	0.0	0.0	0.0	0.0	0.0	0.0	0.0	0.0	0.0	0.0	0.0	0.0	0.0	0.0	0.0	0.0	0.0	0.0	0.0	0.0	0.0	0.0
2L_41612	0.0	0.0	0.0	0.0	0.0	0.0	0.0	0.0	0.0	0.0	0.0	0.0	0.0	0.0	0.0	0.0	0.0	0.0	0.0	0.0	0.0	0.0	0.0	0.0	0.0	0.0	0.0	0.0	0.0	0.0	0.0	0.0	0.0	0.0	0.0	0.0	0.0	0.0	0.0	0.0	0.0	0.0	0.0	0.0	0.0	0.0	0.0	0.0	0.0
2L_41613	0.0	0.0	0.0	0.0	0.0	0.0	0.0	0.0	0.0	0.0	0.0	0.0	0.0	0.0	0.0	0.0	0.0	0.0	0.0	0.0	0.0	0.0	0.0	0.0	0.0	0.0	0.0	0.0	0.0	0.0	0.0	0.0	0.0	0.0	0.0	0.0	0.0	0.0	0.0	0.0	0.0	0.0	0.0	0.0	0.0	0.0	0.0	0.0	0.0
2L_41614	0.0	0.0	0.0	0.0	0.0	0.0	0.0	0.0	3.32918295191994	0.0	0.0	0.0	3.5190735546197165	0.0	0.0	0.0	0.0	0.0	0.0	0.0	0.0	3.1841617248476695	0.0	0.0	0.0	12.422936384627365	3.607805559484055	0.0	2.8628989199141244	0.0	0.0	0.0	0.0	0.0	0.0	3.7887039790863537	5.594799969116704	0.0	0.0	0.0	0.0	2.7766100589918574	0.0	0.0	0.0	0.0	0.0	0.0	11.655025238957156
2L_41615	0.0	0.0	0.0	4.53596201403971	3.45855014119531	0.0	13.33930934391941	4.2263158317368426	0.0	10.505570053242229	0.0	3.110970495244726	4.244008415019886	0.0	0.0	0.0	0.0	17.746827310947484	0.0	0.0	0.0	0.0	0.0	0.0	0.0	0.0	0.0	0.0	0.0	0.0	0.0	0.0	0.0	0.0	0.0	0.0	0.0	0.0	0.0	0.0	0.0	0.0	0.0	0.0	5.062609289078028	0.0	0.0	0.0	0.0
2L_41616	0.0	0.0	0.0	0.0	0.0	0.0	0.0	0.0	0.0	0.0	0.0	0.0	0.0	0.0	0.0	0.0	0.0	0.0	0.0	0.0	0.0	0.0	0.0	0.0	0.0	0.0	0.0	0.0	0.0	0.0	0.0	0.0	0.0	0.0	0.0	0.0	0.0	0.0	0.0	0.0	0.0	0.0	0.0	0.0	0.0	0.0	0.0	0.0	0.0
2L_41617	0.0	0.0	0.0	0.0	0.0	0.0	0.0	0.0	0.0	0.0	0.0	0.0	0.0	0.0	0.0	0.0	0.0	0.0	0.0	0.0	0.0	0.0	0.0	0.0	0.0	0.0	0.0	0.0	0.0	0.0	0.0	0.0	0.0	0.0	0.0	0.0	0.0	0.0	0.0	0.0	0.0	0.0	0.0	0.0	0.0	0.0	0.0	0.0	0.0
2L_41618	0.0	0.0	0.0	0.0	0.0	0.0	0.0	0.0	0.0	0.0	11.600901158001953	0.0	0.0	0.0	0.0	0.0	13.360481832416806	0.0	0.0	0.0	0.0	0.0	0.0	0.0	0.0	40.245983450851604	0.0	11.237874333594052	6.956095905085463	0.0	0.0	0.0	0.0	0.0	15.458722120194658	0.0	0.0	0.0	0.0	0.0	0.0	0.0	0.0	0.0	0.0	0.0	0.0	8.98288580596248	0.0
2L_41619	0.0	0.0	0.0	0.0	0.0	0.0	0.0	0.0	0.0	0.0	0.0	0.0	0.0	0.0	0.0	0.0	0.0	0.0	0.0	0.0	0.0	0.0	0.0	0.0	0.0	0.0	0.0	12.51606750165525	0.0	3.8409375574940343	0.0	7.711170401443532	0.0	0.0	0.0	0.0	0.0	0.0	0.0	0.0	0.0	7.513774627335564	0.0	0.0	0.0	0.0	0.0	0.0	0.0
2L_41620	0.0	0.0	0.0	0.0	0.0	0.0	0.0	0.0	0.0	0.0	0.0	0.0	0.0	0.0	0.0	0.0	0.0	0.0	0.0	0.0	0.0	0.0	0.0	0.0	0.0	0.0	0.0	0.0	0.0	0.0	0.0	0.0	0.0	0.0	0.0	0.0	0.0	0.0	0.0	0.0	0.0	0.0	0.0	0.0	0.0	0.0	0.0	0.0	0.0
2L_41621	0.0	0.0	0.0	0.0	0.0	0.0	0.0	8.035539584474211	0.0	9.987176465418404	0.0	0.0	0.0	0.0	0.0	0.0	0.0	0.0	0.0	0.0	0.0	0.0	0.0	0.0	0.0	0.0	4.136319866578866	5.302682414926415	0.0	3.2545800891950214	0.0	0.0	0.0	15.420200462606012	0.0	0.0	0.0	0.0	0.0	0.0	0.0	6.366721908590427	0.0	0.0	0.0	0.0	0.0	4.238647735735573	13.362392081980946
2L_41622	0.0	0.0	0.0	6.9090069960604845	0.0	0.0	0.0	0.0	0.0	0.0	4.385269616242863	0.0	3.232157119036145	0.0	3.3351254073855685	0.0	5.0504106741439685	6.757825223717804	0.0	0.0	0.0	0.0	0.0	0.0	7.03491145156956	0.0	3.3136546429603397	0.0	0.0	0.0	0.0	10.468902126234022	5.5346346366290975	6.176652254478074	0.0	0.0	0.0	0.0	0.0	0.0	0.0	0.0	0.0	0.0	0.0	5.27918996109237	0.0	0.0	0.0
2L_41623	0.0	0.0	0.0	0.0	0.0	0.0	0.0	0.0	0.0	0.0	0.0	0.0	0.0	0.0	0.0	0.0	0.0	0.0	0.0	0.0	0.0	0.0	0.0	0.0	0.0	0.0	29.236004724538365	0.0	0.0	0.0	0.0	0.0	0.0	0.0	0.0	0.0	0.0	0.0	0.0	0.0	0.0	11.25018844065638	0.0	0.0	0.0	0.0	0.0	14.97963518596468	0.0
2L_41624	0.0	0.0	0.0	0.0	0.0	0.0	0.0	0.0	0.0	0.0	0.0	0.0	0.0	0.0	0.0	0.0	0.0	0.0	0.0	0.0	0.0	0.0	0.0	0.0	0.0	0.0	0.0	0.0	0.0	0.0	0.0	0.0	0.0	0.0	0.0	0.0	0.0	0.0	0.0	0.0	0.0	0.0	0.0	0.0	0.0	0.0	0.0	0.0	0.0
2L_41625	0.0	0.0	0.0	0.0	0.0	0.0	0.0	0.0	0.0	0.0	0.0	0.0	0.0	0.0	0.0	0.0	0.0	0.0	0.0	0.0	0.0	0.0	0.0	0.0	0.0	0.0	0.0	0.0	0.0	0.0	0.0	0.0	0.0	0.0	0.0	0.0	0.0	332.8008519701811	0.0	0.0	0.0	0.0	0.0	0.0	0.0	0.0	0.0	0.0	0.0
2L_41626	0.0	0.0	0.0	2.911421740401334	0.0	3.7859069613364253	0.0	2.7126743469711228	7.7311218888677	0.0	3.6958623158236312	0.0	0.0	0.0	0.0	0.0	0.0	0.0	0.0	0.0	0.0	0.0	0.0	0.0	0.0	0.0	2.7927157037755284	0.0	0.0	0.0	0.0	0.0	0.0	0.0	2.462451311181449	0.0	0.0	0.0	0.0	0.0	1.9445730563457544	2.149307213805774	0.0	0.0	6.498903959847172	0.0	0.0	14.30902163781634	0.0
2L_41627	0.0	0.0	0.0	3.768760891718977	5.747159466433715	9.801519235481502	5.541566179599943	0.0	0.0	0.0	0.0	0.0	0.0	0.0	0.0	0.0	0.0	0.0	0.0	0.0	0.0	0.0	0.0	0.0	0.0	0.0	3.6150989669493194	0.0	0.0	5.688935816288335	0.0	0.0	0.0	0.0	6.375160335282433	3.7963630841653697	0.0	0.0	0.0	0.0	0.0	0.0	0.0	0.0	0.0	0.0	0.0	0.0	11.678586610734023
2L_41628	0.0	0.0	0.0	0.0	3.7017294479981047	0.0	0.0	0.0	0.0	0.0	0.0	0.0	0.0	0.0	0.0	0.0	0.0	9.49732555312424	0.0	0.0	0.0	0.0	0.0	0.0	0.0	0.0	0.0	0.0	7.390851899153303	7.328455513343652	0.0	0.0	0.0	0.0	4.106223063176706	0.0	0.0	0.0	0.0	0.0	0.0	0.0	0.0	0.0	0.0	0.0	0.0	0.0	0.0
2L_41629	0.0	8.29516176394956	0.0	0.0	0.0	0.0	14.693896743048807	0.0	0.0	0.0	0.0	0.0	0.0	0.0	0.0	0.0	0.0	6.516330576056656	0.0	0.0	0.0	0.0	0.0	0.0	0.0	3.6674422084456793	0.0	0.0	0.0	5.0282196255937395	0.0	0.0	0.0	0.0	2.8173728223821115	0.0	0.0	0.0	0.0	0.0	0.0	0.0	0.0	0.0	0.0	0.0	0.0	0.0	0.0
2L_41630	0.0	0.0	0.0	2.1889789288888304	1.6690380916218461	0.0	3.2186630960964053	0.0	1.937571447947143	0.0	1.3893838568879053	1.5013020041631104	4.096174071013322	0.0	0.0	5.303379843974565	0.0	0.0	4.343944866651753	0.0	0.0	3.7063393227776786	0.0	0.0	0.0	0.0	0.0	0.0	0.0	3.3042586111044567	0.0	0.0	0.0	0.0	0.0	0.0	0.0	4.168151570663715	0.0	0.0	4.386134842943477	1.6159761869749087	0.0	0.0	2.443130040482665	0.0	0.0	2.151673625537784	13.56635814507185
2L_41631	0.0	0.0	0.0	0.0	0.0	7.497656982193065	0.0	0.0	0.0	0.0	0.0	3.954460433646131	5.394703480123216	0.0	0.0	0.0	0.0	0.0	0.0	0.0	0.0	0.0	0.0	0.0	0.0	0.0	0.0	0.0	0.0	4.351742655346333	0.0	0.0	9.237704615157226	0.0	0.0	5.808044141135472	0.0	0.0	0.0	0.0	0.0	4.256514595588548	0.0	0.0	0.0	0.0	0.0	0.0	0.0
2L_41632	0.0	0.0	0.0	0.0	0.0	0.0	0.0	0.0	0.0	0.0	0.0	0.0	0.0	0.0	0.0	0.0	0.0	0.0	0.0	0.0	0.0	0.0	0.0	0.0	0.0	0.0	0.0	0.0	0.0	0.0	0.0	0.0	0.0	0.0	0.0	0.0	0.0	0.0	0.0	0.0	0.0	0.0	0.0	0.0	0.0	0.0	0.0	0.0	0.0
2L_41633	0.0	0.0	7.858817908045543	0.0	0.0	0.0	0.0	0.0	0.0	8.367808705198753	0.0	0.0	0.0	0.0	6.976186091159219	0.0	0.0	0.0	0.0	0.0	0.0	0.0	0.0	0.0	0.0	3.9778006899097518	0.0	4.442880550490672	2.750084427591927	0.0	0.0	0.0	0.0	0.0	0.0	3.639407504458274	0.0	0.0	0.0	0.0	0.0	2.66719583832099	0.0	0.0	0.0	0.0	0.0	0.0	0.0
2L_41634	0.0	0.0	0.0	2.7202534841006627	0.0	0.0	0.0	0.0	0.0	0.0	0.0	7.462697705518964	0.0	0.0	0.0	0.0	0.0	0.0	0.0	0.0	0.0	0.0	0.0	0.0	0.0	0.0	0.0	6.6902520351746695	0.0	0.0	0.0	0.0	0.0	0.0	2.3007631171106833	0.0	0.0	0.0	0.0	2.5954179453425748	0.0	0.0	0.0	0.0	0.0	0.0	0.0	0.0	8.429485666502572
2L_41635	0.0	0.0	0.0	0.0	0.0	0.0	0.0	0.0	0.0	0.0	0.0	0.0	4.296274528505352	17.376043648621643	0.0	0.0	0.0	8.982692148767754	0.0	0.0	0.0	0.0	0.0	0.0	0.0	0.0	13.213810017125098	0.0	0.0	6.931347086512222	0.0	0.0	0.0	0.0	7.767436730344113	0.0	0.0	0.0	0.0	0.0	0.0	0.0	0.0	0.0	0.0	0.0	0.0	0.0	0.0
2L_41636	0.0	18.21788960323258	0.0	7.315684974899885	0.0	0.0	5.37847234174383	0.0	3.237733845326979	0.0	0.0	0.0	0.0	13.841740460445498	3.5314375634775903	0.0	0.0	7.155604340875818	0.0	0.0	0.0	0.0	0.0	0.0	0.0	0.0	0.0	0.0	0.0	0.0	0.0	0.0	17.581242923549723	0.0	0.0	0.0	0.0	0.0	0.0	3.4899799186555485	0.0	2.700339540693847	0.0	0.0	0.0	0.0	0.0	10.786512975635784	0.0
2L_41637	0.0	0.0	0.0	0.0	0.0	0.0	0.0	4.856521361166381	4.613695293108062	0.0	0.0	0.0	9.753704334985123	0.0	0.0	0.0	0.0	0.0	0.0	0.0	0.0	0.0	0.0	0.0	0.0	0.0	0.0	0.0	0.0	0.0	0.0	0.0	0.0	0.0	4.408545171276388	0.0	0.0	0.0	0.0	9.946280140958683	3.481383822218261	0.0	0.0	0.0	0.0	0.0	0.0	0.0	0.0
2L_41638	0.0	0.0	0.0	0.0	0.0	0.0	8.374423839639832	0.0	0.0	0.0	0.0	0.0	0.0	0.0	0.0	0.0	8.326491732626357	0.0	0.0	0.0	0.0	0.0	0.0	0.0	0.0	0.0	0.0	7.003644696700163	0.0	4.298564537358394	0.0	0.0	0.0	0.0	4.817076342952713	0.0	16.943925772049976	0.0	0.0	0.0	0.0	0.0	29.95088055588834	0.0	0.0	0.0	0.0	0.0	0.0
2L_41639	0.0	0.0	0.0	10.059066840487342	0.0	0.0	0.0	0.0	0.0	0.0	0.0	0.0	9.411622977912804	0.0	0.0	0.0	0.0	0.0	0.0	0.0	0.0	0.0	0.0	0.0	0.0	0.0	0.0	0.0	0.0	7.592069021017884	0.0	0.0	0.0	17.98561151079137	0.0	0.0	0.0	0.0	0.0	0.0	0.0	0.0	0.0	0.0	11.226973477397857	0.0	0.0	0.0	0.0
2L_41640	0.0	0.0	0.0	0.0	0.0	0.0	0.0	0.0	0.0	7.389257202308994	2.025028952851453	0.0	2.9850897750824403	0.0	0.0	7.729683685884205	0.0	0.0	0.0	0.0	0.0	2.7009974243288557	0.0	0.0	0.0	0.0	0.0	0.0	0.0	0.0	0.0	0.0	0.0	0.0	0.0	0.0	4.745845723945544	6.07508685855436	0.0	0.0	0.0	0.0	0.0	0.0	0.0	4.875646632634653	0.0	6.272134755560796	19.77298634378698
2L_41641	0.0	0.0	0.0	7.9556773304565604	2.0219973087215823	0.0	0.0	0.0	2.3473186578970844	0.0	0.0	0.0	2.481205488724286	10.035097754395998	0.0	0.0	0.0	0.0	0.0	0.0	0.0	0.0	0.0	0.0	0.0	0.0	0.0	13.04424673714473	2.0185541459991954	2.0015127433314097	0.0	0.0	0.0	0.0	2.2429440345090397	0.0	0.0	10.099219784775526	0.0	0.0	1.7712303656899924	0.0	0.0	0.0	2.959790068010056	0.0	0.0	0.0	0.0
2L_41642	15.059787355802538	0.0	0.0	0.0	0.0	0.0	0.0	0.0	0.0	0.0	0.0	0.0	0.0	0.0	0.0	0.0	0.0	0.0	0.0	0.0	0.0	0.0	0.0	0.0	0.0	0.0	0.0	0.0	0.0	0.0	0.0	0.0	0.0	0.0	0.0	0.0	0.0	0.0	0.0	8.196895999422939	0.0	6.342272131675718	0.0	0.0	0.0	0.0	0.0	0.0	0.0
2L_41643	0.0	0.0	0.0	0.0	0.0	0.0	0.0	0.0	0.0	0.0	0.0	0.0	0.0	0.0	0.0	0.0	0.0	0.0	0.0	0.0	0.0	0.0	0.0	0.0	0.0	0.0	0.0	0.0	0.0	0.0	0.0	0.0	0.0	0.0	0.0	0.0	0.0	0.0	0.0	0.0	0.0	0.0	0.0	0.0	0.0	0.0	0.0	0.0	0.0
2L_41644	0.0	0.0	0.0	0.0	0.0	0.0	0.0	0.0	0.0	0.0	0.0	0.0	0.0	0.0	0.0	0.0	0.0	0.0	0.0	0.0	0.0	0.0	0.0	0.0	0.0	0.0	0.0	0.0	0.0	0.0	0.0	0.0	0.0	0.0	0.0	0.0	0.0	0.0	0.0	0.0	0.0	0.0	0.0	0.0	0.0	0.0	0.0	0.0	0.0
2L_41645	0.0	0.0	0.0	4.576793095999151	0.0	0.0	0.0	0.0	0.0	0.0	8.71491592720605	0.0	0.0	0.0	0.0	5.544245295153442	0.0	0.0	0.0	0.0	0.0	0.0	0.0	0.0	0.0	0.0	0.0	0.0	0.0	0.0	0.0	0.0	0.0	0.0	3.8710057027656015	0.0	0.0	0.0	0.0	0.0	0.0	0.0	0.0	0.0	0.0	0.0	0.0	0.0	14.182506162298928
2L_41646	0.0	0.0	0.0	0.0	0.0	0.0	0.0	0.0	0.0	0.0	0.0	0.0	0.0	0.0	0.0	0.0	0.0	0.0	0.0	0.0	0.0	0.0	0.0	0.0	0.0	0.0	0.0	0.0	0.0	0.0	0.0	0.0	0.0	0.0	0.0	0.0	0.0	0.0	0.0	0.0	0.0	0.0	0.0	0.0	0.0	0.0	0.0	0.0	0.0
2L_41647	0.0	0.0	0.0	0.0	2.37968321657021	0.0	0.0	0.0	0.0	0.0	1.9809574522034585	2.140528248123185	0.0	0.0	0.0	0.0	0.0	0.0	0.0	0.0	0.0	0.0	0.0	0.0	0.0	0.0	0.0	3.837934761249754	0.0	4.711149972863776	0.0	0.0	0.0	0.0	0.0	0.0	0.0	0.0	0.0	0.0	4.169112546027002	0.0	0.0	0.0	0.0	0.0	0.0	3.0678159114112935	0.0
2L_41648	0.0	0.0	8.501362768451783	0.0	0.0	5.082269233212629	0.0	3.6415425719996692	0.0	0.0	0.0	0.0	7.313574249782695	14.789672371782784	0.0	0.0	0.0	0.0	0.0	0.0	0.0	0.0	0.0	0.0	0.0	0.0	0.0	0.0	0.0	2.9498185714087652	0.0	0.0	0.0	0.0	0.0	0.0	0.0	14.884175070644014	0.0	0.0	0.0	5.770536908065536	0.0	0.0	0.0	5.972752303989202	0.0	0.0	0.0
2L_41649	0.0	0.0	0.0	0.0	0.0	0.0	0.0	0.0	0.0	0.0	0.0	0.0	16.74515960230246	0.0	0.0	0.0	0.0	0.0	0.0	0.0	0.0	0.0	0.0	0.0	0.0	0.0	0.0	0.0	0.0	0.0	0.0	0.0	0.0	16.0	0.0	0.0	0.0	0.0	0.0	0.0	0.0	6.6061106523534265	0.0	0.0	0.0	0.0	0.0	0.0	0.0
2L_41650	0.0	0.0	0.0	4.266087843868011	0.0	0.0	12.545666225059216	0.0	3.7761213192257443	0.0	0.0	2.9258784291660924	0.0	16.143418126637044	0.0	0.0	6.236929734125923	0.0	0.0	0.0	0.0	0.0	0.0	0.0	0.0	4.69689967046552	0.0	0.0	0.0	0.0	0.0	0.0	0.0	0.0	0.0	0.0	0.0	8.123285479058577	0.0	0.0	0.0	0.0	0.0	0.0	0.0	0.0	0.0	0.0	0.0
2L_41651	0.0	0.0	0.0	0.0	1.4534397832630594	4.957550969820909	0.0	0.0	0.0	0.0	2.41981987344826	5.229484145380706	0.0	0.0	1.8403435700604076	0.0	0.0	0.0	0.0	0.0	0.0	1.613786122988577	0.0	0.0	3.8819092161183084	0.0	0.0	0.0	1.4509647900178266	1.4387151928036617	0.0	0.0	0.0	0.0	0.0	3.840356385072535	0.0	0.0	0.0	0.0	0.0	0.0	0.0	0.0	0.0	8.739272542953525	0.0	0.0	5.906960644284012
2L_41652	0.0	0.0	0.0	0.0	0.0	0.0	0.0	0.0	0.0	0.0	3.546329424923674	0.0	0.0	0.0	0.0	6.76829945122628	0.0	0.0	0.0	0.0	0.0	0.0	0.0	0.0	0.0	0.0	0.0	0.0	0.0	0.0	0.0	0.0	0.0	0.0	4.725643325454111	0.0	0.0	0.0	0.0	0.0	0.0	0.0	0.0	0.0	0.0	0.0	0.0	0.0	0.0
2L_41653	0.0	0.0	0.0	3.0595411177849905	0.0	7.957032027053908	8.997466313486122	0.0	0.0	0.0	0.0	2.0983734248559887	0.0	0.0	0.0	0.0	0.0	5.985185468927312	0.0	0.0	0.0	2.5901796963066106	0.0	0.0	0.0	0.0	0.0	0.0	0.0	0.0	0.0	0.0	4.901845446773801	0.0	0.0	3.081949024563134	0.0	0.0	0.0	0.0	2.043503742472754	4.517307612386096	0.0	0.0	3.4147687382019742	0.0	0.0	3.0073994054972855	9.480865716810333
2L_41654	0.0	0.0	0.0	0.0	0.0	0.0	0.0	0.0	2.664421447526884	0.0	0.0	0.0	5.632790501312721	0.0	0.0	3.64643043631728	4.400761507771304	0.0	0.0	0.0	0.0	0.0	0.0	0.0	0.0	0.0	2.8874095085860008	0.0	2.291243645808559	0.0	0.0	0.0	0.0	0.0	0.0	3.032186661410876	0.0	0.0	0.0	0.0	0.0	0.0	0.0	0.0	0.0	0.0	0.0	8.876522249594787	0.0
2L_41655	7.278338209819934	0.0	9.031514566929845	0.0	0.0	0.0	0.0	3.8686320865118984	3.675200482186303	0.0	0.0	0.0	0.0	0.0	0.0	5.029745917355238	0.0	0.0	0.0	0.0	0.0	0.0	0.0	0.0	0.0	0.0	0.0	0.0	0.0	0.0	0.0	0.0	6.6522446003730575	0.0	3.511780971625512	4.182481675502159	0.0	0.0	0.0	0.0	0.0	0.0	0.0	0.0	0.0	6.345217926509685	0.0	0.0	0.0
2L_41656	0.0	0.0	0.0	0.0	2.030663011473246	0.0	0.0	0.0	0.0	0.0	0.0	0.0	7.475517679599312	5.039052658100277	0.0	3.2262227384178606	0.0	0.0	0.0	0.0	0.0	0.0	0.0	0.0	0.0	2.9322073657049024	0.0	0.0	0.0	2.0100906550885447	153.60983102918587	4.035512510088782	4.266939750810718	0.0	0.0	2.6827632461435282	0.0	0.0	0.0	0.0	0.0	0.0	0.0	0.0	0.0	0.0	0.0	5.235739155475274	0.0
2L_41657	0.0	0.0	0.0	0.0	0.0	0.0	0.0	2.8774419771018924	2.7335698782467976	0.0	0.0	0.0	0.0	0.0	2.9815395000316047	0.0	0.0	0.0	0.0	0.0	0.0	0.0	0.0	0.0	0.0	0.0	0.0	3.797669294400641	0.0	0.0	0.0	0.0	0.0	11.043622308117063	5.224040826923871	3.1108795234132574	0.0	0.0	0.0	0.0	2.062686273462283	0.0	0.0	0.0	3.4468234419841024	0.0	0.0	0.0	0.0
2L_41658	0.0	0.0	0.0	0.0	0.0	8.810087550245031	0.0	0.0	0.0	0.0	0.0	2.323335324431706	3.169510827207461	0.0	3.2704833643593187	0.0	0.0	0.0	0.0	0.0	0.0	5.735734082190774	0.0	0.0	6.898559442817151	0.0	0.0	0.0	2.57851647117644	0.0	0.0	0.0	0.0	0.0	2.865153827243831	0.0	0.0	0.0	0.0	0.0	2.262583186699088	0.0	0.0	0.0	0.0	0.0	0.0	0.0	0.0
2L_41659	0.0	0.0	0.0	0.0	4.098406846798478	0.0	0.0	0.0	4.757803987991303	0.0	1.7058509151122527	1.8432612304837805	2.5145902814606047	0.0	0.0	3.2556788806715558	7.858351640018342	0.0	5.333387378325433	0.0	0.0	0.0	0.0	0.0	0.0	0.0	2.577994650145502	0.0	2.04571393268251	2.028443236754418	0.0	0.0	0.0	9.61076405574243	2.273123002777302	2.7072574804908256	0.0	0.0	0.0	0.0	5.385187181028632	0.0	14.1334765525624	0.0	0.0	4.107164126385655	0.0	0.0	0.0
2L_41660	0.0	0.0	0.0	0.0	4.180776788327272	0.0	4.031217750257998	0.0	2.42671325956125	0.0	1.7401351737002928	1.8803071669787976	2.565128615548784	5.187260089220874	0.0	0.0	0.0	0.0	0.0	0.0	0.0	2.3210041592394535	0.0	0.0	0.0	3.01844875881387	0.0	0.0	2.0868287715256386	0.0	0.0	0.0	0.0	0.0	0.0	0.0	0.0	5.220405521100879	0.0	0.0	0.0	2.0239309596671036	14.417531718569782	0.0	0.0	8.379420144126026	0.0	2.694865741788744	8.495599279573181
2L_41661	0.0	0.0	0.0	6.960598834238907	0.0	0.0	0.0	3.242717747686078	0.0	8.060589841722258	4.418015873489232	0.0	0.0	0.0	0.0	8.431944929281277	0.0	0.0	0.0	0.0	0.0	0.0	0.0	0.0	0.0	0.0	0.0	0.0	0.0	0.0	0.0	0.0	0.0	6.222775357809583	0.0	0.0	0.0	0.0	0.0	0.0	4.649066386111007	2.5692714111517687	0.0	0.0	0.0	0.0	0.0	3.4209870026440807	0.0
2L_41662	5.67685093724809	0.0	0.0	0.0	2.469248595306205	0.0	0.0	0.0	0.0	0.0	0.0	0.0	0.0	0.0	0.0	0.0	0.0	0.0	0.0	0.0	0.0	0.0	0.0	0.0	0.0	3.5655098251188737	0.0	0.0	0.0	0.0	0.0	4.907108437282247	5.188519673828899	0.0	0.0	0.0	4.8172944725399764	0.0	0.0	0.0	4.326027610006015	0.0	0.0	0.0	0.0	0.0	0.0	0.0	0.0
2L_41663	0.0	0.0	0.0	0.0	0.0	6.399232092148943	0.0	0.0	0.0	0.0	1.5617579209628676	5.062683617206441	2.3021831833345883	0.0	0.0	2.980672129642546	0.0	0.0	0.0	0.0	18.922460487537197	0.0	0.0	0.0	0.0	0.0	0.0	0.0	0.0	0.0	0.0	0.0	0.0	4.399472063352398	2.081112612749479	0.0	0.0	0.0	0.0	2.347637173613873	1.6434337180995136	0.0	0.0	0.0	0.0	7.520465065559654	0.0	2.4186212552789432	0.0
2L_41664	0.0	0.0	0.0	2.582105800235901	1.9687868532289088	0.0	0.0	0.0	2.2855471142682133	0.0	0.0	0.0	4.831821214884135	0.0	0.0	0.0	0.0	0.0	0.0	0.0	0.0	0.0	0.0	0.0	0.0	2.8428603268607087	0.0	0.0	1.9654343000518482	0.0	0.0	3.912546754933721	0.0	0.0	0.0	0.0	0.0	0.0	0.0	0.0	1.724619040277098	0.0	0.0	0.0	2.881900855694002	0.0	0.0	0.0	0.0
2L_41665	0.0	0.0	8.513261106826102	15.655258679666794	2.984179373053755	0.0	0.0	0.0	0.0	0.0	0.0	0.0	0.0	0.0	0.0	9.48225017589574	0.0	7.656346422112754	0.0	0.0	0.0	6.626799838836227	0.0	0.0	0.0	0.0	3.754238535306361	0.0	2.9790977564116887	0.0	0.0	0.0	0.0	0.0	0.0	0.0	0.0	0.0	0.0	0.0	0.0	2.889306618419098	0.0	0.0	8.73645521824102	0.0	0.0	3.847114145030817	0.0
2L_41666	0.0	0.0	0.0	0.0	3.2014957388091716	0.0	0.0	0.0	0.0	0.0	0.0	2.8797497151927534	0.0	0.0	0.0	5.086387200208339	0.0	8.213903181080424	0.0	0.0	0.0	0.0	0.0	0.0	0.0	2.3114247252178286	0.0	5.163347666786456	3.196044064498726	0.0	0.0	0.0	3.3635786323958365	0.0	1.7756640273196562	2.1147908471852133	0.0	0.0	0.0	0.0	2.8044480790091546	1.5498570411865211	0.0	0.0	0.0	0.0	0.0	0.0	6.505639087961445
2L_41667	0.0	0.0	0.0	2.0003008452471254	0.0	2.601118480946807	0.0	0.0	0.0	0.0	1.2696265215839049	1.3718979329888223	1.8715530671385974	3.78469620243583	1.9311759780247622	0.0	5.848794621916369	0.0	0.0	0.0	0.0	0.0	0.0	0.0	0.0	0.0	0.0	0.0	1.5225789320144145	0.0	0.0	0.0	0.0	0.0	0.0	0.0	0.0	0.0	0.0	1.9085047552304482	1.3360246213305416	0.0	0.0	0.0	0.0	3.0568700096597095	0.0	0.0	0.0
2L_41668	0.0	0.0	0.0	0.0	1.7405682955484967	0.0	0.0	0.0	0.0	0.0	0.0	0.0	0.0	0.0	0.0	0.0	0.0	0.0	0.0	0.0	0.0	1.932591218305504	0.0	0.0	4.648784342894333	0.0	2.189717088552159	0.0	0.0	1.7229348472187525	0.0	0.0	0.0	0.0	0.0	0.0	3.39570104248022	0.0	0.0	0.0	1.5247040168327324	1.6852323092738333	0.0	0.0	2.5478356136462073	3.488574917146346	0.0	0.0	0.0
2L_41669	0.0	0.0	0.0	0.0	0.0	0.0	0.0	0.0	0.0	0.0	0.0	0.0	0.0	0.0	0.0	0.0	0.0	0.0	0.0	0.0	0.0	0.0	0.0	0.0	0.0	0.0	0.0	0.0	0.0	0.0	0.0	0.0	0.0	0.0	0.0	8.34637454355764	0.0	0.0	0.0	0.0	0.0	0.0	0.0	0.0	9.247699634715863	0.0	0.0	0.0	0.0
2L_41670	0.0	0.0	0.0	0.0	0.0	0.0	0.0	0.0	0.0	0.0	0.0	0.0	0.0	0.0	2.183408020443686	0.0	0.0	0.0	0.0	0.0	0.0	0.0	0.0	0.0	4.605548580708094	4.979891199337077	0.0	0.0	0.0	1.7069107867715096	0.0	0.0	0.0	0.0	0.0	2.278124875415046	0.0	0.0	0.0	0.0	1.5105235912819224	0.0	0.0	0.0	0.0	0.0	0.0	0.0	0.0
2L_41671	0.0	0.0	0.0	2.8963444657229216	0.0	0.0	0.0	0.0	2.5636950023329623	0.0	1.838361343525944	0.0	0.0	0.0	5.592509616320284	0.0	0.0	0.0	0.0	0.0	0.0	0.0	0.0	0.0	0.0	0.0	2.778253167764262	0.0	2.2046249062207677	0.0	0.0	0.0	0.0	0.0	0.0	0.0	0.0	0.0	0.0	2.7634279107324353	0.0	0.0	0.0	0.0	0.0	4.426208465566311	0.0	0.0	0.0
2L_41672	0.0	0.0	0.0	0.0	0.0	0.0	0.0	0.0	0.0	0.0	0.0	0.0	0.0	0.0	0.0	0.0	0.0	0.0	0.0	0.0	0.0	0.0	0.0	0.0	0.0	0.0	0.0	0.0	0.0	0.0	0.0	0.0	0.0	0.0	0.0	0.0	0.0	0.0	0.0	0.0	0.0	0.0	0.0	0.0	0.0	0.0	0.0	0.0	0.0
2L_41673	0.0	0.0	0.0	0.0	2.9490956598159177	0.0	0.0	0.0	3.423578872410063	0.0	0.0	0.0	0.0	0.0	0.0	0.0	0.0	0.0	0.0	0.0	0.0	0.0	0.0	0.0	0.0	0.0	11.130304703221556	0.0	2.9440737855548433	0.0	0.0	0.0	12.393600935964743	0.0	0.0	0.0	5.753435376263167	0.0	0.0	3.6903038005700783	0.0	2.8553382833477814	20.340086241965665	0.0	0.0	0.0	0.0	0.0	0.0
2L_41674	0.0	0.0	0.0	0.0	0.0	0.0	0.0	2.764481390202401	0.0	0.0	1.8832232118560197	0.0	0.0	0.0	2.864492326025058	0.0	0.0	0.0	0.0	0.0	0.0	0.0	0.0	0.0	0.0	0.0	0.0	0.0	0.0	2.239358289488564	0.0	0.0	0.0	0.0	2.5094795590342516	2.988754810027272	0.0	0.0	0.0	0.0	0.0	4.380709981666728	15.603058199407082	0.0	3.3115104792749115	9.06844408170668	0.0	5.8329189530493775	0.0
2L_41675	0.0	0.0	5.255054048230886	4.831828218843164	0.0	3.141566856469664	0.0	2.2509924062771174	0.0	0.0	0.0	1.6569445445515107	0.0	0.0	0.0	0.0	0.0	0.0	4.794289042892107	0.0	0.0	6.135872766542313	0.0	0.0	0.0	0.0	0.0	8.912629493079343	1.8389333451025067	0.0	0.0	0.0	0.0	0.0	2.043355926038689	0.0	7.18744497112444	0.0	0.0	0.0	0.0	1.7835071955597805	0.0	0.0	0.0	0.0	0.0	4.749482603238909	0.0
2L_41676	0.0	0.0	0.0	0.0	0.0	0.0	0.0	0.0	0.0	0.0	5.966177738401005	3.2233837148207964	0.0	0.0	0.0	0.0	0.0	0.0	0.0	0.0	0.0	0.0	0.0	0.0	9.571026588311863	0.0	0.0	5.779478228705513	0.0	0.0	0.0	0.0	0.0	0.0	0.0	0.0	0.0	0.0	0.0	0.0	3.139096505243861	3.469595930857892	0.0	0.0	0.0	0.0	0.0	0.0	0.0
2L_41677	11.166197686363839	0.0	0.0	0.0	0.0	0.0	0.0	2.9675668681842406	0.0	0.0	0.0	0.0	2.979989963393803	0.0	3.074924848836694	0.0	0.0	0.0	0.0	0.0	0.0	2.6963829640367223	0.0	0.0	0.0	3.506626120717708	0.0	0.0	0.0	0.0	0.0	4.8260684915640315	0.0	0.0	0.0	0.0	0.0	0.0	0.0	0.0	0.0	0.0	0.0	0.0	10.664346104954229	0.0	0.0	0.0	0.0
2L_41678	0.0	0.0	0.0	9.676195784275022	0.0	0.0	0.0	9.015652976698144	0.0	0.0	6.141653554236329	0.0	9.053395113701589	0.0	0.0	0.0	0.0	0.0	0.0	0.0	0.0	0.0	0.0	0.0	0.0	0.0	0.0	0.0	0.0	0.0	0.0	14.661896662952321	0.0	0.0	0.0	0.0	14.393542481101278	0.0	0.0	0.0	0.0	0.0	0.0	0.0	0.0	0.0	0.0	0.0	0.0
2L_41679	0.0	0.0	0.0	17.26185544231778	0.0	0.0	0.0	0.0	0.0	0.0	0.0	0.0	0.0	0.0	0.0	0.0	0.0	0.0	0.0	0.0	0.0	0.0	0.0	0.0	0.0	0.0	0.0	0.0	13.139292265161428	0.0	0.0	0.0	0.0	30.864197530864196	0.0	0.0	0.0	0.0	0.0	0.0	0.0	0.0	0.0	0.0	0.0	0.0	0.0	0.0	0.0
2L_41680	8.888414840097417	0.0	0.0	0.0	0.0	6.5935877359268105	0.0	0.0	0.0	0.0	0.0	3.4776306624086555	0.0	0.0	0.0	0.0	0.0	9.919237567723593	0.0	0.0	0.0	0.0	0.0	0.0	0.0	0.0	0.0	0.0	0.0	0.0	0.0	7.683206048219802	0.0	0.0	8.577278275212265	0.0	7.542581644675013	0.0	0.0	0.0	3.3866952323120527	0.0	0.0	0.0	0.0	0.0	0.0	0.0	15.712622420969437
2L_41681	0.0	0.0	0.0	3.023157385573493	0.0	0.0	4.445234708392603	0.0	0.0	0.0	0.0	0.0	0.0	0.0	0.0	0.0	0.0	0.0	0.0	0.0	0.0	2.5593775593775594	0.0	0.0	0.0	0.0	0.0	0.0	2.301151726439083	0.0	0.0	4.580852038479157	0.0	0.0	2.556956199340305	3.0452988199467073	0.0	0.0	0.0	0.0	0.0	0.0	0.0	0.0	0.0	4.62000462000462	0.0	0.0	0.0
2L_41682	0.0	0.0	0.0	0.0	0.0	0.0	0.0	0.0	0.0	0.0	0.0	0.0	0.0	0.0	0.0	0.0	0.0	0.0	0.0	0.0	0.0	0.0	0.0	0.0	0.0	0.0	0.0	0.0	0.0	0.0	0.0	0.0	0.0	0.0	0.0	0.0	0.0	0.0	0.0	0.0	0.0	0.0	0.0	0.0	0.0	0.0	0.0	0.0	0.0
2L_41683	0.0	0.0	0.0	0.0	0.0	0.0	0.0	0.0	0.0	0.0	0.0	0.0	0.0	0.0	0.0	0.0	0.0	0.0	0.0	0.0	0.0	0.0	0.0	0.0	0.0	0.0	0.0	0.0	0.0	0.0	0.0	24.563989191844755	0.0	0.0	0.0	0.0	0.0	0.0	0.0	0.0	0.0	0.0	85.25149190110827	0.0	0.0	0.0	0.0	15.934858299272573	0.0
2L_41684	0.0	0.0	0.0	5.349441571794321	0.0	3.4781096474066344	0.0	2.492131717136072	0.0	6.1948196440208845	0.0	0.0	0.0	0.0	0.0	0.0	0.0	0.0	5.307880982446307	0.0	0.0	0.0	0.0	0.0	5.446925700665288	0.0	2.565665646558006	0.0	0.0	0.0	0.0	0.0	0.0	0.0	2.262252017589462	2.694310290244576	0.0	5.093078557171589	0.0	5.103949589310696	0.0	0.0	0.0	0.0	2.98526889212492	0.0	0.0	0.0	0.0
2L_41685	0.0	0.0	0.0	0.0	0.0	0.0	0.0	0.0	11.539615500011541	0.0	0.0	0.0	12.197814395616593	0.0	0.0	0.0	0.0	0.0	0.0	0.0	0.0	0.0	0.0	0.0	26.549001492053883	0.0	0.0	0.0	0.0	0.0	0.0	0.0	0.0	0.0	0.0	0.0	0.0	0.0	0.0	0.0	0.0	0.0	0.0	0.0	0.0	0.0	0.0	0.0	0.0
2L_41686	0.0	0.0	0.0	0.0	0.0	0.0	0.0	0.0	0.0	0.0	0.0	0.0	0.0	0.0	0.0	0.0	0.0	0.0	0.0	0.0	0.0	0.0	0.0	0.0	0.0	0.0	0.0	0.0	0.0	0.0	0.0	0.0	0.0	0.0	0.0	0.0	0.0	0.0	0.0	0.0	0.0	0.0	0.0	0.0	0.0	0.0	0.0	0.0	0.0
2L_41687	0.0	29.137189543245416	0.0	0.0	8.921322853752754	0.0	0.0	5.450886423150132	0.0	0.0	0.0	0.0	0.0	0.0	0.0	0.0	0.0	11.444475980333813	0.0	0.0	0.0	0.0	0.0	0.0	0.0	0.0	0.0	0.0	0.0	0.0	0.0	0.0	0.0	10.460251046025105	4.948084695376113	0.0	0.0	0.0	0.0	0.0	0.0	0.0	0.0	0.0	0.0	0.0	0.0	0.0	0.0
2L_41688	0.0	0.0	0.0	0.0	0.0	0.0	0.0	12.034751548571654	0.0	0.0	0.0	2.952907329204578	0.0	0.0	4.156711343000181	10.431205158856821	0.0	0.0	0.0	0.0	0.0	0.0	0.0	0.0	0.0	0.0	0.0	0.0	0.0	0.0	0.0	0.0	6.898055024405318	0.0	0.0	0.0	0.0	0.0	0.0	0.0	2.8756927184297103	0.0	0.0	0.0	0.0	0.0	0.0	0.0	0.0
2L_41689	0.0	0.0	0.0	0.0	0.0	0.0	0.0	0.0	0.0	0.0	0.0	6.226991267267447	0.0	0.0	0.0	10.998486608242706	0.0	0.0	0.0	0.0	0.0	0.0	0.0	0.0	0.0	0.0	0.0	0.0	0.0	0.0	0.0	0.0	0.0	0.0	0.0	0.0	13.505629146228149	0.0	0.0	0.0	0.0	0.0	0.0	0.0	0.0	0.0	0.0	8.924555378651036	0.0
2L_41690	0.0	0.0	0.0	0.0	3.692114566314993	0.0	0.0	9.02345873685113	0.0	0.0	0.0	0.0	4.530616775514734	0.0	0.0	0.0	7.079320243670202	0.0	0.0	0.0	0.0	0.0	0.0	0.0	0.0	0.0	0.0	0.0	3.685827440616713	0.0	0.0	0.0	0.0	0.0	0.0	0.0	0.0	0.0	0.0	9.240137308440405	6.468441283532804	0.0	0.0	0.0	0.0	0.0	0.0	4.759762868613885	0.0
2L_41691	0.0	0.0	0.0	0.0	1.7701919153565033	9.05694554511491	0.0	0.0	2.05500002055	0.0	0.0	0.0	2.172213522507065	0.0	0.0	2.812398402107724	0.0	0.0	0.0	0.0	0.0	1.9654829742002844	0.0	0.0	0.0	0.0	2.2269850008106227	0.0	0.0	0.0	0.0	3.5178813911110174	0.0	0.0	0.0	2.338647910710423	0.0	0.0	0.0	0.0	0.0	0.0	0.0	0.0	0.0	3.5479487534282055	0.0	0.0	0.0
2L_41692	0.0	0.0	0.0	5.301271244844514	2.021039016158207	0.0	0.0	0.0	0.0	6.13903690788989	0.0	0.0	0.0	0.0	2.5590369832024815	0.0	0.0	0.0	0.0	0.0	0.0	0.0	0.0	0.0	0.0	2.918310648331894	0.0	9.778548472264777	2.0175974852664944	2.0005641590928644	0.0	0.0	0.0	0.0	0.0	0.0	0.0	0.0	0.0	0.0	7.081563680076198	1.9567863306734086	0.0	0.0	0.0	0.0	0.0	0.0	0.0
2L_41693	0.0	0.0	0.0	0.0	0.0	0.0	0.0	0.0	0.0	0.0	0.0	0.0	0.0	0.0	0.0	0.0	0.0	0.0	0.0	0.0	0.0	0.0	0.0	0.0	0.0	0.0	0.0	0.0	0.0	0.0	0.0	0.0	0.0	0.0	0.0	0.0	0.0	0.0	0.0	0.0	0.0	0.0	0.0	0.0	0.0	0.0	0.0	0.0	0.0
2L_41694	0.0	0.0	0.0	0.0	0.0	0.0	0.0	0.0	0.0	0.0	0.0	0.0	0.0	0.0	0.0	0.0	0.0	0.0	0.0	0.0	0.0	0.0	0.0	0.0	0.0	0.0	0.0	0.0	0.0	9.000405918306916	0.0	0.0	0.0	0.0	10.086074560297579	0.0	0.0	0.0	0.0	0.0	0.0	0.0	0.0	0.0	0.0	0.0	0.0	0.0	36.95313972351661
2L_41695	0.0	0.0	38.55927138400793	0.0	0.0	0.0	13.03278004837768	0.0	0.0	0.0	0.0	0.0	0.0	0.0	0.0	0.0	0.0	0.0	0.0	0.0	0.0	7.503721846035634	0.0	0.0	0.0	0.0	0.0	0.0	0.0	0.0	0.0	0.0	0.0	0.0	0.0	0.0	13.184576155430333	0.0	0.0	0.0	0.0	0.0	0.0	0.0	0.0	0.0	0.0	0.0	0.0
2L_41696	0.0	0.0	0.0	0.0	5.659445685592325	0.0	5.456990186148849	0.0	0.0	0.0	0.0	0.0	0.0	0.0	3.5829913965210585	0.0	0.0	0.0	0.0	0.0	0.0	6.2838068810198875	0.0	0.0	0.0	8.172044416695813	0.0	0.0	0.0	0.0	0.0	0.0	0.0	6.635700066357001	3.1389309680023656	0.0	5.52054914006406	0.0	0.0	3.540928530606724	0.0	0.0	0.0	0.0	0.0	11.343077036507692	0.0	0.0	0.0
2L_41697	0.0	6.867641322323132	0.0	2.7578112245123085	4.205515112518557	3.5861574323112784	8.11014221945396	0.0	0.0	0.0	1.750431831532839	0.0	0.0	0.0	0.0	3.3407631906693824	0.0	0.0	0.0	0.0	0.0	2.3347379116609885	0.0	0.0	0.0	0.0	2.645368277590133	3.3913111894277908	0.0	2.08145482035796	0.0	0.0	4.418428736046602	0.0	2.332529077307478	0.0	0.0	0.0	0.0	0.0	0.0	4.0718137650107415	0.0	0.0	0.0	0.0	0.0	2.710811692923589	0.0
2L_41698	0.0	0.0	0.0	12.739957091824513	3.237959243806998	11.044384620694416	0.0	0.0	0.0	9.835510915450014	0.0	2.9125486868919874	0.0	0.0	0.0	0.0	0.0	0.0	0.0	0.0	0.0	3.595177285382297	0.0	0.0	0.0	0.0	0.0	0.0	0.0	0.0	0.0	0.0	0.0	0.0	0.0	0.0	0.0	0.0	0.0	0.0	0.0	6.270036685984651	0.0	0.0	9.479418759959316	0.0	0.0	0.0	0.0
2L_41699	0.0	0.0	0.0	0.0	1.3529163464764646	0.0	0.0	0.0	0.0	0.0	0.0	0.0	0.0	0.0	0.0	2.149450428514437	0.0	0.0	0.0	0.0	0.0	0.0	0.0	0.0	0.0	0.0	1.7020326354545652	0.0	0.0	1.3392101445704134	0.0	2.6886346038028046	2.8428215344868364	0.0	1.5007515763894559	5.362121970401088	0.0	3.378688852489147	0.0	0.0	0.0	1.309904555114496	0.0	0.0	0.0	2.71161438674129	0.0	0.0	5.498420853530865
2L_41700	0.0	0.0	0.0	0.0	0.0	4.000400040004	0.0	0.0	0.0	0.0	0.0	2.109915632913502	0.0	0.0	0.0	0.0	0.0	6.018107281187637	0.0	0.0	0.0	0.0	0.0	0.0	0.0	0.0	0.0	3.7830468053682944	2.3416560472564925	2.3218868953168004	0.0	0.0	0.0	0.0	0.0	0.0	0.0	0.0	0.0	0.0	0.0	0.0	0.0	0.0	3.433551844572722	0.0	0.0	0.0	0.0
[truncated: 260 more columns]
