# Supplementary material for: Convergence of topological domain boundaries, insulators, and polytene interbands revealed by high-resolution mapping of chromatin contacts in the early Drosophila melanogaster embryo
Source: eLife. 2017 Nov 17;6:e29550. doi: 10.7554/eLife.29550 (PMC5739541; doi:10.7554/eLife.29550)
Supplement: Supplementary file 3. [file elife-29550-supp3.zip › local_HiC_maps/nc14_anterior_dm3_CompressedBinCounts_500bp_VCnorm_chr2L_3094402-3108884.txt]

2L_6108	2L_6109	2L_6110	2L_6111	2L_6112	2L_6113	2L_6114	2L_6115	2L_6116	2L_6117	2L_6118	2L_6119	2L_6120	2L_6121	2L_6122	2L_6123	2L_6124	2L_6125	2L_6126	2L_6127	2L_6128	2L_6129	2L_6130	2L_6131	2L_6132	2L_6133	2L_6134	2L_6135	2L_6136	2L_6137	2L_6138	2L_6139	2L_6140	2L_6141	2L_6142	2L_6143	2L_6144	2L_6145	2L_6146	2L_6147	2L_6148	2L_6149	2L_6150	2L_6151	2L_6152	2L_6153	2L_6154	2L_6155	2L_6156	2L_6157
2L_6108	34.83329689770478	82.07915452501446	120.15244942783406	70.56767726931317	49.663865028712664	23.77538914368181	37.402165286152744	41.09434233641883	51.22693635258066	46.65920119447555	37.010131259074086	63.40103771648482	45.09540879279009	33.10630683421769	47.072677415012826	57.38143781110119	29.795676150795916	47.373893554128344	38.48181541812417	38.24244810670517	22.622643003382084	44.08743419950445	35.068922355862874	40.012039751832425	38.92321267526636	37.44131277707589	29.129490154856533	19.9708643244837	24.884907303720293	27.78711733666038	31.07161011840769	23.513298239735708	19.56360637084929	12.586297046679338	24.962568628341803	13.439193863395298	13.209885070225635	3.433979848719452	27.752684725338618	NA	NA	NA	NA	NA	NA	NA	NA	NA	0.0
2L_6109	82.07915452501446	17.48251311625547	94.37341415129346	98.41475481243229	23.93694052388388	23.873413611665505	56.75185119531082	50.43349884690682	48.00893240479486	62.46876561719141	46.01098883985769	38.904822181973415	40.89926977275197	35.08962444129007	35.769436345222076	23.63816121107755	33.24280210227481	48.11598577079076	51.520631436858885	34.742965143845936	24.2303090878803	26.233602358925523	41.3171843240349	43.20108272281563	38.21516422879974	63.2043332890903	33.42810200251045	31.59898649896841	22.211116663890277	24.801495034120656	11.093232518036208	39.35040353838829	20.953883645179506	26.480016253915434	13.368260140995039	17.992803778128938	17.685798152490996	4.597517248735338	18.57807155901603	NA	NA	NA	NA	NA	NA	NA	NA	NA	12.169240055297028
2L_6110	120.15244942783403	94.37341415129345	46.0498443515261	106.49321232549057	95.93268266610629	109.34638200158552	100.34374901448103	55.1246210182305	47.119987120536855	53.648068669527895	45.59325949251662	51.63579150074872	43.48713282642947	42.82329206436817	48.27229082738706	45.67592760196305	38.065148501660595	35.68711788957654	46.84852570292309	28.266819935645874	27.745263796765943	26.753630045171395	22.58017170607713	37.10101567740518	16.409558717130533	29.947460923242783	25.518219211072353	52.18683722716722	44.50802734064537	21.29948135762894	33.34397164809725	15.207326551992159	13.496369476610791	35.14517022666568	34.44191657785117	11.589141746792704	10.848952208195731	5.922509880720652	15.954815961197886	NA	NA	NA	NA	NA	NA	NA	NA	NA	13.934563290786466
2L_6111	70.56767726931317	98.41475481243229	106.49321232549059	41.88305599252683	146.7265003361085	81.53066932916563	55.25031946524005	36.13356410636276	55.853299686825146	64.89670235239356	64.15498952878998	52.96009289757769	55.256471376994334	52.397673892597	38.929173871919794	24.839154829127573	34.93178259506467	43.09144953603436	40.603695748387025	44.67446509893881	39.783419066601425	33.59662751884254	34.04240707051915	23.151968979630084	21.90369683750318	13.741154775729752	45.37172542378289	38.31282575480098	23.339605852406166	43.97894092846386	15.299616766456596	20.157976511305524	35.09197813893616	20.869047862971552	31.606800167937465	42.540685734583704	29.867733727959106	7.24665775086208	0.0	NA	NA	NA	NA	NA	NA	NA	NA	NA	15.984409446402358
2L_6112	49.663865028712664	23.93694052388388	95.93268266610629	146.7265003361085	42.485203111842864	101.69388107917545	103.09780462112802	58.590603043781826	85.21010621074554	51.4054864773332	37.69107490422698	71.56236075941976	53.9249704553383	53.10179377859384	39.905778828388094	41.95490560880449	33.041116128902836	34.93640991122658	32.27398287736112	35.051458461977056	21.502948591825653	48.88957799913116	33.99987080049095	47.846291213139025	27.747548365364178	37.135489063946615	37.57622287367526	33.650650337645445	35.47986517651233	59.42657318646606	14.766869524075608	18.85740865680773	30.682273344468207	30.76288888136907	30.845179266250128	9.58052164982331	16.143518027735638	17.136089436677988	79.13724574686765	NA	NA	NA	NA	NA	NA	NA	NA	NA	8.639577559215665
2L_6113	23.77538914368181	23.873413611665505	109.34638200158554	81.53066932916563	101.69388107917545	0.0	53.184926115500645	14.608776953193479	101.98075768789225	199.04458598726114	45.10925461467675	67.61599523983394	18.61679681876176	17.653621817051985	43.4180419331449	43.93573833380616	28.24579490728318	69.6873824025422	38.6259960678736	64.0904631060336	12.86752879109567	15.672802046241033	23.936214774867935	49.55466871052145	16.604345025006143	27.777700617498287	41.42139284759057	0.0	11.795234725171031	59.268859351045506	26.509822772998156	18.80736245548924	16.69136989410995	38.351557993691934	0.0	28.665286910856693	40.251685740598816	14.649095564839829	0.0	NA	NA	NA	NA	NA	NA	NA	NA	NA	12.92497311605592
2L_6114	37.402165286152744	56.751851195310834	100.34374901448105	55.250319465240054	103.09780462112802	53.184926115500645	31.23592988693932	116.44083273580802	91.67465764099103	64.52298536466873	75.6943537689165	108.73362672502353	49.4623958230829	39.49757114623433	38.70499462911281	52.66083342614805	32.585496195643316	43.85137890660972	60.76434251158472	48.88420578197498	40.48501042489018	41.6405865098526	42.67585653581998	30.027782628419587	23.21872339279416	58.264515657277634	17.3765094911736	29.241362101635175	24.740839704099557	41.439371712821846	25.94904941217989	28.929249575266017	28.00849777822592	12.87095707149688	23.825329362842197	12.02525062125451	33.77162143633408	6.145378767347637	0.0	NA	NA	NA	NA	NA	NA	NA	NA	NA	5.422099610476364
2L_6115	41.09434233641883	50.43349884690682	55.1246210182305	36.13356410636276	58.590603043781826	14.608776953193479	116.44083273580802	33.667199730662404	41.96849005766471	67.76480400333612	45.48171635002729	58.435107812773914	67.93138215335331	71.1975426676702	46.90343520759461	61.47548393862577	40.684310095811554	32.12012928352037	38.944926310635864	46.99610939351521	63.01547585951256	36.119338293722464	27.58154656626984	15.861535142817264	47.83270034726541	28.0070577785602	44.32034747152418	8.924427944168778	40.774719673802245	34.14756300225374	50.91183089126252	21.671602976233476	14.425018752524378	53.0307047780665	32.72157619832548	41.28853252297707	18.552703592731053	12.66004405695332	102.31574639336995	NA	NA	NA	NA	NA	NA	NA	NA	NA	37.233408793041825
2L_6116	51.22693635258066	48.00893240479486	47.119987120536855	55.853299686825146	85.21010621074554	101.98075768789225	91.67465764099103	41.96849005766471	39.760632620962305	101.36821092905265	61.55576693301955	58.27471867879557	87.35530218160062	65.93054369369278	56.12963700963745	45.078492474235844	60.85896340956256	60.0599398199403	44.38632302035612	43.5194660897994	44.35942221852561	54.03030019234786	36.101418166852504	33.217798665973206	50.881506194346365	29.925198972647966	40.79879969931285	33.37474768690748	33.885669750262615	22.70255789719828	45.694882071663784	16.20909005770436	28.770851674751274	24.239026772225426	36.71073450429699	12.35256188015874	27.752671888486063	16.833727382835153	0.0	NA	NA	NA	NA	NA	NA	NA	NA	NA	25.991848956167345
2L_6117	46.65920119447556	62.46876561719141	53.6480686695279	64.89670235239356	51.405486477333206	199.04458598726117	64.52298536466873	67.76480400333611	101.36821092905265	29.0547520661157	60.35925830543393	72.37984944991314	79.713739105789	73.4898877914399	60.03284377517506	69.42702547747876	40.31445273130417	47.24487766063258	55.1298307514196	47.81625253634035	36.73094582185491	33.55404438081604	38.43394486010044	35.364013579781215	39.498214680696435	47.08004598977124	31.671227323401236	41.452953661124866	25.252525252525253	0.0	28.377560286550295	33.55404438081603	26.801029159519725	32.84287966368891	27.864467231386538	15.342443335242614	28.725066642154612	10.454127289453876	21.122000675904022	NA	NA	NA	NA	NA	NA	NA	NA	NA	27.671192443919715
2L_6118	37.010131259074086	46.01098883985769	45.59325949251662	64.15498952878997	37.69107490422698	45.10925461467675	75.6943537689165	45.48171635002729	61.55576693301955	60.35925830543395	15.047067226283819	55.133533417938246	85.5599151245642	65.43009030399344	45.86261299099547	47.45628717641791	69.09417536101707	46.491157381865975	34.35853474592723	46.64425669267343	31.476235442241105	41.823738038410916	47.9063335366691	68.56856268538	93.54251408799495	37.0631642800048	52.63584522113897	41.335523197495625	20.984156961494072	26.3603708728446	31.44130066372586	36.24723963328946	66.81276391041744	23.88009191788523	37.88936054126215	12.749150269134564	25.063230951228384	3.25766006186948	0.0	NA	NA	NA	NA	NA	NA	NA	NA	NA	22.994003163974835
2L_6119	63.40103771648482	38.904822181973415	51.63579150074872	52.96009289757769	71.56236075941978	67.61599523983394	108.73362672502351	58.435107812773914	58.27471867879559	72.37984944991314	55.133533417938246	10.017184479975398	77.22523124819692	75.84519002881595	89.24819730702006	69.73926719651773	62.76843312729594	18.583301974011253	30.04244138612391	49.200759556147	68.6268202191769	46.437931988862324	31.914953033157243	48.942882677058215	49.19805933335153	55.55540123499657	52.59859409217851	44.74845858771112	31.453959267122748	52.68343053426267	27.491668060886973	27.862759193317395	14.836773239208844	34.090273772170605	41.017757849457894	0.0	17.889638106932804	9.766063709893217	0.0	NA	NA	NA	NA	NA	NA	NA	NA	NA	11.488864992049706
2L_6120	45.09540879279009	40.89926977275197	43.48713282642947	55.256471376994334	53.924970455338304	18.616796818761763	49.4623958230829	67.93138215335331	87.3553021816006	79.713739105789	85.5599151245642	77.22523124819693	30.375028324713913	97.931964935748	119.5434396951164	102.9195037375141	105.42087990142284	51.16563852158593	63.80966380815128	38.500598470414	51.96154845414393	56.257581987754264	58.58122711853882	64.68242546158997	36.57356121642039	56.085840568690024	47.79072182237318	60.65550403207464	54.84830114604082	9.670263359952344	41.09056967100727	26.083060739776975	32.68021915354964	18.77223571320229	33.01168370359122	17.53877648092167	11.821383622024658	16.133415458393358	0.0	NA	NA	NA	NA	NA	NA	NA	NA	NA	15.816218076545434
2L_6121	33.10630683421769	35.08962444129007	42.82329206436817	52.397673892597	53.10179377859384	17.653621817051985	39.49757114623432	71.1975426676702	65.93054369369278	73.4898877914399	65.43009030399344	75.84519002881595	97.931964935748	23.21631762981609	94.46552915055086	101.96468467712592	85.21754235885436	63.07403436079318	51.54415070254677	67.60869923837448	65.69762667323643	81.23291683883197	59.71669842761768	51.11329876029806	75.7851923954826	56.407414964210304	31.585397439055974	46.732869168097416	49.273220004927325	22.924885238024498	18.45694977987011	40.73770157887692	40.67364858897303	28.481630060651632	34.598895010147366	26.61019982264302	16.814673156383186	15.298722862615428	0.0	NA	NA	NA	NA	NA	NA	NA	NA	NA	29.995872567934654
2L_6122	47.072677415012826	35.769436345222076	48.27229082738706	38.9291738719198	39.9057788283881	43.4180419331449	38.70499462911281	46.90343520759461	56.12963700963746	60.03284377517507	45.86261299099548	89.24819730702006	119.5434396951164	94.46552915055084	48.789803767409246	112.84925837885592	119.40442884629628	90.98787474698659	95.07734955766297	72.3316300481554	55.083899664676764	59.26534234345451	61.48033897184893	55.39103240398967	61.60321417139294	44.59201428371402	53.195572000586665	46.41675883708779	22.722108611679165	21.143401313597238	22.69688984518452	41.59756104106619	30.36759798730706	34.47718792234555	28.87115895821918	36.81349730065031	22.400460967024454	14.10986505325063	0.0	NA	NA	NA	NA	NA	NA	NA	NA	NA	11.065961986207384
2L_6123	57.38143781110119	23.63816121107755	45.67592760196305	24.839154829127573	41.95490560880449	43.93573833380617	52.66083342614805	61.475483938625764	45.078492474235844	69.42702547747876	47.45628717641791	69.73926719651772	102.9195037375141	101.96468467712592	112.84925837885592	37.28810451979991	96.13813126700444	74.17572228609576	83.66174552343927	98.07285399649042	50.96292049386255	76.29860220960752	66.6572161546874	53.155211582275264	53.432350328793916	65.32194004099124	48.337009143165	53.68024061017562	52.55551175929576	48.90401218296752	34.99812103837675	34.14039149718031	26.85619704680994	28.48022674817328	28.11708163671641	21.28711097361214	25.905775513303016	23.57020421587551	0.0	NA	NA	NA	NA	NA	NA	NA	NA	NA	3.1994020957363487
2L_6124	29.795676150795916	33.24280210227481	38.065148501660595	34.93178259506466	33.041116128902836	28.24579490728318	32.585496195643316	40.684310095811554	60.85896340956256	40.31445273130417	69.09417536101707	62.76843312729596	105.42087990142284	85.21754235885435	119.40442884629628	96.13813126700444	11.799352018918293	100.91845497726909	88.74558120960228	82.75304786777038	60.91961746063742	74.20081359009725	69.99352559888212	47.53536784707719	69.36271846366202	65.75492944399373	41.198344485725194	30.196623154770638	42.70345733760368	33.011834742755276	31.992046285108195	45.393438902177145	20.917876417186125	38.450200581879706	43.4957537270424	19.957649866982266	22.419564208510916	24.477956580184685	0.0	NA	NA	NA	NA	NA	NA	NA	NA	NA	7.199009416304317
2L_6125	47.373893554128344	48.11598577079076	35.68711788957654	43.09144953603436	34.93640991122658	69.6873824025422	43.85137890660972	32.12012928352037	60.0599398199403	47.24487766063258	46.49115738186597	18.583301974011253	51.165638521585926	63.07403436079318	90.98787474698658	74.17572228609575	100.91845497726908	13.406815450397177	108.81205106735332	59.24829921351886	74.26563225250314	51.689381278106104	70.71920610290302	59.017405594850054	60.846265066105666	51.531585521914764	60.17302183223599	44.70025287571627	42.14279925439663	81.44604742331855	51.00095444643321	29.29064939092679	36.69909949584612	46.37769148716393	27.315714047398618	15.756499063473086	24.337736988713928	28.18268013261964	16.269024590630668	NA	NA	NA	NA	NA	NA	NA	NA	NA	21.313478643894396
2L_6126	38.481815418124164	51.52063143685889	46.84852570292309	40.60369574838702	32.27398287736112	38.6259960678736	60.76434251158473	38.94492631063586	44.38632302035612	55.1298307514196	34.35853474592723	30.04244138612391	63.809663808151285	51.54415070254677	95.07734955766297	83.66174552343927	88.74558120960226	108.81205106735332	29.42040695042404	95.41313554856006	98.00858800252372	79.58374517921465	77.48424164235598	65.00439932999336	44.26482761062886	63.472635492258064	69.85980039477548	35.394638420172114	40.42854255104103	45.14353386592671	47.114283772023406	50.13775946290522	15.89172270088091	55.5016118836546	51.36930284015469	16.375197252896907	9.19759562586879	16.73674714624514	22.543796961547045	NA	NA	NA	NA	NA	NA	NA	NA	NA	19.689225268364144
2L_6127	38.242448106705176	34.742965143845936	28.26681993564587	44.6744650989388	35.051458461977056	64.0904631060336	48.88420578197497	46.99610939351521	43.5194660897994	47.81625253634035	46.64425669267343	49.200759556147	38.500598470414	67.60869923837448	72.3316300481554	98.07285399649042	82.75304786777035	59.24829921351886	95.41313554856008	28.115125817196255	87.22423651073485	103.23901608896035	72.8771471429477	79.70813159584789	67.40566164316435	59.04158905490214	65.26613695038264	42.71186151106024	59.62786789716903	27.238085380502433	20.305120992124454	27.37034380032902	49.86035265843894	52.87547402862467	42.41353226584998	23.05389704722393	25.897754923625673	21.879841966950668	0.0	NA	NA	NA	NA	NA	NA	NA	NA	NA	17.819721442114417
2L_6128	22.622643003382084	24.2303090878803	27.745263796765943	39.783419066601425	21.502948591825653	12.86752879109567	40.48501042489019	63.01547585951256	44.35942221852561	36.73094582185492	31.47623544224111	68.6268202191769	51.96154845414394	65.69762667323643	55.083899664676764	50.96292049386255	60.91961746063742	74.26563225250317	98.00858800252372	87.22423651073487	32.64972961942659	83.51228823669769	95.65781831847221	68.45774480629252	81.45409605263622	66.95828762989687	73.57108806384169	60.92048893605314	53.87205387205387	45.116174148432215	29.148308837543023	60.44698958084785	57.17552887364209	52.548607461902265	46.834821689926464	21.820363854567276	18.384042650978948	22.302138217501604	15.020089369531748	NA	NA	NA	NA	NA	NA	NA	NA	NA	19.67729240456513
2L_6129	44.08743419950445	26.233602358925523	26.753630045171395	33.59662751884254	48.88957799913116	15.672802046241033	41.640586509852604	36.11933829372246	54.030300192347866	33.55404438081604	41.823738038410916	46.437931988862324	56.25758198775426	81.23291683883197	59.26534234345451	76.29860220960752	74.20081359009725	51.689381278106104	79.58374517921465	103.23901608896033	83.5122882366977	36.597295416813054	102.33360063362994	91.89074394746301	82.1065250055422	84.41759869418853	75.5897708995963	89.36139791864538	29.163021289005542	48.84625153865692	43.695980843682	40.041746750160165	25.79276647022896	42.66988302762733	29.25403383872602	44.295768159493115	14.927987388836254	12.07300789333256	12.196430836480012	NA	NA	NA	NA	NA	NA	NA	NA	NA	15.978116371817158
2L_6130	35.068922355862874	41.3171843240349	22.58017170607713	34.04240707051914	33.99987080049095	23.936214774867928	42.67585653581998	27.581546566269836	36.101418166852504	38.43394486010044	47.9063335366691	31.914953033157243	58.58122711853882	59.716698427617665	61.480338971848916	66.6572161546874	69.9935255988821	70.71920610290302	77.48424164235598	72.87714714294769	95.65781831847221	102.33360063362993	31.069404672075848	109.15311218912802	113.64086117828332	95.05589696465215	82.39359251564535	96.87414549692416	86.2944868957646	51.28764629801106	45.87995884150602	51.78326779051153	55.14863739534561	48.875536816312696	40.210279657468725	13.530101600915446	24.69859168630205	10.371625721216924	0.0	NA	NA	NA	NA	NA	NA	NA	NA	NA	15.251565420674778
2L_6131	40.012039751832425	43.201082722815634	37.10101567740519	23.151968979630084	47.846291213139025	49.55466871052144	30.027782628419583	15.861535142817262	33.217798665973206	35.364013579781215	68.56856268538002	48.94288267705822	64.68242546158996	51.11329876029804	55.39103240398967	53.15521158227528	47.53536784707719	59.017405594850054	65.00439932999336	79.70813159584789	68.45774480629252	91.89074394746301	109.15311218912804	38.26074313841398	112.97691280730322	99.52715553199074	107.93624360285014	63.90902583808278	51.22688386865426	77.22166737024185	53.72852969575837	73.5125951579704	59.804970554207216	56.630875953064326	38.54006532695233	43.572822012491706	22.7257788648858	23.857966843152	25.708659190588577	NA	NA	NA	NA	NA	NA	NA	NA	NA	25.26000969984372
2L_6132	38.92321267526636	38.21516422879975	16.409558717130533	21.903696837503183	27.747548365364178	16.604345025006143	23.21872339279416	47.8327003472654	50.881506194346365	39.498214680696435	93.54251408799495	49.198059333351544	36.573561216420394	75.78519239548258	61.60321417139293	53.432350328793916	69.36271846366203	60.846265066105666	44.26482761062886	67.40566164316435	81.45409605263619	82.1065250055422	113.64086117828332	112.97691280730321	54.36667714131313	78.82417373696767	109.79065247551442	106.5068590417223	61.792762522689536	38.812141472843145	46.29313507526685	69.79054625471086	56.4733383904297	50.228943524585056	34.092083647716585	28.15714313871429	28.116019348038716	14.389413995911488	51.68539616210091	NA	NA	NA	NA	NA	NA	NA	NA	NA	31.034311534832913
2L_6133	37.441312777075886	63.2043332890903	29.947460923242787	13.741154775729754	37.135489063946615	27.777700617498287	58.26451565727763	28.0070577785602	29.925198972647973	47.08004598977124	37.06316428000479	55.555401234996566	56.085840568690024	56.407414964210304	44.59201428371402	65.32194004099124	65.75492944399373	51.531585521914764	63.472635492258064	59.04158905490213	66.95828762989687	84.41759869418851	95.05589696465215	99.52715553199074	78.82417373696768	32.33261358399604	82.65182045496424	116.66364048253779	80.76109253605982	75.75109920255736	62.923736914887904	89.28234166978584	47.99951726199782	60.9209397454093	52.49651044029212	47.10457962499259	15.433616268266235	20.060252975838228	16.21226392917186	NA	NA	NA	NA	NA	NA	NA	NA	NA	24.77897157356381
2L_6134	29.129490154856533	33.42810200251045	25.518219211072356	45.37172542378289	37.57622287367526	41.42139284759057	17.3765094911736	44.32034747152418	40.79879969931285	31.67122732340124	52.63584522113897	52.59859409217851	47.79072182237318	31.585397439055978	53.19557200058668	48.337009143164984	41.19834448572519	60.17302183223599	69.85980039477548	65.26613695038264	73.57108806384167	75.5897708995963	82.39359251564535	107.93624360285014	109.7906524755144	82.65182045496424	53.85638655960017	121.09828553746674	115.61170981460837	106.04228966511846	63.92830790842662	74.61441901702086	56.481462005115276	80.55109839477771	51.35925584083137	46.82742521743813	35.695512022060576	30.7680000492288	41.44339040088192	NA	NA	NA	NA	NA	NA	NA	NA	NA	33.17938100546797
2L_6135	19.9708643244837	31.598986498968415	52.18683722716722	38.31282575480098	33.65065033764545	0.0	29.241362101635175	8.924427944168778	33.37474768690749	41.45295366112487	41.33552319749562	44.748458587711106	60.65550403207464	46.73286916809741	46.416758837087784	53.68024061017562	30.196623154770638	44.700252875716274	35.394638420172114	42.71186151106024	60.92048893605314	89.36139791864538	96.87414549692416	63.90902583808278	106.50685904172228	116.66364048253779	121.09828553746674	44.94769035110296	133.30451073641734	72.41409274796999	62.07974710330502	67.02104843898404	99.41756601326382	65.60056378998823	60.71634883103681	70.04591509734631	24.589551211182936	26.847175140231744	18.081090072758307	NA	NA	NA	NA	NA	NA	NA	NA	NA	23.687402092071355
2L_6136	24.884907303720297	22.211116663890277	44.50802734064537	23.339605852406166	35.479865176512334	11.79523472517103	24.740839704099557	40.774719673802245	33.885669750262615	25.252525252525253	20.984156961494072	31.453959267122748	54.84830114604082	49.273220004927325	22.722108611679165	52.55551175929576	42.70345733760368	42.14279925439663	40.42854255104103	59.627867897169025	53.872053872053876	29.163021289005542	86.29448689576462	51.22688386865427	61.792762522689536	80.76109253605982	115.61170981460837	133.30451073641734	16.46090534979424	73.52265416781545	94.54515558844084	110.81948089822106	85.41035794704557	57.08984514379504	56.14174138471954	20.002000200020003	41.193873347563944	20.44362669937647	27.536830510808205	NA	NA	NA	NA	NA	NA	NA	NA	NA	48.10004810004809
2L_6137	27.78711733666038	24.801495034120656	21.29948135762894	43.97894092846385	59.42657318646606	59.268859351045506	41.439371712821846	34.14756300225374	22.70255789719828	0.0	26.3603708728446	52.68343053426267	9.670263359952344	22.924885238024498	21.143401313597238	48.90401218296752	33.011834742755276	81.44604742331855	45.14353386592671	27.238085380502433	45.116174148432215	48.84625153865692	51.28764629801107	77.22166737024185	38.812141472843145	75.75109920255737	106.04228966511845	72.41409274796999	73.52265416781546	0.0	41.31059231127256	141.6541294621051	84.53371204436328	131.48017996050814	55.314078871238785	11.167369838720845	18.817413383446194	28.534838755333165	46.122482865497616	NA	NA	NA	NA	NA	NA	NA	NA	NA	20.14114917340724
2L_6138	31.071610118407694	11.093232518036208	33.34397164809725	15.299616766456596	14.766869524075608	26.509822772998156	25.949049412179892	50.911830891262504	45.69488207166379	28.3775602865503	31.44130066372586	27.49166806088698	41.09056967100727	18.456949779870115	22.696889845184515	34.99812103837675	31.992046285108195	51.00095444643321	47.114283772023406	20.305120992124454	29.148308837543023	43.695980843682	45.87995884150602	53.72852969575837	46.29313507526685	62.923736914887904	63.928307908426625	62.07974710330502	94.54515558844084	41.31059231127256	27.716152111170103	102.6855549826527	130.8818294138588	106.92465447297907	84.11914635890274	54.94445115987737	67.33334156296397	30.631405154448647	41.259401986227616	NA	NA	NA	NA	NA	NA	NA	NA	NA	54.05249578390533
2L_6139	23.513298239735708	39.350403538388285	15.207326551992159	20.157976511305524	18.857408656807735	18.807362455489244	28.929249575266017	21.671602976233476	16.20909005770436	33.55404438081604	36.24723963328947	27.862759193317395	26.083060739776975	40.73770157887692	41.59756104106618	34.14039149718031	45.393438902177145	29.29064939092679	50.13775946290522	27.37034380032902	60.44698958084785	40.041746750160165	51.78326779051153	73.5125951579704	69.79054625471086	89.28234166978584	74.61441901702086	67.02104843898404	110.81948089822106	141.6541294621051	102.6855549826527	52.7001054002108	144.43949223328215	132.7507471970628	138.66412039556135	77.96055196070789	63.69274619236801	45.2737795999971	29.271434007552028	NA	NA	NA	NA	NA	NA	NA	NA	NA	38.347479292361186
2L_6140	19.56360637084929	20.95388364517951	13.496369476610791	35.091978138936156	30.682273344468207	16.69136989410995	28.008497778225912	14.425018752524378	28.770851674751277	26.801029159519725	66.81276391041744	14.836773239208846	32.68021915354964	40.67364858897302	30.367597987307057	26.85619704680994	20.917876417186125	36.69909949584612	15.891722700880912	49.86035265843894	57.17552887364208	25.79276647022896	55.14863739534562	59.80497055420723	56.473338390429696	47.99951726199782	56.481462005115276	99.41756601326382	85.41035794704557	84.5337120443633	130.8818294138588	144.43949223328218	52.19114926009431	131.27971465849097	140.19857726483792	127.37122768880661	68.89198372877331	55.44851581198807	38.96721298699274	NA	NA	NA	NA	NA	NA	NA	NA	NA	34.03305290097743
2L_6141	12.586297046679338	26.48001625391543	35.14517022666568	20.869047862971552	30.76288888136907	38.351557993691934	12.87095707149688	53.03070477806649	24.239026772225422	32.84287966368891	23.88009191788523	34.090273772170605	18.77223571320229	28.481630060651632	34.47718792234555	28.48022674817328	38.45020058187969	46.37769148716392	55.5016118836546	52.875474028624666	52.54860746190226	42.66988302762733	48.8755368163127	56.630875953064326	50.228943524585056	60.9209397454093	80.55109839477771	65.60056378998823	57.089845143795046	131.48017996050814	106.92465447297907	132.7507471970628	131.27971465849095	102.09347307145428	219.05014702130458	108.39234212438585	80.3637702589759	101.92270536538847	71.627593814241	NA	NA	NA	NA	NA	NA	NA	NA	NA	39.09866626629632
2L_6142	24.962568628341803	13.368260140995039	34.44191657785117	31.606800167937465	30.84517926625013	0.0	23.825329362842194	32.72157619832547	36.71073450429699	27.864467231386534	37.88936054126215	41.017757849457894	33.011683703591224	34.598895010147366	28.87115895821918	28.11708163671641	43.49575372704239	27.315714047398615	51.369302840154674	42.41353226584998	46.834821689926464	29.254033838726023	40.21027965746874	38.54006532695233	34.09208364771658	52.49651044029212	51.35925584083137	60.71634883103681	56.14174138471954	55.314078871238785	84.11914635890274	138.66412039556135	140.19857726483792	219.05014702130455	75.53096779617928	192.61845934927868	81.14223015813268	82.02971034078834	82.86830403386331	NA	NA	NA	NA	NA	NA	NA	NA	NA	75.9940015401451
2L_6143	13.439193863395298	17.992803778128938	11.589141746792704	42.540685734583704	9.58052164982331	28.66528691085669	12.02525062125451	41.28853252297707	12.352561880158738	15.342443335242615	12.749150269134562	0.0	17.53877648092167	26.61019982264302	36.81349730065031	21.28711097361214	19.957649866982266	15.756499063473086	16.375197252896907	23.05389704722393	21.820363854567276	44.295768159493115	13.530101600915446	43.572822012491706	28.15714313871429	47.10457962499259	46.82742521743813	70.04591509734631	20.002000200020003	11.167369838720845	54.94445115987737	77.96055196070789	127.37122768880661	108.39234212438585	192.61845934927868	24.30486072909721	213.873763513864	115.92695608107269	33.46059513014498	NA	NA	NA	NA	NA	NA	NA	NA	NA	94.97703017054953
2L_6144	13.209885070225635	17.685798152490992	10.848952208195731	29.867733727959106	16.14351802773564	40.251685740598816	33.77162143633407	18.552703592731053	27.752671888486066	28.725066642154605	25.063230951228384	17.889638106932807	11.821383622024658	16.814673156383186	22.400460967024454	25.905775513303016	22.419564208510913	24.337736988713928	9.19759562586879	25.897754923625673	18.384042650978948	14.927987388836254	24.69859168630205	22.725778864885804	28.116019348038716	15.433616268266235	35.69551202206058	24.589551211182936	41.193873347563944	18.817413383446198	67.33334156296398	63.69274619236802	68.89198372877331	80.3637702589759	81.14223015813269	213.87376351386402	135.46381275936207	246.5017678362633	263.1173390567619	NA	NA	NA	NA	NA	NA	NA	NA	NA	233.9041140861161
2L_6145	3.4339798487194515	4.597517248735338	5.922509880720652	7.24665775086208	17.136089436677988	14.649095564839827	6.145378767347636	12.66004405695332	16.833727382835153	10.454127289453876	3.25766006186948	9.766063709893219	16.133415458393355	15.298722862615428	14.10986505325063	23.57020421587551	24.47795658018469	28.18268013261964	16.73674714624514	21.879841966950668	22.302138217501607	12.07300789333256	10.371625721216924	23.857966843152	14.389413995911488	20.060252975838228	30.7680000492288	26.847175140231744	20.44362669937647	28.53483875533316	30.63140515444865	45.2737795999971	55.44851581198807	101.92270536538847	82.02971034078833	115.92695608107269	246.5017678362633	97.32821358718789	136.79750207761205	NA	NA	NA	NA	NA	NA	NA	NA	NA	414.4314746890644
2L_6146	27.752684725338614	18.57807155901603	15.954815961197886	0.0	79.13724574686765	0.0	0.0	102.31574639336993	0.0	21.122000675904022	0.0	0.0	0.0	0.0	0.0	0.0	0.0	16.269024590630668	22.543796961547045	0.0	15.020089369531748	12.196430836480012	0.0	25.708659190588573	51.68539616210091	16.21226392917186	41.44339040088191	18.081090072758307	27.536830510808205	46.122482865497616	41.25940198622761	29.271434007552028	38.96721298699274	71.627593814241	82.86830403386331	33.46059513014498	263.1173390567619	136.79750207761205	0.0	NA	NA	NA	NA	NA	NA	NA	NA	NA	724.1828803167092
2L_6147	NA	NA	NA	NA	NA	NA	NA	NA	NA	NA	NA	NA	NA	NA	NA	NA	NA	NA	NA	NA	NA	NA	NA	NA	NA	NA	NA	NA	NA	NA	NA	NA	NA	NA	NA	NA	NA	NA	NA	NA	NA	NA	NA	NA	NA	NA	NA	NA	NA
2L_6148	NA	NA	NA	NA	NA	NA	NA	NA	NA	NA	NA	NA	NA	NA	NA	NA	NA	NA	NA	NA	NA	NA	NA	NA	NA	NA	NA	NA	NA	NA	NA	NA	NA	NA	NA	NA	NA	NA	NA	NA	NA	NA	NA	NA	NA	NA	NA	NA	NA
2L_6149	NA	NA	NA	NA	NA	NA	NA	NA	NA	NA	NA	NA	NA	NA	NA	NA	NA	NA	NA	NA	NA	NA	NA	NA	NA	NA	NA	NA	NA	NA	NA	NA	NA	NA	NA	NA	NA	NA	NA	NA	NA	NA	NA	NA	NA	NA	NA	NA	NA
2L_6150	NA	NA	NA	NA	NA	NA	NA	NA	NA	NA	NA	NA	NA	NA	NA	NA	NA	NA	NA	NA	NA	NA	NA	NA	NA	NA	NA	NA	NA	NA	NA	NA	NA	NA	NA	NA	NA	NA	NA	NA	NA	NA	NA	NA	NA	NA	NA	NA	NA
2L_6151	NA	NA	NA	NA	NA	NA	NA	NA	NA	NA	NA	NA	NA	NA	NA	NA	NA	NA	NA	NA	NA	NA	NA	NA	NA	NA	NA	NA	NA	NA	NA	NA	NA	NA	NA	NA	NA	NA	NA	NA	NA	NA	NA	NA	NA	NA	NA	NA	NA
2L_6152	NA	NA	NA	NA	NA	NA	NA	NA	NA	NA	NA	NA	NA	NA	NA	NA	NA	NA	NA	NA	NA	NA	NA	NA	NA	NA	NA	NA	NA	NA	NA	NA	NA	NA	NA	NA	NA	NA	NA	NA	NA	NA	NA	NA	NA	NA	NA	NA	NA
2L_6153	NA	NA	NA	NA	NA	NA	NA	NA	NA	NA	NA	NA	NA	NA	NA	NA	NA	NA	NA	NA	NA	NA	NA	NA	NA	NA	NA	NA	NA	NA	NA	NA	NA	NA	NA	NA	NA	NA	NA	NA	NA	NA	NA	NA	NA	NA	NA	NA	NA
2L_6154	NA	NA	NA	NA	NA	NA	NA	NA	NA	NA	NA	NA	NA	NA	NA	NA	NA	NA	NA	NA	NA	NA	NA	NA	NA	NA	NA	NA	NA	NA	NA	NA	NA	NA	NA	NA	NA	NA	NA	NA	NA	NA	NA	NA	NA	NA	NA	NA	NA
2L_6155	NA	NA	NA	NA	NA	NA	NA	NA	NA	NA	NA	NA	NA	NA	NA	NA	NA	NA	NA	NA	NA	NA	NA	NA	NA	NA	NA	NA	NA	NA	NA	NA	NA	NA	NA	NA	NA	NA	NA	NA	NA	NA	NA	NA	NA	NA	NA	NA	NA
2L_6156	0.0	12.169240055297028	13.934563290786468	15.984409446402355	8.639577559215665	12.92497311605592	5.422099610476364	37.23340879304182	25.99184895616735	27.67119244391972	22.994003163974835	11.488864992049708	15.816218076545432	29.995872567934647	11.065961986207387	3.199402095736349	7.199009416304317	21.313478643894396	19.689225268364144	17.819721442114417	19.67729240456513	15.978116371817158	15.251565420674778	25.260009699843728	31.03431153483291	24.778971573563812	33.17938100546796	23.687402092071352	48.100048100048106	20.14114917340724	54.05249578390533	38.347479292361186	34.03305290097743	39.09866626629632	75.99400154014509	94.97703017054953	233.90411408611612	414.4314746890643	724.1828803167092	NA	NA	NA	NA	NA	NA	NA	NA	NA	32.941895766571086
2L_6157	15.670596538866683	12.588164356109099	14.41425858459188	6.613868157167995	13.405490620848488	13.369913416440715	33.6525275572135	23.109098051903032	15.363779735635442	28.623769177925347	17.8391762581971	5.942183740640318	19.632826871842795	15.514238036815906	17.17035915240239	19.857246256660865	22.340502773014908	3.674532002417842	10.1835119775922	24.577550312549633	6.784893434767491	19.282854126861345	18.931917983144913	17.419721214781678	26.265815304039947	7.3234240083076925	31.201433019415713	12.251418714287114	31.097428242684327	20.834505274255008	9.318874168173995	29.750689224300363	35.20463574643509	60.66694816130614	44.920047929691144	98.24660047868768	131.5902297225823	208.55588950245516	156.0651603257392	NA	NA	NA	NA	NA	NA	NA	NA	NA	163.56439530243057
2L_6158	0.0	84.70341100636124	0.0	66.75522860328034	0.0	0.0	0.0	155.49681231534754	0.0	0.0	0.0	0.0	0.0	0.0	0.0	0.0	0.0	74.17572228609576	0.0	0.0	0.0	0.0	0.0	0.0	0.0	0.0	0.0	82.43751236562686	0.0	0.0	0.0	66.72894701721607	88.83203638560211	0.0	151.1293137973507	0.0	171.37666878031223	233.88894952676472	0.0	NA	NA	NA	NA	NA	NA	NA	NA	NA	137.57429011666298
2L_6159	11.076368236077283	29.658761123889096	0.0	11.687117173868073	0.0	0.0	79.28815098049711	0.0	13.574378089867814	0.0	0.0	0.0	0.0	0.0	0.0	0.0	26.318040358714892	25.972508100175965	35.98980049054098	21.71503147050936	23.978658993495788	19.470859911057115	44.60517174663817	0.0	20.62814772641713	25.88189315695686	0.0	14.432680206445058	43.96087482140895	0.0	16.46703135652111	11.682515946634268	46.656588843476484	42.880911133599774	52.91768257592695	26.708902344240357	150.01815219641577	81.89583395892652	0.0	NA	NA	NA	NA	NA	NA	NA	NA	NA	168.59994604801724
2L_6160	7.425867564107515	9.941978612815609	17.076308329823203	7.8353285562205714	3.5291643080085207	10.55939448208282	17.71890376686175	6.083761224539459	3.033531443160115	18.83891970098867	18.785551656509945	23.465321071295154	25.842945186079543	7.351773541849235	11.300783460715763	7.841505401751688	8.822128250219084	17.412603242226723	4.021406752424506	21.83743052057523	16.07587814484366	21.756232725551218	17.4442307941511	20.63682490066808	11.524678023545377	2.8919754621665987	22.178259982434817	9.676021013737369	24.560369387955593	16.454838051483897	40.479632121103286	44.38271476012448	31.279715729943444	60.69108620434114	50.259516491625575	53.71889974143302	87.16571946584848	137.2624140127233	147.91003125831995	NA	NA	NA	NA	NA	NA	NA	NA	NA	183.00664852388988
2L_6161	11.925674426703015	10.644305110490548	6.855983216553085	16.777671938630633	22.670840368378485	0.0	10.67096920144869	14.655450361989624	9.743483314771998	6.0509245812760195	7.542228939834132	3.768445599096176	14.525991979992314	7.871121406537911	5.444594715258586	10.494311453533498	16.529354953729612	16.312339352586555	12.916467268703208	21.431741656330722	17.2115188089629	20.963833194972032	24.012688304500095	9.20610932144346	12.955750928279555	9.288815754946178	19.78749026950166	23.309009087405677	39.443063937206645	46.24527967823856	23.63957217102285	16.77106655597763	36.28017673469479	38.47408693296891	35.609542787714425	28.756869297153354	83.45258977614246	120.0164985945823	59.38453864151929	NA	NA	NA	NA	NA	NA	NA	NA	NA	90.76386871914029
2L_6162	1.6852081695521641	11.28104119497813	9.688138811652891	7.1125209708235495	7.208099020058938	0.0	18.09488050593286	4.141901547000228	10.32633276813872	10.260619741432382	15.98680129684932	9.585292327452757	21.11304451861379	16.683934538914443	10.77120272788403	10.677192005274533	12.012432868018399	15.80629386863982	5.47564910397847	13.21528777528064	7.296440705018583	14.811918261910261	6.786430193506574	15.610901404668907	12.553834372555436	21.657827975810175	21.81001297695772	19.762672264626573	33.44201989800184	33.60798525729714	15.032206502431459	23.10659248858001	18.92944522528406	32.62046738605671	32.20453097623004	44.69972956663612	43.36642115185779	80.98998839143499	67.13267934914867	NA	NA	NA	NA	NA	NA	NA	NA	NA	69.62563395971974
2L_6163	0.0	8.484721985357067	14.573329349956644	16.71714128859737	13.55342897235191	0.0	11.341301731930187	23.364122054173613	11.649996815667539	4.823275196789628	12.024028819192274	12.015519244656398	3.308247991562644	9.41126867666269	11.573230192705855	6.692127982932397	3.764507470665076	18.57541432461651	15.443840533080193	9.318292367013992	6.85976916876747	13.925466447424123	19.14084407294193	0.0	20.654414468004244	25.91484972719067	12.618304491043842	20.644368546570394	12.576243476073696	10.532213829218046	23.55428508976067	16.710559736908948	31.143999174239106	24.534579035692907	34.06182751544704	22.92249598474279	68.66705234661067	35.14290667762084	31.5574882763931	NA	NA	NA	NA	NA	NA	NA	NA	NA	96.46550393579257
2L_6164	2.473648837347942	13.247186877071735	14.220826685096856	31.320544632950618	17.634127821328192	21.104793742850752	17.70716161724819	6.0797295736285655	21.22064805433941	7.530574130971745	9.386551324723989	0.0	10.330327724481895	4.897934394127964	11.293294538607933	15.672617820863545	17.63256381886067	20.301241420912888	0.0	9.69909291658271	5.355074937579908	10.870907538148188	7.471144571877266	18.331688064329562	23.034081457264982	14.450294887167761	9.850472293207188	29.008826418918392	34.36173084947108	16.44393358624103	14.710111510000301	20.872142473244523	24.312545412361608	19.152905304205593	32.49931234409563	17.89443357854672	67.00611966890936	48.772071648611856	147.81201268227068	NA	NA	NA	NA	NA	NA	NA	NA	NA	86.0637043539628
2L_6165	12.942912952697794	0.0	14.881572446470985	8.193949696796547	18.45346663133443	0.0	9.264946907221749	6.362213541335302	9.517126386169458	27.58164165931156	19.645361926502773	9.815729313595865	13.51288534695144	20.502033289151452	23.63603531034587	5.4669395033941495	12.301219973490872	12.139715991344383	16.821862365204314	7.612308188864411	8.405833648552095	11.376005183818043	10.424370928305867	14.387578340364064	19.28345571096414	30.243404971894808	15.46223580837342	23.61074383287371	10.273796681563672	8.603986054659403	23.090386548464412	21.841929952930638	21.807587295771945	10.021405722623523	30.917578065338738	56.17760111656103	105.1791621848657	82.93704312853838	51.5599461714162	NA	NA	NA	NA	NA	NA	NA	NA	NA	45.03125168867194
2L_6166	18.99611244558801	12.716288166349397	5.460363223361618	10.021777322120968	0.0	0.0	16.997523460831758	0.0	0.0	28.915105250983114	0.0	9.003995973413002	24.790815102167905	14.10492939072347	4.336280269404421	15.044516724989242	0.0	5.567897728854517	7.715370715847526	9.310388811147142	10.280926311460664	12.522289675622607	14.343456945245286	13.197765882191463	4.422191974429118	22.19388802517675	9.455701457029038	6.188057543984713	28.27254735651682	0.0	21.180876210487074	20.035663480996174	26.672214487280023	30.642211730328924	28.36078089708553	11.45152683207252	45.024531937830126	111.19148109393691	94.5921658768221	NA	NA	NA	NA	NA	NA	NA	NA	NA	61.96093982353524
2L_6167	10.152500713213175	4.530826155371996	15.564262895964575	0.0	19.300017321765548	0.0	0.0	8.317599208164555	12.44215435073106	0.0	6.42080958703921	32.081327448334626	14.13278743086417	3.350400272320534	9.270125906850067	7.147168416948652	16.081921307138565	3.9676950270894378	16.493965682655	6.634601636955262	10.989312893211352	2.9744695331034663	0.0	15.674590485648972	15.75631410653348	15.815408873788687	10.1072275773683	17.638488593189425	13.431382425036096	22.496732349626214	20.124712845503588	17.846817198620798	14.255004932231707	34.93712191483378	12.125969420730316	16.320761722591115	41.25159162391016	50.0433291825172	101.10984911040184	NA	NA	NA	NA	NA	NA	NA	NA	NA	44.15348930308132
2L_6168	3.1080233934704777	4.161116777165123	10.720679834043876	16.39699620147186	0.0	0.0	38.93437721960713	7.638894193676523	7.6179274209582895	4.73090606312921	5.896880078687968	23.57082709443004	12.979570804532207	3.0770120735799744	14.189493304545689	29.537860480869806	3.6924144882959693	18.21968199367048	15.148080056593226	9.13984047322438	0.0	5.463513563718774	12.51618890809081	11.51645182725783	8.682371919820032	14.524892579341318	9.282491272137582	8.099605711193979	24.670799025503438	0.0	18.48256308791878	6.5562162764625285	8.727877013739423	24.064724482969396	22.273012940991737	7.4945046544621166	37.88551670372432	38.299883491754414	123.81256016516596	NA	NA	NA	NA	NA	NA	NA	NA	NA	33.79218616520865
2L_6169	10.752000275251207	19.193475753721795	8.241662013561655	1.890810603741498	2.5549590861626736	7.644535227547236	9.620777801402133	17.617497698714363	21.961427826622433	0.0	16.999887120749516	10.192713636729648	14.96732072610963	1.7741197793420782	16.36253620620199	20.815313106778206	17.03154988168395	18.90893352564419	26.201887875134613	14.05274240146261	9.698521460403363	9.45033095058989	16.237096244305516	11.620116480047596	1.6686715755647075	8.374650018141585	14.272071714305948	9.34001580330674	7.112249070962465	23.825151974688158	23.977199281962807	18.90066190117978	17.61288095403441	16.187561108043184	4.280667073472727	17.28449369180797	21.843737667389775	41.95703511273856	17.846721646467152	NA	NA	NA	NA	NA	NA	NA	NA	NA	46.760728469801926
2L_6170	0.0	0.0	6.727030554172776	0.0	16.683322183313006	0.0	20.940522633563887	14.379799258002357	7.1701652292875435	8.90567113137646	33.30165975472218	11.092697233703163	30.541662492639457	11.584612853823037	5.342188545065634	0.0	13.901535424587646	0.0	0.0	28.675413814896757	18.998765080269784	25.711911402924162	5.890259748674397	5.419772196135052	5.448029611130543	0.0	0.0	15.247063415586156	11.610356437942645	0.0	17.396205539647692	0.0	8.214874838166965	22.65026183702684	27.951816658444173	70.5399693574373	23.772468945231402	28.838971832976206	58.26758807145937	NA	NA	NA	NA	NA	NA	NA	NA	NA	63.611936652688996
2L_6171	11.983101430362902	16.043342694623796	20.666992745885548	6.321923736105202	17.085007308111877	0.0	0.0	14.726022354101934	0.0	0.0	11.36782178893138	0.0	18.766209313294357	11.863536116756178	5.470812667338482	6.326907515164016	0.0	7.024667118586918	9.7339990090789	11.74633323525145	6.485399743826711	0.0	0.0	0.0	33.47521244206696	0.0	17.89449762092654	7.807083835589061	11.889899530348968	0.0	17.815054790201007	6.319434789752405	42.06332381019682	7.7318710818743295	42.937220773886146	0.0	24.344839786609363	0.0	0.0	NA	NA	NA	NA	NA	NA	NA	NA	NA	13.028704842509017
2L_6172	8.841854154499908	3.945914922522947	10.166234884079508	3.109797463555895	12.606347674244413	6.286445668764663	2.6371996526280617	3.621915486224044	14.447897090518603	2.243118113627391	8.387863767671831	22.35180682227436	6.1541510210198105	10.21257027342552	6.7278252896799735	9.336747055540107	7.002905330348929	15.54966779862489	9.576441188560844	13.000728474152167	17.54616835548537	11.657149251921874	13.352495648199126	13.651064591923266	17.838909433366254	10.330277924075558	17.604851192794687	3.8403578599068173	11.69744557032358	9.796247841151882	10.954183906726438	18.651438803075003	24.82948352191326	17.115120866983563	17.600926794401285	17.767272187147654	15.96719061672076	41.766983090909285	14.676163122617874	NA	NA	NA	NA	NA	NA	NA	NA	NA	25.635635584313043
2L_6173	2.891352513987641	7.742062353795992	6.6488698583458286	9.152343503315741	8.244740164952518	0.0	5.174304198378684	14.212721807289707	14.173711591899158	17.60439405675657	5.485788516269753	16.445718439432884	9.056040590381397	2.8625030986596043	2.6400590950827847	6.106372396509964	10.305011155174576	16.949526006505227	9.394703923557174	14.17111852355084	3.129670054534501	5.082633454706621	2.9109107046121343	16.070401213636696	5.384729499459778	6.756156463125067	17.270754481544902	11.30243198196433	22.950913733253007	9.610339187311277	12.895560574316685	18.297480436943832	8.119427028273469	18.65590892334511	20.720285470279684	27.888149000802485	27.412302171289294	42.75584205136829	0.0	NA	NA	NA	NA	NA	NA	NA	NA	NA	6.287283591698774
2L_6174	7.852880986447498	10.513677242725059	9.029127966820964	5.523924947536523	11.19631089020375	44.66638675730965	4.684450715362469	6.433598826511575	19.247820825885498	11.953334183348208	14.899340058564338	0.0	13.664502573845704	7.774526298112656	7.170370880263411	2.764139819037294	15.549052596225312	6.137962994221108	0.0	5.131813187630893	17.00029750520634	9.20291695655855	21.08266883396502	9.699339862928928	7.31243245140523	9.174822574222786	2.60595418836775	13.643234865559563	10.389070697626096	17.401048935229817	27.24104275598408	24.847875782708087	18.37689392268767	10.133847862568809	21.88513555340317	12.623983295945303	3.5453097678956595	35.48245166967515	52.13845889143209	NA	NA	NA	NA	NA	NA	NA	NA	NA	22.768255587329918
2L_6175	7.792768466718254	5.216598381393854	13.440017203222022	8.222460308128477	16.66590744199431	49.865031980107176	27.891552067252107	28.729578058263584	4.775120476289616	29.654583412412222	0.0	29.54964858080425	8.135941824761575	7.71501357070887	14.230965727565238	0.0	0.0	13.70470025536425	6.330147581060704	7.63879499536707	4.217540751987515	13.698705198384646	3.9227408347121764	18.04704937961463	14.512913953658813	13.656886211734543	7.758018105662654	10.154098600359047	7.732158045310445	0.0	23.170728881618427	4.109611559515394	0.0	25.140687286052753	46.53773232799422	9.395511576209811	26.38628251053868	4.8014780870143055	0.0	NA	NA	NA	NA	NA	NA	NA	NA	NA	8.472738117832062
2L_6176	5.092409407309746	0.0	23.420712106751605	21.4928157576728	7.260545397649181	21.723829302838872	0.0	25.032228994830845	6.240880513349867	15.502914547935012	9.661873089364596	9.655035245706165	21.26666376022262	10.08319645394147	0.0	0.0	18.149753617094646	5.970487878416985	8.273235174155737	19.96716399880397	0.0	13.427721261990955	0.0	37.7387684707685	14.225823568490938	5.949657567458705	10.139401562380387	19.906466151044956	30.316810671517356	0.0	7.570790678236853	0.0	14.300382392225169	6.571563006831798	36.49370878871906	0.0	13.794302125564016	6.275328795852258	0.0	NA	NA	NA	NA	NA	NA	NA	NA	NA	33.22053117414645
2L_6177	0.0	5.467725655771676	9.391346813046459	4.309144953603436	0.0	0.0	14.61712630220324	30.112621203300343	0.0	18.6492938134076	23.245578690932984	0.0	8.527606420264322	20.216036654100378	7.458022520244802	0.0	9.703697593968181	19.152593500567395	0.0	16.013053841491583	8.841146696726565	7.1790807330702915	0.0	11.349501075932702	0.0	0.0	12.19723415518297	5.321458675680508	8.104384471999351	27.148682474439514	0.0	21.537242199210876	11.468468592451913	15.810576643351336	24.38903039946305	0.0	5.531303861071347	10.065242904507015	0.0	NA	NA	NA	NA	NA	NA	NA	NA	NA	8.880616101622666
2L_6178	6.284067500939468	16.82660353325021	7.225329113741131	13.261139688867141	5.973041275507127	17.871567765410656	18.743060381893603	10.296646382273293	7.701288579605139	6.376900316294257	0.0	19.857297517122944	6.56080157249292	8.295154882984399	5.737906215070495	26.54318775722008	7.465639394685957	4.911748164848093	6.806151944619703	12.31980741677046	18.13873867745922	7.36439931540544	4.217716857075494	15.523298142016447	1.950529120034392	7.341917503278166	14.597438107905099	10.91765034696293	12.47038284075321	0.0	21.798948916965937	15.465238562351425	17.646768170877184	13.515588338966628	12.50930066504446	25.255050757601012	17.022261713869398	20.65012797916815	20.861235235460764	NA	NA	NA	NA	NA	NA	NA	NA	NA	36.43943037882432
2L_6179	0.0	0.0	5.879240402140043	26.97642799721603	0.0	0.0	9.150721534392988	0.0	12.533055935028637	0.0	9.701579417129109	0.0	10.67703050427615	0.0	14.006779281172086	5.399538879379701	0.0	5.995024129972123	24.921704312285566	10.024610418577607	0.0	0.0	15.44377693008602	0.0	0.0	0.0	5.090535167962208	13.325515697457492	0.0	0.0	7.601903516640567	21.572645885017796	7.179575543493868	6.598569430147544	24.429121956284085	36.9900003699	0.0	25.20447127320387	0.0	NA	NA	NA	NA	NA	NA	NA	NA	NA	22.238035936666073
2L_6180	7.137162706611939	19.110903439293736	8.20620553262377	0.0	0.0	0.0	0.0	0.0	34.98711599453501	32.59169129150009	13.541401480887666	13.531818040349176	37.25732441740722	14.131898662981067	26.067428617605156	7.536641265673388	25.43741759336592	8.367815707226864	0.0	6.996143026349573	15.450875871525966	18.81934930217853	0.0	6.6115003080959145	6.645971112621962	33.354485636307686	7.105335894096389	9.299834090959816	14.163302882232136	0.0	0.0	7.527739720871411	20.042409739007738	0.0	34.09800961393381	17.210134015313578	9.666561623363693	8.795059287494658	0.0	NA	NA	NA	NA	NA	NA	NA	NA	NA	0.0
2L_6181	7.964586263637363	10.663231684300099	18.315130128999566	11.205002809654454	0.0	11.32543874749708	4.751085860673457	39.150691009696324	0.0	4.041122462175094	5.0370931539859525	5.033528332220924	5.543550688564432	7.885116999366038	12.120612701820322	19.6242131391396	15.770233998732072	24.901095959485918	4.313144653382756	5.204811952746553	2.8736870842134	4.666913079677274	2.6728205687441435	4.918655278995965	14.832899965439344	18.61066428284736	18.50116266592239	17.296633106586004	0.0	8.824287262317823	7.893868516568441	16.800887086838188	22.36596079694392	10.277999325763245	15.854604399081955	6.4017781579011395	17.97870458399435	3.27156188290164	0.0	NA	NA	NA	NA	NA	NA	NA	NA	NA	34.63819253292938
2L_6182	9.473949481111786	0.0	0.0	9.996341339069899	0.0	0.0	16.954382538342333	0.0	46.44228849020764	14.420858329487771	17.975007549503168	0.0	9.891157700661916	9.379420051699363	0.0	0.0	0.0	11.107532017461038	0.0	0.0	10.25483258985797	0.0	19.07606964291505	0.0	35.28774509544453	0.0	9.431702214752313	24.68940725671058	0.0	31.48971545893111	0.0	9.992405771613573	26.60451851142398	12.225775847735298	22.63103937574541	22.84492408631726	0.0	0.0	0.0	NA	NA	NA	NA	NA	NA	NA	NA	NA	103.00613092491264
2L_6183	3.1080233934704777	0.0	10.720679834043876	19.676395441766232	8.862580810119649	0.0	5.562053888515304	7.638894193676523	19.044818552395725	4.73090606312921	5.896880078687968	11.78541354721502	3.2448927011330517	9.231036220739922	11.351594643636552	6.563968995748846	3.6924144882959693	3.643936398734097	5.049360018864409	6.093226982149588	6.72839973422821	5.463513563718774	3.1290472270227023	5.758225913628915	8.682371919820032	0.0	3.094163757379194	8.099605711193979	12.335399512751719	10.330514480282146	13.861922315939085	16.390540691156318	8.727877013739423	8.021574827656465	11.136506470495869	7.4945046544621166	4.209501855969369	19.149941745877207	0.0	NA	NA	NA	NA	NA	NA	NA	NA	NA	27.03374893216692
2L_6184	0.0	0.0	0.0	0.0	0.0	0.0	0.0	0.0	240.76660085712908	0.0	0.0	0.0	0.0	0.0	0.0	0.0	0.0	0.0	0.0	0.0	0.0	0.0	0.0	0.0	0.0	0.0	0.0	0.0	0.0	0.0	0.0	0.0	0.0	0.0	0.0	0.0	0.0	0.0	0.0	NA	NA	NA	NA	NA	NA	NA	NA	NA	0.0
2L_6185	12.933943505052127	3.463271829088921	5.9485038025810555	0.0	7.37627134646826	0.0	0.0	0.0	3.1701770036628223	7.875007875007874	14.723810757805092	0.0	8.102112544824939	2.5609781707342685	11.809827760748005	2.7315754552648523	9.219521414643367	15.164128949686935	0.0	5.071355236009462	2.8000028000028	2.2736243208684153	10.417146832028454	4.792535912867863	9.635046131396496	9.066733881387174	18.026773879616687	6.741251877438648	5.1333384666718	0.0	7.691461631528225	8.185047555126296	3.632079103777217	6.676307254341936	6.179230432462711	6.237630000006237	10.510627295258237	19.126054084655742	51.52421509298832	NA	NA	NA	NA	NA	NA	NA	NA	NA	5.625005625005625
2L_6186	5.764843390823234	3.85907432384194	16.5708320214758	6.082715810955276	12.328910679096948	0.0	10.31664358317665	0.0	14.129931787754295	4.3875043875043875	16.40653198726853	0.0	15.04678044038917	2.853661390246756	5.26380894479054	6.087511014590242	3.424393668296107	6.758868903289034	4.682842766529849	14.127346728883502	9.36000936000936	10.133868401584936	8.705758423909494	2.6701271514549525	8.052145695524214	10.102932039259994	0.0	3.755840331715818	5.72000572000572	9.580654741945065	8.570485817988592	0.0	24.28304315096768	3.71965689884765	6.885428196172735	27.8020080000278	23.423683686575494	21.311888837187826	0.0	NA	NA	NA	NA	NA	NA	NA	NA	NA	12.535726821441108
2L_6187	11.311321501691042	15.14394317992519	13.005592404734037	5.967512859990213	8.063605721934621	0.0	10.121252606222548	13.900472616068948	34.65579860822313	0.0	10.730534809854923	0.0	29.52360707621815	11.198459092028937	0.0	5.972217245374518	0.0	6.630860022544924	0.0	16.631740012640122	6.1218243036424855	0.0	0.0	0.0	5.266428624092858	0.0	5.630440413049108	14.738827968399953	0.0	0.0	25.22449803248915	0.0	15.882091353789468	7.29841770304198	13.510044718248018	13.637727409104548	15.320035542482458	20.90825457890775	0.0	NA	NA	NA	NA	NA	NA	NA	NA	NA	0.0
2L_6188	8.3134434199511	0.0	0.0	0.0	0.0	0.0	0.0	0.0	10.1883416843774	0.0	15.773169208249998	0.0	8.679545955591971	0.0	0.0	35.11504126456287	9.876591983170286	0.0	27.012389232321404	0.0	17.997345391554745	14.613986169323487	0.0	15.402292477212308	7.741298200225581	9.712915360684256	0.0	21.665092336623538	0.0	0.0	12.359442243090452	0.0	11.67280656291876	21.45637275727264	0.0	0.0	11.25971431852831	20.4891581619586	0.0	NA	NA	NA	NA	NA	NA	NA	NA	NA	0.0
2L_6189	6.925298878586354	6.181201297928649	2.654202531578375	12.178597673449415	6.582535283211935	0.0	24.786741076463375	0.0	5.658089568689491	0.0	0.0	4.376710473161793	14.46054224141297	2.285399814699783	8.431209132348485	7.312919075968797	2.74247977763974	2.706473478589765	0.0	0.0	2.498703797405096	8.115868633303954	6.972144192308471	0.0	21.495627037113707	8.091092758714714	4.596277888203354	6.0158481503673285	18.32382784763737	0.0	6.863808988432424	7.304281769973558	12.964972533705687	5.957892002483249	2.757151983315922	16.69925805196475	9.37961359743824	31.291265356188475	0.0	NA	NA	NA	NA	NA	NA	NA	NA	NA	25.098587250720833
2L_6190	2.186722961662592	5.855303162712727	5.028524304115092	11.53649234795999	6.235477183921323	0.0	19.56656918601898	10.749047365677216	5.359772016737496	6.65708047078873	0.0	0.0	6.849061747031274	2.1649042181426768	3.993340705040275	6.927352165109282	7.793655185313635	0.0	0.0	2.143516580422277	4.733923890338653	5.765975210919373	8.806059097022297	8.102670559189603	2.036228993498117	7.664497358430984	10.884858443504429	11.397336214579928	0.0	0.0	16.254802481393128	6.919170253103247	3.070351579818702	31.040722041057283	7.835351066822224	10.545870052734623	0.0	21.557427099518247	0.0	NA	NA	NA	NA	NA	NA	NA	NA	NA	4.755057479134807
2L_6191	7.096456455433544	3.1669843151934804	5.439601386010433	2.4959179262316478	3.3726107582236056	0.0	8.466447047030266	5.813885885047848	8.696892426398199	0.0	4.488056384349967	4.484880123639175	9.878621379114817	2.341883080082097	8.639585023452153	12.489427699452413	5.620519392197032	2.773363507528295	0.0	4.637494046617017	0.0	8.316450937929336	2.381486514356315	4.3825280876225134	4.405377556275394	0.0	4.709874109774919	9.246793212114039	0.0	7.8624511348661965	3.5167234265827716	9.979741125515204	6.6426998057674576	15.26285070978361	11.301178091310128	17.11197735743156	16.01904857103679	26.234692057184635	0.0	NA	NA	NA	NA	NA	NA	NA	NA	NA	30.86267344822478
2L_6192	4.917965870300454	19.75296936511981	0.0	7.783712426074191	14.023662125103689	0.0	4.400544611401107	6.043683746116933	3.013547705062881	3.742963229129237	0.0	9.324296225431645	10.269080722162832	4.868895257403886	8.981070597501645	5.1932323872821895	8.764011463326993	5.765965236995587	0.0	7.231191309843531	10.646650962856498	6.483873310302616	2.4756164161095295	6.833625812518108	6.8692547270776405	2.872924240413196	7.34405271267275	3.2040930366086857	0.0	32.6928798177045	14.62289741013864	18.15484526884732	6.905257110343247	3.173225088279122	11.747864972389582	11.858893399221346	0.0	9.090545469090326	24.489276145975676	NA	NA	NA	NA	NA	NA	NA	NA	NA	5.347090327327482
2L_6193	4.532770000677649	6.068611110352536	5.211712803354259	4.782706117296347	0.0	9.66822518456642	12.16762608398339	16.710950685984525	5.555027827911904	0.0	4.300032164240589	17.187955883673634	7.098572193189062	8.975085611097873	8.277635195511536	14.359429442430534	2.692525683329362	13.285876183605493	3.6820166257778726	8.886418464555742	7.359570201100255	3.9840193017767134	4.5634313535570925	12.59677472180023	6.331225668308353	5.295809346626874	4.512556979492911	8.859404789748606	8.995030245789202	0.0	10.108177717937364	9.561646324264112	3.1822040963876894	2.9246846897435987	8.120791907143618	0.0	6.139176355821751	27.928451775104467	0.0	NA	NA	NA	NA	NA	NA	NA	NA	NA	9.856567233616415
2L_6194	0.0	0.0	0.0	0.0	253.4276084036595	0.0	0.0	0.0	0.0	0.0	0.0	0.0	0.0	0.0	0.0	0.0	0.0	0.0	0.0	0.0	0.0	0.0	0.0	0.0	0.0	0.0	0.0	0.0	0.0	0.0	0.0	0.0	0.0	0.0	0.0	0.0	0.0	0.0	0.0	NA	NA	NA	NA	NA	NA	NA	NA	NA	0.0
2L_6195	8.962151489935279	0.0	0.0	14.184484349076378	6.388931304293936	38.23185325085448	8.019239760032269	11.013579743824135	0.0	0.0	0.0	8.495967389078773	0.0	13.309093038545797	4.0916161965808815	0.0	5.3236372154183185	21.014970539638174	0.0	8.785072755776294	14.551275055476736	0.0	4.511387418552539	8.302076017128842	8.345361084997085	20.94165184608514	4.461093244432667	11.677822880124813	26.67733760170735	0.0	26.647729013914113	9.45259993761284	0.0	17.34797965428946	5.352118555848554	10.80540226891837	0.0	0.0	0.0	NA	NA	NA	NA	NA	NA	NA	NA	NA	9.744157403221028
2L_6196	0.0	0.0	10.09252320649555	4.630874177064716	12.514943624872073	0.0	7.8542348266982716	5.39348143833363	5.378677738136923	3.340281118058896	0.0	0.0	0.0	8.690162258364607	2.003713281453189	6.951787269748115	23.463438097584437	7.718461401904144	14.260508836346045	2.1510774854678583	7.125933051858977	3.8575424985457065	0.0	0.0	6.130234377250945	5.127688414987926	6.553951803549227	2.859384614680767	17.418947460099723	7.293914103949946	3.2624277290697314	6.943576497382271	6.162363488242827	2.831837556735865	2.6209963298188392	5.291534444449735	11.888563736670692	10.816733703373792	0.0	NA	NA	NA	NA	NA	NA	NA	NA	NA	19.087320674622262
2L_6197	6.630081874881073	0.0	7.623171391762401	13.99132677653123	9.452894807241295	28.28342252039235	0.0	0.0	8.125338217203291	0.0	0.0	25.140820018126533	0.0	0.0	0.0	7.001178298307606	0.0	0.0	0.0	0.0	28.706245402515385	5.827424325067715	6.674930230291769	6.1417667160464715	6.173788440322	7.746179390670037	0.0	0.0	0.0	0.0	0.0	6.992909190081258	0.0	8.555871552411558	7.918853920109851	15.9873891474405	8.979772165220625	8.170188290159334	0.0	NA	NA	NA	NA	NA	NA	NA	NA	NA	0.0
2L_6198	2.450910108705216	3.281353413903685	0.0	10.344211392235168	10.483216893913688	10.455395193027506	8.772195298892816	0.0	6.007308491510772	7.461350205933265	0.0	0.0	5.117683695417984	2.426455351523013	2.2378964489506727	12.940457590108936	11.646985687310464	0.0	7.963599977224103	9.609935135340319	5.305849035330321	4.308391195027082	4.934977964089645	6.811191059358167	6.8467030044017445	5.726984894218294	17.079865205703797	19.161444108622394	14.591084847158385	0.0	3.643722631088387	5.1700694340324995	10.323880788083763	3.162807409066124	17.563945201661898	5.9099803611352595	6.639017372316758	12.080935016046501	48.81775599421021	NA	NA	NA	NA	NA	NA	NA	NA	NA	0.0
2L_6199	5.394127305719717	7.221822614704208	2.0673629545097456	15.177489354888403	5.127148146894846	0.0	0.0	4.419225398172209	4.407095776768259	8.210719915922228	13.645766810220133	3.4090273772170607	3.7544471426404575	3.560203757581454	3.2835417068900528	7.594727132846208	6.408366763646617	0.0	17.526824805364612	26.437737014312333	7.784978883244779	4.741098114180814	3.6204101345416815	8.328069993097694	5.022894352458505	10.503610300932637	3.5800488175456757	2.3428772782138654	7.136230642974381	11.952743632773466	5.346232723648953	3.7928784913446516	7.573829691836017	4.6406124123388315	4.295100921986363	8.671387369950867	7.305797296270536	11.078554931020484	0.0	NA	NA	NA	NA	NA	NA	NA	NA	NA	3.9098666266296327
2L_6200	0.0	0.0	0.0	0.0	0.0	0.0	0.0	0.0	0.0	0.0	0.0	0.0	0.0	0.0	0.0	0.0	0.0	0.0	0.0	0.0	0.0	0.0	0.0	0.0	0.0	0.0	0.0	0.0	0.0	0.0	0.0	0.0	0.0	0.0	0.0	0.0	0.0	0.0	0.0	NA	NA	NA	NA	NA	NA	NA	NA	NA	0.0
2L_6201	0.0	0.0	0.0	0.0	0.0	0.0	0.0	0.0	0.0	0.0	0.0	0.0	0.0	0.0	0.0	0.0	0.0	0.0	0.0	0.0	0.0	0.0	0.0	0.0	0.0	0.0	0.0	0.0	0.0	0.0	264.2566460546483	0.0	0.0	0.0	0.0	0.0	0.0	0.0	0.0	NA	NA	NA	NA	NA	NA	NA	NA	NA	0.0
2L_6202	0.0	555.2779165972569	0.0	0.0	0.0	0.0	0.0	0.0	0.0	0.0	0.0	0.0	0.0	0.0	0.0	0.0	0.0	0.0	0.0	0.0	0.0	0.0	0.0	0.0	0.0	0.0	0.0	0.0	0.0	0.0	0.0	0.0	0.0	0.0	0.0	0.0	0.0	0.0	0.0	NA	NA	NA	NA	NA	NA	NA	NA	NA	0.0
2L_6203	3.5214491467528717	14.143871460496166	4.048910842983238	0.0	0.0	15.022232904698955	6.30191200010083	0.0	0.0	10.72041166380789	13.362552782083489	0.0	14.70609861909734	13.945250944790752	16.07696364033903	0.0	4.183575283437226	12.385946079848067	5.721020172317128	0.0	7.623403849818944	9.285395929282423	10.635808640530938	9.786267908870274	13.116388271325608	8.22848867348534	17.528729587794395	22.942515233830115	0.0	0.0	10.470546353108706	3.7141583717129696	9.888849333491555	4.5442978151016105	8.411914635890275	0.0	0.0	17.35779625418757	70.14098337658695	NA	NA	NA	NA	NA	NA	NA	NA	NA	7.657436902719922
2L_6204	0.0	0.0	6.224576495376696	5.712195050897086	7.7186073625480045	0.0	4.844109296669239	0.0	9.951918962187353	0.0	15.407149328145573	0.0	2.826045057331976	8.039502901456597	0.0	11.433396321819238	3.215801160582639	0.0	0.0	2.65335953791213	17.579713011185092	2.379144231336565	0.0	12.537399061400157	12.602766105515903	9.487525011487811	8.084316184073412	0.0	0.0	0.0	4.024212884080939	5.709946155207756	3.800645501631997	31.437709322747907	9.699016875319462	0.0	0.0	13.342468476750415	0.0	NA	NA	NA	NA	NA	NA	NA	NA	NA	17.65819387284217
2L_6205	9.473949481111786	8.45600888219173	7.262005911272811	9.996341339069899	0.0	13.471714787631889	0.0	7.761685217094335	11.61057212255191	4.8069527764959235	11.983338366335445	0.0	6.594105133774611	9.379420051699363	5.7670326425581635	10.00422178159183	15.00707208271898	7.405021344974027	0.0	15.477930637820757	0.0	5.551336539785319	0.0	5.850786228653406	8.821936273861132	3.689593060023038	6.287801476501542	12.34470362835529	6.2668421382465365	0.0	4.694915031427761	0.0	8.868172837141326	0.0	15.087359583830272	7.614974695439087	8.554334566868377	11.674659917156612	62.90138949169387	NA	NA	NA	NA	NA	NA	NA	NA	NA	0.0
2L_6206	0.0	0.0	0.0	0.0	0.0	0.0	0.0	0.0	0.0	0.0	0.0	0.0	0.0	0.0	0.0	0.0	0.0	0.0	0.0	0.0	0.0	0.0	0.0	0.0	0.0	0.0	0.0	0.0	0.0	0.0	0.0	0.0	0.0	0.0	0.0	0.0	0.0	0.0	0.0	NA	NA	NA	NA	NA	NA	NA	NA	NA	0.0
2L_6207	0.0	0.0	0.0	0.0	0.0	0.0	0.0	0.0	0.0	0.0	0.0	0.0	0.0	0.0	0.0	0.0	0.0	0.0	0.0	0.0	0.0	0.0	0.0	0.0	0.0	0.0	0.0	0.0	0.0	0.0	0.0	0.0	0.0	0.0	234.6481451064129	0.0	0.0	0.0	0.0	NA	NA	NA	NA	NA	NA	NA	NA	NA	0.0
2L_6208	7.533271635838636	2.521443617242842	8.661645799318329	9.935818586260194	13.425781474462285	0.0	3.3703464783586683	0.0	4.61611040997523	14.333547380974224	3.573235607721619	10.712120335675001	1.9662543562365262	7.458105954328051	3.4392697192248987	0.0	4.47486357259683	0.0	6.119355582902276	1.8461063586179753	2.038548960849667	4.965953423329651	5.68817212863915	8.723044049278919	5.261114367156336	15.402468707684468	5.624758838464801	2.453992547715431	14.949359046230894	6.259812255710826	0.0	11.918288215991163	0.0	7.29105300303891	8.997607985916943	13.623965827460646	12.753813645356235	4.641590320241883	37.512332179203916	NA	NA	NA	NA	NA	NA	NA	NA	NA	0.0
2L_6209	8.05626495444182	14.381298559353416	0.0	2.8334953148154973	7.6575248582400715	11.455803510058196	4.805774618781928	0.0	6.582108512640939	8.175277959450622	0.0	5.091468226692531	8.41104201595855	7.9758809360493865	9.808104436696041	2.8357290517605627	3.1903523744197546	3.14846590998536	0.0	5.2647234572386	8.720296490080662	4.720632942464926	8.1107605460164	9.950545787436441	2.500606397051285	9.412443878303376	2.673446527059289	17.495731041625845	0.0	0.0	0.0	2.8323797654789553	7.541136901799315	3.465435743890437	0.0	19.42640307196187	14.548522961206363	13.236880596718578	0.0	NA	NA	NA	NA	NA	NA	NA	NA	NA	23.35793702700178
2L_6210	6.556328036694457	2.925937499634258	5.025580203234464	2.305947592267881	3.1159132180777807	0.0	0.0	5.371377006209311	2.678316988457525	3.3265914413455397	8.292919173892564	0.0	6.845051757718024	4.327273419636475	5.986504025325306	6.923296338314722	7.789092155345654	2.562276121123917	7.101032064000181	0.0	9.462304544271758	1.9208664490709153	2.200225831179312	2.024481651717894	4.070073643912513	0.0	8.702788460450613	5.695331650552674	13.010668748373666	14.528042026719975	9.747171370868175	9.220158955540393	6.137107900176258	5.640463330219797	2.6102545415818765	10.539695655748245	8.879880086099318	13.465503534425368	43.530118488982524	NA	NA	NA	NA	NA	NA	NA	NA	NA	14.256820462909454
2L_6211	9.355228309669283	25.0501315758161	0.0	9.87107390374321	0.0	0.0	0.0	0.0	11.46507623129186	0.0	17.74975682833145	17.737195075445157	19.534416712084184	0.0	0.0	0.0	11.114260151487365	21.93667977383283	0.0	0.0	30.3789777473988	0.0	0.0	17.33240431646197	17.422771387976372	0.0	46.567552288376085	12.190008094165373	0.0	0.0	0.0	19.734375308349616	13.135564277570234	0.0	0.0	22.55864684212782	0.0	34.58508276210305	0.0	NA	NA	NA	NA	NA	NA	NA	NA	NA	0.0
2L_6212	0.0	8.631262952288967	0.0	0.0	9.191674916194904	0.0	11.537179136626737	0.0	0.0	0.0	0.0	12.223041165980343	0.0	6.382541451415455	11.773113270300085	0.0	0.0	15.116986579895164	0.0	18.958460118035376	13.956490640428465	0.0	6.490476199748299	0.0	0.0	7.532122619943403	0.0	0.0	0.0	0.0	9.584437939805897	6.799668176193002	0.0	0.0	7.700025487084362	31.091192020756477	26.19487942497001	7.944414520483084	0.0	NA	NA	NA	NA	NA	NA	NA	NA	NA	42.05638920664828
2L_6213	7.5180988832991815	7.549095542863009	4.322100194926719	9.915806867053224	8.039244375342673	0.0	3.363558267928943	9.238984820347941	11.517032770104363	2.860935640391834	3.566038758562059	3.5635150227102814	5.88688237773534	3.7215422964446616	8.58085672646494	11.908348585943147	6.698776133600391	8.814436283745518	0.0	1.842388118217939	10.172215610282077	8.259919171734953	5.676715588601609	10.446569973214995	3.5003453090647394	8.78368378035696	3.7422866793679876	4.898099929075514	7.459624780873521	6.247204376041721	2.7942545655325346	7.929522404865555	10.556072803122909	12.127280171217791	6.734614436588891	0.0	5.091250482395983	6.948362548881731	0.0	NA	NA	NA	NA	NA	NA	NA	NA	NA	16.348203659381905
2L_6214	4.628315059588399	0.0	5.321569117870095	2.441759756722592	13.197717982583631	19.744038287639047	8.282736168762405	0.0	2.8360603944733125	7.045031843543933	17.562685615633598	8.775128127839576	0.0	0.0	0.0	7.331054027180127	8.247842158295336	2.713185130117576	3.7596288795140453	2.2684332317302087	2.504900211037843	6.101996084959312	6.989434072512583	4.287432933830332	0.0	10.81487661983194	16.126865907183436	3.01538327933787	0.0	7.691846181536801	3.440415106725117	4.881596867967449	12.997123736517109	2.9863333440841333	8.291967929984834	0.0	12.53716485807616	5.703429643347434	0.0	NA	NA	NA	NA	NA	NA	NA	NA	NA	15.096496807594143
2L_6215	0.0	6.239077714575921	5.3581092304147715	0.0	13.288339017420348	0.0	16.679217778044645	0.0	5.711067935437519	0.0	17.6832783383377	0.0	9.730627051337816	4.613597378738513	0.0	4.920928067349791	16.60895056345865	5.463629981123158	0.0	0.0	0.0	0.0	14.074852882600245	12.950616708367653	4.33937939063831	16.333704108416594	4.639314198017992	0.0	18.49539926943173	0.0	0.0	4.915115947585203	13.08636740761679	12.027355016248956	0.0	22.474157528112364	6.311625129861688	5.742591769487772	0.0	NA	NA	NA	NA	NA	NA	NA	NA	NA	10.133437099729234
2L_6216	0.0	2.9943087174207985	0.0	11.799156643479751	0.0	0.0	8.004825308696082	0.0	0.0	3.4043248542948965	4.243351093172109	0.0	9.340002717940791	2.2141950271836723	4.08426158388481	2.3616916608431286	10.628136130481627	2.622149559544428	10.90044586457068	4.3846408661244185	0.0	1.9657518843697563	6.754917411002275	12.430729758421197	6.247770326964565	5.226002392986496	4.453074502830931	11.656832185912485	13.314692763464484	0.0	16.624893850052768	7.076706783731122	0.0	5.772265648900788	8.013747316396367	10.78597973637987	9.087378781939863	11.024124643162864	0.0	NA	NA	NA	NA	NA	NA	NA	NA	NA	4.863321220421281
2L_6217	0.0	0.0	8.618163641691227	2.636250661039853	3.562235459489189	0.0	4.4712360911023294	12.281542070422361	6.123916219926977	11.40927345746623	9.480793807903947	0.0	5.217022937163045	2.4735552211308898	6.844008617975651	10.553315614316418	8.904798796071203	8.787886776866767	0.0	2.4491183418881035	2.7044203751031057	4.39202127846469	5.030770709041855	6.943402934004343	0.0	0.0	12.436715771795221	6.511128821381504	0.0	0.0	7.428901696315413	2.6352127670788135	0.0	12.896802366821168	2.9841464237094013	18.07409656628313	13.5357743748841	15.394297213385896	0.0	NA	NA	NA	NA	NA	NA	NA	NA	NA	5.432987360698204
2L_6218	20.970427503135078	0.0	0.0	0.0	0.0	0.0	0.0	0.0	0.0	0.0	0.0	0.0	0.0	0.0	0.0	0.0	0.0	24.586334915054213	0.0	0.0	0.0	0.0	0.0	0.0	0.0	0.0	0.0	0.0	0.0	0.0	0.0	0.0	0.0	0.0	0.0	0.0	0.0	51.68332592538995	0.0	NA	NA	NA	NA	NA	NA	NA	NA	NA	45.60046694878155
2L_6219	0.0	0.0	2.6673993123444575	0.0	3.307631930687911	0.0	4.1516635923597764	11.40374384910566	2.8431108864421706	7.062545906548392	8.803173367935674	8.796943238163603	12.110367103980098	4.593525792877003	10.591411720795135	7.349279145954968	13.78057737863101	5.439860304387383	0.0	4.548145186800282	5.022254866878857	6.1171657458293165	9.342413224746464	6.4471373420773705	4.320500797888484	13.552203222334464	9.23826146081395	9.068638712688598	0.0	15.4219364708749	10.346904102823393	2.4468662983317264	9.772076097110983	5.987514834068001	11.083442528332743	0.0	9.426249339377025	8.576412692404672	0.0	NA	NA	NA	NA	NA	NA	NA	NA	NA	0.0
2L_6220	4.773319815291616	6.390666559303469	3.6588623133522864	1.6788399350356098	15.879735053426234	13.575078328201952	0.0	0.0	11.699655796126478	9.687669534216848	9.056461604225383	18.100104437602607	4.983524468108434	14.177077367146609	1.4528202437135014	3.360326838829652	0.0	5.5963780241427745	7.754835527693294	3.119337427775641	0.0	2.796964957385442	3.2037388914358615	0.0	1.4816039607422362	1.8589509790908911	1.584011369400005	6.21971001224039	9.47238798901203	0.0	0.0	5.034536923293795	4.468107541986806	4.106526584831805	0.0	11.510102416891305	2.154992211858146	3.921411770980141	15.84600221210191	NA	NA	NA	NA	NA	NA	NA	NA	NA	6.919763953012034
2L_6221	5.196384355765258	6.957078305394866	5.974726905191042	1.8276373492313414	2.4695961839799767	0.0	3.0997803805600377	0.0	6.368304523831256	10.546298249314491	6.572763781442459	6.568112143946746	9.042032793644536	3.429690487581948	1.5815852861957655	7.316312541897321	4.115628585098338	10.153985185335614	2.814051685687311	10.187423116791164	13.124282265813589	7.6121575290327685	5.231534644530299	3.209108734231242	4.838760406359098	10.118559157650186	3.4488080488282242	0.0	6.874624043997594	5.757284404092277	12.875613844890056	5.480753420903593	7.296181178771031	2.2352462570801426	6.206470659427163	0.0	0.0	2.134485386245803	0.0	NA	NA	NA	NA	NA	NA	NA	NA	NA	7.53307017808178
2L_6222	0.0	0.0	17.957512525364983	32.95864843174511	0.0	0.0	0.0	0.0	0.0	0.0	0.0	0.0	0.0	0.0	0.0	0.0	0.0	0.0	50.74712454105568	0.0	16.905456236000166	0.0	0.0	14.46784377043583	0.0	0.0	15.548496538127244	0.0	0.0	0.0	0.0	16.47283629295292	21.929247475943612	0.0	0.0	0.0	0.0	0.0	0.0	NA	NA	NA	NA	NA	NA	NA	NA	NA	0.0
2L_6223	0.0	0.0	0.0	0.0	0.0	0.0	0.0	0.0	0.0	0.0	0.0	0.0	0.0	0.0	0.0	0.0	0.0	0.0	0.0	0.0	0.0	0.0	0.0	0.0	0.0	0.0	0.0	0.0	0.0	0.0	0.0	0.0	0.0	0.0	0.0	0.0	0.0	0.0	0.0	NA	NA	NA	NA	NA	NA	NA	NA	NA	0.0
2L_6224	0.0	0.0	0.0	0.0	0.0	0.0	0.0	0.0	0.0	0.0	0.0	0.0	0.0	0.0	0.0	0.0	0.0	81.04384471999352	0.0	0.0	0.0	0.0	0.0	0.0	0.0	0.0	0.0	0.0	0.0	0.0	0.0	0.0	0.0	89.20288303717975	0.0	0.0	0.0	0.0	0.0	NA	NA	NA	NA	NA	NA	NA	NA	NA	0.0
2L_6225	9.021718659959019	3.019638217145204	0.0	4.759587296185548	3.2156977501370694	0.0	0.0	11.086781784417528	8.292263594475141	3.4331227684702004	0.0	0.0	4.709505902188272	8.931701511467189	4.118811228703172	4.763339434377259	0.0	5.288661770247311	3.664218358100396	4.421731483723054	7.323995239403094	7.929522404865555	6.812058706321931	8.357255978571995	12.60124311263306	0.0	6.736116022862378	11.755439829781231	13.427324605572341	0.0	3.353105478639042	7.136570164378999	6.333643681873745	11.64218896436908	2.6938457746355566	0.0	12.21900115775036	16.67607011731615	0.0	NA	NA	NA	NA	NA	NA	NA	NA	NA	9.808922195629144
2L_6226	2.6529751922942744	3.5518843279142236	3.0503521631572363	0.0	0.0	0.0	9.495418223321792	0.0	6.502580549090906	0.0	0.0	10.059901684580836	2.769805354698504	2.6265042646549746	9.689598555087063	5.602933023379078	6.303610235171939	12.441698976203694	4.310079163223991	2.600556363028306	8.614933988068316	11.658990387395606	2.6709209094913042	12.287898582566323	4.940785915993299	12.398291391463342	7.923434269962499	10.370603901006362	0.0	0.0	0.0	2.798157692974945	14.900043061124446	0.0	3.168667204706358	0.0	3.5931853084713654	9.807710037014298	0.0	NA	NA	NA	NA	NA	NA	NA	NA	NA	5.7689290098671755
2L_6227	0.0	0.0	0.0	0.0	0.0	0.0	0.0	0.0	0.0	0.0	0.0	17.826551221920955	9.816413435921397	9.308542822089544	8.585179576201195	0.0	0.0	11.023596007253527	0.0	18.433162734412228	0.0	0.0	0.0	8.709860607390839	0.0	0.0	0.0	24.502837428574228	0.0	0.0	0.0	0.0	0.0	0.0	22.460023964845572	0.0	0.0	23.172876611383906	0.0	NA	NA	NA	NA	NA	NA	NA	NA	NA	0.0
2L_6228	3.285859239047574	8.79841769256217	7.556066009792661	13.86816368870965	14.054524057597314	0.0	5.880305211361691	8.075978808631605	16.107624705230467	5.0016005121638925	0.0	0.0	10.291679931498578	9.7592205115393	6.000556851675835	3.4697741038267447	11.711064613847162	7.704872561407835	5.3382758650142215	6.441871131656385	7.1133873950775355	0.0	3.3080860208224165	3.043850934096975	6.119441711093813	7.677991191808505	9.81361973401165	4.281525730257028	6.520605112154408	10.921609058819417	9.770052054837349	10.397027836309192	0.0	12.720833672555564	0.0	0.0	4.450362437516911	0.0	0.0	NA	NA	NA	NA	NA	NA	NA	NA	NA	7.145143588805561
2L_6229	4.1154752982999385	0.0	4.731913443839286	2.1712009303161746	0.0	8.778151531963005	11.047453230606749	0.0	0.0	0.0	3.9041637125161244	3.9014006808724466	6.445065271324358	8.148823595081696	0.0	0.0	0.0	4.825102111223429	10.029131283334326	8.06831930050899	0.0	7.2344870893343405	4.143313913621021	19.061822828744006	13.412844676576077	4.808267912841489	0.0	10.725056735550131	4.0834660459798275	20.518656930791938	0.0	6.511038380400906	2.889244843853652	5.310866244771453	4.915451771799169	9.923814873218303	13.93498271504744	17.75011689719842	0.0	NA	NA	NA	NA	NA	NA	NA	NA	NA	4.474577241942182
2L_6230	0.0	0.0	0.0	5.258422546853859	0.0	0.0	0.0	24.497495131122843	0.0	7.58587207185338	0.0	0.0	0.0	0.0	9.100978082114485	5.262567933173807	5.92068064144654	0.0	0.0	4.885157280081211	10.788795835524807	4.3802935847972275	10.034674818836491	4.616574981487535	13.921934146467102	0.0	0.0	0.0	0.0	0.0	0.0	5.256352301756674	13.994900258345858	0.0	11.904712301793982	0.0	0.0	0.0	0.0	NA	NA	NA	NA	NA	NA	NA	NA	NA	10.836960102647685
2L_6231	0.0	5.443901143110363	14.02563886785043	0.0	5.797363590933388	0.0	14.553435120058566	0.0	0.0	12.378688849277086	0.0	15.418607483883703	4.245224546907185	4.025589869683605	7.425525690091231	12.881252882180332	0.0	4.767284983529031	6.605971005072066	0.0	13.203934772562224	7.147799335540575	8.187332722558313	3.76668263740105	3.786321233007937	0.0	4.048029055133346	5.298271491908481	16.138142499798274	0.0	6.0450866744527385	0.0	5.709248525872031	5.247228413951752	4.856552022899615	19.60980411766667	5.507202319193041	5.010692818474625	0.0	NA	NA	NA	NA	NA	NA	NA	NA	NA	0.0
2L_6232	0.0	0.0	0.0	0.0	0.0	0.0	0.0	0.0	0.0	0.0	0.0	0.0	0.0	0.0	0.0	0.0	0.0	0.0	0.0	0.0	0.0	0.0	0.0	0.0	0.0	0.0	0.0	0.0	0.0	0.0	0.0	0.0	0.0	0.0	0.0	0.0	0.0	191.65900030665438	0.0	NA	NA	NA	NA	NA	NA	NA	NA	NA	0.0
2L_6233	0.0	0.0	0.0	0.0	0.0	0.0	0.0	0.0	0.0	0.0	0.0	0.0	0.0	0.0	0.0	0.0	0.0	0.0	0.0	0.0	0.0	0.0	0.0	0.0	0.0	0.0	0.0	0.0	0.0	0.0	0.0	0.0	0.0	0.0	0.0	0.0	0.0	0.0	0.0	NA	NA	NA	NA	NA	NA	NA	NA	NA	0.0
2L_6234	3.19857420356302	12.847046913561213	7.355347889566807	0.0	0.0	0.0	5.7241017310256055	7.861449808573698	3.919936089361999	0.0	0.0	0.0	0.0	9.499978150050255	2.9205795130693013	0.0	18.99995630010051	0.0	0.0	9.40612545702012	6.924428518258853	0.0	6.44042111337492	8.888983704715072	0.0	14.948068541378683	9.552932320340389	8.335583940997404	0.0	21.262978390435062	9.510521965977059	6.747228575862465	4.491079817266945	4.127639832054591	3.820321128553424	0.0	8.664287453331983	11.824719813264025	0.0	NA	NA	NA	NA	NA	NA	NA	NA	NA	6.9553411455725085
2L_6235	0.0	0.0	0.0	0.0	0.0	0.0	0.0	0.0	0.0	0.0	0.0	0.0	0.0	0.0	0.0	0.0	0.0	0.0	0.0	104.54236579373791	0.0	0.0	0.0	0.0	0.0	0.0	0.0	0.0	0.0	0.0	0.0	0.0	0.0	0.0	0.0	0.0	0.0	0.0	0.0	NA	NA	NA	NA	NA	NA	NA	NA	NA	0.0
2L_6236	0.0	0.0	0.0	0.0	0.0	0.0	0.0	0.0	0.0	0.0	0.0	0.0	0.0	0.0	0.0	0.0	0.0	0.0	0.0	0.0	0.0	0.0	0.0	0.0	0.0	484.56655521635895	0.0	0.0	0.0	0.0	0.0	0.0	0.0	0.0	0.0	0.0	0.0	0.0	0.0	NA	NA	NA	NA	NA	NA	NA	NA	NA	0.0
2L_6237	0.0	0.0	0.0	0.0	0.0	0.0	0.0	0.0	0.0	0.0	0.0	0.0	0.0	0.0	0.0	0.0	0.0	0.0	0.0	0.0	0.0	0.0	0.0	0.0	0.0	0.0	0.0	0.0	0.0	0.0	0.0	0.0	0.0	0.0	0.0	0.0	0.0	0.0	0.0	NA	NA	NA	NA	NA	NA	NA	NA	NA	0.0
2L_6238	0.0	0.0	0.0	0.0	0.0	0.0	0.0	0.0	0.0	0.0	0.0	0.0	0.0	0.0	0.0	0.0	0.0	0.0	0.0	0.0	0.0	0.0	0.0	0.0	0.0	0.0	0.0	0.0	0.0	0.0	0.0	0.0	0.0	0.0	0.0	0.0	0.0	0.0	0.0	NA	NA	NA	NA	NA	NA	NA	NA	NA	0.0
2L_6239	8.270464022654457	0.0	9.50925884836536	0.0	0.0	0.0	14.800650044549958	6.775710433238926	6.7571128748677305	0.0	5.230541340106536	5.226839612335761	2.878224618951843	2.72931425433497	7.551660912301052	11.644500389799651	9.825531315605891	0.0	13.436369385501084	0.0	11.936201005624936	4.846144601201068	13.87734756150024	2.5537774454462068	5.134184478436169	12.883601172665381	5.489055646399427	0.0	5.470758794244762	0.0	12.295545569750992	5.815373521441283	3.870819901588275	7.115148720838563	3.2926992297059425	0.0	3.7338343641205407	6.7944106460261535	0.0	NA	NA	NA	NA	NA	NA	NA	NA	NA	17.984231425885785
2L_6240	0.0	14.65542888379857	12.586057165871647	2.8875062225759094	7.803489408323826	0.0	0.0	0.0	0.0	8.331111703545721	15.576582788499085	5.1885196738289	2.8571232654404657	2.709304619039259	7.496296829366294	5.779565076168888	9.753496628541333	0.0	13.337862278569258	8.047616135148447	11.848692200598359	2.405307840918712	8.265364486043106	5.0701094738037575	2.548271914883641	6.39457330930679	13.622033257376877	3.565845476225795	5.430650591940915	0.0	4.068467424595025	0.0	7.6848829131239365	10.594477310867392	3.268559206027746	0.0	14.82584084756367	26.97839300504226	27.254194420521316	NA	NA	NA	NA	NA	NA	NA	NA	NA	11.90158814792246
2L_6241	0.0	0.0	8.14391934262283	3.736772758627648	0.0	15.107748462031207	0.0	0.0	4.340194892111435	21.562877350353634	6.7193102224898	0.0	14.78981455051535	3.506158918756688	9.701090014474026	3.739718578697516	0.0	4.152151437267221	17.260762948736684	6.9430413715006205	3.8334004178406453	0.0	14.261805387682221	3.280659071284785	0.0	4.137665082492629	14.102810901754884	4.6146235574686765	7.027900766041184	11.77129780912605	0.0	7.470603176500472	0.0	4.570166683119267	0.0	0.0	9.593191136658843	4.36415180963919	0.0	NA	NA	NA	NA	NA	NA	NA	NA	NA	15.402055250252594
2L_6242	0.0	0.0	0.0	0.0	0.0	0.0	0.0	0.0	0.0	0.0	0.0	0.0	0.0	0.0	0.0	0.0	0.0	0.0	0.0	0.0	0.0	0.0	0.0	0.0	0.0	0.0	285.8531286624932	0.0	0.0	0.0	0.0	0.0	0.0	0.0	0.0	0.0	0.0	0.0	0.0	NA	NA	NA	NA	NA	NA	NA	NA	NA	0.0
2L_6243	8.332000213299205	0.0	0.0	0.0	0.0	0.0	0.0	40.956749672346	10.211083518494313	0.0	0.0	0.0	8.69891994209999	0.0	0.0	8.798355763274959	0.0	0.0	0.0	8.167372327635773	9.018759018759019	7.323303337082864	0.0	15.436672594348941	0.0	0.0	16.58969050273398	10.856725958866036	0.0	0.0	0.0	0.0	11.69886193471099	0.0	0.0	20.09129484377009	0.0	0.0	165.95857673924587	NA	NA	NA	NA	NA	NA	NA	NA	NA	0.0
2L_6244	0.0	0.0	0.0	0.0	0.0	0.0	39.064483743315094	0.0	0.0	0.0	0.0	0.0	0.0	0.0	0.0	23.050663052322697	0.0	0.0	0.0	0.0	23.6280938035324	0.0	0.0	0.0	0.0	25.503502906124154	21.731524401242176	28.443352219719205	0.0	0.0	0.0	23.023437859741218	0.0	0.0	0.0	0.0	0.0	0.0	0.0	NA	NA	NA	NA	NA	NA	NA	NA	NA	47.46715273031062
2L_6245	0.0	0.0	0.0	0.0	0.0	0.0	0.0	0.0	0.0	0.0	0.0	0.0	0.0	0.0	0.0	0.0	0.0	0.0	0.0	0.0	0.0	0.0	0.0	0.0	0.0	0.0	0.0	0.0	0.0	0.0	0.0	0.0	0.0	0.0	0.0	0.0	0.0	0.0	0.0	NA	NA	NA	NA	NA	NA	NA	NA	NA	0.0
2L_6246	0.0	0.0	0.0	0.0	0.0	0.0	0.0	0.0	0.0	0.0	0.0	0.0	0.0	0.0	0.0	0.0	0.0	0.0	0.0	0.0	0.0	0.0	0.0	0.0	0.0	0.0	0.0	0.0	0.0	0.0	0.0	0.0	0.0	0.0	0.0	0.0	0.0	0.0	0.0	NA	NA	NA	NA	NA	NA	NA	NA	NA	0.0
2L_6247	10.872046880266149	0.0	12.500520855035626	7.647686383676778	15.50091197032092	0.0	6.485462835055224	8.90709895786942	4.44132564687908	16.548984995586938	0.0	0.0	7.567215794292806	7.175711651203008	6.618089886896843	3.8268576523759044	0.0	0.0	0.0	3.552410488136725	0.0	9.555844354407157	7.297059649814107	0.0	0.0	0.0	7.215710043907595	9.444297533149484	0.0	0.0	0.0	0.0	0.0	4.676656003890978	8.656921858294846	8.73873795146505	9.816721803920798	8.931681567688749	0.0	NA	NA	NA	NA	NA	NA	NA	NA	NA	0.0
2L_6248	5.232807610595388	0.0	8.022141109462115	1.840447891398851	2.486906437606004	7.440919102327519	3.121507813134057	0.0	0.0	5.3101104502973655	0.0	3.3070751565900087	5.463246916907656	8.63432593544287	11.148698150590244	7.36759510644333	2.072238224506289	2.045031595738154	0.0	3.4196100960568474	1.8880392712168415	4.599308264037089	14.048544746371087	0.0	3.2484513008423237	4.07579345509087	8.682454842552364	0.0	3.4614053305642094	0.0	0.0	0.0	4.898215090421051	6.7527416130949165	6.2499739584418395	12.618084238330376	9.44974154956862	2.1494467324110773	0.0	NA	NA	NA	NA	NA	NA	NA	NA	NA	22.75761621556014
2L_6249	6.273506042954696	10.498952204569983	3.606592851732968	3.3097130147844886	2.236125956502878	6.690574318899535	5.613467832022589	0.0	9.610431546818177	2.3873185637891523	2.975694527102626	8.920765758532713	13.099550030456454	4.658182563491029	8.592394012819852	0.0	11.17963815237847	3.677619844436681	10.192069550682614	1.5373877322608518	6.790595025889144	6.892520787842696	6.315942385973556	5.811453211990191	1.46043818987449	5.49718360959735	4.684147906654301	4.087238008043685	3.112356053532524	0.0	4.66335257743497	3.3084099781644944	11.010693585610344	2.023930959667104	1.8732414945469942	3.7818907941214293	6.372619826494804	1.9326958014116413	0.0	NA	NA	NA	NA	NA	NA	NA	NA	NA	0.0
2L_6250	0.0	0.0	0.0	1.7781302427058874	2.4026996733529793	7.188969245589567	0.0	0.0	4.130533107255488	12.825774676790479	6.394720518739729	6.390194884968504	7.037681506204596	1.6683934538914442	3.0774864936811506	1.779532000879089	16.016577157357865	7.90314693431991	2.737824551989235	3.30382194382016	5.472330528763937	4.443575478573079	5.089822645129931	1.5610901404668907	1.5692292965694294	9.844467261731898	6.710773223679299	4.391704947694794	0.0	22.405323504864754	15.032206502431459	7.109720765716926	2.3661806531605074	4.349395651474228	2.0127831860143774	4.063611778785101	9.129772874075325	10.383331845055768	0.0	NA	NA	NA	NA	NA	NA	NA	NA	NA	10.993521151534695
2L_6251	3.0925734014565402	0.0	5.333693653971291	4.894646007779876	0.0	0.0	16.60321471443301	0.0	3.7900293424071685	0.0	2.9337833365800536	8.795121170384364	3.2287623314505343	6.123432477828581	5.647582919224315	1.632834872389056	7.348118973394298	5.438733572758472	0.0	1.5157343839191495	3.3474764212129577	5.436354424213957	3.1134927254799214	1.4324004395750467	4.31960591371328	3.613172325556943	9.236347984952141	4.029671275536026	9.205560158335635	0.0	11.49417888804394	3.261812654528374	4.3422453577054885	5.986274669437913	0.0	0.0	4.188576411780622	3.8109494675722497	30.79927190521216	NA	NA	NA	NA	NA	NA	NA	NA	NA	0.0
2L_6252	9.05125144412717	2.4236184526553406	4.162798732844066	0.0	2.5809795230246606	0.0	9.718758564655985	4.449229838314988	6.655526793819767	2.7554889339564412	6.86920754074127	3.4321730529110663	1.8899690271875824	1.7921879245245147	4.958753091782553	0.0	6.4518765282882535	2.1223897259358147	0.0	1.7744824455775106	0.0	0.0	1.8224954993473645	1.6769227260592452	3.3713316119314123	4.229969929143774	7.208711295077423	7.076352904323935	3.5923411287135827	6.0169485406493015	0.0	0.0	2.541750798618101	2.3360599825449597	0.0	4.365130984485451	12.25900031284969	6.692263832240115	0.0	NA	NA	NA	NA	NA	NA	NA	NA	NA	3.936412762794916
2L_6253	4.340390808788423	2.905523982194949	4.990518015770037	6.869578757430594	6.188348577298662	0.0	3.8837364651784188	0.0	2.6596310559799146	6.60676532769556	0.0	0.0	4.531530388442785	2.1485415699822963	9.907896196953125	2.2916647569460356	0.0	0.0	3.5257449899163693	2.1273155830121087	0.0	1.907465055240188	2.1848754184036423	8.041429444498053	2.0208388906402823	7.606568017931216	12.963106997485157	8.483395167858111	4.306632213608958	0.0	3.226389283225357	6.866874198864677	3.0471454341572817	5.601111260474077	5.184086926769588	0.0	0.0	5.348623264371751	0.0	NA	NA	NA	NA	NA	NA	NA	NA	NA	0.0
2L_6254	1.422536621782791	5.713606611328482	9.81367109808437	9.005850200290107	6.084580537130544	6.068432499611621	7.637225670853902	6.99261579771761	0.0	2.165327050997783	2.6989912250397294	8.091243332815493	4.4555443605877985	1.4083427973969318	7.7934061549204445	7.510791505234722	5.070034070628954	1.6678230239632812	6.933248532000176	12.549864796123263	3.079576250307958	7.501920491645861	5.728636767765649	5.271058934655737	2.6492704968759804	3.324008381819536	11.329544733574428	5.5607620764923595	0.0	14.184772741027658	2.1148588289434507	1.5003840983291723	0.0	3.6714601250058747	3.3981057599251874	6.860442141775153	5.78004389750672	0.0	0.0	NA	NA	NA	NA	NA	NA	NA	NA	NA	9.279973075704781
2L_6255	8.774649966050879	2.349553948930565	0.0	3.703393030177283	5.004212295699905	7.486397216258059	9.421758420461044	8.626527434513873	2.1507124665187836	5.342565286147797	13.318576350736716	9.981862955010746	5.496637706714803	6.949678421005263	3.204810805596497	3.7063125359164846	2.084903526301579	2.0575306134836153	5.70219217927236	1.7202551964178783	7.598315073632422	3.084945834521037	1.766800996546434	3.251353701113459	4.9024582396351	6.1510564131836825	8.735521092177741	4.573402190476712	13.930244301659439	0.0	5.218043786692631	9.254837503563111	0.0	4.529342439123373	2.0960577136915117	4.231734880117067	16.638120405799004	4.325167848951298	17.477536995576433	NA	NA	NA	NA	NA	NA	NA	NA	NA	11.44835418460242
2L_6256	2.8691284362475358	3.841276901902623	3.298882008887188	3.0273316584116374	0.0	0.0	0.0	0.0	0.0	0.0	0.0	10.87954010008089	2.9954774281789356	5.6810015378471155	0.0	0.0	3.40860092270827	13.455396202550807	0.0	0.0	6.2112283480461805	5.043566325923326	5.777072589783652	2.6578129601338687	2.6716701705620953	0.0	5.712668213085952	3.738519008126045	0.0	0.0	8.530960133970197	6.0522795911079905	4.028508952152594	0.0	3.42683686166168	0.0	11.657828737169586	0.0	0.0	NA	NA	NA	NA	NA	NA	NA	NA	NA	0.0
2L_6257	0.0	0.0	0.0	0.0	0.0	0.0	0.0	0.0	0.0	0.0	0.0	0.0	0.0	0.0	0.0	0.0	0.0	0.0	0.0	0.0	0.0	0.0	0.0	0.0	0.0	0.0	0.0	0.0	0.0	0.0	0.0	0.0	0.0	0.0	0.0	0.0	0.0	0.0	0.0	NA	NA	NA	NA	NA	NA	NA	NA	NA	0.0
2L_6258	10.485213751567539	0.0	6.027872884216617	2.7658416345460255	0.0	11.182280111643884	4.691030000075056	6.4426347799195955	6.424951427367209	15.960163432073545	0.0	9.939804543683454	8.210216574566282	2.595148525540414	0.0	5.536044075768514	6.228356461296993	6.146583728763553	0.0	0.0	5.674724775848372	4.607921200861128	2.639034915487546	7.284721898456804	0.0	0.0	0.0	10.246797534210641	0.0	0.0	3.8970432353564703	0.0	11.041622500176667	3.382693598320019	15.65419507381266	6.320856804781601	10.650867406641597	0.0	26.105843532016205	NA	NA	NA	NA	NA	NA	NA	NA	NA	5.700058368597694
2L_6259	6.725650622627107	0.0	7.733054943355373	0.0	0.0	0.0	0.0	16.530291759649558	0.0	0.0	0.0	0.0	0.0	6.658543243909098	0.0	0.0	0.0	0.0	0.0	0.0	0.0	17.73426970277364	6.771145440818496	0.0	0.0	0.0	0.0	0.0	13.34668001334668	0.0	0.0	0.0	0.0	8.679199430644516	0.0	32.43567600003244	9.109210322557137	0.0	0.0	NA	NA	NA	NA	NA	NA	NA	NA	NA	0.0
2L_6260	0.0	0.0	0.0	0.0	0.0	0.0	0.0	0.0	0.0	0.0	0.0	0.0	0.0	0.0	0.0	0.0	0.0	0.0	0.0	0.0	0.0	0.0	0.0	0.0	0.0	0.0	0.0	0.0	0.0	0.0	0.0	0.0	748.7271638215034	0.0	0.0	0.0	0.0	0.0	0.0	NA	NA	NA	NA	NA	NA	NA	NA	NA	0.0
2L_6261	21.208727815670706	0.0	0.0	22.378173224963298	30.238521457254826	0.0	0.0	0.0	0.0	0.0	0.0	0.0	0.0	0.0	0.0	0.0	0.0	0.0	0.0	0.0	22.95684113865932	0.0	0.0	0.0	0.0	0.0	21.11415154893416	0.0	0.0	0.0	31.530622540611443	0.0	29.778921288355253	0.0	50.66266769343007	0.0	0.0	0.0	0.0	NA	NA	NA	NA	NA	NA	NA	NA	NA	0.0
2L_6262	0.0	0.0	19.332637358388432	0.0	0.0	0.0	0.0	0.0	0.0	0.0	31.901589975244363	0.0	0.0	0.0	0.0	0.0	0.0	0.0	27.316582804757456	16.481904517030753	0.0	14.7785580856447	0.0	0.0	0.0	0.0	33.47829434785957	0.0	0.0	0.0	24.99725030246673	17.734269702773638	0.0	0.0	0.0	0.0	0.0	0.0	0.0	NA	NA	NA	NA	NA	NA	NA	NA	NA	0.0
2L_6263	0.0	0.0	0.0	34.854499890208324	0.0	0.0	0.0	0.0	0.0	0.0	0.0	0.0	0.0	0.0	0.0	0.0	0.0	0.0	53.66620692616066	0.0	0.0	0.0	0.0	0.0	0.0	0.0	0.0	0.0	0.0	0.0	0.0	0.0	0.0	0.0	0.0	0.0	0.0	40.70633634831598	0.0	NA	NA	NA	NA	NA	NA	NA	NA	NA	0.0
2L_6264	0.0	3.988428770451167	0.0	12.573211452812581	4.247390084977534	0.0	0.0	7.321877036397051	3.6508901965566265	9.069143147355438	16.95647160695351	11.296314182127086	12.440913436746355	8.847944534005306	5.4402494680796085	3.145780831561997	14.156711254408489	3.4927115841018757	0.0	5.84035563093508	12.89833692068329	7.85516335597715	2.999190518479063	0.0	5.548033347009236	10.4415778059391	2.9657547267457396	15.5269376841883	5.911737755313175	0.0	0.0	3.14206534239086	0.0	0.0	3.55811233601105	0.0	0.0	14.684169217429229	0.0	NA	NA	NA	NA	NA	NA	NA	NA	NA	0.0
2L_6265	17.044457057342665	0.0	0.0	0.0	0.0	0.0	10.167468371547763	0.0	0.0	8.648125086481251	0.0	10.77190385860368	0.0	0.0	10.37539206012747	17.998462931265667	0.0	0.0	0.0	5.569228010320893	12.299555678551112	19.97467211575722	0.0	0.0	5.290476243380952	0.0	11.31230037324935	0.0	0.0	18.884243365021092	0.0	11.984803269454332	0.0	7.331743811275048	0.0	0.0	0.0	0.0	0.0	NA	NA	NA	NA	NA	NA	NA	NA	NA	0.0
2L_6266	2.5187153141417298	6.744266193488951	0.0	7.97279046071567	0.0	0.0	0.0	0.0	6.173502586080233	0.0	9.55756136910155	0.0	5.259266037868819	2.493584008346524	4.599617127870276	0.0	8.976902430047488	5.90602916987807	0.0	2.4689492596361853	10.9052740631688	2.2137921018981936	12.678764236350423	2.333208273369881	2.3453730714583574	2.9427118737835567	10.029934339034849	0.0	0.0	0.0	0.0	0.0	3.536498074730448	0.0	6.016619105292639	6.073481842111336	0.0	3.1037894786502735	0.0	NA	NA	NA	NA	NA	NA	NA	NA	NA	10.953958322379375
2L_6267	0.0	0.0	0.0	0.0	0.0	0.0	0.0	0.0	0.0	0.0	0.0	0.0	0.0	0.0	0.0	0.0	0.0	0.0	0.0	0.0	0.0	0.0	0.0	0.0	0.0	0.0	0.0	0.0	0.0	0.0	0.0	0.0	0.0	0.0	0.0	0.0	0.0	0.0	0.0	NA	NA	NA	NA	NA	NA	NA	NA	NA	0.0
2L_6268	0.0	0.0	0.0	0.0	0.0	0.0	0.0	0.0	0.0	0.0	0.0	0.0	0.0	0.0	0.0	0.0	0.0	0.0	0.0	0.0	0.0	0.0	0.0	0.0	0.0	0.0	0.0	0.0	0.0	0.0	0.0	0.0	0.0	0.0	0.0	0.0	0.0	0.0	0.0	NA	NA	NA	NA	NA	NA	NA	NA	NA	0.0
2L_6269	0.0	0.0	0.0	0.0	0.0	0.0	0.0	0.0	0.0	0.0	0.0	0.0	0.0	0.0	0.0	0.0	0.0	0.0	0.0	0.0	0.0	0.0	0.0	0.0	0.0	0.0	0.0	0.0	0.0	0.0	0.0	0.0	0.0	0.0	0.0	0.0	0.0	0.0	0.0	NA	NA	NA	NA	NA	NA	NA	NA	NA	0.0
2L_6270	0.0	0.0	0.0	0.0	0.0	0.0	0.0	0.0	0.0	0.0	0.0	0.0	0.0	0.0	0.0	0.0	0.0	0.0	0.0	0.0	0.0	0.0	0.0	0.0	0.0	0.0	0.0	0.0	0.0	0.0	0.0	0.0	0.0	0.0	0.0	0.0	0.0	0.0	0.0	NA	NA	NA	NA	NA	NA	NA	NA	NA	0.0
2L_6271	6.990142501045026	0.0	0.0	0.0	0.0	0.0	12.509413333533484	0.0	0.0	0.0	0.0	26.50614544982254	0.0	6.920396068107769	0.0	14.76278420204937	0.0	0.0	0.0	0.0	15.132599402262326	0.0	0.0	0.0	0.0	0.0	13.917942594053976	0.0	0.0	0.0	0.0	29.49069568551122	0.0	0.0	0.0	16.85561814608427	18.934875389585063	0.0	0.0	NA	NA	NA	NA	NA	NA	NA	NA	NA	76.00077824796927
2L_6272	2.276058594852466	6.094513718750381	2.6169789594891655	4.803120106821392	6.490219239605914	9.709491999378592	8.146374048910829	11.188185276348177	2.789369156271617	17.322616407982263	12.9551578801907	8.630659555003193	0.0	0.0	6.234724923936356	0.0	2.704018171002109	8.005550515023751	0.0	4.462174149732716	4.927322000492732	2.000512131105563	4.582909414212518	6.325270721586885	12.716498385004707	7.977620116366886	4.53181789342977	11.862959096517036	4.5167118337850045	7.565212128548085	3.3837741263095205	7.2018436719800265	6.391573349695761	5.874336200009399	8.15545382382045	5.488353713420122	3.0826900786702507	5.609531716292324	22.667512920482363	NA	NA	NA	NA	NA	NA	NA	NA	NA	24.746594868546087
2L_6273	13.876342362669307	0.0	5.3182719870659625	0.0	6.594770478905637	0.0	0.0	0.0	11.337212927597157	0.0	0.0	0.0	4.82914019090557	4.579295539491387	0.0	0.0	5.495154647389665	0.0	7.514598987182349	4.534055517696192	10.013392913021164	4.065476945493337	9.313471424174141	12.854329595294287	0.0	0.0	0.0	6.027030024252769	27.536830510808205	0.0	0.0	0.0	6.494535497832125	0.0	22.098214409030213	0.0	6.2646985489705225	17.099687759701506	0.0	NA	NA	NA	NA	NA	NA	NA	NA	NA	0.0
2L_6274	0.0	0.0	0.0	0.0	0.0	0.0	0.0	0.0	0.0	0.0	0.0	0.0	0.0	0.0	0.0	0.0	0.0	0.0	0.0	0.0	0.0	0.0	0.0	0.0	0.0	0.0	0.0	0.0	0.0	0.0	0.0	0.0	0.0	0.0	0.0	0.0	0.0	0.0	0.0	NA	NA	NA	NA	NA	NA	NA	NA	NA	0.0
2L_6275	0.0	0.0	0.0	0.0	0.0	0.0	0.0	0.0	0.0	0.0	0.0	0.0	0.0	0.0	0.0	0.0	0.0	0.0	0.0	0.0	0.0	0.0	0.0	0.0	0.0	0.0	464.51133407655146	0.0	0.0	0.0	0.0	0.0	0.0	0.0	0.0	0.0	0.0	0.0	0.0	NA	NA	NA	NA	NA	NA	NA	NA	NA	0.0
2L_6276	10.664960273022984	7.1392874991075885	0.0	0.0	0.0	0.0	9.542895314438402	0.0	13.070186903672722	8.116883116883118	0.0	0.0	0.0	5.279273571956499	4.86902327393125	0.0	0.0	0.0	17.326518236160442	0.0	17.316017316017316	4.6869141357330335	0.0	0.0	0.0	0.0	10.617401921749748	0.0	10.582010582010582	0.0	0.0	0.0	22.461814914645103	0.0	0.0	12.858428700012858	0.0	0.0	0.0	NA	NA	NA	NA	NA	NA	NA	NA	NA	0.0
2L_6277	0.0	0.0	0.0	0.0	0.0	0.0	0.0	0.0	12.447797051116877	7.730364873222015	0.0	9.628763040955944	5.302198821851421	5.027879592339522	0.0	16.088421967131357	6.033455510807427	17.86272495869245	0.0	9.9564157898798	5.497148354291211	0.0	10.225811482052421	0.0	0.0	0.0	10.111811354047378	0.0	0.0	0.0	7.550189887275665	10.712946595961219	0.0	6.553681202731574	0.0	0.0	0.0	0.0	0.0	NA	NA	NA	NA	NA	NA	NA	NA	NA	0.0
2L_6278	0.0	0.0	0.0	0.0	0.0	0.0	0.0	0.0	0.0	0.0	0.0	0.0	0.0	0.0	0.0	0.0	0.0	0.0	0.0	522.7118289686895	0.0	0.0	0.0	0.0	0.0	0.0	0.0	0.0	0.0	0.0	0.0	0.0	0.0	0.0	0.0	0.0	0.0	0.0	0.0	NA	NA	NA	NA	NA	NA	NA	NA	NA	0.0
2L_6279	0.0	0.0	0.0	0.0	0.0	0.0	0.0	0.0	0.0	0.0	0.0	0.0	0.0	0.0	0.0	0.0	0.0	0.0	0.0	0.0	0.0	0.0	0.0	0.0	0.0	0.0	0.0	0.0	0.0	0.0	0.0	0.0	0.0	0.0	0.0	0.0	0.0	0.0	0.0	NA	NA	NA	NA	NA	NA	NA	NA	NA	0.0
2L_6280	0.0	0.0	0.0	0.0	0.0	0.0	0.0	0.0	0.0	516.5289256198347	0.0	0.0	0.0	0.0	0.0	0.0	0.0	0.0	0.0	0.0	0.0	0.0	0.0	0.0	0.0	0.0	0.0	0.0	0.0	0.0	0.0	0.0	0.0	0.0	0.0	0.0	0.0	0.0	0.0	NA	NA	NA	NA	NA	NA	NA	NA	NA	0.0
2L_6281	0.0	0.0	0.0	0.0	0.0	0.0	0.0	0.0	0.0	0.0	0.0	0.0	0.0	0.0	0.0	0.0	0.0	0.0	0.0	0.0	0.0	0.0	0.0	0.0	0.0	0.0	0.0	0.0	0.0	0.0	0.0	0.0	0.0	0.0	0.0	0.0	0.0	0.0	0.0	NA	NA	NA	NA	NA	NA	NA	NA	NA	0.0
2L_6282	0.0	0.0	0.0	0.0	0.0	0.0	0.0	0.0	0.0	0.0	0.0	0.0	0.0	0.0	0.0	0.0	0.0	0.0	0.0	0.0	0.0	0.0	0.0	0.0	0.0	0.0	0.0	0.0	0.0	0.0	0.0	0.0	0.0	0.0	0.0	0.0	0.0	0.0	0.0	NA	NA	NA	NA	NA	NA	NA	NA	NA	0.0
2L_6283	0.0	0.0	0.0	0.0	0.0	0.0	0.0	31.635558367605185	7.887181752216298	0.0	0.0	0.0	6.719165748380681	0.0	5.876407399572197	0.0	7.645844483523205	0.0	31.366972668911146	0.0	0.0	0.0	0.0	0.0	5.9928325722435964	0.0	0.0	8.385884878572387	0.0	0.0	0.0	0.0	0.0	8.30509600690984	7.686749581072148	0.0	0.0	7.930717254068458	128.18869375721061	NA	NA	NA	NA	NA	NA	NA	NA	NA	0.0
2L_6284	0.0	12.3547620503716	0.0	0.0	0.0	39.366049144575754	8.257140568735327	0.0	5.65459260356669	7.023261040566355	17.50841279234672	0.0	0.0	9.135949321061926	0.0	9.744532464640745	0.0	5.409601501705376	0.0	0.0	0.0	0.0	0.0	4.274183759127519	4.296468345984284	10.781456111117997	4.593437172574056	12.024260147273138	0.0	15.3361531406908	13.719133664147375	4.866511587164088	19.435439357542116	5.9542097453741745	0.0	0.0	6.249211037106565	0.0	0.0	NA	NA	NA	NA	NA	NA	NA	NA	NA	30.09969017385581
2L_6285	0.0	0.0	0.0	0.0	0.0	0.0	0.0	0.0	0.0	0.0	0.0	0.0	0.0	0.0	0.0	0.0	0.0	0.0	0.0	0.0	0.0	0.0	0.0	0.0	0.0	0.0	0.0	0.0	0.0	0.0	0.0	0.0	0.0	0.0	0.0	0.0	0.0	0.0	0.0	NA	NA	NA	NA	NA	NA	NA	NA	NA	0.0
2L_6286	0.0	0.0	0.0	0.0	0.0	0.0	0.0	0.0	0.0	0.0	0.0	0.0	0.0	0.0	0.0	0.0	0.0	0.0	0.0	0.0	0.0	0.0	0.0	0.0	0.0	0.0	0.0	0.0	0.0	0.0	0.0	0.0	0.0	0.0	0.0	0.0	0.0	0.0	0.0	NA	NA	NA	NA	NA	NA	NA	NA	NA	0.0
2L_6287	0.0	0.0	0.0	0.0	0.0	0.0	0.0	0.0	0.0	0.0	0.0	0.0	0.0	0.0	0.0	0.0	0.0	0.0	0.0	0.0	0.0	0.0	0.0	0.0	0.0	0.0	0.0	0.0	0.0	0.0	0.0	0.0	0.0	0.0	0.0	0.0	0.0	0.0	0.0	NA	NA	NA	NA	NA	NA	NA	NA	NA	0.0
2L_6288	0.0	0.0	0.0	0.0	0.0	0.0	0.0	0.0	0.0	0.0	0.0	0.0	0.0	0.0	0.0	0.0	0.0	0.0	0.0	0.0	0.0	0.0	0.0	0.0	0.0	0.0	0.0	0.0	0.0	0.0	0.0	0.0	0.0	0.0	0.0	0.0	0.0	0.0	0.0	NA	NA	NA	NA	NA	NA	NA	NA	NA	0.0
2L_6289	2.853773773362419	3.8207196096141534	6.562454883122678	0.0	4.068791878040405	0.0	10.21410813472	0.0	6.994748342944117	0.0	0.0	5.4106581308124	5.958893171346781	0.0	2.6057464004219226	0.0	10.171077523952889	10.037540401100115	0.0	2.7973874638997147	0.0	12.54143690754252	0.0	7.930767571408632	5.314744483029489	6.668347090133381	0.0	11.155534930210974	0.0	0.0	0.0	0.0	0.0	3.6826878318101737	0.0	6.881422087162845	7.7302931636379375	3.516678904709255	0.0	NA	NA	NA	NA	NA	NA	NA	NA	NA	18.616704396520912
2L_6290	0.0	0.0	0.0	4.3834819004936465	0.0	0.0	0.0	0.0	5.091336022577021	3.161835382202661	0.0	0.0	4.337357967791647	2.0564782973675846	0.0	4.386937542512166	2.4677739568411017	7.306122896293239	10.124008986070377	2.0361618268118122	0.0	0.0	0.0	0.0	1.9342475747920345	4.853755144070374	0.0	5.413259020113505	0.0	0.0	9.264423317441759	0.0	14.582888555232397	5.361108162501622	0.0	15.02654439066611	2.8133621196545415	2.559719536649808	0.0	NA	NA	NA	NA	NA	NA	NA	NA	NA	4.516907688860944
2L_6291	0.0	0.0	6.122461474411172	2.8092428584832674	3.795991281367225	0.0	0.0	0.0	3.262885460973932	0.0	10.10292863695328	5.047889326036105	0.0	2.635871255613088	0.0	5.6229149528490465	0.0	15.607587784877497	0.0	10.43932326043032	0.0	0.0	0.0	0.0	4.958406407847769	3.110626959306156	0.0	0.0	5.283457494584456	8.849463545519871	7.91639025270701	2.8081368573578804	7.476590794223287	6.871548764632963	0.0	6.420042860206135	3.6059998067184105	3.280895868302215	0.0	NA	NA	NA	NA	NA	NA	NA	NA	NA	11.579005872871779
2L_6292	0.0	0.0	0.0	0.0	0.0	0.0	0.0	0.0	0.0	0.0	0.0	0.0	0.0	0.0	24.878221107677913	28.771265561658257	32.369268616375614	0.0	0.0	0.0	0.0	0.0	0.0	0.0	25.371115999279457	0.0	0.0	0.0	0.0	0.0	0.0	0.0	0.0	0.0	0.0	0.0	0.0	0.0	0.0	NA	NA	NA	NA	NA	NA	NA	NA	NA	0.0
2L_6293	4.220165173044707	0.0	2.4261421670787064	0.0	3.0084679346957883	9.001451033906665	0.0	5.1861571094434735	0.0	0.0	0.0	8.001289807917036	2.203005163403502	0.0	0.0	0.0	7.520502770678562	0.0	3.4280844446897425	4.1367810093621555	0.0	1.8546296749650217	4.248711949863499	0.0	0.0	0.0	2.1006730766604926	0.0	0.0	0.0	9.41106201325203	0.0	2.9627417449126763	0.0	5.0404915285719	0.0	0.0	2.6002351652683466	21.014539960198462	NA	NA	NA	NA	NA	NA	NA	NA	NA	13.765205964188441
2L_6294	0.0	13.108199998361476	0.0	0.0	3.4898228042471144	0.0	17.52138156093608	0.0	0.0	7.45156482861401	0.0	9.281496177183762	2.555485989548062	2.4232731149964257	6.704884508364343	2.5846972996374964	0.0	0.0	0.0	2.3993329854300502	2.649445272396092	8.605481691837701	2.4642529309208294	0.0	0.0	2.859737047178512	7.310342306778515	6.378771448618996	0.0	8.135703534963186	0.0	7.74493352265393	0.0	3.158659464923087	14.61742543285851	11.804459134438034	0.0	6.032545583422565	0.0	NA	NA	NA	NA	NA	NA	NA	NA	NA	5.322546306152864
2L_6295	0.0	0.0	0.0	4.198889645622112	8.5106286404214	0.0	7.121563667491344	4.890358169832359	0.0	0.0	0.0	0.0	0.0	9.849390992456154	1.8167997290788245	2.1010998837671546	2.363853838189477	0.0	0.0	5.851251816813688	6.461200491051237	0.0	2.003190682118478	3.686369574769897	5.558384155492462	0.0	1.9808585674906247	2.5926509752515905	0.0	6.613511668879989	2.9580967841938235	2.098618269731209	0.0	0.0	2.3765004035297683	0.0	2.694888981353524	9.807710037014298	0.0	NA	NA	NA	NA	NA	NA	NA	NA	NA	0.0
2L_6296	0.0	9.56764757378809	0.0	0.0	0.0	20.323633540498907	4.262939834146063	0.0	0.0	0.0	0.0	4.516363008999757	0.0	0.0	2.175058258935466	5.0308403088030405	11.319948437634867	0.0	3.8699945007378145	0.0	5.156865399366995	0.0	2.3982040329637946	2.206646241949051	0.0	0.0	4.742936404100079	0.0	4.727126616086412	15.83528767175349	0.0	0.0	0.0	9.221995566064532	0.0	0.0	12.905199053016494	2.9354282114612036	0.0	NA	NA	NA	NA	NA	NA	NA	NA	NA	0.0
2L_6297	0.0	6.444231140393698	0.0	0.0	0.0	10.266645312044417	0.0	0.0	2.949429668784947	0.0	0.0	4.562953472019742	2.51264741074197	7.1479526119333645	4.394991994522083	7.624107121754704	0.0	0.0	3.9099170745687655	2.359112058530514	5.210063237142541	2.1153061863398603	2.4229437264050713	2.229409839544915	2.2410334570607904	0.0	4.791864181318391	0.0	0.0	7.999321657523443	7.155885966663589	0.0	0.0	3.105709660868928	0.0	5.803288259193424	6.519164060630834	0.0	0.0	NA	NA	NA	NA	NA	NA	NA	NA	NA	10.466644896045283
[truncated: 141 more columns]
