# Supplementary material for: Convergence of topological domain boundaries, insulators, and polytene interbands revealed by high-resolution mapping of chromatin contacts in the early Drosophila melanogaster embryo
Source: eLife. 2017 Nov 17;6:e29550. doi: 10.7554/eLife.29550 (PMC5739541; doi:10.7554/eLife.29550)
Supplement: Supplementary file 3. [file elife-29550-supp3.zip › local_HiC_maps/nc14_anterior_dm3_CompressedBinCounts_500bp_VCnorm_chr2L_3825377-3837035.txt]

2L_7570	2L_7571	2L_7572	2L_7573	2L_7574	2L_7575	2L_7576	2L_7577	2L_7578	2L_7579	2L_7580	2L_7581	2L_7582	2L_7583	2L_7584	2L_7585	2L_7586	2L_7587	2L_7588	2L_7589	2L_7590	2L_7591	2L_7592	2L_7593	2L_7594	2L_7595	2L_7596	2L_7597	2L_7598	2L_7599	2L_7600	2L_7601	2L_7602	2L_7603	2L_7604	2L_7605	2L_7606	2L_7607	2L_7608	2L_7609	2L_7610	2L_7611	2L_7612	2L_7613	2L_7614	2L_7615	2L_7616	2L_7617	2L_7618	2L_7619
2L_7570	34.81832895477575	77.59798038323055	208.35858891986908	121.84502612357359	82.10420300537874	83.75521143537819	33.974777125462055	37.01968639614026	23.782343987823438	25.788083842218185	107.02054794520548	39.27359557622219	0.0	178.3675799086758	38.03874568113933	22.864924190073577	28.912262847163994	28.60908070290403	38.221624266144815	33.78707117449265	22.33472304943419	24.965342230785495	27.358636316819442	32.66490620014304	28.387413248065112	23.062861554706526	34.07311222568047	32.03450824669404	42.05848103784239	29.270577215782694	34.651734079394046	25.99999021176839	27.229217105549782	30.19666912976752	35.951713766835674	21.457753973976036	46.0798914726396	13.461704144051003	0.0	24.34013883615192	71.34703196347031	13.64187991653352	20.315765033666125	10.441029067824925	1.992006476411456	13.96223717484742	10.814708002883922	21.35665036600553	22.017452920394955
2L_7571	77.59798038323056	20.282967682133446	222.79852774732868	286.6364360772084	48.28686259329425	21.892377074302726	63.939640978915904	118.75581903513273	0.0	34.66607041025561	0.0	43.47757562516678	0.0	0.0	55.06763337897063	17.929661936224193	55.26231106134669	24.795446422530702	31.734748279976642	19.870744779359224	26.270852489163275	31.092432620107477	22.715398768825388	24.266249287178926	13.356092114296095	37.56089560199474	29.147593210359638	39.663227468212895	8.603582617837894	0.0	12.541087738703927	21.587338594167747	13.726251868486036	45.96490788214599	30.205439274682828	50.47866393072308	43.36057461433479	42.224291212491636	0.0	35.7871124881992	0.0	0.0	20.482359567822215	0.0	28.116780235028166	6.5691411964639626	8.480415540361479	0.0	0.0
2L_7572	208.35858891986908	222.79852774732862	67.92598784364556	71.96712541710946	74.08869224702248	89.32006815808278	70.23458350891978	54.66370886307437	35.1172917544599	54.398558655789856	0.0	40.93542913633749	166.34506620533637	0.0	30.244557491879338	45.016825038358085	48.02871476760239	40.02111336069296	23.23938424927493	27.43971494626306	65.95943494750728	39.03259872536881	21.38722279782896	20.30879523149488	54.4923492741619	26.196073418163206	36.591099946759954	24.8960713501488	16.201057280998157	21.61064107966763	27.551548948081862	40.650241259181875	40.20698556167148	34.097287429641554	34.12718214890524	15.842387257651083	74.84632688248719	39.755424627690445	0.0	17.970469128081824	0.0	24.17251440077545	25.713000064282497	15.41734759951898	14.707102177298234	4.123361067059871	18.63064741499767	10.511827908762939	9.288923608821134
2L_7573	121.84502612357359	286.6364360772084	71.96712541710947	108.01896813080377	30.328181249298662	82.50144377526607	60.23914942321015	44.753141670545276	105.41851149061776	65.31955961552907	0.0	30.72099093628364	0.0	0.0	38.910455369059186	101.351922026588	24.02954673066002	46.72083168419921	29.89810725049033	44.92975233222856	33.000577510106424	39.057287276112234	35.66791742163758	60.96492230782714	50.33244580453898	39.31896408684458	27.460683166875825	37.36772758627647	0.0	32.43646507403623	59.076376302338716	6.779325497788923	34.48492879293266	31.494327084333936	11.382922656455426	0.0	40.85109164329644	0.0	0.0	26.97275347307917	0.0	24.187803783698147	25.729263821438913	0.0	35.31937099732191	0.0	7.98961350244682	31.55543026881019	0.0
2L_7574	82.10420300537874	48.28686259329424	74.08869224702248	30.328181249298662	17.030315949259876	110.02756480044475	76.10929294466854	87.95649420492356	88.79417510211329	77.94325181080514	0.0	92.00475779603752	0.0	0.0	43.69911556631686	47.42715584089137	58.47147030785004	76.83210367611632	58.76085117051616	50.45919974232169	55.592874846540504	45.69168530125899	56.08053164343998	40.65275486602778	45.928021604541364	28.702634305697625	52.042895682135864	33.57322099174036	20.48221040373395	36.428379529072124	59.71214764027544	38.06824227314611	55.67285853744497	26.527720362457085	47.93926670180082	40.05752260245712	40.143760541321406	27.922696572991605	0.0	22.719191923781654	0.0	13.58228299841121	32.50769800348555	0.0	14.874780380065513	20.85186108073111	15.702548860163194	20.672701520447664	7.829023521126816
2L_7575	83.75521143537821	21.892377074302726	89.32006815808279	82.50144377526607	110.02756480044474	23.629489603024577	138.02622498274673	102.54306808859721	241.54589371980677	74.83349547257353	271.7391304347826	64.52521176001314	286.0411899313501	0.0	44.57784778150911	51.60624435556702	64.23550571696	30.586184220587562	22.835221044939715	47.184379396726264	37.80718336483932	41.01722723543889	36.77672441974502	30.557010651300857	14.41586898858263	18.01834267284095	82.5835273390801	34.24833467472644	60.36067826829857	65.03158677071721	13.53619578753587	27.183621479721022	9.876933409714951	81.18347465271513	26.08174017370439	27.24201808870001	46.801141947863535	11.393674232066358	0.0	23.176045239640306	0.0	27.71080998697592	51.58437730287399	0.0	15.173892811621178	7.090388269661647	9.153318077803203	54.22732092933578	7.986454972366865
2L_7576	33.974777125462055	63.939640978915904	70.2345835089198	60.23914942321015	76.10929294466854	138.02622498274673	75.58578987150416	24.957572127383447	176.3668430335097	81.96049504139006	396.8253968253968	77.09505820676894	0.0	0.0	21.69926981957057	65.94131223211342	60.302719652656336	61.41511593498931	58.35667600373483	43.84811014645269	27.605244996549345	32.67173078493833	47.73839360305526	57.37234652897303	63.155235569028676	39.46875061669923	40.19938896928767	25.006720556149464	40.68265495006204	13.5666802333469	59.30142916444287	45.36767666456841	64.90556240669825	13.172627280511097	104.74095657059064	39.78199466921272	68.34452474926103	49.9151442547669	0.0	33.844383524554104	0.0	10.116644915880096	32.28410008071025	77.42934572202864	0.0	10.354217790617009	13.366750208855471	8.798789286594165	23.32551928437307
2L_7577	37.01968639614026	118.75581903513273	54.66370886307437	44.753141670545276	87.95649420492356	102.54306808859721	24.957572127383447	12.361061666864444	218.37875611460515	74.42167592201692	196.54088050314468	25.455915445631252	0.0	0.0	96.72551877119902	37.325271074781185	43.14109660685319	58.070467682955154	61.935151419058194	49.63936997711626	82.03445447087776	48.54526036441309	53.19903532415946	28.415548988406456	62.55943145988689	32.58033659397342	22.754371114691136	65.02337125744053	36.94061829191954	13.438692683975704	44.05648628962147	53.36586966144692	50.00585782905997	26.096714423654063	66.02453094286803	19.703346416355355	33.849882540907586	49.44424666745777	0.0	22.35006459168667	0.0	15.031807304255805	5.3299221831361265	19.17472004908728	14.633104178921892	10.256536490705527	13.240648791790798	26.147345521482656	11.552733607826285
2L_7578	23.78234398782344	0.0	35.1172917544599	105.41851149061776	88.79417510211331	241.54589371980677	176.36684303350972	218.37875611460515	0.0	47.8102887741442	0.0	89.94423457456377	0.0	0.0	75.947444368497	32.97065611605671	46.902115285399375	39.08234650408411	87.53501400560224	43.84811014645269	0.0	0.0	20.885547201336674	22.311468094600624	0.0	46.046875719482436	80.39877793857534	65.64264145989235	118.65774360434762	142.45014245014244	34.592500345925004	0.0	0.0	0.0	66.65333599946678	0.0	0.0	0.0	0.0	0.0	0.0	35.40825720558034	0.0	0.0	25.851817382762007	0.0	0.0	30.795762503079576	40.81965874765287
2L_7579	25.78808384221819	34.666070410255614	54.39855865578985	65.31955961552907	77.94325181080514	74.83349547257353	81.96049504139006	74.42167592201692	47.8102887741442	7.406068829041271	0.0	102.1741735270432	0.0	0.0	76.47031834005293	76.60995827310938	69.02118514460665	51.45954402000747	54.23856289503753	47.546143532298096	67.35014592531617	70.85435591914337	29.11754429102015	65.66714361749926	45.65438715833398	39.230987058767305	56.04389856303444	54.2314421699627	66.17058335251055	22.066287126528092	37.50994013413555	64.56694946990534	35.189762750619536	53.563394062319226	36.1373508430844	64.70565398004477	9.263565101556464	27.062427608006153	0.0	0.0	0.0	27.42463983220508	17.503427754601944	41.9797657529071	36.04126003448748	5.6137325370815105	25.364616360177553	14.311283779400148	31.615914692674334
2L_7580	107.02054794520548	0.0	0.0	0.0	0.0	271.7391304347826	396.8253968253968	196.54088050314468	0.0	0.0	0.0	134.91635186184567	0.0	0.0	0.0	445.10385756676556	105.52975939214859	0.0	0.0	98.65824782951856	0.0	171.52658662092625	0.0	100.40160642570281	0.0	0.0	90.44862518089725	98.46396218983853	106.79196924391286	0.0	0.0	0.0	113.58473421172195	103.7344398340249	149.97000599880025	0.0	0.0	0.0	0.0	0.0	0.0	0.0	0.0	0.0	116.33317822242904	0.0	0.0	0.0	0.0
2L_7581	39.2735955762222	43.47757562516678	40.93542913633749	30.72099093628364	92.00475779603752	64.52521176001314	77.09505820676894	25.45591544563126	89.94423457456377	102.17417352704317	134.91635186184567	5.82477503990699	142.01721248615334	0.0	55.33138148811168	112.09667217007949	82.00909526427088	72.13255533943207	53.85316565914007	44.72365255088807	51.62016940801051	59.2428577643782	54.77806767323057	58.51793574730655	50.10156302561908	64.85825452123538	50.76447392775668	51.01209050310037	50.71609980282963	13.837574549932889	47.0443070003945	63.62614664438595	46.5862914198104	49.264062090632436	38.8481397082699	40.57634642461524	23.23640075123284	33.94122059417501	0.0	34.5201753164637	0.0	27.516400634665782	14.634994100268004	13.162570913350796	10.044958724008984	3.520322292546527	18.178203198227624	5.982986778795816	19.826061992923684
2L_7582	0.0	0.0	166.34506620533634	0.0	0.0	286.0411899313501	0.0	0.0	0.0	0.0	0.0	142.0172124861533	0.0	0.0	0.0	0.0	0.0	0.0	0.0	0.0	0.0	0.0	0.0	0.0	0.0	0.0	0.0	310.9388279679111	0.0	0.0	0.0	94.01854045617796	119.56287811760204	0.0	473.5894926277902	0.0	0.0	0.0	0.0	0.0	0.0	0.0	0.0	0.0	0.0	0.0	0.0	0.0	0.0
2L_7583	178.3675799086758	0.0	0.0	0.0	0.0	0.0	0.0	0.0	0.0	0.0	0.0	0.0	0.0	0.0	284.8029163818637	0.0	0.0	293.1175987806308	0.0	164.43041304919757	0.0	142.9388221841052	0.0	0.0	0.0	0.0	0.0	164.10660364973086	0.0	0.0	0.0	0.0	0.0	0.0	0.0	0.0	0.0	0.0	0.0	0.0	0.0	0.0	282.4858757062147	0.0	0.0	0.0	175.43859649122805	0.0	0.0
2L_7584	38.03874568113934	55.06763337897063	30.244557491879338	38.910455369059186	43.69911556631687	44.577847781509114	21.69926981957057	96.72551877119902	75.947444368497	76.47031834005293	0.0	55.33138148811168	0.0	284.8029163818638	28.032549527674902	81.13080110581282	132.72368918766466	96.16982051585973	93.3387709150646	75.52784522833956	35.66227822520729	58.62152652799941	66.81090970762519	60.39194371470846	31.728706864823017	59.48639447014477	32.14852022834352	37.68955490520135	43.7971165730333	58.42111105269	12.768250298564253	46.398760225126786	55.89952743160615	34.0345393850526	49.20410313016002	0.0	51.503649033534025	21.49455972693311	0.0	29.14827289196047	0.0	30.49514974643283	23.17040675649061	0.0	15.903373646265075	13.376262217543502	20.146058927222363	11.366856973112078	10.04448198848601
2L_7585	22.864924190073577	17.929661936224193	45.016825038358085	101.351922026588	47.42715584089137	51.60624435556702	65.9413122321134	37.32527107478118	32.97065611605671	76.6099582731094	445.10385756676556	112.09667217007947	0.0	0.0	81.13080110581282	21.132527362220323	160.33007955127619	93.93679723533569	90.39223998204622	103.04956449848822	98.05186427557734	52.9340207969624	71.39510497311528	71.50262772156877	51.161362938708685	68.86535715910726	45.0901158171832	51.42331556501953	40.561934905699836	25.36204316619747	40.64875411568636	63.60898286055957	67.40933781111094	39.4006180971964	39.16130720443449	14.87398020273235	70.27115081786037	31.104392562317653	0.0	29.525960700946303	98.91196834817013	22.694906695564846	24.141226173112706	28.949844394586375	8.284855422368834	7.742619831559305	14.99297204435421	6.579510089678722	34.88445614042738
2L_7586	28.912262847163998	55.262311061346686	48.02871476760239	24.029546730660016	58.47147030785004	64.23550571696	60.302719652656336	43.14109660685319	46.90211528539937	69.02118514460665	105.52975939214859	82.0090952642709	0.0	0.0	132.72368918766463	160.33007955127619	17.818448187783638	92.05550590662276	106.41656409292293	89.9543331835205	88.09440784040228	73.85273041508856	71.41111537814567	52.5529725487005	55.983957237214106	82.21962190519658	76.36017322152574	61.51399917305235	63.110492588213596	28.86284017563038	42.054200504965806	63.3404772343014	28.767767212761996	56.04900083898348	22.789870054693154	52.89712250233013	36.35040151290371	26.548367142678888	0.0	15.000676530511527	0.0	24.21332911483333	20.032767884611257	10.295586282160837	25.5353535988447	13.767744212935238	19.550776476861213	21.059153758965348	15.507679557993916
2L_7587	28.609080702904034	24.795446422530702	40.02111336069295	46.72083168419921	76.83210367611632	30.586184220587562	61.41511593498931	58.07046768295516	39.08234650408411	51.45954402000747	0.0	72.13255533943207	0.0	293.1175987806308	96.16982051585974	93.93679723533569	92.05550590662277	50.725943932490445	101.60589033362203	106.8826603288488	113.16888161617398	111.01263432377921	108.43147263163183	79.10643629742324	41.985014148949766	56.84999429313518	77.62738144262725	62.34088355318654	42.070701918108476	60.12668692936017	39.423039437494545	42.72668106555819	36.756227743504816	55.46125520496583	59.08069177582	26.44670064186143	30.28987027227186	29.49611056912008	100.4974624390734	19.999495012750927	0.0	20.176354791783382	28.616226592820908	8.579051671628218	34.37209627395019	20.6501635148781	28.13928948294056	9.748922354122977	23.25988293042478
2L_7588	38.221624266144815	31.734748279976642	23.23938424927493	29.89810725049033	58.76085117051616	22.835221044939715	58.356676003734826	61.93515141905819	87.53501400560224	54.23856289503753	0.0	53.85316565914007	0.0	0.0	93.3387709150646	90.39223998204622	106.41656409292295	101.60589033362203	46.8937575030012	93.26935193967088	50.237486298867374	91.88924283263906	82.92790800530739	59.05976848570754	34.828254909390814	56.59122331070845	51.30489243454256	45.508553953286714	65.06233420322421	53.867700926524456	42.51389223186161	52.53977260786415	47.72467824021931	50.12378395341539	50.410086050016886	52.65264000336977	22.613997159681954	0.0	0.0	37.3283641814935	0.0	33.47419273636797	24.92522432701894	12.810002049600326	31.771666321251626	13.70411178169898	11.057054400707653	5.822728204363786	15.436005408776294
2L_7589	33.78707117449266	19.870744779359224	27.439714946263063	44.92975233222856	50.459199742321694	47.184379396726264	43.84811014645268	49.639369977116246	43.84811014645269	47.546143532298096	98.65824782951854	44.72365255088806	0.0	164.4304130491976	75.52784522833954	103.04956449848822	89.9543331835205	106.8826603288488	93.26935193967088	46.72055935099536	85.78978072132047	140.79530393509336	143.90751939042553	71.31921529844713	86.35867847146184	63.78237323416864	92.8044299409364	82.37711122433214	80.91577780122837	60.71276789508834	58.97379695911446	74.72507516919589	84.26965284847563	49.12443875328724	42.61184069421317	29.67165348256197	25.48759900870232	28.95629915331781	0.0	22.438265320146364	0.0	15.091127775069761	26.75477907241181	9.62519491019693	16.527207640124093	15.445518251196642	19.939351140281644	21.8754429777203	23.196649012083714
2L_7590	22.33472304943419	26.270852489163275	65.95943494750729	33.000577510106424	55.592874846540504	37.80718336483932	27.605244996549345	82.03445447087778	0.0	67.35014592531617	0.0	51.62016940801051	0.0	0.0	35.66227822520729	98.05186427557734	88.0944078404023	113.16888161617398	50.23748629886737	85.78978072132047	22.684310018903595	59.661421433365646	117.68551814318405	73.33682556312206	51.897128358897476	72.0733706913638	72.35890014471781	78.77116975187083	40.85953605854057	59.45745076179859	70.38821809518653	62.13399195364805	43.45850700274579	43.29785314811474	67.81252445163142	0.0	65.52159872700894	45.57469692826543	0.0	24.721114922282997	0.0	16.626485992185554	11.790714812085483	0.0	28.324599915026198	11.344621231458635	21.96796338672769	14.46061891448954	25.55665591157397
2L_7591	24.965342230785495	31.092432620107473	39.03259872536881	39.057287276112234	45.69168530125899	41.01722723543889	32.67173078493833	48.54526036441308	0.0	70.85435591914337	171.52658662092622	59.242857764378186	0.0	142.9388221841052	58.6215265279994	52.9340207969624	73.85273041508854	111.01263432377921	91.88924283263906	140.79530393509336	59.661421433365646	37.659353494817424	119.93964327628679	85.41886241363396	81.89598300203374	81.0361826555557	71.98655589011376	89.1749091530613	77.66688672284572	55.70948967175382	36.313225062960726	67.409519572354	79.48983114645377	54.09137171448296	30.868611869392847	77.3804150169592	40.6198590490891	43.15134254614497	0.0	4.876377729095273	0.0	34.983115180813506	16.28048957757944	16.7343011337489	15.9633863770057	4.475579559580593	18.77764737744877	19.016251288351025	22.68536781173161
2L_7592	27.35863631681945	22.715398768825388	21.38722279782896	35.66791742163758	56.080531643439976	36.776724419745015	47.73839360305526	53.19903532415946	20.885547201336674	29.11754429102015	0.0	54.778067673230574	0.0	0.0	66.81090970762519	71.3951049731153	71.41111537814565	108.43147263163183	82.92790800530739	143.90751939042556	117.68551814318404	119.93964327628676	59.358923624851606	95.11731135066582	97.22582317863625	90.36266588560086	96.56920883975495	81.43635970588147	83.50650226591682	48.19741661846925	67.88453075403328	76.5579543714592	52.949274594938046	59.276822762299936	54.12451344317603	0.0	36.420437530856205	23.644015699626426	0.0	29.391175166060133	62.65664160401003	33.54466472107611	25.487447432139668	18.338529249954153	22.74182431415906	29.427776878595708	12.663237039968342	8.335695113615525	27.622325468336523
2L_7593	32.66490620014304	24.26624928717893	20.30879523149488	60.96492230782714	40.65275486602778	30.557010651300857	57.37234652897303	28.415548988406456	22.311468094600624	65.66714361749926	100.40160642570281	58.51793574730655	0.0	0.0	60.39194371470845	71.50262772156877	52.5529725487005	79.10643629742326	59.059768485707544	71.31921529844713	73.33682556312206	85.41886241363396	95.11731135066582	14.515894904920888	114.5164211221544	96.53200452036076	98.80331746668294	80.66927022781952	96.06988397845977	75.51573816634057	82.5218682950982	71.74105496656149	56.5642853102551	54.9917512373144	57.81976134893504	30.195971857354234	43.229970473930166	33.67768768996321	0.0	37.106492779932815	0.0	20.477064408046466	27.227554284936353	9.795278675678324	18.688060758623138	20.957934805104305	20.291693088142047	13.357198194106806	17.70491222789763
2L_7594	28.387413248065112	13.356092114296095	54.49234927416191	50.33244580453898	45.928021604541364	14.41586898858263	63.15523556902867	62.55943145988689	0.0	45.654387158333975	0.0	50.10156302561907	0.0	0.0	31.728706864823017	51.161362938708685	55.983957237214106	41.985014148949766	34.828254909390814	86.35867847146187	51.89712835889747	81.89598300203374	97.22582317863625	114.5164211221544	52.76896340648285	82.44467138103617	86.37003996053848	73.129733191392	99.14373802485278	73.68110816386678	53.67801777815949	61.598354091978656	108.46287617034454	60.53468637529304	71.60371639200011	16.619798833954913	64.24294683824768	34.755239699937164	0.0	32.99154096889558	0.0	12.67934939722373	35.966371442701075	0.0	21.600324868886027	12.97710319911548	16.752757224626553	22.055320625547704	24.36186530032333
2L_7595	23.062861554706526	37.56089560199474	26.196073418163206	39.31896408684459	28.70263430569763	18.01834267284095	39.46875061669923	32.58033659397342	46.046875719482436	39.230987058767305	0.0	64.85825452123538	0.0	0.0	59.48639447014477	68.86535715910726	82.21962190519658	56.84999429313519	56.59122331070845	63.78237323416864	72.0733706913638	81.0361826555557	90.36266588560086	96.53200452036076	82.4446713810362	51.5236487536687	122.94715731178741	135.47465995452296	95.59496625232148	81.46754934985353	79.99426105688418	76.99156068852369	69.6665589031697	80.82086485203763	42.26257939460595	41.546053280736025	44.609459792824744	39.0964039127681	0.0	41.23600810699919	0.0	55.467555837999875	16.857839246454585	0.0	26.998168174289372	21.626712666684508	24.429079329072785	11.48619405419462	36.539769123468794
2L_7596	34.07311222568047	29.147593210359634	36.59109994675995	27.460683166875825	52.042895682135864	82.5835273390801	40.19938896928767	22.75437111469113	80.39877793857534	56.04389856303444	90.44862518089725	50.76447392775669	0.0	0.0	32.14852022834352	45.090115817183204	76.36017322152576	77.62738144262725	51.30489243454256	92.8044299409364	72.3589001447178	71.98655589011376	96.56920883975495	98.80331746668294	86.37003996053849	122.9471573117874	35.34172040353438	131.09528974623942	117.45571146942657	74.21425655868492	81.09963901649566	74.96992155044002	50.956971932899854	82.56720970870289	58.59898931935754	54.40518807873519	31.155608243150827	30.339161486254838	103.36985734959686	38.57084229462569	60.299083453931495	32.28249209770711	26.981284799725277	35.297024460837946	25.253222479543204	21.24038164717744	28.94356005788712	18.049614781110318	21.266392401092666
2L_7597	32.03450824669404	39.663227468212895	24.896071350148805	37.36772758627648	33.57322099174036	34.24833467472644	25.006720556149464	65.02337125744053	65.64264145989235	54.23144216996269	98.46396218983851	51.01209050310036	310.9388279679111	164.10660364973086	37.68955490520135	51.42331556501952	61.51399917305234	62.340883553186536	45.50855395328671	82.37711122433214	78.77116975187083	89.17490915306131	81.43635970588147	80.6692702278195	73.129733191392	135.47465995452293	131.09528974623942	35.67815880844878	112.72251972181428	94.25610055779414	88.28649162725247	109.75618507763352	91.2614642740893	81.71283169281206	63.79188912119112	39.48429561497284	84.79135603000087	37.156212147108874	0.0	47.587415983717264	0.0	27.612583405690852	24.031882297180925	9.606240213642781	23.825621376787357	15.415101712694876	21.558425405775168	24.015600534106955	17.363226249493934
2L_7598	42.05848103784239	8.603582617837894	16.201057280998157	0.0	20.48221040373395	60.36067826829857	40.68265495006204	36.94061829191954	118.65774360434763	66.17058335251055	106.79196924391286	50.71609980282963	0.0	0.0	43.79711657303329	40.561934905699836	63.110492588213596	42.070701918108476	65.06233420322421	80.91577780122837	40.85953605854057	77.66688672284572	83.50650226591682	96.06988397845977	99.1437380248528	95.59496625232148	117.45571146942657	112.72251972181428	36.49447902397706	105.87921737003326	125.01176972512839	126.6700028187891	81.51317961370906	79.76163677968596	76.87484288703986	74.94173280274586	55.17776667069771	31.343554914355977	0.0	18.216114156744197	142.38929232521716	43.56077776679683	17.376320419348534	0.0	33.791781798911465	8.359449647273022	10.791609523595405	11.83946443945819	25.109059631191858
2L_7599	29.270577215782694	0.0	21.61064107966763	32.43646507403623	36.428379529072124	65.03158677071721	13.5666802333469	13.438692683975702	142.45014245014244	22.06628712652809	0.0	13.837574549932887	0.0	0.0	58.42111105269	25.362043166197473	28.86284017563038	60.12668692936017	53.867700926524456	60.71276789508834	59.45745076179859	55.70948967175383	48.19741661846925	75.51573816634057	73.6811081638668	81.46754934985354	74.21425655868492	94.25610055779414	105.87921737003325	21.915406530791145	90.47269321241924	116.03655762283844	104.84744696466642	85.11543781253324	46.14461723040008	21.421074052652997	36.80089794190978	8.959128455983802	0.0	78.97022822395957	0.0	21.789696741895593	17.38374619730552	41.692724619553886	23.86321604562647	50.1781323699132	7.1974808816914075	33.16466731100878	12.559894999277807
2L_7600	34.651734079394046	12.541087738703927	27.551548948081862	59.076376302338716	59.71214764027544	13.53619578753587	59.30142916444287	44.05648628962147	34.592500345925004	37.50994013413555	0.0	47.0443070003945	0.0	0.0	12.768250298564253	40.64875411568635	42.05420050496581	39.423039437494545	42.51389223186161	58.97379695911445	70.38821809518653	36.313225062960726	67.88453075403328	82.5218682950982	53.67801777815948	79.99426105688418	81.09963901649566	88.28649162725247	125.01176972512837	90.47269321241924	34.89405389813108	100.10691418434888	152.76651674801954	126.5999390253355	89.64583173029155	62.42255701520301	46.917707681233054	52.21509486177359	0.0	48.68027767230384	0.0	15.874187539239008	59.10040737066509	30.373902742763416	28.974639656893906	16.246966894367908	34.082716130300845	17.257899285661033	45.75055152289861
2L_7601	25.99999021176839	21.587338594167747	40.650241259181875	6.779325497788922	38.06824227314611	27.183621479721022	45.36767666456841	53.36586966144692	0.0	64.56694946990534	0.0	63.62614664438595	94.01854045617796	0.0	46.398760225126786	63.60898286055957	63.3404772343014	42.72668106555819	52.53977260786415	74.72507516919589	62.13399195364805	67.409519572354	76.55795437145919	71.74105496656149	61.598354091978656	76.99156068852368	74.96992155044002	109.75618507763352	126.6700028187891	116.03655762283844	100.10691418434888	65.09751032657124	113.62531468125096	120.07845125481983	72.86859884186079	71.63317368089749	49.99478900468451	104.85925266810624	0.0	25.392356342109185	0.0	59.2035168710668	29.066070812215017	34.85565402277817	18.287459241825214	18.64425068406921	16.547263120287322	25.745653539552055	21.000467522908227
2L_7602	27.229217105549782	13.726251868486036	40.20698556167148	34.48492879293266	55.67285853744496	9.876933409714951	64.90556240669825	50.00585782905998	0.0	35.189762750619536	113.58473421172194	46.5862914198104	119.56287811760204	0.0	55.89952743160615	67.40933781111094	28.767767212761996	36.756227743504816	47.724678240219305	84.26965284847563	43.45850700274579	79.4898311464538	52.949274594938046	56.56428531025511	108.46287617034457	69.6665589031697	50.95697193289986	91.26146427408932	81.51317961370904	104.8474469646664	152.76651674801954	113.62531468125094	43.34901260238366	130.08044249973136	117.19600650519601	91.09552618483964	92.92184930130105	76.19940240618662	129.8111248133965	51.66611932871503	0.0	17.374337929135287	18.481583871737808	0.0	14.79931390380742	26.673518797273257	43.999139147277546	22.66657667196225	10.014818593245138
2L_7603	30.19666912976752	45.96490788214597	34.09728742964156	31.494327084333932	26.52772036245708	81.18347465271513	13.172627280511097	26.09671442365406	0.0	53.56339406231922	103.7344398340249	49.26406209063244	0.0	0.0	34.0345393850526	39.4006180971964	56.04900083898348	55.46125520496583	50.1237839534154	49.12443875328724	43.29785314811474	54.09137171448296	59.276822762299936	54.9917512373144	60.53468637529304	80.82086485203764	82.56720970870289	81.71283169281205	79.76163677968596	85.11543781253324	126.5999390253355	120.07845125481983	130.08044249973133	48.20853635440161	119.47817905298608	135.19275366840336	84.8634814573293	82.63959567490451	0.0	35.38914791779101	207.4688796680498	52.892002464767316	45.010197622898936	10.120433154539013	28.962616984837105	16.240225414328748	36.6892334570867	20.70088599792071	15.24385596385377
2L_7604	35.951713766835674	30.205439274682828	34.127182148905234	11.382922656455426	47.93926670180082	26.08174017370439	104.74095657059064	66.02453094286803	66.65333599946678	36.13735084308439	149.97000599880022	38.8481397082699	473.58949262779026	0.0	49.20410313016003	39.16130720443448	22.789870054693154	59.08069177582	50.410086050016886	42.61184069421317	67.8125244516314	30.868611869392844	54.12451344317603	57.81976134893504	71.60371639200012	42.26257939460595	58.59898931935754	63.79188912119112	76.87484288703986	46.14461723040008	89.64583173029155	72.86859884186079	117.196006505196	119.47817905298608	17.992802159424144	90.20752240529337	71.02992749135856	113.18491018777375	0.0	72.48017347489991	0.0	53.52657957892169	20.33491606763393	29.262440194887848	36.288693866624534	27.391781917589086	35.361348782875005	29.927495653862575	30.85349131496258
2L_7605	21.457753973976036	50.47866393072308	15.84238725765108	0.0	40.05752260245712	27.24201808870001	39.78199466921271	19.703346416355355	0.0	64.70565398004477	0.0	40.57634642461523	0.0	0.0	0.0	14.87398020273235	52.89712250233012	26.446700641861423	52.65264000336977	29.671653482561968	0.0	77.3804150169592	0.0	30.19597185735423	16.619798833954913	41.546053280736025	54.405188078735186	39.48429561497284	74.94173280274586	21.421074052652997	62.422557015203004	71.63317368089749	91.09552618483964	135.19275366840336	90.20752240529337	125.62735158698752	53.956203749416595	262.7112855514047	0.0	35.625666867951686	0.0	47.9209496015373	67.96652648570578	0.0	128.28721407987163	32.69752986510634	84.4215802664556	83.35695113615525	0.0
2L_7606	46.0798914726396	43.36057461433479	74.84632688248718	40.85109164329643	40.143760541321406	46.80114194786352	68.34452474926101	33.84988254090758	0.0	9.263565101556464	0.0	23.236400751232836	0.0	0.0	51.503649033534025	70.27115081786037	36.35040151290371	30.289870272271855	22.613997159681954	25.48759900870232	65.52159872700894	40.619859049089094	36.420437530856205	43.22997047393017	64.24294683824768	44.60945979282475	31.155608243150827	84.79135603000087	55.17776667069771	36.800897941909774	46.917707681233054	49.99478900468451	92.92184930130105	84.8634814573293	71.02992749135856	53.956203749416595	34.76080510659401	124.11623598332781	0.0	99.45658452317835	0.0	89.18764462977178	80.27585703599642	26.254299141484413	75.1344531038293	21.06509324463525	27.193926689705968	65.63574785371104	31.636334013250874
2L_7607	13.461704144051005	42.224291212491636	39.75542462769045	0.0	27.922696572991605	11.393674232066358	49.91514425476689	49.444246667457776	0.0	27.06242760800615	0.0	33.94122059417501	0.0	0.0	21.494559726933115	31.104392562317653	26.548367142678888	29.49611056912008	0.0	28.956299153317815	45.57469692826543	43.15134254614497	23.644015699626426	33.67768768996321	34.755239699937164	39.096403912768096	30.33916148625484	37.156212147108874	31.343554914355977	8.959128455983803	52.21509486177359	104.85925266810624	76.19940240618664	82.63959567490454	113.18491018777375	262.7112855514047	124.11623598332781	21.975220741092347	299.4908655286014	119.20034448899558	349.40600978336835	133.61606492671828	63.95906619763352	51.13258679756609	78.04322228758343	75.21460093184052	66.20324395895399	52.29469104296531	69.3164016469577
2L_7608	0.0	0.0	0.0	0.0	0.0	0.0	0.0	0.0	0.0	0.0	0.0	0.0	0.0	0.0	0.0	0.0	0.0	100.4974624390734	0.0	0.0	0.0	0.0	0.0	0.0	0.0	0.0	103.36985734959686	0.0	0.0	0.0	0.0	0.0	129.8111248133965	0.0	0.0	0.0	0.0	299.4908655286014	0.0	203.06630114732462	0.0	546.2988254575253	193.70460048426148	0.0	0.0	0.0	0.0	158.37820715869498	0.0
2L_7609	24.34013883615192	35.7871124881992	17.970469128081824	26.97275347307917	22.719191923781654	23.176045239640306	33.844383524554104	22.35006459168667	0.0	0.0	0.0	34.52017531646371	0.0	0.0	29.14827289196047	29.525960700946307	15.000676530511527	19.999495012750927	37.32836418149349	22.438265320146364	24.721114922282993	4.876377729095274	29.39117516606014	37.10649277993281	32.99154096889558	41.23600810699919	38.57084229462569	47.587415983717264	18.216114156744197	78.97022822395957	48.68027767230384	25.392356342109185	51.66611932871503	35.38914791779101	72.4801734748999	35.625666867951686	99.45658452317835	119.20034448899557	203.06630114732462	10.1028010521057	118.45534233593935	208.37268632708262	149.37419440328625	69.33971258689132	66.14537496655524	92.7243384234359	47.88089627052706	78.79512793964923	41.777049464548774
2L_7610	71.34703196347031	0.0	0.0	0.0	0.0	0.0	0.0	0.0	0.0	0.0	0.0	0.0	0.0	0.0	0.0	98.91196834817013	0.0	0.0	0.0	0.0	0.0	0.0	62.65664160401003	0.0	0.0	0.0	60.2990834539315	0.0	142.38929232521716	0.0	0.0	0.0	0.0	207.4688796680498	0.0	0.0	0.0	349.40600978336823	0.0	118.45534233593935	0.0	106.22477161674102	112.99435028248587	0.0	77.55545214828602	0.0	0.0	92.38728750923873	0.0
2L_7611	13.64187991653352	0.0	24.17251440077545	24.187803783698143	13.58228299841121	27.710809986975917	10.116644915880096	15.031807304255805	35.40825720558034	27.424639832205084	0.0	27.516400634665782	0.0	0.0	30.49514974643283	22.694906695564846	24.21332911483333	20.176354791783382	33.47419273636797	15.091127775069758	16.62648599218555	34.983115180813506	33.54466472107612	20.477064408046463	12.67934939722373	55.467555837999875	32.28249209770711	27.612583405690852	43.56077776679683	21.789696741895593	15.874187539239008	59.2035168710668	17.374337929135287	52.892002464767316	53.5265795789217	47.9209496015373	89.18764462977178	133.61606492671828	546.2988254575253	208.37268632708262	106.22477161674102	4.062132757810365	164.19829104147087	77.72544264639588	83.04216673621448	78.99298085002268	104.65935392975749	81.25841731214113	60.87826734831594
2L_7612	20.315765033666125	20.482359567822215	25.7130000642825	25.729263821438913	32.50769800348555	51.58437730287398	32.28410008071025	5.3299221831361265	0.0	17.503427754601944	0.0	14.634994100268004	0.0	282.4858757062147	23.17040675649061	24.141226173112713	20.032767884611257	28.616226592820905	24.92522432701894	26.754779072411807	11.790714812085483	16.280489577579438	25.487447432139668	27.227554284936357	35.96637144270108	16.857839246454585	26.981284799725284	24.031882297180925	17.376320419348534	17.38374619730552	59.10040737066509	29.066070812215017	18.481583871737808	45.010197622898936	20.33491606763393	67.9665264857058	80.27585703599642	63.95906619763352	193.7046004842615	149.37419440328625	112.9943502824859	164.19829104147087	27.57828210284401	66.14303431169905	107.26313381864642	57.49223302044291	99.9107939339875	78.92066594009546	64.75796709797133
2L_7613	10.441029067824925	0.0	15.41734759951898	0.0	0.0	0.0	77.42934572202864	19.17472004908728	0.0	41.9797657529071	0.0	13.162570913350796	0.0	0.0	0.0	28.949844394586382	10.295586282160837	8.579051671628218	12.810002049600328	9.62519491019693	0.0	16.734301133748904	18.338529249954153	9.795278675678324	0.0	0.0	35.29702446083795	9.606240213642783	0.0	41.692724619553886	30.37390274276342	34.85565402277817	0.0	10.120433154539013	29.26244019488785	0.0	26.25429914148442	51.13258679756609	0.0	69.33971258689132	0.0	77.72544264639588	66.14303431169905	0.0	79.44704854214666	159.10139531923696	82.15661103979461	175.76118111513708	89.60412895826241
2L_7614	1.9920064764114562	28.116780235028166	14.707102177298236	35.31937099732191	14.874780380065515	15.17389281162118	0.0	14.633104178921892	25.851817382762007	36.04126003448748	116.33317822242904	10.044958724008984	0.0	0.0	15.903373646265077	8.284855422368834	25.5353535988447	34.372096273950184	31.771666321251626	16.527207640124093	28.3245999150262	15.963386377005701	22.74182431415906	18.68806075862314	21.600324868886027	26.998168174289372	25.253222479543204	23.825621376787357	33.79178179891147	23.86321604562647	28.974639656893906	18.287459241825214	14.799313903807422	28.962616984837105	36.288693866624534	128.28721407987163	75.1344531038293	78.04322228758343	0.0	66.14537496655525	77.55545214828602	83.04216673621448	107.26313381864645	79.44704854214666	36.81087072650151	130.5238529305792	166.54012882368787	162.5053265634818	136.76200231879974
2L_7615	13.96223717484742	6.5691411964639626	4.123361067059871	0.0	20.85186108073111	7.090388269661647	10.354217790617009	10.256536490705527	0.0	5.61373253708151	0.0	3.520322292546527	0.0	0.0	13.376262217543502	7.742619831559305	13.767744212935236	20.6501635148781	13.70411178169898	15.44551825119664	11.344621231458634	4.475579559580593	29.427776878595704	20.957934805104305	12.97710319911548	21.626712666684508	21.240381647177433	15.415101712694876	8.359449647273022	50.178132369913186	16.246966894367905	18.64425068406921	26.673518797273253	16.24022541432875	27.391781917589082	32.69752986510634	21.06509324463525	75.21460093184052	0.0	92.72433842343588	0.0	78.99298085002268	57.4922330204429	159.10139531923693	130.5238529305792	51.061895953727706	123.59666289010197	137.40575050297736	172.54493717207475
2L_7616	10.814708002883922	8.480415540361479	18.63064741499767	7.98961350244682	15.702548860163194	9.153318077803204	13.366750208855471	13.240648791790798	0.0	25.364616360177553	0.0	18.178203198227624	0.0	175.43859649122808	20.146058927222363	14.99297204435421	19.550776476861213	28.13928948294056	11.057054400707651	19.939351140281644	21.96796338672769	18.777647377448766	12.663237039968342	20.29169308814204	16.752757224626553	24.429079329072785	28.94356005788712	21.55842540577517	10.791609523595405	7.197480881691408	34.082716130300845	16.547263120287322	43.99913914727756	36.689233457086694	35.361348782875005	84.4215802664556	27.193926689705968	66.20324395895399	0.0	47.88089627052706	0.0	104.65935392975747	99.9107939339875	82.15661103979461	166.54012882368787	123.59666289010198	10.637119113573407	168.04761349048897	163.9661239800456
2L_7617	21.35665036600553	0.0	10.511827908762939	31.55543026881019	20.672701520447664	54.227320929335775	8.798789286594165	26.14734552148266	30.795762503079576	14.311283779400148	0.0	5.982986778795816	0.0	0.0	11.366856973112078	6.579510089678723	21.059153758965348	9.748922354122977	5.822728204363786	21.8754429777203	14.46061891448954	19.01625128835103	8.335695113615524	13.357198194106806	22.055320625547704	11.48619405419462	18.049614781110314	24.015600534106955	11.839464439458188	33.16466731100878	17.257899285661033	25.745653539552055	22.66657667196225	20.700885997920707	29.927495653862575	83.35695113615525	65.63574785371105	52.29469104296531	158.37820715869498	78.79512793964925	92.38728750923873	81.25841731214113	78.92066594009546	175.76118111513708	162.5053265634818	137.40575050297736	168.04761349048897	27.65473129433975	219.93740744300771
2L_7618	22.017452920394955	0.0	9.288923608821133	0.0	7.829023521126816	7.986454972366865	23.325519284373065	11.552733607826283	40.819658747652866	31.61591469267434	0.0	19.826061992923684	0.0	0.0	10.04448198848601	34.884456140427375	15.507679557993914	23.25988293042478	15.436005408776294	23.196649012083714	25.556655911573966	22.68536781173161	27.62232546833653	17.70491222789763	24.36186530032333	36.539769123468794	21.266392401092666	17.363226249493934	25.10905963119185	12.559894999277804	45.75055152289861	21.000467522908227	10.014818593245138	15.24385596385377	30.85349131496258	0.0	31.636334013250874	69.3164016469577	0.0	41.777049464548774	0.0	60.878267348315944	64.75796709797133	89.6041289582624	136.76200231879974	172.54493717207475	163.96612398004564	219.93740744300771	48.587690794414144
2L_7619	17.27298689095448	0.0	0.0	12.760815109825955	3.582818094234565	21.929183357211777	10.674523115679808	26.434550168546693	37.36083090487932	11.574784101339551	0.0	0.0	0.0	0.0	13.79005378580645	27.937475928871187	5.677458474359036	14.192647688100482	24.72407927528779	23.884982662156474	29.238911142949036	9.228061149747209	12.640882636989245	13.503914784896143	17.838062501003392	11.147865002699177	24.33049769492865	10.594642871805085	25.854141847887444	34.486920835273224	12.562172284330535	21.62363203497839	15.2770321737353	30.694790535958948	12.102488715437813	50.56353054795698	43.4334740336595	42.29528026967471	192.1414160822365	66.91492102366446	0.0	64.29206083057628	54.71145407087413	98.41389604212115	112.65620486906376	109.66975803780623	84.94673132056774	111.83397277513768	158.11784424107634
2L_7620	4.188671152454226	0.0	18.555124801769416	18.566861123592165	20.85186108073111	10.63558240449247	0.0	30.769609472116578	0.0	8.420598805622264	0.0	15.84145031645937	0.0	815.3946510110893	26.752524435087004	29.034824368347397	20.651616319402855	0.0	5.139041918137117	19.306897813995803	0.0	23.496792687798116	25.749304768771243	35.36651498361351	19.465654798673217	28.385060375023414	3.5400636078629057	34.68397885356347	25.078348941819062	58.54115443156539	0.0	17.478985016314883	22.227932331061044	24.360338121493122	11.73933510753818	49.04629479765951	0.0	0.0	0.0	62.58892843581923	326.1578604044358	37.41772777106337	92.87206872533085	0.0	109.27578384885702	127.65473988431927	102.99721907508497	184.41298093820646	136.59807526122583
2L_7621	15.261397211437501	8.975484362013596	5.633790121036347	16.912060666944022	14.245054829216036	0.0	14.14707297060238	21.020415027074293	0.0	7.6700998033386405	0.0	14.429556348860496	0.0	0.0	0.0	10.578820144189317	18.81100880430456	9.404842741624517	18.72406716697374	24.620596606296964	15.500271254746957	33.63266404331887	16.753112728344927	17.896899541123496	29.551246589786146	22.161597939857856	12.89819966929016	24.57211177643029	19.036001647756304	22.852964029434617	27.747994929886367	19.105371857405146	24.29619983138437	25.887382489774485	10.693048556064188	22.337483637793234	67.15671883784339	28.02722003609906	0.0	44.341571997410455	0.0	79.52656698579541	84.5947007462461	152.16729707404028	107.8311099387934	87.20798406535715	93.81743127873159	118.57191979795344	111.32634203905329
2L_7622	13.433541583080185	10.533988968806751	6.612042380546842	0.0	8.359284266935353	11.369838093505546	0.0	12.335201705218285	0.0	18.003874433778147	0.0	22.58014257102019	0.0	0.0	25.024524033552883	6.207864122270092	13.246413312821996	20.23615221707284	8.240743996343307	22.70378088126996	4.5479352374022195	8.971055785613297	11.797275615817787	16.803616138192936	20.80951799607116	32.51217689398603	24.59899848016034	12.359493161904416	11.170708079907202	13.410578264134749	19.539696848116634	14.948554549517832	28.51499603641555	17.361412524522994	31.374478242426825	39.32425205272596	61.928289292936576	38.37618308290133	0.0	78.0615749703366	0.0	63.334853369814205	88.6461953052975	114.80763343198286	111.95243092535013	122.82095161673313	129.9273287822066	121.76567182179998	115.28564709065141
2L_7623	7.448146007495814	21.90189963936332	16.49703135920691	16.50746591414632	20.856396065742143	23.639767762921498	6.904313124408818	17.09794523733316	0.0	26.20311607456359	0.0	18.779135535359117	0.0	0.0	14.865745961645782	18.070042064476493	9.180492335115146	12.239795338382148	9.138061488188141	6.866167748030868	22.694177052404637	13.429658804596226	24.528480836715538	5.240623214912718	28.844278968020927	9.013090071234057	15.73703787401431	18.844777452600674	22.296713891726043	7.435414133978727	2.708416729998478	21.756356469198206	31.619934708787316	25.268067119205714	23.483776493940013	32.70464111562072	18.72859964855783	50.15397269617726	0.0	27.823351396871356	144.99057561258516	55.44572681169606	64.87713891817371	84.87253206590353	103.22735257666604	68.09733492567602	104.39321444106133	108.5018165615244	115.05497550447612
2L_7624	10.638225441869332	5.00521543448273	9.425118065312297	0.0	18.53556339109721	5.402368398305817	0.0	7.81474673968766	55.224210293792794	29.940836906273205	0.0	13.411168177121835	0.0	0.0	16.98625743828213	17.697966503648733	23.078078594704465	13.985730359314392	7.8311642748550705	9.806982885638027	4.3218947186446535	3.4100713045909785	7.473953272844138	21.956613731267016	23.07112233759248	10.2987545098246	34.16548466077629	13.702738276915898	12.738604681182446	42.48016176445601	12.379025968720676	12.429886561303846	29.35589552191621	6.186944721711226	20.870577375578566	24.913177576147127	21.40012454872487	31.25898695875064	0.0	38.85712024936381	0.0	47.516050922001455	67.39225662971324	96.97910100373369	97.13704742230654	103.74802716642091	119.28429423459245	146.01966912493992	138.7706092614044
2L_7625	0.0	0.0	13.39786459474943	8.04380333544349	15.809051946963793	0.0	6.728705329807491	9.997840466459245	23.55046865432622	10.944279753301343	0.0	20.58918468430031	0.0	0.0	8.69258583276566	7.547331200792973	12.525787464943452	8.946361641460541	15.584868962421766	6.691530162239495	7.37232062222386	14.5423134057589	12.7491258880563	10.214661103081253	8.43319169319374	15.810923837550137	24.538838539963646	11.687117173868073	9.054003327165143	36.23149023742495	26.395294880315813	22.717493878771275	21.18579188349201	14.071649320427285	33.058246341405734	42.497086293521	45.630617414195044	44.43484651759664	121.11669593653485	39.167090725745105	0.0	43.22839370583781	51.731198942384374	113.73153155016077	94.68406196992953	82.95664105242113	108.8775350840008	110.44177650532143	112.12860902280228
2L_7626	16.962147272147476	19.951448150924726	6.261627058744707	0.0	18.47129942688835	5.383638047246807	7.861820640423908	31.15061008469851	0.0	12.787298632014792	0.0	21.38347330153076	0.0	0.0	20.312838018320146	23.51547538738071	25.088798666781237	10.4529307143167	10.405350847619879	21.50055920999909	4.306910437797446	15.292117677942905	3.7240203033586936	11.93481205654714	3.2844476150312083	14.368267312171337	23.29533684698691	23.408965750927432	16.92591884995152	25.399728222908013	24.67221421403269	14.156332985972313	11.25158337907102	26.71714151247793	11.884695869147121	37.24020303358694	42.65185794158934	31.15061008469851	0.0	14.080872788818942	0.0	41.03780181330262	50.36895257763115	48.32143418016646	80.66688930728115	100.15744103553747	89.67440890487735	71.3839368570641	54.58795374871855
2L_7627	9.30613460393091	0.0	0.0	20.625360943816517	5.790924463181303	11.814744801512289	0.0	25.635767022149302	0.0	0.0	0.0	11.731856683638753	0.0	0.0	7.429641296918185	6.450780544445878	13.764751225062858	0.0	0.0	0.0	9.45179584120983	29.830710716682823	0.0	17.461148943600488	7.207934494291315	4.504585668210238	3.932548920908576	25.686251006044827	27.85877458536857	0.0	0.0	0.0	29.630800229144853	9.020386072523904	19.561305130278292	0.0	35.10085646089764	22.787348464132716	0.0	46.35209047928061	0.0	34.6385124837199	66.32277081798085	26.511134676564154	20.23185708216157	35.45194134830823	45.76659038901602	24.101031524149235	15.97290994473373
2L_7628	18.58197251354626	5.464185270851468	0.0	0.0	11.562996215142263	5.897756493429899	0.0	0.0	0.0	9.338960368253884	0.0	5.856379896336219	0.0	0.0	14.835094939044449	0.0	16.03273609864439	11.451148731527628	5.699512577684357	4.282506688204821	14.154615584231756	7.445538214690234	10.199127770593059	13.07454451555544	14.392403113940338	8.994506380365532	15.704590373243148	8.548146473344636	6.953356651801162	4.6375521144918865	20.27124274205046	7.7541064293755015	4.9304279636124555	20.26283143800812	16.27455301126427	13.598837027457412	5.84061999349355	22.750255655997936	0.0	30.85109295781383	0.0	17.291064289214493	40.464607263397	26.46798036075857	32.823251587446066	28.315386687308585	57.11511551532112	72.185400983887	39.867273871825915
2L_7629	2.6940351905652733	12.675259224895223	7.956088754943715	0.0	10.058496864934169	0.0	19.97862287352533	24.737681624058485	0.0	5.415891742823131	0.0	23.773806495479413	0.0	0.0	4.30161736511311	14.939504344594607	21.25205978948241	6.640801482758155	0.0	14.901182806220548	5.4724053957917205	10.794624708680066	9.46355820324884	20.219329173206358	8.346506903395861	5.216134442735582	11.384345523083354	0.0	13.44140582050508	26.89430002205333	3.918596640822216	8.993592290332947	8.57782763084118	10.44525511229955	15.100818728639421	15.772597005414733	13.548474069236768	13.19343019949786	0.0	13.418478049382683	0.0	20.05502296099579	42.66621156041003	30.69885953736819	38.070014270398424	45.157161289475056	29.147759266006428	45.350587952930276	32.36801134175118
2L_7630	8.001536294968634	0.0	35.44549074281933	0.0	0.0	0.0	29.669188547693224	0.0	0.0	16.085704634291506	0.0	0.0	0.0	0.0	25.552411189400864	11.092931029701324	0.0	13.149200692962877	19.63402183303228	22.12895278419107	0.0	6.412208845642103	0.0	7.50666216266937	0.0	30.984813568249862	0.0	7.361791565595404	23.95333889583092	0.0	58.19299123613551	0.0	16.984633153154686	15.511691937798116	56.0635536444113	0.0	40.24023419816304	0.0	0.0	0.0	311.5264797507788	59.565292495368794	12.672263583082529	91.17848187827673	43.489038587823934	24.38563442276155	39.35071323167732	31.083573367594337	13.733716961827133
2L_7631	8.13071589327297	9.563621513940413	12.005911710926462	0.0	30.356982940893438	0.0	0.0	0.0	0.0	8.172698935751145	0.0	10.250055222172511	0.0	0.0	6.49123456141	0.0	4.0087278021708865	0.0	0.0	3.747701721919033	16.515958544944052	0.0	7.140358017551001	19.069630850086003	25.19012244918523	15.742521613498269	17.17922605525114	3.7403214507061167	12.170024985061294	8.116817233626351	11.826495844760686	16.964409009186905	8.629419503264726	23.643177170148128	0.0	0.0	10.222471650530494	59.72752303989201	0.0	47.247145091257856	0.0	18.15808061824633	6.438424517520564	23.16262478864105	17.676456330093682	12.389662313558814	23.991602938971365	26.321164532546646	48.844036108302575
2L_7632	0.0	0.0	0.0	0.0	0.0	44.0063369125154	0.0	31.828482672574033	0.0	0.0	0.0	21.848801920946666	0.0	0.0	0.0	0.0	0.0	14.24053111484846	0.0	15.977044182917982	0.0	41.66637731682419	15.220236826885026	32.518738923304554	0.0	0.0	0.0	31.89116184286268	0.0	0.0	0.0	14.464390839411994	0.0	0.0	0.0	0.0	0.0	0.0	0.0	28.774577085653284	0.0	51.60717649396325	27.44802031153503	98.74592673052236	0.0	0.0	0.0	44.88451215023744	0.0
2L_7633	0.0	0.0	0.0	0.0	0.0	0.0	0.0	0.0	0.0	0.0	0.0	0.0	0.0	0.0	0.0	0.0	0.0	0.0	0.0	0.0	0.0	0.0	0.0	0.0	0.0	0.0	0.0	0.0	0.0	0.0	0.0	0.0	0.0	0.0	0.0	0.0	0.0	0.0	0.0	0.0	0.0	0.0	0.0	0.0	0.0	0.0	0.0	0.0	0.0
2L_7634	0.0	0.0	14.632204897691622	87.84875957551479	0.0	0.0	0.0	18.198229676217096	0.0	0.0	0.0	0.0	0.0	0.0	0.0	0.0	0.0	0.0	0.0	9.135022947177642	0.0	7.941045676894733	8.70231133389028	0.0	0.0	0.0	0.0	0.0	9.8881453003623	0.0	0.0	8.270149391978617	0.0	0.0	0.0	0.0	24.917274648168082	24.26430623495613	0.0	0.0	0.0	44.26032150697542	47.080979284369114	0.0	32.314771728452506	15.099900944649802	9.746588693957115	51.32627083846596	51.02457343456608
2L_7635	3.974765011892497	23.37626149995184	8.803777877162648	17.61869272823695	7.420126053101391	0.0	0.0	7.299568449513265	0.0	7.990577510999031	0.0	20.04328347065488	0.0	0.0	6.346583094860473	5.51041606396491	7.838793641013822	3.265934248252154	17.068108580479546	5.496281216129167	12.110936175366355	11.148431813802077	8.726551755433151	9.322340429498867	0.0	9.619820832760952	10.077841245782425	14.62788667629913	7.932551104468922	11.903911625360093	2.8907381904672707	13.269097631698282	8.437120461409243	5.779077428079382	13.92479164334264	11.635402340577535	14.992009259064918	9.732757932684354	132.6435866825839	13.19836683408795	77.37542556484061	20.71235101162081	15.73737469115402	11.32323300948887	23.763509014795158	27.25553151011998	50.82343742364267	28.30808252372217	34.111135443721054
2L_7636	8.591714837547855	5.052931989051307	9.514971172809004	0.0	5.346362775842246	5.453871157747769	7.964383277980868	7.889247586679163	0.0	8.636078253232268	0.0	10.831217409882239	0.0	0.0	6.859277464289744	5.955562569884805	8.472032866404302	7.059530728284133	5.27054775748734	3.960190580211482	8.72619385239643	0.0	13.204109118757756	4.030169851508392	13.30918160511392	6.238161788389491	12.7072830158812	11.857175577301176	15.003387550574812	4.288514072758929	12.49703976370597	1.7926264612818676	6.839020624890433	10.409878558356738	15.049674460491746	12.57534201786453	0.0	0.0	0.0	17.830708831300456	83.62602441879913	19.187615545422364	13.60694634610969	36.71386437898499	21.01351939792998	22.911239566794286	21.12657459001241	11.125413448177266	22.12003584920477
2L_7637	0.0	0.0	22.57540184215279	0.0	0.0	0.0	0.0	0.0	0.0	0.0	0.0	19.273764551692235	0.0	0.0	0.0	0.0	15.075679913164084	0.0	0.0	0.0	0.0	0.0	0.0	0.0	0.0	0.0	51.68492867479843	0.0	30.51199121254653	0.0	0.0	0.0	16.226390601674563	44.457617071724954	0.0	0.0	0.0	112.30907457322552	0.0	0.0	0.0	68.28735318219066	24.213075060532685	0.0	16.619025460347004	116.48495014444133	30.075187969924812	0.0	0.0
2L_7638	6.235720200740305	0.0	9.207738551788465	13.820343822513617	0.0	15.833306944488427	0.0	0.0	0.0	0.0	0.0	3.930556499980937	0.0	0.0	0.0	17.289783250954724	6.148857065820748	12.809217718017369	3.8252737365885903	2.8742388297019246	0.0	0.0	8.214272023832342	5.8500571843089775	0.0	9.055103018397856	2.6350655551608813	8.605735952498632	15.556004259856206	6.225060849969808	0.0	10.408461871332156	0.0	12.08849990782519	0.0	0.0	23.51987468610767	30.538034358342458	0.0	10.352979665194992	121.38868657441127	9.284029565920555	24.68922438801585	0.0	40.67001132320898	19.004099659399024	24.533292444512593	24.22390641174504	32.108690056420315
2L_7639	1.9681939851991812	9.260223865911959	0.0	0.0	9.797977942302158	9.995002498750624	14.595876664842182	10.843634786380395	0.0	11.870140661166834	0.0	4.962440528251794	0.0	0.0	9.427958611261696	10.914424093591187	13.585440289563955	9.703203269979502	2.4147590070510963	14.515236462273993	15.992003998000998	3.154511937856115	5.185377236193933	9.232331625351982	9.146620323790358	5.716163882418509	3.3268459836651862	5.432494465646263	3.9279804779370244	3.929659102072895	5.725655229670346	6.57049110314439	14.622402565187192	5.723279439118614	2.7580690758400044	11.523060524875406	34.64360392462542	14.458179715173857	0.0	22.8741350717676	0.0	11.721354109433491	24.93668420027274	0.0	4.27892149783647	5.9983054787022665	17.422867513611617	10.194459311364273	10.134535964934503
2L_7640	0.0	0.0	0.0	0.0	5.346362775842246	0.0	23.89314983394261	0.0	0.0	0.0	0.0	8.12341305741168	0.0	0.0	6.859277464289744	2.9777812849424024	10.590041083005376	3.5297653641420665	2.63527387874367	3.960190580211482	8.72619385239643	1.7212903825481811	5.658903908039038	2.015084925754196	3.32729540127848	0.0	9.076630725629428	23.71435115460235	8.573364314614178	4.288514072758929	12.49703976370597	7.170505845127471	2.279673541630144	6.245927135014043	9.029804676295047	12.57534201786453	5.401034946316413	15.778495173358326	0.0	17.830708831300456	0.0	12.791743696948242	34.01736586527422	48.95181917197998	14.00901293195332	26.184273790622036	10.563287295006205	16.6881201722659	14.746690566136511
2L_7641	3.8119518413252176	4.48374597247518	8.443160083440937	0.0	11.860308339552088	9.679042936234465	0.0	10.500848468556258	24.73533194815474	3.8316348973045216	0.0	9.611138155785977	0.0	0.0	3.043308100251438	5.2847000007927045	0.0	7.830389994139735	7.015272716388425	1.75704804683025	19.35808587246893	1.5273961408809102	0.0	5.36428885622633	2.9524932033606457	14.76124243901485	4.832517819104038	15.782291357231463	9.509525311123138	11.416307052994497	8.316985835618656	9.54417952983463	2.022880395578307	9.237260893501771	5.341763348131798	0.0	0.0	4.667043763802782	0.0	12.657739163234837	0.0	5.675410772043153	18.11129390102178	10.859414026019154	20.718286415392527	31.947786860630394	29.99484463607817	9.872194569108323	19.628331009557034
2L_7642	10.962412081455106	0.0	4.046806988350052	0.0	3.4107877760094736	6.958748538662807	20.323963985935816	5.0330571191586335	0.0	5.509508309440433	0.0	0.0	0.0	0.0	0.0	0.0	2.70242661695643	6.755591265110568	10.08726153713726	0.0	11.13399766186049	2.1962431065419494	7.220355626582461	5.142207755477736	8.490780710304751	10.612596196551648	11.581129984749968	0.0	8.204248597483701	5.47183645775195	7.972663331967349	6.861788483997623	5.817399959627244	10.625806897211257	15.36184440448658	0.0	0.0	13.42148565108969	0.0	22.750705954405763	0.0	8.160673875805967	21.701859849389095	0.0	14.895413344741234	20.880784917057348	24.26039490531707	14.195229834966257	14.111789835936332
2L_7643	3.7485305760142027	0.0	5.535124794923626	0.0	4.665193087676705	9.518008071270845	13.899313373919329	3.442046944013041	24.323798404358826	7.5357723111610815	0.0	16.539657846460937	0.0	0.0	0.0	5.196775920219095	5.544470721128647	4.620067231218348	6.898556270143784	1.727815198415386	11.421609685525013	4.505952363071618	6.583885282382839	5.275040617812757	8.710113486971993	1.8144565738850347	0.0	8.62206323904015	3.7405243167745312	0.0	2.7262040552830564	1.5642314086404387	5.967674301841784	9.08357616760288	10.505779754732066	0.0	14.138698749573484	9.178791850701444	0.0	15.55893288125298	0.0	11.161972499132156	26.71495146783817	32.03622228866772	10.186793189354557	11.424093184043285	5.530463637201585	24.26986537020282	9.65088254103877
2L_7644	1.7366417516463362	0.0	0.0	7.697903475988315	2.1613186637431228	13.22867977775818	6.439357352136256	0.0	0.0	17.456089207598286	0.0	8.757247991032578	0.0	0.0	5.5458580066245275	0.0	1.7124504566677257	5.707766629399707	8.522678848415634	3.2018903960898517	10.582943822206545	4.175089329515446	15.25110951821745	6.5169399708366935	13.450912240868174	5.043674013898684	2.9354523385281057	3.1955849797919194	5.198797691387239	6.934692533069815	22.73421929427931	8.69623822474993	9.215799936042348	3.3666349641874205	2.433590361035298	10.1674063454783	4.3668408308351365	0.0	0.0	20.183060357442	0.0	12.92796409128694	13.751847904562176	9.894622272794736	16.98983535905657	15.877867443623648	15.373118394363189	6.746333367814592	11.922983488158241
2L_7645	1.6332781067562836	0.0	2.411717861809531	0.0	4.065357120279892	8.294212298657996	12.11218303931009	5.998958580790375	0.0	3.283423113065988	0.0	0.0	0.0	0.0	5.215772600659848	4.528590691255405	9.663159959601549	2.6840222704063867	6.011561434951698	6.0226324504856805	6.6353698389263975	1.3088636903542636	1.4343374651814582	6.129056477723178	2.530064759537585	0.0	4.141104548534021	3.005386102703961	1.629789687049414	3.260972356737332	7.127031738572873	5.452429663998112	6.9338258198685665	1.583127658665012	6.866234536381544	0.0	8.213859326981009	0.0	0.0	8.135048309984388	0.0	9.726800911109443	10.346678392902179	9.305701603372386	23.080218495102287	4.977609468209627	9.638747766019398	10.574660912923168	25.230006551391703
2L_7646	0.0	33.59630843762887	5.2719870857404345	15.82596502778248	4.443411598104085	0.0	0.0	6.5568267056929	0.0	0.0	0.0	0.0	0.0	0.0	0.0	4.949723186730782	3.5205924734661744	0.0	8.760802068951016	13.165404214114234	7.25242049534032	0.0	0.0	13.398045895006213	0.0	6.912792017937313	3.0174687299715512	0.0	3.5627012258186106	0.0	5.19320272082277	2.979736895191628	3.789315570032425	0.0	10.006339015766489	0.0	35.9108011609962	0.0	0.0	0.0	0.0	0.0	5.65442953873991	0.0	3.8810067797307433	0.0	3.511698345112155	18.492868225368884	6.128055525085501
2L_7647	5.405078179050783	0.0	0.0	0.0	20.180494341389387	27.448397013614407	0.0	0.0	0.0	0.0	0.0	20.44187149421904	0.0	0.0	0.0	0.0	0.0	8.882351478200935	0.0	0.0	0.0	0.0	4.746715273031063	15.212364609954971	0.0	0.0	0.0	9.945854766650356	5.39353380019762	0.0	0.0	4.510990577442882	11.47320547593151	0.0	0.0	0.0	13.591240717182592	26.47015225631578	0.0	17.947779141808994	0.0	16.094662366172884	0.0	0.0	0.0	0.0	10.632642211589582	20.997110797554257	0.0
2L_7648	0.0	20.828321518467956	0.0	19.622887350890586	11.018925555588002	22.481003551998565	0.0	0.0	0.0	0.0	0.0	27.904105865945326	0.0	0.0	0.0	18.411741781458762	8.73048681631012	0.0	10.862669783528718	8.162006025192849	35.9696056831977	3.547602618840253	3.8876923435786988	4.15311712205596	6.857600552996909	0.0	3.7414115896958533	4.072966378069846	4.417454777411081	8.838685157196016	6.439141739675803	7.389254472253904	4.698437816410422	8.581959862173726	6.203516277096184	0.0	22.263211267856487	0.0	0.0	14.69973224437717	0.0	0.0	7.011024836555484	0.0	9.624254661628049	6.745767536803221	13.062646274424425	28.662033353434975	15.196563753004172
2L_7649	0.0	0.0	2.918334494830462	8.760541121103968	0.0	5.018266490023686	7.328262175907605	14.518255254156577	0.0	15.89261676702854	0.0	4.98306008723345	0.0	0.0	6.3114219696811915	5.479887443111918	0.0	4.87176064455342	0.0	9.10971817447078	0.0	4.7514289922694255	0.0	3.7082772456399926	3.061541890465379	3.826610170594108	6.681338886862217	0.0	0.0	3.9459873254887103	0.0	4.948344234535682	4.195188705880773	1.9156867928721126	5.539058393307488	0.0	14.908951036023007	0.0	0.0	16.406557110240907	0.0	2.9425144492172026	6.260074807893954	11.260500416638516	15.038453325152414	0.0	13.607425766632646	17.91443248101582	0.0
2L_7650	0.0	7.3668569525817515	0.0	0.0	3.8973302897781994	0.0	0.0	0.0	0.0	0.0	0.0	7.895616787818327	0.0	0.0	5.000197507801558	4.341417776803371	0.0	0.0	0.0	5.773708724478043	12.722241658980312	0.0	2.7501086292908568	11.75146819905812	4.850987369969284	3.031615811816693	2.646631314729986	2.8811693398636	0.0	12.504767442587488	0.0	2.613536603756227	3.323620606048923	18.21233764459837	0.0	0.0	7.874369164600301	7.668017771397988	0.0	10.398420687865928	0.0	0.0	4.9595179348567315	0.0	13.616173017987304	42.94690188207639	15.400608324028799	0.0	26.874683886530782
2L_7651	1.7408791857699142	8.190722614216556	0.0	0.0	6.499776949321022	8.840638647735911	0.0	12.788345213706037	0.0	3.4997364698438207	0.0	8.77861581858288	0.0	0.0	2.779694995186958	7.240404352448403	8.583144318190206	1.4304234182055995	2.135868580860567	6.419406121481484	14.14502183637746	6.975461025657838	7.644161236764134	3.266420705187566	5.393493074215543	5.055980660536909	2.9426148899844566	4.8050733886867105	3.4743218948812644	3.475806647827795	7.596563719723262	4.358728593739035	1.8476573275595272	0.0	12.197641805514456	0.0	8.754991986993584	12.788345213706037	0.0	5.780659243722131	0.0	5.183803413586386	2.7570805274295047	29.75629593628185	13.246559537324169	10.611073132311859	8.56146058517583	6.762794530973148	8.964056821363378
2L_7652	6.25851157574301	9.815295764307265	9.24139256696313	0.0	5.192641818837035	5.29705907280278	7.735387852346916	0.0	0.0	0.0	0.0	2.6299483793732095	0.0	0.0	3.3310282617761837	0.0	10.285551597675301	5.1424140136952765	7.678510000491424	3.846325451443218	4.237647258242224	0.0	1.8320655439769014	5.871438972263323	9.694882653140365	4.0391996245160025	5.289393285432587	1.9193754812834019	4.163429600152548	0.0	0.0	3.482168165043628	4.428254745096372	0.0	2.923391929801174	0.0	5.245742031193281	10.216549993665739	0.0	10.390819503152574	0.0	3.105987474173714	16.5196418541646	11.88608377311843	6.8031098375689485	15.894632573315581	12.311480455524775	13.506913378543672	14.322687279878199
2L_7653	6.38928644448988	0.0	9.434496292242956	28.321391146733127	3.97585858666179	0.0	0.0	11.733783910635502	0.0	0.0	0.0	0.0	0.0	0.0	0.0	0.0	3.1501420714074206	0.0	3.919478239056817	0.0	0.0	5.120196615550038	0.0	2.997062878379188	4.948731145334336	9.27810182407482	5.399917921247597	5.878445503870957	0.0	6.378364587319812	0.0	2.6661974159214643	3.3905890809469237	3.0965504428067137	8.953433193958224	0.0	0.0	39.11261303545167	0.0	5.303970552355493	0.0	14.268999172398049	15.178345560333925	54.605023662176926	6.945264371488301	4.868027767230384	9.426551453260016	4.136744216831585	0.0
2L_7654	0.0	6.864685381171953	0.0	0.0	7.263327206716835	0.0	0.0	0.0	0.0	0.0	0.0	11.036102401786966	0.0	0.0	0.0	8.090958556087536	5.754860771214647	4.795379939151425	0.0	5.380136214288673	0.0	4.676934877189536	0.0	2.7376034471902604	0.0	2.8249617005817447	12.331100910824437	10.73908244742615	2.911846468818347	0.0	4.244478570052148	0.0	9.291184802594842	2.828478250416494	0.0	0.0	7.337602350380785	0.0	0.0	19.379197110174125	0.0	13.03371430880258	0.0	33.2518662609939	3.1720021328542343	17.786386388789953	2.8701610877910526	18.89310583011017	20.034188342406317
2L_7655	6.025083628160759	0.0	0.0	0.0	3.749226253431948	7.649236606186703	0.0	0.0	0.0	0.0	0.0	0.0	0.0	0.0	4.810182964929436	0.0	0.0	0.0	0.0	0.0	0.0	7.242501898139039	2.6456006307111903	2.8262239669444846	0.0	2.916410144091076	0.0	0.0	0.0	6.014784339907492	8.763758004597467	7.542655603099428	3.1973183451575493	0.0	0.0	0.0	0.0	0.0	0.0	15.004899099556006	0.0	13.455636095012938	9.542098546022734	17.16414067729699	3.274684819772809	9.181079814340205	5.926145412793066	35.10846956719839	20.682726459050013
2L_7656	9.005936713481526	0.0	4.432757724966887	0.0	3.736080298826647	7.622416000975669	0.0	5.513068176806301	0.0	0.0	0.0	11.353409693843954	0.0	0.0	9.586633931507334	8.323587799285004	2.960161553776959	0.0	3.683100168538664	2.7674122813329185	6.097932800780535	0.0	2.636324331164517	5.632628691484029	13.950840956692868	2.906184302071121	2.537128336070049	0.0	2.9955671597170506	5.993694633245825	0.0	7.516208704070327	0.0	0.0	0.0	0.0	0.0	14.701515138150137	0.0	9.968191500920563	0.0	13.408456445310927	4.7543204887441455	0.0	9.789608265562052	0.0	14.763416254521296	7.774526298112656	5.152551595075398
2L_7657	0.0	0.0	0.0	0.0	10.91731661091557	0.0	0.0	5.369969412654226	0.0	5.878314193542319	0.0	0.0	0.0	0.0	0.0	4.053769194597137	0.0	7.207809806081086	0.0	5.391161083580249	5.939653124257544	2.3432593800672987	0.0	5.486426580639498	4.529576321549188	5.661501113051119	0.0	2.6902721909791945	5.835626734640047	0.0	8.506352544079919	7.3211158551941855	9.310224115714913	5.668548624810104	0.0	17.119300984702193	0.0	7.1599592168723	0.0	14.564181434746642	0.0	8.706948493175494	4.630915995183847	16.660002665600427	9.535506411674511	13.367125426411302	2.876042565429968	3.7863642421819153	5.0188105017605995
2L_7658	0.0	0.0	0.0	0.0	6.026753966206786	0.0	17.955900308841485	4.446626255727256	0.0	0.0	0.0	0.0	0.0	0.0	0.0	10.070223021872524	0.0	0.0	8.911935815050002	4.464174109932967	0.0	7.761384009996663	0.0	6.814588671427793	3.750735144088242	7.032045500147205	6.139046957979451	2.22769145225879	0.0	9.6685617047608	10.565582684841347	2.020760484917852	0.0	0.0	10.178959683176489	14.175710770138016	18.26515155205081	0.0	0.0	4.019977681083915	0.0	7.209826127833102	11.503949689393359	0.0	28.951695937708585	3.689568556611264	2.3815194093831864	31.35315186965115	8.311695220110314
2L_7659	4.238437542384375	9.970785598197281	0.0	0.0	2.6374507456073255	0.0	0.0	0.0	0.0	0.0	0.0	10.68644371182936	0.0	0.0	10.15139107895752	2.937979257866439	6.269094617355362	8.706463330117746	7.8001497628754475	1.9536286698914564	0.0	0.0	3.7221767289510908	5.964451866873435	6.565643301730704	6.154780417950622	5.373185654310728	1.9497814295017528	6.344077380826507	0.0	9.247500092475	10.61199367525177	4.498405315315721	4.108294646892075	5.939406178170306	12.407255763170303	5.328842895053768	10.378396330199058	0.0	7.036951029857784	0.0	25.241529889126582	0.0	12.07437816952427	18.429018332265986	12.917142986314287	14.590932777488275	8.232530570130184	3.6373953339492657
2L_7660	5.37791698217113	0.0	0.0	0.0	0.0	13.655232685164956	0.0	9.876426155936917	0.0	0.0	0.0	0.0	0.0	0.0	8.587022604478305	7.455676006143477	0.0	0.0	0.0	4.957700895955706	10.924186148131964	0.0	0.0	0.0	8.33077856124122	10.412610087320148	4.545157044266194	0.0	0.0	0.0	0.0	0.0	11.415551177057482	0.0	0.0	31.48574954975378	0.0	0.0	0.0	0.0	0.0	0.0	8.517162081594414	0.0	35.07533011731528	16.38984223137868	10.57921184871727	20.891597677968555	27.69172829614642
2L_7661	0.0	0.0	0.0	0.0	0.0	0.0	42.842148105305995	0.0	0.0	0.0	0.0	7.2829339736488885	0.0	0.0	0.0	8.009066263009727	5.696613192558628	0.0	14.175710770138014	0.0	11.735023176670774	0.0	0.0	5.419789820550759	0.0	5.592737941637543	4.88251687886085	10.630387280954226	5.764748677134297	23.068848979780153	8.403036521277329	0.0	6.131429647056515	0.0	24.286640647578988	0.0	0.0	28.291984597843584	0.0	0.0	0.0	8.601196082327208	0.0	0.0	12.559587392434983	8.80318111752863	17.04666524611123	22.44225607511872	9.915706578377215
2L_7662	4.946068073724112	11.63546326306095	7.303422895208296	0.0	6.155575397026919	6.2793559892497415	0.0	4.541672570841008	0.0	4.971607151557455	0.0	3.117651111769975	0.0	0.0	0.0	13.713964415690832	4.877169700388149	6.096033250203759	9.102427799542694	6.839393263744786	0.0	3.963641516370335	2.1718073346277302	2.3200833373934793	0.0	4.788236643273736	2.0900895477965857	0.0	4.935504066731963	9.875226513008142	0.0	4.127908188717229	10.498877801199024	2.3970985519127646	0.0	0.0	0.0	18.166690283364034	0.0	8.211808827448134	0.0	3.681967820337644	23.499691566548186	14.090262219779909	10.752922308254561	18.842164090377572	9.72969685913223	6.404664645354504	4.244678552615549
2L_7663	2.724902557484544	0.0	8.047246996566239	0.0	16.95623967576957	13.837766031051947	10.103765673466501	0.0	0.0	16.43383573395154	0.0	10.305513827766694	0.0	0.0	4.350903878526244	0.0	2.686944860398436	0.0	16.715788798014433	5.023971881834171	16.605319237262336	2.1836611918641147	0.0	0.0	4.221069213716111	7.913848786925688	2.302956720073768	2.507039139142928	0.0	0.0	7.926989258136856	2.274159476342942	11.56814606866678	5.282466700650536	7.636919465247624	0.0	6.851854008917003	0.0	0.0	4.524074182149179	0.0	12.170884080848749	17.26202677771904	15.52529847386316	0.0	16.608929874191507	5.360313578344333	24.699338481145936	4.6769819061600995
2L_7664	0.0	7.752496885434375	0.0	0.0	0.0	25.102921980118484	0.0	0.0	0.0	0.0	0.0	0.0	0.0	0.0	0.0	9.137364281586155	19.497415130189115	18.954486757177047	4.043187713884629	3.0379752988304403	0.0	2.6409020264961702	5.788142411455891	6.183316792960912	5.104926662623565	3.1903147149756883	5.57035412969344	0.0	3.2884363123606732	6.57968325404815	0.0	2.7503499132677156	0.0	0.0	0.0	0.0	16.57315265282311	8.069422858738298	0.0	21.885513595554613	0.0	4.906455963821756	26.095692905885887	0.0	3.582237974516675	10.043352129466843	3.2413597504152993	12.801933604051557	0.0
2L_7665	8.899837666960956	0.0	0.0	39.4497548197738	0.0	0.0	33.00003300003301	0.0	0.0	8.9457920783222	0.0	11.219655040486126	0.0	0.0	28.42108105266	0.0	8.775863566914644	0.0	5.4595642830936955	0.0	0.0	7.1320826037807175	0.0	0.0	0.0	4.307919765855945	3.760857595879304	0.0	4.440414521576418	0.0	6.4726092123352394	0.0	9.44571594276274	8.626564643162153	0.0	0.0	11.189462212067163	0.0	0.0	0.0	0.0	0.0	7.047464674583319	25.35368389026926	19.348553550507948	13.561657397273835	13.13053944632892	11.524401768304207	15.27554797209463
2L_7666	0.0	33.90738536760691	0.0	0.0	11.958811461564084	0.0	0.0	8.823384085438594	0.0	0.0	0.0	0.0	0.0	0.0	7.6714590271209095	6.660738609304386	4.737587402565594	3.947711768089304	0.0	0.0	0.0	3.850203964555023	4.2193024649165	0.0	0.0	4.651199567624489	4.060544340332088	8.840759792578094	9.588504533684656	0.0	6.988383908267678	4.009769402171451	0.0	9.313978885209869	0.0	0.0	12.08110285971786	0.0	0.0	0.0	0.0	7.153183273854616	15.218094314139513	0.0	15.667768110764852	14.642328188751325	9.45123752141296	6.221366162238298	0.0
2L_7667	4.487234714683668	5.2780364015614545	0.0	0.0	2.792269657299161	0.0	8.319190709127817	0.0	0.0	0.0	0.0	5.6568700990291685	0.0	0.0	3.582426621155519	3.1104392562317655	4.424727857113148	1.843506910570005	2.7526733964025865	2.068307082379844	0.0	3.5959452121787474	1.9703346416355354	0.0	0.0	2.172022439598228	3.792395185781855	4.128468016345431	4.477650702050854	0.0	0.0	0.0	0.0	0.0	3.144025282993716	13.135564277570236	22.566588360605056	10.987610370546173	0.0	0.0	0.0	6.6808032463359135	7.106562910848169	12.783146699391523	4.8777013929739645	3.4188454969018425	11.033873993158998	0.0	11.552733607826285
2L_7668	2.1930440152706043	0.0	6.476549708814325	0.0	10.91731661091557	16.70527441197434	0.0	0.0	0.0	0.0	0.0	11.058717365725053	0.0	0.0	3.501675201416358	9.120980687843558	0.0	1.8019524515202714	2.6906254305000687	4.043370812685186	0.0	0.0	3.851842721557994	2.0574099677398117	13.588728964647563	4.24612583478834	1.8534554340347797	2.017704143234396	4.376720050980036	4.378590444164215	15.949411020149846	0.0	6.982668086786185	4.251411468607578	9.219467581893458	12.839475738526644	0.0	0.0	0.0	3.6410453586866605	0.0	0.0	10.419560989163656	12.49500199920032	4.767753205837256	0.0	10.78515962036238	11.359092726545745	11.292323628961347
2L_7669	0.0	0.0	3.926156842113529	0.0	3.3090996932464587	0.0	0.0	0.0	34.50655624568668	10.69049935322479	0.0	6.703918104936431	0.0	0.0	4.2455093125246774	0.0	0.0	2.1847274443276827	3.2621744349913877	2.451136592037728	21.604104779908184	2.1307650511916303	4.670060243777145	0.0	0.0	0.0	2.247170811947758	4.892619239246635	10.612866508711837	15.92610288262462	11.602453532173604	4.438142282403431	0.0	7.731759490734774	7.451925763915541	0.0	6.685877421123361	0.0	0.0	13.243454422651604	0.0	3.95868714099656	8.42193915148963	0.0	11.561061189806614	4.0516504398066555	10.460934946060803	6.886009006899782	0.0
2L_7670	6.418023864779938	0.0	0.0	0.0	0.0	0.0	0.0	0.0	0.0	12.902326805616124	0.0	0.0	0.0	0.0	10.247781099197496	0.0	6.3286212529024635	0.0	7.874214153427488	0.0	0.0	5.143225985634969	5.636279604558623	0.0	0.0	0.0	5.42420540814976	5.904885288745938	0.0	0.0	9.33530743967991	0.0	0.0	0.0	0.0	0.0	0.0	0.0	0.0	0.0	0.0	0.0	10.164409320763347	0.0	6.97650244212468	0.0	0.0	16.621401051137404	0.0
2L_7671	0.0	0.0	5.160091849634924	0.0	0.0	0.0	0.0	6.417661404184315	0.0	7.025185289262005	0.0	0.0	0.0	0.0	0.0	4.844667837461395	3.445869694437505	0.0	8.574858514834506	0.0	0.0	8.401302201841284	3.0688967316249807	9.835259404966806	5.413305905916744	0.0	0.0	3.2151497857906457	0.0	6.977149834292692	5.0829796426665315	2.9164934998651124	3.7088892803827576	6.774494029977137	0.0	0.0	0.0	17.113763744491507	0.0	0.0	0.0	5.202845956738336	27.67208578346593	0.0	7.597268781872917	0.0	6.874328678839958	13.57527489931671	5.997990673124503
2L_7672	10.38026653202769	4.883847455955022	0.0	9.202391885698932	0.0	0.0	7.697873847243391	3.8126261979271514	0.0	0.0	0.0	5.2343880450764555	0.0	0.0	6.629747811023016	2.878136809355096	0.0	0.0	7.641271833660721	0.0	4.217096107620293	3.3273828636455143	0.0	3.8953096576412345	3.215955254484971	0.0	1.7545805078738554	15.28053729425234	4.1432383799772206	4.145008994669518	9.05914170067871	5.197921247334766	4.40677921286991	10.061536356355472	2.909214471363729	0.0	0.0	0.0	0.0	0.0	0.0	3.0909244893329104	16.43952719919775	23.656880603723593	9.02682275246782	6.32701960047402	2.041962325795089	8.064845660360316	10.689920331587075
2L_7673	0.0	0.0	0.0	0.0	61.94942448984649	0.0	0.0	0.0	0.0	0.0	0.0	0.0	0.0	0.0	0.0	0.0	0.0	0.0	0.0	0.0	0.0	0.0	0.0	0.0	0.0	0.0	0.0	0.0	0.0	0.0	0.0	0.0	0.0	0.0	0.0	0.0	0.0	0.0	0.0	0.0	0.0	0.0	0.0	0.0	0.0	0.0	0.0	64.45624709946888	0.0
2L_7674	3.997032602995536	0.0	5.902065841085697	0.0	4.974463591154807	15.223480696626476	0.0	0.0	0.0	0.0	0.0	2.5194463466264363	0.0	194.52225334578276	3.1910690911133197	5.541286742194406	5.912031338495719	3.28423079866253	0.0	3.6847151383573693	4.059594852433728	3.2031108612684642	7.020352000449303	1.8749132852605568	0.0	1.934742677289178	0.0	5.516188357974147	5.9827433750091235	3.9902000686314416	0.0	6.671717156554179	4.242193621352827	5.811453211990191	2.8005603361120492	0.0	0.0	9.787283187209196	0.0	3.318076816132755	0.0	0.0	0.0	0.0	2.17242162880353	15.226790868554422	7.862794240503219	0.0	13.720893696690041
2L_7675	1.7784885408426336	4.183836083996367	0.0	15.766790252024258	0.0	0.0	0.0	0.0	0.0	0.0	0.0	6.726199511184661	0.0	0.0	11.358986278628551	4.931215704935777	1.7537143230934538	2.9226515873432235	2.1820111509497857	3.2790443815378	0.0	5.700925188896592	10.933024293179978	5.005481001696858	5.510012243247204	6.886944436648806	6.012372259635878	4.908880541246624	1.7746899749715472	3.5508967789815316	5.173784846087662	1.4842976889633412	7.550293923504574	1.7238793491321127	0.0	0.0	4.472065911096224	0.0	0.0	8.858313926243907	0.0	10.591585038644721	2.816643546717554	0.0	5.799742994055457	0.0	6.997135547635186	4.605930411760967	3.0525710737754537
2L_7676	0.0	0.0	4.285500010713751	0.0	7.223932889663455	0.0	0.0	0.0	0.0	0.0	0.0	0.0	0.0	0.0	0.0	4.023537695518785	0.0	0.0	10.682238997293831	2.675477907241181	5.895357406042741	0.0	0.0	0.0	0.0	2.809639874409098	4.905688145404597	8.010627432393642	0.0	0.0	0.0	4.84434513536917	6.160527957245937	2.8131373514311835	4.066983213526786	0.0	21.89341555527175	14.213125821696337	0.0	4.818522400106008	0.0	0.0	0.0	0.0	6.309596106979202	35.37983570488795	8.56378233719893	3.7581269495283554	4.981382084459334
2L_7677	0.0	0.0	137.4154894739735	0.0	0.0	0.0	0.0	0.0	0.0	0.0	0.0	0.0	0.0	0.0	0.0	0.0	0.0	0.0	0.0	0.0	0.0	0.0	0.0	0.0	0.0	0.0	0.0	0.0	0.0	0.0	0.0	0.0	0.0	0.0	130.40870086852195	0.0	0.0	0.0	0.0	0.0	0.0	0.0	0.0	0.0	0.0	0.0	0.0	0.0	159.72909944733732
2L_7678	4.40413777552286	10.360589973435449	0.0	0.0	5.481121919883538	0.0	0.0	0.0	0.0	0.0	0.0	0.0	0.0	0.0	7.032170774860834	12.211354117058043	0.0	3.6187357874151953	5.403395926271744	4.060010198745619	8.946144211844695	0.0	0.0	0.0	6.822324829987666	4.2635996036557815	0.0	0.0	4.394731244605468	17.58643733952376	0.0	11.026865855971488	4.674268897601727	0.0	12.343210370271626	0.0	0.0	0.0	0.0	7.312058168885146	0.0	0.0	20.924879681941825	0.0	4.787373589400373	13.422134173022048	4.331817197314273	0.0	7.559196064380162
2L_7679	0.0	0.0	0.0	0.0	0.0	0.0	0.0	0.0	0.0	4.458990662873552	0.0	0.0	0.0	0.0	0.0	6.149966943927676	0.0	1.8224928421593622	5.442591544389777	4.08946104992823	0.0	5.3324327446920075	0.0	4.161724618681982	6.871813196630062	0.0	9.37291452651785	2.0407038795821455	8.85322024820003	4.428501837828263	6.452487111156994	5.5534267419711325	2.354087755683356	2.1499365768709824	6.216373305649751	12.985832456789643	0.0	10.862362998446681	0.0	0.0	172.71157167530222	9.906973518659784	14.051110915956793	0.0	4.8221006517069025	6.759748402164472	6.5448595582219795	2.872143653136955	7.614029610961157
2L_7680	0.0	0.0	53.568750133921874	0.0	0.0	0.0	0.0	0.0	0.0	0.0	0.0	0.0	0.0	0.0	0.0	0.0	0.0	0.0	0.0	0.0	0.0	0.0	0.0	0.0	0.0	0.0	0.0	0.0	0.0	0.0	52.76822086666526	0.0	38.5032997327871	0.0	0.0	0.0	0.0	0.0	0.0	0.0	0.0	0.0	0.0	0.0	78.86995133724002	0.0	0.0	0.0	0.0
2L_7681	8.693789435028876	4.090371021193849	5.134941117630204	7.707283537088219	4.3279045541241254	4.414933069614665	0.0	3.193190584941424	22.565213466919396	3.495471965615741	0.0	8.767918886228799	0.0	0.0	2.776307876996235	0.0	3.429074228826924	4.286041249432457	0.0	1.6028959842326327	0.0	8.360353531483002	3.053938664695858	0.0	2.693460493398867	3.3665465595072455	1.4695146251973557	6.398957737763673	3.4700883588598814	6.943142605205969	5.05820476219862	1.4511391297054275	0.0	0.0	2.436555743278639	0.0	0.0	8.51517489317713	0.0	5.773615385992169	0.0	7.766230256301131	2.75372096545457	0.0	3.7801195198189776	2.6495358278183243	6.840822608918722	9.006071893670711	8.953133925155383
2L_7682	0.0	0.0	0.0	0.0	7.86949853194505	0.0	0.0	0.0	0.0	0.0	0.0	15.942848078209238	0.0	0.0	0.0	0.0	6.235140879890611	5.195585207337621	0.0	5.829143150931673	0.0	0.0	5.553025843782277	5.932148090144922	0.0	12.24289162408691	0.0	0.0	0.0	0.0	0.0	0.0	0.0	0.0	17.721714150522924	0.0	0.0	0.0	0.0	0.0	0.0	0.0	0.0	0.0	6.873452184486206	0.0	6.219388945036151	8.18794276300491	21.70617008737819
2L_7683	0.0	26.854649211144675	5.618766680713583	0.0	0.0	0.0	14.109347442680777	0.0	0.0	0.0	0.0	9.59405168795347	0.0	0.0	0.0	5.275304978569074	3.7521692228319496	3.1265877203267287	4.6685340802987865	3.507848811716215	0.0	6.098723079855155	0.0	10.7095046854083	0.0	0.0	0.0	3.5009408778609252	7.594095590678248	7.597340930674265	0.0	0.0	4.038568327527892	0.0	0.0	0.0	0.0	27.952480782669465	253.96825396825398	0.0	0.0	5.665321152892855	0.0	0.0	8.272581562483843	23.193447850982096	11.228070175438596	0.0	6.531145399624459
2L_7684	0.0	4.99280786027727	0.0	0.0	7.924120732960037	5.388976310060141	0.0	0.0	27.54365669586294	0.0	0.0	0.0	0.0	0.0	0.0	2.942349083237584	2.092806334003938	3.4877651813262958	5.2078342492177825	0.0	0.0	5.102426969387989	9.319282340705508	1.9911077129539476	3.287704380142791	4.109289851019751	1.793725834028701	1.9526814514593658	0.0	4.237485645517376	0.0	1.7712962505378096	2.2525480260133257	4.114405149589485	14.870600495666856	0.0	5.336768789295296	15.590749073129968	0.0	10.571126237218188	0.0	6.319768266737195	3.3612598001731047	0.0	4.614107217548003	9.702266546487925	2.0875192443180333	0.0	0.0
2L_7685	0.0	0.0	0.0	0.0	87.33853288732456	0.0	0.0	0.0	0.0	0.0	0.0	176.93947785160086	0.0	0.0	0.0	97.29046067033127	0.0	0.0	0.0	0.0	0.0	0.0	0.0	0.0	0.0	0.0	0.0	0.0	70.02752081568057	0.0	0.0	0.0	74.4817929257193	0.0	0.0	0.0	0.0	0.0	0.0	0.0	0.0	0.0	0.0	0.0	0.0	0.0	0.0	0.0	0.0
2L_7686	0.0	0.0	15.902169851076177	0.0	20.104341532553956	13.672409078479628	0.0	0.0	0.0	0.0	0.0	0.0	0.0	0.0	0.0	7.465054214956236	5.309673428535778	0.0	0.0	0.0	0.0	0.0	0.0	0.0	0.0	10.425707710071492	9.101748445876453	0.0	0.0	0.0	23.496792687798116	0.0	11.429910360927995	5.219342884730812	0.0	0.0	0.0	13.185132444655407	0.0	0.0	0.0	32.067855582412385	0.0	0.0	5.853241671568756	24.615687577693265	5.296259516716319	0.0	0.0
2L_7687	2.2319196651763393	0.0	0.0	0.0	2.777711421338268	5.667135149839053	0.0	8.197742669578505	0.0	4.486888414674638	0.0	0.0	0.0	0.0	7.127497385990334	9.282666476887707	4.401658368807031	1.8338952999830915	0.0	2.0575234166740053	0.0	1.7885984006353102	1.9600617811473418	2.093881260181498	0.0	8.642792105846546	9.43155632751796	4.106943157031846	2.2271526432515714	8.912417671541759	3.246428603892858	11.176343703862656	7.10644843868959	6.490163076164228	6.255266152191877	0.0	0.0	0.0	0.0	18.52794718497487	0.0	3.3229855563109814	14.139021933157775	0.0	2.4261351037002927	13.604081768693879	15.36688436419516	5.7802265386385026	15.32333383644946
2L_7688	2.726638164209057	0.0	0.0	0.0	0.0	0.0	0.0	20.02964387293194	0.0	0.0	0.0	3.4373592831043474	0.0	0.0	4.353675154881993	15.120300893987789	0.0	4.480778580086075	3.345287159449767	0.0	5.538631957906397	2.185052058865302	2.3945213351850962	7.674008134448623	4.223757792833128	0.0	0.0	0.0	13.604072515148136	5.443954488540475	7.932038295880893	0.0	2.8938785786425973	7.928746993683432	3.8208918725808974	31.926951135801286	0.0	6.676547957643979	0.0	0.0	0.0	12.178636236314256	4.3182554248083775	0.0	0.0	8.309754405208555	10.727455581629233	14.12289745364159	4.6799608755270805
2L_7689	0.0	0.0	65.16610841033796	0.0	0.0	0.0	0.0	0.0	0.0	0.0	0.0	0.0	0.0	0.0	0.0	0.0	0.0	54.39295647475623	0.0	0.0	0.0	0.0	0.0	20.701362149629446	34.1819573956083	0.0	0.0	0.0	0.0	0.0	0.0	0.0	0.0	0.0	30.921650721402113	0.0	0.0	0.0	0.0	0.0	0.0	0.0	0.0	0.0	0.0	0.0	0.0	0.0	0.0
2L_7690	0.0	15.62932248449962	6.540209535233089	0.0	2.7561564956682862	0.0	0.0	0.0	0.0	4.4520703462731275	0.0	11.16741660522261	0.0	0.0	3.5360941506284167	3.0702111230678777	0.0	5.458993045060894	2.717072343681394	2.0415571201141964	4.498526732495108	5.324156853210334	0.0	0.0	0.0	2.1439310991999063	5.61502070445301	6.11261017215759	0.0	8.843257679263887	0.0	0.0	4.700868461944002	2.1465998930993253	9.310088318601153	0.0	0.0	5.422752350492006	0.0	0.0	0.0	9.891597977761709	7.014651854060168	25.235637767655483	4.814616791409375	3.374628664298352	6.534701990361314	8.60305832988255	0.0
2L_7691	4.184576654748993	19.688159245707244	0.0	0.0	0.0	0.0	0.0	0.0	0.0	0.0	0.0	5.2753216759274935	0.0	0.0	26.72637338480833	5.801288466168336	0.0	0.0	0.0	7.7152099964432885	0.0	10.060210358998606	3.6748763404111453	3.9257715122464445	0.0	4.0510447847052	0.0	3.8500082967678795	20.878195355603687	8.354847064524483	0.0	3.4923798018912633	0.0	0.0	5.863929853325523	0.0	0.0	0.0	0.0	20.84258222919754	0.0	12.46038376735965	6.627234620673658	23.84188064754548	13.646120612601647	12.752995519235025	16.46344600504193	21.67443695231407	7.182344647680857
2L_7692	0.0	0.0	0.0	0.0	0.0	0.0	0.0	0.0	0.0	0.0	0.0	0.0	0.0	0.0	0.0	0.0	0.0	0.0	0.0	0.0	0.0	0.0	0.0	0.0	0.0	0.0	0.0	0.0	0.0	0.0	0.0	0.0	0.0	0.0	0.0	0.0	0.0	0.0	0.0	0.0	0.0	0.0	0.0	0.0	0.0	0.0	0.0	0.0	0.0
2L_7693	0.0	0.0	0.0	0.0	0.0	0.0	0.0	0.0	0.0	0.0	0.0	0.0	0.0	0.0	0.0	0.0	0.0	0.0	0.0	0.0	0.0	0.0	0.0	0.0	0.0	0.0	0.0	0.0	0.0	0.0	0.0	0.0	0.0	0.0	0.0	0.0	0.0	0.0	0.0	0.0	0.0	0.0	0.0	0.0	0.0	0.0	0.0	0.0	0.0
2L_7694	13.989614110484377	0.0	0.0	0.0	0.0	0.0	0.0	0.0	0.0	0.0	0.0	35.272248852770105	0.0	0.0	0.0	19.39450359768042	0.0	0.0	17.163728236392597	0.0	0.0	0.0	0.0	0.0	43.34182833168635	0.0	0.0	0.0	0.0	0.0	0.0	11.67550502396981	0.0	0.0	0.0	0.0	0.0	0.0	0.0	0.0	0.0	0.0	0.0	0.0	0.0	21.317507215976192	0.0	0.0	0.0
2L_7695	2.078068892139912	0.0	3.068501221263486	27.633978740259025	5.172476219540581	0.0	7.705347511172754	7.6326555535201805	0.0	8.355196096452383	0.0	7.859204962825961	0.0	0.0	3.3180922296916164	0.0	4.098243083190236	5.122443473836266	5.099127029452557	1.9156941326120107	0.0	1.6653066662225848	1.824950726330389	11.697274535033339	0.0	2.01175670619098	0.0	3.823843191838389	2.0736304707555893	0.0	0.0	1.734322590939205	6.616586458935259	0.0	8.736116854299043	0.0	5.225370217479908	0.0	138.69625520110955	3.450155602017651	0.0	18.563552321372217	0.0	0.0	4.51779332902637	3.166581168975104	16.351558507920284	2.6908918692011277	7.1335325966772
2L_7696	0.0	0.0	0.0	0.0	0.0	0.0	0.0	0.0	0.0	0.0	0.0	23.617742120235565	0.0	0.0	0.0	0.0	9.236740428196812	0.0	0.0	0.0	0.0	7.506633987786706	0.0	0.0	0.0	0.0	0.0	17.236579814413744	9.347218314565676	0.0	0.0	0.0	0.0	9.079600860746162	0.0	0.0	0.0	22.936937184903826	0.0	0.0	0.0	27.892719024089548	0.0	0.0	10.182335074173219	0.0	0.0	0.0	16.077764933430014
2L_7697	4.261644517479561	5.012689623782606	0.0	0.0	7.95567522069706	5.4104356482783995	0.0	3.913208173283119	0.0	8.567299133246348	0.0	2.6862389619083253	0.0	0.0	0.0	2.9540657545496303	4.202280115167689	5.2524806152825825	0.0	5.892976475630775	0.0	6.830326993366898	0.0	0.0	0.0	4.125653374567864	1.8008685949407117	1.9604571864577105	0.0	0.0	6.198755661788453	0.0	6.784553561675776	4.130789042668986	2.9859632851926374	0.0	0.0	5.217610897710824	0.0	3.5377404381067	0.0	0.0	6.749289215479495	0.0	4.632480964556657	6.493934502825998	16.7666553142438	0.0	3.6573113860515263
2L_7698	2.3002804501924876	0.0	10.189864345732586	0.0	0.0	5.840712099619186	8.529293859761351	12.673243235022762	0.0	0.0	0.0	0.0	0.0	0.0	3.672901662098189	0.0	0.0	5.670195355240574	2.8221928212445646	2.120542672316358	0.0	3.686761668370258	4.040191828308008	2.1580141090962455	10.6898974767566	6.680632157044738	0.0	0.0	0.0	0.0	3.3458624730072546	3.839553506001894	7.324109675124467	2.229649432219772	0.0	0.0	0.0	0.0	0.0	15.276347211512867	0.0	17.123821324568677	0.0	13.105988125974758	5.000888908003398	0.0	6.787522271557453	2.978633664994263	0.0
2L_7699	6.008171112713289	14.134025900602463	4.4358684321423025	0.0	0.0	0.0	0.0	0.0	0.0	0.0	0.0	3.7871256662974218	0.0	0.0	9.59336139391541	12.494143370295175	2.9622388601304865	2.468358726573733	11.057054400707651	2.769354325039117	0.0	0.0	5.276348766653475	0.0	4.653543673507375	0.0	5.077817554015284	2.763900693048099	2.9976693121098346	5.9979007347428395	8.739157982128422	0.0	3.1883434164693876	14.559219625828057	8.419368757827382	0.0	0.0	0.0	0.0	0.0	0.0	8.945243925620296	4.757656853999404	17.11596063329054	0.0	9.155308362229775	5.909510618651892	3.8899910530205775	5.156167420756152
2L_7700	0.0	0.0	0.0	0.0	93.46755273906662	0.0	0.0	0.0	0.0	0.0	0.0	0.0	0.0	0.0	0.0	0.0	0.0	0.0	184.2842400117942	0.0	0.0	0.0	0.0	0.0	0.0	0.0	0.0	69.09751732620246	0.0	0.0	0.0	0.0	0.0	0.0	0.0	0.0	0.0	0.0	0.0	0.0	0.0	0.0	0.0	0.0	0.0	0.0	0.0	0.0	0.0
2L_7701	4.426909946027115	0.0	6.536827834335865	0.0	2.7547313888970004	5.620250887999641	0.0	4.064961334087791	0.0	0.0	0.0	2.790410586594533	0.0	0.0	3.534265766889726	0.0	6.54786511223259	3.637446934196039	5.431334891764359	2.040501506298212	22.48100355199856	0.0	5.831538515368048	8.30623424411192	0.0	8.571290206315242	3.7414115896958533	2.036483189034923	0.0	17.677370314392032	0.0	7.389254472253904	4.698437816410422	4.290979931086863	0.0	0.0	11.131605633928244	0.0	0.0	7.349866122188585	0.0	3.2954944658761436	3.505512418277742	0.0	7.218190996221036	3.3728837684016106	4.354215424808142	2.8662033353434975	7.598281876502086
2L_7702	2.4859593018630775	0.0	0.0	0.0	0.0	0.0	0.0	4.565409535496972	0.0	0.0	0.0	3.133945455559713	0.0	0.0	3.9693786255312022	0.0	0.0	6.127894051163013	6.100000976000156	2.291713073856412	0.0	9.960893531993394	4.366316488084323	0.0	3.8509289981115047	2.406631135164587	2.101013360764164	4.574400101734658	4.961299384153907	0.0	0.0	4.149482621759306	2.638437496207246	2.4096269415569083	6.967247665449489	0.0	0.0	6.087212713995964	0.0	0.0	0.0	0.0	3.937085375696372	0.0	0.0	18.94064229990916	0.0	0.0	0.0
2L_7703	0.0	0.0	9.98595974060471	9.992275970674667	5.61100632556798	0.0	16.71723630649381	4.1398816325043635	0.0	0.0	0.0	5.683679909925041	0.0	0.0	0.0	3.125180674507745	11.114245328293691	1.8522439101461659	5.531438483766334	6.234328456841614	4.579069075257	9.032469016373158	3.959345441011692	4.229662198028554	3.4919956475766245	2.182316384809594	3.8103686226812954	0.0	2.249435897712751	0.0	6.557819970791469	0.0	7.1775503451325084	4.370065922444439	0.0	13.197818136705639	0.0	5.519842176672484	0.0	7.48532968947484	87.76549060909251	0.0	7.140243303790577	0.0	0.0	3.435048556128865	8.868933787866188	2.919029621144983	7.738323933204335
2L_7704	0.0	0.0	9.088587369953675	0.0	0.0	7.814209358297128	0.0	0.0	0.0	6.186809474727502	0.0	0.0	0.0	0.0	0.0	0.0	0.0	10.114769763817598	0.0	8.511135686227336	6.251367486637703	7.398702514202426	0.0	2.8871777548728343	0.0	0.0	0.0	5.662916588919541	6.141881768161775	0.0	8.952767882482387	5.136886466333232	3.266275606375901	5.966035360691583	4.312581049570101	18.017725838680096	15.47701315313963	0.0	0.0	5.109504342312266	0.0	0.0	4.873947531954819	0.0	3.3453106606018417	9.379090162600598	0.0	11.955220525997822	5.282198831471975
2L_7705	0.0	0.0	0.0	0.0	0.0	0.0	0.0	0.0	0.0	0.0	0.0	0.0	0.0	0.0	0.0	0.0	0.0	0.0	0.0	0.0	0.0	0.0	0.0	0.0	0.0	0.0	0.0	0.0	0.0	0.0	0.0	0.0	0.0	0.0	0.0	0.0	0.0	0.0	0.0	0.0	0.0	0.0	0.0	0.0	0.0	30.769609472116578	0.0	0.0	0.0
2L_7706	0.0	0.0	0.0	6.991647777564921	0.0	0.0	0.0	2.8966968386609384	0.0	3.1709108251090474	0.0	5.965350856087501	0.0	0.0	2.518522473531588	0.0	3.1106782429520585	1.2960247551096424	3.870376448294867	0.0	0.0	2.5280263319222738	0.0	2.9595167701017777	2.443367625183497	3.0539563852272797	2.666134861632933	5.80480248724177	1.5739420669699757	3.1492293835698404	2.294270472463707	1.3163981346111875	5.022169530363535	0.0	0.0	9.234582402949156	3.966198470157926	0.0	0.0	0.0	0.0	0.0	2.498032799170653	8.986825314089545	10.287384957031307	12.017607236714655	7.757049218477291	4.084920597313429	5.414545743977536
2L_7707	0.0	5.667131938198793	3.557182057289129	0.0	8.994345255138095	0.0	8.932479388303811	8.848210714829248	0.0	4.842910511730983	0.0	3.036946581020724	0.0	0.0	3.846522224628436	0.0	7.12637654871009	7.917639134198243	8.866799392801576	4.441564336725652	0.0	5.79155610425187	2.1155872235456394	0.0	0.0	2.332143396034563	0.0	2.2164088281336753	0.0	9.619593187404105	3.504023670380698	0.0	0.0	2.335046479100167	3.375802048369167	0.0	6.057547916718408	0.0	0.0	0.0	0.0	3.586655203716636	15.260913937983462	0.0	7.855926497856772	0.0	11.84728845185558	3.119435706558426	4.134799422947393
2L_7708	6.692269803764804	0.0	3.293961707036363	9.88813552283022	2.7762639427445532	5.664181978838616	16.543007684227067	0.0	0.0	4.484550275844687	0.0	5.624444058857557	0.0	0.0	0.0	3.0926097451225676	0.0	3.6658792968916827	2.736894653640508	0.0	0.0	1.7876663535271102	1.9590403836584684	0.0	6.911203475506003	0.0	1.88532829975815	0.0	2.225992063447897	4.45388668421498	3.2447368745526313	0.0	0.0	6.4867810214085395	3.1260032516685823	13.06026922438979	5.609308310582914	0.0	0.0	3.703658436767254	0.0	0.0	3.5329135054451024	0.0	2.4248708331928928	10.197744462879701	4.388250459394969	8.665821652768614	3.8288371936308057
2L_7709	0.0	0.0	6.239992611848748	9.365909214368802	7.888919801767223	0.0	15.669314780864633	3.880372764129213	0.0	4.24770581408981	0.0	2.663698950875531	0.0	0.0	6.747551819511085	0.0	2.0835095635172474	5.208407480800942	0.0	11.687057985727765	0.0	8.466267849009192	1.8555767503655485	1.9822627132419113	3.2730995729259678	0.0	0.0	0.0	2.108429797510619	0.0	0.0	1.7634277084574344	0.0	2.048063965133759	2.960908311921031	0.0	0.0	0.0	0.0	7.016111095909537	0.0	0.0	6.692656482674384	0.0	13.780830589034043	0.0	8.312983841637656	2.7360499755944336	3.626623185872417
2L_7710	2.1139861322509725	4.973083187249014	15.607685224204397	0.0	0.0	0.0	0.0	3.8822889975929806	27.434842249657066	0.0	0.0	0.0	0.0	0.0	0.0	2.93072498809393	0.0	1.7369931779592938	2.593630044610437	1.9488048953978974	0.0	6.77635897761684	7.4259723382530405	7.9329664336357775	0.0	2.046527809754775	1.7866395097461185	3.8899343087343614	0.0	0.0	6.149777839275556	5.2928956108663145	0.0	2.049075354746171	5.92474097773038	0.0	0.0	0.0	141.09347442680777	3.5097879210648695	0.0	3.14740064049603	6.6959614982213855	0.0	4.5958786458243575	6.4426244030505835	2.0792722547108515	2.7374011113848513	3.6284141109024772
2L_7711	0.0	0.0	0.0	0.0	6.561145943505909	0.0	0.0	9.681816773553924	0.0	10.598339876041818	0.0	6.646125707480081	0.0	0.0	0.0	0.0	5.1985103148841665	0.0	0.0	4.860012208350668	0.0	12.674378321743319	0.0	0.0	8.166625289098535	0.0	0.0	0.0	0.0	21.051745189676225	0.0	0.0	0.0	0.0	0.0	0.0	0.0	12.909089031405232	0.0	8.752857808074337	0.0	15.698242110848426	0.0	0.0	0.0	0.0	10.370754472387866	0.0	18.097385651668763
2L_7712	4.080859788187054	9.600089088826744	3.012923029457951	0.0	2.5393949028249754	10.361835288266256	7.56578449619441	3.747204585379307	0.0	0.0	0.0	5.144570137725287	0.0	0.0	6.515986647440163	0.0	2.0120068520905354	0.0	2.5033845759466797	1.8809961454626987	8.289468230613005	0.0	1.7918963280460445	3.828469263134521	9.4823161126044	3.9506375736448227	3.448946622722488	1.8772919387957772	4.072143727127277	0.0	2.9678980277724025	0.0	8.66232482072236	3.9555553797530942	5.718589361250723	11.945975520306963	5.130725761681893	0.0	0.0	6.7753293995770845	0.0	3.037886700192784	12.925950461294857	0.0	4.4359648511889045	9.327679515856122	8.02769554964628	0.0	0.0
2L_7713	1.920512300497182	0.0	0.0	0.0	2.390152761833467	4.876431232566758	0.0	14.107914257740306	0.0	0.0	0.0	7.2633298445138985	0.0	0.0	0.0	2.6625025127367463	1.893759701967673	1.5780220661137592	0.0	0.0	3.901144986053407	4.617135575260464	3.37317047666272	1.801733628096955	5.950022193582782	0.0	1.6231247228514536	3.5339241701153346	5.749231184059911	7.668917493951142	2.7934724370868107	0.0	2.0383083752664324	1.861542213261999	8.07375537005654	0.0	4.829189164651687	4.702638085913435	0.0	3.188569107293118	0.0	2.8593478227924902	3.0415706670924862	0.0	2.087629936696797	5.852989868181889	0.0	0.0	3.2963385260554134
2L_7714	2.637598224157868	0.0	7.7894177643903655	11.691516986020453	0.0	0.0	0.0	9.687782156655313	0.0	0.0	0.0	3.325110335473707	0.0	0.0	0.0	3.656634689396308	0.0	0.0	3.2360448800592327	0.0	0.0	4.227395850176864	4.632653723032164	4.948939318580545	8.171657097656206	0.0	6.687513876591294	4.85343005248742	0.0	5.266179018489555	0.0	2.2012966958316467	0.0	10.226438923871834	7.392236894580419	0.0	6.632324490455091	19.375564313310623	0.0	4.379125409831399	0.0	3.926978617994123	4.177240306191715	0.0	2.867114682006877	12.057591881864537	2.594286084898012	6.8308530505906635	0.0
2L_7715	0.0	0.0	0.0	0.0	0.0	0.0	0.0	0.0	0.0	0.0	0.0	0.0	0.0	0.0	0.0	0.0	0.0	0.0	0.0	0.0	0.0	0.0	0.0	0.0	0.0	0.0	62.378362193722246	0.0	0.0	0.0	0.0	0.0	0.0	0.0	0.0	0.0	0.0	0.0	0.0	0.0	0.0	0.0	0.0	0.0	0.0	0.0	0.0	0.0	0.0
2L_7716	0.0	0.0	0.0	0.0	0.0	0.0	0.0	0.0	0.0	0.0	0.0	0.0	0.0	0.0	0.0	0.0	0.0	0.0	0.0	0.0	0.0	0.0	0.0	0.0	0.0	0.0	212.82029454328764	0.0	0.0	0.0	0.0	0.0	0.0	0.0	0.0	0.0	0.0	0.0	0.0	0.0	0.0	0.0	0.0	0.0	0.0	0.0	0.0	0.0	0.0
2L_7717	0.0	0.0	0.0	0.0	0.0	0.0	0.0	0.0	0.0	0.0	0.0	0.0	0.0	0.0	0.0	0.0	0.0	0.0	0.0	0.0	0.0	0.0	0.0	0.0	0.0	0.0	0.0	0.0	0.0	0.0	0.0	0.0	0.0	0.0	0.0	0.0	0.0	0.0	0.0	0.0	0.0	0.0	0.0	0.0	0.0	0.0	0.0	0.0	0.0
2L_7718	0.0	0.0	0.0	0.0	0.0	0.0	0.0	0.0	0.0	0.0	0.0	0.0	0.0	0.0	0.0	0.0	0.0	0.0	0.0	0.0	0.0	0.0	0.0	0.0	0.0	0.0	0.0	0.0	0.0	0.0	0.0	0.0	0.0	0.0	0.0	0.0	0.0	0.0	0.0	0.0	0.0	0.0	0.0	0.0	0.0	0.0	0.0	0.0	0.0
2L_7719	0.0	0.0	0.0	0.0	0.0	0.0	0.0	0.0	0.0	0.0	0.0	0.0	0.0	0.0	0.0	0.0	0.0	0.0	0.0	0.0	0.0	0.0	0.0	0.0	0.0	0.0	0.0	0.0	0.0	0.0	0.0	0.0	0.0	0.0	0.0	0.0	0.0	0.0	0.0	0.0	0.0	0.0	0.0	0.0	0.0	0.0	0.0	0.0	0.0
2L_7720	15.325138130578353	0.0	0.0	22.643594353593315	0.0	0.0	0.0	9.381426276999745	0.0	0.0	0.0	0.0	0.0	0.0	0.0	0.0	5.03722001871831	0.0	12.534846874310585	9.418448480144969	0.0	0.0	4.486155723437473	0.0	7.913245506859202	0.0	0.0	4.699950462522125	0.0	10.19929420884075	0.0	0.0	0.0	4.951524574416463	14.316945680076396	0.0	0.0	0.0	0.0	8.481289427394227	0.0	0.0	8.090287609724527	0.0	11.105792670398953	15.56839429138118	0.0	0.0	17.53589158610386
2L_7721	7.797489832073259	4.585834906274706	0.0	8.64086159759162	0.0	4.949710936881286	0.0	3.57997960843615	0.0	7.837752258056425	0.0	0.0	0.0	0.0	6.225200358073525	8.107538389194273	0.0	0.0	2.3916670493333947	0.0	0.0	0.0	1.7119300984702193	5.486426580639498	3.0197175476994587	0.0	1.6475159413642488	12.554603557902908	0.0	0.0	0.0	3.2538292689751933	0.0	3.779032416540069	2.731694098338802	0.0	4.901758947180606	4.773306144581534	0.0	6.4729695265540625	0.0	5.804632328783662	6.174554660245129	11.106668443733618	2.119001424816558	0.0	0.0	20.193942624970212	6.691747335680798
2L_7722	0.0	6.159323213565293	3.866123862876319	0.0	0.0	0.0	0.0	0.0	0.0	10.527036060362024	0.0	9.902117567841882	0.0	0.0	0.0	0.0	5.163535627750389	6.45396547773866	0.0	2.4136574392542762	21.273766786331603	2.0981845458217276	0.0	0.0	0.0	7.604071219731044	0.0	9.635617095030067	0.0	0.0	19.041743309683486	4.370280779614387	2.778831418023778	0.0	0.0	0.0	0.0	0.0	0.0	0.0	0.0	3.898156756577652	8.293163323485201	14.917580368464234	0.0	0.0	0.0	6.7807183493019245	0.0
2L_7723	5.502341796668662	0.0	0.0	0.0	6.847879827926476	0.0	0.0	5.052464794425312	0.0	5.530753200093802	0.0	3.468286680253102	0.0	0.0	4.392847039308952	0.0	0.0	2.2605470342979235	0.0	2.5362017436894226	0.0	0.0	4.832131743239847	0.0	0.0	5.326759401996682	4.650314919326337	2.5312072542374935	5.4905896783502754	0.0	12.005109374549807	2.296082607541621	0.0	0.0	3.85527007708998	16.107105810799492	6.917906586123785	13.473239451800831	0.0	9.135373444931055	0.0	0.0	0.0	15.674963947582919	8.971710402758024	8.384520833018914	0.0	3.5624918062688455	9.444136985318144
2L_7724	5.625258761903048	0.0	0.0	0.0	0.0	14.283265725875564	0.0	0.0	0.0	0.0	0.0	0.0	0.0	0.0	8.981957941083746	0.0	0.0	0.0	13.803155953577226	0.0	0.0	0.0	0.0	0.0	0.0	5.4457540272712475	0.0	0.0	5.613244112689244	0.0	0.0	4.694749720545023	11.940576526856447	0.0	23.64835837037586	0.0	14.144891784505402	0.0	0.0	0.0	0.0	0.0	8.908884384952895	0.0	12.229506252029333	8.571822875280835	0.0	0.0	0.0
2L_7725	0.0	8.427191175045401	0.0	0.0	8.916569884731043	0.0	0.0	13.157548485566167	0.0	0.0	0.0	9.032057028408078	0.0	0.0	0.0	0.0	7.064753766838399	0.0	0.0	3.302368128184721	0.0	0.0	0.0	3.3607232276385877	0.0	3.4679655353585095	9.082707131136125	0.0	7.149253171140609	0.0	0.0	2.989710909903567	0.0	0.0	10.039833037576583	0.0	9.007751169881683	0.0	0.0	5.947548569168503	0.0	10.666922672810815	5.6733564995390395	0.0	3.893997597403482	0.0	0.0	4.638692259878095	6.148567844834742
2L_7726	2.6991310957176666	6.349617562534209	0.0	0.0	6.718348683640351	0.0	0.0	9.913789684900108	0.0	5.426136178654448	0.0	0.0	0.0	0.0	0.0	0.0	2.661532393244605	0.0	0.0	0.0	5.482756730083887	6.48902597557098	0.0	0.0	0.0	7.839001541147702	2.2811759188120364	7.449984528865461	2.6933661852184834	0.0	7.852017732996848	0.0	0.0	0.0	0.0	0.0	0.0	6.6091931232667385	0.0	0.0	0.0	4.018591612234843	0.0	0.0	2.934001972822927	4.112961669665016	2.6548085219353554	3.495105454321768	4.6327481554713215
2L_7727	4.03090576064804	0.0	2.976041674106771	0.0	0.0	5.117497748300991	0.0	3.7013348494000877	0.0	0.0	0.0	0.0	0.0	0.0	0.0	0.0	1.9873777663304817	1.6560316315289876	4.945481017265664	0.0	0.0	3.230255868567349	1.7699616272319216	0.0	3.122080854401135	3.9022776033459685	0.0	1.8543119056466766	4.022296393367716	0.0	0.0	0.0	0.0	3.9071352103210883	2.82429389828249	11.799744181546144	5.067920267424016	0.0	0.0	0.0	0.0	6.001399526369549	9.575792396820837	0.0	6.572495944770002	6.142332587654157	3.964714044999504	13.049051908084564	6.918586228415741
2L_7728	0.0	0.0	0.0	0.0	0.0	0.0	0.0	0.0	0.0	0.0	0.0	0.0	0.0	0.0	0.0	0.0	4.748245641941444	0.0	17.723624883024076	0.0	0.0	0.0	0.0	4.517507600706539	0.0	0.0	4.0696794232124756	0.0	4.8050379862278	9.614182842529301	7.004105806823961	0.0	0.0	0.0	0.0	0.0	24.216563887533436	11.790978957818952	0.0	23.9842087969281	0.0	0.0	0.0	0.0	15.703016183005044	0.0	0.0	0.0	0.0
2L_7729	6.037830631605387	21.305698422099976	0.0	26.763514905939626	3.7571583259004213	0.0	0.0	0.0	0.0	0.0	0.0	7.61164185398283	0.0	0.0	4.820359656674704	4.185273695973348	2.9768620420916383	2.480543854278963	0.0	0.0	18.39700742012633	4.838549693114985	2.651197811171087	0.0	4.676516032967568	0.0	0.0	5.555089545265925	3.01246739757159	0.0	0.0	2.5195377555252203	0.0	5.852436662004226	12.691396840519062	0.0	7.591158425958118	7.392228697814562	0.0	0.0	0.0	13.484103590277423	0.0	51.601362275964085	9.844838777638566	0.0	2.9693415485116175	0.0	0.0
2L_7730	0.0	0.0	0.0	14.988413956012003	0.0	0.0	25.075854459740714	0.0	0.0	0.0	0.0	0.0	0.0	0.0	0.0	0.0	3.334273598488107	8.335097595657748	0.0	3.117164228420807	0.0	5.419481409823894	0.0	3.1722466485214156	0.0	9.820423731643174	2.8577764670109715	0.0	0.0	0.0	0.0	2.822041498684646	0.0	3.2775494418333304	0.0	19.79672720505846	8.502577131128445	0.0	0.0	5.61399726710613	0.0	0.0	10.710364955685865	0.0	0.0	0.0	0.0	13.135633295152426	0.0
2L_7731	0.0	0.0	0.0	0.0	0.0	0.0	12.81115082567867	0.0	0.0	0.0	0.0	0.0	0.0	0.0	0.0	2.3949629139992763	0.0	1.4194556841677035	4.238983729084854	1.5925463733578458	3.5091413131206792	4.153186116729449	4.551329898596371	3.2413755101114705	0.0	0.0	0.0	0.0	8.619206557216534	3.449155991528873	0.0	8.650616313159231	0.0	5.023459556127114	0.0	0.0	8.687863315584028	0.0	0.0	2.8681680953011948	0.0	0.0	2.735940684805953	0.0	1.8778559842200007	0.0	6.796652648570579	8.947921308400845	0.0
2L_7732	10.639988196706428	0.0	0.0	0.0	4.413960651306378	0.0	0.0	0.0	0.0	0.0	0.0	0.0	0.0	0.0	11.326048041697977	0.0	3.4972579748847914	5.828353248330687	0.0	0.0	0.0	2.842196961407228	0.0	3.327310900603241	0.0	0.0	0.0	3.2630973385199176	0.0	0.0	0.0	2.9599871891754455	3.764199973876452	3.4377610549801125	4.970008483804482	0.0	0.0	0.0	0.0	0.0	0.0	0.0	16.85085588305506	0.0	0.0	0.0	6.976845593685954	0.0	0.0
2L_7733	0.0	0.0	0.0	0.0	0.0	0.0	0.0	3.0400754911545964	0.0	3.32786232766665	0.0	0.0	0.0	0.0	2.643182518625186	2.294941260978425	1.6323241978677276	0.0	2.0309748029142054	7.630181580009169	6.725175695215038	1.3265783961401876	1.4537503852438523	3.1060048391555393	0.0	1.6025594797963725	1.3990506601840256	1.5230311243594512	0.0	0.0	2.407830650528423	2.7631125578768465	7.027671103586818	4.813663101346863	0.0	0.0	8.325029116789336	0.0	0.0	0.0	0.0	2.4646118704580284	13.108393304232699	0.0	5.398291332827334	5.044978505869076	4.884601294419343	6.430669664216152	5.68255110176142
2L_7734	3.8289999264832013	0.0	0.0	0.0	2.3826701726864035	0.0	0.0	0.0	0.0	0.0	0.0	2.4135304447557364	0.0	0.0	3.0569186015942442	0.0	1.8878311161386152	0.0	0.0	7.059624173847482	0.0	1.5342270717435262	0.0	3.59218627641155	0.0	1.8534073411240695	0.0	0.0	3.8208217976355225	0.0	8.35418165778153	4.793431847944672	0.0	1.8557144871918587	0.0	0.0	0.0	4.687916052549664	0.0	0.0	0.0	5.700792752240126	0.0	0.0	4.162188845167408	2.9173332773205343	0.0	0.0	3.2860190405087284
2L_7735	0.0	0.0	0.0	0.0	0.0	81.41996417521575	0.0	0.0	0.0	0.0	0.0	0.0	0.0	0.0	0.0	0.0	0.0	0.0	0.0	0.0	0.0	0.0	0.0	0.0	0.0	15.521418781848013	0.0	0.0	0.0	0.0	0.0	0.0	0.0	0.0	0.0	0.0	0.0	0.0	0.0	0.0	0.0	0.0	50.78397765504983	0.0	17.42819149399686	0.0	0.0	0.0	0.0
2L_7736	0.0	0.0	7.324579971961508	0.0	0.0	0.0	0.0	9.109658424247725	0.0	0.0	0.0	12.506730184180363	0.0	0.0	7.920359204130626	0.0	0.0	0.0	0.0	0.0	0.0	0.0	4.356197562271844	0.0	0.0	0.0	0.0	4.563798942750337	0.0	9.903833774053936	0.0	4.139866207803896	0.0	0.0	0.0	0.0	0.0	12.146211232330298	0.0	0.0	0.0	0.0	0.0	0.0	0.0	7.55869896649909	0.0	0.0	0.0
2L_7737	1.9300369331867533	0.0	0.0	0.0	0.0	4.900615517308974	0.0	3.5444703427077484	0.0	3.880005400967518	0.0	2.4331172563001924	0.0	0.0	6.163453555603905	0.0	11.418909943244213	0.0	2.367944472649294	3.5584579920475576	0.0	4.6400339031810525	0.0	3.62133837423635	5.9795308699260685	1.8684485188248054	0.0	1.775725197291948	0.0	7.706950899015823	2.807326448271641	3.221555038173816	2.0484172085071584	7.4830975534012545	0.0	0.0	9.706278312000551	4.725960456943665	0.0	0.0	0.0	5.747057075747937	0.0	0.0	0.0	8.823025980282303	0.0	4.998410505459264	0.0
2L_7738	3.434273500046706	4.039508004083134	2.5355445310079348	0.0	2.1370439254419566	0.0	0.0	0.0	0.0	3.4520064096855014	0.0	2.1647228537801144	0.0	0.0	8.225354985757798	0.0	0.0	0.0	2.1067392059110044	0.0	0.0	1.3760656768626254	0.0	0.0	2.659967803749703	3.3246841674716556	0.0	1.5798469665437387	1.7134692217234313	0.0	0.0	4.299283438429318	1.8224586315559075	1.6644113892342542	2.4062576173092696	0.0	0.0	0.0	114.60661280155864	0.0	0.0	2.5565528668289055	0.0	0.0	5.5996716352553095	10.466357333475674	3.377879114151202	2.2235207583450953	5.894535559227851
2L_7739	2.425394854282277	0.0	0.0	0.0	0.0	0.0	8.993210126354603	0.0	0.0	0.0	0.0	0.0	0.0	0.0	0.0	0.0	4.783218556018065	1.992867527120436	2.9756945271026254	0.0	0.0	3.887288082060651	0.0	2.2753905138969475	0.0	0.0	2.0498271995670763	0.0	4.84042920085724	9.684995520689572	0.0	0.0	0.0	0.0	0.0	0.0	12.197464756950266	0.0	0.0	4.026810504337881	0.0	0.0	7.682335429970711	0.0	2.636445965380828	3.6958397779539456	7.156701953183242	0.0	0.0
2L_7740	0.0	0.0	0.0	11.677127426653044	0.0	6.688963210702341	0.0	0.0	0.0	5.295908910366742	0.0	0.0	0.0	0.0	0.0	3.6521342159324357	0.0	0.0	0.0	2.4285107158035335	5.351170568561873	0.0	0.0	4.9428483163422925	0.0	0.0	2.2264276967605476	0.0	0.0	0.0	3.8317846537024622	4.397174815181247	0.0	0.0	0.0	0.0	0.0	0.0	0.0	0.0	0.0	3.922145413541207	4.172099087353325	0.0	2.8635859254751765	12.042751768779166	0.0	6.822445846836091	0.0
2L_7741	3.630892211881441	4.270777546301635	2.68070929423358	0.0	0.0	0.0	0.0	0.0	0.0	0.0	0.0	0.0	0.0	0.0	2.898757418644924	5.033687956649879	0.0	1.4916926146596987	0.0	3.3471839806452435	0.0	0.0	0.0	3.4063310068092556	8.436768110366426	1.7575143404382607	3.0686556465105093	3.3405924407069896	1.8115686046465285	0.0	0.0	0.0	5.780393598560914	0.0	0.0	0.0	0.0	0.0	0.0	3.0141308482427314	0.0	5.405840794745091	8.625522922327166	10.343614886530544	1.9734211742566417	8.299182198586152	0.0	7.052464695361736	0.0
2L_7742	5.923646565232775	4.645061556355745	2.915642304337076	0.0	0.0	0.0	14.643003572892871	3.626215507438093	0.0	0.0	0.0	0.0	0.0	0.0	0.0	0.0	1.9470435312204535	1.622422133472126	4.845111476324847	3.6405257501667356	0.0	3.1646971701277904	3.4680797935798906	0.0	0.0	1.9115400437054515	5.006381467577339	3.6333565383704247	0.0	3.94234711577885	2.8720710619310426	1.6479264471101303	4.191318605598595	1.9139195541333005	0.0	0.0	0.0	4.834954009917457	0.0	0.0	0.0	5.879599904985665	0.0	11.250112501125011	0.0	0.0	5.826374053214216	0.0	0.0
2L_7743	4.246847140682757	4.995284451477804	0.0	9.412367097376585	0.0	0.0	0.0	0.0	0.0	0.0	0.0	5.3538234865811765	0.0	0.0	6.781021818615803	2.9438085817907775	0.0	1.744747611789469	2.6052087501667334	0.0	0.0	3.4033052900977427	1.8647810001193459	1.9920953655893412	6.5786703717738195	2.0556640946197513	0.0	3.9073000868983536	0.0	4.2395875729209065	3.0886161023147323	0.0	2.2536653613436894	2.058223012579859	2.9755953571190523	0.0	0.0	0.0	0.0	0.0	0.0	0.0	0.0	0.0	2.3081979806037505	9.707079178703445	4.177109440267334	5.499243304121353	10.933837164549876
2L_7744	2.521096535811672	0.0	3.722681104713063	0.0	0.0	0.0	0.0	0.0	0.0	0.0	0.0	0.0	0.0	0.0	0.0	10.485367669417329	7.457933525946896	2.0715024648807825	6.186220071067296	0.0	5.121114354483535	0.0	2.2140156043819794	2.365173296247416	0.0	2.4406471229407645	0.0	0.0	0.0	0.0	0.0	2.1040662764044535	0.0	0.0	0.0	14.760104029213196	6.339377295647003	0.0	0.0	0.0	0.0	0.0	0.0	0.0	0.0	0.0	4.959394953815635	3.2645684632239833	0.0
2L_7745	0.0	0.0	0.0	0.0	0.0	0.0	0.0	33.31201364460079	0.0	0.0	0.0	15.244785521112503	0.0	0.0	9.654336148537753	0.0	5.962133298991445	4.9680948945869625	0.0	0.0	0.0	0.0	0.0	0.0	0.0	5.853416405018953	0.0	0.0	6.033444590051574	0.0	0.0	0.0	0.0	0.0	8.472881694847471	0.0	0.0	29.610678795200702	0.0	0.0	0.0	9.002099289554325	0.0	68.8989940746865	0.0	0.0	5.947071067499256	0.0	0.0
2L_7746	3.3667494438129917	3.960083937939148	0.0	7.461790038659533	0.0	0.0	0.0	3.091480621362873	0.0	3.384133692231992	0.0	2.1221604697105096	0.0	0.0	5.375753042205844	0.0	3.319850865659413	1.38317388335335	4.130633771400813	0.0	0.0	2.6980194513712346	1.478332086606607	3.1585247794165254	2.6076680042265084	1.6296574183064958	2.8454148700242943	0.0	1.6797793038759394	0.0	0.0	7.024586192164298	0.0	1.6316860374994087	0.0	0.0	0.0	0.0	0.0	0.0	0.0	0.0	0.0	0.0	3.6597146117948576	5.130284866762654	1.6557319369993997	2.17980230065054	0.0
2L_7747	0.0	0.0	0.0	0.0	4.825770385984419	0.0	0.0	3.560523197520736	25.161030595813205	3.897577889196538	0.0	2.444136809091407	0.0	0.0	0.0	0.0	0.0	6.372121712622409	0.0	0.0	3.938248267170762	1.5536828498272304	0.0	3.6377393632501023	0.0	1.8769106950875993	0.0	3.567534861950671	0.0	3.870927783971262	0.0	0.0	4.1153889207145635	3.75849419688496	2.716847934760874	11.350840870291671	0.0	0.0	0.0	0.0	0.0	5.773085413953317	3.0704986489805943	0.0	2.1074851127251635	2.954328445692353	0.0	5.021048234197757	6.655379143639055
2L_7748	3.95822646121888	0.0	5.844764230978068	0.0	0.0	0.0	0.0	0.0	0.0	0.0	0.0	2.4949857024844317	0.0	0.0	0.0	8.231231762677126	0.0	0.0	2.428155728310742	0.0	0.0	4.758019046350243	0.0	1.8567102436560852	0.0	0.0	0.0	7.283510841596931	7.899544650497483	0.0	0.0	3.303471601788962	2.100503637757225	3.836687557430417	0.0	0.0	9.953086128533158	0.0	0.0	3.2858624781120485	0.0	2.9465956065670187	9.403135945837937	0.0	0.0	3.015791589500099	1.9466141080857482	2.5627541611439315	3.3969202841320003
2L_7749	0.0	0.0	0.0	0.0	7.698916916368205	0.0	0.0	11.360744537754025	0.0	6.218101141145921	0.0	0.0	0.0	0.0	4.938778896795325	0.0	6.099986092031711	0.0	3.7948705493758195	0.0	0.0	0.0	8.148985179712286	0.0	4.791401542447984	0.0	0.0	0.0	0.0	12.351168420532582	8.998049222928469	5.162867828518443	3.2827957864659516	5.9962103950303405	4.334393236959544	0.0	0.0	22.72148907550805	0.0	0.0	0.0	4.605120156795131	0.0	0.0	3.362230584463267	4.713263878676817	6.08457560085184	0.0	0.0
2L_7750	0.0	11.353431177203218	7.126395170014409	0.0	6.006370356399998	12.254301259742169	0.0	0.0	62.633095327571084	9.702200653152147	0.0	0.0	0.0	0.0	0.0	0.0	0.0	3.9655143014290526	0.0	0.0	0.0	3.8675667783748873	0.0	0.0	14.952197823558084	0.0	0.0	0.0	0.0	0.0	0.0	4.02785178955441	0.0	0.0	13.526043382078939	0.0	0.0	0.0	0.0	0.0	0.0	0.0	0.0	0.0	5.2461410697825945	7.3541794905171525	4.746929330089598	0.0	0.0
2L_7751	0.0	0.0	10.974153673268717	16.471642420409022	0.0	9.43538647342995	0.0	0.0	0.0	0.0	0.0	0.0	0.0	0.0	5.933394091288828	0.0	7.328455513343652	0.0	0.0	0.0	7.548309178743962	0.0	6.52673350041771	10.458500669344044	0.0	0.0	3.140577263225599	3.4188875760360595	3.708054487635863	0.0	5.405078179050782	0.0	0.0	0.0	0.0	0.0	0.0	9.099114838108548	0.0	6.16954907999684	0.0	16.597620565115783	5.885122410546139	0.0	0.0	0.0	7.309941520467835	0.0	0.0
2L_7752	0.0	0.0	0.0	0.0	4.30343336520743	0.0	0.0	12.70054155109174	0.0	13.902830338200252	0.0	0.0	0.0	0.0	0.0	0.0	0.0	0.0	12.727223361073024	3.1876655195321018	0.0	0.0	0.0	3.2439937455800587	0.0	0.0	0.0	3.181388115988321	0.0	0.0	0.0	5.771735924611894	7.33988589413389	6.703356370534727	0.0	0.0	0.0	0.0	0.0	0.0	0.0	10.296423743141297	0.0	0.0	0.0	0.0	3.4010713374713037	13.432723547385276	5.935006926153084
2L_7753	0.0	0.0	0.0	0.0	0.0	0.0	0.0	0.0	0.0	0.0	0.0	0.0	0.0	0.0	0.0	0.0	0.0	0.0	0.0	0.0	0.0	0.0	0.0	0.0	0.0	0.0	0.0	0.0	0.0	0.0	151.8695137138171	0.0	0.0	0.0	0.0	0.0	0.0	0.0	0.0	0.0	0.0	0.0	0.0	0.0	226.99156726327618	0.0	0.0	0.0	0.0
2L_7754	0.0	0.0	0.0	0.0	0.0	0.0	0.0	0.0	0.0	0.0	0.0	0.0	0.0	0.0	0.0	0.0	0.0	0.0	0.0	0.0	0.0	0.0	0.0	0.0	0.0	0.0	0.0	0.0	0.0	0.0	0.0	0.0	0.0	0.0	0.0	0.0	0.0	0.0	0.0	0.0	0.0	0.0	0.0	0.0	0.0	0.0	0.0	0.0	0.0
[truncated: 136 more columns]
