# Supplementary material for: Convergence of topological domain boundaries, insulators, and polytene interbands revealed by high-resolution mapping of chromatin contacts in the early Drosophila melanogaster embryo
Source: eLife. 2017 Nov 17;6:e29550. doi: 10.7554/eLife.29550 (PMC5739541; doi:10.7554/eLife.29550)
Supplement: Supplementary file 3. [file elife-29550-supp3.zip › local_HiC_maps/nc14_anterior_dm3_CompressedBinCounts_500bp_VCnorm_chr2L_5403709_5461318.txt]

2L_10747	2L_10748	2L_10749	2L_10750	2L_10751	2L_10752	2L_10753	2L_10754	2L_10755	2L_10756	2L_10757	2L_10758	2L_10759	2L_10760	2L_10761	2L_10762	2L_10763	2L_10764	2L_10765	2L_10766	2L_10767	2L_10768	2L_10769	2L_10770	2L_10771	2L_10772	2L_10773	2L_10774	2L_10775	2L_10776	2L_10777	2L_10778	2L_10779	2L_10780	2L_10781	2L_10782	2L_10783	2L_10784	2L_10785	2L_10786	2L_10787	2L_10788	2L_10789	2L_10790	2L_10791	2L_10792	2L_10793	2L_10794	2L_10795	2L_10796
2L_10747	15.416384996465794	58.792173585852254	89.99212028994741	107.94628592812217	65.51963623497963	92.6512373943359	45.63217908257417	38.13914533226442	49.32377109824309	39.151086980991174	22.238174405996123	40.816509788411295	53.995272173968445	17.408389799379915	32.53723751261496	21.497627951731804	44.06953781337726	49.32377109824309	42.2097656513811	15.059401810441285	79.90563144925844	39.998320070557035	32.71404287093533	40.28893883971214	0.0	43.7232632245382	30.91419456157489	4.513949231612992	23.79303863275683	20.455804416326348	0.0	25.59659258159554	43.734153202925384	42.59372349539002	19.807402719655432	21.990309969911756	29.71828761528573	46.824700029265436	17.772532905844677	21.145547339805564	22.534987822092585	10.353338744678384	25.633959870035824	30.52015500169387	30.291999731410936	13.20245301577033	19.253577314665066	49.268413330456056	15.924361406566993
2L_10748	58.79217358585225	49.82461734693877	64.06314063140631	102.91642271662765	93.70002665245204	73.02282457938854	34.804722304722304	55.7550887427082	68.40070042317232	37.326803631151456	50.88471558836301	23.348774656306038	58.34321736074503	47.94754980643943	34.46792552722139	40.99184972715825	31.12301808620827	25.080256821829856	35.771520146520146	28.715388385199702	38.09117503656753	33.89738583360451	38.98712489187571	32.009696804151865	0.0	44.46499715424019	39.298289738430576	20.083547557840614	15.12291908633372	18.2024697110904	0.0	32.53852561432736	20.848158690624444	13.536342372000345	28.32668600435098	20.96564987923786	13.492159436308373	19.13265306122449	27.11104684788895	21.504266446462978	20.052618069815196	19.741829514824794	20.3662669447341	6.466230756497268	35.29840630904461	22.37737200143215	26.92277568922306	25.052108385441716	16.86927794092244
2L_10749	89.99212028994741	64.06314063140631	31.93963878958183	67.21378689196727	76.4933022464553	95.18879485966661	72.45394699269238	64.11879931136409	50.255865173564914	54.850046828227484	47.77150101794838	89.5871348299722	60.517210338155046	27.098750828883038	50.64905497726997	58.22781048574443	16.006852762336884	50.67466405001129	52.56462821038466	35.16330189030879	37.31550398552904	40.47117160617316	34.373888219552896	34.493652775915905	0.0	44.92076793277893	28.873528171901437	40.051814399892066	55.55611111666673	22.926603916551745	0.0	26.895312684905274	15.317712330298894	22.377422076221976	62.4371725950762	38.51009079909208	21.808728725585127	29.67648724106289	19.919227532356295	27.649602122225463	21.04743840046203	9.669908019834914	38.90549854403653	4.7509165705793786	28.29240483319152	14.386108773368436	30.570481143407928	36.81293827528623	34.70409552946799
2L_10750	107.94628592812217	102.91642271662764	67.21378689196729	20.99570008062349	76.46195253241987	86.49980278044966	74.55437783306637	75.66478187178647	57.56124516485541	11.422409854341431	41.5234108990649	42.86988133616846	63.01292521121932	54.175289566922736	31.64268572990816	45.158234453525154	40.00073144194637	23.02449806594216	0.0	35.14889070100948	34.968947574553795	38.898639481185505	38.17755617827392	39.18126821928972	0.0	51.02540657043955	36.07711844839529	42.14252602300982	0.0	52.51860113363788	0.0	29.87143335085791	44.658350856419574	24.85361222400064	28.89425166199735	44.910025970826446	44.59048102229128	31.225604996096802	20.740691577619963	59.22486496730787	15.779109300838186	36.24729353541602	29.91504128275697	0.0	29.459176651363606	25.67895147705329	4.493816508484326	0.0	18.583860289016197
2L_10751	65.51963623497963	93.70002665245204	76.4933022464553	76.46195253241987	0.0	55.12748624962986	135.75573277065814	89.15025221416808	19.056911560684828	62.39704487595467	0.0	104.0820999604488	103.26595803271466	36.99282832368231	46.09441980953786	9.136491879486018	31.21592261780889	83.85041086701324	59.79716800612323	80.00307211796932	21.224933353709268	42.49821507496684	0.0	49.94149710339317	0.0	18.58238687042873	0.0	28.776426351532823	0.0	43.468584384693486	0.0	13.598189808972629	34.85065333358116	11.313957803462976	21.045365389633897	0.0	63.15136118248217	42.643923240938165	22.65997945495196	26.96057285825209	38.30947929755739	0.0	0.0	21.618443126199825	53.64208285770686	9.351737552837317	24.548311076197958	0.0	0.0
2L_10752	92.6512373943359	73.02282457938853	95.18879485966661	86.49980278044967	55.12748624962986	58.800879019686	136.02588528717695	100.85381001856078	84.07886856575679	75.29436567555751	70.56701235949146	52.985653251287985	64.90145104068179	55.79894746445399	52.14565010112345	57.88116088110011	68.2735755130465	28.457463206871527	13.52945633232674	50.683246363296064	48.02264363692769	51.28249507287403	29.491316085369885	27.441772996811103	0.0	33.63498307319477	14.863346393260363	23.87305610927783	34.31862094053612	23.604046835149727	52.11346142822153	24.61335496026789	34.16903791028472	17.918940345543724	38.09308855666954	29.07519983252685	22.45314029620183	48.24217572212506	34.17967915535177	16.26662957875123	47.672581244913125	44.80036955327063	21.568126007154454	19.56519293481318	19.418932148066446	19.04296410083884	16.662593588233985	14.212762207696779	20.41688210730807
2L_10753	45.63217908257417	34.80472230472231	72.45394699269238	74.55437783306637	135.75573277065817	136.02588528717698	54.02812055618709	121.92236345146857	37.162958511273125	81.1204824582751	89.52136611711082	53.15904897494856	57.5369579059616	41.22277750830296	32.10318219583198	40.724820352636215	28.987759049108746	35.03936088205751	49.97601151447305	62.40572278308127	47.30380157001318	71.0365175057658	24.208221693084294	23.85088427153437	0.0	41.41438404386612	0.0	37.41134846533304	0.0	29.063402781948916	0.0	53.03576732148161	19.417827637005722	12.60765360219575	35.177700152319446	26.03634413277494	35.18620539897136	31.680031680031682	25.251037396786383	40.05784352605162	26.681238180211487	12.258266975248107	37.937994142373704	0.0	23.910317182312582	10.421063052642	45.59215085530875	35.000035000035005	18.85431147825344
2L_10754	38.13914533226442	55.7550887427082	64.1187993113641	75.66478187178647	89.15025221416808	100.85381001856076	121.92236345146857	50.95104849709504	104.27491660225286	87.17154488317561	88.02530199280483	84.82103367758556	72.1336492252846	66.03643028878592	101.96037605133222	59.56579936026332	50.87842817637661	34.16667480158924	62.65454788478247	33.530392693056825	44.4783138567739	26.38753927620299	30.34966455527422	43.191305922358644	47.21792014505344	34.613933492788185	45.88783788744632	24.567884414804162	47.08995830184192	18.218284193897606	53.63023028820885	37.994594635669834	29.753757899622723	44.78400673551461	44.10201678522759	19.04091457320878	21.006037975555696	28.132886516900417	31.657034720732195	35.5726527489709	15.610031095181943	20.490795534645834	25.36670746478784	25.168300424941588	42.46626055598826	34.8394879466259	26.67398295913546	29.252852884477562	15.758338524830416
2L_10755	49.32377109824308	68.40070042317232	50.25586517356491	57.56124516485541	19.056911560684828	84.07886856575679	37.162958511273125	104.27491660225287	20.867220830494524	91.09926061562604	87.96685822743675	87.8513877432593	62.81983146695614	74.26275648499521	44.16400999116089	40.017647782672164	65.51411202457406	22.953942913543976	16.369398391870302	39.421329917986114	81.34417767427699	27.14560826715622	54.71206467632105	52.73262411209003	0.0	40.695237436362824	0.0	26.258366572049017	41.522376408646615	30.938620632537717	0.0	11.167461293579157	19.080643704596017	37.166178034664895	34.56685142648754	6.396057981544815	27.16623562906135	15.564959385184105	28.947988735096956	29.521689585338347	31.46151313098686	24.09081272765818	22.36752831356292	23.672084812345464	29.368903382769027	30.720314576021256	31.36032112968837	17.196135684389002	18.52691281111318
2L_10756	39.15108698099117	37.326803631151456	54.85004682822748	11.42240985434143	62.39704487595467	75.29436567555751	81.1204824582751	87.1715448831756	91.09926061562602	12.42839689836927	84.7133132054501	114.02230794626645	75.41881438881278	66.31490294813953	48.201299644756425	60.05435465044543	49.74131407847066	62.6307416732429	17.865820541405824	9.561125229706034	50.73161327798514	25.39469707935589	31.154928787621525	29.84241075520484	0.0	11.103856591471349	78.5089578720932	57.31759392204234	0.0	25.974538718166908	0.0	8.125562695216644	13.883277730806022	13.521251689311383	44.0146103355108	20.94227680244941	48.51762483584871	42.46960768699899	31.59429316795978	32.22043935791108	45.78345797879768	26.293094381691592	16.274849661076253	51.67217621245532	19.23221164664273	11.17621254921026	24.44796495139745	37.53626942032739	13.48037728879956
2L_10757	22.238174405996123	50.884715588363	47.77150101794838	41.5234108990649	0.0	70.56701235949146	89.52136611711079	88.02530199280483	87.96685822743677	84.71331320545012	38.49434749001457	115.40072075993024	109.04364362792565	60.267951311531064	56.32205703171495	66.98242678820752	59.3323919260481	39.84381225595665	40.59179591094485	39.10180546069747	57.63203788038586	30.772094941144523	42.47108073327736	38.744597550179094	110.12730716708516	35.319714051595035	71.35008633360447	26.04553280044173	0.0	28.32724769628658	62.54143369982614	66.4616693399027	47.31497007801293	24.5766216115751	20.00056001568044	28.548970048323888	34.29496412746752	28.947749312490956	28.71335458121572	24.40200447825586	41.60867457647571	53.76498250845903	29.581641633202437	29.350267263533702	37.87011482801433	35.549867576743274	37.77173430028973	22.742339527209506	18.37674533138785
2L_10758	40.8165097884113	23.348774656306034	89.5871348299722	42.869881336168454	104.0820999604488	52.985653251287985	53.15904897494856	84.82103367758556	87.85138774325932	114.02230794626647	115.40072075993024	34.581128516225355	80.05658857146452	113.6900311971591	114.86103681037793	91.06758990989317	64.82153464723991	36.56517219584306	81.95353383637902	59.80703857075532	47.60068735392539	52.949891399772746	36.810902609828034	46.223331582180194	151.59784124674064	18.52191420278903	32.7394398936623	31.07301081938334	37.79675174715485	41.16076832856518	0.0	30.496358734767067	52.10585826164435	22.55427757380253	10.488438725098808	26.199752150344658	22.4806598882981	49.589338292267165	47.0546605759114	24.633432135790226	23.865505466632683	49.34080682087313	6.786861992554812	26.935112774623676	32.08050924600377	16.312282332982623	30.585529374342414	41.74186724938313	16.864572424063045
2L_10759	53.995272173968445	58.34321736074504	60.517210338155046	63.012925211219326	103.26595803271465	64.90145104068179	57.53695790596159	72.13364922528461	62.81983146695614	75.41881438881279	109.04364362792565	80.05658857146452	34.04093081521221	97.55550298397895	106.36301545226694	63.247449320722396	54.880638042297875	69.10181461365175	39.423471157788505	73.84293396964844	69.96656997286696	42.02775512948752	40.10286958947838	56.44415908786239	334.24247285951117	42.87891484492533	43.31029225785216	28.4578681262391	16.666833335000018	57.31650979137937	0.0	31.37786479905615	19.14714041287362	55.94355519055494	41.624781730050806	19.25504539954604	23.79134042791105	46.85761143325719	39.83845506471259	23.69965896190754	37.88538912083166	21.757293044628558	22.445479929251846	35.63187427934534	31.828955437340458	15.41368797146618	16.18437237003949	41.41455555969701	18.59147974792928
2L_10760	17.408389799379915	47.94754980643943	27.098750828883045	54.17528956692273	36.99282832368232	55.79894746445398	41.22277750830296	66.03643028878594	74.26275648499522	66.31490294813953	60.26795131153107	113.6900311971591	97.55550298397895	17.473589761175344	93.89491199801432	119.75869593784977	62.6656723713317	22.278826945498565	84.73570932262274	68.02111828985839	30.07683880393435	40.14812651276886	98.50970212820975	40.43983374173353	143.68228972096898	39.498318688234505	0.0	33.98141556382814	53.73484005824857	49.27780299843111	81.59734971808116	14.452008732867146	32.923463647146065	16.032468956129954	14.911190811425998	41.38625752764291	28.76424948959437	25.178610770150758	29.434509554174216	28.65340459753428	23.750357951823418	0.0	14.473106555834834	22.97584702374707	34.20613452816628	23.190825709349387	20.29197249568071	14.835881766923846	19.980004011984803
2L_10761	32.53723751261496	34.46792552722139	50.64905497726997	31.64268572990816	46.09441980953786	52.14565010112345	32.10318219583198	101.96037605133222	44.16400999116089	48.20129964475642	56.322057031714955	114.86103681037791	106.36301545226694	93.89491199801432	15.260413229099624	136.11623479506036	86.12175480309638	48.580410990276974	79.18784941638556	31.783802338652176	49.188356975365764	9.379881935426079	57.537515179115715	35.43012765474994	0.0	24.608176312661648	86.9951021757475	41.28353691939073	16.738894998585565	34.53859601758475	0.0	13.505799390258177	38.45985214494441	37.45695727397254	24.386105911644957	58.014892809750215	23.894206013454827	54.11923880114121	22.50602036044642	32.72792620388189	19.02459626635957	21.851364107823372	9.01701059047894	21.471560560178702	21.311048606594845	24.768530343771722	27.090580063500315	34.66134822939434	37.34372584327734
2L_10762	21.49762795173181	40.99184972715825	58.22781048574443	45.158234453525154	9.136491879486018	57.88116088110011	40.724820352636215	59.56579936026332	40.017647782672164	60.05435465044543	66.98242678820752	91.06758990989317	63.24744932072239	119.75869593784977	136.11623479506036	38.37147617946723	106.51936767918332	104.54610483223101	133.41620834275096	67.19944627656268	66.85542180757004	55.77630577909459	47.899558731017514	58.05428262697502	0.0	43.898841460797364	86.21759942613566	42.80293779222447	13.271435358819799	50.20387336574982	120.91752215813594	24.985508405125028	39.64076925047233	32.66752948541514	35.90697993020788	27.59826977247373	30.784852715792344	31.71493866890537	23.79186873232958	25.948341098964143	45.25096183433321	63.524476558313154	39.32025994266391	28.372883241045805	8.448234009323471	39.27546584384566	32.21815557502964	21.98500402875199	5.921595704237613
2L_10763	44.06953781337726	31.12301808620827	16.00685276233688	40.000731441946364	31.215922617808896	68.2735755130465	28.987759049108742	50.87842817637661	65.51411202457406	49.74131407847066	59.3323919260481	64.8215346472399	54.88063804229789	62.66567237133171	86.12175480309638	106.51936767918332	24.884528013601887	93.99850855699758	80.44103136127676	33.48260196169782	95.17482663905328	59.28734075526143	80.52845369003455	46.92137151168929	0.0	38.88517319456141	19.63818606003001	37.27721487590272	30.22896932817627	44.1813431024347	68.85487458084596	44.715519862633926	48.61857271150642	30.439783850477074	44.03915836135325	38.41558750878756	56.63546502031865	44.61795872838818	40.64388952990826	24.178807114372205	20.041434233747257	52.61551736838229	16.283926543207365	19.387873143853493	25.6572505626154	44.72978318635406	7.338480054011214	18.778602158412532	6.7439478126342465
2L_10764	49.32377109824308	25.08025682182986	50.67466405001129	23.02449806594216	83.85041086701325	28.45746320687153	35.03936088205751	34.16667480158924	22.953942913543976	62.630741673242895	39.84381225595665	36.56517219584307	69.10181461365175	22.278826945498565	48.58041099027698	104.54610483223101	93.99850855699755	37.87400580734756	18.006338231057335	38.54530036425309	63.91328245836049	68.25181507170707	52.33327925561143	38.670591015532686	0.0	33.57357088499933	0.0	23.107362583403138	30.44974269967419	41.88613254866645	138.715494520738	32.757886461165526	48.973652175129786	34.06899653177615	19.01176828456815	28.142655118797187	5.433247125812271	29.962546816479403	18.195878633489517	27.061548786560152	51.91149666612832	13.249947000212	24.604281144919216	39.05893994037002	51.689269953673495	16.896173016811694	19.712201852946976	37.83149850565581	20.379604092224504
2L_10765	42.209765651381105	35.771520146520146	52.56462821038466	0.0	59.79716800612323	13.52945633232674	49.97601151447305	62.65454788478247	16.369398391870302	17.865820541405824	40.59179591094484	81.95353383637902	39.4234711577885	84.73570932262274	79.18784941638555	133.41620834275096	80.44103136127676	18.00633823105733	25.68211702827087	137.4411751770242	54.69502056532773	109.51463115472228	89.57042026441188	24.513408834632546	0.0	79.80896925120031	56.428313470566984	41.19702063146793	0.0	22.403039644418957	0.0	23.360992748747847	89.80745282115144	77.74719721354045	18.077429244941936	40.13936387136137	30.99737142290334	30.52503052503052	25.952455102252674	46.31688157699719	32.906860422260834	0.0	11.697548193898559	37.13937665270226	36.86173898939856	32.131611078979496	7.028789923526766	17.98612909724021	58.1341270579481
2L_10766	15.059401810441285	28.715388385199706	35.16330189030879	35.14889070100948	80.00307211796934	50.683246363296064	62.40572278308127	33.530392693056825	39.421329917986114	9.561125229706034	39.10180546069747	59.80703857075532	73.84293396964844	68.02111828985839	31.78380233865218	67.19944627656268	33.48260196169782	38.54530036425309	137.44117517702423	0.0	0.0	91.16826927460014	139.80974689642335	55.75433981942153	0.0	42.7108034414657	90.5950281448554	79.36962877060854	46.48416981596917	47.9571071633531	317.64182707578937	31.25484450089764	37.38126109422427	36.40649200565444	24.185925919476347	37.59192568398509	20.735805926127448	42.47325002041983	41.666377316824196	37.180618487195	57.234230648666355	30.340787727758183	31.30047201111793	19.875618380176853	29.590555483771062	25.793471672319736	15.046191808853179	48.12754955693778	20.7408206313091
2L_10767	79.90563144925844	38.09117503656753	37.31550398552904	34.968947574553795	21.224933353709268	48.02264363692768	47.30380157001318	44.4783138567739	81.34417767427699	50.73161327798514	57.63203788038586	47.60068735392539	69.96656997286696	30.07683880393435	49.188356975365764	66.85542180757004	95.17482663905328	63.91328245836049	54.69502056532773	0.0	25.885242952419038	138.21186669810984	105.97637892490143	69.6080414689907	247.31661473017755	33.993717960920826	0.0	23.39653321869032	30.830797500238937	53.01288106984235	140.45141083442184	33.16782588218125	49.586519267196245	41.3944121683014	25.666247665173533	56.98967703237655	55.012399794913776	26.003575491630098	32.24127528061424	32.88024357684442	35.040752395035426	40.24727928392041	41.52030758243857	13.182577378433567	6.542015110746503	17.107615455019804	39.91776939504621	51.07324030342612	20.634638955722192
2L_10768	39.998320070557035	33.89738583360451	40.47117160617316	38.898639481185505	42.49821507496684	51.28249507287403	71.0365175057658	26.387539276202993	27.145608267156216	25.39469707935589	30.772094941144523	52.949891399772746	42.02775512948752	40.14812651276886	9.379881935426079	55.7763057790946	59.287340755261425	68.25181507170707	109.51463115472228	91.16826927460014	138.21186669810987	34.59232085069435	95.48737285591062	107.43462095178363	0.0	83.1903971055792	133.6798314564685	66.3656787940185	41.154549738359954	67.22612959357913	0.0	33.205602449245234	52.00694812826993	36.83694082099411	29.978060342409403	38.0363903655725	44.060045029366016	26.033192320208265	30.740949096062394	40.232735401734836	42.87636483264965	17.908052893225026	22.169385187525286	26.3951834069319	39.29679691808321	22.836133614217776	9.990808456220277	51.13141028099266	32.134885723755666
2L_10769	32.71404287093533	38.98712489187571	34.373888219552896	38.17755617827392	0.0	29.49131608536989	24.208221693084294	30.349664555274227	54.71206467632104	31.154928787621525	42.47108073327736	36.81090260982804	40.10286958947838	98.50970212820975	57.53751517911573	47.89955873101753	80.52845369003455	52.33327925561144	89.57042026441188	139.80974689642335	105.97637892490144	95.48737285591062	58.57329764845565	105.08682576337118	0.0	115.97763580053332	65.60087117956927	81.41928176220063	37.8671695426782	56.43019953284476	0.0	27.158378155973285	29.00163047166512	39.54352089296049	52.539896827404604	43.74760664135333	40.54057706358294	42.584336948566104	54.685098687746205	35.89720118496661	23.90996844840564	38.447680396516425	30.597778601273543	37.77941248695936	24.105207983752017	39.68934912969429	36.771014634863825	36.59218066918734	30.975985726265776
2L_10770	40.28893883971214	32.00969680415187	34.4936527759159	39.18126821928972	49.94149710339317	27.441772996811103	23.85088427153437	43.191305922358644	52.73262411209003	29.84241075520483	38.744597550179094	46.223331582180194	56.44415908786239	40.43983374173353	35.430127654749946	58.05428262697502	46.92137151168928	38.670591015532686	24.513408834632546	55.754339819421524	69.6080414689907	107.43462095178364	105.08682576337118	29.24735585623462	41.566214980463876	72.3682707030387	107.72089516063879	76.67844696653182	103.63392352852782	90.8800935173982	0.0	58.53201701330628	52.38481887948872	55.65688458269511	43.136963093092795	57.469131294216815	49.92769729761715	39.333515432941816	41.80181296011023	42.36710544251521	45.15098095413839	27.05725314766045	27.91307867301224	22.155804045206704	28.58723008432133	24.9188937927994	31.867431485022305	17.167639857251075	36.992423489264105
2L_10771	0.0	0.0	0.0	0.0	0.0	0.0	0.0	47.217920145053455	0.0	0.0	110.12730716708515	151.59784124674064	334.24247285951117	143.68228972096898	0.0	0.0	0.0	0.0	0.0	0.0	247.31661473017755	0.0	0.0	41.566214980463876	1181.4744801512288	324.787805300537	0.0	111.76930814798257	0.0	50.65035050042546	0.0	0.0	67.68097893767936	0.0	0.0	68.06239960796059	0.0	0.0	0.0	0.0	0.0	0.0	79.33989209774674	0.0	0.0	0.0	0.0	0.0	0.0
2L_10772	43.723263224538194	44.46499715424019	44.920767932778936	51.02540657043955	18.58238687042873	33.63498307319477	41.41438404386611	34.613933492788185	40.69523743636282	11.103856591471349	35.319714051595035	18.52191420278903	42.87891484492535	39.498318688234505	24.608176312661644	43.898841460797364	38.88517319456141	33.57357088499933	79.80896925120032	42.7108034414657	33.99371796092082	83.19039710557921	115.9776358005333	72.3682707030387	324.787805300537	0.0	35.07098367095	87.05537746187485	0.0	51.05393895062806	122.9649304018494	58.076730976966765	62.01842691500499	42.28084629341941	61.79455893290909	24.94717435829631	48.16324643399323	22.766078542970973	40.32453183218543	43.17988162955116	35.79112707281756	35.2364128392092	43.62113589437869	46.165280938817155	22.91008479022381	24.962805419924315	30.579436639407284	22.357260073063525	36.1311706017526
2L_10773	30.91419456157489	39.29828973843059	28.87352817190144	36.07711844839529	0.0	14.863346393260363	0.0	45.88783788744631	0.0	78.5089578720932	71.35008633360447	32.7394398936623	43.31029225785216	0.0	86.9951021757475	86.21759942613566	19.63818606003001	0.0	56.42831347056699	90.5950281448554	0.0	133.67983145646852	65.60087117956927	107.72089516063879	0.0	35.07098367095	0.0	72.41391795503095	95.42348944616208	32.81572004252917	0.0	51.32837843386852	21.924824162910213	21.353103460056886	39.719422002971015	66.14514891477859	51.08017544337592	13.41381623071764	114.04459143525118	33.92222312681484	72.30239754750268	41.522721233058725	0.0	0.0	20.247997473049917	0.0	15.443538423523599	0.0	21.288553570516207
2L_10774	4.513949231612991	20.08354755784062	40.051814399892066	42.142526023009815	28.776426351532823	23.87305610927783	37.41134846533304	24.567884414804162	26.258366572049017	57.31759392204234	26.04553280044173	31.073010819383345	28.457868126239106	33.98141556382814	41.28353691939071	42.80293779222447	37.27721487590272	23.107362583403134	41.19702063146793	79.36962877060854	23.39653321869032	66.3656787940185	81.41928176220063	76.67844696653182	111.76930814798257	87.05537746187487	72.41391795503095	13.216936182023643	83.59980772044224	126.97743395376584	317.3696404201974	59.95787958958831	44.819074998319294	68.59341409688196	57.99648251333556	61.16867584304118	49.723289891752394	58.75872199779654	39.54913980620921	42.101926286956825	31.67179573803202	60.62957753310375	45.0340570056105	41.703032704114	32.52171933460563	33.50278008646294	29.314932575655074	34.62214259129426	40.40994333282562
2L_10775	23.79303863275683	15.12291908633372	55.55611111666673	0.0	0.0	34.31862094053613	0.0	47.08995830184192	41.52237640864662	0.0	0.0	37.79675174715485	16.666833335000018	53.73484005824857	16.738894998585565	13.271435358819799	30.22896932817627	30.449742699674186	0.0	46.484169815969175	30.830797500238937	41.154549738359954	37.8671695426782	103.63392352852783	0.0	0.0	95.42348944616207	83.59980772044226	73.4424688420326	50.513086677931085	0.0	39.50476822552482	16.874390412646342	16.434366890667086	122.27984659993244	33.93897433025677	26.209159577089	72.26738934056007	54.85884818362354	52.216321777861324	27.82368686109859	31.957866748478803	59.34365913002196	31.402399771390527	31.167649226808543	67.9204787035339	59.430418865592166	0.0	16.38468621687426
2L_10776	20.455804416326348	18.2024697110904	22.92660391655175	52.51860113363788	43.46858438469349	23.60404683514973	29.063402781948916	18.218284193897603	30.938620632537717	25.974538718166905	28.32724769628658	41.16076832856518	57.31650979137937	49.27780299843111	34.53859601758475	50.20387336574983	44.1813431024347	41.88613254866645	22.403039644418957	47.9571071633531	53.01288106984235	67.22612959357913	56.43019953284477	90.8800935173982	50.65035050042546	51.05393895062806	32.81572004252917	126.97743395376585	50.513086677931085	17.37122924898096	57.52879316097707	98.49499645418013	60.931803964397254	45.21365429752959	47.30794158415373	96.2895830427625	69.8524176147067	69.23179336972441	49.05086574778045	33.66930813612097	52.626442203727485	43.960681566407004	51.02006108801981	48.59616479067471	34.83485865354161	49.05086574778045	49.05086574778045	26.14945143680776	28.17310910543617
2L_10777	0.0	0.0	0.0	0.0	0.0	52.11346142822153	0.0	53.63023028820885	0.0	0.0	62.541433699826136	0.0	0.0	81.59734971808116	0.0	120.91752215813592	68.85487458084594	138.71549452073796	0.0	317.64182707578937	140.45141083442184	0.0	0.0	0.0	0.0	122.96493040184937	0.0	317.3696404201974	0.0	57.52879316097707	0.0	0.0	0.0	0.0	139.26315862770082	0.0	0.0	188.124632569077	49.982506122857004	0.0	0.0	0.0	0.0	0.0	0.0	0.0	54.14771496642842	0.0	149.28269664263215
2L_10778	25.59659258159554	32.53852561432736	26.895312684905274	29.87143335085791	13.598189808972629	24.61335496026789	53.03576732148161	37.994594635669834	11.167461293579157	8.125562695216644	66.4616693399027	30.49635873476707	31.37786479905615	14.452008732867144	13.505799390258177	24.985508405125024	44.715519862633926	32.757886461165526	23.36099274874785	31.254844500897637	33.16782588218125	33.20560244924524	27.15837815597328	58.53201701330628	0.0	58.076730976966765	51.328378433868515	59.95787958958831	39.50476822552482	98.49499645418011	0.0	10.62482469039261	77.15236957618842	75.14051275885907	69.88533871368223	82.15111789415651	45.818272044932925	69.41552131056504	61.968107080889034	24.576304510243403	48.6407528690561	42.97541118873425	15.960503075056925	16.891378302686743	41.91276444858728	54.801727350446086	44.7547440028643	49.081681734742965	17.626674093372017
2L_10779	43.734153202925384	20.848158690624444	15.317712330298894	44.658350856419574	34.85065333358116	34.16903791028472	19.417827637005722	29.75375789962272	19.080643704596017	13.883277730806022	47.31497007801292	52.10585826164435	19.14714041287362	32.92346364714607	38.45985214494441	39.64076925047233	48.61857271150642	48.97365217512978	89.80745282115144	37.38126109422428	49.586519267196245	52.00694812826993	29.001630471665116	52.384818879488726	67.68097893767936	62.01842691500499	21.924824162910213	44.81907499831928	16.874390412646342	60.93180396439726	0.0	77.15236957618842	15.508468399169367	52.86422126848454	129.94137185778933	46.78760222116344	66.24095810921808	83.02200083022001	42.85548625851438	83.98179274733239	60.732213132989486	36.713738574684555	77.26500077265001	57.72097392599306	14.322369320912019	62.42255701520301	46.426776780057246	48.91868735787374	52.70441406997038
2L_10780	42.59372349539003	13.536342372000346	22.377422076221976	24.853612224000635	11.313957803462976	17.918940345543724	12.607653602195748	44.78400673551461	37.166178034664895	13.521251689311384	24.576621611575096	22.554277573802533	55.943555190554946	16.032468956129957	37.45695727397255	32.66752948541514	30.439783850477074	34.06899653177616	77.74719721354045	36.40649200565444	41.3944121683014	36.83694082099411	39.54352089296049	55.65688458269511	0.0	42.28084629341941	21.353103460056886	68.59341409688196	16.434366890667086	45.21365429752959	0.0	75.14051275885907	52.864221268484535	18.387754344015026	112.87156549783029	75.94591587546844	61.581193924458056	53.13465592422536	46.648318328124276	64.2650242863369	46.69621187876916	50.05892650777486	35.4118620885031	42.1618636105874	66.25724339877341	51.67558070433817	15.9586352175162	27.224607778478813	36.66433725910614
2L_10781	19.807402719655432	28.326686004350975	62.43717259507621	28.89425166199735	21.045365389633897	38.09308855666954	35.17770015231944	44.10201678522758	34.56685142648754	44.0146103355108	20.000560015680442	10.48843872509881	41.624781730050806	14.911190811426	24.38610591164496	35.90697993020788	44.03915836135325	19.01176828456815	18.077429244941936	24.185925919476347	25.666247665173536	29.978060342409407	52.5398968274046	43.136963093092795	0.0	61.794558932909084	39.719422002971015	57.996482513335565	122.27984659993244	47.30794158415373	139.26315862770085	69.88533871368223	129.94137185778933	112.8715654978303	28.630243271177072	74.16613425977431	62.72902914008865	94.53978997126204	98.18898410936883	62.48729877731375	63.69788210332723	53.209037022847966	53.51974672809087	39.21314895310695	48.65001084895242	36.75290878069398	14.842520853741798	18.990430721959203	54.56017339223104
2L_10782	21.990309969911756	20.96564987923786	38.51009079909208	44.91002597082644	0.0	29.07519983252685	26.03634413277494	19.040914573208777	6.396057981544814	20.94227680244941	28.548970048323888	26.199752150344658	19.25504539954604	41.38625752764291	58.01489280975021	27.59826977247373	38.41558750878756	28.14265511879718	40.13936387136137	37.59192568398508	56.98967703237655	38.0363903655725	43.74760664135333	57.46913129421681	68.06239960796057	24.947174358296305	66.14514891477859	61.16867584304118	33.93897433025676	96.2895830427625	0.0	82.15111789415649	46.78760222116343	75.94591587546844	74.16613425977431	19.60469869734619	87.80971090620832	109.72955243462445	86.1940024185023	78.42257218797768	70.71781150231634	81.22541085289636	45.706136963010024	29.023132161911345	68.41464894463202	31.387171749034454	38.4492853925672	56.222139294566766	15.143266660054106
2L_10783	29.71828761528573	13.492159436308373	21.808728725585127	44.59048102229128	63.15136118248218	22.453140296201827	35.18620539897135	21.006037975555696	27.16623562906135	48.51762483584871	34.29496412746752	22.4806598882981	23.79134042791105	28.76424948959437	23.894206013454827	30.784852715792344	56.63546502031864	5.4332471258122705	30.99737142290334	20.735805926127448	55.012399794913776	44.060045029366016	40.54057706358294	49.92769729761715	0.0	48.16324643399324	51.08017544337593	49.7232898917524	26.209159577089	69.85241761470668	0.0	45.818272044932925	66.24095810921808	61.58119392445805	62.72902914008865	87.80971090620832	30.397809112982575	88.42221608179055	92.01324990798676	93.17128982606783	76.95240667410705	125.45162585307106	70.5925538974149	11.206465682440141	38.929418739287456	60.59636518763058	25.450473378804848	37.990044437497694	55.54788929714963
2L_10784	46.824700029265436	19.132653061224488	29.676487241062887	31.2256049960968	42.64392324093817	48.24217572212507	31.68003168003168	28.13288651690042	15.564959385184105	42.46960768699899	28.947749312490956	49.58933829226716	46.85761143325719	25.178610770150758	54.119238801141215	31.71493866890537	44.61795872838818	29.9625468164794	30.525030525030527	42.47325002041983	26.003575491630098	26.033192320208265	42.584336948566104	39.333515432941816	0.0	22.766078542970973	13.41381623071764	58.75872199779654	72.26738934056007	69.2317933697244	188.124632569077	69.41552131056504	83.02200083022002	53.13465592422536	94.53978997126205	109.72955243462445	88.42221608179055	62.40362811791383	146.5201465201465	152.3075511514818	76.26870049867996	94.33962264150944	50.052137643378515	44.14280196435469	67.9098551438977	57.28607232366631	58.4795321637427	29.928918817807705	64.49012494961708
2L_10785	17.772532905844674	27.111046847888954	19.919227532356295	20.740691577619963	22.659979454951962	34.17967915535177	25.251037396786383	31.65703472073219	28.947988735096956	31.59429316795978	28.713354581215725	47.0546605759114	39.83845506471259	29.434509554174213	22.50602036044642	23.791868732329583	40.64388952990826	18.195878633489514	25.95245510225267	41.66637731682419	32.241275280614246	30.740949096062394	54.685098687746205	41.80181296011023	0.0	40.32453183218543	114.04459143525118	39.54913980620922	54.85884818362354	49.05086574778045	49.982506122857004	61.968107080889034	42.85548625851438	46.648318328124276	98.18898410936882	86.1940024185023	92.01324990798676	146.52014652014654	52.451277680342244	150.16420553384353	105.99472936012437	57.29126881063326	59.10340140075061	28.14773809467961	65.18707526546272	58.851582397288766	51.495134597627676	31.807049350909004	68.53707611042303
2L_10786	21.14554733980556	21.504266446462978	27.64960212222546	59.224864967307866	26.96057285825209	16.26662957875123	40.05784352605162	35.5726527489709	29.521689585338347	32.22043935791108	24.40200447825586	24.633432135790226	23.699658961907538	28.653404597534276	32.727926203881886	25.948341098964143	24.178807114372205	27.061548786560152	46.31688157699718	37.18061848719499	32.880243576844414	40.232735401734836	35.89720118496661	42.36710544251521	0.0	43.179881629551154	33.922223126814835	42.101926286956825	52.216321777861324	33.66930813612097	0.0	24.576304510243403	83.98179274733236	64.2650242863369	62.48729877731375	78.4225721879777	93.17128982606783	152.3075511514818	150.1642055338435	88.1716358344378	128.58403263264927	56.80372268877012	73.83654698114003	94.88788717048786	77.55880342278078	79.67896620163124	54.93019639657911	48.65611802027987	55.33383192028201
2L_10787	22.534987822092578	20.052618069815196	21.04743840046203	15.779109300838188	38.30947929755739	47.672581244913125	26.681238180211484	15.610031095181942	31.461513130986866	45.78345797879768	41.60867457647571	23.86550546663268	37.88538912083166	23.750357951823418	19.02459626635957	45.25096183433321	20.041434233747253	51.91149666612832	32.906860422260834	57.234230648666355	35.040752395035426	42.87636483264965	23.909968448405632	45.15098095413838	0.0	35.79112707281756	72.30239754750268	31.67179573803202	27.823686861098594	52.626442203727485	0.0	48.6407528690561	60.732213132989486	46.69621187876916	63.69788210332724	70.71781150231634	76.95240667410705	76.26870049867996	105.99472936012437	128.58403263264927	31.623019871905687	18.160861648134517	86.18234685771668	83.27761664219891	106.27080398586362	64.3292008254723	76.55174898231203	74.89911665134116	71.3844106378911
2L_10788	10.353338744678384	19.7418295148248	9.669908019834914	36.24729353541603	0.0	44.80036955327062	12.258266975248107	20.490795534645834	24.09081272765818	26.29309438169159	53.76498250845903	49.34080682087313	21.757293044628558	0.0	21.851364107823372	63.52447655831316	52.61551736838228	13.249947000211998	0.0	30.340787727758183	40.24727928392041	17.908052893225022	38.44768039651642	27.05725314766045	0.0	35.2364128392092	41.522721233058725	60.629577533103756	31.957866748478803	43.960681566407004	0.0	42.975411188734256	36.713738574684555	50.05892650777486	53.20903702284796	81.22541085289636	125.45162585307106	94.33962264150944	57.29126881063326	56.80372268877014	18.160861648134517	27.812388750444995	86.0762980305743	122.98038872734428	88.15519654540128	88.6650588735991	41.377027474346235	79.41045676894734	71.29657092012503
2L_10789	25.633959870035824	20.3662669447341	38.90549854403653	29.915041282756967	0.0	21.568126007154458	37.937994142373704	25.36670746478784	22.367528313562925	16.274849661076253	29.581641633202434	6.786861992554812	22.445479929251846	14.473106555834834	9.017010590478938	39.32025994266392	16.28392654320736	24.60428114491922	11.697548193898557	31.30047201111793	41.52030758243857	22.169385187525286	30.59777860127355	27.91307867301224	79.33989209774674	43.621135894378696	0.0	45.0340570056105	59.34365913002196	51.02006108801981	0.0	15.960503075056927	77.26500077265	35.41186208850309	53.51974672809087	45.706136963010024	70.59255389741489	50.05213764337852	59.10340140075061	73.83654698114003	86.1823468577167	86.07629803057429	10.655868719697372	84.58018624557012	92.34269212526706	65.85807584655068	70.43155333589448	24.576666912433335	48.54411777685593
2L_10790	30.52015500169387	6.466230756497268	4.7509165705793786	0.0	21.618443126199825	19.56519293481318	0.0	25.168300424941588	23.672084812345464	51.67217621245532	29.350267263533702	26.935112774623676	35.63187427934535	22.97584702374707	21.471560560178702	28.372883241045805	19.387873143853493	39.05893994037002	37.13937665270226	19.875618380176853	13.182577378433567	26.3951834069319	37.77941248695935	22.155804045206704	0.0	46.165280938817155	0.0	41.703032704114	31.402399771390527	48.59616479067472	0.0	16.891378302686743	57.72097392599306	42.1618636105874	39.21314895310695	29.023132161911345	11.20646568244014	44.14280196435469	28.147738094679607	94.88788717048784	83.2776166421989	122.98038872734428	84.58018624557012	40.28094617257163	39.97982351573239	127.7817951599741	81.31568782907442	39.01510274627308	28.022939578338825
2L_10791	30.291999731410936	35.29840630904461	28.29240483319152	29.45917665136361	53.64208285770687	19.418932148066446	23.910317182312582	42.46626055598827	29.368903382769034	19.232211646642728	37.87011482801433	32.08050924600377	31.828955437340458	34.20613452816628	21.311048606594845	8.448234009323471	25.6572505626154	51.689269953673495	36.86173898939856	29.590555483771055	6.542015110746503	39.2967969180832	24.105207983752017	28.587230084321337	0.0	22.91008479022381	20.247997473049917	32.52171933460563	31.167649226808543	34.83485865354161	0.0	41.912764448587296	14.322369320912019	66.2572433987734	48.65001084895242	68.41464894463202	38.92941873928746	67.9098551438977	65.18707526546272	77.55880342278081	106.27080398586362	88.15519654540128	92.34269212526706	39.97982351573239	33.067459932985486	86.4726508623485	73.14145052106977	45.17735014188916	59.10358633608525
2L_10792	13.202453015770331	22.37737200143215	14.386108773368436	25.67895147705329	9.351737552837317	19.042964100838844	10.421063052642	34.8394879466259	30.720314576021263	11.17621254921026	35.549867576743274	16.31228233298262	15.41368797146618	23.19082570934938	24.76853034377172	39.27546584384565	44.729783186354055	16.896173016811694	32.131611078979496	25.793471672319736	17.107615455019804	22.836133614217776	39.68934912969429	24.9188937927994	0.0	24.962805419924308	0.0	33.50278008646294	67.92047870353389	49.05086574778045	0.0	54.801727350446086	62.422557015203004	51.67558070433817	36.75290878069398	31.387171749034447	60.59636518763058	57.2860723236663	58.851582397288766	79.67896620163124	64.3292008254723	88.6650588735991	65.85807584655069	127.7817951599741	86.4726508623485	22.612923285657757	87.93914611089126	101.263259157996	93.9470805187091
2L_10793	19.253577314665062	26.92277568922306	30.57048114340792	4.493816508484326	24.548311076197958	16.66259358823399	45.592150855308745	26.673982959135458	31.36032112968837	24.44796495139744	37.77173430028973	30.585529374342407	16.18437237003949	20.291972495680707	27.090580063500315	32.218155575029634	7.338480054011213	19.712201852946972	7.028789923526766	15.046191808853179	39.91776939504621	9.990808456220277	36.771014634863825	31.867431485022305	0.0	30.579436639407284	15.443538423523599	29.314932575655078	59.430418865592166	49.05086574778045	54.14771496642842	44.7547440028643	46.426776780057246	15.958635217516198	14.842520853741798	38.4492853925672	25.450473378804848	58.47953216374268	51.49513459762767	54.93019639657912	76.55174898231205	41.37702747434624	70.43155333589449	81.31568782907443	73.14145052106979	87.93914611089126	23.084025854108955	63.99275405123359	106.06928445660705
2L_10794	49.268413330456056	25.05210838544172	36.812938275286236	0.0	0.0	14.212762207696779	35.000035000035	29.25285288447756	17.196135684389002	37.53626942032739	22.742339527209506	41.74186724938314	41.41455555969701	14.835881766923848	34.66134822939434	21.98500402875199	18.778602158412532	37.83149850565581	17.98612909724021	48.12754955693778	51.073240303426125	51.13141028099266	36.59218066918735	17.167639857251075	0.0	22.35726007306353	0.0	34.62214259129426	0.0	26.14945143680776	0.0	49.08168173474296	48.91868735787375	27.224607778478813	18.990430721959203	56.22213929456677	37.990044437497694	29.928918817807713	31.807049350909004	48.65611802027988	74.89911665134116	79.41045676894734	24.576666912433332	39.01510274627308	45.17735014188916	101.26325915799602	63.99275405123358	25.192692607582245	81.42692544143571
2L_10795	15.924361406566993	16.86927794092244	34.70409552946799	18.583860289016197	0.0	20.41688210730807	18.85431147825344	15.758338524830416	18.526912811113185	13.480377288799557	18.37674533138785	16.86457242406305	18.59147974792928	19.980004011984803	37.34372584327735	5.921595704237611	6.7439478126342465	20.379604092224504	58.1341270579481	20.7408206313091	20.634638955722192	32.13488572375567	30.975985726265776	36.992423489264105	0.0	36.1311706017526	21.288553570516207	40.40994333282561	16.38468621687426	28.17310910543617	149.28269664263215	17.626674093372017	52.70441406997038	36.66433725910614	54.560173392231036	15.143266660054106	55.54788929714963	64.4901249496171	68.53707611042303	55.33383192028201	71.3844106378911	71.29657092012502	48.54411777685593	28.022939578338825	59.10358633608524	93.9470805187091	106.06928445660705	81.42692544143571	18.276750949294442
2L_10796	34.59953204132914	38.48522167487685	24.236695568926134	40.377937494952754	9.190500698478052	29.111657763351335	15.362084327601568	49.218285234942414	30.190653979882963	10.98351922939629	32.44144319503297	22.901480122660328	21.207108622810367	32.558548409677705	9.128057518933113	28.94872697973107	16.484467510488244	16.60485968893563	31.577617784514334	33.79834219131551	22.41687542381905	22.442407172593335	36.710635300488015	39.55957011933804	0.0	29.43889466763488	52.03635606743912	37.99055301581674	0.0	20.659354785395216	0.0	25.133205991756306	42.94241422252759	35.84796876446989	41.67604377651638	37.015216338516495	26.202704119065086	22.519352568613655	59.831275802237684	42.711922321250604	63.22007667330899	58.09090064132354	28.765596346769264	62.789330380332096	59.487220162201815	56.79222687260022	75.62008469449485	66.34489393110084	131.04520463900025
2L_10797	5.436304182964254	17.276647501105707	15.232350465919518	19.032634624168907	46.20858555519616	10.454960682813482	12.873077888557765	21.518507261151296	25.299082592017506	13.805909619612676	21.957271150341438	23.02910447009311	22.84852569887928	4.0924986545910675	30.59641983642389	30.322969952969075	24.173816648507525	34.786238564024075	29.76899261728983	21.241682553675076	28.177248984738497	37.612455364593984	17.304006886994742	35.51788029290412	0.0	49.338250712321	0.0	19.1011325379834	16.78035356204955	34.62414052784502	0.0	22.56541714430133	15.422043497873686	18.774864961783763	41.90829417527096	38.772388631160204	35.930080064195074	42.45908889871738	62.671563404820695	80.53114765833318	38.14343201886828	36.50914188912904	49.71639059004317	50.22439542384009	46.28830134396302	74.4896296468726	76.04149693118245	145.93822643358246	127.28314134792846
2L_10798	7.301148653211866	16.242203742203742	17.047987527692328	29.821751133226545	62.059763552300865	28.082763414126863	34.577997155959736	12.643800654226371	27.606769179802892	23.177280702364317	29.489391191518852	17.39750693725589	38.35797193730774	27.48185167220197	25.682545756665586	14.253687123422678	23.190207239287	18.68765913709734	6.663468201929741	28.52833041512287	28.382280942007906	37.88614266974176	23.239892825360922	39.75147378589062	45.195697369610414	12.424315213159836	58.56343884512899	32.066870113142606	45.07321580492312	31.00096296741218	51.333384666718004	51.520459683724994	28.479480534275055	45.387552967904696	53.93914023355648	46.8654194389949	42.22344647876563	28.512028512028515	60.602489752287326	40.05784352605162	61.90047257809066	34.3231475306947	48.56063250223835	48.18081295485699	57.3847612375502	64.61059092638041	85.71324360798046	51.333384666718004	90.50069509561649
2L_10799	14.18357230288735	24.040310793137934	19.870957998756076	5.5174483787529685	20.09339409575708	18.1849881558899	22.39097554121787	16.3749814611817	19.251893423718222	42.02364250127121	24.551806767460018	30.042006235218395	16.559131665630066	17.795867870663905	3.3261455328368728	7.911404923109056	36.04035438480467	0.0	17.259710313022108	41.565408712663874	6.126313558205799	44.977468332795645	25.081647031499287	30.889271229423887	117.06586125354124	32.18145189838385	56.88411567953765	24.91787483751469	14.593576199628446	17.565334260782983	0.0	23.549692205522877	26.824556003302103	39.18760182653413	21.260692229915556	33.71965947190292	36.45571307895579	41.02879708695541	37.0629568827001	38.909173538026714	55.28777841543015	63.502707755458694	47.16814263646334	56.15905742638015	52.64261270860796	37.78968152745893	47.237101909323655	60.4380428469461	84.64980051948932
2L_10800	25.301530995640547	29.483154933443117	23.631360232910687	9.84236468717028	0.0	8.109875841855798	29.956802291096235	27.124223099656067	26.983561614264588	32.127585065813356	17.032177189145735	29.0283410392414	20.67744020379685	25.396293284013733	29.66691764878998	21.169278014716884	50.89704706048123	10.793424645705835	38.48616961008892	70.02766504696797	21.85699188777746	14.58792397065785	31.319532157777065	49.59196830522204	52.2073257319467	33.487567501368204	33.824464558726035	32.102808007921986	78.09876369657067	47.00118980154755	0.0	28.006262200227972	26.916354736022342	20.389034427758446	46.053162687402505	36.09072486416353	9.290278466806763	36.59484927496455	48.614108981164954	30.077052781988566	41.9159432467991	67.96802783970419	38.56482747498544	66.78666003252509	49.715544227776746	60.18889683382327	67.41156445388206	97.03179731998176	69.69393906658907
2L_10801	6.948659481984385	8.83317315846006	27.58238900157106	4.054571285850519	7.382950699608408	25.056531711630058	24.68146512467842	22.347697860500165	24.252879928437835	35.29330278697977	18.04222602579076	16.55757981167409	14.602441236125856	28.77057324844096	19.554102902977675	19.37934169926595	24.27767837417243	35.57089056170882	44.392357411747994	13.575511406484072	9.004008134220948	30.047544229233917	25.80422079639567	31.77915605154579	0.0	27.590469148337398	27.868039260493713	24.41498143952765	42.8971444443372	18.440175093150543	0.0	20.190110076480135	32.03262794201207	35.996921543269615	37.943286393024145	24.77934611765878	34.444249685600546	45.22584657131551	40.053254807592175	49.561079455560105	40.62896894240356	69.99873068968348	37.55065728092802	50.440182299989765	70.54347833507379	47.606154285595274	62.483077499843795	62.1791942198221	62.20604652342368
2L_10802	0.0	39.29828973843059	0.0	0.0	131.3853268866933	59.45338557304145	0.0	0.0	35.966565480729116	0.0	71.35008633360447	0.0	0.0	0.0	0.0	34.48703977045427	0.0	0.0	112.85662694113398	0.0	80.1166498421702	0.0	32.800435589784634	26.930223790159697	0.0	0.0	0.0	0.0	0.0	32.81572004252917	0.0	0.0	0.0	0.0	39.719422002971015	0.0	0.0	26.82763246143528	28.511147858812794	0.0	72.30239754750268	0.0	51.403310373188035	0.0	0.0	35.299516396625364	61.774153694094394	79.03763772308375	127.73132142309723
2L_10803	0.0	0.0	0.0	0.0	0.0	0.0	0.0	0.0	0.0	0.0	0.0	0.0	0.0	0.0	0.0	0.0	0.0	0.0	0.0	0.0	0.0	0.0	0.0	0.0	0.0	0.0	0.0	0.0	0.0	0.0	0.0	0.0	0.0	0.0	0.0	0.0	0.0	0.0	0.0	126.76199168441335	0.0	0.0	0.0	0.0	0.0	0.0	0.0	0.0	0.0
2L_10804	6.2891341371685305	39.97390503479329	17.621952723825235	44.036826530132934	13.364410041483128	9.07132602224773	29.78513007166302	24.894261623753106	7.316980370005063	31.943472830479184	10.886510307347958	13.320918237535949	8.810976361912617	9.469033420006552	30.971751992368564	17.539970083827026	19.97580530461505	8.04867840700557	22.95937109690691	6.143502386136327	32.59760537990879	27.1956104109148	26.691471941257408	30.13252833827324	0.0	21.404353930980946	0.0	25.780599730408586	58.23840473361754	26.703909719422022	88.43609607697476	10.442162947864368	22.3017552373442	8.688082210109105	4.040227739557223	13.456462959740056	31.1750067892237	43.66216400600355	34.80157303110101	13.802165283689705	22.063625612633338	16.8946315618749	52.2870349068245	83.00491057050935	16.476880465175288	61.04085428470891	37.70170411702609	56.277515685347595	38.97818261191935
2L_10805	0.0	0.0	0.0	0.0	0.0	0.0	0.0	0.0	0.0	285.8531286624932	0.0	0.0	0.0	0.0	0.0	0.0	0.0	0.0	0.0	0.0	0.0	0.0	0.0	0.0	0.0	0.0	0.0	0.0	0.0	0.0	0.0	0.0	0.0	0.0	144.61943395953548	0.0	0.0	0.0	0.0	0.0	131.62744168904334	0.0	0.0	0.0	0.0	128.52644431591798	0.0	0.0	0.0
2L_10806	0.0	0.0	0.0	0.0	0.0	0.0	0.0	0.0	0.0	0.0	0.0	0.0	0.0	0.0	0.0	0.0	0.0	0.0	0.0	0.0	0.0	0.0	0.0	0.0	0.0	0.0	0.0	0.0	0.0	0.0	0.0	0.0	0.0	379.0175864160097	0.0	0.0	0.0	0.0	0.0	0.0	320.84188911704314	0.0	0.0	0.0	0.0	0.0	0.0	0.0	0.0
2L_10807	0.0	0.0	0.0	0.0	0.0	0.0	0.0	0.0	0.0	0.0	0.0	0.0	0.0	0.0	0.0	0.0	0.0	0.0	0.0	0.0	0.0	0.0	0.0	0.0	0.0	0.0	0.0	0.0	0.0	0.0	0.0	0.0	0.0	0.0	0.0	0.0	0.0	0.0	269.9055330634278	0.0	0.0	0.0	0.0	0.0	0.0	0.0	0.0	0.0	0.0
2L_10808	0.0	0.0	0.0	0.0	0.0	0.0	0.0	0.0	0.0	0.0	0.0	0.0	0.0	0.0	0.0	0.0	0.0	0.0	0.0	0.0	0.0	0.0	0.0	0.0	0.0	0.0	0.0	0.0	0.0	0.0	0.0	0.0	0.0	0.0	0.0	0.0	0.0	0.0	0.0	0.0	0.0	1572.3270440251572	0.0	0.0	0.0	0.0	0.0	0.0	0.0
2L_10809	0.0	0.0	0.0	0.0	0.0	0.0	0.0	0.0	0.0	0.0	0.0	0.0	0.0	0.0	0.0	0.0	0.0	0.0	0.0	0.0	0.0	0.0	0.0	0.0	0.0	0.0	0.0	0.0	0.0	0.0	0.0	0.0	0.0	0.0	0.0	0.0	0.0	0.0	736.1059992638941	0.0	0.0	0.0	0.0	0.0	0.0	0.0	0.0	0.0	0.0
2L_10810	22.4542998861567	0.0	10.48603836421996	0.0	0.0	0.0	0.0	0.0	0.0	0.0	12.956153784362959	35.67008029335074	15.72905754632994	0.0	0.0	25.04940996114837	14.26405330191438	0.0	0.0	21.93434611520796	58.19214464239472	0.0	11.912178654090583	19.560571755512413	0.0	0.0	0.0	0.0	0.0	11.917729529511874	0.0	0.0	47.774808661891306	15.509671055386589	14.424956328444717	16.01468226069661	0.0	9.743027645840947	10.354432214709508	12.319579754495415	0.0	0.0	0.0	0.0	29.413970753688883	0.0	11.2173015659353	0.0	61.851142854492096
2L_10811	0.0	9.254323619995262	16.9985116103234	25.48731751080662	0.0	3.500157857119356	0.0	18.0101519624582	25.409215414246436	18.488013296579165	8.40108810893187	23.129355546766398	10.19910696619404	21.92167604366359	20.486408804239048	12.181989172648022	9.24916225712856	37.266849274228115	0.0	7.111384188263941	47.16651856379838	18.888095588874155	15.44829802238613	15.85444352488672	90.12906482082342	8.258838609079437	29.19673930815407	4.263174274301159	0.0	15.455496670113243	204.73762872878405	36.26183949059368	15.489179259369404	15.085277071283967	4.6767478643630875	15.576469562020828	24.05766140285035	3.158809128958383	13.428135973304865	19.970794709816364	25.53965286503826	9.778153258862918	6.052462747091791	19.2163938899554	14.30455542872183	12.468983403783088	21.820720956620406	18.612511702616736	25.06612443626286
2L_10812	0.0	0.0	0.0	0.0	0.0	0.0	0.0	0.0	0.0	0.0	0.0	0.0	0.0	0.0	0.0	0.0	0.0	0.0	0.0	252.24498032489151	0.0	0.0	136.9900545220417	0.0	0.0	0.0	0.0	0.0	0.0	0.0	0.0	0.0	0.0	0.0	165.8869977771142	0.0	0.0	0.0	0.0	0.0	0.0	0.0	0.0	0.0	0.0	147.42739200943535	0.0	0.0	0.0
2L_10813	0.0	0.0	0.0	0.0	0.0	15.433968466859026	0.0	7.9415880317091725	0.0	0.0	18.522325885506095	16.998173546252456	0.0	12.082971347650043	22.583737676336646	17.905519734568575	20.392120076959863	41.08210258201015	0.0	15.678847040304046	62.39431962114168	13.881196392554681	0.0	13.982054033647813	0.0	0.0	0.0	9.399247120305663	0.0	8.518888932429878	0.0	26.6494688760853	0.0	22.172875256512448	10.311074816127759	34.34227110017755	0.0	27.857578131801166	7.401431436839885	44.03067352840683	18.769543787468702	21.55841468041806	40.03255981531646	21.183702953643703	42.05068579412195	18.327354034079715	0.0	0.0	0.0
2L_10814	0.0	0.0	0.0	0.0	0.0	0.0	0.0	0.0	0.0	0.0	0.0	0.0	0.0	0.0	0.0	0.0	0.0	0.0	0.0	0.0	0.0	0.0	0.0	0.0	0.0	0.0	0.0	0.0	0.0	0.0	0.0	0.0	0.0	346.53036472320883	0.0	0.0	0.0	108.84353741496598	0.0	0.0	0.0	0.0	0.0	0.0	0.0	0.0	0.0	0.0	0.0
2L_10815	13.322657443835007	5.645277837994075	10.36935002632778	10.365100292710434	18.873764712099593	4.2702988120242225	31.547831244341108	4.394586396909376	5.166668991667713	16.916952986095957	10.24958245763463	9.40617190672746	9.332415023695003	6.686277518628805	12.497020241736111	14.862396501986359	16.926387984972752	5.683335890834484	8.106039972504313	4.338052266588929	0.0	11.522024926748728	14.135544320939053	15.47432181366789	0.0	20.152067501365302	0.0	18.204206992235907	13.707774912852821	18.856174996617675	62.44653015855174	7.373424114931036	9.448634388871776	12.269663900164199	22.82309731683109	12.66917706410192	31.797000124252897	19.269215020353112	26.621941804435213	4.872995127979471	18.176171765861827	17.894465599679332	11.076282356589834	46.88916748869238	29.086652920314496	17.74796120295681	19.966456353326414	11.353914574282134	15.29071627219677
2L_10816	6.748371449260007	0.0	6.302906995249814	7.875404795806505	0.0	3.2445736938400795	7.990015676410756	10.017022259826865	7.851271788260621	25.70700695888678	11.681451490436395	17.86702715180648	14.181540739312082	25.40117343260789	9.495237900811794	7.528300764649509	12.860672193040404	17.27279793417337	12.317940834466583	6.59210555806788	26.233430309580708	5.836290873733598	3.580062916025686	5.878696046429941	0.0	15.311543985472406	0.0	7.903748154968791	20.830338972106095	21.490386991725483	0.0	5.602328776025619	28.71629544473405	13.983738776301664	8.67049642493756	14.439064021365963	18.58412737114881	14.640752534680283	18.671405054349346	22.215014684124704	19.728940145552226	9.064145142343335	22.4420294327216	35.626396666081796	26.520052032342086	23.116977686337286	13.48490365036342	17.253412077906056	9.294310859379866
2L_10817	9.18371470239254	5.8371936640765085	4.288745816328456	32.15241100212635	19.51539374258415	8.830942208547997	0.0	13.631951841040536	10.684628239045049	0.0	10.59802537591196	0.0	6.433118724492684	6.913582978205621	6.4609333205837585	15.367655797294471	5.8339381182515915	35.25927318884867	0.0	17.942111571226594	0.0	7.94248370996591	9.744062455542714	0.0	0.0	10.418576739068829	0.0	26.890105516774046	28.347563810366136	19.49720605037298	0.0	15.248179367383534	13.026464565411088	12.68678113526392	0.0	13.099876075172329	15.174445424601215	7.969715082685793	0.0	5.038656573229819	10.739477459984707	0.0	22.905659224872494	12.120800748580653	12.030190967251412	15.729700821090383	4.587829406151362	11.739900163889004	25.29685863609457
2L_10818	33.17241028521639	17.570394026628282	12.909448993734271	19.35623735392493	0.0	7.974541012001152	26.183905277104266	16.413282065534954	16.080769201081658	21.060967288105605	9.570257171950724	8.782746470214192	11.618504094360842	24.97248864167975	3.889579505338837	21.586975775712556	3.512118917536853	14.151076896951858	10.091713492217272	16.202133496938877	14.328166596458649	9.562990461873312	5.866072863664254	16.85682773766923	0.0	6.272140656517506	0.0	16.188249920677578	17.065661840497498	11.737612710426053	155.48714121342164	9.179634430238451	11.763192812846032	11.456450974791226	14.20694691290147	15.772646760534945	3.0450818274388665	16.79261125104954	10.197942055293243	6.066694816130614	29.09397483177217	0.0	13.78955303462097	21.89071570965322	28.969427115094085	9.469517622772296	11.04777055990101	14.135194655765604	7.614545609605292
2L_10819	7.6812171964018106	9.764404449443822	7.174174978845151	8.964043428997606	0.0	14.772319774928937	0.0	11.401702502217631	17.873148900309832	0.0	8.864140209424177	16.269467943657205	5.3806312341338645	0.0	16.21168570729153	4.284479131587494	4.879479301004832	9.830231895170407	14.020683312021896	22.510050737654364	19.906499173382624	0.0	4.0749447539364985	3.3456620981650715	0.0	34.85620074383132	30.80600840387909	22.49076191954155	23.70977340569556	8.153687219666041	0.0	6.3767539261673924	16.342913549255908	26.527915059738213	19.738085474792243	10.956676752287617	4.230612372679721	19.997500312460943	3.5420673630371105	0.0	26.947350267048243	20.63421317618317	6.386063055986615	0.0	15.092995491722247	8.770833470377607	7.6744792865804055	9.819199087207254	10.579088738454248
2L_10820	36.48046228041802	23.187079540957658	5.678727147382277	28.381999000953634	0.0	5.846524066047013	14.397521322729078	0.0	0.0	0.0	14.032842464503924	0.0	0.0	0.0	0.0	6.782769594743082	7.724715846327593	0.0	0.0	11.878572480673563	0.0	0.0	6.451055199098917	5.2965260085909645	0.0	27.590469148337398	48.769068705863994	21.363108759586698	0.0	0.0	0.0	50.47527519120034	17.248338122621885	8.399281693429579	0.0	8.672771141180572	20.092478983266986	5.276348766653475	11.214911346125808	0.0	0.0	32.6660743218523	10.109792344865236	0.0	23.89375879091209	27.77025666659724	18.22423093745444	15.544798554955525	16.747781756306377
2L_10821	5.624363392368526	14.299441749794088	10.506190904317755	0.0	0.0	2.7041578319576827	13.318398968623184	2.7828626863196138	9.815347145926076	21.425250514741645	3.245263375839793	14.891096940743262	0.0	4.234071317850463	11.870568073948892	9.411581641392388	10.718599950765899	14.395842480691575	0.0	0.0	21.863992846101542	14.592596592044991	17.90260802209898	7.34931155324025	0.0	12.761254788660858	0.0	9.880951008598075	0.0	8.95547516855697	0.0	14.007616407961557	15.955541479222294	3.8848695596772296	18.065848572779895	12.034094997948188	9.293254212632135	12.20219029315762	7.780748871143019	3.085814019223387	16.44288989709382	7.55442205649499	28.05613096601935	14.846233844513907	7.367624961366016	12.84441083490276	19.668004090944848	21.569528295985695	11.619377092940299
2L_10822	15.962965919067761	10.146103896103897	14.909240001490923	0.0	0.0	7.6748915921562615	0.0	31.593081115235762	0.0	60.808756460930375	0.0	0.0	33.54579000335458	0.0	11.230276826323768	8.903926631644556	0.0	20.42900919305414	0.0	0.0	0.0	27.61096155173604	16.936952195452427	20.85868242656006	0.0	18.109380659181458	0.0	0.0	0.0	25.417266796577145	0.0	0.0	0.0	11.025966150283919	0.0	0.0	0.0	20.77922077922078	14.722119985277882	26.274303730951132	18.667164457718872	0.0	26.542800265428003	42.13631096597493	20.91065920853155	27.34107997265892	7.974481658692185	20.406081012141616	0.0
2L_10823	0.0	0.0	0.0	0.0	0.0	0.0	0.0	0.0	0.0	0.0	0.0	0.0	0.0	0.0	0.0	0.0	0.0	0.0	0.0	0.0	0.0	0.0	0.0	0.0	0.0	0.0	0.0	0.0	0.0	0.0	0.0	0.0	0.0	0.0	0.0	0.0	805.9316569954868	0.0	0.0	0.0	0.0	0.0	0.0	0.0	0.0	0.0	0.0	0.0	0.0
2L_10824	0.0	6.949386230208148	0.0	25.519057632239758	0.0	21.027100252482906	12.945218424670479	5.409774163567768	19.080643704596017	13.883277730806022	6.308662677068389	5.7895398068493735	0.0	32.92346364714607	15.383940857977764	6.098579884688052	6.94551038735806	0.0	0.0	21.360720625271014	28.335153866969286	9.455808750594533	5.800326094333023	9.524512523543404	0.0	0.0	0.0	0.0	33.748780825292684	5.803028948990215	0.0	9.07674936190452	7.754234199584683	7.552031609783506	7.023857938258884	15.59586740705448	18.06571584796857	9.488228666310858	15.125465738299193	17.996098445856937	0.0	14.685495429873821	18.1800001818	28.86048696299653	7.161184660456009	18.726767104560906	21.847894955321056	13.976767816535354	7.529202009995768
2L_10825	16.50306626971291	0.0	23.120531957199272	0.0	35.069015823139935	0.0	19.53949322370375	24.49651496247134	9.600098305006643	0.0	9.522285958056235	43.69361339191773	0.0	0.0	11.610248598642993	0.0	31.450628802905197	21.120216271014616	0.0	0.0	0.0	0.0	8.755003484491386	0.0	0.0	18.722104064943235	66.18659324367256	38.657053945918776	0.0	26.277249507739526	0.0	0.0	0.0	0.0	10.601800609815571	0.0	36.35781911257835	14.321518080916576	7.610118413442513	9.054427977458095	19.29876024764169	22.166264718399773	0.0	0.0	10.809081357793563	0.0	16.48858989579211	21.0965123245825	0.0
2L_10826	8.155718769611955	10.367593391281268	7.617354389986073	0.0	0.0	3.9212172556302307	14.484454800293166	10.088361944600367	2.3721561998437224	10.356035316151635	18.82343197282273	8.63725121207626	17.139047377468668	6.139698399595517	2.8688584554008703	4.549149695684631	7.771358347954281	15.656230918968568	7.443400383483988	7.966864218343067	5.284052149367472	17.63356810665911	10.816678712841194	8.880844817005753	50.48567216623922	18.504708523083696	0.0	4.776022456857592	12.58721365662333	10.82171910366731	0.0	6.770673235122461	11.56832338553925	16.899994563835083	5.2393478164625025	2.9083793608603683	4.491955357150879	19.4634286598987	3.760875983234015	15.661258610336251	16.690335151467178	5.477219150110859	3.390278714813145	21.528073415035962	10.683569498088577	25.60977455249829	18.334270418265824	5.2128864638541055	8.424453154704972
2L_10827	7.687943306030885	0.0	3.59022854676883	0.0	0.0	0.0	9.1024609413401	0.0	0.0	19.52411912055558	17.743804307131057	12.212785809719911	5.385342820153246	0.0	16.225881579189334	8.576461729254826	19.535008199819693	0.0	0.0	7.509920605119364	9.961965216802248	0.0	12.23553902035749	26.788733997917173	0.0	26.165042108274434	30.832983892849214	4.502091221372328	0.0	4.080413525428321	0.0	6.382337773738467	16.357224331698337	10.6204577629705	9.877684631211705	10.966271040161773	16.93726774771601	6.671670419481277	14.180675992824579	8.435999446598435	17.98063126400242	0.0	12.783310110319967	10.146659821053507	5.035403924996651	13.167770564765679	11.521799244169971	19.65559467018895	21.176704777676363
2L_10828	9.90929035608044	9.44755723960013	6.9413786688656955	0.0	0.0	14.292969669365498	0.0	0.0	11.528786226328519	18.874049691598028	8.576505862899408	15.741536562866974	3.4706893344328473	7.459802852330219	13.942781612817319	2.763634112530759	9.442288105612622	0.0	27.131446431672163	4.839914972373764	12.840366001792514	0.0	2.62847734410238	6.474196012758482	0.0	0.0	0.0	5.802921190527311	15.293606660671571	7.88910651135295	0.0	16.45288879821519	7.02782174070711	10.266842069959631	12.731733463706284	10.601141248192505	10.915552916417427	17.198753090400945	13.708520302318568	24.46535053954253	14.484961133952284	19.96464926104178	20.59613451747376	19.617639134835954	25.96131504445226	22.629938276843347	9.900597996118965	19.001147669319227	13.647740889450567
2L_10829	10.114782552404687	3.2144914417379855	9.447099079285723	11.804034146709979	10.746956461929981	4.863122552633576	5.987909213715666	5.0046643471715635	14.70982804799405	0.0	2.9181198903720715	2.677995659504635	14.170648618928585	0.0	10.673938227784689	2.8209444973528255	0.0	0.0	27.694080113434953	0.0	6.553320436398715	8.747712473188262	18.780894571570233	13.216907067520774	0.0	0.0	20.282988252093205	17.769774797720732	31.221510371785744	16.105410988614548	0.0	12.59555830232027	7.173559979569702	27.94599715509749	3.2489388965563846	21.64196116566489	11.141912308693366	10.97213078779899	9.328532248735984	16.648464345648758	11.828272409844908	20.378662724980437	4.204648659558007	0.0	23.18722291268619	8.662208516683414	17.685342388228634	12.930120457002177	13.930758557664982
2L_10830	17.677109910377055	11.235618408437201	8.255116108208064	41.258664319507105	25.042572373034158	0.0	0.0	5.830937789724722	0.0	0.0	13.599613770968903	9.360403620604123	4.12755805410403	13.307487235901828	45.5994461739992	13.146737308468472	29.944938743884677	7.540909433677702	10.755463775598004	5.755925725534437	22.905834115949332	5.095982836729806	0.0	7.699513647387941	0.0	13.369341426241343	0.0	13.802384361898516	18.188101344100687	6.254808383945158	0.0	9.78339562095212	4.178959773333221	20.349937525691796	22.712045333242486	16.81004231928154	16.22681188581517	10.226909555768614	10.868679183762191	3.2328561637635618	24.11697421550928	0.0	14.69651692548866	15.553671833077994	0.0	3.3641149854502026	11.774402449075708	7.5324460111932146	12.173052108778396
2L_10831	6.04657799964688	3.8432211727666274	5.647439394504138	0.0	0.0	11.628623624479184	14.318196136377956	2.9917690450033865	14.06956555995464	15.355746581043025	3.4888816320150946	12.807163815151643	16.942318183512416	9.103836538794178	17.01557094897541	13.490797926734176	7.682155428441491	7.738261057975052	0.0	23.626251600678547	7.8350993647301435	5.229348778737886	3.207756097623566	13.168360117777814	0.0	27.438455544214328	0.0	14.163603787347652	18.664098486714895	12.837003432614718	0.0	15.059152350432498	12.86497946749277	8.353004659305999	23.306437704222663	17.24997455628753	3.3302961032871354	0.0	5.576560600484045	6.634925184583619	3.5354478139619077	24.36457196319975	0.0	7.98036192537404	3.960352122827945	13.808626248817637	21.144458943502006	0.0	8.327753738328655
2L_10832	0.0	0.0	0.0	0.0	0.0	0.0	0.0	0.0	0.0	0.0	0.0	0.0	0.0	0.0	0.0	0.0	0.0	0.0	0.0	0.0	0.0	0.0	0.0	0.0	0.0	0.0	0.0	0.0	0.0	0.0	0.0	0.0	0.0	0.0	0.0	0.0	0.0	0.0	0.0	0.0	0.0	0.0	0.0	0.0	0.0	0.0	0.0	0.0	0.0
2L_10833	0.0	0.0	0.0	0.0	0.0	0.0	0.0	0.0	0.0	0.0	0.0	0.0	0.0	0.0	0.0	0.0	0.0	0.0	0.0	0.0	0.0	0.0	0.0	0.0	0.0	0.0	0.0	0.0	0.0	0.0	0.0	0.0	0.0	0.0	0.0	0.0	0.0	0.0	0.0	0.0	0.0	0.0	0.0	0.0	0.0	0.0	0.0	0.0	0.0
2L_10834	7.783361042098643	0.0	14.53915248372342	9.083246134170444	16.539642214459615	0.0	0.0	11.553320886555632	18.110823752707567	0.0	8.982014414336732	4.1214543128546515	5.452182181396282	0.0	5.475755544750064	8.682907176249124	4.944365993837342	9.960953063989162	0.0	38.01564419790032	20.17121325813505	20.194187305126093	4.1291328490686325	10.170456856922012	0.0	8.829928512898759	31.215662770951955	4.557968240077303	0.0	12.393170867125379	0.0	0.0	16.56023952730452	26.880679887660268	5.00014000392011	5.551188620507423	4.28687051593344	10.131712259371833	14.35667729060786	17.0814031347791	4.550948781802029	10.454302154422587	12.941968214526064	20.545187084473593	0.0	35.549867576743274	7.776533532412592	9.949773543154159	16.079652164964365
2L_10835	0.0	0.0	27.702979732500026	0.0	0.0	28.521556592472592	0.0	0.0	0.0	0.0	0.0	0.0	0.0	44.6580089673282	0.0	16.544458268258467	0.0	37.95930762222897	0.0	28.974085577859167	0.0	0.0	0.0	0.0	0.0	33.64918703564122	0.0	0.0	0.0	0.0	0.0	49.24749822709006	21.03597994008953	0.0	38.10917516501273	0.0	32.67290501333055	12.870012870012872	0.0	0.0	0.0	0.0	49.31939238508582	0.0	38.85426542125795	33.8684549210865	0.0	37.916704583371256	0.0
2L_10836	5.6973596726069236	7.242514137387596	5.321273199753413	6.648865437601728	0.0	8.217761925410663	0.0	16.913881843004223	13.256981955259011	14.468879971235866	9.862146910485238	3.0168724626217043	11.972864699445179	17.156094295041072	8.016420836441366	9.533730656854974	3.6192374049633496	14.582680150784912	10.399507479325779	16.69629331157621	0.0	9.854658568108254	3.022493091336416	14.889390440763181	0.0	12.926877822906944	0.0	3.336397258148733	17.58615898942896	9.071704567240381	0.0	14.189415452841004	12.121966376897795	11.805869012309193	14.640254184093143	16.25370736906521	21.965690846080754	27.193226414511294	18.390707963439272	6.251727039594688	6.662518138705632	0.0	18.94683990393952	0.0	11.194869465956216	3.2527782792477624	34.15417193210151	7.283156753197852	15.693573560095007
2L_10837	11.270386720779548	14.326975976526683	5.26321052684211	19.728950525053136	0.0	2.709364811094957	6.672022076386646	8.36466364572192	22.946576436357343	0.0	3.2515122783606656	5.967908170603397	7.894815790263165	21.211121075624437	15.857900524975795	3.1432346902467936	0.0	7.211781165712307	0.0	5.504704320312139	0.0	9.747130201190513	8.968540154844836	7.3634629875532935	0.0	0.0	0.0	0.0	17.394268936270876	14.954532240176967	0.0	18.712784948932807	11.989698451090822	7.784700106105462	7.240254074996	16.07635626170057	12.414865062831632	12.225686166636104	15.591462115345639	12.367023578967153	13.17964114473091	15.137936880858382	42.16523148712086	14.874820944342883	7.38181165898097	12.86914333330116	5.630250208319258	14.407374270446585	7.761167155361491
2L_10838	0.0	101.46103896103897	0.0	0.0	0.0	0.0	0.0	0.0	0.0	0.0	92.10647508519848	0.0	0.0	0.0	0.0	0.0	0.0	0.0	0.0	0.0	0.0	0.0	0.0	0.0	0.0	0.0	0.0	0.0	0.0	0.0	0.0	0.0	0.0	0.0	0.0	0.0	0.0	0.0	0.0	0.0	0.0	0.0	0.0	0.0	0.0	91.13693324219639	0.0	0.0	109.9263493459382
2L_10839	0.0	0.0	0.0	0.0	0.0	0.0	0.0	0.0	0.0	0.0	0.0	0.0	0.0	0.0	0.0	0.0	0.0	0.0	0.0	0.0	0.0	0.0	0.0	0.0	0.0	0.0	0.0	0.0	0.0	0.0	0.0	0.0	0.0	0.0	0.0	0.0	0.0	0.0	0.0	0.0	0.0	0.0	0.0	0.0	0.0	0.0	0.0	0.0	0.0
2L_10840	5.2073732238951775	0.0	14.590893239893251	0.0	0.0	2.5036716344519236	6.165486592532857	5.153082625557435	6.058425027596127	0.0	18.027957756889382	13.78707136684474	7.2954466199466275	3.9201573707974937	25.644463690003857	17.42761440357475	3.307974401570891	19.992802591067218	28.515375490464457	25.433954125285624	13.495331290140177	9.007134551278067	2.76255151467937	9.072578358725213	0.0	0.0	41.76900071842682	0.0	16.07370759354094	8.291516452026944	0.0	12.969092059803078	3.6931495031236663	14.387381690761936	13.381157590562003	7.427924986871143	17.208505131576228	13.557024233180817	12.006473890721878	14.285159205242312	18.268577316272918	6.994337384453547	25.976050081824557	6.872767209752732	10.232084132288568	5.946063260167025	10.405610705292295	13.313575986569266	7.171944500624677
2L_10841	0.0	0.0	8.488697723416157	0.0	0.0	0.0	0.0	8.993889551438754	21.148042642913186	23.081308525542934	10.488314968293825	28.875779285093454	0.0	0.0	12.788099905751706	0.0	46.188363072865606	0.0	0.0	0.0	23.55396330763596	15.72052676341079	38.57276897515046	23.752122845979358	0.0	0.0	0.0	0.0	0.0	0.0	0.0	0.0	0.0	25.110895994435428	11.677345599217151	0.0	20.023146757651848	7.887212856156957	0.0	0.0	10.628302745078035	48.83003242314153	90.67416239742485	0.0	11.905654828874072	10.377911652838101	9.080672696233338	0.0	0.0
2L_10842	18.405935546094906	0.0	0.0	0.0	0.0	17.698911428452593	0.0	9.107020237620373	21.414055757918387	0.0	10.620243458461042	0.0	0.0	13.856153725711895	12.948956508339776	0.0	0.0	47.11092266742044	0.0	0.0	0.0	0.0	0.0	16.033927791206192	0.0	0.0	0.0	0.0	56.81398533062899	0.0	0.0	15.280146200438846	39.161321146330195	0.0	11.82423044952177	39.382017383222475	10.137505119440085	31.945692323050814	25.46278613805923	40.39375835645877	10.761992087783417	74.16637000118666	15.302452983213211	0.0	0.0	10.50845142205619	9.194894994299165	0.0	12.67494594135556
2L_10843	47.715387258082984	0.0	14.855221015978277	37.12283202660964	0.0	15.294168027847622	56.494621712013014	15.739306715017818	37.00907462509807	40.392289919700126	9.177275597257095	0.0	11.141415761983708	23.947048286828164	0.0	0.0	20.207408844378705	0.0	0.0	0.0	0.0	68.7773045899222	8.437793213314162	6.92770249674398	0.0	0.0	0.0	0.0	0.0	8.441725083404243	223.65360529611735	0.0	0.0	32.95805099269649	0.0	11.34373326799343	0.0	13.802622498274673	7.334389485419234	8.726368992767584	0.0	42.726278370248835	26.446630699248914	0.0	0.0	0.0	0.0	0.0	0.0
2L_10844	0.0	0.0	0.0	0.0	0.0	0.0	0.0	0.0	0.0	0.0	0.0	0.0	0.0	0.0	0.0	0.0	0.0	0.0	0.0	0.0	0.0	0.0	0.0	0.0	0.0	0.0	0.0	0.0	0.0	0.0	0.0	0.0	0.0	0.0	0.0	0.0	0.0	0.0	0.0	0.0	0.0	0.0	0.0	0.0	0.0	0.0	0.0	0.0	0.0
2L_10845	33.46746348978629	0.0	5.209709022121988	13.018934738683942	47.41223994386391	37.545530660484886	13.208399485400756	33.11854119449747	6.489520074032446	0.0	19.310760341877703	5.907243284498153	7.814563533182982	8.39820244874787	15.696702044416957	0.0	0.0	14.27694416287138	0.0	0.0	0.0	28.94414648053651	5.918248861180963	14.577224059222402	0.0	0.0	0.0	6.532894758331891	0.0	5.921006665869305	0.0	9.261283021104612	0.0	30.822268780971566	0.0	23.869405707493165	6.144332836051996	14.521691777092032	10.288648020206905	6.120655252868752	6.522833832112695	14.984056963390953	9.274803142303304	14.723615648847657	7.306774183413185	6.369163060128083	11.146035355224146	28.52184131303149	0.0
2L_10846	5.42287291876916	6.893585105444279	7.597358246590496	18.985611437944897	23.04720990476893	5.214565010112346	0.0	0.0	6.309144284451556	13.771799898501836	6.258006336857218	11.486103681037793	15.194716493180993	0.0	11.445309921824718	15.124026088340042	10.334610576371567	0.0	9.898481177048195	15.891901169326088	21.0807244180139	4.6899409677130395	14.384378794778929	4.724017020633325	67.13752450519645	6.152044078165412	43.49755108787375	9.526970058320936	0.0	11.512865339194917	0.0	22.509665650430296	7.691970428988884	11.237087182191763	17.418647079746396	11.602978561950044	8.960327255045561	7.059031147974941	10.002675715753965	11.90106407413887	9.512298133179785	29.1351521437645	22.542526476197345	14.314373706785801	10.655524303297423	9.288198878914395	10.836232025400129	20.79680893763661	3.7343725843277347
2L_10847	0.0	5.417822468793342	3.98062233049515	9.94747731975171	0.0	12.29472924957071	0.0	16.870091857650166	29.750984261729325	21.647130131722786	0.0	0.0	5.970933495742725	19.250636875236623	17.990249284887593	4.754523929518937	5.4148008165519625	21.817388458601506	0.0	24.979599993338773	0.0	7.371858666725641	4.522001799756716	14.850841857097773	0.0	0.0	34.18569670449884	14.974917014001548	0.0	0.0	0.0	42.45803730646212	0.0	11.77530365564302	10.951762960042492	6.079359964982886	4.6947475164785635	11.095700416088764	15.722652411461814	4.676656003890978	4.983951675604554	22.89796666056054	7.08666997377932	22.499971875035154	11.165885985138205	9.733070540428741	21.29109180718787	32.68935307770259	5.86985360585107
2L_10848	0.0	17.22332451499118	12.654447532129643	0.0	28.79122903998526	0.0	0.0	20.111336358078322	7.881562188678293	0.0	31.270716849913068	7.1743834334877254	0.0	20.39933742952029	0.0	0.0	17.213718645211486	0.0	24.730927508705285	13.235076128157889	0.0	0.0	0.0	11.802752401860113	0.0	0.0	0.0	15.86848202100987	0.0	7.191099145122133	0.0	22.495770795090518	0.0	18.71691784770418	17.407894828462602	28.989540573760983	14.924660314731236	5.878894767783656	6.2478132653571254	7.433573586431646	7.922021953507237	0.0	33.792917004595836	17.88192209204183	26.622367047898962	15.470775704693832	20.305393112410655	0.0	0.0
2L_10849	0.0	4.034965396136762	2.964599421843821	7.408461055201925	26.980067126407008	9.156595175023739	7.51627649675372	6.282066020744638	7.38575892735146	24.18280264172936	18.314736549840624	10.084599706941532	26.68139479659439	9.55804096480777	4.466125997453415	3.5409686532209004	8.065429994285642	16.248669640173212	0.0	6.201250420134716	16.45200907821861	10.980498086373697	20.20677593817535	2.765069977008443	0.0	21.605551762580916	25.4600633446376	14.870247794091679	0.0	6.738730652261957	0.0	15.810476654250172	13.506833106868765	4.384874463236555	16.312821184155844	9.055301177053323	6.992899409939148	5.5090727541920606	14.636959493678296	13.931903641381655	14.847347001800983	17.053438655370467	0.0	16.75702894525395	12.473820569080642	14.49755987945279	12.68536489452119	8.11521659918864	34.972952792634
2L_10850	0.0	0.0	11.341745505975116	0.0	25.80458702338928	5.838437587394113	0.0	6.00836604888647	0.0	0.0	7.006716638569733	0.0	8.506309129481338	0.0	0.0	6.773388170683964	7.714031592044983	31.081480100082366	0.0	11.862142919842755	0.0	21.004189285553004	6.442132577800025	21.156800985906926	0.0	41.32846208526888	0.0	7.111186963772058	0.0	12.890269007023909	0.0	20.162184613027193	8.612240750022822	0.0	7.801048304871209	25.98232682129615	0.0	10.53810182440888	16.79909956826314	6.662455994478157	7.100235443807318	16.31044651478379	0.0	48.08085276200459	0.0	6.9329617265847885	0.0	46.56989442604933	25.086926199280505
2L_10851	0.0	0.0	0.0	0.0	0.0	0.0	0.0	0.0	0.0	0.0	0.0	0.0	0.0	0.0	0.0	0.0	0.0	0.0	0.0	0.0	0.0	0.0	0.0	0.0	0.0	0.0	0.0	285.6326763781777	0.0	0.0	0.0	0.0	0.0	0.0	0.0	0.0	0.0	0.0	0.0	0.0	0.0	0.0	0.0	0.0	0.0	0.0	0.0	0.0	0.0
2L_10852	0.0	0.0	0.0	0.0	154.18773899099543	0.0	0.0	0.0	0.0	0.0	0.0	0.0	0.0	0.0	0.0	0.0	0.0	0.0	0.0	70.87875480203564	0.0	0.0	0.0	0.0	0.0	0.0	0.0	0.0	0.0	77.02202059568832	0.0	0.0	0.0	0.0	0.0	0.0	0.0	0.0	0.0	39.80955110750171	0.0	0.0	0.0	0.0	95.04845094787069	0.0	0.0	0.0	0.0
2L_10853	4.010795457052202	5.098544671408993	1.8730201006898146	28.083787042515112	0.0	1.9283647216473017	0.0	3.968980039602483	9.332576150321671	0.0	11.571165211708353	8.495204138693552	8.428590453104166	9.058088616488682	8.465032783661133	6.711502486164239	7.643551632318669	10.265833765353838	14.641974440969415	3.9179211197105124	5.197151337408939	6.9374275255618185	10.638789067495242	1.7469583271825841	0.0	4.550095643010416	16.085549385853724	4.697476632989674	0.0	0.0	0.0	6.659323652452562	17.06710843928689	5.540686507680361	2.5765911029793895	5.721097089019985	15.463284419282981	5.220909743522809	11.097075365787347	6.601583851997772	18.760969304240074	10.77428307920391	30.01070381769498	15.88051920828201	10.507868949010827	6.869618083582643	10.01819303855802	20.508624132805643	8.285905729593335
2L_10854	16.949095087813262	10.772890237175952	7.915137066428579	0.0	0.0	16.298032338555764	0.0	8.386194311476675	9.859560421358175	21.521760652195436	0.0	0.0	0.0	0.0	0.0	9.45397615329055	0.0	21.691032926987987	0.0	0.0	0.0	0.0	8.991625200288452	22.147249680710484	0.0	19.22810687750927	0.0	9.925459796925091	0.0	8.995815146793712	0.0	0.0	24.04111993153089	0.0	21.77667152286442	12.088302633074079	18.67023143618888	0.0	0.0	27.897426741357375	0.0	22.7653529540322	14.091254967167377	0.0	0.0	0.0	0.0	0.0	23.34343325878997
2L_10855	7.02651561063407	0.0	6.562690676926778	8.20000131200021	0.0	5.06745543299633	16.638672100856976	6.953259149011473	6.131155220004242	0.0	12.16291987919788	9.301721618447473	12.305045019237708	5.28962411137621	7.414948684847626	9.79823859024511	6.695371958041442	17.98472197867911	6.41282153887196	10.295713482648633	9.104893379422304	12.153684556586493	9.319051328030048	7.651244054026965	0.0	3.98565800822321	14.09014309949332	12.344269327268181	10.844446179555833	11.188072619541758	0.0	8.749855627382148	4.983313375163267	9.706732905412013	11.28482978075607	7.517095755020856	15.480079846251849	6.097677166104537	11.340568616110414	9.637766474605257	18.487887968329016	14.15660603864187	5.84175275949796	13.910546837506727	11.50546475059259	8.023259429084918	19.305968001235584	4.491134276381709	14.516084547482837
2L_10856	15.102576700952874	6.399492136304063	16.456586584214467	5.874943600541434	0.0	2.420407325507995	11.920883480516508	9.963414342534215	8.785411063526722	25.569431233571642	5.809468038630639	2.6657112757454398	7.0528228218062	22.738710987951517	17.708292013985304	14.04002192489824	3.197961491426905	0.0	9.189014349564808	0.0	0.0	17.415170703503236	24.036099015908693	13.156279053449577	0.0	11.422201103841516	0.0	5.896087356430273	0.0	10.687688637704456	0.0	8.358520341295103	14.281307482262616	13.908902253798523	16.1701775356132	7.18089537148208	11.090802619203947	26.212319790301443	13.9286112246035	13.810079369288152	5.887007139762259	0.0	12.55608384115717	6.644200410345818	6.594531287094239	2.8741578717435794	20.119105102205054	0.0	17.333569994342323
2L_10857	4.758607726551365	3.0245838172667443	4.444488889333337	5.553334221866809	20.224082837843305	13.72744837621445	0.0	2.354497915092096	8.304475281729324	0.0	10.982885918018248	5.039566899620646	10.000100001000009	17.91161335274952	10.043336999151338	10.617148287055839	3.022896932817627	6.089948539934838	26.05795288722118	9.296833963193833	18.498478500143364	16.46181989534398	12.622389847559397	16.581427764564452	0.0	0.0	38.16939577846483	2.7866602573480748	44.06548130521955	5.0513086677931085	0.0	7.9009536451049645	6.749756165058537	6.573746756266835	9.170988494994933	10.181692299077028	2.6209159577089003	10.323912762937153	8.777415709379765	2.6108160888930665	13.911843430549295	19.17472004908728	11.86873182600439	6.280479954278106	6.2335298453617085	19.01773403698949	11.886083773118434	12.166227161710449	3.276937243374852
2L_10858	10.899604289866256	3.463908841003813	0.0	25.439855094585383	34.74248867394869	5.24045980842451	12.905040838001732	10.78596810265653	9.510711914829672	0.0	6.28908271841827	11.543142060583603	19.08771415460896	20.513300208456158	19.170242875475086	6.0796519520850465	13.847907736929912	6.974522070875094	19.895271291919336	5.323606040376358	14.123605558768675	4.713230556627815	5.7823238407814	11.868689566116316	0.0	18.54778279804432	21.856776912249412	12.765706206845929	33.64403600584733	2.892509153345216	76.63363756887448	0.0	11.59525151260056	7.528592653825147	3.501029127512032	7.77373155050574	18.009645966379594	4.72939020425054	20.10469520025533	14.95020386097985	12.746046495028406	0.0	9.061787800115084	28.770913757028193	14.277917522895534	0.0	2.7225108083679093	13.93338864888627	11.25875086410913
2L_10859	3.6688805915116047	6.995850993970509	3.4266953618136267	4.281613723085776	0.0	8.819871240463735	17.37569643963292	16.337834467239556	4.268493354169273	9.317402438643741	4.2338956370128855	9.713749404304318	12.8501076068011	13.80983143995941	5.162266823633993	10.23226002382889	4.661299491056015	9.3906853791724	20.090649008325563	25.087465657051478	9.508202488581837	9.519031876382044	11.67821609799269	3.196065004766132	0.0	8.324412338110992	14.714278146942668	6.445534694701877	11.324810281115766	9.736381625656378	0.0	12.183250710588098	7.806080312076682	7.602525761792087	9.427760843162364	10.466762664324904	16.165783341321927	12.73555807613476	6.767376508067559	22.14229524616999	2.1452027688561177	4.92789503977797	21.351813836585418	14.52672651355174	12.0151092401717	12.567984943554036	10.996986825609781	9.380145889409018	5.053029012976684
2L_10860	29.36331523574338	0.0	13.71251170705687	0.0	93.59556731393201	0.0	52.14888158031971	0.0	0.0	0.0	16.942662641090024	0.0	0.0	11.052483824689922	0.0	8.189230179606197	0.0	0.0	26.79873081210874	0.0	19.02435497924443	38.09204561903383	7.788732196905381	0.0	0.0	0.0	58.8817184040699	17.195278176612703	0.0	0.0	0.0	24.376688085649928	10.412458298104514	10.140938766983536	9.431702214752315	0.0	0.0	19.111323459149546	13.540411357697046	8.05510983947777	17.16879674204913	0.0	24.412274491614387	19.377066079670744	0.0	33.52863764763078	14.668778970838469	0.0	10.11028296659967
2L_10861	0.0	9.755869130869131	10.751855770305955	0.0	0.0	11.069555180994607	9.08654754808601	3.797245326350452	8.928762759201982	38.979972090339984	8.85639183511524	4.063811595192348	5.3759278851529775	0.0	26.995857755585984	0.0	9.750428043791123	19.643278070244364	14.008427469965932	7.496791373292231	0.0	19.911751119040414	4.071382739291449	6.685475136717967	0.0	0.0	30.779080074854726	4.4942204325237745	23.689048079291982	8.146559870697802	0.0	0.0	5.442875928554634	5.300945264559576	9.86041595178651	10.947099237644009	4.226914284941365	6.66000666000666	0.0	8.42125119581767	13.461897445470342	0.0	6.380480833035578	0.0	5.026600771281622	8.7631666579035	11.501656238498345	9.81061587122193	5.284920641631645
2L_10862	4.5232515484220865	8.62497240008832	6.337003091823808	15.836014898522816	0.0	19.572752901171295	5.355492217934258	0.0	7.893743892215663	5.743571364161379	7.8297621788035805	4.790314750025808	6.337003091823808	10.215433272279093	6.364402116927432	12.615042883576779	11.49354938907475	17.36623656287446	8.256383835981982	17.67404292848287	0.0	7.823817029085431	14.397718249611803	9.850828897997621	111.99964160114688	5.131457682921073	18.140787019904074	13.244173556947962	0.0	4.801475781596231	0.0	11.265270073584745	19.24775907964915	9.372923311678756	5.8116001282038985	6.452077036509401	7.473863897948872	5.887981158460293	4.171646569759317	9.926750508001458	0.0	0.0	26.32400335443014	11.939706868256676	17.775676297824344	10.32979150607069	9.038567567811853	5.7822486124048895	12.459452270018758
2L_10863	12.816979935017912	8.14650677789364	0.0	14.957520641378483	0.0	6.162321716329844	0.0	6.34167686619696	44.73505662712585	32.549699322152506	29.581641633202434	6.786861992554812	0.0	0.0	0.0	0.0	8.14196327160368	0.0	0.0	0.0	0.0	0.0	13.599012711677132	0.0	0.0	72.70189315729782	0.0	22.51702850280525	0.0	6.802674811735974	0.0	31.921006150113854	0.0	0.0	16.467614377874114	9.141227392602005	0.0	5.561348627042057	0.0	0.0	29.976468472249284	0.0	0.0	16.916037249114023	0.0	7.317563982950076	6.402868485081316	0.0	8.826203232155624
2L_10864	10.622663346022106	3.375896638147092	4.960727163230495	0.0	0.0	7.660962569302982	6.288572531766725	10.511914466654368	3.0896868108067364	33.72133096744475	9.193931269847399	5.6249249424078	3.7205453724228716	0.0	14.946526931586384	20.738123128754715	13.49605527174476	13.594621967549639	0.0	5.188342003052821	20.647122100885966	13.780425456855555	19.72391589609554	9.253700612710652	0.0	6.025504756533455	0.0	6.220675347619115	16.394598307749565	16.914091637165672	0.0	4.409334384518651	7.533756881145193	11.005955322424963	10.23622127844262	7.576213870456592	8.776025303036153	2.3046121049750816	2.4492335123723037	20.39848142048031	3.105547626057284	0.0	4.4157713690215985	7.009973088713313	6.957569609614248	15.161921743257114	7.960008915209984	0.0	7.315123065972901
2L_10865	0.0	0.0	0.0	0.0	0.0	15.075679913164084	0.0	0.0	18.240186779512623	0.0	0.0	16.603573088928737	21.96450535933931	0.0	44.11894467484337	0.0	19.91873157517329	0.0	0.0	0.0	0.0	54.235817333767216	33.26901324106727	0.0	0.0	0.0	0.0	18.36210062431142	0.0	0.0	0.0	0.0	0.0	0.0	0.0	22.363359871187047	0.0	0.0	0.0	17.203413157170385	0.0	0.0	0.0	0.0	0.0	0.0	46.992481203007515	0.0	0.0
2L_10866	0.0	0.0	0.0	0.0	0.0	0.0	0.0	188.87168058021382	0.0	0.0	0.0	0.0	0.0	0.0	0.0	0.0	0.0	0.0	0.0	0.0	0.0	0.0	0.0	0.0	0.0	0.0	0.0	0.0	0.0	0.0	0.0	0.0	0.0	0.0	0.0	0.0	0.0	0.0	0.0	0.0	0.0	0.0	317.35956839098696	0.0	0.0	0.0	0.0	0.0	0.0
2L_10867	0.0	45.36875725900117	0.0	0.0	0.0	0.0	0.0	0.0	0.0	0.0	0.0	0.0	0.0	0.0	0.0	0.0	0.0	91.34922809902257	0.0	0.0	0.0	0.0	0.0	31.090177058558353	0.0	0.0	0.0	0.0	0.0	37.88481500844832	0.0	0.0	0.0	49.30310067200127	0.0	0.0	39.3137393656335	0.0	0.0	39.16224133339599	0.0	0.0	0.0	0.0	46.75147384021282	0.0	0.0	0.0	98.30811730124557
2L_10868	11.085392999352614	3.5229527417027424	18.118868057367443	0.0	23.556460123624305	2.664892913943146	6.562506562506563	16.454729747518627	0.0	14.076101032622773	3.198141496013837	5.869950081944503	7.76522916744319	4.172591746947332	15.597606703227457	3.0916411915432485	7.0419758094047	0.0	20.234395234395237	16.2430479754665	0.0	0.0	2.940443089488269	4.828398709851865	0.0	6.287979395549117	44.4586712192346	9.73747760380151	68.43502778462128	5.883626573281747	0.0	13.804222987896457	3.9309659484005692	3.8284604688485833	10.682117281102053	7.906238338298452	15.263857140066037	12.025012025012026	7.667770825665563	15.20503688133746	19.444962976790492	14.889460644177626	13.824375138243752	29.261327059704815	14.5212911170358	15.822384243436876	11.075668970405815	21.25633438764752	22.901322780403795
2L_10869	0.0	9.11326697254841	6.695766467735445	22.310074337167695	0.0	4.595743468357043	11.317376586837666	11.823757902408595	13.901067768817459	6.068738169753531	5.515357789532844	5.061513843113824	0.0	3.5979234225174603	6.724716662469324	10.663385187598271	3.036061426809212	6.116469818279682	26.1714333570621	14.0059814878274	0.0	8.266754955609594	20.283775084374167	18.73534349691023	0.0	0.0	0.0	2.7987959579788777	14.75246107931956	10.146613491647562	0.0	3.9676808587965873	10.168726285682906	16.50593735072443	3.0703091586401112	13.634710427724277	13.161649270476104	8.295098115457398	6.611730532310426	5.244372002185855	8.383457091789912	12.838816363841785	7.946946187253893	18.923492948791136	9.391014614609977	27.286506958741438	4.775138717779752	6.109605093455575	36.20328870674612
2L_10870	0.0	4.955912205024106	3.6412442277175883	0.0	0.0	14.99534769337813	0.0	3.8579472942672446	13.607244133917055	9.900774438576587	8.997968258767171	16.515099342451318	5.461866341576382	35.21874952307943	0.0	8.698329746722035	14.85944451433887	9.97864569820584	0.0	0.0	20.207041345627296	20.230056199096122	12.409401031303956	13.584695482069902	0.0	0.0	62.542215995797164	9.132128196815627	24.067736236865034	8.276789069341284	0.0	6.473028186153934	5.529884602368118	16.15705519357768	15.02706374179898	5.561048635819159	0.0	6.766472130592912	14.38217760551125	12.833807328617336	13.677096516534698	0.0	0.0	0.0	5.106954957678664	13.35487920511759	15.58069240597052	0.0	5.36940427533446
2L_10871	9.80964386087963	6.235035913806863	13.74315419131845	22.89586958512684	20.845493204369216	11.79103456895515	0.0	12.134214115488597	8.559640723346705	6.228084926166052	8.490261669864665	20.777655709050485	17.178942739148063	7.384788075044216	6.901287435171031	13.679216892191356	6.23155848161846	6.277069863787584	8.9528720813637	9.582490872677441	6.355622501445904	4.241907500965033	10.408182913406518	6.4090923657028105	0.0	0.0	0.0	2.8722838965403334	15.139816202631298	7.809774714032082	0.0	16.287440754434254	17.39287726890084	6.775733388442631	0.0	13.992716790910329	16.208681369741633	14.8975791433892	9.047112840114897	2.691036694976373	2.867860461381391	13.175924949931485	4.077804510051788	12.946911190662686	9.637594327954485	5.6005936629282695	12.25129863765559	6.270024891998821	13.510501036930954
2L_10872	16.970936705194465	3.595590942562592	10.567115980438155	0.0	0.0	16.31903495754875	0.0	19.59300294678764	19.74453208091573	0.0	3.2640825577873174	11.981959961082595	7.925336985328617	4.258624566472019	3.979801710359583	9.466159112250978	7.1871711869181985	0.0	0.0	5.525985393715407	0.0	14.677218608364841	0.0	2.463976661213065	0.0	12.83525691050232	0.0	19.876500675801022	0.0	9.007407692085971	0.0	18.78512818971477	12.036050378092463	19.53698899051596	25.438856617882205	8.069253561768523	0.0	12.272950417280313	10.434492257606745	15.51854279641658	0.0	7.598229916358685	4.703137933629317	0.0	11.115524385978434	6.459447588042271	11.304033279073973	36.15768220579217	27.26910083646019
2L_10873	4.012628544555425	7.651312353094802	13.11713299948356	14.04831120568226	0.0	9.64623029178689	0.0	5.956191023781879	14.005262243867096	10.190376615938971	11.57645367844131	2.124771693281557	5.621628428350097	3.0207428369125107	2.822967209542081	4.476379933642144	5.098030019239966	10.270525645502538	0.0	3.9197117600760114	10.399053270190281	0.0	10.643651402535232	6.991027016823907	49.678086002702486	9.104350422806034	0.0	2.349811780076416	12.385864260836392	12.778333398644813	0.0	16.65591804755331	8.537454381535422	5.543218814128112	15.466612224191637	0.0	13.260301486214589	8.705493166187866	3.7007157184199424	8.806134705681366	11.730964867167938	0.0	10.008139953829115	10.591851476821851	5.256335724265243	13.745515525559787	22.050097822252155	5.129499340346384	24.869078119853484
2L_10874	10.792417031945014	17.149222934410393	10.0800024595206	6.29741956935726	0.0	15.566774587655598	12.77813201599311	8.009923761545638	9.417183094524033	6.852041805677464	6.227235561998668	5.7148131098955695	3.780000922320225	0.0	7.59268869634674	6.019864348376773	6.855863357158601	20.717802807952875	9.849810095661356	26.356267151340848	6.992356654940484	18.667521639157737	8.588190265057316	4.700788909898804	0.0	18.36538296720922	0.0	3.1600419021556223	0.0	2.86406407255018	75.88001851472451	4.479797011437817	7.654148816553779	11.181834141345092	3.4665998306219317	11.545926423968728	5.944179400089638	16.390083999180497	19.906984614389266	5.921273121091219	9.465525923551365	0.0	0.0	0.0	3.534376940593839	3.0808428569888147	10.78294999946085	13.796367002677183	14.864042320901296
2L_10875	3.8693835414223314	7.378171630044702	10.841888938942274	4.515602309098397	0.0	11.162248679645508	4.581317935218332	11.487127333657781	2.250882458467842	34.393082470189796	2.2326382237487516	12.29352260440735	10.841888938942278	5.825813421916769	10.88876554337254	6.474869520587711	4.916037762052466	9.903882817258507	14.125730300256524	11.33935125303611	10.027822192673574	10.039243402460215	24.632852465840905	6.741457519969461	47.90465058347865	4.389669176972147	0.0	4.531853834118288	0.0	14.375859727754078	0.0	9.636795598425731	0.0	13.363334911097743	7.45723833109989	0.0	14.918082676866657	5.0368318327771835	8.921513873846225	6.36882637815034	11.312186482751631	5.197202657641551	12.867818550890615	0.0	7.6030382754687205	4.418273537523845	11.597968036000092	9.8927673483278	2.6645875777992956
2L_10876	0.0	11.328374224232933	6.658613074153478	12.479782751941853	0.0	6.85536398812171	0.0	3.5274451103085	2.0735900520761406	13.578894053394926	14.39747986512441	5.662607143605416	7.490939708422663	5.366938958314717	7.523327959169394	13.918033914669728	0.0	4.5618981145675095	0.0	10.446198941591122	13.85696014322554	12.331326718193116	17.019470841958896	9.315692516937093	0.0	4.043913667295899	0.0	10.437247614306127	0.0	1.8919335144292093	0.0	26.633238992482323	7.584226628826431	9.848609634845563	4.579908992628408	12.711613406277655	11.779756253283606	10.826904858573556	6.575043436380701	5.867181101105611	14.589643354083977	9.575682363125198	2.963568848149696	14.11386786314629	11.673632323073845	12.210794953278445	10.68444558411864	22.783890695651422	12.273546922506297
2L_10877	25.97524040084991	16.50993237531699	12.130298817781076	0.0	0.0	6.24436446107388	0.0	0.0	7.555106950093985	16.491526653605376	0.0	0.0	0.0	9.777197229533394	9.137059548044487	7.2443190050362505	0.0	16.62123529020677	0.0	12.68687770864839	16.829237097023917	22.464539724045594	0.0	11.313881000599634	0.0	14.733963554067753	0.0	15.211207617772773	0.0	6.893242967513525	0.0	10.781996653268239	0.0	0.0	25.030286646842683	9.262930124160315	7.153239559131539	0.0	17.967084301559545	0.0	0.0	0.0	43.1909471774716	0.0	8.506555151399668	7.414987172072192	19.464341326689503	0.0	0.0
2L_10878	0.0	0.0	0.0	0.0	0.0	0.0	0.0	0.0	0.0	0.0	0.0	0.0	0.0	0.0	0.0	0.0	0.0	0.0	0.0	0.0	0.0	0.0	0.0	0.0	0.0	0.0	0.0	0.0	0.0	0.0	0.0	0.0	0.0	0.0	0.0	0.0	0.0	0.0	0.0	0.0	0.0	0.0	0.0	0.0	958.4052137243626	0.0	0.0	0.0	0.0
2L_10879	0.0	0.0	0.0	0.0	0.0	0.0	0.0	0.0	0.0	0.0	0.0	0.0	0.0	0.0	0.0	0.0	0.0	0.0	0.0	0.0	0.0	0.0	0.0	0.0	0.0	0.0	0.0	0.0	0.0	0.0	0.0	0.0	0.0	0.0	0.0	0.0	0.0	0.0	0.0	0.0	0.0	0.0	0.0	0.0	0.0	0.0	0.0	0.0	0.0
2L_10880	8.220628516373848	5.225053504547886	23.033938204550587	9.593540860809235	17.468835597294426	11.85727633619647	19.46631160114306	4.067461285903481	4.782071440321661	0.0	4.743310982851982	21.764983449906584	17.27545365341294	18.565689121248802	5.783382260747259	0.0	10.444278728555284	0.0	30.010563718428887	0.0	0.0	21.328692209908457	4.361106604634286	10.741830837647969	0.0	0.0	32.969351690668354	0.0	0.0	26.17883284291653	0.0	0.0	5.83019668751545	5.678166088629359	26.405233728566873	5.863053149749413	0.0	21.401819154628143	3.7908080486436493	18.041032524373435	0.0	0.0	20.503567620766013	0.0	5.384298953507656	4.693381393558803	8.213417438727905	10.508749584904393	0.0
2L_10881	32.261112224887604	2.929321334833146	4.304504987307091	5.378426057398563	0.0	13.295087797436041	10.913396740168395	6.841021501330578	16.085834010278848	11.704222590905232	7.977726188481759	4.880840383097162	12.913514961921273	6.938987220120287	6.484674282916612	12.85343739476248	8.783062741808696	23.59255654840898	8.412409987213136	0.0	17.91584925604436	7.971668689477596	12.224834261809495	12.044383553394258	0.0	5.228430111574698	0.0	16.193348582069916	0.0	0.0	0.0	7.65210471140087	9.805748129553544	25.46679845734868	26.64641539096953	9.861009077058855	5.076734847215665	3.9995000624921886	4.250480835644532	7.585756982689303	8.084205080114472	12.380527905709899	15.326551334367876	6.082669562017378	6.037198196688899	23.681250370019537	18.418750287792975	29.45759726162176	9.521179864608822
2L_10882	4.133536372639957	10.509147161689533	21.23373399459042	0.0	8.783764791859909	7.949511065321927	19.576290762731443	2.045220646584236	14.42726637927552	0.0	11.925273374966846	24.076744403907963	11.582036724322045	12.447053346825937	5.8160567367966785	4.611261438233997	13.129107441262997	21.159990689604097	7.545028731469409	16.151279342836744	0.0	3.5748655493066903	15.350109687498083	9.002099289554325	0.0	0.0	33.15561921434444	4.84123180301996	12.759072976793798	10.969473272220203	0.0	0.0	5.863135651851695	8.565369184542591	10.62176633601108	14.740444359539483	13.659858593143843	14.34848892476011	5.7183375649031305	4.535739815449818	7.250664160837133	11.104004548200264	10.309703492927543	5.455501655199202	5.414718721606568	11.799744181546144	18.584597085935176	10.568121051485772	11.385968387997368
2L_10883	0.0	0.0	0.0	0.0	0.0	0.0	0.0	0.0	0.0	0.0	39.57700101317123	0.0	48.04735547355474	0.0	0.0	38.2590597453477	0.0	0.0	0.0	0.0	0.0	0.0	0.0	0.0	0.0	0.0	0.0	0.0	0.0	0.0	0.0	0.0	48.64570361145704	0.0	0.0	0.0	37.77804642166344	0.0	0.0	37.63246628131021	0.0	0.0	0.0	0.0	0.0	39.16040100250626	0.0	0.0	0.0
2L_10884	0.0	17.319544205019067	12.725142769739305	0.0	0.0	5.24045980842451	12.905040838001732	10.78596810265653	3.170237304943224	13.840188724813451	6.28908271841827	2.885785515145901	7.635085661843584	8.205320083382462	7.668097150190035	0.0	13.847907736929912	0.0	19.895271291919336	10.647212080752716	7.061802779384338	4.713230556627815	2.8911619203907	11.868689566116316	0.0	6.182594266014775	0.0	15.957132758557414	0.0	0.0	0.0	13.57286729536188	11.59525151260056	15.057185307650293	3.501029127512032	3.88686577525287	3.0016076610632654	7.094085306375809	15.078521400191498	8.97012231658791	6.373023247514203	14.639916611034984	0.0	7.192728439257048	14.277917522895534	12.445763695396158	29.947618892047	6.966694324443135	7.5058339094060855
2L_10885	0.0	0.0	0.0	0.0	0.0	0.0	0.0	0.0	0.0	0.0	0.0	0.0	0.0	0.0	0.0	0.0	0.0	0.0	0.0	0.0	0.0	0.0	0.0	0.0	0.0	0.0	0.0	0.0	0.0	0.0	0.0	0.0	0.0	0.0	0.0	0.0	0.0	346.32034632034635	0.0	0.0	0.0	0.0	0.0	0.0	0.0	0.0	0.0	0.0	0.0
2L_10886	0.0	0.0	0.0	0.0	0.0	0.0	0.0	0.0	0.0	0.0	25.329280648429584	0.0	0.0	0.0	0.0	0.0	0.0	0.0	0.0	0.0	0.0	0.0	0.0	0.0	0.0	0.0	0.0	51.41388174807198	0.0	23.29916123019571	0.0	0.0	0.0	0.0	56.401579244218844	0.0	0.0	19.047619047619047	0.0	24.08477842003854	0.0	0.0	0.0	0.0	0.0	50.125313283208015	0.0	56.11672278338945	0.0
2L_10887	0.0	12.893616318986007	17.05192652665898	9.469410017878246	8.621403150605568	5.851927507882547	9.60721847967689	14.051913388823671	4.720196209116021	10.30339373182739	2.340968636638594	8.593346515526887	8.52596326332949	3.0542446058986017	8.56282660047792	9.052051104259714	15.463710280171501	10.384431660055245	0.0	15.852734438163237	15.771577094623154	0.0	15.066373833755048	7.0685615123894205	0.0	0.0	0.0	19.00698031352014	0.0	4.306684146062055	0.0	10.104385033654339	14.386899404497461	19.616437004895143	5.21271527210895	11.574382188414738	15.641926799357877	14.083267318017779	5.6126381644428145	17.807599571193002	9.48885439163159	0.0	10.119135960710768	10.709321178967748	2.657315749697863	11.581634307580412	0.0	25.931942136501597	11.175506865113867
2L_10888	4.904821930439815	9.352553870710295	13.74315419131845	17.17190218884513	20.845493204369216	18.865655310328236	11.61453675420156	2.426842823097719	5.706427148897803	6.228084926166052	5.660174446576444	18.180448745419177	10.307365643488838	14.769576150088431	10.351931152756546	19.150903649067896	15.578896204046151	6.277069863787584	8.9528720813637	9.582490872677441	0.0	12.7257225028951	15.61227437010978	4.272728243801873	0.0	11.128669678826592	0.0	8.616851689621003	0.0	15.619549428064165	0.0	16.287440754434254	10.435726361340503	13.551466776885261	9.452778644282487	10.494537593182748	13.507234474784696	6.384676775738229	2.2617782100287243	16.146220169858235	8.603581384144173	6.587962474965742	8.155609020103576	19.42036678599403	6.42506288530299	11.201187325856539	7.350779182593355	6.270024891998821	10.132875777698215
2L_10889	9.340033250518372	0.0	8.723491490234052	10.899895361004535	0.0	0.0	0.0	13.863985063866757	5.4332471258122705	0.0	21.556834594408155	9.891490350851162	6.542618617675539	14.062521972690583	0.0	10.419488611498949	11.866478385209621	11.953143676786995	0.0	0.0	24.205455909762062	16.155349844100876	4.95495941888236	0.0	0.0	10.595914215478512	0.0	5.4695618880927634	28.830075534797903	0.0	0.0	0.0	6.624095810921809	12.902726346076925	24.00067201881653	0.0	10.288489238240258	0.0	21.535015935911794	5.1244209404337315	0.0	12.545162585307105	0.0	0.0	6.117480087602315	21.32992054604597	0.0	0.0	12.863721731971495
2L_10890	0.0	0.0	0.0	0.0	0.0	0.0	0.0	0.0	0.0	0.0	0.0	0.0	0.0	0.0	0.0	0.0	0.0	0.0	0.0	0.0	0.0	0.0	0.0	0.0	0.0	0.0	0.0	0.0	0.0	0.0	0.0	0.0	0.0	0.0	0.0	0.0	0.0	0.0	0.0	0.0	0.0	0.0	0.0	0.0	0.0	0.0	0.0	0.0	0.0
2L_10891	0.0	0.0	0.0	0.0	0.0	0.0	0.0	0.0	0.0	0.0	0.0	0.0	0.0	0.0	0.0	0.0	0.0	0.0	0.0	0.0	0.0	0.0	0.0	0.0	0.0	0.0	0.0	0.0	0.0	0.0	0.0	0.0	0.0	0.0	0.0	0.0	0.0	0.0	0.0	0.0	0.0	0.0	0.0	0.0	0.0	0.0	0.0	0.0	0.0
2L_10892	0.0	27.93670659753263	10.262931164981238	0.0	0.0	5.28309183440043	26.020051051340165	5.436856887790886	19.17616632639625	0.0	6.340245468943576	0.0	0.0	24.816215245924557	0.0	12.258221895881116	0.0	14.062521972690583	0.0	0.0	28.47700695266125	19.006293934236325	11.658728044429083	19.144389377735553	0.0	0.0	0.0	6.43477869187384	0.0	29.16040204029501	0.0	9.12218990939841	7.793053895202129	7.589839027104074	28.236084728019442	31.347888680512508	6.052052493082504	14.303593777936705	20.268250292622866	6.028730518157332	25.699475473705583	29.518029612487307	9.135506974959576	14.502485000804887	0.0	12.547012085909392	0.0	0.0	52.96826595517673
2L_10893	0.0	11.68661181750187	12.87970994893195	0.0	0.0	8.840189268452239	21.76965527750868	4.548742045387349	16.043724497162934	0.0	0.0	4.868063314031463	6.439854974465976	0.0	0.0	20.511663444626205	23.36018781591004	0.0	33.56155188615922	17.96089912261008	11.912632751401226	0.0	0.0	4.004284584505421	0.0	0.0	0.0	10.767305078130258	0.0	19.51762197293882	0.0	7.632073023674692	19.5601572636644	6.3500328614200585	5.905924528190455	6.556796611447512	10.126889930833343	15.956120668162555	29.67547745723552	10.087865306822424	10.750722986120818	12.348118146794429	0.0	24.26698537307457	0.0	10.497447808001679	0.0	0.0	6.330836873326286
2L_10894	0.0	0.0	0.0	0.0	0.0	0.0	0.0	0.0	0.0	0.0	0.0	0.0	0.0	0.0	0.0	0.0	0.0	0.0	0.0	0.0	0.0	0.0	0.0	0.0	0.0	0.0	0.0	0.0	0.0	0.0	0.0	0.0	518.887505188875	0.0	0.0	0.0	0.0	0.0	0.0	0.0	0.0	0.0	0.0	0.0	0.0	0.0	0.0	0.0	0.0
2L_10895	0.0	0.0	0.0	0.0	0.0	0.0	0.0	0.0	141.86811939620927	0.0	0.0	0.0	0.0	0.0	0.0	0.0	0.0	312.10986267166044	0.0	0.0	0.0	0.0	0.0	0.0	0.0	0.0	0.0	142.81633818908884	0.0	0.0	0.0	0.0	0.0	0.0	0.0	0.0	0.0	0.0	0.0	0.0	0.0	0.0	0.0	0.0	0.0	0.0	0.0	0.0	0.0
2L_10896	13.37678708301768	5.668214467097148	12.493776537562228	20.814426895569856	9.475224183804189	6.4314734012482635	5.279334888273436	4.412441496541307	7.781491566678823	16.985686162271055	7.718419699876969	7.083291718994485	12.493776537562225	6.713443704585651	0.0	12.435651720173961	22.660212660430762	5.706427148897803	24.416923858264642	13.067033008196516	17.333515913034283	11.568838638995548	4.7309922333665995	7.768596806912497	0.0	10.116972435296901	35.76563494731722	2.6111671786730306	13.763469275119363	9.46639359276616	0.0	3.70169108055324	22.136389251328342	0.0	8.593435131165897	19.080977442150456	9.823443254388868	7.739002152409974	14.393134063819156	4.8927939908661315	7.821437621949249	0.0	14.828380036551955	5.884959632119402	5.840966259366353	17.82007074568086	24.50259727531118	11.400045258179674	6.1411368349686155
2L_10897	4.979938318483988	9.495786403046756	13.953627908372107	0.0	10.582368926778473	9.577289564800779	0.0	4.928018892053225	14.484549909993007	0.0	17.240576731772833	10.547930720136238	20.93044186255816	3.7489423296452493	10.510468952600238	13.88871142202072	3.163496790157982	6.373201960396924	0.0	9.72924484520285	12.905915232658161	12.920614452740915	5.2837910989783525	10.84541060182268	61.653801573405026	0.0	0.0	11.665089449364034	0.0	13.215633142481968	0.0	12.402659791734537	10.595547468405844	10.31925362902352	12.79672813255107	14.207012510340041	2.742819025509314	17.28655160305756	13.778501404258934	19.12574576747246	5.823562366276449	0.0	12.4207658644232	13.145190601977433	19.57038439822862	8.52954848835077	4.975569951537949	6.366049096243841	13.717411716452869
2L_10898	0.0	0.0	0.0	0.0	0.0	0.0	0.0	0.0	0.0	0.0	0.0	0.0	0.0	0.0	0.0	0.0	0.0	0.0	0.0	0.0	0.0	0.0	0.0	0.0	0.0	0.0	0.0	514.1388174807198	0.0	0.0	0.0	0.0	0.0	0.0	0.0	0.0	0.0	0.0	0.0	0.0	0.0	0.0	0.0	0.0	0.0	0.0	0.0	0.0	201.53164046755342
2L_10899	0.0	0.0	0.0	0.0	0.0	0.0	0.0	0.0	0.0	0.0	389.6812407450705	0.0	0.0	0.0	0.0	0.0	0.0	0.0	0.0	0.0	0.0	0.0	0.0	0.0	0.0	0.0	0.0	0.0	0.0	0.0	0.0	560.6638259699484	0.0	0.0	0.0	0.0	0.0	0.0	0.0	0.0	0.0	0.0	0.0	0.0	0.0	0.0	0.0	0.0	0.0
2L_10900	4.7126308403044925	5.990721570431715	11.003867419243168	5.499678818756984	0.0	4.531605341584481	5.579715724643261	9.32699657186241	5.482825870384899	0.0	0.0	7.486313147987192	0.0	0.0	0.0	2.6286417860464333	11.97476079666886	6.0311084574233895	17.20412348431672	0.0	12.213166159514943	4.075692123847242	12.500434390095057	14.368568141394922	0.0	0.0	0.0	13.798680018269453	14.546575954219016	5.00250375312844	0.0	11.736923893090708	13.369082259294686	19.53069688456089	6.054919940334819	10.083318460438605	10.382372392856512	10.224164813536795	8.69260976049687	2.585590812671877	13.777429484360415	25.31927607125857	15.672077451406766	12.439597977072577	15.433256259651575	16.143418126637044	35.31372715201853	18.073018609787262	3.245276013970264
2L_10901	0.0	18.98080660835763	0.0	0.0	0.0	14.357790393489603	0.0	0.0	34.743212913357375	0.0	17.230803162196995	0.0	20.9185765327041	22.480902473348888	0.0	16.657005603416685	0.0	0.0	0.0	0.0	0.0	0.0	15.842387257651081	26.01422978369168	0.0	0.0	119.76621634569321	0.0	0.0	0.0	0.0	24.791257610916087	0.0	0.0	0.0	42.596875945118185	0.0	0.0	41.31207138725935	32.76840601365787	17.460783081199626	0.0	49.654898455732656	0.0	19.5592900760074	17.04942628680545	14.918248000954767	0.0	0.0
2L_10902	0.0	0.0	0.0	0.0	0.0	0.0	0.0	181.0020272227049	0.0	0.0	0.0	0.0	0.0	0.0	0.0	204.0483186418544	0.0	0.0	0.0	0.0	0.0	0.0	0.0	0.0	0.0	0.0	0.0	0.0	0.0	0.0	0.0	0.0	0.0	0.0	0.0	0.0	0.0	0.0	0.0	0.0	0.0	0.0	0.0	0.0	0.0	0.0	0.0	0.0	0.0
2L_10903	0.0	0.0	0.0	0.0	0.0	0.0	0.0	0.0	0.0	0.0	0.0	0.0	0.0	0.0	0.0	0.0	0.0	0.0	0.0	0.0	0.0	0.0	0.0	0.0	0.0	0.0	0.0	0.0	0.0	0.0	0.0	0.0	0.0	0.0	0.0	0.0	0.0	0.0	0.0	0.0	0.0	0.0	0.0	0.0	0.0	0.0	0.0	0.0	0.0
2L_10904	0.0	0.0	0.0	0.0	0.0	0.0	0.0	0.0	0.0	0.0	0.0	0.0	0.0	0.0	0.0	0.0	0.0	0.0	0.0	0.0	0.0	0.0	0.0	0.0	0.0	0.0	0.0	0.0	0.0	0.0	0.0	0.0	0.0	0.0	0.0	0.0	0.0	0.0	0.0	0.0	0.0	0.0	0.0	0.0	0.0	0.0	0.0	0.0	0.0
2L_10905	14.66939223974481	4.661952500298365	0.0	0.0	0.0	3.5264748334886744	0.0	3.6291133277735312	8.53342071556146	37.25404183070087	16.92850836987775	3.8838767459482426	0.0	5.52162516889271	15.480331464857326	4.091194358733922	18.637409660980857	9.386762787117606	0.0	0.0	9.504230808344333	0.0	3.8911126597739494	6.389459946871641	0.0	8.32093513997477	29.41626366385447	4.295228216213197	0.0	0.0	0.0	24.356323266864923	10.403759502533836	15.198700207158284	9.423822764280507	5.231195291505742	0.0	6.365119147074034	16.911374252094472	12.072570636610795	8.57722677672964	19.703346416355355	18.293909957375188	38.72175610908306	19.216144636077445	12.562735158698752	10.992393263861407	0.0	5.050918307457478
2L_10906	0.0	0.0	0.0	0.0	0.0	0.0	0.0	0.0	72.96074711805049	0.0	0.0	0.0	0.0	0.0	0.0	0.0	0.0	0.0	0.0	0.0	0.0	0.0	0.0	0.0	0.0	0.0	0.0	0.0	0.0	0.0	0.0	0.0	0.0	0.0	0.0	0.0	34.539928156949436	27.210884353741495	0.0	0.0	0.0	168.46361185983827	0.0	0.0	0.0	71.60759040458288	93.98496240601503	0.0	43.185351528761444
2L_10907	0.0	0.0	32.80032800328003	0.0	0.0	0.0	0.0	17.37619461337967	20.42900919305414	0.0	20.263424518743665	0.0	24.600246002460025	26.437541308658297	0.0	0.0	22.30897936419409	0.0	0.0	0.0	0.0	60.74411541381929	0.0	30.592734225621413	0.0	79.6812749003984	0.0	20.565552699228796	0.0	0.0	0.0	0.0	0.0	24.257125530624624	0.0	0.0	0.0	0.0	16.194331983805668	19.26782273603083	0.0	0.0	0.0	46.349942062572424	0.0	20.050125313283207	35.08771929824562	0.0	24.183796856106408
2L_10908	18.055796926451965	8.60723466764598	14.755931621012868	10.535631505752454	0.0	8.681111312464665	21.377913408761735	13.400664226256815	7.877509971614707	5.731759392204233	10.418213120176693	4.780463202982053	6.3239706947198	6.796283112765629	0.0	7.5534596103925535	8.602434202131397	17.330521937552355	8.239404126293586	8.818847641178726	5.84913330467258	3.9038634584716765	11.973423788558915	5.898342074348602	0.0	5.120904556580873	0.0	2.643387236404729	27.866602573480748	7.187401921911275	0.0	3.7473674743492693	9.604087499639848	18.70729475369508	20.29876887966745	6.438807983478018	2.48616449458762	11.75174439955931	29.14147143615416	22.289255093094788	5.278632623005336	18.188873259931125	11.258514251402625	23.83030440235086	14.782599697548008	12.885684648639591	22.549948135119287	11.540714197098087	12.433828717792498
2L_10909	19.650025191332297	17.485452103849596	5.505874217202334	0.0	0.0	9.447606033316793	0.0	17.50064363478257	9.144587821420831	24.9513697802982	6.802850666543309	10.405103994852386	5.505874217202334	11.8341724747799	16.589039179439766	15.344725842359685	7.489585731040988	5.029523301781457	14.347037623671465	11.517004473204539	0.0	0.0	14.59428512813157	10.270613549335748	0.0	8.916883941405372	15.761534290794001	11.507135574769913	0.0	10.429347014411688	0.0	3.262591646199342	13.936101303192704	5.429079125027892	10.098760831552164	16.81756695774138	15.151803757301005	15.347231103721704	10.873544304256269	4.312404372433041	13.78729693609496	5.278627050218746	16.336772768560206	10.373756056976816	7.722154810670783	4.487494474772428	3.9265576654258747	15.071635483452852	13.531667891733665
2L_10910	24.236387178708817	3.8511781524203883	8.488697723416157	7.071015624116123	25.75116137737812	23.305398899577327	7.173920217398479	0.0	10.574021321456593	0.0	24.472734926018923	12.833679682263758	8.488697723416157	18.24537012329765	8.525399937167803	0.0	0.0	15.508564604803004	0.0	11.837583617731282	31.40528441018128	5.240175587803597	6.428794829191744	23.752122845979358	0.0	6.87381598519655	0.0	3.548232004697859	0.0	6.431790539736567	0.0	5.030110239896018	0.0	29.296045326841327	15.569794132289536	0.0	6.674382252550616	2.6290709520523188	22.35242509842052	9.972993134591528	24.799373071848745	16.27667747438051	5.037453466523603	15.993768827664743	23.811309657748144	10.377911652838101	18.161345392466675	0.0	20.862488661237414
2L_10911	0.0	0.0	0.0	0.0	0.0	0.0	0.0	0.0	0.0	0.0	0.0	0.0	0.0	0.0	0.0	0.0	0.0	0.0	0.0	0.0	0.0	0.0	0.0	0.0	0.0	0.0	0.0	0.0	0.0	0.0	0.0	0.0	0.0	0.0	0.0	0.0	0.0	0.0	0.0	0.0	0.0	0.0	0.0	0.0	0.0	0.0	0.0	0.0	0.0
2L_10912	12.816979935017912	4.07325338894682	0.0	7.478760320689242	13.61804118095653	0.0	22.762796485424225	0.0	3.7279213855938207	8.137424830538126	0.0	16.96715498138703	0.0	0.0	0.0	0.0	12.212944907405523	8.201427048306405	23.395096387797114	0.0	0.0	27.711731484406606	0.0	2.7913078673012235	0.0	21.810567947189348	0.0	0.0	0.0	6.802674811735974	90.1144453455889	5.320167691685641	13.635000136350001	17.705931044251546	4.116903594468528	0.0	24.707393864095216	8.342022940563087	8.865510210112593	3.5160260467209543	14.988234236124642	17.21525960611486	15.983803079546062	8.458018624557011	16.78958038641219	14.635127965900152	22.410039697784608	32.768889216577776	26.478609696466876
2L_10913	12.78897488053499	8.128706690250754	2.986191551646034	0.0	13.588285810568426	9.22328559873112	7.571019952665984	3.1639101626692776	3.7197758909421226	0.0	18.448128658725114	6.772032723816529	0.0	9.627655247144318	0.0	3.5667586652618395	4.062086555752748	0.0	11.671989093693393	12.492832237503732	0.0	11.060472580811961	27.138597836850213	11.140835479104668	0.0	14.50860795710095	0.0	7.489276292508665	0.0	3.393905496022682	0.0	5.308543144653554	27.210415421412236	8.833621824699426	8.215816350213961	9.121253844038417	3.521915471211159	11.09839420108903	2.948713034196225	24.558404798291296	14.955484998900772	17.177644326567634	5.3162928426749465	8.439537884663588	12.564671410807376	25.55551296303395	9.583317361137732	24.522966984729546	13.2103770153531
2L_10914	23.257301339039124	3.695600756859035	5.430517881337754	33.92682662034524	37.066324009093606	5.590980630047607	6.884112844377745	8.63056023843361	0.0	0.0	6.709743218127042	15.394041274503465	12.218665233009945	4.377076375605678	16.361992727094233	6.48630416874769	22.16123777900075	7.441029838529652	0.0	5.679688298706167	7.534148528204085	20.113945501264666	3.084544274006237	7.597533334177503	71.98387561186294	13.192264056357352	23.318720268631655	13.619571323992576	0.0	6.171963239786944	0.0	9.653814221999113	0.0	16.064321543460014	14.940815693832805	4.146848188034684	12.809509780060717	7.5685903500473035	10.724723168083223	19.140221260957777	6.799298312414159	7.809571410720979	19.33581476289457	15.347662934626628	7.616465274630697	19.91734302644027	11.618450098756824	22.298035543068654	8.007879753677619
2L_10915	14.160695573366564	12.000768049155146	8.81729247400001	11.017098536929314	20.060985395602632	6.808371573687006	16.766145798403862	2.335510028680063	8.237503706876668	0.0	10.89431425738907	22.495163539838938	9.91945403325001	7.106865943187713	9.962342345932376	7.898644592587912	8.995556195239551	24.16334420683823	8.615936035290874	4.610929747874361	6.116432407305467	12.246797462463565	10.016477104837458	8.22385328645737	58.4385226741468	0.0	0.0	24.877684716809025	0.0	12.526430768922427	66.37461834594451	11.75585441549892	16.73830661899597	9.781099004284123	15.161714850596464	0.0	18.198456770865832	12.28878648233487	6.529972574115188	12.948805602171257	2.7599302289638117	0.0	19.621693744604038	24.919323689555064	12.366518886765968	8.084727948904519	23.580456517638186	24.13622485307073	22.753572310852803
2L_10916	0.0	18.396781789638933	9.011079121780229	11.259232570707981	20.501886173527964	18.554682970048102	11.423088346165269	9.547359677681136	0.0	0.0	5.566874867786722	20.43516687868152	6.758309341335172	29.052243196327797	13.575059899951809	26.90747059013465	24.515361938674822	0.0	17.610594533671456	9.42453772642452	12.501718986360626	0.0	10.23661945878993	16.80919462946232	0.0	0.0	0.0	16.949631345518235	0.0	25.60347387933595	0.0	16.01896645628424	20.52741778769176	33.320227377231625	37.187854446737695	0.0	10.627670202138287	16.745159602302458	35.59193842594652	21.173431578055858	22.564704289550285	0.0	40.105879521937915	0.0	6.319155255325468	5.508276184967914	4.819741661846924	12.333345666679	26.575600940776273
2L_10917	6.021694962611296	0.0	11.24839780633746	0.0	12.796101795549003	2.8951923015678624	7.129636759266388	8.938371714701477	3.5029165283014634	22.938831312422295	17.372620472173928	3.188614859327878	0.0	4.5331860954489525	8.47277401162973	6.717640119896441	15.301083240187987	15.412832724526439	0.0	11.764512113918123	0.0	31.246972949495518	6.389110910493028	5.245667734160049	0.0	0.0	0.0	21.157976028013163	18.58729149705763	28.764396580488533	0.0	9.998120353373565	8.54135811010494	16.63726030907038	11.60526321897507	12.884240255004885	26.532729448411086	5.225684238029917	5.553611791428555	9.91143144857553	14.083594584012866	8.088102078318709	15.019074224264818	0.0	7.888108754933025	10.31385046979589	21.05744470916661	23.09330155695039	16.586966293625792
2L_10918	0.0	0.0	27.394483298953254	0.0	0.0	0.0	23.151470812940747	19.349882642961767	0.0	74.48734087641806	0.0	31.062363908018128	0.0	14.720234581658291	13.756463818436687	43.62725743790205	0.0	25.0243987888191	0.0	0.0	25.337559638281	0.0	10.373411701000931	25.550724575964434	0.0	0.0	0.0	11.450753173289973	0.0	10.378245536835506	0.0	0.0	0.0	27.012389232321404	0.0	69.72985260503756	21.539376133509666	0.0	18.033777264817	10.72818637863632	11.433118543146303	26.26381476656721	0.0	0.0	0.0	0.0	19.536592036885086	0.0	0.0
2L_10919	15.548343427663406	3.294189576657109	14.521987014439212	18.145044225521126	33.04022978378474	9.967391678125013	12.272739545466816	7.693120401437279	12.059627622818264	13.162068498036877	11.961879881194609	8.233176738311771	0.0	3.9016442309117907	18.23096887390222	20.236196890101265	26.338818611799393	13.265590385100088	18.92047346592801	5.062768200145403	0.0	13.446896859611709	19.246536585741396	13.54459897828575	0.0	29.39834522594392	62.357616775030344	9.10517386329492	0.0	13.753932249230054	72.87886075764864	12.907844871799286	11.027125257850946	25.059013977918	16.647455503016186	14.78569247681788	5.709079034206518	11.244167088322934	7.169863629193772	8.530618094464652	15.15191920269389	13.922612550399856	4.308896146985065	13.680620443498352	10.183762601557572	14.794956695161753	15.534704529919843	13.250701955936115	10.707111949279696
2L_10920	22.03169700247746	7.001702814124394	5.144342535018826	6.427792747392886	0.0	5.296349279405198	19.56400952636837	8.175750288603986	6.408095731823757	13.987794250736805	3.1780778730777395	5.833124799121764	0.0	4.146414885297725	11.624816037286209	12.288982804026361	10.496696689551797	7.048905305006132	0.0	5.3803822653991915	14.27423372344814	4.7634971309456775	14.60998072066944	2.399053813176083	0.0	24.994126380300628	0.0	12.901852383455953	0.0	2.923357745319412	0.0	13.71762183991718	11.718914797239336	7.60888504724737	7.076735162386304	27.498234220531124	9.100859363813527	4.7798291211089206	22.85900060449357	12.087718153093368	3.2204957502338076	7.398025614923889	0.0	0.0	10.822643567778247	15.723122108910923	33.018556428712934	7.040994075707585	22.75765074288558
2L_10921	6.702008591975015	12.779443838604145	15.64901145194658	0.0	14.241768257946907	0.0	15.870244877878465	9.948203022927292	0.0	0.0	0.0	7.097710633435185	28.168220613503845	20.181329243250605	0.0	7.476579614358023	12.772316429882112	8.577064928381507	24.466627520062637	32.734081416207296	26.053200635698097	5.796194218875886	14.221868255723413	5.838308058324698	0.0	30.412700343663513	0.0	15.698895190250987	0.0	14.228495407753107	0.0	0.0	14.259503959388933	4.629222429508515	12.916392193332559	9.559909563255532	14.76516012816159	5.8160668847691745	9.27156411286584	33.09358866875524	15.674718246939511	27.005617168371025	22.287847551122752	8.845408790567255	17.558568801057024	22.958158755667796	10.04419445560466	8.567438592883885	4.615228407653895
2L_10922	0.0	0.0	0.0	0.0	0.0	0.0	0.0	0.0	0.0	0.0	0.0	0.0	0.0	0.0	0.0	0.0	0.0	0.0	0.0	0.0	0.0	0.0	0.0	0.0	0.0	0.0	0.0	0.0	0.0	0.0	0.0	0.0	0.0	0.0	0.0	0.0	0.0	0.0	0.0	0.0	0.0	0.0	0.0	0.0	0.0	0.0	0.0	0.0	0.0
2L_10923	7.641106401642532	14.570123088399852	3.568355962062667	8.91723380273652	0.0	3.67379493097123	0.0	7.561442390504643	0.0	29.107759837695134	8.817852270993763	0.0	16.057601829282	11.50458716651797	16.127029385060244	0.0	9.70799798267802	9.778899091540273	27.894936511124502	22.392504780799772	0.0	19.825102941847028	4.053665669059545	19.96914766685471	0.0	8.66854600744108	0.0	8.949326675034287	0.0	0.0	0.0	6.343454950051636	16.2575719641423	5.277877617629377	4.908753633091283	21.798923460164918	8.41704080413041	9.946537361680965	7.047141855441979	12.57690779114284	4.467772172212959	0.0	6.352715468226894	10.084843790812103	30.02836178770849	0.0	19.086009191822026	19.535847792302683	31.571536365674163
2L_10924	19.5102916788606	0.0	18.222404446266683	0.0	0.0	0.0	0.0	9.653441451877596	0.0	0.0	11.257458065968704	0.0	13.666803334700013	14.687522949254607	13.725893898840162	0.0	12.393877424552272	0.0	0.0	0.0	0.0	0.0	0.0	16.995963458678563	0.0	0.0	0.0	0.0	0.0	31.065548306927617	0.0	0.0	0.0	0.0	37.60105282947923	13.914979475405273	0.0	0.0	35.98740440845704	0.0	0.0	26.20545073375262	32.441200324412	51.49993562508047	12.778736182991501	0.0	0.0	0.0	26.87088539567379
2L_10925	6.14389870922832	15.620313905828251	22.953343599216257	0.0	13.055784757110178	0.0	14.548649958027143	6.079844161434454	0.0	0.0	7.090071560092256	9.75997298439478	4.3037519248530485	9.250364348725785	4.322359870173599	0.0	11.708701555735175	7.862809696416917	0.0	0.0	0.0	0.0	3.259385481979998	2.6760614263139795	0.0	0.0	0.0	10.793677063975922	0.0	0.0	0.0	10.201021326255185	13.072043517704339	8.487447701408195	7.893852938309144	8.763807927127184	6.767795580088062	15.99520143956813	5.666316299442151	10.112573164466845	28.738811621400643	0.0	10.215913328191323	8.108807218784538	12.072284007724653	7.0154392278807585	24.554037297582653	7.853984994176269	25.385371087585455
2L_10926	18.009500011255938	0.0	4.205170256830773	21.017234131988232	0.0	8.658852052689115	0.0	0.0	5.238207485398497	0.0	20.782999506403762	0.0	6.3077553852461605	0.0	12.670055906621688	5.022727843491801	0.0	23.048112935753384	16.43655489809336	17.5924704226591	23.336542107873168	7.787707104335806	14.331267242305902	7.844290827082414	0.0	10.215548064153642	0.0	10.546437281655791	0.0	4.779315124142711	0.0	22.426553038797934	0.0	18.65932733124971	17.354332075144256	0.0	24.797897138322668	7.814407814407814	0.0	9.880934736426067	10.530195335123466	24.189646831156267	7.486430844095078	23.769201057729447	5.89787823830377	10.28211554527344	0.0	0.0	0.0
2L_10927	0.0	0.0	5.259834509826817	0.0	11.967104822264558	2.7076269247504445	6.6677423957731845	0.0	3.275979665339021	0.0	0.0	2.9820400672867517	3.9448758823701127	16.958012385284345	0.0	3.141218503787367	25.042151306824668	0.0	30.83830858045098	5.50117340028628	7.297347195374066	14.611317049507525	2.9875958009938537	4.905826527521073	0.0	6.388812933001796	0.0	0.0	0.0	5.977975941038027	0.0	0.0	0.0	3.889853356418316	0.0	12.049533221165568	6.203450855641976	12.217844161397721	12.984550981242517	12.359090914708677	6.585593618823206	7.564113425393636	9.364041145596794	0.0	3.6885383465979316	22.506555034153696	5.626638758538424	7.199066425065997	15.512377713987433
2L_10928	3.7249178003764403	2.367567731377659	10.437100552592288	0.0	7.9154503257999345	5.372749735705486	0.0	1.843041431202765	10.834222100686327	0.0	2.1492813447967403	3.9448455366143795	7.827825414444216	11.216606410122314	2.620556747763289	8.310835209850666	16.563730966202655	23.835288621509918	6.79916886959738	21.83197962930754	9.653427473558056	3.22147408855639	9.88048759811077	6.489761184900598	0.0	4.225778261582436	0.0	8.725308739596432	45.99112601223594	3.954036695832959	52.378782402824264	12.369333453728178	5.283538449101825	12.864406836351625	9.571757190363824	7.969971273566872	16.412693905720563	8.081297856435743	6.870739068224721	20.436808162951664	6.533903554356415	10.006323996765957	6.193695437414256	4.91620089759996	14.638348618615636	12.75994398384591	13.025776150176036	19.046829964663367	10.260414448920834
2L_10929	0.0	0.0	0.0	0.0	0.0	62.076329054205054	0.0	0.0	0.0	0.0	0.0	0.0	0.0	0.0	0.0	0.0	0.0	0.0	0.0	0.0	0.0	0.0	0.0	0.0	0.0	0.0	0.0	0.0	0.0	0.0	0.0	0.0	0.0	0.0	0.0	0.0	0.0	0.0	0.0	0.0	0.0	0.0	0.0	0.0	0.0	0.0	0.0	0.0	0.0
2L_10930	0.0	13.171574688097111	3.2258387100000028	8.061291612387302	0.0	9.96347059563952	0.0	3.417819554165946	4.018294491159351	0.0	11.957174184939221	3.6577501690795016	0.0	0.0	14.579037579413232	7.705994724476012	8.776152385599563	8.84024788055057	25.21737376182695	13.495404140120081	17.901753387235512	0.0	7.329129588905457	6.017453624237099	0.0	0.0	0.0	8.090303972946023	21.322007083170753	3.666272420172417	0.0	0.0	19.59606628565382	14.313803420903591	26.625450469340127	0.0	3.8045554224806613	2.9972649956914315	15.926762375890704	11.369682967760127	4.038922286288505	0.0	5.742934754518254	27.350477220243363	22.62168089042555	15.775078924691744	6.901597029552638	8.830326165757585	4.75684438554414
2L_10931	0.0	0.0	8.723491490234052	7.266596907336356	39.69514131470308	14.968760197467885	14.744695595759426	6.161771139496337	3.622164750541514	0.0	3.5928057657346932	9.891490350851162	8.723491490234052	9.37501464846039	4.380604435800052	3.473162870499649	7.910985590139748	15.93752490238266	0.0	0.0	8.06848530325402	5.385116614700292	6.606612558509814	8.136365485537612	0.0	7.063942810319007	24.972530216761562	7.292749184123686	0.0	6.609691129133536	0.0	25.846204743295495	8.832127747895747	4.300908782025642	12.000336009408265	17.763803585623755	10.288489238240258	5.403579871664979	17.228012748729434	20.497683761734926	14.563036101766496	0.0	15.530361857431279	0.0	8.156640116803088	3.554986757674328	12.442453651860149	0.0	12.863721731971495
2L_10932	8.536345411266183	5.425724008611709	7.9728556157705475	9.96198506499199	0.0	4.104220102757358	5.0534809893098664	4.223673945887134	7.448593531740692	0.0	7.3882199266201996	11.30043866042792	0.0	6.42623755679589	0.0	4.761458091788532	8.134046924232166	5.462301923276507	0.0	0.0	0.0	0.0	11.321492109259644	5.5771878145882505	0.0	19.36832156062188	0.0	12.497297459424399	26.34931551065632	15.857474828524065	0.0	21.25997978884588	9.08116197705372	11.792477166079058	8.225801542666822	0.0	7.052391748137464	11.111882769636782	15.745582871954952	2.341738300441277	12.47805110810085	28.664202309646765	7.097005418563636	33.79917991923123	5.591085349874745	9.747265587400685	4.264428694487799	5.456171393620753	5.878414403526108
2L_10933	0.0	12.013685991081038	13.24017545880518	22.057915262312726	0.0	0.0	0.0	4.67604806603328	21.990322059261715	24.000585614288987	5.453020591696357	10.008612410979648	6.620087729402589	0.0	26.594842861046597	0.0	6.003492832129733	0.0	0.0	9.23178614752025	0.0	0.0	5.0136295519369405	4.11635282906639	0.0	0.0	37.90233326763595	27.671626344495145	0.0	0.0	0.0	7.84567248397129	0.0	13.055503514867933	0.0	0.0	15.615468058039571	0.0	8.716002144136526	0.0	16.577406542107717	12.693705952840343	39.28563010222121	12.473073752037786	12.379830532499838	5.395620374941659	4.721167828073952	0.0	13.016037059260714
2L_10934	47.715387258082984	0.0	0.0	0.0	0.0	0.0	0.0	0.0	0.0	0.0	27.531826791771287	0.0	0.0	0.0	0.0	0.0	0.0	0.0	0.0	0.0	0.0	0.0	0.0	0.0	0.0	54.13130088342283	0.0	0.0	0.0	25.32517525021273	0.0	39.61211813918114	0.0	0.0	0.0	34.03119980398029	0.0	0.0	0.0	0.0	0.0	0.0	0.0	0.0	0.0	27.24201808870001	0.0	0.0	32.858419641448926
2L_10935	9.145449224465906	0.0	8.541752084187507	10.672814207650273	0.0	0.0	0.0	0.0	5.320054477357848	0.0	0.0	0.0	6.4063140631406315	0.0	0.0	0.0	5.809630042758877	0.0	0.0	26.80102915951973	0.0	15.818780055682106	14.555193292966932	3.983428935627788	0.0	10.375166002656043	0.0	16.066838046272494	28.22944896115628	4.85399192295744	257.20164609053495	7.592322643343052	0.0	12.633919547200323	11.750329009212257	6.522646629096222	10.074145712443585	3.9682539682539684	12.651821862348179	10.035324341682724	0.0	0.0	7.603406326034063	24.140594824256468	17.970097757331803	15.664160401002507	13.706140350877194	11.690983913206136	25.191455058444177
2L_10936	0.0	9.588242513500246	7.044743986958769	0.0	0.0	0.0	0.0	7.464001122585769	0.0	0.0	0.0	7.987973307388396	0.0	11.356332177258718	0.0	0.0	9.58289491589093	0.0	0.0	0.0	0.0	0.0	8.002855418813432	0.0	0.0	0.0	0.0	8.83400030035601	0.0	8.006584615187531	0.0	12.523418793143177	10.6987114471933	0.0	9.690992997288461	0.0	33.23429513383451	19.6367206676485	0.0	8.276556158088843	0.0	0.0	12.541701156344846	39.81953785444366	9.880466120869718	43.06298392028181	45.21613311629589	19.28409717642249	31.164686670240215
2L_10937	3.7328364181493487	2.3726008260447036	5.229644133176025	13.068752091000334	7.932277388567367	3.589447598372401	8.839294553580268	11.081756768737034	6.514352421254507	4.739911572209708	15.07695276692237	1.9766158439200876	5.229644133176025	5.620225618337222	5.252255318433735	6.246377101281256	0.0	9.554383551173277	0.0	3.6463985251047246	0.0	6.456644920686574	5.940895221619155	9.755336168884378	0.0	4.23476163373716	0.0	8.743857440148295	0.0	3.962442386087706	0.0	18.593443208187065	7.942155691666454	10.313403712000264	2.3980263284106647	2.6623047465698866	8.223792418321294	9.718172983479105	6.885345231209893	2.0480253758536167	13.095587310899719	5.013797972018995	9.310293460449873	24.6332600247515	14.669467557005548	2.131178285850681	5.594343000358037	4.7718301686555655	5.141113277233505
2L_10938	37.162460340686856	11.810279667422524	4.338667725301592	10.842223956978057	0.0	17.86747248967595	0.0	4.596876881846474	0.0	0.0	5.360694317127955	0.0	6.508001587952388	13.9881170945282	6.536139951828649	5.182179521062969	5.901846392643939	11.88989953034897	0.0	0.0	0.0	0.0	9.857485404760673	12.139973899056118	0.0	0.0	0.0	21.762489628813537	0.0	19.72415765519214	0.0	23.13850710352168	6.589047684938096	0.0	0.0	0.0	15.351079180866416	8.062484252960443	8.5684296210612	5.097307602124558	0.0	0.0	23.172285946008575	0.0	12.170224936182384	26.52132977947514	18.564930845632603	0.0	12.795659712225614
2L_10939	5.532218812531362	10.548879287064542	12.917583492155021	0.0	0.0	7.979565927572673	0.0	16.42362439827946	3.218180402182441	7.024746072991327	6.384191719831023	8.788280651984966	3.8752750476465065	4.164704049883159	3.892030406098345	18.5147812756314	14.057327891741707	14.159993769602742	10.098072479925031	5.404114260268628	0.0	4.784508145385892	26.41396136341825	9.638542604165538	68.49127421166543	12.552185712098048	0.0	12.958760364983485	0.0	14.681261014616076	0.0	9.185418698940554	3.923535010879963	3.8212233035010432	7.107949495175657	3.9456463540846713	0.0	2.400456086656465	12.755459974642145	0.0	9.704102506375596	7.430657107869363	4.599414034651986	14.603006320911286	3.6234601653094995	6.316989701727539	11.054731978023193	7.072050760351537	7.619343684973664
2L_10940	0.0	0.0	10.25010250102501	0.0	23.32089552238806	5.276487969607429	0.0	5.430060816681147	0.0	0.0	18.996960486322187	0.0	0.0	0.0	7.720815318097592	0.0	0.0	0.0	0.0	0.0	0.0	0.0	0.0	9.560229445506693	0.0	0.0	0.0	12.853470437017995	0.0	17.474370922646784	0.0	0.0	0.0	15.160703456640388	28.200789622109422	7.827175954915467	0.0	0.0	5.060728744939271	18.063583815028903	12.833675564681727	0.0	27.37226277372263	0.0	14.37607820586544	0.0	0.0	28.058361391694724	15.114873035066505
2L_10941	548.7269534679543	0.0	0.0	0.0	0.0	0.0	0.0	0.0	0.0	0.0	0.0	0.0	0.0	0.0	0.0	0.0	0.0	0.0	0.0	0.0	0.0	0.0	0.0	0.0	0.0	0.0	0.0	0.0	0.0	0.0	0.0	0.0	0.0	0.0	0.0	0.0	0.0	0.0	0.0	0.0	0.0	0.0	0.0	0.0	0.0	0.0	0.0	0.0	0.0
2L_10942	15.18967345240012	4.827298566485418	10.640244810752604	0.0	0.0	0.0	8.992223525095499	3.7578275547966413	0.0	0.0	8.764456971774944	12.064880099221574	0.0	0.0	21.372499150443158	12.708891818523803	14.473818791648412	0.0	0.0	0.0	0.0	0.0	12.087357751944856	9.92411361125262	0.0	0.0	0.0	4.447567625265742	70.32942301741356	4.030996752629016	0.0	25.220172102454427	37.70462840472794	15.737754453259917	9.758058692771424	16.250192293942142	8.366072563966991	16.477179106936894	0.0	4.1669166816675665	0.0	10.201083763138996	25.256989871947063	10.023776397615144	0.0	8.672199529966786	7.588174588720937	0.0	10.460119747450868
2L_10943	0.0	6.9321206743567	0.0	38.18348437022706	0.0	5.243714752404899	0.0	0.0	6.344412792873956	13.848785115325759	0.0	5.775155857018691	15.279655902149084	16.420833110967887	7.672859943451022	0.0	13.856508921859684	13.957708144322702	0.0	0.0	0.0	18.864632116092945	11.571830692545138	0.0	0.0	0.0	0.0	12.773635216912295	0.0	11.57722297152582	0.0	0.0	7.73496902144907	0.0	21.01922207859087	15.55711991039099	0.0	4.732327713694174	0.0	17.951387642264745	0.0	14.649009726942458	9.067416239742485	0.0	0.0	0.0	0.0	13.942042927550174	7.51049591804547
2L_10944	17.73662879896418	0.0	4.141455555969701	10.349395595297235	0.0	8.527657324618067	10.5000105000105	0.0	10.317681410633403	11.260880826098216	0.0	14.087880196666807	0.0	0.0	6.239042681290983	0.0	0.0	22.698899103393487	0.0	0.0	0.0	0.0	0.0	3.862718967881492	0.0	0.0	35.566936975387684	10.386642777388278	0.0	0.0	0.0	0.0	0.0	6.125536750157733	0.0	6.324990670638761	9.768868569642263	11.544011544011545	8.178955547376601	4.865611802027987	5.1853234604774645	0.0	0.0	23.409061647763853	5.808516446814319	5.0631629578998005	4.430267588162325	0.0	6.1070194081076785
2L_10945	0.0	0.0	5.774705634380288	0.0	0.0	0.0	0.0	0.0	0.0	31.403583148837285	0.0	0.0	8.662058451570433	9.308993418541654	0.0	20.692223862272556	23.565823272036003	0.0	0.0	0.0	0.0	21.388773033034962	0.0	5.3860447580319395	0.0	0.0	0.0	14.482783591006191	38.16939577846483	0.0	0.0	0.0	0.0	8.541241384022754	7.943884400594203	17.638706377274293	0.0	0.0	5.702229571762559	0.0	28.920959019001074	0.0	0.0	32.6408042694172	8.099198989219968	21.17970983797522	6.17741536940944	0.0	17.030842856412963
2L_10946	10.779166673403644	6.851267210383233	0.0	6.289687930843622	0.0	7.773831262773377	12.76244370167022	5.333393067335686	0.0	6.843629231330407	3.109795045847708	0.0	0.0	4.057326781562046	18.95841698734829	0.0	0.0	6.897455528655478	19.675434040074922	0.0	0.0	4.661150660974469	14.296076899169485	9.390035060043404	66.72538500547147	6.1142783072742795	0.0	12.624648679698458	16.63613935095766	8.581643178709287	0.0	4.474296953719662	7.644751457662983	22.33621135416632	17.311718613940712	0.0	5.936881451163806	7.01569762343243	9.941271936037856	5.914003295282635	6.30260310113283	0.0	13.442486322270167	14.226501553889632	7.060075239221824	3.077060361154574	5.384855632020505	0.0	7.42289651814193
2L_10947	0.0	0.0	0.0	0.0	0.0	0.0	0.0	0.0	0.0	0.0	0.0	0.0	86.62058451570432	93.08993418541654	0.0	0.0	0.0	0.0	0.0	0.0	0.0	0.0	65.60087117956927	0.0	0.0	0.0	0.0	0.0	0.0	65.63144008505834	0.0	0.0	0.0	0.0	0.0	0.0	0.0	0.0	0.0	0.0	0.0	0.0	0.0	0.0	0.0	0.0	0.0	0.0	0.0
2L_10948	18.457528918333434	3.910551606767444	11.492756833665043	7.180029179638585	0.0	5.9161743177098005	0.0	3.0441826582655342	10.737040570981504	0.0	0.0	6.515767995655286	4.309783812624391	13.894993680093709	0.0	13.72714687429434	15.633482385559978	0.0	11.23030205020394	6.010041577467633	15.944729190733241	5.320963158183189	13.055814586543567	2.679812037983656	76.17074434051369	0.0	0.0	14.411739803243723	0.0	9.796423782843327	0.0	0.0	0.0	4.249671606626597	0.0	4.388045384675804	6.777280927782649	5.339206460439817	0.0	0.0	3.597386283022207	0.0	0.0	0.0	12.08920381712581	3.512635829236722	6.147112701164263	7.86499268162431	12.710474871814863
2L_10949	11.69577875953011	7.433868307536159	5.461866341576382	9.099379786273767	0.0	1.8744184616722663	4.6159015963634085	5.786920941400867	2.267874022319509	19.801548877153174	0.0	6.193162253419245	8.192799512364573	0.0	0.0	2.1745824366805087	9.90629634289258	0.0	0.0	11.424950263383188	10.103520672813648	10.115028099548061	2.068233505217326	5.094260805776213	0.0	0.0	0.0	4.566064098407813	0.0	6.207591802005963	0.0	0.0	0.0	8.07852759678884	7.51353187089949	8.34157295372874	4.29448485077524	5.074854097944685	1.7977722006889063	4.277935776205779	9.118064344356466	10.472871074767921	0.0	10.290839711938816	5.106954957678664	11.129066004264658	7.79034620298526	4.983723160158921	2.68470213766723
2L_10950	0.0	5.340054682159946	3.923484210918664	0.0	0.0	12.118249882351991	19.894756736862	0.0	4.887322773457928	0.0	0.0	13.34641281789487	17.65567894913399	6.324770648004376	0.0	4.686277174549766	0.0	0.0	30.67108330266225	0.0	0.0	0.0	17.828370732055188	10.97825390871582	0.0	0.0	0.0	9.839977368052054	0.0	8.918339226869172	0.0	6.974765299147683	0.0	34.818840474580796	5.397280310451563	5.992096424815669	4.627358796146336	7.290954659375712	7.748484202777831	0.0	0.0	22.56928771327977	20.954842314811582	0.0	0.0	9.593361393915412	8.394191219675983	0.0	5.785597333996749
2L_10951	0.0	0.0	5.345555411225559	0.0	0.0	0.0	0.0	5.663687944387115	0.0	14.534904847245418	6.604766792289331	0.0	0.0	0.0	0.0	6.384823529862458	0.0	14.649224323572067	0.0	0.0	14.832547949919384	9.899627675003142	6.072570865383857	0.0	141.7153222606428	0.0	0.0	0.0	0.0	0.0	160.96061293801407	0.0	16.23637565128162	15.81298926377094	7.353530540315363	8.163938414514176	6.304550119912543	4.966784627801577	5.278465444525967	0.0	0.0	0.0	38.06659751234785	0.0	0.0	0.0	22.873350259612522	0.0	39.412967496913964
2L_10952	0.0	6.842865901725496	12.569101779307188	6.281975254043079	0.0	0.0	0.0	5.326853039049562	9.394087611766157	0.0	15.529908429447937	2.850398813549998	18.85365266896078	0.0	7.574067755337919	3.002550366281119	6.839049467870659	0.0	9.825653602477635	0.0	0.0	13.966304892815593	0.0	4.68926030435644	0.0	0.0	0.0	3.1522919526714883	16.615739425328034	11.428160014810896	0.0	4.468810384800324	19.088442864091054	0.0	3.458098052987053	7.678406822725166	11.859202800669332	2.3356982277889697	2.4822703837838236	0.0	3.1474372936067994	28.920791735594552	8.95066839116211	14.209056426294426	14.102835762958126	3.0732871418275916	2.6891262490991426	13.7625316452212	3.7068971269323123
2L_10953	5.266725408210719	0.0	0.0	6.146311721262305	0.0	10.12883113541918	0.0	5.211816020809739	6.1274772624637475	20.062877056695683	6.077811793264447	2.78884251043794	3.689299040560891	11.894514685959042	3.705250302626318	0.0	0.0	0.0	9.613461923000013	5.144768644898807	0.0	4.554897676501146	2.7940383045887325	2.293996267668072	0.0	0.0	0.0	12.336864246687938	0.0	5.590680559135143	0.0	0.0	7.470485977524295	0.0	10.150254213116767	3.7562931997194795	0.0	6.855771702802296	12.143320323789494	11.55838196522545	9.238398726825476	0.0	8.757372613068627	0.0	3.449568855636578	9.020752240529337	0.0	0.0	0.0
2L_10954	0.0	3.3779401591144933	4.963730024709449	6.202119636406939	0.0	5.110399970564096	0.0	5.259138805502322	0.0	0.0	9.199496603545855	5.6283298606538095	14.891190074128344	0.0	22.433361699072904	11.857529412601709	0.0	13.602851157602634	9.700751226174955	15.574447937735433	6.886540119605429	0.0	14.09703950892681	6.94447659479905	0.0	0.0	0.0	3.112220444798546	32.80904479746977	0.0	149.4634262995845	4.412003473129134	0.0	7.341745015322222	6.828278358864266	3.7903999781672963	5.854225111347362	4.612014297244322	4.901432198488398	17.49499643102073	0.0	14.27657727625748	8.836888708223608	0.0	6.9617812134941595	6.06843986479516	7.964827322543648	20.381376313579704	0.0
2L_10955	0.0	279.01785714285717	0.0	0.0	0.0	0.0	0.0	0.0	255.3626149131767	0.0	0.0	0.0	0.0	0.0	0.0	0.0	0.0	0.0	0.0	0.0	0.0	0.0	0.0	0.0	0.0	0.0	0.0	0.0	0.0	0.0	0.0	0.0	0.0	0.0	0.0	0.0	0.0	0.0	0.0	0.0	0.0	0.0	0.0	0.0	0.0	0.0	0.0	0.0	0.0
2L_10956	0.0	5.12429489702217	0.0	0.0	17.131970998999492	0.0	0.0	7.978050786675698	4.689855186651546	10.237164387362016	9.303684352040252	0.0	22.589757578016552	6.069224359196119	11.343713965983605	8.99386528448945	0.0	10.317681410633403	0.0	0.0	0.0	0.0	12.831024390494264	7.023125396148166	0.0	0.0	0.0	18.88480504979687	24.885464648953192	0.0	0.0	6.692956600192222	11.435537304438016	5.568669772870666	0.0	0.0	0.0	6.996370632734269	14.870828267957455	0.0	14.14179125584763	10.828698650310999	0.0	10.640482567165387	5.280469497103927	9.20575083254509	24.165095935430863	0.0	5.551835825552435
2L_10957	19.17787517581317	7.313705298633216	5.373579292804724	4.476147505174427	0.0	12.908839069375974	9.082577889917339	9.488966040508776	2.2312155081972627	0.0	0.0	8.124072459414672	2.686789646402362	0.0	18.888844814917654	4.278863824730891	2.4365420887062132	4.908674118033978	21.003461370433847	3.7467581175388	0.0	13.26870148838342	0.0	1.6706386099618509	0.0	13.053944118676016	0.0	11.23064258367671	23.678698997562275	6.107250650116831	0.0	0.0	5.440498088480997	2.6493147150092424	0.0	2.73557918913603	4.2250676644586465	11.649919906800642	8.843562682287935	8.417572186994683	8.970677546304396	20.607169646463397	12.755386759270774	0.0	2.512202395083519	10.949172844737443	0.0	9.806329887879327	5.282611807799565
2L_10958	0.0	17.276647501105707	4.231208462755422	10.57368590231606	0.0	0.0	0.0	0.0	0.0	0.0	0.0	14.393190293808194	12.693625388266266	0.0	6.374254132588311	0.0	11.511341261194058	0.0	33.07665846365536	8.850701064031282	0.0	7.835928200957079	4.806668579720761	3.946431143656013	0.0	10.278802231733541	0.0	10.611740298879665	0.0	4.808908406645141	0.0	0.0	6.425851457447369	0.0	0.0	6.462064771860034	4.990288897804872	3.931397120251609	0.0	4.971058497427974	0.0	0.0	22.59835935911053	0.0	5.9343976082003875	5.172890947699486	4.52627957923705	0.0	6.239369673918061
2L_10959	21.74252415920572	5.52784263779806	6.0921857361218485	0.0	9.24057276766243	0.0	20.59437423479028	4.303168552099968	7.588784989990392	5.521680048458264	7.527275081256934	9.210501168697466	3.0460928680609243	3.273593525093895	0.0	2.4255372201111958	0.0	0.0	7.937415069658754	0.0	5.634751994843075	3.7607798052141708	9.227660928676409	5.6821571741495935	0.0	19.732856587518178	0.0	0.0	0.0	4.6159804319357525	0.0	3.610019681827305	0.0	6.00721286048158	8.380620987253913	6.202814030641282	9.580168285236098	0.0	8.02096680723411	2.3858126220939604	5.085161194524705	0.0	3.6152897835526003	0.0	5.6963162777079495	9.930720808956515	8.689380707836952	0.0	8.98357981281813
2L_10960	4.904821930439815	3.1175179569034315	2.2905256985530746	0.0	0.0	7.0746207413730895	0.0	2.426842823097719	2.8532135744489016	0.0	0.0	0.0	3.435788547829612	3.692394037522108	20.70386230551309	8.207530135314814	12.46311696323692	6.277069863787584	0.0	0.0	0.0	16.967630003860133	10.408182913406518	10.681820609504685	0.0	0.0	0.0	5.744567793080667	0.0	0.0	0.0	4.0718601886085635	13.91430181512067	27.102933553770523	0.0	17.490895988637913	5.402893789913877	2.128225591912743	9.047112840114897	2.691036694976373	2.867860461381391	0.0	8.155609020103576	0.0	12.85012577060598	5.6005936629282695	2.4502597275311184	0.0	3.3776252592327385
2L_10961	0.0	0.0	6.732415435812815	33.64828124579396	30.635002328260175	0.0	17.068982586223967	0.0	0.0	0.0	0.0	7.6338267075534425	0.0	0.0	20.284572264295807	8.041313049925296	9.158037505826801	0.0	0.0	0.0	0.0	0.0	0.0	12.55859368867874	0.0	0.0	0.0	8.44234511462594	0.0	0.0	0.0	0.0	0.0	9.957769101241633	0.0	10.282004538476803	0.0	0.0	0.0	0.0	0.0	0.0	0.0	0.0	9.442415898762194	0.0	7.201912828047129	0.0	0.0
2L_10962	0.0	0.0	0.0	0.0	0.0	0.0	0.0	0.0	0.0	0.0	0.0	0.0	0.0	0.0	0.0	0.0	0.0	0.0	0.0	0.0	0.0	0.0	0.0	0.0	0.0	0.0	0.0	0.0	0.0	0.0	0.0	0.0	0.0	0.0	0.0	0.0	0.0	0.0	0.0	0.0	0.0	0.0	0.0	0.0	0.0	0.0	0.0	0.0	0.0
2L_10963	0.0	0.0	0.0	0.0	0.0	8.905464927607476	43.860803354474236	9.164659606212906	10.77479387819311	0.0	0.0	0.0	0.0	0.0	26.061823858557265	10.331560437562247	11.766339327106584	0.0	0.0	0.0	0.0	0.0	0.0	8.067704173423369	0.0	63.03898330727722	0.0	0.0	0.0	0.0	0.0	0.0	0.0	12.793842579443364	0.0	0.0	0.0	0.0	0.0	0.0	0.0	0.0	0.0	0.0	24.263423132262346	0.0	0.0	0.0	12.755167118199582
2L_10964	0.0	0.0	4.3158326320105305	0.0	0.0	4.4433582901957305	0.0	9.1453655859893	5.37605505080372	11.735023176670774	5.332480136511491	9.787369399789572	0.0	6.957247712804814	0.0	5.154904892004743	0.0	0.0	0.0	0.0	0.0	7.9926467649762225	9.805603902630354	4.025359766529133	0.0	0.0	0.0	5.411987552428629	0.0	0.0	0.0	15.344483658124904	13.108736973192633	6.38345408700648	5.937008341496719	0.0	0.0	8.020050125313283	0.0	5.070479667376533	5.403652869339673	0.0	7.68344218209758	0.0	0.0	5.276348766653475	13.850415512465373	0.0	6.364157067396424
2L_10965	0.0	3.4574703487342897	7.620894052806698	0.0	0.0	0.0	12.88105377324708	0.0	6.328689341094838	0.0	0.0	11.521686406195903	0.0	8.190068559063908	3.8269220907546924	9.102527225658932	10.3666260986032	6.961558275204322	19.858291233755917	0.0	0.0	4.7044699050355705	2.8857880134754756	0.0	0.0	0.0	0.0	9.556483596295907	0.0	5.774265484559036	0.0	4.5158796391631535	7.71579933366357	15.029197974364697	0.0	3.8796411176780508	0.0	9.4411990322771	5.016831469580442	2.984483075593375	6.361177479396146	0.0	0.0	0.0	17.814223303426818	3.1056575764069403	2.717450379356073	6.953745078486921	7.491882545262208
2L_10966	0.0	0.0	0.0	5.115277902817905	0.0	12.64460422072674	31.13832369948196	4.337542339835165	7.649404340883975	5.565787327926729	5.058268726596023	6.963056113180299	12.281700450554181	16.498715245043872	0.0	4.889824910039446	2.7844457518964165	5.609563183314916	16.001638567789342	4.281742052444489	5.679762495051507	11.372462945672606	13.9520574750357	3.818364231854895	0.0	0.0	17.579264905458714	7.700531465013277	27.059681480489292	2.3264264832946298	0.0	10.916569751786314	3.1086620380761363	15.137996461947468	2.8158551794417797	0.0	9.656694841683317	5.7057271236003135	8.085038434251457	7.214611608598663	10.251563107084754	5.887395322111174	3.6441687833213683	11.570130320162862	5.7418185545144045	5.005023792631855	6.569093727829308	0.0	12.073787746433556
2L_10967	0.0	9.501175612129074	4.653849035652672	0.0	0.0	7.187043772450528	11.799103740079904	2.465407862284289	11.594216341120395	0.0	11.500240930047486	7.915437794949	0.0	3.751069992715422	3.505478010486988	2.779318755621172	3.1652921912874694	6.376818987616217	0.0	9.734766550563352	6.456619907825294	0.0	2.643394922672768	6.510939463455181	0.0	11.305515735016801	19.98369330626209	8.75378236346288	0.0	0.0	0.0	20.682831264498667	3.5338536108209424	10.325110186134202	0.0	7.107537757017449	8.233127029465813	4.324090589697854	0.0	5.467600095354945	14.56716863187483	0.0	0.0	6.576325491284396	6.5271637711080315	0.0	2.489196885516857	12.739324127897719	3.4312992134089684
2L_10968	0.0	8.687634368744904	2.127680851276598	0.0	0.0	13.14330163680107	0.0	4.508613028899759	13.251822258078708	5.785299438420982	0.0	7.237675866476461	3.1915212769148966	0.0	6.410640637756172	7.624016057194352	23.154104166262673	5.830801793554632	0.0	0.0	0.0	3.940329230268506	12.085266875322828	15.875835093731922	0.0	0.0	0.0	10.672315879205392	14.063451480389219	16.927257769732226	0.0	0.0	3.231266249230151	6.294012851744842	5.853822443613787	0.0	10.037550476331958	9.884597326216424	4.201954328958399	7.499152595756679	7.991910055847468	0.0	0.0	12.026450976277223	2.98413662809869	5.202419645377065	11.380292974262328	5.824257683797556	3.1374931053589004
2L_10969	20.063142722777123	2.550437451031601	7.495504571133463	4.682770401894087	0.0	9.64623029178689	4.750918827701278	1.9853970079272931	0.0	0.0	0.0	4.249543386563114	8.432442642525144	9.062228510737532	14.114836047710405	2.238189966821072	2.549015009619983	15.405788468253805	21.972999578118408	3.9197117600760114	5.199526635095141	0.0	8.514921122028186	6.991027016823907	0.0	0.0	0.0	2.349811780076416	0.0	10.648611165537346	0.0	6.662367219021325	2.845818127178474	2.771609407064056	0.0	0.0	4.4201004954048635	3.4821972664751457	0.0	11.007668382101707	4.692385946867176	16.168811010313544	10.008139953829115	10.591851476821851	7.884503586397864	2.2909192542599643	12.02732608486481	0.0	8.289692706617828
2L_10970	12.761091941115216	0.0	2.9796809596002936	0.0	27.117320374869838	12.270902254901	7.554513368466856	6.314024205443194	3.711665914435708	0.0	7.363162979194646	0.0	8.939042878800882	14.409997079573927	0.0	0.0	12.159690787169744	0.0	0.0	0.0	0.0	5.518179089191432	0.0	5.558272933434123	0.0	0.0	0.0	3.736473964249417	0.0	0.0	0.0	15.890907858159876	0.0	17.628724949581848	0.0	0.0	14.056947505735234	0.0	5.88456830806892	0.0	3.7307196408958503	0.0	5.304702087930742	0.0	0.0	10.928484000699422	0.0	8.15650040456242	21.969292202131548
2L_10971	0.0	0.0	0.0	0.0	0.0	0.0	0.0	0.0	0.0	0.0	0.0	0.0	0.0	0.0	0.0	0.0	0.0	0.0	0.0	0.0	0.0	0.0	0.0	0.0	0.0	0.0	0.0	0.0	0.0	0.0	0.0	0.0	0.0	0.0	0.0	0.0	0.0	0.0	0.0	0.0	0.0	0.0	0.0	0.0	0.0	0.0	0.0	0.0	0.0
2L_10972	0.0	0.0	0.0	0.0	0.0	0.0	0.0	20.985742286690424	0.0	0.0	0.0	0.0	0.0	0.0	0.0	23.6577760744179	0.0	0.0	0.0	0.0	0.0	0.0	0.0	0.0	0.0	0.0	0.0	0.0	0.0	45.02253377815597	0.0	0.0	30.080435083413043	0.0	0.0	0.0	0.0	18.40349666436623	0.0	0.0	0.0	0.0	0.0	0.0	27.77986126737283	0.0	21.18823629121112	54.219055829361785	29.20748412573238
2L_10973	7.380942627563909	2.3456734522308293	8.61715216563683	0.0	0.0	3.548709857659473	0.0	3.6519955051239323	6.440419039424381	4.686116863319561	2.1294056871315328	3.908365250021056	0.0	2.778219977790909	2.596322931684772	0.0	4.688730425429611	9.445947924489092	0.0	0.0	4.782078300793681	6.383366478963775	1.9578233937576368	3.2148732897878745	0.0	8.373400052584953	0.0	8.64462072266868	11.391454814085762	0.0	51.89440526416847	3.0637367539341445	13.086696221661413	7.647265299692504	9.48324157111708	7.896268302562891	2.0326145195346452	6.405252306891652	5.105401003721838	8.09912683313612	0.0	4.956894842450054	3.068209362334048	4.87073792166587	2.417163212419578	6.320972671274656	11.061702174730646	4.717673205833497	12.70691301813073
2L_10974	0.0	0.0	0.0	20.491803278688526	0.0	0.0	20.79002079002079	26.064291920069504	20.42900919305414	22.296544035674472	0.0	0.0	12.300123001230013	0.0	12.353304508956144	0.0	0.0	0.0	0.0	0.0	0.0	0.0	0.0	0.0	0.0	0.0	0.0	0.0	0.0	9.319664492078285	0.0	0.0	0.0	12.128562765312312	0.0	0.0	0.0	15.238095238095239	0.0	0.0	0.0	0.0	0.0	0.0	0.0	0.0	8.771929824561404	0.0	0.0
2L_10975	0.0	0.0	0.0	0.0	0.0	0.0	0.0	0.0	0.0	0.0	0.0	0.0	0.0	0.0	0.0	0.0	0.0	0.0	0.0	0.0	0.0	0.0	0.0	0.0	0.0	0.0	0.0	0.0	0.0	0.0	0.0	0.0	0.0	0.0	0.0	0.0	0.0	0.0	0.0	0.0	0.0	0.0	0.0	0.0	0.0	0.0	0.0	0.0	0.0
2L_10976	0.0	0.0	0.0	0.0	0.0	0.0	0.0	0.0	0.0	0.0	0.0	0.0	0.0	0.0	0.0	0.0	0.0	0.0	0.0	0.0	0.0	0.0	0.0	0.0	0.0	0.0	0.0	0.0	0.0	0.0	0.0	0.0	0.0	0.0	0.0	0.0	0.0	0.0	0.0	0.0	0.0	0.0	0.0	0.0	0.0	0.0	0.0	0.0	0.0
2L_10977	0.0	0.0	0.0	0.0	0.0	0.0	0.0	0.0	0.0	0.0	0.0	0.0	0.0	0.0	0.0	0.0	0.0	0.0	0.0	0.0	0.0	0.0	0.0	0.0	0.0	0.0	0.0	0.0	0.0	0.0	0.0	0.0	0.0	0.0	0.0	0.0	0.0	0.0	0.0	0.0	0.0	0.0	0.0	0.0	0.0	0.0	0.0	0.0	0.0
2L_10978	29.071626673798907	36.95600756859035	0.0	0.0	0.0	0.0	0.0	0.0	0.0	0.0	0.0	0.0	0.0	0.0	0.0	16.215760421869224	0.0	0.0	0.0	0.0	37.670742641020425	25.14243187658083	0.0	12.662555556962506	0.0	0.0	0.0	0.0	0.0	0.0	0.0	0.0	0.0	0.0	74.70407846916403	0.0	0.0	25.22863450015768	0.0	0.0	0.0	0.0	0.0	0.0	0.0	16.597785855366894	0.0	0.0	0.0
2L_10979	11.280040156942958	2.389874579382074	7.023624840102791	4.387966440832661	0.0	3.6155806215725423	0.0	7.441625102089794	2.187260084909436	4.774420564384255	4.339063066112134	7.964026492334126	2.633859315038546	2.8305718745886823	0.0	6.2918539367081445	7.1656250634456375	0.0	0.0	3.6729461803196197	0.0	6.5036526138992805	3.9894319946461825	8.18863335803571	0.0	4.265592874753662	0.0	8.807517215943808	11.60611177846254	3.9912910030313857	0.0	9.364406515129758	5.333319111149037	7.791367943455445	2.4154851924718987	13.408438466664611	4.141832926743401	1.6314877128581624	5.201605562250215	8.251744212432902	0.0	0.0	18.756154363150408	9.92504112688917	2.462711469955536	8.586777436095591	0.0	14.419714633847395	0.0
2L_10980	0.0	0.0	10.512925642076935	0.0	0.0	0.0	0.0	2.7846465726569987	9.821639035122182	0.0	3.2473436728755876	2.9801285031410556	3.94234711577885	8.473570932262273	15.837569883277109	3.1392049021823754	0.0	0.0	0.0	5.497647007080969	14.585338817420729	4.8673169402098795	8.957042026441188	2.451340883463254	0.0	0.0	0.0	6.5915233010348695	0.0	0.0	0.0	0.0	0.0	0.0	10.846457546965162	12.04180916140841	6.199474284580667	7.326007326007326	2.595245510225267	3.0877921051331456	6.581372084452167	0.0	4.679019277559424	7.427875330540452	7.372347797879713	3.21316110789795	8.434547908232119	7.194451638896083	3.8756084705298735
2L_10981	0.0	2.579915461330163	3.791068886185857	0.0	25.876167015132385	3.9030886506573674	0.0	8.033377075071506	7.083567681364125	5.15407860279114	2.342050915250077	4.298659699399026	14.216508323196964	6.111313293725911	2.855595124585332	4.528118028113274	5.156953158620916	15.583848899001076	7.408987991512262	11.895047615875606	0.0	17.55204444458486	6.460002571081024	3.535914727880422	50.25226637721361	4.604789349306426	0.0	4.753941909206841	0.0	2.1543376079700147	0.0	3.369685500512866	2.8787101536137314	5.607287455068104	2.6075626095339266	5.789866633317035	6.706782166397948	8.80611144134029	3.7434886693956697	0.0	4.746620643432908	10.903793647885973	10.123814248256174	5.357136160722656	13.292721410878816	4.634795495442257	2.027723029255988	0.0	0.0
2L_10982	0.0	2.663654960790999	9.785300716968985	9.781290347822685	0.0	6.044664022461971	0.0	2.073531576775617	0.0	0.0	7.254209254920167	4.43818660133656	2.935590215090695	6.309675729990047	5.896565398069759	0.0	7.986508125606476	5.363224370491539	0.0	0.0	5.430340943956166	3.6243505616837286	2.2232276151548533	1.8253421375669103	0.0	28.525516074128305	0.0	2.454123233798185	0.0	2.2242636019279916	0.0	6.958119081249957	0.0	2.894645051387186	0.0	5.97779547869439	2.3081574902018716	1.818388453233322	1.9324978500961416	9.197051425313045	0.0	0.0	3.484138459662387	27.6550966960456	5.489671868588235	0.0	6.280618012812461	5.357205038987059	8.657683838701578
[truncated: 187 more columns]
