# Supplementary material for: Convergence of topological domain boundaries, insulators, and polytene interbands revealed by high-resolution mapping of chromatin contacts in the early Drosophila melanogaster embryo
Source: eLife. 2017 Nov 17;6:e29550. doi: 10.7554/eLife.29550 (PMC5739541; doi:10.7554/eLife.29550)
Supplement: Supplementary file 3. [file elife-29550-supp3.zip › local_HiC_maps/nc14_anterior_dm3_CompressedBinCounts_500bp_VCnorm_chr2L_6075562-6091803.txt]

2L_12071	2L_12072	2L_12073	2L_12074	2L_12075	2L_12076	2L_12077	2L_12078	2L_12079	2L_12080	2L_12081	2L_12082	2L_12083	2L_12084	2L_12085	2L_12086	2L_12087	2L_12088	2L_12089	2L_12090	2L_12091	2L_12092	2L_12093	2L_12094	2L_12095	2L_12096	2L_12097	2L_12098	2L_12099	2L_12100	2L_12101	2L_12102	2L_12103	2L_12104	2L_12105	2L_12106	2L_12107	2L_12108	2L_12109	2L_12110	2L_12111	2L_12112	2L_12113	2L_12114	2L_12115	2L_12116	2L_12117	2L_12118	2L_12119	2L_12120
2L_12071	55.31651257471985	117.82981054930293	154.39484938782442	59.86000739603647	60.11857871387702	67.26629766297664	41.39233745049117	28.108142141750488	28.34129723785717	39.76332866776944	33.19783409519108	29.567603368341377	33.327645415182474	20.46987925500557	26.984474212916858	22.713909868609765	32.031570315703156	29.861110005144074	28.297828990559847	28.499572067964028	32.08399514437043	16.84289143360917	14.20993877221582	28.497637138772095	26.636455007475966	16.79033951025938	17.64361905914141	25.754026384484952	15.385410691998848	8.478945083568483	11.1279761772286	0.0	4.654436049910449	3.0894481751247516	2.585507917859448	5.159447567630038	8.078014230229869	31.449178128144915	2.287969308264511	21.520432933722805	9.594479720148216	0.0	11.87270559964287	14.362910533019923	5.4780832843957885	18.775628733220845	21.912333137583154	4.566877351941836	9.76200238192858
2L_12072	117.82981054930293	33.98816248947429	113.56525882858548	99.76313928507432	90.89223887915519	55.437289338300516	53.98808981209445	51.89011360367434	40.875420710267655	45.87913600411077	47.316500976297135	71.64203545257297	26.917527771197935	31.491004594537568	53.96703361481984	46.79897798519916	20.327006090710185	29.860050536987067	21.766788451848054	40.47132909868326	30.485972533009775	30.53822511280404	29.511902642200642	25.834853283868203	35.85549416298166	33.21048222450452	14.540928351029642	32.68664295993598	10.651060259793562	13.044068079600121	6.4197584758466215	21.722366434599383	18.796094064247196	10.693864252800099	8.949517561339993	2.9764987564188194	9.32045495004702	0.0	2.639870920871453	24.830387759612048	5.5350803707507525	0.0	6.8493948217205265	11.837143630953845	6.320641064699346	10.831709178718144	8.427521419599127	21.077147629611286	5.631724631192433
2L_12073	154.39484938782442	113.56525882858548	29.761383729276446	108.5995782716377	77.10027737294907	78.4518828451883	60.402542130773135	43.34534254294376	44.990327079677876	39.505053211589065	37.19987670898005	34.867503486750344	46.85950613103732	46.42123245277413	32.63728875514853	25.019242741108236	26.15062761506276	37.92236028770431	35.93705880842981	15.909127066197875	23.96784200398551	21.826293262441528	54.13808304781941	33.23645522126247	16.108182554032883	30.461469504805297	11.43196835631159	9.344724552562907	19.5388278378054	12.818935105422922	10.094331528130377	17.07796089146956	12.666297936660065	5.604957023992018	21.108129913503575	9.360403620604119	25.646850200411816	38.03727653100038	4.150893272232184	13.014309233001686	0.0	0.0	13.462356558590866	14.89003707619232	9.938480803824326	8.515808178582175	9.938480803824326	0.0	6.641429235571494
2L_12074	59.860007396036465	99.76313928507432	108.5995782716377	10.396258594457027	168.49882131834127	105.14299447248257	109.70831372414435	65.90315662939624	77.52478855113921	56.234113862833745	73.25797123037373	23.10835043351265	44.27987380756905	29.32982939638144	16.871619349272887	15.21590995833123	20.02723704237763	59.12227076817566	61.92470840097133	41.12056274860807	56.05004147703069	33.8488513392298	48.86497762650365	31.817322750467554	34.695887080153746	22.495492465697186	39.39784336205436	20.127876424500133	14.429230157283417	13.253318630985198	17.393981508458257	0.0	21.825848643559883	38.6325804970178	8.08274140723761	20.161648029239227	31.566573271698545	0.0	21.457753973976036	11.212761019060572	7.498497488565728	0.0	9.279028745503151	19.243252674170677	17.1254283497766	4.891319766116654	11.416952233184398	7.13842112401579	0.0
2L_12075	60.11857871387702	90.89223887915519	77.1002773729491	168.49882131834127	42.41888650422926	145.1310861423221	124.50297448127412	95.85823935802368	62.13431367472687	55.3495322964521	74.20867860982409	31.6911552866609	53.58186659738911	64.8228176318064	77.12668057284088	56.91092254976742	23.408239700374533	44.61406409877166	53.307598630546174	34.17781005682061	38.61784880192722	37.51179570138266	49.84527196826518	37.68458006485715	30.279763385277544	58.4293034642734	46.66298274697612	42.66024253602595	8.994760551978471	11.015642211940955	21.685799867174477	0.0	15.873195841222689	9.030908283600622	7.557817302363077	5.027272955785135	19.677679608020625	20.42900919305414	8.917424647761727	13.979415310954622	9.348688554283745	0.0	5.784275447196795	15.994242072853774	0.0	3.049105849709573	10.675491739838266	0.0	9.511919624279175
2L_12076	67.26629766297664	55.437289338300516	78.4518828451883	105.14299447248257	145.13108614232212	67.81684027777779	111.76680972818312	158.6938858419663	136.00870455709165	106.90339354132458	99.22734970364097	56.75747863247863	62.09356936416185	77.04635108481263	89.3785751430057	75.11138468753664	65.10416666666666	53.949072075960295	76.68711656441718	39.60709759188846	85.24277141298417	48.90453834115806	19.254467036352434	52.86481318034717	55.141161373115175	32.50130005200208	54.07559198542805	31.988646938395682	45.16900155659329	35.10518790849673	25.130679533574586	42.517006802721085	15.766902119071645	17.44250948872516	17.516816143497756	8.738814317673379	31.92498540572096	11.837121212121213	23.25148809523809	0.0	8.12532501300052	0.0	26.812526812526812	9.267497034400948	18.557007125890735	3.5334690185436455	14.433227764581684	15.470297029702971	22.045855379188712
2L_12077	41.39233745049116	53.98808981209445	60.40254213077314	109.70831372414435	124.50297448127412	111.76680972818312	54.80312055057651	99.8601244970438	155.82737443460135	116.92219772728875	122.23715130613701	97.54194303550527	74.70697949251127	95.23325799324478	76.08575899805405	64.50188283740763	86.70394936489356	70.72527591698267	82.98046687683066	74.1763825365059	70.24297043473375	38.67077553833281	48.07982404707592	61.98605382662295	48.81791181757723	36.52116431906593	42.64128657289847	32.67736785109054	26.028537167579792	26.29807287721956	23.532434990471717	31.850430378940498	13.779891044370068	28.746453406310998	13.122234489081427	37.09648840276486	20.49918242427431	8.867449366864115	9.676780063046156	36.40756816255251	14.202675012970086	0.0	22.596589120194274	13.884974097580821	0.0	18.528998677029495	6.178428695835646	3.863047248930902	10.321898733915901
2L_12078	28.108142141750488	51.89011360367434	43.34534254294376	65.90315662939624	95.85823935802368	158.6938858419663	99.8601244970438	22.28096971236382	131.0504347598173	117.5741893134568	141.89732722194444	101.56408693885841	92.46441440965434	67.60922947113356	73.67753576687858	64.30367797746928	80.40490215992958	81.53180910931233	77.26347718048125	66.61522812529687	47.37441043792904	57.219203909216006	41.3014771285561	64.54204995231956	41.05574255468771	44.3649677736043	56.60949108067518	17.012409872505597	4.065273659994333	14.935895138067414	22.052515861272035	0.0	36.895127444993975	12.24483298660048	20.49499512219116	6.816381673748888	16.008349955336705	0.0	21.159184778928836	9.477208734574658	19.013557617258986	0.0	3.9213933181026417	5.421570477163262	14.474691725252981	8.268446697871786	9.649794483501989	18.100530345539124	12.89702691287091
2L_12079	28.34129723785717	40.87542071026766	44.990327079677876	77.52478855113924	62.13431367472687	136.00870455709165	155.82737443460135	131.05043475981734	0.0	31.529111459192503	175.59125477510662	19.693568080664853	122.08873853475757	102.25506503422137	71.89227661272349	48.627804406003264	85.33879501621436	72.92654904277275	31.41305338020161	51.105932376630285	50.28145041871878	48.07819437533204	28.393684108906818	54.23118482936836	44.35317546559746	23.964092204241165	41.96989918830215	34.30705327285	10.247487059985714	28.237101292129754	0.0	62.697890215994235	23.25073123549736	30.86600757451826	25.83124961253126	0.0	26.901896852747086	0.0	38.097676346524274	0.0	0.0	0.0	0.0	6.833177536885493	0.0	10.42129111459877	0.0	45.62668248391659	24.382512861775535
2L_12080	39.763328667769436	45.87913600411077	39.505053211589065	56.234113862833745	55.3495322964521	106.90339354132458	116.92219772728875	117.5741893134568	31.529111459192503	23.592473057395768	170.32127458709255	126.31047113805734	106.77980580312651	86.53481796717871	97.66400508237079	86.63574348195985	85.52271483305967	65.55388068343288	104.09635964956465	93.65225046357864	78.94404446128586	74.94948404775181	108.76086470451949	48.913256144591934	71.11802272932006	51.23357643665353	51.59403124355075	16.044462414242346	19.169868034628447	20.122991725425802	14.855574108516997	0.0	10.355929142247385	21.996465168047493	9.204238367683551	16.07138265319242	21.567900062978268	18.659501418122108	8.145020460291397	19.152831937730312	14.94312646069061	0.0	15.849769544350826	9.130538950148718	24.377020855028885	19.495001481620115	14.626212513017329	8.12889170690468	10.86002728038853
2L_12081	33.19783409519108	47.316500976297135	37.19987670898005	73.25797123037373	74.20867860982409	99.227349703641	122.237151306137	141.89732722194447	175.59125477510662	170.3212745870926	57.35749709089944	73.2755813196118	139.1859548829492	126.82312151471274	95.77013055120003	93.8174871626405	113.19268040267195	65.7804096438466	67.5314150948297	76.46416808594894	79.68502933101993	59.62958104256359	44.34559723867792	72.86597965880786	52.972187971401546	35.225795145268975	23.134974065694074	35.45812608058639	28.243497358385692	10.376716308877487	51.06996687601948	0.0	10.68037400106462	17.014200618976616	7.119451099812806	16.57488913767008	0.0	28.866138095604647	14.70034810424311	6.584292774528795	13.209673179475866	0.0	2.7243888378520045	13.183230328360368	0.0	20.10576782778433	10.056295140194809	4.191782429724768	13.440318266736554
2L_12082	29.567603368341377	71.64203545257298	34.86750348675035	23.10835043351265	31.691155286660905	56.75747863247863	97.54194303550527	101.56408693885841	19.693568080664853	126.31047113805735	73.2755813196118	49.30966469428009	118.10804802134281	90.08496434531938	102.50410016400657	85.68052887433822	80.12820512820512	74.69871518209887	65.54454407215142	82.26089499853758	97.04561668555121	56.84630097775637	78.99268527734331	67.89327177676692	55.5267639001999	63.33586676800406	28.022978842650975	50.10809030909533	21.381775884777884	23.56711915535445	0.0	52.32862375719519	19.405417992703565	30.054785580572585	28.745544440611706	28.68123673492801	11.226368494319457	29.13752913752914	15.898453398453398	19.93858914543207	3.3334666720002133	0.0	16.5000165000165	22.812300392371565	15.226262257141116	4.348884945899871	22.839393385711674	12.693577050012694	10.175010175010176
2L_12083	33.327645415182474	26.917527771197935	46.85950613103732	44.27987380756905	53.5818665973891	62.093569364161844	74.70697949251127	92.46441440965434	122.08873853475755	106.77980580312652	139.1859548829492	118.10804802134284	27.408617060376223	121.5818141396176	98.63111287457279	116.90817523620532	126.69596981374438	101.34941285946297	88.65562608603142	97.87303017648739	91.64829758852633	69.7290142051194	73.45634823117113	86.09298552617481	38.24820442065792	65.75407524971519	43.431567642692436	16.137204971550105	24.100845650472184	24.35041935849484	34.86337045120174	14.745782706146041	18.227632507597274	24.197701024821036	18.22558905103813	22.225886125874485	18.980998754846482	32.84287966368891	12.544155427103403	11.237066136876454	20.665566507053345	0.0	11.623927808898907	17.677884516487357	8.581274971510167	9.803844675728033	11.441699962013557	21.461683740628395	11.468942104780254
2L_12084	20.46987925500557	31.491004594537568	46.42123245277413	29.329829396381445	64.8228176318064	77.04635108481263	95.23325799324478	67.60922947113356	102.25506503422137	86.53481796717871	126.82312151471274	90.08496434531938	121.5818141396176	43.765974580721966	121.15869250154623	139.18749882926403	110.43310322156476	116.51722667293198	107.39221451821734	89.64328301122686	83.22519102451118	81.02527062440389	84.30950063254912	78.33839051165414	64.06934296176911	30.770461587694278	34.35509425421153	14.454256819931347	24.671279867051407	24.926760645086436	26.76640423694335	45.284385943726605	9.32952788110748	12.385213838148042	26.948947913073475	12.410150510305389	6.476751054415071	16.810112963959117	27.51655395886165	28.75758049821933	9.61576924615446	0.0	2.379810072117764	16.451178167575648	17.568764142855134	7.526916252519008	10.24844574999883	18.30804382213369	5.870198177890487
2L_12085	26.984474212916858	53.96703361481985	32.63728875514853	16.87161934927289	77.1266805728409	89.37857514300572	76.08575899805403	73.67753576687858	71.89227661272349	97.66400508237079	95.77013055120004	102.50410016400654	98.63111287457279	121.15869250154623	45.633650619035684	104.26023794381251	136.77630438550875	117.82948659336103	111.66090815411758	83.41588416388366	102.13174484426186	75.27687648977007	93.71909072296349	80.89467444540676	67.56766902052406	58.81670524231266	46.887121386494805	17.42113235618202	7.805515689606905	38.23682359059068	23.523256973704765	0.0	9.838940479919902	23.510652415379937	6.55855830645782	26.175543666041946	10.245593711664403	26.591972769819883	15.47680954857242	18.196684321494164	20.281622497349193	0.0	7.529258699305501	12.14461389843494	18.528057036770782	7.937902319349219	9.264028518385391	3.8615406002378707	18.572171458286903
2L_12086	22.713909868609765	46.79897798519917	25.019242741108236	15.215909958331231	56.91092254976741	75.11138468753664	64.50188283740763	64.30367797746928	48.627804406003264	86.63574348195984	93.8174871626405	85.68052887433824	116.90817523620535	139.18749882926403	104.26023794381251	42.06541691962622	139.23085942079962	126.00135018796215	123.72080243010673	106.99349613285383	116.57541162633925	93.57744937597602	82.35466730989997	77.61277990661009	37.23919445528707	71.3359522773454	53.818313218738766	31.422992164087724	35.197576904945656	38.79497630920113	29.700697584527123	28.71356069687812	7.098710767643934	16.491546080089073	11.829858246751915	9.836161032907075	15.400224104061163	15.988232660761678	6.978990447157876	5.470312885486111	18.29126981470395	0.0	22.634563612403923	9.388108145998853	4.177447963619441	11.93151691101618	15.31730919993795	10.447755996141296	18.610641192421003
2L_12087	32.031570315703156	20.327006090710185	26.150627615062763	20.02723704237763	23.40823970037453	65.10416666666667	86.70394936489356	80.40490215992958	85.33879501621438	85.52271483305967	113.19268040267194	80.12820512820512	126.69596981374438	110.43310322156476	136.77630438550875	139.23085942079962	51.84220679012346	173.83589891142762	126.39172915246536	115.52070130967469	123.60201854882706	115.92186866052282	100.55110563428494	90.40649210552122	103.59854561009517	61.391344542670595	47.43472981177899	31.01929400086854	34.74538581276406	19.14828431372549	20.942232944645486	0.0	10.511268079381097	9.302671727320087	19.463129048330842	9.709793686303753	27.36427320490368	7.891414141414141	12.056327160493828	10.800069120442371	18.056277806667822	45.093795093795094	11.17188617188617	12.356662712534598	12.371338083927158	9.422584049449721	21.993489926981614	13.751375137513751	14.697236919459142
2L_12088	29.861110005144074	29.86005053698707	37.922360287704315	59.12227076817567	44.614064098771664	53.949072075960295	70.72527591698268	81.53180910931233	72.92654904277275	65.55388068343288	65.7804096438466	74.69871518209888	101.34941285946297	116.51722667293198	117.82948659336103	126.00135018796215	173.83589891142762	59.60708869851461	165.92925235632777	123.07773097177252	111.25340559036002	101.31281141025407	66.48068031541627	121.89728553791558	70.61668722166121	38.154309944516896	42.45172884665728	33.736996496412914	31.671236442191496	26.445623566647203	20.824732285051017	0.0	13.065365588527216	23.126192986346005	33.86937260374189	14.482972369385315	18.896347487201503	0.0	17.126689547923903	26.848682837180863	17.954969385655012	0.0	8.33190302331433	15.359166427319657	25.629012862688977	14.640182381536036	23.920412005176377	8.546387655597671	9.134234425559415
2L_12089	28.297828990559847	21.766788451848058	35.93705880842981	61.92470840097134	53.307598630546174	76.68711656441718	82.98046687683066	77.26347718048125	31.41305338020161	104.09635964956465	67.5314150948297	65.54454407215144	88.65562608603142	107.39221451821734	111.66090815411758	123.72080243010674	126.39172915246536	165.9292523563278	36.80145198456012	122.46611770743428	112.12300730640372	136.546004802579	93.2404456893304	120.93055156966052	78.72915399619345	61.67935878989352	55.874037569702864	29.687177080585844	21.827776117957303	27.567264124463694	9.867260675759347	0.0	24.76274197841927	8.218311219227562	16.04812603739672	11.437302992455956	17.90709084983472	0.0	14.201317882299477	12.721553810582424	21.26874441030811	106.23323506759091	18.42333130676689	3.63877184172798	0.0	8.324246031415704	16.19152632661223	16.197938812286136	21.640103439694442
2L_12090	28.499572067964028	40.47132909868326	15.909127066197877	41.12056274860807	34.177810056820604	39.60709759188846	74.1763825365059	66.61522812529687	51.10593237663028	93.65225046357864	76.46416808594894	82.26089499853758	97.87303017648739	89.64328301122686	83.41588416388366	106.99349613285383	115.52070130967469	123.07773097177252	122.46611770743428	29.366479203111222	106.95861051819308	111.56928899123511	108.35213389278177	121.65286815513845	123.51010221147126	56.84638031909109	49.34654781940202	37.15238635085015	44.389542331135836	20.386006113472007	51.59911387121779	0.0	19.184063414840026	15.91711892507239	7.992463639618749	23.923750223288334	12.485599941400917	0.0	7.072695998551511	0.0	14.829490518023762	0.0	18.350778807052574	23.256836664276143	5.644716996468665	12.89783367985513	15.052578657249773	9.411587546587358	2.5147363550405375
2L_12091	32.08399514437043	30.485972533009775	23.96784200398551	56.05004147703069	38.61784880192722	85.24277141298418	70.24297043473375	47.37441043792904	50.28145041871878	78.94404446128586	79.68502933101992	97.04561668555122	91.64829758852635	83.22519102451118	102.13174484426186	116.57541162633926	123.60201854882706	111.25340559036002	112.12300730640374	106.95861051819308	28.460761650161658	113.12342747763785	146.2205025346568	99.31196669473886	110.26591412805654	48.93812773787547	64.84040317315518	61.68321147472222	35.48464934069521	50.14280671352011	24.678245041153442	33.40124920672033	22.708467863802042	30.14613751242843	11.4676374098185	16.018775835997026	25.080184934117934	18.598422853742004	14.207128568830695	31.816897572497986	12.766468105532732	0.0	13.16490678192806	14.561042803641426	9.7188908024305	8.327652024063584	9.7188908024305	4.051141611706179	6.494687345751175
2L_12092	16.84289143360917	30.53822511280404	21.826293262441535	33.8488513392298	37.51179570138266	48.904538341158066	38.67077553833281	57.21920390921601	48.07819437533204	74.94948404775181	59.62958104256359	56.846300977756385	69.7290142051194	81.02527062440389	75.27687648977007	93.57744937597602	115.9218686605228	101.31281141025406	136.546004802579	111.56928899123511	113.12342747763786	35.37521813584029	106.06529572450792	142.7281613251803	155.64100748934487	56.96628491117736	65.56236834078749	46.601756245436306	45.23968856998388	47.945625824664766	56.63251725875964	42.583543589579804	42.110870552763075	24.457728484972996	26.316343501968465	14.587483472381226	27.40709679364375	35.566936975387684	33.63804224524099	16.22545595559417	18.988761637059117	0.0	3.3568108685479574	6.961500119737803	6.195349275206088	24.77299092813072	22.716280675755655	30.989014394397188	11.04017796766884
2L_12093	14.209938772215816	29.511902642200642	54.13808304781939	48.86497762650365	49.84527196826517	19.254467036352434	48.07982404707592	41.30147712855611	28.39368410890681	108.7608647045195	44.34559723867792	78.99268527734331	73.45634823117113	84.30950063254912	93.71909072296349	82.35466730989995	100.55110563428494	66.48068031541625	93.2404456893304	108.35213389278175	146.22050253465676	106.06529572450793	11.388963866234342	144.11110367896615	177.90460399324675	70.48957250957938	57.23732277473073	61.9239140867616	86.31755736109965	60.40617109443901	52.026545429951085	0.0	40.413008512223065	33.015027202318976	27.629728482658205	20.675937757156973	26.976486215555074	0.0	27.506381480503475	0.0	12.816285910832613	0.0	11.89465145102853	30.14934340211769	0.0	12.540222764517189	14.635224350671683	0.0	35.86017141161935
2L_12094	28.497637138772095	25.834853283868195	33.23645522126247	31.817322750467554	37.684580064857144	52.86481318034717	61.986053826622936	64.54204995231956	54.23118482936836	48.913256144591934	72.86597965880786	67.89327177676694	86.09298552617481	78.33839051165414	80.89467444540676	77.6127799066101	90.40649210552122	121.89728553791558	120.93055156966051	121.65286815513845	99.31196669473884	142.72816132518034	144.11110367896615	44.792780805942876	110.43275197568441	103.26979716434906	79.57981855801368	81.31271242946123	61.824093379110636	54.08165031237561	42.58685322547503	54.03750202640633	24.49227513642197	26.602521091365467	22.263208514242514	19.745246825457944	42.50760886198629	0.0	8.756076717241767	0.0	27.538612577159753	0.0	25.558277985462446	23.557274015070377	5.241167061151841	23.951493435494438	19.217612557556745	17.4774759029301	4.669907582528942
2L_12095	26.636455007475966	35.85549416298166	16.108182554032886	34.695887080153746	30.279763385277544	55.141161373115175	48.817911817577226	41.05574255468771	44.35317546559746	71.11802272932006	52.97218797140154	55.526763900199896	38.24820442065792	64.06934296176911	67.56766902052405	37.23919445528707	103.59854561009517	70.61668722166121	78.72915399619345	123.51010221147125	110.26591412805654	155.64100748934487	177.90460399324672	110.43275197568441	9.26336773439331	75.07518780058228	126.22477476766753	26.869455823658985	64.20706521704234	70.769404970843	81.26957000270511	78.56848225334407	53.41626126961712	25.786039051666844	43.15981648446031	32.29744656387466	33.71152040642609	0.0	19.096506103243353	14.968334488389813	20.02005008015528	0.0	12.386922877779472	12.844269229583606	11.43068773875849	6.529605886047931	26.671604723769807	28.588036859508858	5.09240162753156
2L_12096	16.790339510259376	33.21048222450452	30.461469504805297	22.495492465697186	58.4293034642734	32.50130005200208	36.52116431906593	44.3649677736043	23.964092204241165	51.23357643665353	35.22579514526898	63.335866768004045	65.75407524971519	30.77046158769428	58.81670524231266	71.3359522773454	61.391344542670595	38.154309944516896	61.67935878989352	56.84638031909109	48.93812773787547	56.96628491117736	70.48957250957938	103.26979716434907	75.07518780058228	43.267461327678284	170.49862322361747	139.36905884945617	111.01177869663154	127.45607863530228	81.54729084217651	42.4506776189415	70.84037145542331	34.83059617093324	23.319318422961135	66.89305603544052	22.767986025920898	35.45596369309318	30.95361909714484	0.0	24.33794699681903	0.0	16.73168599845667	9.253039160712337	12.352038024513856	24.695696104642014	24.70407604902771	51.48720800317161	27.514328086350968
2L_12097	17.64361905914141	14.540928351029644	11.43196835631159	39.39784336205436	46.66298274697612	54.07559198542805	42.64128657289847	56.60949108067518	41.96989918830215	51.594031243550745	23.134974065694074	28.022978842650975	43.43156764269244	34.35509425421153	46.887121386494805	53.818313218738766	47.434729811778986	42.45172884665728	55.874037569702864	49.346547819402026	64.84040317315518	65.56236834078749	57.23732277473073	79.5798185580137	126.22477476766753	170.4986232236175	29.860551225775627	237.98409167879467	193.20712897851755	210.94503375120541	112.05811201856208	66.91201070592172	82.71161767381847	54.90101347270871	49.0087970790757	45.84296035500788	23.925047610844743	49.67709885742673	29.816115881689655	33.99366018237599	19.89150604275537	0.0	42.19676350823892	24.308188942691014	12.979764547071117	22.243477100340325	21.632940911785195	32.462262619704596	34.69511666232978
2L_12098	25.754026384484952	32.68664295993598	9.344724552562907	20.127876424500137	42.66024253602595	31.988646938395682	32.67736785109054	17.012409872505597	34.30705327285	16.04446241424235	35.45812608058639	50.10809030909533	16.13720497155011	14.454256819931347	17.42113235618202	31.422992164087724	31.01929400086854	33.736996496412914	29.68717708058584	37.15238635085016	61.68321147472221	46.601756245436306	61.9239140867616	81.31271242946123	26.86945582365899	139.36905884945617	237.9840916787947	49.88027176019062	189.96472243360452	263.43591596325854	181.85014335852966	45.579370776786426	84.51270817592841	104.7134907999849	87.63298305178108	53.08671120954011	58.67046851302631	25.379422364346986	58.161176251628504	8.683472659652159	43.55283089045505	72.51263532670568	25.15077891962314	12.418756495009648	39.7872179583587	60.607575795455496	30.94561396761232	16.584573030167338	35.45062171527833
2L_12099	15.385410691998848	10.651060259793562	19.5388278378054	14.42923015728342	8.994760551978473	45.16900155659329	26.02853716757979	4.065273659994332	10.247487059985714	19.16986803462845	28.24349735838569	21.381775884777884	24.10084565047218	24.671279867051407	7.805515689606905	35.197576904945656	34.74538581276406	31.671236442191496	21.827776117957303	44.38954233113584	35.48464934069521	45.23968856998388	86.31755736109965	61.82409337911064	64.20706521704234	111.01177869663152	193.20712897851755	189.9647224336045	84.55714972979541	192.1215450823425	257.5098316449004	0.0	107.70718992614653	71.4921803193645	63.57003323590914	70.88991467839111	70.0992722527219	60.64649160046091	26.472674904963096	10.374983010965318	41.62941701123682	0.0	38.63579580724343	47.48123897544982	55.46056832821248	9.051715164247897	44.896650551410104	19.81519032490307	24.70782991129889
2L_12100	8.478945083568483	13.044068079600121	12.818935105422922	13.253318630985198	11.015642211940955	35.10518790849673	26.29807287721956	14.935895138067414	28.237101292129754	20.122991725425802	10.376716308877487	23.56711915535445	24.350419358494843	24.92676064508644	38.23682359059068	38.79497630920114	19.14828431372549	26.445623566647203	27.567264124463694	20.386006113472007	50.1428067135201	47.945625824664766	60.40617109443901	54.081650312375615	70.76940497084301	127.45607863530228	210.94503375120541	263.43591596325854	192.12154508234246	120.14609765474817	184.78440833510726	75.03001200480192	64.92253813735383	53.35355843610049	65.25872680910929	30.84287406237663	64.38652518800865	13.92602495543672	60.78820417055711	47.64736376665752	38.23682359059068	0.0	43.37320513791103	57.240422859535265	0.0	33.25617899805784	12.128762827379568	6.066783148903125	22.69426289034132
2L_12101	11.1279761772286	6.4197584758466215	10.094331528130377	17.393981508458257	21.685799867174474	25.130679533574586	23.532434990471717	22.052515861272035	0.0	14.855574108516997	51.06996687601948	0.0	34.86337045120174	26.766404236943345	23.52325697370476	29.700697584527123	20.94223294464549	20.824732285051017	9.867260675759345	51.59911387121779	24.678245041153442	56.63251725875964	52.026545429951085	42.58685322547503	81.26957000270511	81.54729084217651	112.0581120185621	181.8501433585297	257.5098316449004	184.78440833510726	14.550936279994936	0.0	36.5168299983324	48.47713131727717	101.42426717586157	67.4649114995291	10.562807509733625	27.415286763899548	41.88446588929098	93.80035906777451	31.36434263160635	0.0	23.287116170107726	37.56186976548515	28.652556237804752	49.102006144297704	28.652556237804756	155.26281216782718	12.764789604355345
2L_12102	0.0	21.722366434599387	17.077960891469562	0.0	0.0	42.5170068027211	31.850430378940498	0.0	62.697890215994235	0.0	0.0	52.32862375719519	14.745782706146043	45.284385943726605	0.0	28.71356069687812	0.0	0.0	0.0	0.0	33.40124920672034	42.58354358957981	0.0	54.03750202640632	78.56848225334409	42.4506776189415	66.91201070592172	45.57937077678643	0.0	75.03001200480192	0.0	0.0	41.18700961716675	246.04617466544556	68.63732039901161	68.48376934666483	71.48218306587084	0.0	80.98477486232589	63.47795727933476	84.901355237883	0.0	0.0	90.78364441862153	48.475447186000295	55.3817184947249	48.475447186000295	0.0	64.7878198898607
2L_12103	4.654436049910449	18.796094064247196	12.666297936660065	21.825848643559883	15.873195841222689	15.766902119071643	13.779891044370068	36.895127444993975	23.250731235497355	10.355929142247385	10.68037400106462	19.40541799270356	18.227632507597278	9.329527881107483	9.838940479919902	7.098710767643934	10.511268079381097	13.065365588527214	24.762741978419267	19.184063414840026	22.708467863802042	42.110870552763075	40.413008512223065	24.492275136421974	53.416261269617124	70.84037145542331	82.71161767381847	84.51270817592841	107.70718992614653	64.92253813735383	36.51682999833239	41.187009617166744	48.366682585245	125.03691968506918	158.37605716018152	110.05086042841953	163.46770673363247	160.5357306669113	92.59926641359537	15.693339589744717	94.45382860723107	65.52478802731073	45.454132235161495	56.10997195399162	77.89823374743234	65.03579707188304	49.93476522271305	54.949995504091284	69.40773842892915
2L_12104	3.0894481751247516	10.693864252800099	5.604957023992018	38.632580497017805	9.030908283600622	17.44250948872516	28.746453406310994	12.244832986600477	30.866007574518253	21.996465168047493	17.014200618976616	30.054785580572588	24.197701024821036	12.385213838148044	23.510652415379937	16.491546080089073	9.302671727320085	23.126192986346005	8.21831121922756	15.917118925072392	30.14613751242843	24.457728484973	33.015027202318976	26.60252109136547	25.78603905166684	34.83059617093324	54.901013472708705	104.7134907999849	71.4921803193645	53.3535584361005	48.47713131727716	246.04617466544556	125.03691968506917	8.97243622728796	161.4409846848822	232.25462299081022	164.22229599192028	106.55787614930281	106.31624831222956	62.50006510423447	76.62731157605313	0.0	103.4428361956828	62.569571404394885	63.63822939354358	36.35236712982612	71.59300806773653	46.421252975933896	81.50912370604266
2L_12105	2.585507917859448	8.949517561339993	21.108129913503575	8.08274140723761	7.557817302363079	17.516816143497756	13.122234489081427	20.494995122191163	25.83124961253126	9.204238367683551	7.119451099812807	28.745544440611706	18.225589051038128	26.94894791307347	6.55855830645782	11.829858246751915	19.463129048330842	33.86937260374189	16.04812603739672	7.992463639618749	11.467637409818499	26.31634350196846	27.629728482658198	22.263208514242514	43.15981648446031	23.319318422961132	49.0087970790757	87.63298305178108	63.570033235909136	65.25872680910929	101.42426717586156	68.63732039901163	158.37605716018155	161.4409846848822	81.6927748396308	137.94002869152595	103.0761860633143	152.87403179779864	102.87653925546303	61.02281207066093	102.02201810045497	0.0	72.14132774670891	79.7919027177122	59.91500058583556	64.64822240205413	82.10574154355244	55.49882342494339	80.07687379884689
2L_12106	5.159447567630038	2.9764987564188194	9.360403620604119	20.16164802923923	5.027272955785135	8.738814317673379	37.09648840276486	6.816381673748887	0.0	16.071382653192423	16.57488913767008	28.68123673492801	22.22588612587449	12.410150510305389	26.175543666041946	9.836161032907075	9.709793686303755	14.482972369385312	11.437302992455956	23.923750223288334	16.018775835997026	14.587483472381226	20.675937757156973	19.74524682545794	32.29744656387466	66.89305603544052	45.84296035500788	53.08671120954011	70.88991467839112	30.842874062376627	67.4649114995291	68.48376934666483	110.05086042841953	232.25462299081025	137.94002869152598	50.04779564484082	107.74299964346862	165.24303437055116	180.32473988849827	147.86671815907675	101.79378092349646	0.0	111.56890351521226	87.07715334336463	139.48891262414514	91.06389953830603	81.92205979513285	88.59946397324296	65.10185481102707
2L_12107	8.078014230229869	9.320454950047022	25.646850200411816	31.566573271698548	19.67767960802062	31.92498540572096	20.499182424274313	16.008349955336705	26.901896852747086	21.567900062978268	0.0	11.226368494319457	18.980998754846482	6.476751054415072	10.245593711664403	15.400224104061161	27.36427320490368	18.896347487201503	17.907090849834717	12.485599941400917	25.080184934117934	27.407096793643746	26.976486215555074	42.5076088619863	33.71152040642609	22.767986025920898	23.925047610844747	58.67046851302631	70.09927225272189	64.38652518800865	10.562807509733625	71.48218306587083	163.46770673363247	164.22229599192028	103.07618606331431	107.74299964346862	15.335494615707841	119.40773762139787	99.90131487504519	217.89281307792663	45.535972051841796	227.44330975504357	84.52285159815807	89.59121476338571	72.7980664833542	89.11025195626706	83.19779026669052	112.70829359643494	55.597253495677315
2L_12108	31.449178128144915	0.0	38.03727653100038	0.0	20.429009193054135	11.837121212121213	8.867449366864115	0.0	0.0	18.659501418122108	28.866138095604647	29.13752913752914	32.84287966368891	16.810112963959117	26.591972769819883	15.988232660761678	7.891414141414141	0.0	0.0	0.0	18.598422853742	35.56693697538768	0.0	0.0	0.0	35.455963693093175	49.67709885742673	25.379422364346986	60.64649160046091	13.92602495543672	27.41528676389955	0.0	160.53573066691126	106.5578761493028	152.8740317977986	165.24303437055116	119.40773762139786	103.30578512396693	33.82034632034632	35.345680757811394	94.54923651491514	0.0	102.37510237510236	70.76997735360725	53.98402072986396	61.675095596398165	152.95472540128122	112.51125112511251	12.025012025012023
2L_12109	2.287969308264511	2.639870920871453	4.150893272232184	21.457753973976036	8.917424647761726	23.25148809523809	9.676780063046156	21.159184778928836	38.097676346524274	8.145020460291397	14.700348104243108	15.898453398453398	12.544155427103403	27.51655395886165	15.476809548572417	6.978990447157876	12.056327160493828	17.126689547923903	14.201317882299477	7.072695998551511	14.207128568830695	33.63804224524099	27.506381480503475	8.756076717241765	19.096506103243353	30.953619097144834	29.81611588168965	58.16117625162851	26.472674904963096	60.78820417055711	41.88446588929097	80.98477486232588	92.59926641359537	106.31624831222956	102.87653925546303	180.3247398884983	99.90131487504516	33.82034632034632	36.90712396069539	108.0006912044237	157.3475637438196	64.41970727685013	102.14295928581642	127.9797209512512	70.69336047958376	90.86063190540801	98.18522288831078	103.13531353135313	41.99210548416897
2L_12110	21.52043293372281	24.83038775961205	13.014309233001686	11.212761019060572	13.979415310954618	0.0	36.407568162552515	9.477208734574658	0.0	19.152831937730316	6.584292774528795	19.93858914543207	11.237066136876456	28.75758049821933	18.196684321494168	5.470312885486111	10.800069120442371	26.848682837180863	12.721553810582424	0.0	31.816897572497986	16.22545595559417	0.0	0.0	14.96833448838981	0.0	33.99366018237599	8.683472659652157	10.37498301096532	47.64736376665752	93.80035906777451	63.47795727933475	15.693339589744717	62.500065104234494	61.02281207066093	147.86671815907675	217.89281307792663	35.345680757811394	108.00069120442372	24.186779989793177	56.61190677798186	0.0	70.05450240286943	55.34554994105699	92.35213499665686	94.9585453194933	86.19532599687973	30.796236699875276	164.57248183531235
2L_12111	9.594479720148216	5.535080370750754	0.0	7.498497488565729	9.348688554283745	8.12532501300052	14.202675012970085	19.01355761725899	0.0	14.94312646069061	13.209673179475866	3.3334666720002137	20.665566507053345	9.61576924615446	20.281622497349193	18.29126981470395	18.056277806667822	17.954969385655012	21.26874441030811	14.829490518023762	12.766468105532732	18.988761637059117	12.816285910832613	27.53861257715975	20.02005008015528	24.33794699681903	19.89150604275537	43.55283089045505	41.62941701123682	38.23682359059068	31.36434263160635	84.901355237883	94.45382860723107	76.62731157605313	102.02201810045494	101.79378092349643	45.535972051841796	94.54923651491515	157.34756374381962	56.611906777981844	13.52108166489946	202.60550681767532	137.1998251873447	87.90387202676717	55.584171110312354	91.7268712458132	131.75507226148113	118.42057840729471	77.04011864178271
2L_12112	0.0	0.0	0.0	0.0	0.0	0.0	0.0	0.0	0.0	0.0	0.0	0.0	0.0	0.0	0.0	0.0	45.093795093795094	0.0	106.23323506759091	0.0	0.0	0.0	0.0	0.0	0.0	0.0	0.0	72.51263532670569	0.0	0.0	0.0	0.0	65.52478802731073	0.0	0.0	0.0	227.44330975504357	0.0	64.41970727685013	0.0	202.6055068176753	3373.25012649688	83.57151214294072	115.5428201691547	154.24005922818276	88.10727942342596	102.82670615212183	128.5842870001286	0.0
2L_12113	11.87270559964287	6.8493948217205265	13.462356558590866	9.279028745503151	5.784275447196795	26.812526812526812	22.59658912019427	3.9213933181026417	0.0	15.849769544350826	2.7243888378520045	16.5000165000165	11.623927808898907	2.379810072117764	7.529258699305501	22.634563612403923	11.17188617188617	8.33190302331433	18.42333130676689	18.350778807052574	13.164906781928057	3.3568108685479574	11.89465145102853	25.558277985462453	12.38692287777947	16.73168599845667	42.19676350823892	25.15077891962314	38.63579580724343	43.37320513791102	23.287116170107726	0.0	45.454132235161495	103.44283619568282	72.14132774670891	111.56890351521224	84.52285159815807	102.37510237510237	102.14295928581643	70.05450240286943	137.1998251873447	83.57151214294072	41.40930781857423	120.2269885543907	106.99535640153218	78.58216813440694	142.6604752020429	121.05457650012104	102.14295928581643
2L_12114	14.36291053301992	11.837143630953847	14.89003707619232	19.243252674170684	15.994242072853773	9.267497034400948	13.88497409758082	5.42157047716326	6.833177536885492	9.130538950148718	13.183230328360368	22.812300392371565	17.67788451648736	16.45117816757565	12.14461389843494	9.388108145998851	12.356662712534598	15.359166427319657	3.6387718417279795	23.256836664276147	14.561042803641424	6.961500119737803	30.14934340211769	23.557274015070373	12.844269229583606	9.253039160712335	24.308188942691018	12.418756495009648	47.48123897544982	57.240422859535265	37.56186976548515	90.78364441862155	56.10997195399162	62.569571404394885	79.7919027177122	87.07715334336461	89.59121476338571	70.76997735360725	127.97972095125121	55.34554994105699	87.9038720267672	115.54282016915468	120.22698855439069	33.64002482238067	100.37954032510292	138.82383617338735	149.68878820410086	123.32194073499876	96.49965165979401
2L_12115	5.478083284395789	6.320641064699346	9.938480803824328	17.1254283497766	0.0	18.557007125890735	0.0	14.474691725252981	0.0	24.377020855028878	0.0	15.22626225714112	8.581274971510167	17.568764142855134	18.528057036770782	4.177447963619441	12.371338083927158	25.629012862688977	0.0	5.644716996468666	9.7188908024305	6.195349275206088	0.0	5.241167061151841	11.43068773875849	12.352038024513854	12.979764547071117	39.7872179583587	55.46056832821247	0.0	28.652556237804756	48.475447186000295	77.89823374743234	63.63822939354359	59.91500058583556	139.48891262414514	72.7980664833542	53.98402072986396	70.69336047958376	92.35213499665686	55.58417111031234	154.24005922818276	106.99535640153218	100.37954032510291	14.10508855174593	96.68779832214442	126.94579696571337	105.8300604407234	125.67708529703778
2L_12116	18.775628733220845	10.831709178718144	8.515808178582175	4.891319766116653	3.0491058497095724	3.533469018543645	18.528998677029495	8.268446697871784	10.421291114598768	19.495001481620115	20.10576782778433	4.34888494589987	9.803844675728033	7.526916252519007	7.937902319349219	11.93151691101618	9.42258404944972	14.640182381536036	8.324246031415704	12.89783367985513	8.327652024063584	24.77299092813072	12.540222764517187	23.951493435494434	6.529605886047929	24.695696104642018	22.24347710034032	60.60757579545549	9.051715164247897	33.256178998057834	49.102006144297704	55.38171849472489	65.03579707188304	36.35236712982611	64.64822240205413	91.06389953830602	89.11025195626708	61.675095596398165	90.86063190540803	94.9585453194933	91.7268712458132	88.10727942342596	78.58216813440694	138.82383617338735	96.6877983221444	23.013095371790367	153.089014010062	60.45380657468732	125.63445399266296
2L_12117	21.912333137583158	8.427521419599127	9.938480803824328	11.416952233184398	10.675491739838268	14.433227764581684	6.178428695835646	9.649794483501987	0.0	14.626212513017329	10.056295140194813	22.839393385711674	11.441699962013557	10.248445749998828	9.264028518385391	15.317309199937952	21.99348992698161	23.920412005176377	16.19152632661223	15.052578657249773	9.7188908024305	22.71628067575566	14.635224350671685	19.217612557556752	26.67160472376981	24.70407604902771	21.63294091178519	30.94561396761232	44.89665055141009	12.128762827379566	28.652556237804756	48.475447186000295	49.93476522271305	71.59300806773653	82.10574154355244	81.92205979513285	83.19779026669052	152.95472540128122	98.18522288831078	86.19532599687973	131.7550722614811	102.82670615212183	142.6604752020429	149.68878820410083	126.94579696571334	153.089014010062	29.77740916479696	86.2319010998487	111.01475867905005
2L_12118	4.566877351941836	21.077147629611286	0.0	7.13842112401579	0.0	15.470297029702971	3.8630472489309016	18.100530345539124	45.62668248391659	8.128891706904682	4.191782429724768	12.693577050012694	21.4616837406284	18.30804382213369	3.8615406002378707	10.447755996141296	13.751375137513751	8.546387655597671	16.197938812286136	9.411587546587358	4.0511416117061785	30.989014394397188	0.0	17.4774759029301	28.588036859508858	51.48720800317161	32.462262619704596	16.584573030167338	19.81519032490307	6.066783148903125	155.26281216782718	0.0	54.94999550409127	46.421252975933896	55.49882342494339	88.59946397324296	112.70829359643494	112.51125112511251	103.13531353135313	30.796236699875276	118.42057840729471	128.58428700012857	121.05457650012104	123.32194073499876	105.8300604407234	60.45380657468731	86.2319010998487	68.62072345848446	52.386191000052385
2L_12119	9.762002381928582	5.631724631192433	6.641429235571494	0.0	9.511919624279175	22.045855379188716	10.321898733915901	12.89702691287091	24.382512861775535	10.860027280388527	13.440318266736558	10.175010175010174	11.468942104780256	5.870198177890485	18.572171458286906	18.610641192421	14.697236919459142	9.134234425559415	21.64010343969444	2.5147363550405375	6.494687345751175	11.040177967668841	35.86017141161935	4.669907582528942	5.09240162753156	27.514328086350964	34.69511666232978	35.45062171527833	24.70782991129889	22.69426289034132	12.764789604355347	64.78781988986071	69.40773842892915	81.50912370604266	80.07687379884689	65.10185481102707	55.597253495677315	12.025012025012026	41.99210548416898	164.5724818353123	77.04011864178271	0.0	102.14295928581642	96.49965165979401	125.67708529703778	125.63445399266294	111.01475867905005	52.386191000052385	27.994736989445983
2L_12120	0.0	6.9251526043940785	13.611257054033969	28.14497853710845	8.772378703588634	30.49772283669486	10.154008383657024	35.68289326414023	0.0	8.012538019492903	5.509043921954477	16.682515055969837	9.401995479520574	9.624527916905675	17.762584283462424	16.019439360815216	15.81363406347141	14.040096831739827	7.983044014513174	9.276873866675242	13.310517331890827	20.363633401653324	20.04368722066616	5.742436780077879	25.047857061898892	43.98354203524029	24.88703065726648	21.796250826895267	34.72277983630814	7.9732608723385265	31.392911323658563	53.11168058635296	36.10897557523239	34.862322153131885	47.41051083731338	127.35812668567578	79.76053608195737	59.14709883480216	93.59089547768792	80.94781800097341	101.50048161978529	168.99171095657758	71.17443682180182	78.1436314676879	69.54350100528994	92.69321459185413	103.02740889672585	77.30115887320677	106.71513599294993
2L_12121	0.0	2.8368762134738006	11.151653567190944	0.0	9.582904099087228	5.552594171997157	18.718070092101225	12.993273382369946	16.37631460865521	10.94107226009292	11.283849291103452	44.420753375977256	11.554531224965181	7.885340835972294	8.315897667889658	14.999621259563197	20.359511963989576	11.503000442635456	21.80159674894589	2.5335030442572575	13.086310323528487	5.561283677743631	13.1373762294942	9.409515278229957	15.391213874255834	22.17572711437242	14.564181434746642	23.810119062500373	32.00427861644793	32.662318658806804	0.0	65.27131108306861	64.54680611645534	17.851608858396755	62.74680409611137	83.4752412434472	60.67983823688662	60.573754603605344	84.61095881138525	49.740190405448864	47.12342011804139	0.0	68.60348011733939	92.47736912792418	69.6382356963064	122.95568098642279	80.18948352908009	84.4434123582934	126.91643821707788
2L_12122	10.342031671437791	7.955126721191106	12.50852143022434	0.0	6.718059824322736	0.0	5.8321042173695234	18.2177734419477	0.0	9.204238367683551	12.656801955222766	0.0	5.400174533640928	24.87595191976013	17.489488817220852	2.6288573881670922	2.5950838731107786	9.67696360106911	9.170357735655267	7.104412124105555	12.232146570473066	23.392305335083076	9.209909494219401	23.087771792547795	50.35311923187036	11.659659211480566	32.672531386050466	25.037995157651736	9.971769919358298	22.897798880389225	45.07745207816069	30.505475732894055	64.10459456483538	65.07698607452616	62.84059603048523	41.800008694401804	45.81163825036191	16.986003533088734	92.68156689681355	34.87017832609196	81.61761448036397	97.06287733193562	67.33190589692832	63.16858965152217	88.7629638308675	131.83166921203195	124.26814936321449	81.39827435658364	158.1765408372284
2L_12123	11.662569217348306	8.970888793049895	14.105690411833264	6.076532098825072	22.727595562436967	8.779322938614975	14.797766326498902	10.271968337684797	19.419700509378746	6.919663399893575	17.841130442570652	10.805320539833815	15.224259431124233	12.467677545962093	8.217774981542878	5.92905383121377	16.095425387460786	12.731344442704494	1.723548061568584	8.011549449686669	15.518279498697499	10.991327622679153	7.7894177643903655	7.438790839426633	8.111790203147619	6.574219985234302	23.02773229800649	14.117504222898452	19.678802584220353	33.5679994711749	0.0	51.60091849634924	65.91136494782585	67.74132635823477	56.69159206998011	75.41968698944407	62.731414342467765	57.464659234570746	56.43850460538198	58.98394260469158	56.976573205363955	0.0	100.33511929845685	80.6073066961802	100.09679359941063	91.48602465205292	111.77475285267519	70.92997542484969	129.32082042912216
2L_12124	1.6877226950096065	1.947303247887614	7.6547757380352035	15.828332239859382	9.866919917611218	3.811440419563361	4.28285150540089	8.918909939746074	5.620557300738597	7.510227427711056	10.843725495116761	7.036505389963129	18.506415910018635	14.884915247998926	7.135301877497713	16.73119114883952	6.352400699272269	12.633518524923009	5.986065935019758	17.390602674813817	20.959803289251877	9.54351278763909	15.781195082850147	19.376784480745773	14.086555544873251	24.735713175325404	17.994997390725377	38.816679649824515	21.968542511692757	31.38833286699239	30.896115343143293	104.54236579373793	64.61372255162914	83.32579725019967	57.42798120956456	67.53156179629043	38.44815554585807	91.47457006952068	68.9689218778132	79.66681063597447	68.49889802397803	95.03851435794355	103.60054267847902	97.65968334824272	86.91170552923579	94.32927171348129	120.22785931544286	112.30541275861944	125.83803289986972
2L_12125	4.779840544519434	5.515004949716942	4.335855355865328	14.942601731100408	6.986086045293124	16.191709844559586	18.194352068798906	3.1574327545759093	0.0	10.63494899478462	8.774508298491222	16.606881891855984	11.231243822815898	15.329429438636293	12.124837325099222	10.934957052956175	16.191709844559583	13.417385801275097	6.357481165962045	4.925234933706338	8.480109902224331	16.217048983596452	15.962252465369895	25.152170632325568	24.934298124442098	18.860858061265457	31.14470964636598	43.39486725510107	13.826143162799378	22.22391547292492	18.75035156909192	21.14835571534313	78.42604162854289	48.58597461729869	63.89553660633379	57.956903246745725	72.59330508243877	47.10315591144606	64.25281684349041	64.46466127849538	37.721716122530914	0.0	63.349804282446776	73.75583132041378	55.38257048970499	73.8183786671916	65.63860206187259	123.12112040219566	87.72651259697892
2L_12126	5.725129655102923	8.807579274268678	1.7311131230492518	17.89773769612565	0.0	8.619500758516066	11.299852730633626	10.08497346517419	0.0	1.6984237947814909	17.516343624418763	5.304308159086809	13.452400027741838	3.0601777840885442	12.90908069918163	17.46335714704627	8.619500758516068	17.856540198911144	3.3843438561044676	3.932852057117597	8.464321530457676	12.949484707629772	5.098410799861629	7.303372222573189	3.9820600231835535	25.81816139836326	24.8693792376857	41.58151119686143	19.32056207379185	17.746030973415433	9.98156903278097	33.77437031908336	41.749347770814445	47.109930468513795	41.74466735066078	43.96523876826987	36.22907499201148	37.612366946251925	55.41107630474614	38.606784112793584	32.27270174795407	0.0	63.897457360427985	38.64971870366635	44.22356683704205	36.48960972397575	37.671927305628415	40.96396400086844	67.86146628926936
2L_12127	2.0610125672302297	7.134021148092292	7.478284930134123	6.443078941247496	2.008213593597815	2.327226690497468	0.0	8.16869331947923	6.863710054923407	9.17133671132007	9.458669021496906	2.8642790036891914	9.685567729238016	8.262343279872667	5.228091161179959	15.716761328720148	9.308906761989872	5.785423278923356	0.0	4.247409929425037	16.45436874459748	13.985212036792296	0.0	1.9718778666174486	4.300553653277323	16.265172501448763	7.325041386483833	14.969096300687232	2.9808373887626005	27.37913753526433	37.72970653834255	0.0	24.798702171194012	29.928166414970782	32.56030167870897	32.487459840501565	23.47605207927393	30.465513039239582	55.41015929755876	34.74553068238832	51.11911357598183	0.0	40.25473194373999	61.617674652317305	58.37414216544718	57.59649231299025	44.22283497382362	66.36052345180899	59.10416991739601
2L_12128	11.034799343208743	12.732009034633611	6.673206408947435	2.8747230204369814	8.960091751339533	4.15337586390218	14.001235842417024	7.289288536281704	6.124793900685241	11.457588590074979	8.440391256024752	10.22369443422075	17.285726138783637	4.423713937883978	6.220344507560207	9.817335844327346	11.075668970405813	5.1625906292784975	14.676960108022428	9.475382199016378	16.314406012054388	8.31975133927197	2.4567103076685726	19.35553800653443	19.187876945842596	18.661033522680622	15.251740877280135	15.583855837756921	5.319867684250958	26.874785001719985	24.048497161315392	16.274452364677927	48.2814227569658	29.376858086273955	37.995007902961646	20.070004174560868	27.93163453132114	36.2476439031463	57.35614288245867	18.602989872532312	33.17517070698777	51.78234843306613	59.013216907953755	56.7578765743216	37.88352331920278	62.2161052068929	42.61896373410313	59.21644796058553	46.4123271140815
2L_12129	9.265862043915737	12.829199943294936	16.81036728971491	11.586669883898672	14.445583037274117	6.277621534752912	12.540547115854432	14.689863920445573	6.171548052598869	11.54505109839616	8.504821723627993	10.301737903184266	10.160312310582748	10.400793075330268	10.968699093484028	5.652729908184121	5.580108030891478	12.137999342120436	9.85933198096163	11.457256033009118	6.575577385011234	2.095815222870039	9.901855285870276	21.276316587335554	7.733739715576254	12.535656106838891	21.954523400228766	4.486519019812244	10.720954722459945	17.232686565988388	14.539244085314346	0.0	36.48748742701996	24.21908910929456	40.53710766835962	29.211303785874847	28.144853115529695	54.786515212389055	31.88633160509416	31.241662381351976	39.69624433832315	0.0	41.36605181201404	33.95724104207981	23.857944075070453	29.982670016730328	27.039003285079847	71.60217829737975	70.14992953120715
2L_12130	7.151234303040704	2.7503771454660715	4.324651595255856	3.7259975892795594	9.290712191156402	5.383290267011197	8.065483661850564	6.298548027216025	23.815477678943548	10.607468506426004	6.563876362824829	6.625588020936857	7.4681483472987695	9.55613656865893	2.0155844993489658	7.271134233317973	16.14987080103359	4.460905184575528	6.341053566049999	7.3687623426769235	10.57274684192052	10.78342964283933	22.28940886895579	11.403262701524161	9.947947365410489	13.437229995659775	11.29608449471202	11.542062884044107	37.923645910365735	25.333130668287986	31.16983508040259	21.093708801349997	23.46701710745547	20.768755484249496	37.65889155397968	57.80714380683165	31.677504898699862	11.745360582569884	48.70595955867273	72.3353466671489	45.68658198524324	0.0	29.930262488402025	36.78262388847508	42.96402683410362	24.542544500892294	57.28536911213815	30.700744493053957	43.74991455094814
2L_12131	12.848317898220765	6.35333837223659	6.659929038456095	5.738006633709469	8.942264270735993	0.0	7.762987905730623	9.699713834192606	6.1126076812250645	4.9006251237407845	16.8471955989734	15.305029232605834	8.625666764040862	5.886549704848398	3.103984087735973	8.39811663836268	6.908520139717912	12.022077342832377	14.647758038567547	11.347835362578472	9.769167595280319	14.53059635020481	9.807289218675335	12.292653664317132	11.489819828135275	6.207968175471946	15.221395193083398	17.774684982590806	29.201056441129214	14.629807354696755	24.00064897754835	32.484143677367484	38.14674289055137	13.326549231337967	24.53608946482774	26.706762419312195	20.90704518639676	36.175523640704704	37.503395044182945	24.754635150715504	28.970518152202413	0.0	35.84961802231997	33.632937904391824	47.26018527883037	48.59398698005109	47.26018527883037	43.338993668567014	37.8981676235954
2L_12132	10.5792342327093	0.0	7.197420444512686	20.670313461169577	10.308215647871355	14.932148318042813	11.186002641686384	3.494177302942377	0.0	21.184525692592764	9.710321683536732	11.02681721947777	0.0	10.602708864882473	8.945311940918003	6.050592635379994	9.954765545361877	12.373640384394564	7.035515281139191	8.175777025848538	7.0383939698794284	8.973309787368452	3.5329297314408135	22.773832562734317	27.59357533266815	11.927082587890672	3.133303253622099	6.403065275408644	11.47554026843584	21.080679978413382	41.500204734343356	70.21157086687887	31.823105194456534	34.56497293178565	41.783231167976304	25.65523469408698	35.14677292372949	52.12677231025855	25.59796854521625	8.917488264585444	20.872394528808677	0.0	29.518378142231356	33.15893434326945	20.42973261565953	46.68069162112706	36.31952465006138	34.06303933145608	21.236833163438668
2L_12133	7.387954285309003	2.8414200621873196	15.63732137152712	3.8493354699711415	14.397379676898803	8.342231713828083	6.24935032795549	9.760563613985324	0.0	0.0	11.30192272830223	6.844908072884581	15.430717620953681	0.0	14.576130295612252	3.7559115700668118	5.561487809218722	9.217139916875222	8.734606620613453	7.612682932770874	6.553635388932046	8.355286849530474	9.868813857393665	2.3561466446822474	20.55448814956679	19.434840394149667	8.752505404672087	14.905159957705118	17.808633411774426	35.98609758906232	32.20161819571757	65.37585669612211	18.85630579109476	46.4885250228062	20.94910206163106	26.874303507634096	23.375780634194278	36.402465660340724	26.483275281993915	8.303309948444747	38.869680788299334	0.0	13.74267257876441	28.500151050800568	57.06799842238689	7.244271773202134	23.24992528319466	31.716999783267166	64.9723020251584
2L_12134	5.905948944252566	6.814314694592636	1.7857876305633982	6.1543366071326915	1.9182168256388863	4.4458671219234605	4.995746122176967	2.600872904964364	19.668352244454017	10.512395165139216	5.420871003869418	10.943672915503903	7.709596165185191	6.313657451252251	11.652194640922641	6.004970013431617	5.92782282923128	3.6841022331001483	5.236849616008002	10.14266263556683	8.731653921944604	15.584886311593976	7.889154227442738	5.650528380908899	4.107827177138135	31.072519042460375	9.329032649282015	23.83044353459811	11.389012507128811	15.69129572443574	20.59364263954896	17.420540559373556	15.073777527409511	45.739128595274174	26.316343501968465	26.257470250286207	3.7373313809514204	29.100221161680828	19.05371623681483	19.913059581865575	28.853053396570353	0.0	13.732408098605282	22.78309130096008	5.068922134259528	14.477721970985488	21.96532924845795	38.031972211305636	29.35683686857396
2L_12135	3.949097710155183	0.0	3.5822777554880494	30.863892702294294	15.391719255040787	8.91837899543379	10.021432503647802	5.217333233160535	13.15152662921112	0.0	0.0	10.976466455918509	12.372317681526644	0.0	13.356698651507704	6.022964358506112	0.0	7.3902838460219575	7.003389640586043	16.27688942132403	10.509382776943253	4.466167885037265	10.55039289663147	15.113228306472088	0.0	13.356698651507704	4.678493899243955	0.0	5.711570270591353	10.492210582863283	30.98302956194127	69.89097008666481	56.156089739159285	34.40714200515648	47.99127710547331	28.7303484416659	22.491183456085214	0.0	38.221624266144815	39.94546113040328	17.808931535343604	0.0	38.56596322349747	19.0428021254814	61.00933849607913	29.042211111317634	30.504669248039566	25.43062525430625	22.649851416974702
2L_12136	0.0	2.704258016502464	2.1260672857774603	0.0	9.134922809902257	2.6465108401084017	11.895358906768937	12.385864260836394	0.0	0.0	2.1512704542794796	6.514488221805296	5.507190187508812	13.15425506326069	3.963573177073425	5.361907294767637	5.293021680216802	13.15831026242934	6.234724923936356	12.075334631673313	12.474551914095246	2.6506524846156134	9.392422944562163	8.969639564003762	14.671705908589404	15.854292708293697	11.10666844373362	17.022783293159566	20.338762426983845	21.794795153833892	0.0	62.2200099552016	38.45585882700401	13.61366594241964	17.089576725363667	25.577017515141595	35.59580254296414	34.645232815964526	35.286811201445346	23.707468800971057	31.708585416587393	0.0	42.50766445888397	31.645111824783726	30.173995326651603	13.789147389438618	28.162395638208164	55.34089994365291	56.45889792231256
2L_12137	0.0	9.035619314901272	3.5518679273429896	12.240756087021982	11.445794624291791	8.842671194114317	3.3121203068083283	5.17304347736121	0.0	3.4847965297002235	7.187946101904949	0.0	3.0668223794616134	9.4182296742046	16.554142641087648	14.929589072018546	2.947557064704773	0.0	17.359845289058786	4.034678871839232	10.420169001247642	8.856509490192744	5.230415493745992	7.492466325110101	24.51096538888281	13.243314112870118	13.916334994015976	14.219370764404935	22.652339816810528	41.61257032524385	20.48001048576537	0.0	25.698176628707607	17.05753050170746	19.033552346075663	42.72968630712959	22.300256601619296	0.0	12.632387420163312	52.80848738009173	44.14438037623373	0.0	5.46265401953008	18.8811484571836	10.081905399465255	51.83221106997809	23.524445932085595	33.619660777622755	35.93212421735342
2L_12138	8.626956593755464	13.271770016151743	7.825624223958931	8.989782213536094	8.40595141360083	6.494181213632585	9.729869629476836	0.0	19.153345514861083	5.118566473799081	5.2789279975336845	7.992838416778566	2.252317183918816	6.916879399135298	9.7260748285293	2.1928997415009785	6.494181213632585	10.76290714732375	5.099725124815772	8.889373524363995	5.101811755390574	6.504344251525594	3.8412901818159466	11.00514380421409	12.000796852911032	9.7260748285293	13.627134349917556	13.923872618843735	4.159048675842082	19.10053298127231	0.0	25.44658761260115	6.291033264467489	20.87881435059371	24.46238663431108	20.920852231836516	21.836826497678743	28.33824529585128	18.55480346752167	29.087467955306135	9.7260748285293	161.93283026200731	16.047397593532256	30.506474028451997	29.617168480224617	16.918355400508226	17.27668161346436	0.0	36.284949003153486
2L_12139	12.877013192242476	11.886051985431266	9.344724552562907	12.076725854700081	20.075408252247506	14.540294062907128	2.1784911900727026	3.4024819745011197	0.0	0.0	7.091625216117278	0.0	0.0	10.32446915709382	8.71056617809101	1.9639370102554827	9.69352937527142	7.229356392088482	13.701774037193466	2.6537418822035823	4.5691267759053495	2.912609765339769	10.320652347793601	12.32010794385776	0.0	5.807044118727339	12.204312393784344	9.352550955035742	29.79838783272228	10.263736985581502	13.470380989520716	0.0	19.719631907716632	7.479535057141778	12.518997578825868	12.49099087283297	9.778411418837718	25.379422364346986	22.15663857204896	34.733890638608635	29.0352205936367	0.0	32.33671575380118	14.902507794011576	13.262405986119566	15.151893948863874	26.52481197223913	49.75371909050202	23.633747810185554
2L_12140	11.48828424772417	19.88286342394838	15.63175747849331	0.0	0.0	12.972187629721876	9.71775273080999	7.588848339142597	0.0	5.112192169348523	0.0	7.982884695213463	0.0	13.81653120325407	9.713962655641966	8.760675430554345	8.648125086481251	10.74950377603194	0.0	0.0	10.190916632187399	12.992488392835682	7.673013015731979	21.982877536686676	0.0	0.0	6.8050820352639345	6.953266401190956	49.846431452433634	22.892095817156253	30.044149878246085	0.0	37.699193111603435	16.68225066916678	34.90274698579877	20.894798866666108	32.71444866339668	56.605909656968194	37.06339322777679	0.0	51.80780083009049	0.0	32.05482657537452	11.079448509370998	0.0	8.448643232383311	4.930047555238717	12.330000123300001	26.356190739752385
2L_12141	7.415669011995586	4.278118791380104	0.0	0.0	7.225694569890531	0.0	3.136396882170587	4.898589402195744	0.0	0.0	13.61318409653381	10.305878473081046	2.904113153541624	8.918548678627829	15.67586819228396	11.310003811471285	2.791175419792783	10.408181107902308	0.0	11.461861039453254	23.023771056883188	4.193315184665214	14.858752696863617	14.189912107684405	0.0	12.540694553827171	8.785339026233022	4.488322283083872	5.362631893931431	54.1816405018599	9.69672522195804	65.62110374696502	24.33476854390479	26.920914966521146	18.023733652473577	26.975118151017504	7.039041338881975	36.53902367728735	3.9873934568468328	0.0	37.622083661481504	0.0	15.518504264484973	28.607064800723187	0.0	10.907171246951446	12.729351083140482	7.958995256438827	12.759659061909867
2L_12142	3.8405879479277725	4.4312904050598245	0.0	12.006336944639381	0.0	4.336663891201776	12.994763435204698	0.0	0.0	3.418060209814208	10.575437770246499	26.687162407395547	3.0080905603711745	6.158575940168203	3.247423818684638	0.0	0.0	10.78083038986717	6.810956786181931	15.829647663702303	3.406871796688793	8.686901065318112	0.0	18.372450730598874	0.0	8.6597968498257	13.649827329684278	4.649019916866226	16.663898607953456	10.203915038121826	0.0	33.98528437186698	21.005031965457643	16.73086672024262	18.669046347774465	23.28410142927128	14.582127269890387	0.0	16.52062434743534	25.8985837359484	25.9793905494771	0.0	26.790201644489738	18.519561101217548	19.777659551324017	16.946529181358365	19.777659551324017	41.219775599541634	26.432998955896544
2L_12143	9.710623422023694	3.7347226501591924	5.8724216398737425	0.0	9.461856889414548	7.309941520467835	10.952077814512872	0.0	10.779637265206025	0.0	2.9710177221207124	8.99685110211426	17.746678835817868	0.0	5.473903166652982	7.405076179721198	4.8732943469785575	3.0287198358433844	8.610483263373157	10.006003602161297	8.614006374364717	7.321381178559335	17.295240565986745	9.290658243136527	27.01653073974638	10.947806333305964	3.834723420573291	11.754679831908078	18.72593424856337	8.599931200550396	8.465071000783018	57.2860723236663	17.703188344220795	14.100891881411497	3.93360081818897	27.47360571450999	12.2899191937813	15.948963317384369	13.923698134224448	43.65501623420916	21.895612666611928	0.0	4.5157939894782	18.73009926952613	16.668750260449222	33.326192006474805	8.334375130224611	6.948063227375369	29.70388935301216
2L_12144	2.7005539376236856	0.0	9.79883001969565	0.0	13.156856037681237	12.197501951600312	0.0	10.703475204329342	0.0	2.4034486604138547	2.478747221324365	11.259232570707981	2.115173748832424	4.330474065656916	4.566927407775468	2.0593742303088813	0.0	0.0	7.183804830390368	2.7827000650038736	2.3955813980229745	21.379033154604617	10.822182877575138	2.583760342792652	11.2700691756846	6.089236543700624	9.598034322570737	19.614073490010554	39.05804494174884	7.175001148000184	7.0624860515900485	47.79429336137265	11.815945381974066	7.843001924672672	16.40919545058338	9.823491504644547	5.126795916609588	13.306365765382159	0.0	18.210889383415708	45.66927407775467	0.0	15.070272681513899	18.231141707018264	27.81378117229525	19.86024741101815	30.13159626998652	23.18733044264614	18.58666964053381
2L_12145	10.254660127748453	0.0	3.7208540848466356	0.0	5.995173885022556	6.947532236549577	6.939400127025719	2.7095799094404205	6.830139218727695	9.12647912847235	5.647443646983568	2.850269635507519	1.6063658350403647	8.221931640887073	10.40504047907581	6.25595586548256	3.0877921051331456	3.8380842739678287	0.0	6.339953371756268	3.638642087881939	4.638936495974678	0.0	5.886699865037595	8.5590387514759	2.312231217572402	14.578428299645015	14.895881512200098	14.831289631059803	13.622612228528583	16.09078636209311	0.0	15.703806468083808	8.934535763010842	17.446717724070687	7.460437300992834	19.467691030611775	20.211002869962407	13.23339473628491	0.0	9.248924870289608	0.0	20.02892176302581	13.845615845081008	0.0	12.06627037012681	21.12313839140964	4.402396664744287	14.115621052037236
2L_12146	6.445104041166168	2.4787982191322073	1.9488124911085432	13.432334113192265	14.653318191571202	4.851731097655644	1.8172695488682864	5.676614081352125	0.0	3.824024510467502	0.0	5.971361350960792	8.413406527726549	8.612540410039605	1.8165607853936887	4.914873570611415	4.851731097655644	2.0102122804270253	0.0	0.0	7.623014490588246	2.4296618955396023	5.739570984287638	0.0	8.965662856110525	7.266243141574755	20.36136329507942	13.00296441582752	9.321538066209643	2.8539594692092023	22.473639825087663	0.0	16.449865275603393	21.837664418115153	20.886376025782145	5.209912588086597	8.157026013571661	10.585595122157768	6.931044425222348	14.48728414852074	19.376648377532682	0.0	8.991625200288452	22.791049996104803	49.78498418497002	9.479637422827851	25.81443624405853	9.223092779701819	9.857485404760673
2L_12147	2.76365855330213	3.1887236527722287	5.013901040635161	8.6396708630988	0.0	3.1206311164369884	4.675467611048785	0.0	0.0	4.919221464334169	15.220012896424262	0.0	8.658398473351182	8.86333098159618	11.68411026435066	4.214992433034834	4.160841488582651	0.0	12.252784751654431	0.0	9.806238532829816	12.5020589328305	0.0	2.6441358091610847	17.300130154645863	0.0	0.0	0.0	7.994145088137448	18.35665362609993	14.45503436323044	24.455558136975583	21.16109092074325	8.026271592175508	13.434107048338605	26.80810623516339	5.246595222030663	13.617299417179586	23.77623707761515	18.636428440307984	6.231525474320351	0.0	11.56681803775872	15.991846290637946	0.0	12.194596492996643	35.579642182654496	17.796866565026786	3.17016494368202
2L_12148	0.0	4.326812826403943	6.803415314487873	0.0	3.6539691239609025	4.234417344173441	3.172095708471716	0.0	12.488604148714298	3.3374717983633038	0.0	10.423181154888471	11.748672400018798	9.020060614807331	9.512575624976218	5.719367781085479	5.645889792231255	7.017765473295648	9.975559878298169	19.320535410677305	0.0	4.241043975384981	10.01858447419964	7.175711651203009	7.824909817914349	8.45562277775664	17.77066950997379	9.078817756351768	10.84733996105805	9.963334927466923	19.61418890425334	0.0	32.81566619904342	10.89093275393571	18.22888184038791	9.094050672050345	7.1191605085928265	18.477457501847745	16.1311136920893	0.0	16.91124555551328	0.0	15.695137646357159	18.08292104273356	19.311357009057026	5.5156589557754465	9.655678504528513	8.049585446349514	21.508151589452403
2L_12149	0.0	8.289688125353347	0.0	0.0	21.001785151737895	0.0	18.23213888514117	9.491970741949386	0.0	6.394221669761469	6.594548682277281	9.984823068935217	5.627284677579097	0.0	0.0	0.0	10.816891658013153	6.72262580385798	0.0	0.0	0.0	16.25072925147516	19.19448427299931	6.873929385498208	14.991649651144312	16.20002494803842	8.511652452207072	0.0	0.0	0.0	18.789293109214643	0.0	23.576676065901523	10.432902871760845	26.193369934202252	52.269543582345435	0.0	35.40073633531577	23.17905355288533	24.224454101926813	0.0	0.0	0.0	20.78690923603951	18.499197134844348	31.702151942073826	18.499197134844344	15.422102957959346	16.482882526496233
2L_12150	0.0	0.0	0.0	15.915685066790171	0.0	22.994849153789552	0.0	0.0	0.0	0.0	0.0	0.0	7.97509219206574	0.0	8.60961590781512	7.764704603460419	0.0	9.527429947189455	0.0	0.0	0.0	0.0	0.0	9.741860188719315	42.49288775291236	0.0	0.0	0.0	14.726521139184769	0.0	0.0	90.10226607199172	22.27553500266193	0.0	0.0	0.0	19.33017091737125	0.0	10.949928168471216	0.0	0.0	0.0	0.0	29.45959322193679	78.65221563291438	14.97629252892671	34.956540281295275	43.71298056958013	46.719693518810516
2L_12151	0.0	0.0	0.0	0.0	0.0	0.0	0.0	0.0	0.0	0.0	0.0	0.0	0.0	0.0	0.0	0.0	0.0	0.0	0.0	0.0	0.0	0.0	0.0	0.0	0.0	0.0	0.0	0.0	0.0	0.0	0.0	0.0	0.0	0.0	0.0	0.0	0.0	0.0	0.0	0.0	0.0	0.0	0.0	0.0	0.0	0.0	0.0	0.0	0.0
2L_12152	0.0	0.0	10.070037108086744	0.0	5.408401952433105	0.0	14.085479138701123	21.999441214193162	0.0	0.0	0.0	0.0	0.0	0.0	0.0	8.465490217491142	16.71346436689397	5.193653148106888	0.0	5.719436475362955	4.923770189919664	0.0	0.0	5.310544723814501	0.0	6.257771369819895	6.575789259105824	6.718980650007626	24.083444317872562	0.0	14.515915976071966	0.0	24.28596234947257	0.0	6.745344363320436	6.7302541074740825	0.0	0.0	5.969094416747847	0.0	18.773314109459687	0.0	23.231070162478105	5.35306687907636	0.0	16.327943479190854	14.291798508507908	11.914548855607583	12.734068089062072
2L_12153	0.0	0.0	4.667150494601274	0.0	2.5066268948532686	0.0	4.352122388644965	3.3986866794933106	0.0	0.0	4.722476580058021	3.5751569493900783	6.044701778593052	4.125181095450091	0.0	5.885239016231294	0.0	2.4070974713200353	0.0	2.6507817685591837	2.2820150740787732	0.0	6.872760124520669	2.4612730984327107	0.0	5.800566657356757	0.0	0.0	14.88257462587998	3.417429436916987	6.727677733472283	0.0	2.8139479520930992	26.149172061178604	6.252516637946774	3.1192644524879882	9.767504099909846	25.35111291385692	13.83245248275923	8.673786689033472	11.601133314713515	0.0	10.766881932526104	17.366865608247178	33.11903112261592	7.567496392196095	13.247612449046372	11.044049190195095	8.852769588965907
2L_12154	3.915573960493425	0.0	3.5518679273429896	0.0	7.630529749527861	4.421335597057158	6.6242406136166565	5.17304347736121	0.0	3.4847965297002235	0.0	0.0	3.0668223794616134	0.0	3.310828528217529	5.971835628807418	2.947557064704773	10.991321984915512	0.0	0.0	3.473389667082547	13.284764235289117	0.0	11.238699487665153	8.17032179629427	0.0	0.0	9.479580509603288	5.663084954202632	5.201571290655481	20.48001048576537	34.648834066733656	4.283029438117934	22.74337400227661	0.0	23.738714615071995	0.0	19.29310078715851	12.632387420163312	13.202121845022932	8.828876075246745	0.0	10.92530803906016	15.104918765746877	10.081905399465255	5.7591345633309	10.081905399465256	16.809830388811378	17.96606210867671
2L_12155	0.0	0.0	0.0	0.0	0.0	0.0	0.0	0.0	0.0	0.0	0.0	0.0	0.0	0.0	0.0	0.0	0.0	0.0	0.0	0.0	0.0	0.0	0.0	0.0	0.0	0.0	0.0	0.0	0.0	0.0	0.0	0.0	0.0	0.0	0.0	0.0	0.0	0.0	0.0	0.0	0.0	0.0	0.0	0.0	0.0	0.0	0.0	0.0	0.0
2L_12156	0.0	3.6906933262668855	2.9015952970943424	0.0	3.116769779800215	14.447526583448914	8.11722133443872	0.0	0.0	5.693606535349326	5.871983708768398	13.336178384722075	0.0	5.12929937873926	0.0	0.0	0.0	0.0	2.8363242372415045	6.592027338455778	8.512454288120473	0.0	0.0	6.120752656712691	0.0	7.212493770208506	18.94757584714612	0.0	4.626292701838211	12.747817573631394	25.095824222154928	0.0	6.997792896120564	4.644884635000321	3.88722688343917	11.635591879287714	6.072515551712328	0.0	6.879774563547102	10.785089829013186	7.212493770208506	0.0	22.31278236826087	15.424405605105603	24.708359002572962	37.63806111291983	21.96298578006486	0.0	11.007639301675363
2L_12157	3.713805253994569	0.0	10.106522749782709	0.0	3.618665074454034	0.0	0.0	9.812955259793084	0.0	0.0	6.817552743996804	0.0	2.908789664255862	2.9776367569009707	9.420666681739734	0.0	8.3870101986044	3.47498048798456	3.2930592190839367	0.0	0.0	0.0	0.0	3.5531905519241946	0.0	16.747851878648415	4.399743055005588	0.0	16.113802116064495	9.86707082188753	0.0	0.0	12.186977483340401	0.0	9.02637868908097	13.509278172248699	7.050376349089515	0.0	11.98144314086343	0.0	8.373925939324208	0.0	46.630481413090116	14.32656546380823	9.562386924774614	21.849470259593556	6.3749246165164095	7.971811673921016	12.780206016920992
2L_12158	5.618204781316996	9.723470967984499	2.548173214622437	0.0	0.0	22.20361347949655	2.376174008173088	3.711233383880332	0.0	5.000110002420053	0.0	7.807864080702083	4.400385825829209	6.756805454453725	7.12574178972031	8.568602156802848	2.1146298551901475	2.628456617586372	9.963409379055419	8.683651116370187	4.983743030235372	3.176908702633085	15.009572354769254	5.375228581595431	0.0	6.333992701973608	0.0	13.601639269564767	4.062797853867661	7.463399488906402	7.34636186121547	24.857689726316835	12.290885939349394	8.158250479501172	20.482513395563757	3.4061152029908413	0.0	69.20606798804118	9.062699379386347	18.94287397495373	9.500989052960412	0.0	7.838010274063866	16.254806004308605	14.465876444056116	8.263411103049695	2.4109794073426856	0.0	19.333758676024207
2L_12159	10.204748065179766	2.9435728852194964	11.571074165956974	0.0	0.0	2.8807153392330385	8.632030357124359	0.0	8.4961189728532	6.811543659270239	14.049890223524386	0.0	9.990920251675277	4.090956694768812	4.3143318653100104	1.9454707883670184	7.681907571288103	7.161381249021278	4.524313661617533	0.0	2.2630824268933853	0.0	3.4078702719207845	2.440853244186864	0.0	5.752442487080014	12.089559456453406	3.088204048759036	3.6897754845413164	13.55630747874371	6.6718618230728985	45.15080368430558	2.7906021449684326	3.704603785215964	18.60192864796222	15.466927995882084	24.216170977790863	12.570394207562348	5.487076836634358	8.601824963184189	14.381106217700035	0.0	14.236739900456715	4.920794885522628	13.137704159922645	3.752356479869358	8.75846943994843	0.0	5.852881959076649
2L_12160	0.0	0.0	0.0	0.0	0.0	46.091445427728615	0.0	0.0	0.0	18.164116424720635	18.733186964699183	0.0	0.0	0.0	0.0	15.563766306936147	0.0	0.0	0.0	21.030317305427506	0.0	0.0	0.0	0.0	0.0	0.0	0.0	0.0	29.51820387633053	27.11261495748742	0.0	0.0	44.64963431949492	59.27366056345542	0.0	0.0	38.745873564465384	0.0	43.896614693074866	0.0	0.0	0.0	0.0	19.68317954209051	0.0	0.0	0.0	87.61938140716727	0.0
2L_12161	0.0	5.880640636990994	4.62331537945861	0.0	0.0	5.755064456721916	4.311246101016808	0.0	0.0	9.072022788921247	0.0	0.0	11.975856672947337	12.259308901892837	4.309564647779282	11.65992658132896	15.346838551258442	0.0	4.519314420002486	21.007079385753	4.521163566655515	5.764070817374063	20.42462801646225	4.876312337557845	0.0	11.492172394078084	6.038100413609879	6.169583337189324	0.0	6.7706640667316655	0.0	0.0	11.1500744267468	14.802041201481684	0.0	0.0	0.0	25.113008538422903	10.962027536613173	0.0	11.492172394078084	0.0	7.110504348073409	0.0	26.24637471949187	22.489261377692152	21.87197893290989	21.880641102784313	0.0
2L_12162	0.0	17.979661407016383	8.481284631912247	4.871490091389155	0.0	0.0	2.6362687306893315	0.0	0.0	5.547419340522789	2.8606082797446053	0.0	0.0	7.496401727170958	2.6352405447569254	4.753258358604824	9.384384384384385	5.832332116320032	5.526999392030067	9.6341588737026	0.0	0.0	0.0	2.981799098303953	6.503134510834223	0.0	11.076650420912717	7.5452336758869425	13.522528532535205	24.84101748807631	0.0	27.578599007170435	6.818119835274224	9.051248167122246	0.0	0.0	11.833199223742133	30.71253071253071	10.054697554697556	0.0	14.054616238703604	0.0	0.0	21.039722997018373	16.049303460229826	4.5839598078404045	8.024651730114913	6.68985817500669	21.45002145002145
2L_12163	0.0	0.0	6.273014120554785	0.0	20.21461179522598	0.0	0.0	0.0	0.0	6.1545581888858525	6.347376692686679	0.0	10.832733922056313	5.544564995608704	11.694620708366566	0.0	0.0	0.0	0.0	7.125714709185331	0.0	23.462447180165785	0.0	0.0	43.28923122654264	0.0	16.385249997951846	0.0	0.0	18.373166357997473	0.0	0.0	0.0	10.041864533239073	0.0	0.0	13.128286994856337	0.0	0.0	23.316491054628205	0.0	0.0	0.0	26.67705293260843	0.0	10.171305120845277	17.80582392889066	14.844063116956374	15.865083331350199
2L_12164	0.0	0.0	13.889130019618396	0.0	18.64888806004942	4.322268326417704	3.237906822755362	15.171398878833623	0.0	3.4067139518563185	10.540332582627423	0.0	5.9962103950303405	0.0	0.0	0.0	0.0	3.581681133673712	0.0	0.0	0.0	0.0	0.0	10.98687800536892	0.0	0.0	4.534838899848083	13.900762456820756	11.072388507967968	5.085021560491416	10.010561142004816	0.0	8.374122287307761	5.558442857817811	13.955305807267921	9.28272392250782	14.533721868164609	18.86080724254998	12.349338075479153	0.0	8.631050636216319	0.0	10.68050860581981	11.074851227831838	29.568011354116358	11.260183428388048	9.856003784705452	8.21658929378415	8.781751520340732
2L_12165	7.195859790111162	8.30262055612613	0.0	5.6238731164242965	7.0115164157128085	0.0	0.0	4.753389404314747	0.0	0.0	9.9072548846069	5.000200008000321	2.8180317964163657	11.538923095385355	0.0	0.0	2.7084416710001737	0.0	0.0	0.0	9.574851079149548	0.0	0.0	3.4423265721449687	0.0	4.056324499469839	0.0	0.0	15.61103137921381	0.0	9.409302789481904	0.0	11.806728575903884	20.898357702559945	17.489488817220852	8.725181222013981	6.830395807776269	0.0	0.0	12.131122880996111	16.225297997879355	0.0	10.039011599074003	3.469889685267126	9.264028518385391	21.167739518264582	9.264028518385391	23.169243601427226	8.25429842590529
2L_12166	0.0	4.031802860967311	6.339546088500064	5.461973738830264	0.0	0.0	8.867449366864115	4.616549406311746	0.0	9.329750709061054	9.622046031868216	0.0	2.736906638640743	2.8016854939931863	2.9546636410910985	2.6647054434602797	0.0	9.808922195629144	6.196938712276136	0.0	0.0	0.0	0.0	6.68645858407553	7.291393239420189	3.939551521454798	12.419274714356682	0.0	5.05387430003841	0.0	9.13842892129985	30.921459492888065	11.466837904779377	0.0	4.246500883272184	8.474001762592367	0.0	0.0	11.273448773448774	11.781893585937134	3.939551521454798	0.0	0.0	0.0	44.9866839415533	10.279182599399697	14.995561313851102	7.500750075007501	8.01667468334135
2L_12167	7.321501786446436	0.0	6.641429235571494	0.0	10.700909577314073	0.0	0.0	0.0	0.0	3.2580081841165587	0.0	10.175010175010174	0.0	0.0	3.0953619097144838	16.749577073178905	5.511463844797178	3.4253379095847802	3.2460155159541664	11.31631359768242	9.742031018626765	4.140066737875815	14.670070122935188	7.004861373793413	15.27720488259468	0.0	0.0	0.0	5.294534980992619	4.863056333644569	9.573592203266509	32.39390994493036	8.008585203337978	5.315812415611479	4.44871521104705	4.438762828024573	6.949656686959664	0.0	15.747039556563365	0.0	8.25429842590529	0.0	10.214295928581643	14.121900242896684	0.0	16.153001227628096	6.2838542648518905	7.857928650007858	8.398421096833795
2L_12168	3.8891619944867237	4.487335393319434	1.7639546451981627	3.039546937291715	1.8947647649544308	0.0	4.934668281728765	2.569074711775508	0.0	0.0	1.7848651998406473	5.404937951312319	4.569203325892639	1.5591167167247073	6.576991578819983	1.4828883580807628	2.9276747236275056	0.0	6.897098735416947	2.003731750011221	0.0	0.0	0.0	0.0	4.057605006759969	4.3846610525466545	2.303744044821644	11.769546627648264	11.249770785920235	7.749727209602222	5.085466347434992	34.41511511856007	10.635347129222021	5.647490424679985	0.0	2.3578588378208103	11.074916642794067	9.581480913690019	10.45598115581252	0.0	6.576991578819983	0.0	10.851612875221644	7.50151530609183	5.006949646108799	8.580430668976136	8.344916076847998	0.0	11.153046566200022
2L_12169	0.0	0.0	0.0	0.0	7.202535292422932	8.346688034188034	6.252688656122132	0.0	0.0	13.157340743547639	6.784776048112204	0.0	0.0	0.0	6.2502500100004	11.273753799255031	5.564458689458689	0.0	13.108908814430286	0.0	0.0	0.0	9.874085659667914	14.144431620159773	0.0	8.333666680000533	0.0	0.0	0.0	0.0	0.0	0.0	0.0	0.0	8.982982637691158	0.0	0.0	0.0	0.0	24.923236431790087	25.0010000400016	0.0	0.0	0.0	0.0	0.0	0.0	0.0	8.479175145841813
2L_12170	0.0	0.0	0.0	0.0	0.0	11.297903109182936	0.0	13.218753180762485	0.0	0.0	0.0	0.0	0.0	0.0	0.0	0.0	7.531935406121957	9.36209493725992	0.0	0.0	8.875603097230458	0.0	0.0	0.0	0.0	0.0	0.0	0.0	0.0	13.291650716685806	26.166434221509334	0.0	0.0	14.529118532907727	0.0	12.131976493082348	37.98944653175348	0.0	21.519815446062733	0.0	0.0	0.0	0.0	9.649454612825284	0.0	0.0	8.587479797953776	0.0	11.477234904566792
2L_12171	0.0	6.702745310424244	10.539295764257032	0.0	5.660430758780743	0.0	4.913951790201777	0.0	19.34632632609394	0.0	0.0	0.0	4.55002111209796	0.0	0.0	0.0	8.746151693254967	0.0	0.0	0.0	0.0	13.139758412401829	7.759986714902745	0.0	0.0	0.0	13.76443545167995	7.032081763421079	0.0	15.434385341038178	0.0	0.0	6.3544189900540635	8.435672095302849	21.179022037478397	0.0	33.08526735101704	0.0	0.0	0.0	13.09876072624769	0.0	8.104542109579894	5.602517098882186	0.0	0.0	14.957789119105884	12.46976082998728	13.327469246864712
2L_12172	0.0	0.0	0.0	0.0	0.0	0.0	0.0	0.0	0.0	0.0	0.0	0.0	0.0	0.0	0.0	0.0	0.0	0.0	0.0	0.0	0.0	0.0	0.0	0.0	0.0	0.0	0.0	0.0	0.0	0.0	0.0	0.0	0.0	0.0	0.0	0.0	0.0	0.0	0.0	0.0	0.0	0.0	0.0	0.0	0.0	0.0	0.0	0.0	0.0
2L_12173	0.0	0.0	0.0	0.0	0.0	0.0	0.0	0.0	0.0	0.0	0.0	0.0	0.0	0.0	0.0	0.0	0.0	0.0	0.0	0.0	0.0	0.0	0.0	0.0	0.0	0.0	0.0	0.0	0.0	0.0	0.0	0.0	1681.8028927009755	0.0	0.0	0.0	0.0	0.0	0.0	0.0	0.0	0.0	0.0	0.0	0.0	0.0	0.0	0.0	0.0
2L_12174	15.702284682421292	0.0	7.121873052612837	0.0	0.0	8.865248226950355	0.0	5.186251247941707	0.0	3.493693882542012	3.6031491523591614	0.0	6.149305128520477	3.1474254060178772	3.31928170743851	0.0	2.955082742316785	7.346256623109487	0.0	8.08996035919424	10.446773688059336	4.439560927424278	15.73130923821135	3.7557980131828512	0.0	0.0	0.0	0.0	5.677543894511234	0.0	0.0	34.73729917498915	8.587929664856045	11.400721095609295	23.85268581242248	4.759864819839116	0.0	0.0	12.664640324214792	0.0	4.425708943251347	0.0	5.476601221282072	7.571742257893542	10.10764643452772	11.547677473368168	0.0	0.0	9.005966452774963
2L_12175	6.936159587159782	5.335318071655989	8.389173771248204	0.0	0.0	0.0	0.0	3.0545590056799523	0.0	6.173068138326111	4.2443110316010175	6.4263222157959	12.676199168441336	0.0	3.9099308333235587	0.0	5.221386800334169	0.0	2.0501150627078943	2.382381810038404	8.203815594633063	0.0	0.0	2.2120614864610775	9.648760978480851	0.0	2.739088157552351	2.798733293311447	10.031750490301807	3.07140400019657	6.046479286273584	81.83724617666614	5.058053812634513	13.429420839439523	0.0	2.8034291545418353	0.0	0.0	2.486374666825794	7.795538613251636	10.426482222196155	0.0	3.225567135341571	8.919094890250538	5.953125093017579	3.400631837395388	13.89062521704102	4.962902305268121	10.608531911790056
2L_12176	5.898396579873728	0.0	0.0	0.0	0.0	0.0	4.989357700025845	0.0	0.0	0.0	0.0	0.0	0.0	0.0	0.0	4.497968267733465	13.320545609548166	0.0	5.230152877368607	12.155630974492626	10.464585748908545	6.670695766909881	0.0	0.0	0.0	6.649882363580988	20.963481615026623	7.13999094649148	8.530836414387085	0.0	0.0	0.0	6.451929255886096	0.0	7.168006606034889	0.0	11.19765655443629	0.0	6.343116956927699	39.775190622601066	13.299764727161977	0.0	8.228908484662961	28.442446141383986	45.56196122980846	0.0	10.124880273290769	12.661112658580437	0.0
2L_12177	0.0	0.0	3.34996030297041	17.317386713985464	0.0	12.510008006405123	6.247682500272554	4.8789793565504445	0.0	3.2867016108781932	3.3896719407702283	15.396932930960151	2.892487400324884	0.0	3.1226229033148516	8.448545681427309	5.560003558402277	0.0	3.2746033227399916	0.0	0.0	0.0	4.933090033332888	7.066553507589831	7.705875961596996	4.1634972044198015	4.375084767267365	8.940709239641853	10.682328384388631	14.717656478123676	9.657907266706006	0.0	4.039558589353824	21.450516072603563	4.487895248934573	4.477855214820625	14.021725261119578	36.39275056408763	3.9714311131444835	0.0	12.490491613259406	0.0	5.152126849484735	10.684704347107578	0.0	16.295261446606403	3.1695982280678066	0.0	0.0
2L_12178	0.0	0.0	16.15482787030904	0.0	0.0	0.0	0.0	23.52835990861585	0.0	0.0	0.0	0.0	0.0	0.0	0.0	13.580738167442354	0.0	0.0	0.0	0.0	0.0	20.14086521128775	0.0	17.038851990308302	0.0	20.078023198148006	0.0	0.0	0.0	0.0	0.0	0.0	0.0	0.0	0.0	0.0	33.809140639263234	0.0	19.151804866090583	0.0	0.0	0.0	0.0	0.0	0.0	0.0	30.570101829009197	38.22776100003823	0.0
2L_12179	4.270876042093755	19.711036209173514	0.0	6.675745680792545	16.645859342488556	0.0	7.225329113741131	0.0	0.0	7.602019096271969	3.9200928277981624	0.0	0.0	10.27284681130835	0.0	0.0	3.2150205761316877	7.992455122364489	11.361054305839582	4.400788621320941	0.0	0.0	0.0	0.0	0.0	0.0	15.17911353976928	0.0	0.0	17.020697167755994	11.169190903810929	0.0	0.0	18.605343454640174	5.190167746221559	5.178556632695336	0.0	0.0	0.0	14.400092160589828	14.44502224533426	0.0	23.8333571666905	4.1188875708448665	0.0	0.0	3.6655816544969357	0.0	14.697236919459142
2L_12180	0.0	3.6081218823571866	2.83667824976952	0.0	0.0	3.5310734463276843	5.29041046972232	4.131420485648478	20.828451664974356	0.0	14.35152628482039	0.0	0.0	5.014542172299669	5.288347127105423	0.0	7.062146892655367	0.0	2.7728674915947455	3.222272346458723	2.7740020527615195	3.536599382863408	0.0	0.0	6.525179034599762	10.576694254210846	7.409465592294156	7.570810739195034	0.0	12.46261216350947	0.0	0.0	3.4206160529511367	4.540965182149466	0.0	7.583513441777576	5.936655881741816	0.0	10.088781275221953	0.0	0.0	0.0	8.725432454246015	12.06345376681344	8.05185393936954	18.397994618586576	5.36790262624636	6.712535660345696	3.587122231190028
2L_12181	0.0	4.247390084977534	0.0	0.0	10.76069119506443	4.156690609204576	0.0	4.863404003456908	12.259364008713955	3.276209347156316	6.75770192182285	5.115926903636401	5.766507203520799	8.854488871678386	3.11265443434976	8.421575064726822	5.542254145606101	3.4444738755601145	0.0	3.793177742239917	3.2654852576402558	4.1631956023332215	4.917341940648667	0.0	0.0	4.150205912466347	13.083354048643912	4.456083735160684	0.0	9.780448492246062	0.0	65.14976301773703	4.026662951398984	5.345509691676346	17.89427347460266	4.463560385723034	13.976963169304353	0.0	7.91750592229443	0.0	8.300411824932693	0.0	5.135679517163955	7.100396770171518	9.478439393910671	10.828827638633358	6.3189595959404485	0.0	4.222669825223696
2L_12182	13.31182142990261	3.8398122485402952	6.037662941428632	0.0	3.2426998719133553	0.0	2.815063291067973	8.793427440593803	22.165920783432306	0.0	0.0	0.0	2.6065777510864216	0.0	2.8139653724677123	5.075629416114819	5.010421677088344	0.0	5.901846392643939	3.429185938691642	0.0	7.527394068865117	0.0	6.368055794357648	6.944184037543036	0.0	0.0	0.0	9.626427238168398	0.0	8.70326563933319	0.0	10.920798004551788	24.162783707324902	12.132859666491953	8.070477869135587	0.0	0.0	7.157745252983348	0.0	15.0078153198278	0.0	4.642861785718929	6.419045564953039	17.13778435868697	4.894848856856998	14.281486965572476	14.287143000014288	7.634928269848905
2L_12183	6.860504896571028	0.0	2.0744176591026484	7.14903850793847	2.22825087876644	5.164435630474301	3.8687929810810218	3.021242050734509	7.615757611759339	6.105736705979471	0.0	6.356228468276063	3.582267489346336	1.8335274427719415	5.800926137194223	0.0	3.4429570869828674	0.0	4.055507734360187	2.356396485387514	0.0	7.758776534045899	12.218997425151766	0.0	0.0	0.0	8.127636402057917	0.0	0.0	12.151613248174826	0.0	20.23615593981767	10.005768325439616	3.3207355694945275	0.0	5.545702690442203	0.0	0.0	12.2962753106531	15.421020856159656	15.469136365851263	0.0	3.1903849454667497	8.821811753123361	0.0	3.363540166387605	7.850923523761408	4.9087705002528015	20.985643196847956
2L_12184	9.375093750937511	21.634064132019713	8.504269143109841	0.0	0.0	10.586043360433607	0.0	0.0	0.0	0.0	0.0	39.08692933083177	7.342920250011749	7.51671717900611	0.0	0.0	0.0	0.0	8.312966565248475	9.660267705338653	0.0	0.0	0.0	8.969639564003762	0.0	10.569528472195799	0.0	0.0	0.0	0.0	24.517736130316674	0.0	0.0	13.61366594241964	0.0	0.0	0.0	0.0	0.0	0.0	10.569528472195799	0.0	0.0	36.16584208546712	0.0	27.578294778877236	16.092797507547523	20.123963615873787	32.26222738417861
2L_12185	0.0	0.0	0.0	0.0	0.0	0.0	0.0	0.0	0.0	0.0	0.0	0.0	0.0	0.0	0.0	0.0	0.0	0.0	0.0	0.0	0.0	0.0	0.0	0.0	0.0	0.0	0.0	507.58844728693975	0.0	0.0	0.0	0.0	0.0	0.0	0.0	0.0	0.0	0.0	0.0	0.0	0.0	0.0	0.0	0.0	0.0	0.0	0.0	0.0	0.0
2L_12186	12.473083086698903	2.878301663859843	2.2628990905408557	0.0	4.861419169791142	0.0	2.1101556092050897	3.29575187470606	0.0	0.0	4.579448625226625	0.0	3.9077520421912175	2.0001216073937296	2.1093326155977556	0.0	1.8778919536085574	0.0	4.423990860034883	5.14099698326297	2.2129005017973182	2.821246127487034	6.664607303010037	7.160188207933775	5.2053212958543265	2.8124434874636743	2.9553709433839592	0.0	0.0	3.3139269769562776	0.0	22.07481153629651	16.3723375168294	7.2449147038079635	9.0947233627679	3.0247924084970053	4.735839602795662	0.0	0.0	8.4110868217615	2.8124434874636743	0.0	10.44078924014024	19.246721802109054	6.423193380513831	14.676604684918981	14.987451221198937	0.0	8.584648930781976
2L_12187	2.0292767819891133	4.682780269667267	7.363133160422423	0.0	9.88645407494921	2.2913916996627073	0.0	2.6809701787644107	0.0	7.224092058049914	5.587813797653341	5.6403487991697405	6.357618588659535	0.0	3.4317254784340077	3.094950449069573	6.110377865767219	0.0	1.7993750770357457	2.091003832391824	1.80011131888396	9.179910408664368	5.421407348555019	1.9415145910646063	0.0	2.2878169856226718	7.212249284184258	2.456433312871244	2.9349380009022	8.087264822338966	0.0	0.0	2.2197134527509577	2.9467327952795697	9.86428713756143	2.4605548452753907	3.852427375965322	0.0	6.5468334276077345	0.0	13.72690191373603	0.0	11.324252415321489	5.871181579206937	5.225026203506411	5.969432921780729	5.225026203506411	8.711825868024551	6.9832889894482495
2L_12188	7.7004108939253	5.923182834142293	4.656761734457476	0.0	0.0	2.8983491003524393	4.342434859677475	3.3911214336847553	8.548126378919637	2.284413084021627	4.711964667804136	7.134397785482928	0.0	6.173998083590995	0.0	1.957379624578503	5.796698200704879	0.0	4.552008403007512	10.579525233225635	6.830806390355995	2.902884857942975	0.0	2.4557944716137174	0.0	11.575309979566685	3.040890859386166	6.214215826551294	0.0	17.049112355014348	0.0	22.71359294970075	8.423052884979844	3.7272808256374304	9.357898440599804	9.336963544759536	0.0	0.0	2.7603324765261323	8.654479428735122	5.787654989783342	0.0	3.5809718614393073	7.426374919052513	13.218124163127515	7.55065165899143	15.421144856982098	0.0	5.88870928325575
2L_12189	3.9222330998820194	4.525493007208205	0.0	0.0	7.643506840938622	0.0	3.317753164472968	0.0	0.0	0.0	0.0	0.0	6.144076127560851	9.43424707160971	3.316459188979804	0.0	0.0	0.0	6.955747534187498	4.041540570600864	6.958593584733403	0.0	5.239310758191138	0.0	0.0	4.421945585306405	0.0	9.495702245163839	11.345432102127042	26.052087501667337	10.257420217785546	0.0	0.0	0.0	4.766480583264696	14.26745194722184	7.446060736028211	0.0	0.0	0.0	8.84389117061281	0.0	10.943888494908903	3.7826518507758973	30.29715449125018	0.0	30.297154491250183	0.0	4.499154159018104
2L_12190	2.0239342367096333	0.0	3.6718739959719544	3.163582858822268	1.9720851349152744	6.856077226853883	5.136039124291634	5.347823796692853	0.0	7.20507294776106	3.7154017148065073	0.0	3.170440336117403	0.0	1.711345329635915	0.0	1.5235727170786408	1.8937805028858374	1.7946378017122642	8.341995104917272	10.772232631390718	4.577871074790282	2.7035671134852035	9.6820155012941	0.0	4.563587545695773	2.39775378425491	0.0	0.0	5.377315472042262	5.292990862709874	0.0	8.855478153756783	2.9389748326768155	4.919158548415343	7.362230579171956	7.684569921517488	9.97247596633292	2.1765324529694867	20.472267924664788	11.408968864239432	0.0	5.647219337434343	9.75954053644681	0.0	5.9537169948256246	8.685450168619331	13.033334926296492	16.251442315505503
2L_12191	0.0	0.0	0.0	18.48668034681012	0.0	3.338675213675214	2.501075462448853	3.906311036109939	0.0	2.631468148709528	0.0	8.21827744904668	4.631688157699719	4.741313912911546	0.0	2.254750759851006	0.0	0.0	5.243563525772116	0.0	2.6228545050148977	3.3439000575150812	0.0	0.0	0.0	6.666933344000427	7.005744710662744	21.474895846755143	4.276355176955577	7.8557063851181494	0.0	26.164311878597594	3.2342363321172605	8.58708159444931	14.372772220305853	3.5851545918660013	5.613184247159729	0.0	12.718762718762719	0.0	10.000400016000642	0.0	8.25000825000825	5.703075098092891	22.839393385711674	17.395539783599485	2.537710376190186	0.0	16.958350291683626
2L_12192	2.513649114692782	0.0	9.120654863019166	11.787147687066946	2.449254508159079	8.514986376021799	6.378764667172007	3.3208965756574966	0.0	2.237106437050062	0.0	3.493327744008943	5.906348931344601	4.0307627815487805	4.2508512329594	9.584226663126893	0.0	4.7040062845523964	0.0	2.590109924265186	2.229783666388687	0.0	0.0	2.404938782283297	0.0	5.667801643945866	5.955837465195575	18.256587204870858	7.270969020218747	6.678420687075921	0.0	0.0	5.499083027905097	0.0	3.05470363265356	3.047869843766192	9.54394269816804	0.0	5.4063405562043165	25.42577580398422	2.833900821972933	0.0	7.013630991832628	16.96936786680501	12.944397341220785	3.6971446951519344	6.472198670610393	5.395634931340546	5.766763259951271
2L_12193	3.629068548750004	0.0	9.875925456514654	0.0	0.0	0.0	0.0	4.794528100968925	12.085745950368675	3.2298114177709394	0.0	5.043474752365389	0.0	2.909696972518494	9.20571834675118	0.0	0.0	3.395692970949507	6.435845082773012	7.478916933165407	6.438478407274966	4.104236105211272	4.84770216493531	0.0	0.0	4.091430376333857	4.299355526606561	4.392976333718598	0.0	4.820968513290445	0.0	0.0	27.78745928144806	5.269806171259215	13.230640045442838	8.800694198758398	6.889510169605961	17.88141048565911	0.0	0.0	4.091430376333857	0.0	0.0	6.999840403638797	28.0326150131473	0.0	3.1147350014608106	15.579842799386155	33.30294439657146
2L_12194	0.0	16.030059567701354	25.205424207289408	0.0	0.0	0.0	0.0	0.0	0.0	0.0	0.0	0.0	0.0	0.0	0.0	0.0	0.0	0.0	0.0	14.315818406706676	12.324256107901329	0.0	0.0	0.0	0.0	0.0	0.0	0.0	0.0	0.0	0.0	0.0	0.0	0.0	0.0	0.0	0.0	0.0	14.940715241920062	0.0	15.663277133494978	0.0	0.0	13.398790893109807	0.0	20.43451962531265	23.848362571425845	0.0	0.0
2L_12195	3.4396317117533592	0.0	6.240269080402747	0.0	13.406061215427025	0.0	8.728585506532909	0.0	0.0	9.183647230395668	0.0	14.340618367464005	2.6940468031363016	5.515622449024617	5.816787481342653	7.868928826325658	7.767834949043003	3.218438304307847	0.0	7.088518584678025	0.0	3.8899955926349934	0.0	0.0	0.0	0.0	4.074929809334034	4.163663624277656	4.974730854623937	0.0	0.0	0.0	7.524845157498771	9.989446150142374	4.180000869440181	4.170649637070068	6.5298787662708255	0.0	14.795876093415242	0.0	15.51143328358041	0.0	9.597325033566644	0.0	26.569316690313357	10.11821105981178	2.952146298923706	7.383288664436913	11.836700874732195
2L_12196	2.411158455546918	0.0	4.3743862189336555	0.0	2.349389452416053	2.7225997560550614	0.0	3.1854914878889207	0.0	0.0	6.639362656594901	10.052676022357153	3.7770170026197385	5.799620782129126	2.0387642479039463	1.8386885443636014	7.260266016146832	6.768310140214569	2.1379924464726865	7.453505035588003	0.0	2.7268604755481056	3.220820413817448	6.920641921834579	0.0	5.436704661077191	8.569494314140524	2.918699905988676	0.0	0.0	12.611318532269527	0.0	13.187163298753076	3.501266933439865	17.580913222956454	8.770791160445837	4.577400640652994	0.0	2.5929521486238687	32.51876536003557	8.155056991615787	0.0	0.0	4.650704209631423	0.0	0.0	12.416606963481518	10.351270359654889	5.531631250397586
2L_12197	0.0	0.0	9.145574685049272	0.0	9.823785841468656	0.0	4.264128657289848	6.659940127138257	0.0	0.0	4.626994813138815	0.0	7.896648662307716	8.083551589226243	12.78739674177131	0.0	3.7947783849423193	0.0	0.0	5.194373454673897	13.415255828928657	0.0	0.0	4.823019306546284	0.0	0.0	0.0	0.0	21.872505167379344	0.0	0.0	44.60800713728114	0.0	14.64027025938899	12.252199269768925	18.337184142003153	0.0	0.0	5.421111978489028	0.0	5.683287440787249	0.0	14.06558783607964	4.861637788538202	0.0	22.243477100340325	4.326588182357039	0.0	0.0
2L_12198	0.0	7.464207260135833	2.9341517660659475	10.111928941452943	3.15174054871803	3.6524076671341743	0.0	0.0	10.772077912285123	5.7574899186351525	2.968934259482479	4.495270974934369	0.0	0.0	2.735032262440568	0.0	2.434938444756116	3.026595908889778	0.0	0.0	0.0	3.658123485079612	4.320778016572776	3.0947143516759112	0.0	3.64670968325409	7.664068547429088	3.9154789061404887	4.678200614341304	4.2969501966284405	0.0	0.0	10.614464259683576	4.697001152644083	11.792526997025139	3.9220485016205906	0.0	0.0	0.0	0.0	7.29341936650818	91.07302234931967	0.0	3.1194940929259856	24.985591642153025	14.272637830863532	0.0	6.943190812769917	11.131147176027962
2L_12199	3.589530058724712	8.28323700618965	3.25610927502727	5.610743451561049	0.0	0.0	3.036325075035184	0.0	11.954072453633142	0.0	3.294708368888728	0.0	0.0	2.8779959938295767	6.070281721774707	10.949139876630566	0.0	6.717394188446418	0.0	0.0	0.0	4.05952069239185	0.0	3.434290012054358	0.0	8.093708962366279	12.757542897237991	8.69023022592426	0.0	4.768444342717632	0.0	0.0	7.85277615268938	5.2123919405995816	4.362164331454695	0.0	0.0	35.37318712415989	0.0	0.0	12.140563443549414	0.0	0.0	3.4617887754960743	36.9696017449652	10.559160335570116	3.0808001454137672	7.705050660708094	4.117513845140305
2L_12200	2.5840594540399184	2.9815012753371706	0.0	0.0	2.5178610770150756	2.917833800186741	2.185813849535132	3.413918888701123	0.0	9.199081931623224	0.0	0.0	2.0239309596671036	0.0	4.369922696067507	3.9410769583950356	5.835667600373483	0.0	9.165220280341174	2.6626620229840983	4.584485185236124	0.0	3.4517812053965145	4.944608028560055	0.0	2.9132817973783376	12.24533529258698	3.1279960337010295	3.7373188101124373	0.0	6.757829790541065	0.0	8.479678450593154	15.009352702902994	3.140269560739094	3.1332443491938164	19.62256005729787	0.0	5.5577786670223635	17.42532160609189	17.479690784270026	0.0	7.210091243704689	2.492100042864121	0.0	0.0	2.217830917006549	11.093546329422857	11.85659448964771
2L_12201	2.3366495063126926	0.0	0.0	3.6523836551448574	0.0	0.0	1.9765338001115555	6.174108628502032	0.0	0.0	2.144731638309025	9.742031018626765	1.8301503358691897	5.620402510746209	5.927288763283054	0.0	0.0	4.372771799469933	2.071924797417553	4.815452594758477	2.0727725571546305	0.0	0.0	8.942376221863931	14.627111057803418	2.6343505614591356	2.768227393270993	0.0	0.0	6.208157021673919	12.2216070679998	0.0	5.111862895747646	0.0	2.839605453859819	8.499758606855565	13.307853230348295	23.026618771299624	0.0	0.0	0.0	65.79033934657035	3.2598816793345673	6.760484158833519	0.0	0.0	2.0054854036761354	0.0	5.360694317127955
2L_12202	0.0	29.241647123499174	22.989562738516714	0.0	0.0	0.0	0.0	0.0	0.0	0.0	0.0	0.0	0.0	0.0	10.714714302857828	0.0	28.617216117216117	0.0	0.0	0.0	11.24080502149242	0.0	0.0	12.123798531565523	0.0	0.0	0.0	0.0	0.0	0.0	0.0	0.0	0.0	0.0	15.399398807470558	15.364948250854292	0.0	0.0	0.0	128.17664450634902	28.572571474287543	0.0	35.357178214321074	0.0	0.0	37.27615667914176	10.875901612243657	0.0	14.535728821443108
2L_12203	0.0	0.0	0.0	0.0	0.0	0.0	0.0	0.0	0.0	0.0	0.0	0.0	0.0	0.0	0.0	0.0	0.0	0.0	0.0	0.0	0.0	0.0	0.0	0.0	0.0	0.0	0.0	0.0	0.0	0.0	0.0	0.0	0.0	0.0	0.0	0.0	0.0	0.0	0.0	0.0	0.0	0.0	0.0	0.0	0.0	0.0	0.0	0.0	0.0
2L_12204	0.0	0.0	0.0	0.0	0.0	0.0	0.0	0.0	0.0	0.0	0.0	0.0	0.0	0.0	0.0	0.0	0.0	0.0	0.0	0.0	0.0	0.0	0.0	0.0	0.0	0.0	0.0	0.0	0.0	0.0	0.0	0.0	0.0	0.0	0.0	0.0	0.0	0.0	0.0	0.0	0.0	0.0	0.0	0.0	0.0	0.0	0.0	0.0	0.0
2L_12205	0.0	0.0	0.0	0.0	0.0	0.0	0.0	0.0	0.0	0.0	0.0	0.0	0.0	0.0	0.0	0.0	0.0	0.0	0.0	0.0	0.0	0.0	0.0	0.0	0.0	0.0	0.0	0.0	0.0	0.0	0.0	0.0	0.0	0.0	0.0	0.0	0.0	0.0	0.0	0.0	0.0	0.0	0.0	0.0	0.0	0.0	0.0	0.0	0.0
2L_12206	0.0	5.631724631192433	0.0	0.0	0.0	11.022927689594358	8.257518987132721	0.0	32.51001714903405	4.344010912155412	0.0	0.0	3.8229807015934183	0.0	0.0	14.888512953936802	3.6743092298647855	0.0	0.0	0.0	0.0	5.5200889838344205	0.0	4.669907582528942	0.0	16.50859685181058	11.56503888744326	0.0	0.0	6.484075111526092	12.764789604355347	0.0	0.0	0.0	0.0	0.0	0.0	0.0	0.0	0.0	0.0	0.0	6.809530619054429	9.414600161931123	0.0	14.358223313447194	0.0	10.477238200010477	0.0
2L_12207	0.0	0.0	3.0079801713947103	0.0	3.2310438694981385	3.7443086508507073	5.609888887735745	0.0	0.0	0.0	0.0	0.0	0.0	0.0	2.8038504717758803	0.0	4.992411534467609	3.1027503710113757	5.880631991520129	3.4168596053390483	0.0	3.75016828880196	8.858992741384297	0.0	0.0	0.0	15.713819911766901	16.0559968947702	9.591824695975125	0.0	0.0	0.0	7.254361866431239	0.0	8.059498441293002	0.0	12.59031980671341	0.0	0.0	0.0	3.738467295701174	0.0	4.6261728504719155	6.395972072627542	0.0	4.877254144934436	5.692060656875184	14.23578734580863	3.8037421214991314
2L_12208	3.556319294881461	4.103299750560408	9.677950081133483	11.117664356601306	10.395640761307426	4.015677203803649	0.0	9.396831482392452	0.0	0.0	3.2642253307802735	0.0	2.7854408350083113	0.0	0.0	0.0	0.0	0.0	0.0	0.0	12.618821982492646	0.0	4.7505238640191045	3.4025155477947955	0.0	8.018824993554869	0.0	0.0	20.5739832723229	0.0	9.300482788061528	0.0	0.0	10.3283325268627	0.0	8.624273189376964	0.0	0.0	3.8244544798129994	0.0	4.0094124967774345	0.0	0.0	3.429759889369665	0.0	5.230732857057671	3.0522962119172634	0.0	4.079418111800533
2L_12209	0.0	0.0	0.0	0.0	0.0	0.0	0.0	0.0	0.0	0.0	0.0	0.0	0.0	0.0	0.0	0.0	0.0	0.0	47.557901745375	0.0	0.0	0.0	0.0	0.0	0.0	0.0	0.0	0.0	0.0	0.0	0.0	0.0	0.0	0.0	0.0	0.0	0.0	0.0	0.0	0.0	0.0	0.0	0.0	0.0	0.0	0.0	0.0	0.0	0.0
2L_12210	5.11085443264405	0.0	2.3180611736343724	0.0	4.979924678639236	5.77100646352724	4.323188610991924	3.376091532593632	0.0	0.0	0.0	0.0	8.006020527436633	2.0488780343883692	4.3215024999891964	1.9487042578213682	1.9236688211757464	0.0	2.265916648256094	2.633158842674026	2.2668437827275576	2.890018886273422	3.4135343222342267	2.4449100639832966	0.0	0.0	0.0	9.28001039361164	7.391816150748699	3.3947096844277884	0.0	22.612923285657757	2.795240264876968	7.421522042848158	6.210948660298374	0.0	0.0	12.591286829513978	8.244294947896055	0.0	5.762003333318928	0.0	3.5651005180091055	7.39346023797084	0.0	15.034372333748033	6.579769839651009	5.485313074243713	5.862609740726085
2L_12211	3.2923241437981834	0.0	2.9865099346252975	0.0	3.2079814578671737	0.0	0.0	0.0	10.964299145552168	2.9301144268285966	0.0	0.0	0.0	2.639703677423987	5.567674527109563	0.0	0.0	9.241811062263006	2.919328729551927	0.0	0.0	0.0	0.0	12.599750650934618	0.0	3.711783018073043	0.0	3.985348265636215	23.808401413457172	0.0	8.610082923708639	0.0	7.20258198158876	0.0	0.0	3.992035091585269	0.0	0.0	10.621664797253663	0.0	3.711783018073043	0.0	4.59315234475834	3.1751595835206676	0.0	9.684882963031834	0.0	0.0	15.106367711649652
2L_12212	0.0	0.0	0.0	0.0	0.0	0.0	4.393781217815553	0.0	0.0	0.0	0.0	0.0	0.0	4.1646676262060875	0.0	0.0	0.0	9.720553527200053	13.817498480075168	0.0	0.0	0.0	0.0	0.0	0.0	5.856090099459835	0.0	12.57538945981157	7.5125158514084465	0.0	0.0	0.0	0.0	15.08541361187041	6.3123661778370295	6.298244553278111	0.0	25.593775593775593	0.0	0.0	5.856090099459835	0.0	0.0	5.009457856432945	0.0	0.0	8.916279700127681	0.0	0.0
2L_12213	5.970933495742725	3.4446471045157603	0.0	0.0	0.0	0.0	5.0507154969840915	3.9442363859750844	0.0	0.0	0.0	4.149033275246867	4.676656003890978	2.393673043411654	0.0	0.0	0.0	2.7934794602438986	0.0	0.0	5.296638223719405	3.376365106617169	0.0	0.0	0.0	0.0	7.0737616496012174	7.227796660396553	0.0	0.0	15.615179516007512	26.41833432402087	0.0	0.0	3.628078424543225	3.6199619180006226	0.0	0.0	0.0	0.0	3.365830426097303	0.0	0.0	2.8792223796197125	7.6870450230227005	8.782214259681293	7.6870450230227	6.408407831074371	0.0
2L_12214	2.722872565207352	0.0	0.0	4.2560834328547505	0.0	0.0	2.3032336017828867	0.0	0.0	0.0	0.0	0.0	0.0	2.183131553760924	2.30233530474631	4.152787704093942	2.0497179588088676	5.0955439977294255	2.414391706081611	0.0	0.0	0.0	0.0	7.815341202166205	11.36321024325224	3.0697804063284133	0.0	13.184115513946486	11.814251610479399	3.617149339074473	0.0	0.0	0.0	0.0	0.0	3.30155912828274	15.507498392389333	0.0	5.856337025168194	0.0	0.0	0.0	3.798705097406396	5.251946371325213	7.010911783099216	0.0	7.010911783099216	5.844740318187663	3.12337974675637
2L_12215	32.25556731091787	0.0	0.0	0.0	0.0	0.0	0.0	0.0	0.0	0.0	0.0	0.0	0.0	25.8617122522448	0.0	49.19456203311286	72.84382284382285	0.0	0.0	0.0	0.0	0.0	0.0	0.0	0.0	0.0	0.0	0.0	0.0	0.0	0.0	0.0	0.0	46.838626878814416	0.0	0.0	0.0	0.0	0.0	0.0	0.0	0.0	0.0	0.0	0.0	0.0	27.68411319480203	0.0	0.0
2L_12216	0.0	76.57524858240072	0.0	0.0	0.0	0.0	0.0	0.0	0.0	29.533023827243625	0.0	0.0	0.0	0.0	0.0	0.0	0.0	0.0	0.0	0.0	0.0	0.0	0.0	0.0	0.0	0.0	0.0	0.0	0.0	0.0	0.0	0.0	36.29790415901386	0.0	0.0	0.0	0.0	0.0	35.68573712458605	0.0	0.0	0.0	0.0	0.0	0.0	0.0	56.96155664542001	0.0	38.06478626622512
2L_12217	0.0	4.151310278063065	0.0	0.0	10.517274623569214	8.12532501300052	6.0868607198443225	0.0	0.0	0.0	0.0	5.000200008000321	2.8180317964163657	0.0	0.0	8.231071416616778	2.7084416710001737	0.0	0.0	0.0	3.191617026383183	4.069020350798382	4.80610721656223	0.0	0.0	4.056324499469839	8.524931161180874	0.0	0.0	4.779602948823835	9.409302789481904	0.0	0.0	15.67376827691996	8.744744408610426	0.0	6.830395807776269	0.0	11.607607161429314	12.131122880996111	4.056324499469839	0.0	0.0	0.0	0.0	15.875804638698439	0.0	15.446162400951483	4.127149212952645
2L_12218	0.0	0.0	0.0	0.0	10.777894538301942	12.490007993605115	9.356541298369809	0.0	0.0	0.0	10.152758402930491	0.0	8.663589359726092	8.868644729187064	0.0	0.0	0.0	0.0	9.808104436696041	0.0	0.0	0.0	0.0	0.0	0.0	0.0	0.0	0.0	0.0	14.694127051300136	0.0	0.0	12.099301386337952	0.0	0.0	13.412089120649787	20.998962651245026	0.0	11.895245708195349	0.0	0.0	0.0	15.431670107929099	0.0	0.0	0.0	0.0	0.0	0.0
2L_12219	0.0	0.0	0.0	0.0	0.0	0.0	0.0	0.0	0.0	0.0	0.0	0.0	0.0	0.0	0.0	0.0	0.0	0.0	0.0	0.0	0.0	0.0	36.03175117913906	0.0	0.0	0.0	0.0	0.0	0.0	0.0	0.0	0.0	0.0	0.0	0.0	0.0	0.0	0.0	0.0	0.0	30.41057314807212	0.0	0.0	0.0	0.0	0.0	0.0	0.0	0.0
2L_12220	0.0	4.67455404170123	1.8375495908695836	0.0	0.0	4.5747328356024015	1.7135167858674618	0.0	0.0	3.605700757125045	0.0	2.815220206524555	7.933062720697806	4.872496511292498	1.7128484875890424	1.5447567788175538	0.0	0.0	3.5924282390006583	0.0	5.390847203983189	4.5818920419178975	2.705941788156688	3.8762078748263944	0.0	0.0	0.0	2.452118102835458	2.929782202920817	2.691019315060236	10.595279908753449	0.0	2.2158140878800734	2.9415562774134663	7.385218927429885	0.0	0.0	0.0	8.713776829718858	13.66016647644885	2.283797983452057	0.0	2.826089782611522	7.814490252986308	5.215847413513426	2.9794732172173033	5.215847413513426	8.696521826095653	0.0
2L_12221	7.487899554320219	0.0	0.0	11.704229440350566	0.0	8.455086580086581	6.33389240490294	0.0	0.0	0.0	0.0	0.0	0.0	0.0	0.0	0.0	0.0	0.0	6.639577191724432	0.0	0.0	0.0	0.0	14.328125537304707	15.624414084471834	0.0	0.0	9.064079415838211	10.829730642939449	9.9471606824548	0.0	0.0	0.0	10.873252668296207	0.0	0.0	0.0	0.0	0.0	0.0	0.0	0.0	10.44643901786759	0.0	0.0	33.04022978378474	0.0	0.0	8.589294303580019
2L_12222	0.0	0.0	0.0	0.0	0.0	0.0	0.0	0.0	0.0	0.0	0.0	0.0	0.0	0.0	0.0	0.0	0.0	0.0	0.0	0.0	0.0	0.0	0.0	0.0	0.0	0.0	0.0	0.0	0.0	0.0	0.0	0.0	0.0	0.0	0.0	0.0	0.0	0.0	0.0	0.0	0.0	0.0	0.0	0.0	0.0	0.0	0.0	0.0	0.0
2L_12223	4.5000450004500046	0.0	0.0	7.033956424639949	0.0	0.0	0.0	0.0	0.0	4.004966158035965	0.0	0.0	3.524601720005639	0.0	3.8050302499904873	0.0	10.16260162601626	0.0	0.0	0.0	0.0	0.0	0.0	4.305426990721805	0.0	0.0	0.0	0.0	0.0	11.956001912960305	23.537026685104003	39.82080637132902	0.0	0.0	0.0	0.0	8.542992610311392	0.0	0.0	0.0	0.0	0.0	0.0	8.67980210051211	0.0	0.0	0.0	19.31900507123883	5.161956381468577
2L_12224	4.372081635508299	0.0	0.0	0.0	0.0	0.0	0.0	0.0	0.0	3.8910808644425248	0.0	6.076072426783327	0.0	3.505426400067304	3.6968303376684832	0.0	6.582411795681939	0.0	0.0	0.0	7.756688204404248	9.889069364404788	0.0	0.0	18.245761281582272	0.0	5.179602724471033	10.584782787026233	6.323330877773176	0.0	0.0	0.0	0.0	0.0	21.252630012964104	5.301271244844514	8.300063910492112	0.0	0.0	14.741326571978213	0.0	0.0	0.0	0.0	0.0	25.722314751104452	0.0	0.0	0.0
2L_12225	0.0	0.0	5.631359917106382	0.0	0.0	3.5049349484073575	0.0	8.201675930459631	0.0	2.7625103041634347	2.8490580444293507	0.0	0.0	2.4887112059697216	2.624600273378365	4.734066198341278	0.0	0.0	0.0	3.19841972478238	2.753467717243096	0.0	0.0	0.0	25.907507607091922	20.99680218702692	0.0	0.0	8.978619214065546	12.370358641437733	8.117581545165411	0.0	0.0	9.014702077618388	3.7721272987343757	0.0	5.892710246008867	0.0	0.0	0.0	3.4994670311711524	0.0	0.0	0.0	0.0	0.0	10.656334284943984	6.662846634596165	7.121137672954631
2L_12226	0.0	7.581167772759046	0.0	0.0	0.0	7.419278252611586	0.0	0.0	0.0	0.0	0.0	0.0	0.0	0.0	0.0	5.010557244113348	0.0	6.148042401818838	0.0	0.0	0.0	0.0	0.0	0.0	0.0	0.0	0.0	0.0	0.0	0.0	0.0	0.0	0.0	9.541201771610345	0.0	0.0	0.0	0.0	0.0	0.0	0.0	0.0	0.0	0.0	0.0	0.0	5.639356391533747	14.103974500014104	0.0
2L_12227	0.0	0.0	0.0	0.0	0.0	0.0	0.0	0.0	0.0	0.0	0.0	0.0	0.0	0.0	0.0	0.0	0.0	0.0	0.0	0.0	0.0	0.0	0.0	0.0	0.0	0.0	0.0	0.0	0.0	0.0	0.0	0.0	0.0	0.0	0.0	0.0	0.0	0.0	0.0	0.0	0.0	0.0	0.0	0.0	0.0	0.0	0.0	0.0	0.0
2L_12228	0.0	0.0	0.0	0.0	0.0	0.0	0.0	0.0	0.0	0.0	0.0	0.0	0.0	0.0	0.0	0.0	0.0	0.0	0.0	0.0	0.0	0.0	0.0	0.0	0.0	0.0	0.0	0.0	0.0	0.0	0.0	0.0	0.0	0.0	0.0	0.0	0.0	0.0	0.0	0.0	0.0	0.0	0.0	0.0	0.0	0.0	0.0	0.0	0.0
2L_12229	0.0	0.0	0.0	0.0	0.0	0.0	0.0	0.0	0.0	0.0	0.0	0.0	0.0	0.0	0.0	0.0	0.0	0.0	0.0	0.0	0.0	0.0	0.0	0.0	0.0	0.0	0.0	0.0	0.0	0.0	0.0	0.0	0.0	0.0	0.0	0.0	0.0	0.0	0.0	0.0	0.0	0.0	0.0	0.0	0.0	0.0	0.0	0.0	0.0
2L_12230	3.1271499155669527	7.216243764714373	2.83667824976952	9.776007234245354	3.04703865930299	0.0	2.64520523486116	4.131420485648478	0.0	0.0	0.0	0.0	4.898599000685804	0.0	7.9325206906581345	0.0	0.0	5.852102733663489	2.7728674915947455	0.0	0.0	0.0	0.0	2.991906891857526	0.0	0.0	3.704732796147078	18.927026847987584	0.0	4.1542040545031576	0.0	55.34417156693186	3.4206160529511367	9.081930364298932	19.001292087861973	3.791756720888788	11.873311763483631	0.0	0.0	0.0	10.576694254210846	0.0	8.725432454246015	6.03172688340672	8.05185393936954	13.798495963939931	0.0	26.850142641382785	0.0
2L_12231	0.0	0.0	0.0	0.0	0.0	0.0	0.0	44.80768541420225	0.0	0.0	0.0	0.0	0.0	0.0	0.0	51.72663507893485	0.0	0.0	0.0	0.0	0.0	0.0	0.0	0.0	0.0	0.0	0.0	0.0	0.0	0.0	0.0	0.0	0.0	49.249438556400456	0.0	0.0	0.0	0.0	0.0	0.0	0.0	0.0	0.0	32.70881306259158	0.0	0.0	0.0	0.0	38.90445066915655
2L_12232	0.0	0.0	0.0	0.0	0.0	0.0	0.0	0.0	0.0	0.0	0.0	0.0	0.0	0.0	0.0	0.0	0.0	0.0	0.0	0.0	0.0	0.0	0.0	0.0	0.0	0.0	0.0	0.0	0.0	0.0	0.0	0.0	0.0	0.0	0.0	0.0	0.0	0.0	0.0	0.0	0.0	0.0	0.0	0.0	0.0	0.0	0.0	0.0	0.0
2L_12233	0.0	0.0	0.0	0.0	0.0	0.0	0.0	0.0	0.0	0.0	0.0	0.0	0.0	0.0	0.0	0.0	0.0	0.0	0.0	0.0	0.0	0.0	0.0	0.0	0.0	0.0	0.0	0.0	53.799307064924996	49.41492726122707	0.0	0.0	0.0	0.0	0.0	0.0	0.0	0.0	0.0	0.0	0.0	0.0	0.0	0.0	0.0	0.0	0.0	79.84669434685405	0.0
2L_12234	0.0	0.0	0.0	0.0	0.0	0.0	0.0	0.0	0.0	32.07101806239737	0.0	0.0	0.0	0.0	0.0	0.0	0.0	0.0	0.0	0.0	0.0	0.0	0.0	0.0	0.0	0.0	0.0	0.0	0.0	47.87071078431372	0.0	0.0	0.0	0.0	0.0	43.69407158836689	0.0	0.0	0.0	0.0	81.25325013000521	0.0	0.0	0.0	0.0	0.0	30.92834520981789	0.0	0.0
2L_12235	0.0	0.0	0.0	0.0	0.0	0.0	0.0	0.0	0.0	0.0	0.0	0.0	0.0	0.0	0.0	0.0	0.0	0.0	0.0	0.0	0.0	0.0	0.0	0.0	0.0	0.0	0.0	0.0	0.0	0.0	0.0	0.0	0.0	0.0	0.0	0.0	0.0	0.0	0.0	0.0	0.0	0.0	0.0	0.0	0.0	0.0	0.0	0.0	0.0
2L_12236	0.0	0.0	0.0	0.0	0.0	0.0	0.0	0.0	0.0	0.0	0.0	0.0	0.0	0.0	0.0	0.0	0.0	0.0	0.0	0.0	0.0	0.0	0.0	0.0	0.0	0.0	0.0	0.0	0.0	0.0	0.0	0.0	0.0	0.0	0.0	0.0	0.0	0.0	0.0	0.0	0.0	0.0	0.0	0.0	0.0	0.0	0.0	0.0	0.0
2L_12237	0.0	0.0	12.04057674362602	0.0	0.0	0.0	0.0	0.0	0.0	0.0	18.274965125274885	0.0	0.0	0.0	0.0	10.122046576597322	4.996003197442047	0.0	0.0	0.0	0.0	0.0	0.0	0.0	0.0	0.0	7.862562409089123	8.033773985836456	0.0	0.0	0.0	0.0	0.0	0.0	8.065296641610479	8.047253472389873	0.0	32.701111837802486	0.0	0.0	22.446941043109348	0.0	9.25900206475746	0.0	17.088466993626	0.0	0.0	0.0	7.612957253245023
2L_12238	0.0	8.19606741757215	2.1478954919969415	3.7011321022874477	0.0	2.6736824093086926	4.00582928277229	0.0	0.0	0.0	0.0	3.2906860422260835	0.0	0.0	2.002133473429286	3.6113051184471967	0.0	0.0	0.0	7.319586823962961	0.0	2.677866575833433	0.0	0.0	0.0	5.3390225958114295	5.610349973631355	0.0	10.27378964484194	0.0	0.0	0.0	5.1800910452802125	0.0	2.8775057319914183	5.7421367179784	8.99031563200121	0.0	5.092728398683224	0.0	2.6695112979057147	0.0	3.30339139374047	2.2835721645341147	0.0	3.482679936141581	4.064505325314877	5.082643787992763	5.432243625262106
2L_12239	1.9873098343219535	0.0	0.0	0.0	3.8727979512898836	4.488008042510412	0.0	5.251051457416204	6.618260707849455	1.7686731202011476	1.8240845558044012	2.7618511030833304	0.0	3.186751272788458	3.3607548524258934	0.0	1.496002680836804	0.0	5.2864880009938595	2.047760323578895	0.0	0.0	5.309288626999379	0.0	0.0	2.240503234950596	0.0	0.0	2.874241308078716	2.640004730888478	0.0	0.0	0.0	2.885792177367713	0.0	2.409668747656597	7.545512645901919	9.792017547295444	0.0	6.700602987262824	2.240503234950596	0.0	5.545029241711706	3.8331741288345156	15.350906368681695	5.845980625251012	0.0	8.5316588530891	0.0
2L_12240	2.505456885095738	0.0	0.0	0.0	0.0	0.0	0.0	3.3100734472197204	0.0	2.2298154872280627	0.0	3.481942645440744	5.887099559487963	2.0088130646773523	0.0	1.9105981452295324	5.658156798841209	0.0	2.221607577459125	0.0	2.2225165821962194	0.0	0.0	2.397100850347555	0.0	0.0	0.0	0.0	0.0	0.0	6.552268428091146	0.0	0.0	0.0	0.0	0.0	9.512838050591174	0.0	5.388720760801151	8.447636900291696	0.0	0.0	10.486159318315755	0.0	6.451105138821331	0.0	0.0	0.0	2.873984405760614
2L_12241	2.0805350137398535	2.4005321499670047	0.0	6.504109458958907	2.0272359145114613	7.047812359043753	3.519781435651972	0.0	0.0	1.8516419990919548	0.0	0.0	0.0	1.6681212684127225	0.0	0.0	0.0	0.0	1.8448261389725977	0.0	0.0	4.705894532903496	2.7791743128699946	1.9905560060847316	0.0	0.0	2.4648086938732248	0.0	6.018145309923952	0.0	5.441013160178531	0.0	6.827345978488399	0.0	2.5283631781322877	2.5227068846689047	0.0	0.0	2.2374007489027785	14.029859750507004	2.345605777320854	0.0	2.9025739445225236	0.0	10.714014037501192	0.0	1.7856690062501985	13.397821514221787	4.7731215976592605
2L_12242	0.0	12.79322061653089	0.0	0.0	0.0	0.0	9.3790329841832	0.0	0.0	0.0	0.0	0.0	8.684415295686973	0.0	0.0	0.0	0.0	0.0	0.0	0.0	0.0	0.0	0.0	0.0	0.0	12.5005000200008	0.0	0.0	0.0	0.0	0.0	0.0	0.0	0.0	0.0	0.0	0.0	0.0	0.0	0.0	0.0	0.0	15.46876546876547	42.773063235696696	0.0	0.0	9.516413910713199	0.0	0.0
2L_12243	0.0	0.0	10.486467214060255	0.0	0.0	13.05346700083542	9.778640905815063	0.0	0.0	0.0	10.610777579002544	0.0	0.0	0.0	0.0	0.0	8.70231133389028	0.0	0.0	0.0	0.0	13.073894961713098	0.0	0.0	0.0	0.0	0.0	0.0	0.0	0.0	0.0	0.0	0.0	0.0	0.0	28.034291545418352	21.946284274609464	0.0	0.0	0.0	0.0	0.0	0.0	0.0	0.0	17.00315918697694	9.9218751550293	0.0	0.0
2L_12244	2.033750496235121	4.693103859327027	0.0	6.3578530293262325	0.0	2.2964432686654908	0.0	2.6868806068481064	0.0	1.8100045467314214	3.733421740760154	2.826391715280604	1.5929086256639242	1.6306106049695792	0.0	1.5508867660350834	0.0	3.805931010649756	3.60668390661574	2.095613629200448	1.8040798182642153	0.0	0.0	3.891589652107451	0.0	2.2928606738625805	2.409383101550679	2.4618487302276617	0.0	2.7016979631358717	5.31866233514806	0.0	0.0	11.812916479136618	0.0	2.4659793489025406	0.0	10.020843354176687	6.561266481901402	6.857186743138013	2.2928606738625805	0.0	0.0	7.8455001349426015	0.0	0.0	5.236545220709908	4.365515916671032	2.3328947491204985
2L_12245	0.0	0.0	0.0	0.0	2.10116036581202	0.0	0.0	0.0	7.1813852748567495	3.838326612423435	0.0	0.0	3.377949287522936	1.7289503749747575	0.0	0.0	0.0	2.0177306059265185	0.0	2.2219970598534906	0.0	4.877497980106149	0.0	0.0	4.499597511002642	0.0	2.5546895158096965	7.830957812280977	3.11880040956087	5.729266928837921	5.63942317723974	0.0	0.0	0.0	0.0	7.844097003241181	0.0	0.0	9.275955980023301	0.0	2.43113978883606	0.0	15.042090778416163	2.0796627286173237	11.104707396512456	0.0	1.8507845660854094	0.0	4.9471765226790945
2L_12246	0.0	4.247390084977534	3.3392660960974	5.754034585200278	0.0	4.156690609204576	3.113868891795859	4.863404003456908	0.0	3.276209347156316	0.0	0.0	2.8832536017603996	2.9514962905594624	0.0	5.6143833764845485	0.0	3.4444738755601145	0.0	0.0	0.0	0.0	4.917341940648667	3.521997338778811	0.0	0.0	0.0	4.456083735160684	10.648226777415324	0.0	0.0	0.0	0.0	0.0	0.0	4.463560385723034	0.0	0.0	3.958752961147215	0.0	8.300411824932693	0.0	0.0	3.550198385085759	9.478439393910671	0.0	6.3189595959404485	0.0	4.222669825223696
2L_12247	0.0	0.0	0.0	0.0	0.0	0.0	0.0	0.0	0.0	0.0	0.0	0.0	0.0	0.0	0.0	0.0	0.0	0.0	0.0	0.0	0.0	0.0	0.0	0.0	0.0	0.0	0.0	0.0	0.0	0.0	0.0	0.0	0.0	0.0	0.0	0.0	0.0	0.0	0.0	0.0	0.0	0.0	0.0	0.0	0.0	0.0	0.0	0.0	0.0
2L_12248	0.0	0.0	0.0	0.0	0.0	0.0	0.0	0.0	0.0	0.0	0.0	0.0	0.0	0.0	0.0	0.0	0.0	0.0	0.0	0.0	0.0	0.0	0.0	0.0	0.0	0.0	0.0	0.0	0.0	0.0	0.0	0.0	0.0	0.0	0.0	0.0	0.0	0.0	0.0	0.0	0.0	0.0	0.0	0.0	0.0	0.0	0.0	0.0	0.0
2L_12249	0.0	0.0	0.0	0.0	0.0	0.0	0.0	0.0	0.0	0.0	0.0	0.0	0.0	0.0	0.0	0.0	0.0	0.0	0.0	0.0	0.0	0.0	0.0	0.0	0.0	0.0	0.0	0.0	0.0	0.0	548.305735277991	0.0	0.0	0.0	0.0	0.0	0.0	0.0	0.0	0.0	0.0	0.0	0.0	0.0	0.0	0.0	0.0	0.0	0.0
2L_12250	0.0	0.0	0.0	10.403759502533836	0.0	7.515632515632515	0.0	0.0	0.0	2.9618256219241443	3.0546177878946716	0.0	0.0	0.0	2.8139653724677123	0.0	0.0	0.0	14.754615981609847	0.0	2.95213061170508	0.0	0.0	3.184027897178824	0.0	3.75195382995695	0.0	0.0	0.0	0.0	0.0	0.0	0.0	0.0	4.044286555497318	4.0352389345677935	6.317869715417877	0.0	3.578872626491674	0.0	0.0	0.0	4.642861785718929	3.2095227824765193	8.568892179343486	4.894848856856998	0.0	14.287143000014288	0.0
2L_12251	0.0	6.020339113661596	2.3665726348473086	0.0	5.084142559357365	0.0	0.0	0.0	0.0	9.287534642504218	0.0	0.0	6.130175502837862	0.0	0.0	1.9894859645744174	1.9639265962795376	2.4411344830751265	0.0	5.376529084871738	2.314283386777851	5.901000101497202	0.0	2.4960761682634898	0.0	0.0	3.0907697252923874	0.0	3.77325456790198	0.0	20.468426769427268	0.0	2.853737940103465	15.153673401969373	9.511393381084755	0.0	14.85842888954046	0.0	0.0	0.0	0.0	0.0	3.6397095220624633	0.0	6.7174686428563755	0.0	8.956624857141835	0.0	2.992650051473581
2L_12252	0.0	2.0174297863824298	0.0	0.0	0.0	0.0	1.4790287041016719	6.93007416565372	5.822965543183695	0.0	0.0	2.4299683132131955	0.0	0.0	4.435355579499904	4.000088535292914	2.632465672647629	1.6360598051845425	0.0	3.6033750652210883	0.0	0.0	9.342576878897313	5.018645942558586	3.648460605016925	0.0	2.0714483981489535	0.0	0.0	0.0	0.0	0.0	0.0	5.078031572153497	4.2497203683997595	0.0	0.0	0.0	0.0	0.0	1.971269146444402	0.0	0.0	0.0	0.0	2.5717439407141014	0.0	0.0	0.0
2L_12253	6.9153615074381625	2.65966005820932	0.0	7.206202234138878	0.0	5.205730468099284	1.9498639287457322	0.0	0.0	0.0	2.11579223089556	3.2035264419072513	1.805455653676052	1.848188331869568	1.9491034513944274	0.0	1.735243489366428	0.0	0.0	4.750476472790221	0.0	0.0	6.158350276494531	4.410857236871414	4.809914580726961	7.79641380557771	0.0	2.7903412894334516	0.0	3.0621943929995785	6.0283489136011	20.39796428316454	2.521443617242842	0.0	0.0	5.590046140240842	0.0	0.0	0.0	0.0	0.0	0.0	3.215895269868283	2.223087744384036	0.0	0.0	1.978424880987851	0.0	0.0
2L_12254	5.448961754827235	3.1435202459993206	12.357059711783938	0.0	5.3093703750406505	0.0	0.0	0.0	0.0	4.849486487875799	0.0	0.0	0.0	4.368842117036038	0.0	0.0	0.0	0.0	2.41581780868414	2.807354820452815	2.416806277509297	9.243622131819597	0.0	7.819957469857974	0.0	15.35796812853022	3.2276910066845477	0.0	0.0	7.238571742932258	7.12505976143875	0.0	5.960317398822122	3.956245507188696	0.0	3.3035092518080105	0.0	0.0	0.0	0.0	0.0	0.0	0.0	0.0	0.0	0.0	0.0	5.848192616072003	3.1252246255199596
2L_12255	0.0	0.0	0.0	3.56215678619365	0.0	2.57328722002635	0.0	9.032379273218634	0.0	0.0	2.0917491373626556	0.0	0.0	5.48155857520406	5.780863645613017	3.475702752339495	0.0	0.0	6.0622226533136105	4.696493785599422	0.0	2.577314273578817	3.0441845116762742	0.0	0.0	0.0	0.0	0.0	3.2960049782859193	6.0547934588855306	0.0	0.0	4.985581697730164	0.0	0.0	0.0	0.0	0.0	2.450749733358429	0.0	0.0	0.0	0.0	4.395650767304797	0.0	0.0	0.0	0.0	0.0
2L_12256	0.0	0.0	0.0	0.0	0.0	0.0	0.0	0.0	0.0	0.0	0.0	0.0	0.0	8.039619243632622	4.23930000678288	0.0	3.774154589371981	0.0	0.0	0.0	0.0	0.0	0.0	4.796807245097663	0.0	0.0	5.939653124257544	0.0	0.0	13.320545609548166	26.223317774164787	0.0	0.0	0.0	0.0	0.0	0.0	24.703557312252965	10.783298826777088	0.0	0.0	0.0	6.994572211963516	0.0	0.0	7.374196212612825	4.303074116148577	0.0	0.0
2L_12257	0.0	0.0	2.40051659117042	0.0	7.735597284805354	0.0	0.0	0.0	0.0	4.710373278240807	4.857946361471044	7.35542904217603	0.0	0.0	2.237611019070711	2.01802133411794	0.0	0.0	7.039551721346385	5.453645107316827	0.0	5.985638657169852	3.5349566561289607	2.5318776049855707	0.0	0.0	3.1351009032225696	6.406738864206926	0.0	0.0	0.0	0.0	0.0	0.0	0.0	0.0	0.0	0.0	5.691701044540975	17.845208873708565	2.983481358760948	74.50954094671822	0.0	0.0	0.0	7.784578904881008	2.2712726258500804	0.0	3.035573890421854
2L_12258	2.0373436949917205	2.3506977811293503	0.0	6.369085985208435	5.955453209989281	0.0	0.0	2.6916277457294635	0.0	0.0	0.0	0.0	0.0	0.0	0.0	0.0	1.533667059285434	1.9063276351929432	3.613056139666298	6.297948380335622	0.0	0.0	0.0	0.0	0.0	2.296911664452444	0.0	0.0	2.9466051572662106	0.0	0.0	0.0	0.0	0.0	0.0	0.0	3.867741795746103	0.0	2.190952941836334	13.73860382812457	0.0	0.0	0.0	0.0	10.491594134779215	0.0	0.0	0.0	0.0
2L_12259	0.0	0.0	2.5069505203175804	0.0	2.6928592105883222	0.0	9.35093522209757	0.0	0.0	0.0	5.0733376321414205	0.0	4.329199236675591	0.0	0.0	4.214992433034834	2.0804207442913256	2.585935150435484	0.0	0.0	0.0	3.125514733207625	0.0	0.0	0.0	12.463050948640703	3.2741047779011025	0.0	0.0	0.0	0.0	0.0	0.0	0.0	3.3585267620846513	6.702026558790847	0.0	13.617299417179586	5.9440592694037875	9.318214220153992	6.231525474320351	0.0	0.0	7.995923145318973	0.0	4.064865497665548	2.3719761455103	0.0	3.17016494368202
2L_12260	2.742298528811685	3.164078345111087	0.0	0.0	0.0	0.0	0.0	10.868927258617429	0.0	2.440600661109907	0.0	0.0	2.147869656959441	4.397413617206903	0.0	2.0912076012886858	0.0	0.0	0.0	0.0	0.0	0.0	0.0	2.6236995633114444	0.0	0.0	3.248799568559417	6.639087895548557	0.0	10.928866195705394	0.0	0.0	2.999648441202691	3.9821186942154942	3.3325690641612855	0.0	5.206044842787858	0.0	2.949059132174471	9.24619472855946	0.0	0.0	0.0	0.0	0.0	0.0	0.0	0.0	3.1456630743194354
2L_12261	5.666518581647733	0.0	0.0	0.0	2.760676917980289	3.199221949221949	0.0	0.0	9.435493306461048	7.564662737076531	2.6005529815860045	0.0	0.0	2.2716368870215025	4.791346445012592	0.0	0.0	2.651060052872742	0.0	2.919442082940182	0.0	0.0	3.7846618253272597	2.7107264530035935	0.0	9.582692890025184	16.782803668049567	0.0	0.0	0.0	7.409536963216095	0.0	0.0	8.228407424656588	0.0	3.435406119969878	10.757453839765573	0.0	0.0	0.0	0.0	0.0	0.0	2.732431558054334	7.295137936468103	4.1672361889458225	9.72685058195747	0.0	0.0
2L_12262	0.0	0.0	2.058091696217433	7.092774555096851	0.0	0.0	5.757517542676159	2.9974644448261216	0.0	2.0192278957141485	4.164978115122493	3.1531020217690164	5.331111799811776	1.8190973202513554	0.0	5.1904739577485035	0.0	8.491737857504818	0.0	0.0	4.025236623534915	0.0	0.0	0.0	0.0	0.0	2.687890248065391	5.4928410429477	0.0	0.0	0.0	0.0	0.0	3.2946009068718456	8.271590505537555	0.0	8.61442934143549	0.0	2.4399003739879292	0.0	0.0	0.0	0.0	4.3761914181135815	11.683703453585904	6.674137250962911	0.0	9.740275552395378	5.205120797840915
2L_12263	0.0	0.0	0.0	0.0	2.0991975817243858	0.0	0.0	0.0	0.0	1.9173705333894737	0.0	2.9940478329081786	0.0	0.0	0.0	1.6428823845714944	1.62177590949193	0.0	3.8206254554901906	0.0	0.0	0.0	0.0	0.0	0.0	0.0	5.104606141351648	0.0	0.0	0.0	5.634155149984027	0.0	2.356566407334389	0.0	0.0	2.612256498510491	0.0	21.230520996985266	0.0	0.0	0.0	0.0	6.011215726302134	0.0	11.094334012676386	0.0	3.6981113375587955	0.0	0.0
[truncated: 144 more columns]
