# Supplementary material for: Convergence of topological domain boundaries, insulators, and polytene interbands revealed by high-resolution mapping of chromatin contacts in the early Drosophila melanogaster embryo
Source: eLife. 2017 Nov 17;6:e29550. doi: 10.7554/eLife.29550 (PMC5739541; doi:10.7554/eLife.29550)
Supplement: Supplementary file 3. [file elife-29550-supp3.zip › local_HiC_maps/nc14_anterior_dm3_CompressedBinCounts_500bp_VCnorm_chr2R_15384369-15390479.txt]

2R_30688	2R_30689	2R_30690	2R_30691	2R_30692	2R_30693	2R_30694	2R_30695	2R_30696	2R_30697	2R_30698	2R_30699	2R_30700	2R_30701	2R_30702	2R_30703	2R_30704	2R_30705	2R_30706	2R_30707	2R_30708	2R_30709	2R_30710	2R_30711	2R_30712	2R_30713	2R_30714	2R_30715	2R_30716	2R_30717	2R_30718	2R_30719	2R_30720	2R_30721	2R_30722	2R_30723	2R_30724	2R_30725	2R_30726	2R_30727	2R_30728	2R_30729	2R_30730	2R_30731	2R_30732	2R_30733	2R_30734	2R_30735	2R_30736	2R_30737
2R_30688	0.0	0.0	0.0	0.0	0.0	0.0	315.8160687215766	288.6836027713626	0.0	0.0	182.21574344023324	0.0	0.0	0.0	0.0	0.0	0.0	123.42022116903634	0.0	0.0	0.0	0.0	403.2258064516129	0.0	0.0	0.0	0.0	0.0	0.0	0.0	0.0	0.0	0.0	0.0	0.0	0.0	0.0	0.0	0.0	0.0	0.0	0.0	0.0	0.0	0.0	0.0	0.0	130.48016701461378	0.0
2R_30689	0.0	0.0	0.0	0.0	0.0	0.0	421.0880916287687	0.0	0.0	0.0	0.0	0.0	0.0	0.0	0.0	0.0	0.0	0.0	0.0	0.0	0.0	0.0	0.0	0.0	0.0	0.0	0.0	0.0	0.0	0.0	0.0	0.0	0.0	0.0	0.0	0.0	0.0	0.0	0.0	0.0	0.0	423.6570072869005	0.0	0.0	0.0	0.0	0.0	0.0	0.0
2R_30690	0.0	0.0	0.0	170.4584195095343	0.0	0.0	54.92453369070897	100.41168792047394	177.46228926353152	0.0	0.0	0.0	0.0	0.0	74.91085608126329	0.0	0.0	85.85754516106876	176.1679937988866	0.0	91.80376028202114	0.0	0.0	0.0	0.0	86.09556607834696	0.0	0.0	92.82293097686853	0.0	58.43852267414679	148.6944626182121	0.0	0.0	0.0	0.0	0.0	113.69838093505547	0.0	0.0	0.0	0.0	79.05138339920948	0.0	0.0	0.0	0.0	0.0	0.0
2R_30691	0.0	0.0	170.4584195095343	43.720995559859645	123.37609566689741	157.67074225321193	139.9958318222148	125.55397674112581	81.07790947011318	348.49276877504786	106.6814598290963	82.9744687559638	79.8075042996293	66.01757387816636	108.07839141886393	0.0	70.18517094019494	55.74232675904202	67.7781722090855	59.26747768283128	66.2253994716096	47.95772047363045	47.21514931790972	37.5299904834667	33.988241427995575	24.843048863171735	57.095295855135284	35.52330889238596	24.55222324845555	56.707403203040336	25.29382999173735	19.069371752396602	30.777214633665913	24.313448984305666	33.83424939563572	17.98827092782422	20.261207486921393	38.27587941566949	26.893332638588905	54.68936214429697	13.486562259096281	37.20563367705138	38.017392957277956	21.529619158260786	28.960617903743593	0.0	0.0	21.826269443113645	0.0
2R_30692	0.0	0.0	0.0	123.37609566689741	68.44625165949253	154.75840427418902	155.558453551931	142.19407832760805	134.0300101569617	0.0	104.71094543512633	93.6581234169741	97.91672378475555	111.92409896682274	81.32959028627661	0.0	38.57771673925707	81.05586613461595	37.42101048370398	34.903648478375445	60.66867277744651	39.83006322479399	39.722603816680184	52.62396232124298	40.03253310523685	30.480215799927866	59.154059587440905	64.37013686968561	61.34219348291773	35.41997463929816	55.17028307872248	25.736069124274092	34.85622504294287	29.830443757681337	16.60464830524657	24.718413134376007	19.88696250512089	32.2019016296309	26.396585601652426	44.73266195572092	15.884942186752912	28.693034870123586	59.70427725173749	16.90555626464972	31.978896770699944	0.0	78.93594348186446	10.71155809252858	8.938739244462003
2R_30693	0.0	0.0	0.0	157.67074225321193	154.75840427418902	13.45815321838276	105.51627354038752	176.8270791917395	160.99247123443345	0.0	108.23023276264433	119.69211505174383	66.41752714262942	53.27636314234645	63.96100936868884	0.0	74.76430552682667	41.235526330258075	56.40645741124444	52.61191870406322	39.192324575155205	24.560892182595495	14.968939450639922	83.28871437920162	75.42866108092288	36.755415680779215	21.118194309913722	36.38555590458737	29.72056722693238	11.440757469670551	24.9482324177332	31.739885292054552	15.762130535660244	60.70253062105433	43.80069930945069	31.93648471919047	44.96483749707728	84.94403401644516	44.76242343760491	50.57074138729703	11.972061996125841	17.693332090868235	8.437038599451594	47.77976966328641	40.16941853963275	0.0	178.47581652686063	48.438113044868224	20.210676087536477
2R_30694	315.8160687215766	421.0880916287688	54.92453369070897	139.9958318222148	155.558453551931	105.51627354038753	51.06677210252881	207.72382533927254	82.49889142114652	336.870473303015	117.85555917306648	120.31088332250535	93.21797448270453	46.411546264479675	111.43888848066659	0.0	89.554717661113	81.8228045345001	65.51775817886839	68.74907618428878	55.48120126189858	53.49037155481889	39.120442060995295	57.00884932820254	19.712836539188135	42.025425382356325	55.19115764066387	31.69716946918071	28.04856630832106	9.966582050385059	21.733578922775163	39.17098526779244	29.750789082467353	49.94300621643536	49.058806791701215	38.2543896042653	0.0	31.713747486685513	16.247772024261174	57.270917431637244	44.3250622767125	25.689156581317867	55.12425926776609	29.13624357233655	20.996082131074342	0.0	77.73933999300347	21.09835949705731	44.016176825306836
2R_30695	288.6836027713626	0.0	100.41168792047394	125.55397674112581	142.19407832760805	176.8270791917395	207.72382533927254	32.00187744347669	131.96964698119433	0.0	105.03706596462405	139.30129403570513	141.036263949368	100.75753759184181	114.5980394185423	0.0	101.70593094415352	89.38702392288636	89.83347120275788	41.89512602577598	70.22033580925036	71.71251106246974	29.799597705430973	52.11109137206135	48.0513669112281	40.24420917842362	33.633041099576225	24.144995527139578	55.2221409229592	45.55165329725642	39.73279694057464	35.80571817319226	33.47056264015798	37.596004081851866	14.948018266478321	47.68345813153959	41.7733378687243	38.65219786060084	14.851889531645663	20.134863314480388	42.90034963784955	32.87500102734378	20.15536426621877	11.414178692772163	12.79484112006039	0.0	0.0	30.857203469506814	8.046929693975263
2R_30696	0.0	0.0	177.46228926353152	81.07790947011318	134.0300101569617	160.99247123443345	82.49889142114652	131.9696469811943	13.327780091628489	544.21768707483	95.19842922591778	90.70294784580499	109.05125408942203	131.21207151057897	61.885539881010985	0.0	61.37793463249962	64.48076861076184	132.30575860814344	92.55402841408674	6.894649751792609	46.08759523569484	31.599736668861087	41.86289900575615	21.230859053634457	25.863810870883007	19.813750743015657	34.13806714531082	38.341553530037125	32.202230004427804	48.27737546631556	44.669030402858816	14.788524105294291	47.4608448030375	57.23972436871189	22.472857002401785	31.640563202024996	8.53898044573478	31.498129798543207	21.351173424906143	29.48547840188707	20.750547295684925	41.55844155844156	26.897085028410046	39.57261574990107	0.0	125.58869701726846	20.450769034127223	0.0
2R_30697	0.0	0.0	0.0	348.4927687750479	0.0	0.0	336.870473303015	0.0	544.21768707483	0.0	388.7269193391642	0.0	0.0	0.0	0.0	0.0	358.0379520229144	0.0	0.0	0.0	0.0	470.47753469771817	0.0	0.0	0.0	0.0	0.0	0.0	0.0	0.0	0.0	0.0	0.0	0.0	0.0	0.0	0.0	0.0	0.0	0.0	0.0	0.0	0.0	0.0	0.0	0.0	0.0	0.0	1161.4401858304298
2R_30698	182.21574344023324	0.0	0.0	106.6814598290963	104.71094543512632	108.23023276264433	117.85555917306648	105.03706596462406	95.19842922591778	388.7269193391642	23.799607306479444	129.57563977972143	96.43988456887662	107.11189511067671	104.48208031858998	1295.756397797214	131.5241456410706	117.44711425531622	51.97726231034206	79.33202435493148	54.17224804979907	61.72445790494845	37.61873412959654	59.804141436794495	37.91224831006153	57.73172069393529	42.45803730646212	36.576500512833015	37.34566902276343	28.75199107538197	37.61873412959654	29.247579430443277	26.408078759454092	20.34036205844464	22.015278603350726	24.078061074001912	22.600402287160712	42.694902228673904	29.99821885575544	25.41806360107874	12.034889143627376	47.42982239013697	25.44394381129075	48.030508979303654	48.45626418355233	0.0	89.70621215519174	21.911538250850594	50.79184486138905
2R_30699	0.0	0.0	0.0	82.9744687559638	93.6581234169741	119.69211505174383	120.31088332250535	139.30129403570513	90.70294784580499	0.0	129.57563977972143	0.0	121.16806009935782	118.45534233593935	103.92394954765734	0.0	93.77184457742996	106.57238145389805	77.17835918808366	161.96954972465176	93.84384384384384	44.80738425692554	102.40655401945725	73.26007326007326	51.6027824220282	56.57708628005658	67.4217907227616	41.4872343779819	54.22037872934543	54.78851632697786	46.93633725891791	50.66626133657598	46.727628249367385	18.456995201181247	29.965240321227377	16.38645823091797	10.253886222878473	33.207146177857474	30.62318174858368	20.75808527421431	57.33287467033597	24.208971844965745	34.63203463203463	45.762401610836534	27.48098315965352	0.0	0.0	39.76538423302515	27.653337757867376
2R_30700	0.0	0.0	0.0	79.8075042996293	97.91672378475555	66.41752714262942	93.21797448270452	141.03626394936796	109.05125408942203	0.0	96.43988456887661	121.1680600993578	4.046643228509088	58.427767212089876	127.13878118626619	0.0	122.99013619107747	97.98246566091434	72.17060305755915	57.69907623778944	91.3365655732068	67.33934179833753	65.66527127965198	26.09773602140015	115.81082467233809	73.06074118862267	57.90039279626473	59.85562822472197	32.59431164073246	31.36747117956748	27.36052969985499	20.305181070001822	28.810340376885346	22.190662169359133	17.155671939633994	39.402552234650074	16.437527532858617	39.924622313072916	20.45441529008452	38.82237322276721	39.38899786511631	29.106206607496983	37.011334721258386	41.91975720076629	35.24278756352513	0.0	195.7330201605011	31.873017896699547	11.082444521282726
2R_30701	0.0	0.0	0.0	66.01757387816636	111.92409896682274	53.27636314234645	46.411546264479675	100.75753759184181	131.21207151057897	0.0	107.11189511067671	118.45534233593935	58.427767212089876	39.54439583412971	55.38759048947596	0.0	166.48148170985115	140.56585464946505	83.7354184072779	26.034141172733925	67.87786638532907	129.63789704644358	0.0	47.10176926020783	89.57911253973207	45.469529731388754	48.766622451595644	36.00958575172711	49.0224434550626	33.96762206264988	43.20827623668259	47.117877936425415	31.198522437977335	33.37516353830134	61.925869779803996	15.80324329962238	14.833406017022817	24.018946144718957	14.766631842026573	40.038557130516686	35.54506581168935	29.184179606445504	25.049577288383254	56.743276394607875	63.606959873549364	0.0	0.0	9.587520882818922	0.0
2R_30702	0.0	0.0	74.91085608126329	108.07839141886394	81.32959028627661	63.96100936868884	111.43888848066656	114.59803941854229	61.885539881010985	0.0	104.48208031858998	103.92394954765734	127.13878118626619	55.38759048947596	4.749689014111801	1531.5108354391607	107.33735984146642	160.59088736536222	117.2834472844414	0.0	52.386983813586156	58.36385681984099	62.248504924301365	63.61660393362668	53.77216197250629	62.77678077938738	46.001083952814604	39.62874352025011	35.31237622276459	61.16981147464103	37.05268150256034	43.996891305365764	31.212856700526377	36.061737694933726	22.303555855910105	14.229453736014225	62.328929349268165	43.25396710968341	31.024174479957274	36.05125767816681	21.33683826463227	38.54081665187517	35.0855209573335	51.09241254965899	47.72713822351955	0.0	106.02767322271113	23.02062216108968	0.0
2R_30703	0.0	0.0	0.0	0.0	0.0	0.0	0.0	0.0	0.0	0.0	1295.756397797214	0.0	0.0	0.0	1531.5108354391607	0.0	0.0	0.0	0.0	0.0	0.0	0.0	0.0	0.0	0.0	0.0	0.0	0.0	0.0	0.0	0.0	0.0	0.0	0.0	0.0	0.0	0.0	0.0	0.0	0.0	1146.6574934067194	0.0	0.0	0.0	0.0	0.0	0.0	0.0	0.0
2R_30704	0.0	0.0	0.0	70.18517094019494	38.57771673925707	74.76430552682667	89.554717661113	101.70593094415352	61.37793463249962	358.0379520229144	131.5241456410706	93.77184457742996	122.99013619107747	166.48148170985115	107.33735984146642	0.0	43.264521592457434	125.14359697483384	121.86056713907946	97.42529306745972	90.7190756814817	68.22176926336408	97.01673538685422	77.11586658955079	34.919176075056676	51.04699513990067	35.84724641006122	58.95554358976375	48.15625742408968	42.371355268983955	63.522862455678364	48.97920000313467	29.18787652360716	37.469088002398024	66.62518524698245	59.13909737474154	83.26464000532894	33.706501759479394	37.991165327190274	42.14047386494634	44.3390652659956	30.033686875333444	19.529342837613513	13.271588007439169	29.753846428497045	0.0	0.0	24.66649773853064	46.781962372332025
2R_30705	123.42022116903634	0.0	85.85754516106876	55.74232675904202	81.05586613461595	41.235526330258075	81.82280453450008	89.38702392288637	64.48076861076184	0.0	117.44711425531621	106.57238145389805	97.98246566091434	140.56585464946505	160.59088736536222	0.0	125.14359697483383	51.47383631694406	150.42464557393083	80.60096076345229	90.06340463686436	114.2747566505121	96.82515415583755	72.91286912139992	77.03732920824115	67.25791062518574	69.49876531848648	78.45216358679988	40.472557582331305	62.31869155675208	42.46717287536733	46.824269955603384	48.294869153101175	43.62761306440354	31.953455318844355	40.77199322858736	35.71851361997951	33.04976633815199	20.318698790529456	34.43284287191946	18.341085498804162	46.180621647387255	40.212552060893294	45.54551819087997	27.35074153330445	0.0	0.0	19.788461348187873	27.52227928508127
2R_30706	0.0	0.0	176.1679937988866	67.7781722090855	37.42101048370398	56.40645741124444	65.51775817886839	89.83347120275789	132.3057586081434	0.0	51.97726231034206	77.17835918808366	72.17060305755915	83.7354184072779	117.2834472844414	0.0	121.86056713907946	150.42464557393083	32.83520143739378	128.6305986468061	82.13237548731875	85.7839913346731	104.56422857740368	108.04970286331712	115.91808174543127	41.72216249177592	68.84234709131249	25.416814578407063	58.822959500738406	31.967367711040566	47.925271431310016	36.952702757632395	25.691165762337633	42.40322641438318	21.854713362321423	39.040670339464214	20.93986489599169	42.3835131524518	15.634201378936561	14.130301159108605	25.088940293339896	24.719047426788364	17.680860468542804	26.70091504035843	72.95599743194889	0.0	0.0	33.83602386116403	28.235985068811093
2R_30707	0.0	0.0	0.0	59.26747768283128	34.903648478375445	52.61191870406322	68.74907618428877	41.89512602577598	92.55402841408672	0.0	79.33202435493148	161.96954972465176	57.699076237789434	26.034141172733925	0.0	0.0	97.42529306745972	80.60096076345229	128.6305986468061	0.0	0.0	128.02109787693013	29.259015434130642	69.77149834292692	58.97460848231794	35.92195954289307	41.27864738128261	71.12097321939753	106.50431536121424	22.36265972529709	24.382512861775535	41.36021333598039	41.07923362581748	39.55070400253125	24.461420670389696	46.818452088337054	0.0	94.87756050816422	0.0	39.53921004612249	0.0	23.056163661872137	98.9486703772418	0.0	15.703418948373441	0.0	0.0	66.27564038837525	0.0
2R_30708	0.0	0.0	91.80376028202114	66.22539947160962	60.66867277744651	39.192324575155205	55.48120126189859	70.22033580925036	6.894649751792609	0.0	54.17224804979907	93.84384384384386	91.3365655732068	67.87786638532909	52.38698381358616	0.0	90.7190756814817	90.06340463686435	82.13237548731875	0.0	42.80040175310445	125.16927654542333	141.67393199651264	181.9126819126819	65.89814782272519	63.55365266256355	61.49960640251903	79.47047936593154	54.094444572668316	58.30534676688523	31.78581807614066	30.810564326296202	22.950940070505286	58.925204274041484	59.22184320242573	63.94040289429141	21.82414973112648	61.8427004410268	21.72590597027896	58.90807983222979	21.790366217610803	17.175284079198672	49.14004914004914	20.871365599536936	40.94295126151082	0.0	0.0	17.632455001974837	44.142574630379514
2R_30709	0.0	0.0	0.0	47.95772047363045	39.830063224794	24.560892182595495	53.4903715548189	71.71251106246974	46.08759523569484	470.4775346977182	61.72445790494845	44.807384256925545	67.33934179833753	129.6378970464436	58.36385681984099	0.0	68.22176926336408	114.27475665051212	85.7839913346731	128.02109787693013	125.16927654542334	19.921419958971835	54.636100803605984	108.5717387763965	110.1247805534321	103.41189376524105	102.77421874464717	73.78110842096991	75.3326539332384	48.718087912485615	72.08929967142456	45.05256830210708	60.72739917973265	24.61801053650851	30.45162036878435	38.85568077338347	54.70669008113002	51.67378780675775	40.84531651716525	24.610856217840535	18.207334934122223	53.81669817335363	25.662410983511904	69.75778932915097	14.66169602589842	0.0	0.0	29.46623390591137	61.47354547444053
2R_30710	403.2258064516129	0.0	0.0	47.21514931790973	39.722603816680184	14.968939450639922	39.12044206099529	29.79959770543098	31.599736668861095	0.0	37.61873412959654	102.40655401945725	65.66527127965198	0.0	62.24850492430138	0.0	97.01673538685424	96.82515415583755	104.56422857740368	29.259015434130642	141.67393199651264	54.636100803605984	83.24661810613944	79.40446650124069	184.57150048240277	102.20376876397317	15.659254619480112	107.92034129807935	49.58541087022396	38.175224279442645	41.62330905306972	52.954415074356824	111.03319308087892	30.00750187546887	69.59668719768939	88.80403170303931	33.34166875052097	26.99419624780672	33.19157763717457	11.24954298731614	33.29005626019508	52.47880348328058	18.7683284457478	21.25737365148536	26.807255830578143	0.0	0.0	48.48811367768873	67.43846240305722
2R_30711	0.0	0.0	0.0	37.5299904834667	52.62396232124298	83.28871437920162	57.00884932820254	52.11109137206135	41.86289900575615	0.0	59.804141436794495	73.26007326007327	26.09773602140014	47.10176926020783	63.616603933626685	0.0	77.11586658955079	72.91286912139994	108.04970286331714	69.77149834292692	181.9126819126819	108.5717387763965	79.40446650124069	10.519395134779751	106.69867626954753	77.17694846407717	93.35324869305452	48.252844907314326	61.310735947798285	91.0332271279017	88.22718500137854	28.061313971026692	46.45113340765515	41.741204531902206	33.19226620197494	35.293910035823316	13.251176041873716	85.8277008904624	52.76609778217495	44.70972212907697	52.92265354184859	31.285440538109576	44.75524475524476	16.896886748616566	21.308331557639036	0.0	0.0	25.694555965954713	35.736621102474764
2R_30712	0.0	0.0	0.0	33.98824142799557	40.03253310523685	75.42866108092288	19.712836539188135	48.05136691122811	21.230859053634457	0.0	37.91224831006153	51.6027824220282	115.81082467233809	89.57911253973207	53.7721619725063	0.0	34.919176075056676	77.03732920824115	115.91808174543124	58.97460848231794	65.89814782272519	110.12478055343207	184.57150048240277	106.69867626954753	16.910144564825885	82.40095791113572	110.47003421414774	95.16707599838759	72.18220120177813	102.5948810284111	69.91344715242529	65.22704645410951	47.11558395054749	52.92285360026612	63.12573383665586	44.748455507058175	50.402717714539165	95.21684957370056	25.08791222575776	11.337315754447346	40.25975594535946	46.27722836423881	66.20167868542381	53.55807730787111	9.005471724619879	0.0	0.0	21.718415315826483	0.0
2R_30713	0.0	0.0	86.09556607834696	24.843048863171735	30.480215799927866	36.755415680779215	42.025425382356325	40.24420917842362	25.863810870883007	0.0	57.73172069393529	56.57708628005658	73.06074118862267	45.469529731388754	62.77678077938738	0.0	51.04699513990067	67.25791062518574	41.72216249177592	35.92195954289307	63.55365266256356	103.41189376524102	102.20376876397317	77.17694846407717	82.40095791113572	18.82168414861288	134.57656445256174	122.1449902439277	103.15292844399725	74.20860429238189	83.0405621207282	79.46075045261024	84.30190845171474	62.16900759843427	61.947942367052235	68.14170749490641	25.58395374421163	20.713368407970506	53.48444812326892	48.33962036133865	44.95805617713474	46.308647133142394	48.96489648964896	42.40951277994356	57.595787279558984	180.01800180018003	0.0	39.68664089791025	68.99644668299582
2R_30714	0.0	0.0	0.0	57.095295855135284	59.154059587440905	21.118194309913726	55.19115764066387	33.633041099576225	19.81375074301565	0.0	42.45803730646212	67.4217907227616	57.900392796264725	48.766622451595644	46.00108395281459	0.0	35.84724641006121	69.49876531848648	68.84234709131248	41.27864738128261	61.49960640251903	102.77421874464717	15.659254619480112	93.35324869305451	110.47003421414774	134.57656445256174	14.728061080214909	123.7064743527931	88.09166507756213	119.6836521705827	75.03392838500888	113.44569437619255	79.69695370761221	56.44615037254459	58.91224432085965	41.761604714718125	23.51922932189358	69.8196368363326	31.21780663690569	47.61259850517602	25.04834330257397	43.18833569429569	44.1306266548985	54.981526207194385	50.42627006965549	0.0	0.0	32.93674118815493	31.714082744156155
2R_30715	0.0	0.0	0.0	35.52330889238596	64.37013686968561	36.38555590458737	31.69716946918071	24.144995527139578	34.13806714531081	0.0	36.57650051283302	41.4872343779819	59.85562822472197	36.00958575172711	39.628743520250104	0.0	58.95554358976375	78.45216358679988	25.416814578407063	71.12097321939753	79.47047936593155	73.78110842096991	107.92034129807935	48.252844907314326	95.1670759983876	122.1449902439277	123.70647435279312	10.930248889964911	120.52909594696362	87.63871404106234	87.12319219376198	90.57951582388385	71.02434146230596	82.05789032203162	70.48801957424108	61.16012115460236	74.29109411871175	49.21184496300363	47.06333211753059	50.13191529893889	59.340873940023634	39.863178939697896	45.62087154873355	34.447390653217255	43.44092685561539	0.0	0.0	32.73940416467047	9.106953887849684
2R_30716	0.0	0.0	92.82293097686853	24.55222324845555	61.34219348291773	29.72056722693238	28.04856630832106	55.2221409229592	38.34155353003712	0.0	37.34566902276343	54.22037872934543	32.59431164073246	49.02244345506259	35.31237622276459	0.0	48.15625742408968	40.4725575823313	58.8229595007384	106.50431536121422	54.094444572668316	75.3326539332384	49.58541087022396	61.310735947798285	72.18220120177813	103.15292844399725	88.09166507756211	120.52909594696362	38.28648647466054	63.16353291325374	84.93797232399474	116.8222934319002	81.22006460475995	71.9917383274085	66.78845195423011	55.834302597235435	66.19929961141011	89.32750679782326	27.458873472256926	74.45256887421014	35.25163942155585	60.78085160051177	52.790932381026316	49.24050045230916	26.612668576470618	0.0	0.0	37.43922811008559	37.193857360069266
2R_30717	0.0	0.0	0.0	56.70740320304034	35.419974639298154	11.440757469670553	9.966582050385059	45.55165329725642	32.202230004427804	0.0	28.75199107538197	54.78851632697786	31.36747117956748	33.96762206264988	61.16981147464103	0.0	42.37135526898396	62.31869155675208	31.96736771104057	22.36265972529709	58.30534676688523	48.71808791248561	38.175224279442645	91.03322712790168	102.5948810284111	74.20860429238189	119.68365217058272	87.63871404106234	63.163532913253725	19.451544258098654	79.53171724883885	94.4371143255706	156.32592973730098	45.86945552956287	69.15055458744779	61.08561352354036	114.67363882390717	30.947488301849422	44.39455342250296	51.58814091816573	45.7984501804459	25.068461969639085	28.689259458490227	64.98802595621757	20.48878034388369	0.0	0.0	45.294890324599656	34.3621356754565
2R_30718	0.0	0.0	58.4385226741468	25.29382999173735	55.170283078722484	24.948232417733205	21.73357892277516	39.73279694057464	48.277375466315554	0.0	37.61873412959654	46.936337258917895	27.36052969985499	43.20827623668259	37.05268150256034	0.0	63.522862455678364	42.467172875367346	47.925271431310016	24.382512861775535	31.78581807614066	72.08929967142456	41.62330905306972	88.22718500137854	69.9134471524253	83.0405621207282	75.03392838500888	87.12319219376198	84.93797232399476	79.53171724883885	28.905075731298417	137.28922426685105	92.52766090073244	90.64766191547886	89.89572096368214	99.90453566591924	55.56944791753494	101.2282359292752	58.77675206582997	98.43350113901623	97.09599742556898	65.59850435410073	54.74095796676443	35.428956085808935	55.848449647037796	0.0	165.42597187758477	42.65158147574472	37.46581244614289
2R_30719	0.0	0.0	148.6944626182121	19.069371752396602	25.7360691242741	31.739885292054552	39.17098526779244	35.80571817319226	44.669030402858816	0.0	29.247579430443274	50.66626133657597	20.305181070001822	47.117877936425415	43.996891305365764	0.0	48.979200003134665	46.824269955603384	36.952702757632395	41.36021333598038	30.8105643262962	45.05256830210707	52.954415074356824	28.061313971026692	65.22704645410951	79.46075045261024	113.44569437619255	90.57951582388387	116.82229343190019	94.4371143255706	137.28922426685102	62.379801919176984	163.1508687060938	113.99908800729594	127.89541696611411	100.42589996513338	64.80568310492276	38.15869054637521	108.50073971112411	67.58446368348844	70.5876705927529	83.45637352847288	56.37773079633545	37.56147875034463	53.68378105606734	0.0	0.0	36.17507594386009	23.832561952744793
2R_30720	0.0	0.0	0.0	30.777214633665917	34.85622504294287	15.762130535660244	29.75078908246736	33.470562640157986	14.788524105294291	0.0	26.408078759454092	46.727628249367385	28.81034037688535	31.198522437977335	31.212856700526377	0.0	29.187876523607155	48.294869153101175	25.691165762337633	41.07923362581748	22.950940070505286	60.72739917973265	111.03319308087892	46.45113340765515	47.11558395054749	84.30190845171474	79.69695370761221	71.02434146230596	81.22006460475997	156.32592973730098	92.52766090073243	163.1508687060938	53.330445284604075	118.49089989888778	131.91219924018574	137.14753084572646	117.02804928285211	66.32405554544904	87.37592618481756	35.536939464008185	65.43425913462258	94.40183314545065	26.35046113306983	44.76756679320965	40.773415231442456	0.0	0.0	37.82033826510545	31.56087461495733
2R_30721	0.0	0.0	0.0	24.313448984305666	29.830443757681337	60.70253062105433	49.94300621643536	37.596004081851866	47.46084480303749	0.0	20.34036205844464	18.456995201181247	22.190662169359133	33.37516353830134	36.061737694933726	0.0	37.46908800239802	43.62761306440354	42.40322641438318	39.55070400253125	58.925204274041484	24.61801053650851	30.00750187546887	41.741204531902206	52.92285360026612	62.16900759843427	56.446150372544594	82.05789032203164	71.9917383274085	45.869455529562856	90.64766191547886	113.99908800729594	118.49089989888778	33.80205516495403	100.3487117734126	88.02957793818723	82.62724595877651	85.14157828159969	59.82202946234951	55.75718253887796	68.99944800441597	50.24769156193471	50.7399577167019	47.8908854066894	44.28911937125555	0.0	0.0	50.978297810360736	20.257677659833078
2R_30722	0.0	0.0	0.0	33.83424939563572	16.604648305246574	43.80069930945069	49.0588067917012	14.948018266478323	57.23972436871189	0.0	22.015278603350726	29.965240321227377	17.155671939633994	61.925869779803996	22.30355585591011	0.0	66.62518524698247	31.953455318844355	21.854713362321426	24.461420670389696	59.22184320242573	30.451620368784347	69.59668719768939	33.19226620197494	63.12573383665585	61.947942367052235	58.912244320859635	70.4880195742411	66.78845195423011	69.15055458744779	89.89572096368214	127.89541696611411	131.91219924018574	100.3487117734126	37.82020623067533	129.92499244578974	90.59258701766417	56.41990855461222	104.0593554563523	65.8347041059224	69.5787313960388	85.00561311258198	43.14994606256743	31.100661288918037	48.55863043744603	0.0	165.96133100987467	33.78127301349224	9.396765257527747
2R_30723	0.0	0.0	0.0	17.98827092782422	24.718413134376	31.93648471919047	38.25438960426529	47.68345813153959	22.472857002401785	0.0	24.078061074001916	16.38645823091797	39.40255223465009	15.80324329962238	14.229453736014227	0.0	59.13909737474154	40.77199322858736	39.040670339464214	46.81845208833706	63.9404028942914	38.85568077338347	88.80403170303931	35.293910035823316	44.748455507058175	68.1417074949064	41.761604714718125	61.16012115460235	55.83430259723544	61.08561352354037	99.90453566591923	100.42589996513338	137.14753084572646	88.02957793818723	129.92499244578974	37.892979804462755	106.70251871295423	107.986074115882	115.07403465056221	114.00517583498292	71.02489635692	87.47219696219557	80.08509040855908	119.05153344044193	23.830721803966576	0.0	0.0	57.47233784539079	107.91082249628907
2R_30724	0.0	0.0	0.0	20.26120748692139	19.88696250512089	44.96483749707728	0.0	41.7733378687243	31.640563202024996	0.0	22.600402287160712	10.253886222878473	16.437527532858617	14.833406017022817	62.328929349268165	0.0	83.26464000532894	35.718513619979504	20.939864895991693	0.0	21.82414973112648	54.70669008113002	33.34166875052097	13.251176041873716	50.402717714539165	25.58395374421163	23.51922932189358	74.29109411871177	66.19929961141011	114.67363882390717	55.56944791753494	64.80568310492276	117.02804928285211	82.62724595877651	90.59258701766417	106.70251871295422	66.76949168385981	108.11628988139644	74.77753682793688	123.90485008639548	86.66597333887997	65.6832569437055	56.37773079633545	42.569675917057246	8.94729684267789	0.0	0.0	70.12887529467613	0.0
2R_30725	0.0	0.0	113.69838093505547	38.275879415669486	32.2019016296309	84.94403401644517	31.71374748668551	38.65219786060084	8.538980445734778	0.0	42.6949022286739	33.207146177857474	39.924622313072916	24.018946144718953	43.25396710968341	0.0	33.706501759479394	33.04976633815198	42.3835131524518	94.87756050816421	61.8427004410268	51.67378780675775	26.99419624780672	85.8277008904624	95.21684957370056	20.713368407970503	69.81963683633262	49.21184496300363	89.32750679782326	30.947488301849422	101.2282359292752	38.15869054637521	66.32405554544903	85.14157828159969	56.41990855461221	107.986074115882	108.11628988139643	0.0	60.541645925547236	164.15389610152735	43.179570881424574	90.4037965340248	68.4670977558007	77.54716590957656	36.219705838037065	0.0	160.92693916961696	65.51305456800692	91.11716939046258
2R_30726	0.0	0.0	0.0	26.89333263858891	26.396585601652426	44.76242343760491	16.247772024261174	14.851889531645663	31.498129798543207	0.0	29.998218855755443	30.623181748583676	20.45441529008452	14.766631842026573	31.024174479957274	0.0	37.991165327190274	20.318698790529456	15.634201378936561	0.0	21.72590597027896	40.84531651716524	33.19157763717457	52.76609778217495	25.08791222575776	53.48444812326892	31.217806636905692	47.063332117530585	27.458873472256926	44.39455342250296	58.77675206582997	108.50073971112411	87.37592618481756	59.82202946234951	104.05935545635232	115.07403465056221	74.77753682793688	60.54164592554723	16.542426153575747	100.92033741032806	122.77715283100886	98.08136503105094	56.123940368313356	105.94510983859261	80.16317659947804	0.0	0.0	59.07269297639107	44.8144123150005
2R_30727	0.0	0.0	0.0	54.68936214429697	44.73266195572092	50.57074138729703	57.270917431637244	20.134863314480388	21.351173424906143	0.0	25.41806360107874	20.75808527421431	38.82237322276721	40.038557130516686	36.05125767816682	0.0	42.14047386494634	34.43284287191947	14.130301159108605	39.53921004612249	58.90807983222979	24.610856217840535	11.249542987316142	44.709722129076965	11.337315754447346	48.33962036133865	47.61259850517602	50.1319152989389	74.45256887421014	51.588140918165735	98.43350113901623	67.58446368348844	35.536939464008185	55.75718253887797	65.8347041059224	114.00517583498291	123.90485008639548	164.15389610152735	100.92033741032807	15.202085117994786	85.47446877617655	106.37595300664982	76.0878180233019	93.36008698287489	54.33903208900975	0.0	0.0	40.04273652061382	75.94421441785721
2R_30728	0.0	0.0	0.0	13.486562259096281	15.884942186752912	11.972061996125841	44.3250622767125	42.90034963784955	29.48547840188707	0.0	12.034889143627375	57.33287467033597	39.38899786511632	35.545065811689355	21.33683826463227	1146.6574934067194	44.339065265995586	18.341085498804162	25.08894029333989	0.0	21.7903662176108	18.207334934122223	33.29005626019508	52.92265354184859	40.25975594535946	44.95805617713474	25.04834330257397	59.34087394002364	35.25163942155585	45.79845018044589	97.09599742556898	70.58767059275291	65.43425913462258	68.99944800441597	69.57873139603879	71.02489635691998	86.66597333887995	43.179570881424574	122.77715283100886	85.47446877617655	53.25034799102412	146.90273936883239	202.6456515620602	59.5052900202828	67.89419368855575	0.0	79.38398031277288	84.02437999702683	80.90527610273891
2R_30729	0.0	423.6570072869005	0.0	37.20563367705138	28.693034870123586	17.693332090868235	25.689156581317867	32.87500102734378	20.750547295684925	0.0	47.42982239013697	24.208971844965742	29.106206607496983	29.1841796064455	38.54081665187517	0.0	30.03368687533344	46.18062164738726	24.71904742678836	23.056163661872137	17.175284079198672	53.81669817335363	52.47880348328058	31.285440538109576	46.27722836423881	46.3086471331424	43.18833569429568	39.86317893969791	60.780851600511774	25.068461969639085	65.59850435410073	83.45637352847288	94.40183314545067	50.24769156193471	85.00561311258198	87.47219696219557	65.6832569437055	90.40379653402479	98.08136503105092	106.37595300664982	146.90273936883239	41.35340386328668	103.52636687156259	104.69283540862452	88.01738378536714	0.0	0.0	87.0310010793967	61.998586432229345
2R_30730	0.0	0.0	79.05138339920948	38.017392957277956	59.70427725173749	8.437038599451592	55.12425926776609	20.15536426621877	41.55844155844156	0.0	25.44394381129075	34.63203463203463	37.011334721258386	25.04957728838326	35.0855209573335	0.0	19.529342837613513	40.212552060893294	17.680860468542804	98.94867037724181	49.140049140049136	25.6624109835119	18.768328445747798	44.75524475524476	66.20167868542381	48.96489648964896	44.1306266548985	45.62087154873355	52.790932381026316	28.689259458490227	54.74095796676443	56.37773079633544	26.350461133069825	50.7399577167019	43.149946062567416	80.08509040855908	56.37773079633545	68.46709775580068	56.12394036831336	76.0878180233019	202.6456515620602	103.52636687156262	47.603305785123965	89.86071589036993	156.1319566859733	0.0	0.0	88.06225090149934	114.03230915426036
2R_30731	0.0	0.0	0.0	21.529619158260786	16.90555626464972	47.77976966328641	29.136243572336554	11.41417869277216	26.897085028410046	0.0	48.03050897930365	45.762401610836534	41.91975720076629	56.74327639460787	51.09241254965899	0.0	13.271588007439167	45.54551819087997	26.70091504035843	0.0	20.87136559953693	69.75778932915095	21.25737365148536	16.89688674861657	53.55807730787111	42.40951277994356	54.981526207194385	34.44739065321726	49.24050045230917	64.98802595621757	35.428956085808935	37.56147875034463	44.76756679320965	47.8908854066894	31.100661288918037	119.0515334404419	42.56967591705724	77.54716590957656	105.94510983859261	93.36008698287489	59.50529002028281	104.6928354086245	89.86071589036993	27.140798319441767	114.08908988851213	0.0	380.17995184387274	68.78690847557893	57.40231560941169
2R_30732	0.0	0.0	0.0	28.960617903743596	31.978896770699944	40.16941853963275	20.996082131074342	12.79484112006039	39.57261574990107	0.0	48.456264183552335	27.48098315965352	35.24278756352513	63.606959873549364	47.72713822351955	0.0	29.753846428497045	27.35074153330445	72.95599743194889	15.70341894837344	40.942951261510814	14.66169602589842	26.807255830578143	21.30833155763904	9.005471724619879	57.595787279558984	50.42627006965549	43.440926855615395	26.612668576470618	20.48878034388369	55.848449647037796	53.683781056067346	40.773415231442456	44.28911937125555	48.558630437446034	23.830721803966576	8.94729684267789	36.219705838037065	80.16317659947806	54.33903208900975	67.89419368855575	88.01738378536714	156.1319566859733	114.08908988851213	9.591700493397074	0.0	0.0	95.42039914642115	72.38893124981902
2R_30733	0.0	0.0	0.0	0.0	0.0	0.0	0.0	0.0	0.0	0.0	0.0	0.0	0.0	0.0	0.0	0.0	0.0	0.0	0.0	0.0	0.0	0.0	0.0	0.0	0.0	180.01800180018003	0.0	0.0	0.0	0.0	0.0	0.0	0.0	0.0	0.0	0.0	0.0	0.0	0.0	0.0	0.0	0.0	0.0	0.0	0.0	0.0	0.0	0.0	0.0
2R_30734	0.0	0.0	0.0	0.0	78.93594348186447	178.47581652686063	77.73933999300345	0.0	125.58869701726846	0.0	89.70621215519176	0.0	195.7330201605011	0.0	106.02767322271113	0.0	0.0	0.0	0.0	0.0	0.0	0.0	0.0	0.0	0.0	0.0	0.0	0.0	0.0	0.0	165.42597187758477	0.0	0.0	0.0	165.96133100987473	0.0	0.0	160.92693916961701	0.0	0.0	79.38398031277289	0.0	0.0	380.17995184387274	0.0	0.0	0.0	321.18194957443393	0.0
2R_30735	130.48016701461378	0.0	0.0	21.826269443113645	10.71155809252858	48.43811304486822	21.098359497057306	30.857203469506818	20.450769034127223	0.0	21.911538250850594	39.76538423302515	31.873017896699547	9.587520882818925	23.020622161089683	0.0	24.666497738530637	19.788461348187873	33.83602386116402	66.27564038837525	17.632455001974833	29.466233905911366	48.48811367768873	25.694555965954713	21.718415315826483	39.68664089791025	32.93674118815493	32.739404164670475	37.43922811008559	45.294890324599656	42.65158147574472	36.175075943860094	37.82033826510544	50.97829781036073	33.78127301349224	57.47233784539078	70.12887529467613	65.51305456800692	59.07269297639106	40.042736520613815	84.02437999702684	87.03100107939667	88.06225090149934	68.78690847557891	95.42039914642115	0.0	321.18194957443393	29.63724879162835	43.6449339142959
2R_30736	0.0	0.0	0.0	0.0	8.938739244462004	20.21067608753648	44.016176825306836	8.046929693975263	0.0	1161.4401858304298	50.79184486138905	27.653337757867376	11.082444521282726	0.0	0.0	0.0	46.78196237233202	27.52227928508127	28.235985068811097	0.0	44.142574630379514	61.47354547444053	67.43846240305722	35.736621102474764	0.0	68.99644668299582	31.714082744156155	9.106953887849684	37.193857360069266	34.3621356754565	37.46581244614289	23.8325619527448	31.56087461495733	20.257677659833078	9.396765257527749	107.91082249628907	0.0	91.11716939046258	44.8144123150005	75.94421441785721	80.90527610273891	61.998586432229345	114.03230915426036	57.40231560941169	72.38893124981904	0.0	0.0	43.644933914295905	30.351224368391023
2R_30737	0.0	0.0	115.32695190866104	41.59728009251236	29.941219941396866	30.77169250463114	24.126002066794175	12.251823990296554	43.30644724733395	0.0	43.30644724733395	25.26209422761147	40.496486929758845	42.63522217518813	29.24901330281686	0.0	31.34019208688641	35.61835560528157	21.495298978113485	12.029568679814984	22.403039644418953	33.69467755129546	20.5356378882519	5.441066449024008	27.59448524212436	39.919111274522685	28.971697870258296	44.370432098679835	27.18209968128988	36.6225626376616	34.226063147086506	79.82960008998973	57.66347595433052	43.180556412312626	51.50524065823697	58.41750626619031	34.27028286691478	38.84443359266617	57.99721954506299	23.125718342626016	57.48495126097347	56.63743545692252	54.0149505666747	74.28803656719353	47.7600534912599	0.0	244.84799020608037	108.53734847687767	64.69560716827327
2R_30738	0.0	0.0	60.96222780365286	20.522569109018526	25.898781232131643	13.0128189279259	25.506177171007867	31.086512468929676	18.313550883056532	0.0	39.24332332083543	13.353630852228719	17.83881984076356	19.317537168551308	38.6528253475952	0.0	33.1330690318457	28.795744254806007	31.81497139834071	12.717743668789259	37.895438904973396	43.53830242575631	43.42083838402113	51.77099961171751	14.58654085288963	35.53916805028792	34.03231163796155	46.908729392042346	35.92138102862551	44.248717616852566	48.2453759822457	33.247069974085186	30.48111390182643	39.12924389257718	36.30113241382565	46.31954541998124	28.98462510561273	64.53323696369947	50.49475846373304	19.55893620901853	89.71324752116507	48.47225433905087	61.18390863202977	41.57885059425418	31.072160431778745	0.0	0.0	77.27821445172863	97.70949404069796
2R_30739	0.0	408.0966372837088	0.0	46.078867565750706	10.050609845878924	5.681159683763927	44.54212918306271	13.571805027448976	23.986088068920026	0.0	34.265840098457176	15.546538563188905	21.806690541877572	11.244913082444329	3.375023878293939	0.0	28.930588679618452	25.143394714162152	19.84262417911064	11.10467040227779	0.0	27.648043175184224	44.232409718492306	15.0681835304754	12.736436014055931	23.273630007466956	38.630506927341365	33.279182130819954	31.365241123427662	72.4431900503625	39.49322296293956	49.12791255946152	46.576246646510235	54.0965309887707	42.26243492905722	47.18529598325057	69.59787612590382	46.10296739188342	66.13527498102546	46.96491379376596	48.011369092201036	69.710457614299	39.17727717923604	48.406849891972044	64.43631115005928	0.0	150.68183530475403	106.32663952611034	68.25309613107325
2R_30740	0.0	0.0	0.0	23.610621190721403	13.90470549138534	20.959219646334127	31.95248391763015	29.207374444799107	22.1226702062939	0.0	10.53460486013995	21.508151589452403	11.492905429478382	20.74264906445467	31.12826901299107	0.0	29.108776587228817	46.38013731374807	43.922643440372816	40.96790778943315	38.14790400156253	6.375034345497536	0.0	37.06019966182568	35.2409245808973	42.93112238053074	32.88867840134712	23.610621190721403	38.571407632664425	8.90870184178502	14.570038173500015	49.43049886495217	49.09469384548918	47.267914539610516	63.34115840259445	37.30250654192709	35.01327002934112	28.34756381036614	34.85565402277817	39.37848155000003	46.61209322791542	27.554927303213045	39.41857600394186	66.9693682109803	56.302502083192586	0.0	0.0	52.804981772851825	31.47534378944254
2R_30741	0.0	0.0	0.0	22.505403854357304	30.122326769008943	27.242883931693008	17.799418354562437	21.693640599648383	31.95015775390391	260.9262883235486	15.975078876951956	12.42506134874041	22.40779193618261	17.974256371312187	21.579017642195613	0.0	10.50992031378418	15.457718502579894	25.373707130328878	26.62513146158659	16.528269952927488	5.5241980590730115	60.60223470740484	36.1282553063375	20.35835799663578	31.001143167154286	40.37390990443258	40.91891609883145	43.45057747488641	15.439425344588674	42.08488521347558	21.41665841232957	38.99713548313906	34.13279934465025	40.11002814035132	40.404965500893624	45.51039912620034	28.658222043904395	50.33947684698686	34.122879902818035	42.410619619152634	57.70357672635671	39.85056039850561	61.25534775305712	73.18223460598144	0.0	0.0	68.63614264878314	88.64220596357487
2R_30742	0.0	0.0	0.0	14.857578962460595	17.013668538251224	16.48639707377443	16.755755422461664	28.444428885098727	27.069093862082966	0.0	11.048609739625702	18.797981848668726	33.14758631330134	21.754725262294006	3.264708081229855	0.0	20.35270215194208	18.70889188730063	53.743338705107995	10.741703913524988	28.006452686699017	36.77346907869422	24.449504133494294	29.151331851473966	49.28053498948785	41.27366786891858	40.24228153040247	17.333842122870692	46.521393166047794	32.701814576974	50.93646694477978	51.842313826150686	32.18132762136222	27.541229220142554	22.995589445944265	16.301071665053406	30.601365800158394	24.775582771257948	51.788137774724646	45.42982186966845	39.10911393902596	43.34908269728589	34.451574006287416	85.84514939787431	55.76908188344655	215.32233753929634	0.0	67.24889706864035	82.52772518927733
2R_30743	0.0	0.0	0.0	8.490619704860398	33.33515750723026	18.842871804405966	41.03728018038894	12.50389183633406	13.259228975835056	0.0	12.627837119842908	30.078806472959155	24.108967020310768	12.432112893530764	14.925389841854303	0.0	20.354079568167847	36.35116422087481	43.87508237546716	61.3853193325697	27.43674914763166	19.104393666664247	20.95813612309412	33.31806255466245	21.12165864160981	34.30770797707817	36.138371854647524	33.96247881944159	30.053120045569777	48.05489791537853	26.197670153867648	56.78351974375327	44.13737906358136	25.182256582012315	35.043269677233965	26.083479804493138	55.96057018224958	50.970362433257144	34.817911029791944	37.762407428998415	47.49285232572498	52.297670634224865	31.500713688044495	22.29895043300102	41.24379280918222	0.0	0.0	36.16992177124107	141.48567504702044
2R_30744	0.0	0.0	0.0	35.43994258729301	34.78533102590637	31.460143930158484	13.703205693681968	34.44631463576937	16.60325147007956	451.9774011299436	15.812620447694817	43.045466774280335	8.625522922327166	0.0	42.05165344765153	0.0	29.12851135101677	8.032773716764398	5.494052687965278	0.0	51.534585432890516	9.569034604021388	61.2356478950246	20.860495436766623	79.34583764959997	24.165128377244503	45.25259173934507	28.35195406983441	20.263717813255365	33.430281148664456	14.57991616548205	37.09800830067936	36.84598378776713	35.47497043752464	32.91097581043278	41.99377092397961	43.79625979941313	35.458478122119	47.959016840154774	23.6431072953763	31.48449388676077	34.46701076232411	39.44530046224962	16.753692793119818	23.475280529602326	0.0	104.30247718383312	56.61512331481546	82.67879288962381
2R_30745	0.0	0.0	70.17149914390771	6.749375767108739	36.43589386025378	37.44650766380226	42.40783879540861	17.8913013983543	42.16018234278864	0.0	15.057207979567368	15.370899812475022	12.320186872594485	22.235744849275004	26.695153361431466	0.0	31.20408232607711	22.94707791909778	26.157933230305954	29.277904404714324	5.452515136182018	36.44758177128869	24.990108082217457	39.727864130704674	8.395029806553328	10.226974924735856	27.421386801381413	30.372190951989328	22.052187604575607	50.93315914192907	48.59187682653394	35.32573417914916	38.00956203628335	22.520155539207593	24.37456604567237	53.31681696825472	25.02239504356399	54.02324620284108	58.1227594195197	61.91242993342163	33.311547581215216	42.66655463961039	46.95111215446916	58.49551658454251	40.236842999415224	0.0	99.31966032676168	53.91046280784559	67.48199917671961
2R_30746	0.0	0.0	0.0	13.939710751001916	13.682230203523174	15.467904098994586	33.6870473303015	36.95150115473441	54.421768707483	0.0	15.549076773566568	10.582010582010582	25.445292620865143	15.308075009567546	27.56719503790489	0.0	14.321518080916578	15.797788309636651	32.414910858995135	30.234315948601665	22.522522522522525	37.638202775817454	34.40860215053763	0.0	52.01560468140442	21.122112211221122	56.63430420711975	34.84927687750479	39.851978366068884	52.59697567389875	57.34767025089606	36.4797081623347	48.309178743961354	15.503875968992247	28.76663070837828	45.882083046570315	17.22652885443583	13.94700139470014	17.14898177920686	23.249055507120023	48.15961472308222	40.67107269954245	38.78787878787879	43.93190554640308	9.233610341643582	0.0	0.0	27.835768963117605	46.457607433217184
2R_30747	0.0	382.4384274131865	0.0	23.98986476193538	14.128048626859634	26.61984413548862	23.189798529349357	29.67651538356366	3.7463356154761125	305.9507419305492	21.40763208843493	25.4958951608791	14.596886542488036	21.075826080175602	18.9769584932801	0.0	22.18225035479277	43.5001054877558	14.876049040383267	10.40648782076698	7.752130285402428	6.4774327861090155	5.92162726317192	23.534672456196095	29.839149082953433	30.89799571971883	36.20169579882105	23.98986476193538	35.27186179387203	36.207188394147835	24.673446929883	35.57566766634293	47.80480342664831	40.02262612463579	17.327307390888706	44.21862065066437	23.717111777561954	33.60337646726743	56.07457327987557	60.01649253214783	26.04843778046471	27.99752595195671	46.72702240393842	60.48449593355174	19.068952059383257	0.0	70.60401736858827	36.407499561672864	63.96182758129949
2R_30748	0.0	0.0	0.0	10.219729289590848	25.07740139941931	17.010158466636273	17.288074143116607	33.86317921071702	35.90879166916034	0.0	19.949328705089073	7.758072274201306	31.091511022562486	28.05732223161207	10.105276773425548	0.0	18.374381702055725	27.024564557051946	23.764597403955378	33.248881175148455	33.02422657261367	17.246243940532192	44.14593384416485	40.10326590971752	19.067303768843264	29.0351615806742	26.69191128320474	25.549323223977122	56.34705780707268	57.84124890824643	18.394139101735355	22.28721173163166	22.13580404323742	34.09943394939644	31.634857817131543	50.4568361949087	31.573549953144852	35.78776017701649	12.572567286808548	17.044762101994152	35.30763542747963	27.33271014754197	42.65529192215409	48.3122128442849	54.156072385006354	0.0	75.19362358072036	24.488946301862995	42.574786870616926
2R_30749	0.0	0.0	0.0	13.455319257723858	26.413571821473308	29.86081872392777	19.509872971217085	11.889157385693183	42.024531820450186	0.0	7.504380682223247	10.214295928581643	24.56109326338334	44.32840253735776	8.869753873199771	0.0	27.647718302927757	35.580604300983445	10.429507998389683	29.183702653090407	10.869943302375734	0.0	16.606468219371443	13.200013200013199	33.47207508455883	35.679243600035676	23.428421486673916	53.82127703089543	32.971851930007354	38.07696115388423	6.919361758071435	11.737357838589029	34.97286105981758	7.482565622100506	34.70877257285024	70.86035991748311	0.0	67.31178279295433	16.553071215450636	11.220586634710436	33.20436756969264	19.628896090512765	9.36000936000936	74.20929990946465	8.912751295022764	0.0	0.0	37.61590400421298	44.84325041816331
2R_30750	0.0	0.0	50.792360828931336	17.098944262327116	21.578283615369493	32.52596656330637	40.14110780012562	25.90058492154281	26.7022696929239	0.0	29.97193536960846	18.543242842308263	29.725809136524692	10.729959118855758	12.881866840142475	0.0	15.057670879468363	5.536608052442751	15.147154607007074	42.384555068133174	19.733518565294265	29.67965756270652	48.2363581549593	19.17086029235562	24.306357327759077	25.909132969371704	28.354958715180107	34.19788852465423	31.924148223820207	18.433519511880405	20.098482564566375	10.654120374513639	27.512528782337803	35.318409041512716	40.32705239492282	28.94430472564015	42.26134415223744	29.327806671098422	39.06602157646422	24.44410041636451	31.34554362817434	28.507761237997045	13.593882752761257	19.24586983633312	19.41647034457763	0.0	71.89072609633358	35.11989542075586	16.28187176397799
2R_30751	0.0	0.0	0.0	24.427063231895882	31.168631888867044	0.0	14.16744981180904	19.425438691157108	38.14609956131985	0.0	40.87082095855699	11.125945705384956	14.862904568262346	21.459918237711516	25.76373368028495	0.0	10.03844725297891	12.91875212236642	15.147154607007074	10.596138767033294	19.733518565294265	23.084178104327293	24.11817907747965	23.963575365444523	6.076589331939769	16.655871194596095	19.84847110062608	24.427063231895882	41.90044454376401	18.433519511880405	22.610792885137172	25.569888898832733	21.163483678721384	46.18561182351663	20.16352619746141	12.864135433617845	24.149339515564254	29.327806671098422	33.05586441085434	28.518117152425265	31.34554362817434	49.88858216649483	27.187765505522513	50.039261574466124	32.360783907629376	0.0	71.89072609633358	29.26657951729655	8.140935881988995
2R_30752	0.0	0.0	0.0	16.594893751192757	10.180230806192837	13.810628659816595	12.031088332250537	9.164558818138495	19.436345966958214	0.0	18.510805682817345	25.195263290501387	7.5730037562098635	13.667924115685311	19.14388544298951	0.0	10.655891429253405	12.537927229870359	16.078824830850763	53.98984990821726	36.86722436722437	16.802769096347077	20.481310803891446	28.490028490028493	15.48083472660846	17.287443030017286	43.34257975034674	26.96670234568823	28.804576199964757	3.91346545192699	29.868578255675033	25.33313066828799	25.161030595813205	39.22111480251015	32.10561462988647	38.23506920547526	56.39637422583159	4.150893272232184	43.38284081049355	27.67744703228574	42.999656002751976	32.27862912662099	40.4040404040404	26.149943777620877	19.236688211757464	0.0	0.0	39.76538423302515	62.22000995520159
2R_30753	0.0	0.0	0.0	19.33206927376375	22.769983696691675	17.161136204505826	16.818607210024787	22.20643098241251	9.05687718874532	0.0	15.094795314575535	8.805297266835728	25.87816372314317	21.229763789156177	15.292452868660257	0.0	15.889258225868984	8.763566000168261	23.975525783280425	33.54398958794563	21.864505037581964	18.269282967182107	47.7190303493033	22.75830678197542	24.045675241033848	26.363583103872518	22.44068478198426	17.39886234638738	26.844501488132835	29.177316387147975	27.836101037093595	20.236524498336557	35.17333419089272	25.801568735379114	29.920913042645676	48.35944403946946	28.668409705976792	34.815924339580604	42.80903365741357	29.018329266468225	40.07364390789015	41.362962249904484	13.448090371167293	36.55576460037238	30.733170515825538	0.0	0.0	35.515311731788366	38.65740263488857
2R_30754	0.0	0.0	0.0	23.782491044702997	16.340243077456023	26.38973629264317	29.88614299094082	18.91284749730492	14.855805834617742	0.0	13.264112352337268	14.443144561433916	14.47070781441375	10.446820980141638	31.354862417999197	0.0	17.10372382275069	23.358877163930444	18.434321462121893	0.0	23.05535745026191	19.264321256958432	11.740878804778538	46.66246704463265	5.916242570678392	32.432724619140714	13.803369347244184	45.186732984935695	21.368700215785022	13.460327032105573	14.676098505973174	26.969756944401226	32.96804736849046	42.321772435829615	36.8089849259845	34.44287398855369	64.65826344362858	33.31290142046212	17.554690174347332	15.866052438889916	21.128129428103794	41.63326368242517	33.08793117710315	41.22363748382909	31.50685967348811	0.0	69.99370056694897	28.494303988632673	39.630579589300375
2R_30755	0.0	0.0	0.0	16.754460037261918	30.540692418578512	0.0	20.823037498125927	25.378778265614297	11.21327651939897	0.0	32.037932912568486	7.267864410721554	20.38885626671886	15.77068167194459	15.777927562903441	0.0	19.672414946313978	25.31696844493053	3.7104980378886374	41.530653775551734	23.203148203148206	19.387810495785093	5.908070424199456	46.96158542312389	17.862501607625145	14.506945200014508	19.44859347771969	19.14795432829934	44.96641985967349	31.60875941941031	29.540352120997287	27.142640001737128	12.442267877050487	26.620666155549877	32.10561462988647	12.6049678699369	23.662814360488778	23.94746118595491	38.278977185729595	27.943576330673107	40.164513848724376	20.950071788912666	53.28005328005328	15.086506025550507	38.05059206721257	208.12520812520813	0.0	30.58875710232704	39.88462176615487
2R_30756	0.0	0.0	0.0	11.217578394046607	4.404151353065399	9.957878175318404	10.843470170697907	27.753273399478637	17.51773670841727	0.0	22.522804339393634	3.406226582192247	13.650908058404045	24.637459779346912	8.873560634518743	0.0	20.744688207336242	20.34049996948925	31.30195254623994	19.46415189824141	18.124347523489153	21.20177731470404	16.613595458950577	39.61703532518983	16.743220391010006	8.498703947647984	33.85557731572148	20.191641109283893	32.98600293941937	21.162946220721064	13.844662882458813	27.398922439521773	29.15655905952603	47.40992114981535	18.519290155608335	23.630257363040503	27.725100087611317	8.978756262682493	38.64040958834163	22.450804674257533	31.00404381314306	34.910792016774636	40.57744830277019	28.282342626439746	17.833153020341683	195.0838860710105	0.0	21.504027525155234	37.38541370698808
2R_30757	0.0	0.0	0.0	35.97799839580454	16.618093364603045	18.78692805545901	28.64080947110654	24.310198128114745	42.96455424274973	0.0	28.32827752269213	19.2789666473877	20.603475806368532	9.2964018276726	22.321615415307605	0.0	15.220236826885028	19.187597137210506	16.404307114876083	18.360920616559714	20.516467884888936	28.57151020431487	15.671934177876453	4.152392816360427	31.58842389558973	20.84418968212611	29.479973271490902	12.698117080872192	24.201606295183534	31.94148320277252	23.94323277175569	22.15366892449476	22.0031684562577	25.892100555503248	32.75552585721211	25.077251867558676	26.153636924750757	25.40951671099216	36.45026491531823	14.118859619708516	39.691990156386446	37.04854800565608	26.499815973500183	26.679294866236685	42.05591754797179	0.0	0.0	32.11819495744339	35.266402403757986
2R_30758	0.0	0.0	42.525685514050494	14.316017496627556	16.058955637938	13.61611276319946	15.815515178545304	16.2638649448655	6.3875315384369715	0.0	9.12504505490996	21.73535037384803	32.35414750305622	17.96722418963327	24.26689704040924	0.0	16.809293522202555	24.72267341101197	9.511417505573691	8.87157158116246	19.82616419236138	16.566110376680218	15.144631228229594	24.07608041410858	20.350393067842106	26.340662235237605	14.244040293541183	22.496598923271872	18.375744551758793	38.58346220209709	23.137631043128543	32.11241915698477	21.262842757025247	31.8448156640099	23.212510107993037	21.540884059422684	30.32839587048562	45.016729853785655	30.191869329589544	20.465717875985938	36.33773746711435	27.84600047895121	2.845354958031014	25.781634710330444	27.093927058813332	0.0	60.19020103527146	24.503317749223243	6.81596353186872
2R_30759	0.0	0.0	0.0	10.958892099844276	10.75647028578866	48.64120785847354	0.0	9.683307430485957	0.0	0.0	24.448233920702158	0.0	0.0	0.0	14.448215428671327	0.0	0.0	8.279763265008727	0.0	0.0	0.0	14.794891028230133	0.0	0.0	0.0	0.0	38.1632777676009	10.958892099844276	35.80591048164321	41.34982364300217	0.0	19.11934390059471	0.0	12.188581736629127	56.538189285334674	14.428328002066138	0.0	0.0	0.0	0.0	10.817523522704901	0.0	30.493615399275775	51.80649238962627	43.554765762469735	0.0	0.0	8.753386466389184	36.523276283975775
2R_30760	0.0	0.0	0.0	30.74936195073952	18.86336884676908	17.06018834447932	22.292898968581873	20.377666077978535	24.009603841536613	0.0	12.862287772251758	17.50700280112045	28.064660978895375	0.0	20.269996351400657	0.0	7.897896000505465	17.424031223863953	23.834493278672895	33.346672002134184	18.630763116057235	25.945452281124165	9.487666034155598	22.624434389140273	19.12338407404574	17.472335468841	17.84694460308395	15.37468097536976	12.558396543929272	36.257106392853	27.672359266287163	20.11748611893458	29.97122762148338	21.37482900136799	15.863950758296847	25.302619327152744	18.99984800121599	7.691361063253753	4.728579534707774	6.410585158213242	7.588174588720937	18.690750321480905	16.0427807486631	48.45430758794457	25.46032263320841	0.0	0.0	24.560972614515535	25.620004099200656
2R_30761	0.0	0.0	104.21443161448997	10.023761326223813	14.757918484145321	11.122653954214707	14.534200669832861	13.285534930992716	0.0	0.0	27.95255891700606	22.82792311555495	18.297190283460072	0.0	6.607668992786408	0.0	20.5966223598992	11.359866953238244	23.308900425931306	21.74087915767138	24.293228991215567	13.532431486990934	49.48504623759007	9.833566880546744	12.4677863570001	18.98559942283778	5.817795939643857	20.047522652447626	12.281461624935623	37.82141107902594	15.4640769492469	30.60378201538146	13.026803951811246	16.7227808869763	31.02824501143391	26.394295137049074	12.387245101463924	20.058007758437398	6.165741291661143	16.717921026212863	19.78891167911884	34.120027432502056	6.972892878933147	23.692902080394756	19.919101887534097	0.0	0.0	24.019359603840694	16.703358377235325
2R_30762	0.0	0.0	53.49195480999657	5.145070405143423	22.72516089413913	17.127354440323728	2.4867406985950913	20.4578931097816	20.086774867427287	0.0	28.695392667753268	23.434570678665168	12.52228967562261	22.600504443259176	0.0	0.0	26.429966930825376	23.323506362652534	35.892494799576305	66.95591622475762	16.62587784635029	6.946026594946627	0.0	35.332121946295175	12.799115325148724	19.490137990176972	14.93100680376118	20.580281620573693	14.709145558342355	19.413253816645703	23.81254762509525	6.732229606730075	13.372988702499143	17.167185497161693	23.889610886017888	23.70875354276517	19.07465055240188	10.295522683095575	15.823986631896094	21.45274560819392	25.39349763942046	35.02676044497996	0.0	40.53756048204024	30.672672148668397	0.0	0.0	14.383640458303882	34.294493676095364
2R_30763	0.0	0.0	201.66169234492216	14.547471794876769	14.278765286608136	0.0	4.687437012565144	12.854186394272173	0.0	0.0	21.636006642254042	7.362252260211444	5.901041887955737	0.0	25.57253714091363	0.0	14.94592564103075	0.0	7.5173726481899665	0.0	7.834829263400692	6.5465334141612	23.93919444610689	28.542885685742828	0.0	36.73836771432246	16.886719383251975	19.39662905983569	3.960904290293091	18.29672159342489	24.936660881361345	21.1501090922627	29.408996800301153	37.75294472968892	10.006944819704875	19.153003127046976	11.985061818948862	48.51693435076579	0.0	40.437828456261634	4.7866036366699785	4.716033476292028	13.493000505987519	30.564869350465962	25.69650373370199	0.0	0.0	38.73251711008943	32.32208309361122
2R_30764	0.0	0.0	0.0	12.644875499820317	12.411311868217684	16.8373411817793	24.446333331133165	8.938437628140884	7.898660189765311	0.0	28.209500677733253	11.518879443407744	9.232689630212315	16.663361766582963	6.668407120925228	0.0	10.392973933901725	19.107145996173983	19.602631143562615	10.970361374674043	20.430444958746847	10.242616865697784	6.242489504814519	19.84791534864104	12.582391069522114	19.16011630190595	14.67818375676958	7.58692529989219	30.985884070652773	0.0	15.6062237620363	13.236468854257874	19.719820786268695	25.31474668376818	23.48509401083132	16.648070771614773	18.751664210198655	35.42416899960123	31.11208595647108	12.653694942191596	22.467164239464022	4.919094424231066	24.629458591722745	15.940459196808082	13.401466388452224	0.0	0.0	36.360220706539685	25.285345119675537
2R_30765	0.0	0.0	0.0	0.0	15.06411135150085	6.81205406591071	20.770052669886418	10.848943380720613	23.967308591081764	0.0	3.423901227297395	23.30155001910727	7.470725960324468	6.741665447548832	4.046857756592028	0.0	18.92155941401192	37.10578581241727	23.792506502492028	66.57585719744934	0.0	4.143959495282309	22.73028621218722	6.022554466476956	15.271757099648978	39.534194171031906	28.50480876123802	6.139038792279177	12.536273707974022	5.790917756227842	6.313968392274228	8.032818884835887	18.615912243525916	34.13948026055251	3.167200973470891	8.082574817364119	15.17310233802334	12.284499173253204	15.104798983447028	46.07490448416329	18.17953747620753	14.926259798716401	38.434847595152945	14.510685184880641	0.0	0.0	0.0	22.06593546694584	20.459897577752727
2R_30766	0.0	0.0	0.0	12.96200521479987	3.635023964804244	12.328297634692817	7.159840027694261	11.453263730213465	5.783397312166099	0.0	4.130998080118642	5.622747386828152	9.013564513235968	12.200909943863612	17.089121968237183	0.0	17.121899937333847	6.995124118684313	11.482433885580992	40.1624813344868	11.967333965208566	17.49916441489919	4.570749488647401	10.899479549851494	23.032060167111418	14.02903308396727	27.94314387022	11.110290184114174	22.68785773079677	13.973691730578839	13.331352675221586	11.307029628778912	16.043165098286845	26.773430871001487	11.463853895474871	21.94148498507613	32.03658394820692	25.937569012460408	25.058288997247004	9.265032747258244	9.139140489426563	9.004399729795974	28.338646829613886	14.589501044900064	22.078239392877855	0.0	0.0	20.706735679258582	12.342616214988626
2R_30767	0.0	0.0	0.0	14.310418741251478	10.032922030350392	18.14771697183565	15.809329994666328	5.419168139626673	15.962583703798296	260.7222004953722	4.560738201085227	12.415342880732007	9.951229026540922	17.960197508291998	26.952674069128758	0.0	18.903059649234827	16.990190790575202	19.01539549804173	44.34051028832861	19.81841051062795	13.799693039628027	40.36988910896085	0.0	15.256825776712287	9.293068532508315	4.746156562415756	14.310418741251478	20.038427023555503	0.0	16.820787128733688	17.833255847836675	12.398474208339708	9.094960482396703	21.09402916629225	8.074672417268925	30.31653494132234	12.272488517041577	17.605036046311305	13.638476050324613	6.053921064134028	25.846888203659162	14.221210936111211	12.885775971764687	10.83333243055563	0.0	0.0	32.65831321445163	20.439893767058795
2R_30768	0.0	0.0	0.0	16.763414852888463	10.9691850910127	0.0	13.503626669014498	4.9373999405043305	13.089148005541073	0.0	6.232927621686224	4.241853520314236	23.799712499473006	24.545283286318885	11.05045231343061	0.0	14.35213597098802	18.997874771075608	12.993684203231616	12.119581486612102	27.084807950655094	18.85933463513034	13.792865640247582	43.854239471556404	0.0	16.933815241492077	16.215823530327484	8.381707426444232	20.539119948916923	15.812826732532361	20.11459572536106	14.62307916715715	41.15058985739626	15.537021615104472	23.06250457646575	29.427311414155195	27.621371760185724	22.36290977236794	3.437128897489349	13.979255716467144	22.06289137500903	16.303209259570732	15.548321267188182	22.012913655666964	14.805361317440271	0.0	0.0	13.389733867881265	27.934157328898632
2R_30769	0.0	0.0	0.0	7.210195216035474	14.154031245023972	8.000640051204096	10.454600895610811	3.1854742374771043	0.0	0.0	8.042625917362018	16.420361247947454	8.774238834781082	23.753909497604816	9.50592932341548	0.0	11.111522648987	5.447513210219535	27.943888671547533	15.63843928375948	5.824790307548928	14.601026938894703	26.696329254727473	14.146772767462421	17.93641540738083	8.19392284055992	4.184800803481754	14.420390432070947	5.88945493094614	6.80133306128001	18.53911753800519	9.434407283362424	24.987506246876556	16.038492381716118	18.59911468214113	9.492844768255926	0.0	7.213966238638003	8.870162989244927	36.07612061449659	3.558592220917405	7.012253913714215	10.031347962382446	5.680849855138328	23.88002674562995	0.0	0.0	20.156936145705856	60.07449237053947
2R_30770	0.0	0.0	0.0	8.017471674272574	7.869380868590783	0.0	7.7500875759896095	14.16852038141657	0.0	0.0	8.943103972526785	0.0	0.0	17.608981989533223	0.0	0.0	0.0	6.0574341678054635	0.0	0.0	38.86171447521141	0.0	0.0	15.730690577316343	39.88926739371505	12.148454109214603	9.306688903448686	16.03494334854515	0.0	15.125664016650331	24.737779536908768	13.98761816040441	0.0	0.0	24.817837075863167	0.0	0.0	0.0	9.86329473497327	13.371772722653388	23.74214135121275	46.78420939364546	22.30897936419409	0.0	10.62148428870044	0.0	0.0	0.0	26.720249674012955
2R_30771	0.0	0.0	0.0	0.0	19.67093799228571	7.412733593767374	6.457580957885272	5.902795711618916	15.64843189672035	0.0	7.451634236533501	15.213753232922564	12.19422969051045	7.336138183498824	26.42223166572354	0.0	10.29502098468444	10.094433424687956	36.246705433381145	0.0	0.0	0.0	16.489745439554778	13.107233554517899	8.309202025783454	22.775440483345456	0.0	6.680372564377915	16.370050447038796	6.301554593518222	3.435363633240579	11.654858837806614	20.257443163402325	14.859945018203433	17.232406574507756	21.988218712413886	8.255525010113018	13.367732966166269	4.109180937509631	27.854299728977665	26.376785790825494	9.745464704363208	13.941330235259947	15.790221642077782	22.125264396909543	0.0	0.0	16.007790458022903	11.132014560675044
2R_30772	0.0	0.0	0.0	16.133924480326293	15.83591458741108	0.0	0.0	35.63995095942748	25.195263290501384	0.0	0.0	36.74309229864785	0.0	0.0	21.270983825543897	0.0	0.0	6.094825736742536	25.01150529243452	34.99342123680748	13.033867200533866	10.890683673558291	0.0	0.0	40.13549743935526	30.558611416697225	0.0	8.066962240163146	0.0	0.0	24.89048187972919	21.11094222357332	20.967525496511005	8.972150445018661	8.323677867007603	21.241705114152925	0.0	16.142362725347382	19.848358540748677	13.454314529583346	0.0	0.0	22.446689113355777	12.71177822523237	10.687049006531925	0.0	0.0	0.0	0.0
2R_30773	0.0	0.0	0.0	0.0	0.0	148.72984710571717	0.0	0.0	0.0	0.0	74.75517679599312	0.0	0.0	0.0	0.0	0.0	0.0	0.0	0.0	0.0	0.0	0.0	0.0	0.0	0.0	50.774308200050775	0.0	0.0	54.7417285248199	0.0	0.0	0.0	0.0	0.0	0.0	0.0	0.0	0.0	82.44702778464836	0.0	0.0	0.0	0.0	0.0	0.0	0.0	0.0	53.530324929072314	0.0
2R_30774	0.0	0.0	0.0	18.17169709719253	8.918023742157342	20.163837904251345	8.782833892604678	10.704374610293861	28.377515548513728	0.0	16.891378302686746	4.598208537953613	18.42793498034845	19.95548596264599	19.964654575539466	0.0	12.446278749348126	11.441040201069416	23.475456879341788	0.0	4.893363815727663	24.532432284353785	0.0	5.942300264432362	7.534125822914893	18.356412698048484	17.578103027371217	12.11446473146169	14.843064281353252	5.713750254261886	3.114915461194383	15.851553372972784	15.74386618973248	16.842275458783586	9.374988281264647	7.974869590945014	14.97091151891874	18.18120112287098	14.903518348094027	20.20485704558519	8.968642039971444	11.781886645290395	12.64089328979248	9.544880984879	8.024574456816556	0.0	0.0	19.35279418061479	10.093628497946957
2R_30775	0.0	0.0	0.0	15.293714252854649	12.008979113683301	13.576276271791622	11.826932942177239	10.810854638599885	4.776632712769134	0.0	17.059402545604048	13.931845412243305	3.7222487742634787	6.717996639658081	16.130599788124574	0.0	9.42756456467592	11.554848090723121	14.225385104883765	0.0	14.826119273164329	12.388232335516276	0.0	6.001410331427885	7.609070316179699	13.904257599545794	3.5505916705959883	12.234971402283719	4.996904417713227	23.08234742856879	9.437701730874497	8.004617063122009	5.3001585807447364	13.607849007307415	9.468244454922635	12.08129746691436	7.559916115170786	0.0	15.051768676893088	5.101460395067296	3.0192853834583016	11.899085049602823	21.277727538698866	24.099567846549373	8.104397608230178	0.0	0.0	12.215814348939851	10.194033228470712
2R_30776	0.0	0.0	0.0	18.43877083465862	29.40955566233486	0.0	11.13989660393568	8.146274505011995	14.397293308857934	0.0	5.1418904674492625	24.495394865765235	8.414448618010958	20.24877646768194	6.077423950155399	0.0	4.735951746334847	6.965515127705754	10.719216553900507	9.998120353373565	14.89584822918156	21.781367347116582	17.067759003242873	0.0	11.46728498267293	10.477238200010477	8.026403657471617	18.43877083465862	9.413260196066913	4.348294946585544	7.1115662513511975	14.073961482382215	9.984535950719524	23.07124400147656	14.269162057727321	6.0690586040436925	11.393206914309411	0.0	19.848358540748677	11.532269596785726	13.650684445318088	24.657286138391033	16.0333493666827	3.6319366357806775	21.37409801306385	0.0	67.8334011667345	18.409900107882013	15.362965421037428
2R_30777	0.0	0.0	48.69876889512233	16.39414906871865	13.792570769680621	5.197548420361085	4.527828942244825	8.277666029286383	0.0	0.0	23.511708830997833	7.1115662513511975	11.400220708272913	15.43152722738664	15.438617292733474	0.0	4.812338064824119	17.69465536473639	7.2614047623197	10.159380359073138	7.568051922890632	3.1618113890975685	11.562030292519367	13.7854976564654	5.826120596035442	8.871854927428226	2.718620593659742	4.684042591062472	13.391121762791967	17.673714944186408	0.0	16.34395526986322	8.11646148252039	15.628907226806703	9.666206555234636	15.417366615110991	5.788484158076556	14.059477212399335	5.762426673120585	15.624365260161307	11.559047312567735	22.777258456284976	13.033561420658195	33.21464633044587	9.308074941172967	0.0	68.92748828232699	11.224100388353873	0.0
2R_30778	0.0	0.0	0.0	6.819819349805242	10.040775589669646	0.0	16.480942920891145	21.091039471880368	5.325026292317318	0.0	0.0	15.531326685925512	8.29918219858615	0.0	0.0	0.0	0.0	12.881432085483242	15.858566956455546	0.0	11.01884663528499	23.017491912804214	16.833954085390232	20.071252947965277	16.965298330529816	12.917142986314285	11.874679383656641	10.229729024707863	8.355880283632	0.0	14.028295071158526	26.770823015411963	14.771642228461761	15.170133042066778	31.66581168975104	0.0	8.427851690037098	13.646772401859236	16.77982561566229	22.74858660187869	6.731844383992482	13.265190052036022	9.488228666310858	21.493104474756883	40.656797003323014	0.0	0.0	8.170969362950373	22.728770759890992
2R_30779	0.0	0.0	0.0	9.869209940136662	3.2289718856646887	0.0	3.1800233477314195	2.906820418087981	5.137360167477942	0.0	7.339085953539917	9.989311436762666	4.003350003282748	14.450668668565967	26.023154535467174	0.0	10.139526646338043	12.427460910664452	5.0998915763050885	0.0	0.0	8.8825211082011	8.120343490529649	6.454632005292799	8.18370117706174	4.984765311018201	11.456188480267862	6.579473293424442	8.061399921213251	6.2063769281661525	10.150429363162061	14.348532159508615	14.251055718207605	3.658875700674697	16.972131081878313	30.318557079231486	0.0	13.165828881088867	4.047116530649825	0.0	3.2472993834677393	9.59827077553708	4.576920876480348	15.551728678320787	4.35821759360144	0.0	96.81948007939198	13.138342808268222	32.89163521860877
2R_30780	0.0	0.0	0.0	6.993165928596278	3.431997542689759	7.759818109863504	10.139913912130885	3.089590397553044	0.0	0.0	11.700810281111966	5.308700960874874	0.0	0.0	9.219797671540098	0.0	14.369416134698907	18.49239434238404	0.0	0.0	16.948386513603904	18.882041526329825	8.630920271873988	6.860475087899836	52.18956991445259	5.298188681744429	16.23534759879209	13.986331857192557	17.13654110342188	13.193221322884302	10.788650339842485	6.100285645875369	9.088265231932528	11.66679629773664	7.215710043907595	9.207106965866952	17.284142663313542	6.99682344215726	4.30158405832948	29.15851443200672	10.354432214709506	27.20473090270398	24.32350258437215	16.52956312364664	18.52898396316438	0.0	0.0	13.964432590192779	23.306492023353105
2R_30781	0.0	0.0	0.0	12.596124172592095	9.272595770459983	0.0	9.132030902792575	8.34747767049723	4.917629702483404	0.0	10.537777933893006	0.0	3.832122382660413	0.0	8.303371999368943	0.0	3.2352826990022394	4.758369972782124	14.645291050750815	0.0	0.0	8.502606048753945	15.54605518849592	18.535681186283597	7.833675403825969	38.17249194798998	18.276991460989592	9.44709312944407	15.433210210611875	0.0	6.477522995206634	8.240897928238262	21.82643617950061	14.009526478005045	3.2492429263981495	37.31374223666863	0.0	6.301356051822353	15.496067872777285	0.0	6.216817735337636	0.0	8.762322015334064	9.924376252952502	25.030871408069956	0.0	0.0	10.06112131197022	0.0
2R_30782	0.0	0.0	0.0	9.47420304780375	2.3248012353063845	5.2564241387611865	0.0	2.0928580173728144	7.397612420591255	0.0	5.284008871850896	0.0	11.52935778018357	10.404219535274725	6.2453998726562965	0.0	17.033975968466706	10.73705594220887	3.6718295037375555	0.0	15.30755948517616	12.790508419512049	11.693000277708757	4.647218059089378	23.568466099412966	16.15023305683536	16.49649614421897	4.737101523901875	5.80406183724869	17.87391561188222	4.8720834490453155	2.0661366199781774	8.208401463065476	5.268648380944353	2.4439253546991067	18.71040994196343	23.416215026419344	23.697895437302	2.9138505515190634	15.801351726633456	4.675993403108507	13.82116199576658	3.295300078263377	29.858567430722527	6.275675356803522	0.0	0.0	7.5674949605213255	15.787587482969142
2R_30783	0.0	0.0	0.0	0.0	5.224884242689603	11.813572377032523	10.291358654878257	0.0	4.156448730204913	0.0	11.875567800585465	12.122975463097664	9.716888729963776	5.845751658439745	10.527187514474882	0.0	8.203517230667591	10.054600502569151	0.0	0.0	17.201519238179113	3.593260193719843	32.84935286774851	15.666614444618517	0.0	12.098969571091528	9.268779783679038	10.64641859801572	4.3481210029897674	10.042701567063151	10.9497842892495	9.287094746011888	4.612001534874111	17.761568701747738	10.98522048436034	14.016929647628404	13.156717556850175	0.0	3.2743727938913296	13.317305216654798	2.6272702242007315	5.17707137214135	22.218107757822622	20.97055063633039	14.104292782551298	0.0	0.0	14.881648376412162	26.61140955314121
2R_30784	0.0	0.0	654.7930853850183	0.0	0.0	0.0	0.0	27.824925568324108	0.0	0.0	0.0	0.0	0.0	0.0	0.0	0.0	0.0	0.0	48.81763683583605	0.0	0.0	85.02606048753943	0.0	0.0	0.0	0.0	0.0	0.0	25.72201701768646	0.0	32.38761497603317	82.40897928238262	0.0	0.0	32.49242926398149	0.0	0.0	0.0	0.0	0.0	0.0	0.0	0.0	0.0	41.71811901344993	0.0	0.0	50.3056065598511	0.0
2R_30785	0.0	0.0	0.0	0.0	0.0	0.0	0.0	0.0	0.0	0.0	0.0	0.0	0.0	0.0	0.0	0.0	0.0	0.0	0.0	0.0	0.0	0.0	0.0	0.0	0.0	0.0	0.0	0.0	0.0	0.0	0.0	0.0	0.0	0.0	0.0	0.0	0.0	0.0	0.0	0.0	0.0	0.0	0.0	0.0	0.0	0.0	0.0	0.0	0.0
2R_30786	0.0	0.0	0.0	0.0	0.0	0.0	72.18652999350321	0.0	0.0	0.0	0.0	0.0	0.0	0.0	0.0	0.0	0.0	0.0	0.0	0.0	0.0	0.0	0.0	0.0	0.0	0.0	0.0	0.0	60.9979260705136	0.0	0.0	0.0	0.0	0.0	0.0	0.0	0.0	0.0	0.0	0.0	0.0	0.0	0.0	0.0	0.0	0.0	0.0	59.648076349537725	0.0
2R_30787	0.0	0.0	0.0	5.853741916714131	2.872808693348931	19.48644133411972	14.146296471291222	7.758573870674917	13.712091779600977	0.0	3.264783757047852	0.0	17.80885541773876	6.428362965943818	3.8587898989228573	0.0	0.0	6.634009648503633	0.0	12.696381277408314	0.0	7.902758141619006	7.224650507531699	11.485341832486288	0.0	4.434933974920448	10.192543950249512	8.780612875071196	4.7814723683493305	22.087195831704403	15.051355224024372	5.106342127986381	10.143304607494684	19.531758639547903	15.10006511148076	11.560435258094422	7.233984681314039	5.8568034972145036	10.80213018007151	0.0	0.0	2.84651964582464	36.648681665478975	9.224224288858428	3.877495944139242	0.0	0.0	21.040474860139287	0.0
2R_30788	0.0	0.0	0.0	21.394508314975653	0.0	0.0	0.0	0.0	0.0	0.0	31.81939312462463	0.0	0.0	15.663105398602537	0.0	0.0	0.0	5.388058768634601	22.11112609754102	0.0	23.04487297666015	9.627780382627247	0.0	0.0	0.0	10.805991922521038	0.0	14.263005543317105	5.825177114510167	0.0	29.33884903695228	0.0	12.357395654151096	7.931723722199308	0.0	0.0	0.0	14.270465274249801	0.0	35.68238396386088	0.0	20.807165432917348	9.921865310678408	0.0	9.447759558298346	0.0	0.0	5.696269228468814	0.0
2R_30789	0.0	0.0	0.0	4.747857885218636	9.320320302127502	0.0	4.5895159850547	8.390440770829793	0.0	0.0	15.88802122639636	0.0	0.0	0.0	6.259581071277224	0.0	4.87790125371818	7.174290785484401	0.0	0.0	38.355794486584685	12.81955135416126	11.719551141191292	0.0	11.810991072071847	3.59708995422703	11.02263608546511	18.991431540874544	11.634481811814583	0.0	14.649438926489115	4.141656240047082	12.340559965248982	0.0	0.0	18.752894978162253	23.4693853602668	0.0	17.522801545511097	0.0	14.059833025422991	18.470060263189122	13.211130377342911	29.92636617602389	25.159701203388508	0.0	0.0	15.169356383170356	0.0
2R_30790	0.0	0.0	0.0	0.0	8.235692337594205	0.0	8.110846066685754	0.0	0.0	0.0	0.0	0.0	0.0	0.0	11.062277302530052	0.0	0.0	12.678802816722834	0.0	0.0	0.0	45.31083801262133	0.0	0.0	0.0	6.356975986523211	19.479811123751343	0.0	6.853699558484674	47.48924368630505	25.889297364469527	7.319363595974057	14.539279317002816	37.32875433946769	17.315387665556752	33.14115147826106	0.0	0.0	0.0	13.99421479160515	0.0	16.3206551763814	11.673719538888077	0.0	0.0	0.0	0.0	0.0	83.89214825420439
2R_30791	0.0	0.0	0.0	8.404166449559034	2.7496443335054614	6.217003255222904	8.123886012130587	4.950629843881887	4.374740249797668	0.0	3.124814464141192	8.506439374606577	6.818138430028172	6.152763267511071	11.080062314270455	0.0	14.390592926966015	8.46612449605394	13.0285011491138	12.152056249437969	9.052460820949566	0.0	13.829824015489402	16.489405556929672	0.0	4.244797470100708	6.503709716022019	2.8013888165196774	4.5764789120428215	5.285065883631305	0.0	7.3311310615624405	4.854218121378754	9.34719210349211	11.562150606261367	7.376540682728346	6.923846002586748	0.0	17.231693909974737	14.016713529212232	11.061004759550347	2.724482361973637	7.7949917178213	17.657518306432102	7.422516351803523	0.0	0.0	13.425612040088877	0.0
2R_30792	0.0	0.0	89.20447449644074	15.015076209019298	0.0	23.80165792828465	8.293897578244112	5.686012693075669	3.3497190423153254	0.0	2.3926564587966612	0.0	7.830927150450904	0.0	14.13992359350887	0.0	15.42633769487321	1.620618415022225	13.301153409517905	0.0	0.0	5.791680771822547	0.0	25.2517281651463	0.0	6.500444874196078	12.449653600838209	8.580043548011028	0.0	24.28050785110221	17.64905731972591	0.0	13.008985864064275	9.542804248456452	8.853087005040505	16.94455262286142	15.904673747427418	12.876796527728892	2.6388461908914946	3.5775116188633604	10.58670233961887	2.0861239587373026	8.952885440370052	3.3800706975587103	8.52508135769309	0.0	0.0	10.279931090195259	7.1487906390875855
2R_30793	0.0	0.0	0.0	11.853495536566257	0.0	0.0	5.729089682024064	0.0	0.0	0.0	0.0	0.0	7.212384529723679	13.017070586366962	0.0	0.0	6.0890808167162325	8.955662307050256	0.0	0.0	0.0	0.0	0.0	23.257166114308973	0.0	4.490244942861634	13.759549127094203	23.706991073132514	14.523315731074666	11.181329862648544	0.0	10.340053333995098	0.0	13.183568000843747	36.69213100558454	0.0	14.648408889826387	0.0	14.582467499325562	0.0	17.550880001123254	5.764040915468034	0.0	0.0	0.0	0.0	0.0	4.733974313455375	0.0
2R_30794	0.0	0.0	0.0	3.2327715099726153	0.0	14.348705101108152	6.2499160167535255	5.7129717307876335	0.0	0.0	0.0	9.816336346948594	7.86805585060765	14.200440639673051	17.048358093942422	0.0	6.64263361823589	9.769813425873007	0.0	14.02333763849799	0.0	8.7287112188816	0.0	0.0	24.125976197311886	0.0	18.763021536946642	12.931086039890461	13.20301430097697	18.29672159342489	6.649776235029692	8.460043636905079	11.203427352495677	10.786555637053976	10.006944819704875	8.512445834243103	23.970123637897725	6.468924580102106	11.93110977217546	26.95855230417442	3.1910690911133197	12.576089270112076	0.0	10.188289783488655	4.2827506222836655	0.0	0.0	10.328671229357182	0.0
2R_30795	0.0	0.0	0.0	7.6090124186691686	3.7342331341493384	0.0	0.0	3.3616722302342077	5.94124112527107	0.0	16.974974643631626	11.55241329913819	0.0	25.067808421780917	5.015865181569304	0.0	11.72613379987711	11.497662525208625	17.693728634822673	0.0	12.293953341988278	5.136217627704347	9.390994036718787	0.0	9.464265771725696	5.7647686165996515	13.248823504472801	7.6090124186691686	6.215218085787412	14.355069779994201	3.912914181966161	3.3187507425704785	13.184819526190326	8.462814393554721	3.9255773346586085	10.017922062569937	9.40312710394969	7.61299202767475	0.0	19.03579872307862	0.0	0.0	10.586211459573907	23.98029778733792	10.080360634982078	0.0	0.0	18.23303643872332	25.358956022498468
2R_30796	0.0	0.0	0.0	15.108068010478954	0.0	0.0	0.0	53.39812305597458	23.593252329833668	0.0	0.0	0.0	18.385327038197353	0.0	0.0	0.0	15.521876532785306	0.0	0.0	0.0	0.0	0.0	0.0	0.0	37.58352939407833	0.0	35.07492002918233	15.108068010478954	24.681241762635562	0.0	0.0	0.0	13.089553489151378	0.0	0.0	0.0	0.0	30.231939439378916	18.586324182666395	0.0	0.0	29.386613222212752	0.0	23.807029739741548	0.0	0.0	0.0	0.0	0.0
2R_30797	0.0	0.0	0.0	7.989899169469956	7.842317655821461	13.298732985379372	7.723434619098548	3.5299485245256412	3.1193218594277603	0.0	4.456174084896801	12.130696119996847	9.723077042745564	13.161317833980505	0.0	0.0	0.0	0.0	9.28971461377392	0.0	6.454677834119943	2.696661452222305	0.0	7.8382959544595	0.0	7.566671837225756	9.274682713104385	15.979798338939911	14.684254269936405	0.0	4.108784169676351	3.484878502324675	5.191806083966041	2.2216100452319805	10.305203014560428	2.6298480920846568	0.0	15.98815597405442	7.3720307610270215	0.0	9.85853786841849	5.827914506048306	0.0	6.2951717920906205	0.0	0.0	0.0	4.786433333359925	13.314178668289221
2R_30798	0.0	0.0	0.0	0.0	2.1833346069451873	9.873130275953992	8.600948254545063	7.862021522283917	0.0	0.0	7.443706966069103	3.377237419790611	5.413892046992584	4.885555854117302	0.0	0.0	6.856045889800488	3.3612315552418406	6.896789544467051	9.649249770830318	10.78205865439908	6.006096187630445	5.490734385724091	0.0	5.533574966106853	5.05582473140931	10.32844453625284	0.0	5.450878499918236	8.393134416047673	2.2878059940517046	3.8808200172696488	11.56336725254394	7.422068283028204	2.2952098969450754	2.928643598717254	21.991313431194676	8.902341315766046	13.68269822809058	0.0	8.782908460136573	6.490064792480178	0.0	17.526026148831015	11.787587670183296	0.0	0.0	3.553502420823524	14.826895989324633
2R_30799	0.0	0.0	0.0	8.848737252011373	4.342646065443242	9.818813435671553	4.276815149847842	1.9546921897341523	3.4546192577750525	0.0	7.402755552375113	10.075972835177238	5.384107621850432	0.0	8.749638712834816	0.0	2.272775827483587	5.0141097047090515	6.858846986668459	9.596164604930703	0.0	8.959580643841438	5.460527213902503	0.0	5.503132107639063	8.380017011434532	5.135811396570922	6.6365529390085305	5.420890594501844	12.520439617675857	6.825659017378128	7.718939518056432	7.666501070243549	4.9208239427609755	6.84774852876123	2.9125317211111073	5.4675821586233075	22.133413131665478	0.0	3.6895454147989883	13.10188418196421	6.4543598232452055	9.233255107144231	10.457764227613938	17.584107717899332	0.0	0.0	7.067905788349794	22.117989150389057
2R_30800	0.0	0.0	0.0	2.135372357690245	8.383719487452925	4.738941206799812	20.64157311905729	7.547283732584643	0.0	0.0	0.0	0.0	0.0	0.0	2.815277271027869	0.0	6.581580000421221	6.45334489772739	3.3103462887045687	0.0	3.450141317788377	0.0	5.270925574530889	0.0	10.624102263358747	11.3246618779525	4.9574846119677645	4.27074471538049	8.721108711061994	8.057134753967333	10.981094946939349	5.588190588592938	7.400303116415649	4.749962000303998	8.813305976831582	0.0	10.55547111178666	0.0	0.0	7.122872398014713	10.539131373223524	14.537250250040705	2.9708853238265003	0.0	16.973548422138936	185.68033273915628	0.0	15.350607884072208	0.0
2R_30801	0.0	0.0	0.0	4.114436467237874	14.134535334218157	0.0	9.943048208471518	5.453291197570014	3.212619168092266	0.0	2.2947279772087614	0.0	2.503472316102434	0.0	2.7122387876726575	0.0	0.0	12.434307996565643	6.378376792403608	17.847884267179257	6.647733920461192	11.109268824031126	10.156021886227164	8.072735345462618	10.235262629162616	4.675792254550131	9.55208369153647	4.114436467237874	13.443069106449277	11.643368286724929	14.81086525074795	8.972773554293267	7.129453769769975	6.864171769034348	8.49074105914353	10.834021970854854	15.253715042298552	32.93270695324708	7.592524400475292	13.724353900306978	12.184081984250856	14.005190323533903	8.586454867446603	0.0	2.7253867596350596	0.0	0.0	11.502383869056864	6.8561994440993494
2R_30802	0.0	0.0	0.0	28.880616196827177	28.34716202387398	0.0	0.0	0.0	0.0	0.0	0.0	0.0	0.0	0.0	0.0	0.0	0.0	21.820149598945648	0.0	0.0	0.0	0.0	0.0	0.0	0.0	0.0	100.57394196213056	0.0	0.0	0.0	0.0	25.193168620396893	25.022019377051805	0.0	0.0	0.0	0.0	0.0	0.0	0.0	28.50805922834385	28.087757389186777	0.0	0.0	76.52163266555455	0.0	0.0	46.13663364052641	96.25194910196932
2R_30803	0.0	0.0	0.0	6.493654076553688	0.0	14.411090775460794	9.41563434697868	8.606716107469195	0.0	0.0	7.243358745450266	9.859016070196196	0.0	7.131090842966249	4.28062034750076	0.0	3.3357573169836745	2.453072718887679	5.033371251396761	0.0	5.245929158972637	8.766662137224563	0.0	19.111323459149546	0.0	9.839493266096797	0.0	0.0	2.6520837421962438	6.125424185624855	6.678688305616777	19.825928349094948	14.065172382752722	3.6111512350137223	6.700302183628482	4.274728234152514	0.0	0.0	7.988656108326177	0.0	6.409886609105885	6.315383959556281	9.034443817052514	10.23258669559078	12.904113831489479	282.32636928289105	0.0	2.593394623892945	0.0
2R_30804	0.0	0.0	0.0	0.0	0.0	0.0	0.0	0.0	0.0	0.0	0.0	0.0	0.0	0.0	0.0	0.0	63.18316800404372	0.0	0.0	0.0	0.0	0.0	0.0	0.0	0.0	0.0	0.0	61.49872390147904	0.0	0.0	0.0	0.0	0.0	0.0	63.45580303318739	0.0	0.0	0.0	0.0	0.0	0.0	0.0	0.0	0.0	81.4730324262669	0.0	0.0	0.0	0.0
2R_30805	0.0	0.0	0.0	16.084281635771443	7.893594348186447	0.0	7.773933999300346	3.5530289571860014	12.558869701726845	0.0	0.0	6.105006105006105	14.679976512037582	0.0	15.904150983406671	0.0	8.262414277451871	3.0380362133916634	12.467273407305822	0.0	0.0	0.0	9.925558312655086	15.779092702169626	0.0	3.0464584920030466	0.0	8.042140817885722	0.0	15.172204521316948	8.271298593879239	14.030656985513346	6.967670011148272	0.0	12.447099825740604	0.0	0.0	0.0	9.893643334157805	0.0	3.9691990156386443	15.642720269054788	0.0	6.336332530731212	0.0	0.0	0.0	6.423638991488678	0.0
2R_30806	0.0	0.0	0.0	0.0	0.0	0.0	0.0	0.0	0.0	0.0	0.0	0.0	0.0	0.0	0.0	0.0	0.0	0.0	0.0	0.0	0.0	0.0	0.0	0.0	0.0	0.0	0.0	0.0	0.0	0.0	0.0	0.0	0.0	0.0	0.0	0.0	0.0	0.0	0.0	0.0	0.0	0.0	0.0	0.0	0.0	0.0	0.0	0.0	0.0
2R_30807	0.0	0.0	0.0	0.0	0.0	0.0	0.0	0.0	0.0	0.0	0.0	0.0	0.0	0.0	0.0	0.0	0.0	0.0	0.0	0.0	0.0	0.0	0.0	0.0	0.0	0.0	0.0	0.0	0.0	0.0	0.0	0.0	0.0	0.0	0.0	0.0	0.0	0.0	0.0	0.0	0.0	0.0	0.0	0.0	0.0	0.0	0.0	0.0	0.0
2R_30808	0.0	0.0	0.0	0.0	0.0	0.0	0.0	0.0	0.0	0.0	0.0	0.0	0.0	0.0	0.0	0.0	0.0	0.0	0.0	0.0	0.0	0.0	0.0	0.0	0.0	0.0	0.0	0.0	0.0	0.0	0.0	0.0	0.0	0.0	0.0	0.0	0.0	0.0	0.0	0.0	0.0	0.0	0.0	0.0	0.0	0.0	0.0	0.0	0.0
2R_30809	0.0	0.0	0.0	0.0	77.73994433819986	0.0	0.0	0.0	0.0	0.0	0.0	0.0	0.0	0.0	0.0	0.0	0.0	0.0	0.0	0.0	0.0	213.85342486259918	0.0	0.0	0.0	0.0	0.0	0.0	0.0	0.0	0.0	0.0	0.0	0.0	0.0	0.0	0.0	0.0	0.0	0.0	0.0	0.0	0.0	0.0	0.0	0.0	0.0	0.0	0.0
2R_30810	0.0	0.0	0.0	6.719012251446938	0.0	7.455609302214613	0.0	8.905406769296532	5.246314464088977	0.0	3.7473674743492693	20.40233402701269	0.0	0.0	8.858353161280492	0.0	10.354568021228244	12.691025313011448	0.0	0.0	10.85597165288682	4.535451812638671	0.0	0.0	16.71452592590116	5.090483341393265	15.598871889584943	3.359506125723469	5.488245276267291	6.338003174071988	0.0	0.0	2.910659066353712	0.0	10.399247926389963	0.0	8.303275476109814	0.0	4.132948693574918	5.603082143425455	9.948506530199687	6.534555382317231	0.0	10.587702172172976	13.351942974741686	0.0	0.0	13.41698375471607	0.0
2R_30811	0.0	0.0	0.0	5.688130067057365	0.0	0.0	10.996859846670782	0.0	35.53107859030446	0.0	19.034506387663104	0.0	6.922005609593346	12.492988310310839	7.499236952640069	0.0	11.687854799442256	12.892645519289976	0.0	0.0	0.0	0.0	0.0	0.0	0.0	0.0	0.0	5.688130067057365	9.292393525431887	10.731156625523413	0.0	14.88562629039773	4.928167037264828	0.0	17.60743174479084	14.977829068521322	14.0586470520423	0.0	0.0	18.973657922023957	0.0	11.063947959614376	0.0	17.926512056475683	7.535590594377244	0.0	0.0	0.0	37.91426069087366
2R_30812	0.0	0.0	0.0	0.0	0.0	22.181506834122256	9.66167705457978	0.0	15.608537870215008	0.0	11.148955621582148	0.0	0.0	21.95230641907392	0.0	0.0	20.537549829230272	7.5515240485834845	15.494699263381996	0.0	0.0	0.0	0.0	0.0	24.864055775049916	0.0	11.602220200857635	0.0	16.328316730156605	0.0	0.0	0.0	8.659628120929975	0.0	10.313084622984565	13.159297240890147	0.0	20.000480011520274	0.0	0.0	39.46431143656014	29.16185901018818	41.71736485312012	0.0	13.241315021477412	0.0	0.0	0.0	33.310903991312514
2R_30813	0.0	0.0	0.0	6.909968977694275	0.0	15.335000759082536	3.3397601451058985	0.0	0.0	0.0	7.707737990862476	0.0	0.0	0.0	13.665166079595949	0.0	3.5496161800024564	7.83102526915234	5.356065905319751	0.0	11.16450224183205	9.32870194377498	0.0	13.557713491619639	0.0	7.852735042175731	0.0	6.909968977694275	2.8221115829054537	0.0	7.106865943187713	6.027711196684518	0.0	11.52799766365914	10.694798264020346	4.548785497016224	0.0	0.0	4.250408570523842	0.0	0.0	6.720269778509989	0.0	5.444304223364559	22.885683265805312	0.0	0.0	5.519319688655176	11.514608583910405
2R_30814	0.0	0.0	0.0	0.0	10.535598205998337	0.0	0.0	9.484471548956472	33.52470351590328	0.0	0.0	0.0	0.0	0.0	0.0	0.0	0.0	0.0	0.0	0.0	0.0	0.0	0.0	0.0	26.702055791275374	0.0	0.0	0.0	8.767669045043023	0.0	11.039720915855247	18.726749569987014	9.299764901943279	0.0	0.0	14.13205843323521	26.529561890814936	42.95790983993883	0.0	17.902250133819322	21.190795566037934	10.439187037870239	0.0	0.0	0.0	0.0	0.0	8.57364547118612	0.0
2R_30815	0.0	0.0	0.0	6.802070958524033	3.338214916279239	7.5477736332114125	6.5752206890634035	15.025821874892001	0.0	0.0	3.7936914704537825	0.0	8.27758380639725	0.0	4.483928926139378	0.0	0.0	17.9870719205362	0.0	0.0	10.990170391601753	9.183035810625599	8.395072092681596	13.34601204477587	8.46057330536832	0.0	3.947925286303542	3.4010354792620165	8.334134336244539	12.832703889207568	0.0	14.833973715978653	0.0	7.565326595149113	7.018533842317408	0.0	0.0	6.805628527016984	12.552117437610745	17.017038025705936	6.7143249451271805	6.615333880862468	0.0	0.0	0.0	0.0	0.0	8.149704641120964	11.334809881233863
2R_30816	0.0	0.0	0.0	0.0	12.653110545798251	0.0	0.0	5.695360843824663	30.197035657666273	0.0	0.0	0.0	0.0	0.0	0.0	0.0	13.244313884941349	19.479393723349755	0.0	0.0	0.0	0.0	0.0	0.0	0.0	4.883349000744711	0.0	12.891224492295239	10.529851602801362	24.320426482998805	6.629277541333546	5.622643058312994	16.753337264783145	0.0	33.253657569796104	8.486205249057395	0.0	0.0	7.929553843652988	0.0	0.0	18.80598306082419	0.0	20.313766436376266	0.0	0.0	0.0	5.148415961119163	0.0
2R_30817	0.0	0.0	0.0	0.0	0.0	0.0	12.728103525302833	17.451905457210835	0.0	0.0	14.68741508838152	0.0	0.0	0.0	0.0	0.0	6.7639411591230685	0.0	10.20620618985993	0.0	21.274423037647217	8.888114635347321	0.0	0.0	0.0	9.975808663989824	0.0	13.167233077142868	5.377650913017572	12.420570451959717	6.771214214132878	0.0	5.7040119738619355	7.322359557143694	0.0	0.0	0.0	13.17411970532129	24.297990556181002	10.980347374269531	25.994754258590618	6.402876684436784	9.159606136936112	10.374347972229945	0.0	0.0	0.0	0.0	21.94156522349678
2R_30818	0.0	0.0	0.0	12.213531615947941	0.0	0.0	0.0	0.0	0.0	0.0	40.87082095855699	0.0	0.0	0.0	0.0	0.0	0.0	9.227680087404584	0.0	0.0	39.46703713058853	0.0	0.0	0.0	0.0	0.0	0.0	12.213531615947941	0.0	0.0	0.0	42.616481498054554	10.581741839360692	0.0	0.0	16.080169292022305	30.18667439445531	0.0	0.0	0.0	0.0	0.0	0.0	0.0	16.180391953814688	0.0	0.0	0.0	0.0
2R_30819	0.0	0.0	0.0	0.0	0.0	0.0	0.0	0.0	0.0	0.0	0.0	0.0	0.0	0.0	0.0	0.0	0.0	0.0	0.0	0.0	0.0	0.0	0.0	0.0	0.0	0.0	0.0	0.0	0.0	0.0	0.0	0.0	0.0	0.0	0.0	0.0	0.0	0.0	0.0	0.0	0.0	0.0	0.0	0.0	0.0	0.0	0.0	0.0	0.0
2R_30820	0.0	0.0	0.0	0.0	0.0	31.185290522166504	13.583486826734477	0.0	21.94426157559798	0.0	0.0	0.0	0.0	0.0	0.0	0.0	0.0	10.616793218841837	21.7842142869591	0.0	0.0	0.0	0.0	27.5709953129308	0.0	0.0	0.0	0.0	0.0	0.0	0.0	12.257966452397415	0.0	15.628907226806703	14.499309832851957	18.500839938133193	0.0	0.0	0.0	0.0	13.870856775081283	0.0	0.0	44.286195107261165	18.616149882345933	0.0	0.0	0.0	0.0
2R_30821	0.0	0.0	0.0	0.0	0.0	0.0	2.3925459751634586	6.560990972076422	7.730364873222016	0.0	16.56506758547575	11.273448773448774	15.059950651553704	0.0	6.526324582837333	0.0	2.5428831819809266	7.480013404184021	0.0	0.0	7.9980548730548735	6.6829195269562245	12.218963831867057	9.712509712509712	0.0	11.251125112511252	8.619263018534863	9.900362749291133	8.086846259348395	14.008427469965932	10.182469859889215	0.0	2.1444060166886256	2.7528188865398167	7.661567127586546	6.517341341842375	0.0	4.952770381640675	12.179674559095782	8.256056643153418	12.215811364418176	9.628568347429557	0.0	3.9002046827417503	6.557961890371863	0.0	72.84382284382285	3.9539444549882963	0.0
2R_30822	0.0	0.0	0.0	10.249787316913173	3.35348779498117	15.164611861759397	0.0	3.018913493033857	16.00640256102441	0.0	3.8110482288153356	0.0	4.157727552428945	15.007916676046612	9.00888726728918	0.0	3.5101760002246514	2.581337959090956	0.0	29.641486224119276	0.0	4.612524849977628	8.43348091924942	0.0	0.0	2.588494143532	7.931975379148422	3.416595772304391	13.953773937699191	6.445707803173866	0.0	5.960736627832467	0.0	15.199878400972793	14.101289562930528	13.494730307814798	0.0	0.0	8.406363617258263	17.09489375523531	3.3725220394315274	13.291200228608643	4.753416518122401	0.0	18.1051183169482	0.0	0.0	5.457993914336785	0.0
2R_30823	0.0	0.0	0.0	0.0	0.0	0.0	0.0	0.0	0.0	0.0	0.0	0.0	0.0	0.0	0.0	0.0	0.0	0.0	0.0	0.0	0.0	0.0	0.0	0.0	0.0	0.0	0.0	0.0	0.0	0.0	0.0	0.0	0.0	0.0	0.0	0.0	0.0	0.0	0.0	0.0	0.0	0.0	0.0	0.0	0.0	0.0	0.0	0.0	0.0
2R_30824	0.0	0.0	0.0	4.987969018726831	0.0	0.0	4.821619369795061	4.407383248417749	7.789375292101573	0.0	5.563839494358266	0.0	0.0	0.0	0.0	0.0	5.124589007961561	0.0	0.0	0.0	0.0	0.0	0.0	0.0	0.0	7.558007709167863	11.580078559252945	0.0	8.148577910183114	9.410241353870244	0.0	13.053330687858313	8.643102113065604	22.190662169359133	0.0	0.0	12.328145649643963	0.0	6.1363245870253555	8.31907997630726	4.923624733139539	14.553103303748491	0.0	7.859954475143679	0.0	0.0	0.0	11.95238171126233	0.0
2R_30825	0.0	0.0	0.0	10.830231073810191	3.5433952529842476	16.023381318019254	0.0	6.379748127543924	5.637614161686774	0.0	12.080601775043087	10.96202753661317	8.786357949193762	0.0	4.7595295300250156	0.0	11.126870055960737	0.0	5.596497040572364	0.0	11.665671196057936	4.873731367724981	0.0	0.0	8.980594730905459	0.0	4.1905809150887725	3.610077024603397	14.743973843010883	0.0	3.7129448107883323	9.447438232648835	9.383257266394427	8.03032249775151	11.174882440236729	0.0	0.0	7.223930280404078	8.882414595583663	0.0	7.1270148070859625	10.532909020945041	10.04520341536916	0.0	0.0	0.0	106.2473438164046	14.417698012664504	0.0
2R_30826	0.0	0.0	0.0	0.0	8.9699935774846	0.0	0.0	0.0	0.0	0.0	10.193887744908153	0.0	22.242388654602397	20.07177667338402	12.048599229853536	0.0	9.389107133468036	0.0	0.0	0.0	0.0	0.0	0.0	0.0	0.0	0.0	0.0	0.0	0.0	17.241141501496532	18.79840589518009	15.943928392628804	7.917806830850309	0.0	0.0	12.032014784939767	0.0	0.0	22.485553032176824	0.0	9.020906853724192	8.88790924378113	0.0	0.0	12.107006566840361	0.0	0.0	21.898769289165948	0.0
2R_30827	0.0	0.0	0.0	0.0	0.0	0.0	10.015970464906294	4.577738002320912	0.0	0.0	5.778893746370133	15.731432976229804	0.0	22.75729684276642	13.660651654065854	0.0	0.0	0.0	8.031444712337745	0.0	0.0	13.988430169406884	25.576265225870394	0.0	0.0	0.0	6.013836635330569	5.180764649777719	0.0	9.773967233752247	0.0	4.5192899110920095	0.0	0.0	16.03689769421485	0.0	25.609309496188054	0.0	0.0	8.640630143875132	5.113933320446222	5.038537252173247	28.831426254617533	8.163758463776587	13.726873649618804	0.0	0.0	8.276244488538437	0.0
2R_30828	0.0	0.0	0.0	0.0	0.0	0.0	6.528497544632073	0.0	10.546854400675	0.0	7.533467429053571	10.253886222878473	0.0	0.0	0.0	0.0	0.0	20.410579211416863	0.0	29.296817779652773	10.91207486556324	0.0	0.0	0.0	0.0	10.233581497684654	0.0	6.753735828973798	0.0	0.0	13.892361979383734	5.8914257368111596	17.554207392427816	7.51156781443423	13.937321079640641	0.0	0.0	13.514536235174555	0.0	0.0	0.0	19.704977083111654	0.0	0.0	0.0	0.0	0.0	5.394528868821242	0.0
2R_30829	0.0	0.0	0.0	15.588642738446476	10.200469833640538	0.0	0.0	9.182778616981711	0.0	0.0	0.0	0.0	12.646765716135754	22.825161545080835	0.0	0.0	0.0	0.0	0.0	0.0	8.395572510880662	7.015072584956036	12.826268197268003	10.195238823469438	0.0	0.0	6.031770541797757	0.0	8.488776987944238	0.0	5.344278415528335	4.532766918779162	0.0	0.0	5.361573814931339	0.0	0.0	10.397863862848016	6.392513088670548	8.666397430586489	5.129183618618526	0.0	7.229351165732875	16.376207335885837	6.883904330251179	0.0	152.9285823520416	12.451387707159963	17.317696607809587
2R_30830	0.0	0.0	0.0	0.0	0.0	0.0	0.0	0.0	0.0	0.0	0.0	0.0	0.0	0.0	0.0	0.0	0.0	0.0	0.0	0.0	0.0	0.0	0.0	0.0	0.0	0.0	0.0	0.0	0.0	0.0	0.0	0.0	0.0	0.0	0.0	0.0	0.0	0.0	0.0	0.0	0.0	0.0	0.0	0.0	0.0	0.0	0.0	0.0	0.0
2R_30831	0.0	0.0	0.0	24.833213926963037	0.0	0.0	0.0	10.971348323852261	19.390178874400117	0.0	0.0	0.0	22.66504687131693	0.0	16.370068312295068	0.0	0.0	0.0	9.624379708727773	0.0	10.03081466264364	0.0	0.0	0.0	0.0	0.0	7.2066047090837815	12.416606963481518	5.071086490422746	23.425018857140184	0.0	0.0	0.0	6.904932884052368	12.811741705037834	8.173767763640793	0.0	24.84620200956082	0.0	10.354389329180533	24.512868030072386	6.037867087224236	43.18721658389117	9.782936211342728	8.224712299563762	0.0	0.0	24.794331024154637	0.0
2R_30832	0.0	0.0	0.0	6.481576604619614	0.0	0.0	0.0	0.0	0.0	0.0	3.614943453247032	14.761019100758716	3.943783729210344	0.0	4.272658871342977	0.0	13.318212722489067	0.0	15.072029227679078	0.0	10.472344632295034	13.125535685925183	0.0	0.0	8.061935009517114	2.455298226660856	3.761910207717634	6.481576604619614	0.0	6.114031580195918	3.3331333453326133	8.481023286345637	2.807802546339973	3.6044348966968958	13.375680738551587	0.0	0.0	0.0	11.960697149167835	0.0	3.1989824676566876	6.303638050146071	0.0	10.213555226225141	4.29337120659187	0.0	0.0	12.942855996489898	0.0
2R_30833	0.0	0.0	0.0	0.0	0.0	0.0	0.0	0.0	0.0	0.0	0.0	0.0	0.0	0.0	0.0	0.0	0.0	29.695090807587686	0.0	0.0	0.0	0.0	0.0	0.0	0.0	0.0	0.0	39.30369572650916	0.0	0.0	0.0	0.0	0.0	0.0	0.0	51.746710202898846	0.0	0.0	0.0	0.0	0.0	38.22469238678802	54.68215994531784	0.0	0.0	0.0	0.0	0.0	0.0
2R_30834	0.0	0.0	0.0	0.0	0.0	0.0	0.0	0.0	0.0	0.0	0.0	0.0	0.0	0.0	0.0	0.0	0.0	0.0	0.0	0.0	0.0	0.0	0.0	0.0	0.0	0.0	0.0	0.0	0.0	0.0	0.0	0.0	0.0	0.0	0.0	0.0	0.0	0.0	378.2863627766219	0.0	0.0	0.0	0.0	0.0	0.0	0.0	0.0	0.0	0.0
2R_30835	0.0	0.0	0.0	8.64746324503841	29.707075503927488	0.0	4.179534408225993	3.8204612442860224	0.0	0.0	9.645829263999113	6.564522693554951	0.0	0.0	0.0	0.0	8.884316427367603	6.533411211594975	6.702835165218184	0.0	13.971788165336553	11.674380513591023	10.672643346940953	0.0	0.0	3.275761819358115	0.0	4.323731622519205	7.063448841912246	0.0	0.0	11.31504595605915	3.746059145778641	4.808894531325138	13.38397830724796	0.0	0.0	0.0	0.0	0.0	8.535911861588481	4.205032330391072	6.015489886457628	20.439782357197462	11.456092235289805	0.0	0.0	3.4535693502627303	0.0
2R_30836	0.0	0.0	0.0	0.0	8.157132474278523	6.14781561963219	2.677825701931757	7.3433030911634365	0.0	0.0	3.090039104444867	4.205886558827736	0.0	0.0	14.609006379387862	0.0	0.0	4.185953447174524	0.0	0.0	4.475859006860597	0.0	0.0	0.0	0.0	23.08656938825838	9.646997082748083	11.08085115341965	2.262774152059328	5.226249570140974	11.396595836823542	2.416514849121271	9.60039323210679	6.16211286525924	0.0	14.588897630070054	6.846792072510267	11.086646577663068	0.0	0.0	16.406863975612836	10.776648834007009	3.854121501180325	4.3652529358508625	14.679825662390435	0.0	0.0	0.0	9.232433909621859
2R_30837	0.0	0.0	0.0	0.0	7.692408285339116	17.392695763487165	0.0	13.849887989030888	0.0	0.0	17.483969385569605	0.0	9.537216124762045	0.0	0.0	0.0	24.155484019536953	0.0	12.14951681371632	33.996607138607565	12.662587625106365	0.0	0.0	15.376926921154807	0.0	0.0	0.0	0.0	0.0	0.0	8.060485886089214	0.0	0.0	8.716571946584846	8.086571600930926	20.63661906142593	0.0	0.0	0.0	0.0	0.0	15.244030247204817	0.0	0.0	10.382620324186936	0.0	0.0	6.259918057672625	0.0
2R_30838	0.0	0.0	0.0	0.0	0.0	0.0	0.0	0.0	0.0	0.0	0.0	0.0	0.0	0.0	0.0	0.0	0.0	0.0	0.0	0.0	0.0	0.0	0.0	0.0	0.0	0.0	0.0	0.0	83.72264362619514	0.0	0.0	0.0	0.0	0.0	0.0	0.0	0.0	0.0	0.0	0.0	0.0	0.0	0.0	0.0	0.0	0.0	0.0	0.0	0.0
2R_30839	0.0	0.0	0.0	24.71579920390411	3.0324091763127603	0.0	5.9728807323229605	2.7298685841263604	9.649249770830318	0.0	6.892321264878798	0.0	0.0	6.7854942418295865	4.0731671155296825	0.0	9.522285958056235	2.334188580029056	4.789437183657674	13.401735792819887	4.991693821481055	4.17090013029892	0.0	0.0	0.0	2.340659597874681	7.1725309279533604	9.26842470146404	5.047109722146515	0.0	3.1775083250718112	5.390027801763401	0.0	6.872285447248337	6.375583047069655	8.135121107547928	0.0	0.0	0.0	0.0	6.099241986205954	12.018638504592921	0.0	0.0	4.092912385480312	0.0	0.0	4.935420028921561	10.296455548142108
2R_30840	0.0	0.0	0.0	5.725510987541861	2.8098775061999945	6.353191716454512	5.534564183510652	5.059077376058928	0.0	0.0	0.0	13.039169665675688	3.483747620600375	0.0	11.322779999139469	0.0	0.0	4.325790884347385	4.437966985076004	0.0	13.876143394215683	0.0	7.0663887220436	11.233746173505208	7.121523094387243	8.675566351815904	13.292357426174247	2.8627554937709303	2.3383651834260415	0.0	2.944328634184833	4.994483592871672	4.960553677159229	12.735933161822768	0.0	3.7690648723907705	0.0	11.457011003313367	0.0	0.0	2.825826243335289	2.7841643414254142	19.91436821666833	0.0	11.377668821849978	0.0	0.0	0.0	0.0
2R_30841	0.0	0.0	0.0	0.0	0.0	0.0	0.0	0.0	0.0	0.0	0.0	0.0	0.0	0.0	0.0	0.0	0.0	0.0	0.0	0.0	0.0	0.0	0.0	0.0	0.0	0.0	0.0	0.0	0.0	0.0	0.0	0.0	0.0	0.0	0.0	0.0	0.0	0.0	0.0	0.0	0.0	0.0	0.0	0.0	0.0	0.0	0.0	0.0	0.0
2R_30842	0.0	0.0	0.0	0.0	0.0	0.0	0.0	0.0	0.0	0.0	0.0	0.0	0.0	0.0	0.0	0.0	0.0	0.0	0.0	0.0	0.0	0.0	0.0	0.0	0.0	0.0	0.0	0.0	0.0	0.0	0.0	0.0	0.0	0.0	0.0	0.0	0.0	0.0	0.0	0.0	0.0	0.0	0.0	0.0	0.0	0.0	0.0	0.0	0.0
2R_30843	0.0	0.0	0.0	0.0	0.0	0.0	0.0	0.0	0.0	0.0	0.0	0.0	0.0	0.0	0.0	0.0	0.0	0.0	0.0	0.0	0.0	0.0	0.0	0.0	0.0	0.0	0.0	0.0	0.0	0.0	0.0	0.0	0.0	0.0	0.0	0.0	0.0	0.0	0.0	0.0	0.0	0.0	0.0	0.0	0.0	0.0	0.0	0.0	0.0
2R_30844	0.0	0.0	0.0	0.0	13.139145521949272	0.0	6.46998348213217	5.914132707223817	0.0	0.0	14.931891908034478	0.0	8.145100070699469	44.10136846546349	0.0	0.0	6.876529168173772	10.113820940868536	0.0	0.0	0.0	18.072120410923873	0.0	0.0	0.0	10.14185925634817	0.0	0.0	0.0	0.0	6.883923285558906	5.838621664906322	11.597914231104678	0.0	0.0	0.0	0.0	0.0	24.70243854239144	0.0	19.82058407297146	0.0	0.0	10.547032381498818	0.0	0.0	0.0	0.0	22.30678974066126
2R_30845	0.0	0.0	0.0	4.521964992755812	0.0	0.0	4.37115666050625	11.986862398810903	7.061648188687239	0.0	0.0	0.0	16.508624105232574	0.0	0.0	0.0	0.0	10.24943013168468	21.030435245887848	0.0	7.306181614140092	0.0	0.0	17.744654422855117	0.0	10.277844393435883	0.0	0.0	0.0	0.0	13.95245005022882	7.889210242719443	3.917807532220049	10.05874305946729	4.6658678700873075	5.953557488741823	0.0	0.0	0.0	7.541864892015579	13.390896333036947	0.0	6.291286568103176	0.0	11.981328297980427	0.0	0.0	10.835723212286265	0.0
2R_30846	0.0	0.0	0.0	9.632785377688672	12.606477460248625	7.125877195482763	3.103843427239082	2.837185285222237	20.05716291430577	0.0	0.0	14.625014625014625	19.537233277691293	7.052245858216008	0.0	0.0	0.0	7.277850879746615	9.955439453008333	0.0	0.0	17.339466880751285	31.703257509709122	0.0	0.0	0.0	0.0	0.0	0.0	0.0	0.0	0.0	8.34579638927465	17.856122507285296	16.565550546133068	16.909858616672107	15.87210889536471	19.275646890709655	27.651153053082314	0.0	6.339015626941323	3.1227789234906673	4.467277194549922	5.059724993827135	12.761439354237138	0.0	0.0	2.5647207275599757	10.701230213425335
2R_30847	0.0	0.0	0.0	0.0	0.0	0.0	0.0	0.0	0.0	0.0	0.0	0.0	0.0	0.0	0.0	0.0	0.0	0.0	0.0	0.0	0.0	0.0	0.0	0.0	0.0	0.0	0.0	0.0	0.0	0.0	0.0	0.0	0.0	0.0	0.0	0.0	0.0	0.0	0.0	0.0	0.0	0.0	0.0	0.0	0.0	0.0	0.0	0.0	0.0
2R_30848	0.0	0.0	0.0	0.0	0.0	0.0	0.0	0.0	0.0	0.0	0.0	0.0	0.0	0.0	0.0	0.0	0.0	0.0	0.0	0.0	0.0	0.0	0.0	0.0	0.0	0.0	0.0	0.0	0.0	0.0	0.0	0.0	0.0	0.0	0.0	0.0	0.0	0.0	0.0	0.0	0.0	0.0	0.0	0.0	0.0	0.0	0.0	0.0	0.0
2R_30849	0.0	0.0	0.0	0.0	0.0	0.0	0.0	0.0	0.0	0.0	0.0	0.0	0.0	0.0	0.0	0.0	0.0	0.0	0.0	0.0	0.0	0.0	0.0	0.0	0.0	0.0	0.0	0.0	0.0	0.0	0.0	0.0	0.0	0.0	0.0	0.0	0.0	0.0	0.0	0.0	0.0	0.0	0.0	0.0	0.0	0.0	0.0	0.0	0.0
2R_30850	0.0	0.0	0.0	0.0	9.49275916063125	0.0	4.674428399209274	21.364188919249774	0.0	0.0	0.0	0.0	17.653995805410595	10.62077359590718	19.126176020748076	0.0	4.968149195507601	3.653512560045479	0.0	0.0	0.0	13.056730842674881	0.0	0.0	0.0	0.0	11.226570148100913	14.507099532726324	11.849735869387471	0.0	0.0	4.21828262746701	25.137754896834654	5.3783103500204374	9.979173464978592	12.733233037901105	11.951800777823195	0.0	11.8979984592092	8.065121013108241	4.773319815291616	4.702945501797231	6.72777731057102	0.0	0.0	0.0	0.0	0.0	16.11619129274417
2R_30851	0.0	0.0	0.0	0.0	0.0	0.0	10.312361427643316	0.0	0.0	0.0	11.899803653239722	0.0	0.0	0.0	0.0	0.0	21.920690940178435	0.0	0.0	0.0	0.0	14.40237351115464	0.0	20.931449502878074	0.0	0.0	0.0	21.336291965819264	0.0	0.0	10.97213078779899	9.306048000595588	0.0	0.0	11.007639301675363	0.0	0.0	0.0	0.0	0.0	0.0	10.375273647842462	0.0	0.0	0.0	0.0	0.0	0.0	0.0
2R_30852	0.0	0.0	0.0	0.0	0.0	0.0	0.0	0.0	0.0	0.0	0.0	0.0	0.0	0.0	0.0	0.0	0.0	0.0	0.0	0.0	0.0	0.0	0.0	0.0	0.0	0.0	0.0	0.0	0.0	0.0	0.0	0.0	0.0	0.0	0.0	0.0	0.0	0.0	0.0	0.0	0.0	0.0	0.0	0.0	0.0	0.0	0.0	0.0	0.0
2R_30853	0.0	0.0	0.0	0.0	0.0	0.0	0.0	0.0	0.0	0.0	0.0	0.0	0.0	0.0	0.0	0.0	0.0	0.0	0.0	0.0	0.0	0.0	0.0	0.0	0.0	0.0	0.0	0.0	0.0	0.0	0.0	0.0	0.0	0.0	0.0	0.0	0.0	0.0	0.0	0.0	0.0	0.0	0.0	0.0	0.0	0.0	0.0	0.0	0.0
2R_30854	0.0	0.0	0.0	0.0	0.0	0.0	0.0	0.0	0.0	0.0	0.0	0.0	0.0	0.0	0.0	0.0	0.0	0.0	0.0	0.0	0.0	0.0	0.0	0.0	0.0	0.0	0.0	0.0	0.0	0.0	0.0	0.0	0.0	0.0	0.0	0.0	0.0	0.0	0.0	0.0	0.0	0.0	0.0	0.0	0.0	0.0	0.0	0.0	1742.1602787456445
2R_30855	0.0	0.0	0.0	0.0	0.0	0.0	0.0	0.0	0.0	0.0	0.0	0.0	0.0	0.0	0.0	0.0	0.0	0.0	0.0	0.0	0.0	0.0	0.0	0.0	0.0	0.0	0.0	0.0	0.0	0.0	0.0	0.0	0.0	0.0	0.0	0.0	0.0	0.0	0.0	0.0	0.0	0.0	0.0	0.0	0.0	0.0	0.0	0.0	0.0
2R_30856	0.0	0.0	0.0	0.0	0.0	0.0	0.0	0.0	0.0	0.0	0.0	0.0	0.0	0.0	0.0	0.0	0.0	0.0	0.0	0.0	0.0	0.0	0.0	0.0	0.0	0.0	0.0	0.0	0.0	0.0	0.0	0.0	0.0	0.0	0.0	0.0	0.0	0.0	0.0	0.0	0.0	0.0	0.0	0.0	0.0	0.0	0.0	0.0	0.0
2R_30857	0.0	0.0	0.0	0.0	0.0	0.0	0.0	0.0	0.0	0.0	0.0	0.0	0.0	0.0	0.0	0.0	0.0	0.0	0.0	0.0	0.0	0.0	0.0	0.0	0.0	0.0	0.0	0.0	0.0	0.0	0.0	0.0	0.0	0.0	0.0	0.0	0.0	0.0	0.0	0.0	0.0	0.0	0.0	0.0	0.0	0.0	0.0	0.0	0.0
2R_30858	0.0	0.0	0.0	0.0	0.0	24.735454316089424	0.0	0.0	0.0	0.0	12.432630682489261	0.0	0.0	0.0	0.0	0.0	0.0	8.420995900659195	0.0	0.0	0.0	30.094511814352973	27.51220854254075	0.0	0.0	0.0	0.0	11.145824161248868	0.0	0.0	0.0	19.44547343408033	0.0	0.0	0.0	0.0	0.0	0.0	0.0	18.58933009631132	0.0	0.0	0.0	0.0	14.765901399216816	0.0	0.0	0.0	0.0
2R_30859	0.0	0.0	0.0	0.0	4.831295975820329	0.0	0.0	13.047846452942943	7.686690495407202	0.0	5.490493211005145	0.0	11.97989294767662	0.0	0.0	0.0	20.22813288265053	0.0	15.261257466570216	21.35191804279778	0.0	6.645162919459296	24.299860275803415	0.0	0.0	11.187559433909493	0.0	9.844428496470279	8.041157862402923	9.28618920796235	0.0	17.17500384290711	8.529162913834984	0.0	10.157708583466906	0.0	0.0	0.0	0.0	24.628236766016972	14.576154577204061	4.7870848281005705	0.0	0.0	0.0	0.0	0.0	0.0	0.0
2R_30860	0.0	0.0	0.0	0.0	0.0	0.0	0.0	0.0	0.0	0.0	0.0	0.0	0.0	0.0	0.0	0.0	0.0	0.0	0.0	0.0	0.0	0.0	0.0	0.0	0.0	0.0	0.0	0.0	0.0	0.0	0.0	0.0	0.0	0.0	0.0	0.0	0.0	0.0	0.0	0.0	0.0	0.0	0.0	0.0	0.0	0.0	0.0	0.0	0.0
[truncated: 124 more columns]
