# Supplementary material for: Convergence of topological domain boundaries, insulators, and polytene interbands revealed by high-resolution mapping of chromatin contacts in the early Drosophila melanogaster embryo
Source: eLife. 2017 Nov 17;6:e29550. doi: 10.7554/eLife.29550 (PMC5739541; doi:10.7554/eLife.29550)
Supplement: Supplementary file 3. [file elife-29550-supp3.zip › local_HiC_maps/nc14_anterior_dm3_CompressedBinCounts_500bp_VCnorm_chr2R_4119816-4133364.txt]

2R_8159	2R_8160	2R_8161	2R_8162	2R_8163	2R_8164	2R_8165	2R_8166	2R_8167	2R_8168	2R_8169	2R_8170	2R_8171	2R_8172	2R_8173	2R_8174	2R_8175	2R_8176	2R_8177	2R_8178	2R_8179	2R_8180	2R_8181	2R_8182	2R_8183	2R_8184	2R_8185	2R_8186	2R_8187	2R_8188	2R_8189	2R_8190	2R_8191	2R_8192	2R_8193	2R_8194	2R_8195	2R_8196	2R_8197	2R_8198	2R_8199	2R_8200	2R_8201	2R_8202	2R_8203	2R_8204	2R_8205	2R_8206	2R_8207	2R_8208
2R_8159	16.145060136312743	21.392204680614388	104.00840387903342	89.40025836674668	59.18082971523261	109.30323559438007	87.51356460251338	100.85754124443078	72.65277061340734	42.21012198725254	0.0	48.44969064872521	65.75647746136957	187.18179095537587	77.61196210344852	24.548431600705033	31.4151257547484	0.0	112.30907457322552	0.0	0.0	100.87641428732832	74.03797451264504	0.0	0.0	0.0	304.56698189349294	38.25613245803302	91.68087720263308	56.7934637538435	61.39903849105723	27.53235740303792	53.295458027828225	95.37925653777114	0.0	14.182677136318928	17.412259623755894	13.929807699004717	9.949862642146226	19.1490323228006	39.01775982014941	32.36281302425229	16.28848072127999	44.34375002131911	23.685569330029985	24.927896060644585	18.718179095537586	18.144852169353165	12.501937800359057
2R_8160	21.392204680614388	0.0	169.61370478734685	88.84150675195451	64.1573994867408	125.51654887421311	128.83941455370027	89.09082809924719	48.132460531382364	103.867050175775	485.9086491739553	78.46158235612998	95.047999239616	124.00793650793652	42.34417344173442	32.526671870934166	20.812520812520813	0.0	74.40476190476191	60.32818532818533	49.193231011412834	17.821499857428	40.39424785910486	0.0	0.0	0.0	0.0	43.44803614876607	121.47716229348883	37.62566973692132	0.0	12.160124519675081	23.538827295624134	75.82650894752805	0.0	28.18807080843387	23.07124400147656	36.9139904023625	26.3671360016875	20.29797426216864	14.099599571372172	32.16054544285071	38.84802652025277	22.598257222403006	10.461126454096577	28.31096766887492	34.72222222222222	40.06988187398823	33.1301351709515
2R_8161	104.00840387903342	169.61370478734682	63.43522351797476	66.4531306069829	175.96152308028644	79.44194202327071	106.00856549209176	49.97971656502736	132.01066646185012	65.73953994274683	0.0	74.69507071222283	71.09556488092382	278.27248441674084	95.01987272766762	121.64917351551513	46.70307430770477	0.0	0.0	45.12526774325528	0.0	46.65646445310626	69.06229375732977	0.0	0.0	0.0	0.0	27.082480235205924	0.0	33.772640333763746	40.56819818376177	36.382919310871124	4.401739743616266	18.905986202411267	0.0	14.056384374642	40.26681945048447	27.611533337475063	49.30630953120547	30.36562489799048	14.061933677592906	36.08396015849679	22.600810917095707	10.142049545940443	27.387098642069404	28.235337301104106	7.420599584446423	26.974916025587802	20.651019251706188
2R_8162	89.40025836674668	88.84150675195451	66.4531306069829	15.469914111036855	74.47790985193792	121.04925494183584	161.53001227628093	58.17498103495619	83.81274221882501	58.43266887041303	0.0	67.07028071148153	82.75323316881992	259.1210613598673	107.44044007604256	45.31078668587844	108.72212364749679	0.0	0.0	21.00981578593519	102.79182599399697	46.5486936574612	90.43488326665268	270.38719446247023	0.0	0.0	0.0	45.39347060318843	0.0	7.862080243535798	0.0	0.0	36.88920695582886	0.0	0.0	68.71718754294824	16.069523185108054	77.13371128851865	27.547754031613803	26.50854847671277	24.551541542190353	39.200664843275746	31.56804808445084	14.166071691655617	21.859070202589866	24.64885244802543	25.912106135986733	25.118433413544864	23.075716039468702
2R_8163	59.18082971523261	64.1573994867408	175.96152308028644	74.47790985193792	53.78464627630966	92.27287517422576	136.09145345672292	151.24101656369209	177.54248914569783	112.52662460314271	0.0	89.69478658022481	87.64905319102314	62.375249500998	57.81120685458352	65.44288472235856	52.3428667141242	0.0	0.0	70.80433727140314	24.743900628495076	22.41026928179569	58.05161368973154	0.0	0.0	0.0	0.0	25.496452350772906	61.10228522546743	34.06587583366768	0.0	36.69881890967809	35.519667535911864	12.713426649884944	161.8384851917786	23.630718042998456	23.20939516316205	27.851274195794456	19.893767282710325	30.62927852734429	35.46007077830127	43.13749807903329	28.224913479784448	31.827006579096928	21.04753585973922	33.22724349161368	22.455089820359284	14.108437450242564	27.773766011576107
2R_8164	109.30323559438007	125.51654887421311	79.44194202327071	121.04925494183584	92.27287517422576	26.310786962215737	78.99642936139287	113.80215268152013	120.23355915381809	76.20416183586711	165.51632818577554	82.60940765653146	80.94111857388225	84.48229251148959	61.81631159377287	14.772859892719492	127.60961666071155	0.0	50.689375506893754	54.79932487231757	33.513636698772736	18.211751679123505	31.45050928202812	0.0	0.0	0.0	0.0	14.799817666246353	41.379082046443884	46.13950741461884	55.42346296881322	33.137078983056185	20.04523005710084	51.657962300019115	0.0	25.604735851943175	5.2392119386970295	25.148217305745742	35.92602472249391	27.65660726718841	28.81669985389933	21.909860642331385	23.525163396963023	18.474487656271073	10.690202215865115	25.71636965866984	20.275750202757504	19.108751453288793	33.85561258345408
2R_8165	87.51356460251338	128.83941455370027	106.00856549209175	161.53001227628096	136.09145345672292	78.99642936139287	11.712674050336387	70.86770416985571	160.44153510460785	58.10744065777623	0.0	71.32871123284544	93.60787803901577	0.0	65.99091964945625	88.70910510254772	37.840946931856024	0.0	0.0	54.84380484380485	134.16335730385316	24.302045260129095	26.23003107734082	0.0	0.0	0.0	0.0	59.247322021044646	55.21689195158583	27.364123445033684	24.652644242621463	33.16397596275023	64.19680171533854	22.977729984099412	0.0	42.70919819459677	20.97385818316051	16.779086546528404	11.985061818948862	27.679055812048144	21.3630296535942	14.618429746750325	35.31638774568434	12.326322121310733	28.53034487480885	25.73724333534084	36.075036075036074	43.712598407987166	5.019717450144166
2R_8166	100.85754124443078	89.09082809924719	49.97971656502736	58.174981034956176	151.24101656369209	113.80215268152013	70.86770416985571	35.002944622716385	0.0	131.8424670864698	0.0	95.28288086108822	87.13474205315593	0.0	66.54650269608402	68.15691767155522	81.77042788829505	0.0	58.46585594013096	47.40474805956564	38.65511136537584	56.01519131988596	45.344338101895076	0.0	0.0	0.0	0.0	51.21096870668406	143.18168801664726	23.65243223873819	63.92622061791084	66.88637247492	50.86500566219995	19.861012633590136	0.0	36.91608899140076	30.214912630558636	58.01263225067258	20.718797232383068	39.8744115533715	18.465331524715662	25.27114889803049	30.52604516090957	31.96311030895543	16.44031098492259	44.492446850991456	38.97723729342064	37.78338721139396	34.71071224645994
2R_8167	72.65277061340734	48.132460531382364	132.01066646185012	83.81274221882501	177.54248914569783	120.23355915381808	160.44153510460785	0.0	18.163192653351835	99.49528754138099	0.0	96.89938129745042	80.70113142986264	0.0	75.32925733570005	73.6452948021151	23.561344316061298	0.0	84.23180592991915	113.826764770161	55.69045020159943	40.35056571493132	26.131049827992367	0.0	0.0	0.0	0.0	57.384198687049526	0.0	34.0760782523061	0.0	68.83089350759481	73.28125478826381	28.613776961331343	0.0	10.637007852239197	34.82451924751179	0.0	14.924793963219338	57.4470969684018	10.641207223677114	72.81632930456765	39.092353731071974	25.58293270460718	5.921392332507496	42.733536103962145	33.692722371967655	31.753491296368033	0.0
2R_8168	42.210121987252535	103.86705017577499	65.73953994274683	58.43266887041303	112.5266246031427	76.20416183586711	58.10744065777622	131.8424670864698	99.49528754138099	0.0	0.0	104.55161431713721	93.77218716928559	69.91051454138702	81.8464560484531	42.786762998007354	70.39939925845967	0.0	83.89261744966443	34.0105205877018	27.733096677575016	75.3526504038902	42.29196420147891	0.0	0.0	0.0	0.0	32.65892650108591	34.241884673332414	25.454144358937377	61.15179404075767	27.421488849737095	39.81063408387437	28.498553698399803	0.0	31.78252279071739	43.355357855123735	0.0	7.432347060878355	22.886306550633094	37.09424853676437	12.087184864427112	38.93493485698711	28.02790560201393	26.538965098312122	50.5417275162465	11.185682326621922	29.366651682144397	21.790290246666082
2R_8169	0.0	485.90864917395527	0.0	0.0	0.0	165.5163281857755	0.0	0.0	0.0	0.0	0.0	0.0	0.0	0.0	207.40003318400528	0.0	0.0	0.0	0.0	0.0	0.0	0.0	0.0	0.0	0.0	0.0	0.0	0.0	0.0	129.00229624087308	0.0	0.0	0.0	0.0	0.0	0.0	0.0	0.0	0.0	0.0	0.0	0.0	73.99624099095766	0.0	0.0	0.0	0.0	0.0	0.0
2R_8170	48.44969064872521	78.46158235613	74.69507071222283	67.07028071148153	89.69478658022481	82.60940765653147	71.32871123284545	95.28288086108822	96.89938129745042	104.55161431713722	0.0	10.769823385666298	103.64730893714867	249.65048931495906	127.86976281985709	98.22314333703306	94.27361134970481	249.65048931495906	37.44757339724386	80.96772626431104	49.51745242610758	71.75582926417985	66.79935535717762	0.0	0.0	0.0	0.0	76.5351865053159	30.569447671219475	34.08628678383764	13.648318322457898	30.600672847594574	62.19666169784447	25.442088083053154	0.0	37.83180264283516	46.44660266324819	55.73592319589783	13.2704579037852	25.53969200153034	28.385053660761233	18.88396317195548	56.48364950418218	25.021916924506147	26.3251834075528	28.497558827866907	32.45456361094468	18.150288014820315	36.12752906598666
2R_8171	65.75647746136956	95.04799923961599	71.09556488092382	82.75323316881989	87.64905319102314	80.94111857388225	93.60787803901576	87.13474205315592	80.70113142986264	93.77218716928559	0.0	103.64730893714867	30.987039006927372	0.0	98.04239758964455	109.07147453726428	81.42223711085987	0.0	41.583499667332	56.19391846936757	164.9593375233005	49.80059840399042	54.82652404030202	48.21275323748638	0.0	0.0	0.0	48.564671144329346	0.0	33.6453094653508	30.311434837235172	40.77646545519787	46.04401347247835	0.0	0.0	36.75889473355315	25.78821684795783	82.52229391346506	66.31255760903443	31.196487388961774	31.520062914045575	32.952255477039316	31.36101497753827	32.8373877403381	23.3861509552658	21.096662534357893	19.405633178088266	17.915476127292145	24.687792010289876
2R_8172	187.18179095537585	124.0079365079365	278.27248441674084	259.1210613598673	62.375249500998	84.48229251148959	0.0	0.0	0.0	69.91051454138702	0.0	249.65048931495906	0.0	0.0	105.86043360433604	94.86945962355797	0.0	0.0	0.0	175.9572072072072	0.0	0.0	50.49280982388108	0.0	0.0	0.0	0.0	63.361719383617185	0.0	0.0	0.0	0.0	51.49118470917779	0.0	0.0	82.21520652459878	67.29112833763996	0.0	0.0	44.40181869849389	41.123832083168836	0.0	0.0	39.546950139205265	0.0	0.0	43.40277777777778	0.0	0.0
2R_8173	77.61196210344852	42.34417344173442	95.01987272766762	107.44044007604255	57.81120685458352	61.81631159377287	65.99091964945623	66.54650269608402	75.32925733570005	81.8464560484531	207.40003318400534	127.86976281985709	98.04239758964457	105.86043360433607	43.893350518871046	106.43890591911384	142.1342884757519	0.0	127.03252032520327	94.41606240386729	62.99133239266277	64.65727082420526	86.20723628467502	73.64204076823377	423.44173441734426	0.0	0.0	49.4530492750183	51.850008296001334	25.695579332531633	23.149434227827477	36.33207935756579	45.21177193976587	86.30659555003193	0.0	36.09448091323849	26.259952522005843	63.02388605281402	45.01706146629573	47.650732261798325	24.072487073074445	27.454124158531094	25.79340514217325	21.220314708841848	29.02324717447526	24.167899229527375	19.054878048780484	32.49569688561241	14.140911353454909
2R_8174	24.548431600705033	32.526671870934166	121.64917351551513	45.31078668587844	65.44288472235856	14.772859892719492	88.70910510254772	68.15691767155522	73.64529480211509	42.78676299800737	0.0	98.22314333703308	109.07147453726427	94.86945962355799	106.43890591911385	41.47298781357726	95.53288241812832	0.0	113.84335154826958	61.536946782848425	112.90249740324256	81.8036059029482	70.63475035471889	0.0	0.0	0.0	0.0	66.4778695172377	139.40002230400358	57.569330745016224	20.74594105663227	46.51413750695387	45.01961504627566	38.67290073826568	0.0	43.12928866864199	29.416886704979223	42.36031685517008	20.171579454842895	54.34976715006903	32.35973672118204	36.905543950812294	23.115401329597884	13.83062737108818	40.01523780255522	25.268441088795473	34.15300546448088	27.589098995205017	29.56970170084924
2R_8175	31.4151257547484	20.812520812520813	46.70307430770477	108.72212364749679	52.3428667141242	127.60961666071157	37.840946931856024	81.77042788829506	23.561344316061298	70.39939925845967	0.0	94.27361134970482	81.42223711085987	0.0	142.1342884757519	95.53288241812832	0.0	0.0	0.0	0.0	288.96723111599147	157.0286001423726	118.64044825751078	380.0547278808148	0.0	0.0	0.0	31.902404165177888	0.0	0.0	79.64700447616165	125.00267862882777	34.56750861595152	74.23574302555194	0.0	13.798356339792804	22.58723188955747	54.209356534937925	77.4419379070542	22.356160463577343	34.509509440421404	47.22877302796259	44.371871783039296	13.274500746026941	53.76872687944744	6.9292578210533025	29.13752913752914	47.07510597783233	32.4350973701623
2R_8176	0.0	0.0	0.0	0.0	0.0	0.0	0.0	0.0	0.0	0.0	0.0	249.65048931495906	0.0	0.0	0.0	0.0	0.0	0.0	0.0	0.0	0.0	311.87624750499	0.0	0.0	0.0	0.0	0.0	0.0	0.0	0.0	0.0	0.0	0.0	0.0	0.0	0.0	0.0	0.0	0.0	0.0	0.0	0.0	0.0	0.0	0.0	0.0	0.0	0.0	0.0
2R_8177	112.30907457322552	74.4047619047619	0.0	0.0	0.0	50.689375506893754	0.0	58.46585594013097	84.23180592991915	83.89261744966444	0.0	37.44757339724386	41.583499667332006	0.0	127.03252032520325	113.84335154826958	0.0	0.0	0.0	211.14864864864867	0.0	140.3443113772455	121.1827435773146	0.0	0.0	0.0	0.0	38.017031630170315	0.0	0.0	0.0	0.0	30.894710825506674	0.0	0.0	49.32912391475928	0.0	0.0	0.0	53.28218243819268	24.674299249901303	0.0	67.98404641044235	71.18451025056947	0.0	0.0	26.04166666666667	0.0	0.0
2R_8178	0.0	60.32818532818533	45.12526774325528	21.009815785935192	70.80433727140314	54.79932487231758	54.84380484380485	47.40474805956565	113.826764770161	34.0105205877018	0.0	80.96772626431105	56.193918469367574	175.9572072072072	94.41606240386729	61.536946782848425	0.0	0.0	211.14864864864867	0.0	69.80120616484254	113.79268490046934	147.38441786430153	244.8100274187231	0.0	0.0	0.0	92.47386072203591	0.0	32.03266477602761	38.47811364895647	0.0	41.749609223657664	0.0	0.0	13.332195652637642	32.736224596689716	78.56693903205532	37.41282811050253	0.0	60.01856574300317	30.422137581075	36.748133194833706	32.06509470746373	29.68698047784164	20.08548381913424	28.153153153153152	5.685591346984817	31.33931705360277
2R_8179	0.0	49.19323101141283	0.0	102.79182599399697	24.743900628495076	33.513636698772736	134.16335730385316	38.65511136537584	55.69045020159943	27.733096677575016	0.0	49.51745242610758	164.95933752330052	0.0	62.99133239266277	112.90249740324256	288.96723111599147	0.0	0.0	69.80120616484253	0.0	278.3688820705696	180.2718499497242	299.43705833033897	0.0	0.0	0.0	25.13522752407955	0.0	78.36089895623283	188.2565560345639	0.0	40.85251018248817	87.73315084837957	0.0	32.61429680314663	26.694001324022466	64.06560317765393	0.0	17.613944607666998	32.627172561852966	55.81582266941032	0.0	78.4402316810683	0.0	16.37824575885326	68.87052341597797	27.817108077810015	0.0
2R_8180	100.87641428732832	17.821499857428	46.65646445310625	46.5486936574612	22.41026928179569	18.211751679123505	24.302045260129095	56.01519131988596	40.35056571493132	75.35265040389021	0.0	71.75582926417985	49.80059840399042	0.0	64.65727082420524	81.80360590294819	157.0286001423726	311.87624750499003	140.3443113772455	113.79268490046933	278.3688820705696	28.012836602244615	87.0774205345973	325.43608435303304	0.0	0.0	0.0	68.29406879671315	38.18892826591714	70.97057465347434	119.35127467161348	30.58234909139841	48.09954978821399	79.4589165617809	0.0	29.53839755374807	24.176453294960467	11.604697581581025	16.578139402258607	28.71494861938527	44.325088472876594	30.331053336820283	37.995075838171374	31.258667175898776	32.886774780842536	23.73374535115263	34.3063872255489	47.867912777608694	45.132369768811174
2R_8181	74.03797451264504	40.39424785910487	69.06229375732978	90.43488326665269	58.05161368973154	31.45050928202812	26.23003107734082	45.344338101895076	26.131049827992367	42.29196420147891	0.0	66.7993553571776	54.82652404030202	50.49280982388108	86.20723628467502	70.63475035471889	118.64044825751078	0.0	121.1827435773146	147.38441786430153	180.27184994972416	87.0774205345973	30.545335269124376	70.25086584192151	0.0	0.0	82.1577922558065	70.76364588456326	74.19351647590689	36.768468342042354	77.29195490124849	34.65900735612675	59.90249311780257	30.874584350908172	131.0083714349347	57.38725031285617	40.70738156343901	30.06083561607804	16.104019080041805	41.32403873054206	49.7552520017399	41.46730532136834	45.69617596824045	18.40284640505916	31.946241716339525	49.952458708048816	26.256261108418162	32.63082964047515	42.71747918309791
2R_8182	0.0	0.0	0.0	270.38719446247023	0.0	0.0	0.0	0.0	0.0	0.0	0.0	0.0	48.212753237486375	0.0	73.64204076823377	0.0	380.0547278808148	0.0	0.0	244.81002741872305	299.43705833033897	325.43608435303304	70.25086584192151	525.0997689561017	6038.647342995168	0.0	0.0	132.23315349624457	0.0	91.61032631598233	0.0	74.01814925019615	35.81995458029759	0.0	0.0	0.0	0.0	224.69385462307605	0.0	30.888221703300097	28.607883188291364	32.6266403043413	26.27402759823859	0.0	0.0	28.721271548133977	0.0	0.0	33.61028205748703
2R_8183	0.0	0.0	0.0	0.0	0.0	0.0	0.0	0.0	0.0	0.0	0.0	0.0	0.0	0.0	423.44173441734415	0.0	0.0	0.0	0.0	0.0	0.0	0.0	0.0	6038.647342995168	0.0	0.0	0.0	0.0	0.0	0.0	0.0	0.0	0.0	0.0	0.0	0.0	0.0	0.0	0.0	0.0	0.0	750.41272699985	0.0	0.0	0.0	0.0	0.0	0.0	0.0
2R_8184	0.0	0.0	0.0	0.0	0.0	0.0	0.0	0.0	0.0	0.0	0.0	0.0	0.0	0.0	0.0	0.0	0.0	0.0	0.0	0.0	0.0	0.0	0.0	0.0	0.0	0.0	0.0	0.0	0.0	0.0	0.0	0.0	353.082409434362	0.0	0.0	0.0	0.0	0.0	0.0	0.0	0.0	0.0	0.0	0.0	0.0	0.0	0.0	0.0	0.0
2R_8185	304.56698189349294	0.0	0.0	0.0	0.0	0.0	0.0	0.0	0.0	0.0	0.0	0.0	0.0	0.0	0.0	0.0	0.0	0.0	0.0	0.0	0.0	0.0	82.1577922558065	0.0	0.0	0.0	0.0	206.19406985855085	0.0	0.0	0.0	0.0	0.0	0.0	0.0	0.0	0.0	0.0	0.0	0.0	0.0	0.0	0.0	64.34757988752042	0.0	0.0	0.0	0.0	0.0
2R_8186	38.25613245803302	43.44803614876607	27.082480235205928	45.39347060318843	25.496452350772906	14.799817666246351	59.24732202104465	51.210968706684056	57.38419868704954	32.65892650108591	0.0	76.5351865053159	48.564671144329346	63.36171938361719	49.4530492750183	66.4778695172377	31.902404165177888	0.0	38.017031630170315	92.47386072203591	25.13522752407955	68.29406879671313	70.76364588456326	132.23315349624457	0.0	0.0	206.19406985855088	14.799817666246353	0.0	73.0542200731465	83.13519445321982	105.62443925849158	90.20353525695378	64.5724528750239	0.0	52.8097676946328	55.011725356318806	94.30581489654654	60.62516671920849	28.520876244288047	45.62644143534061	65.72958192699414	41.90419730084037	41.56759722660991	37.415707755527905	38.57455448800476	38.017031630170315	57.32625435986638	22.57040838896939
2R_8187	91.68087720263307	121.47716229348882	0.0	0.0	61.10228522546743	41.37908204644388	55.21689195158582	143.18168801664726	0.0	34.241884673332414	0.0	30.569447671219475	0.0	0.0	51.85000829600132	139.40002230400358	0.0	0.0	0.0	0.0	0.0	38.18892826591714	74.19351647590689	0.0	0.0	0.0	0.0	0.0	260.3082049146189	0.0	0.0	0.0	25.220172102454423	0.0	0.0	0.0	65.91784000421873	0.0	56.501005717901776	86.99131826643699	20.142285101960248	22.97181817346479	0.0	58.10980428617916	22.416699544492666	20.222119763482088	106.29251700680273	51.518419552270586	47.3287645299307
2R_8188	56.7934637538435	37.62566973692132	33.772640333763746	7.862080243535798	34.06587583366768	46.13950741461884	27.364123445033687	23.65243223873819	34.076078252306104	25.454144358937373	129.00229624087308	34.08628678383765	33.6453094653508	0.0	25.695579332531633	57.56933074501622	0.0	0.0	0.0	32.03266477602761	78.36089895623283	70.97057465347434	36.768468342042354	91.61032631598235	0.0	0.0	0.0	73.0542200731465	0.0	3.9956463437438567	129.59000601873583	135.59076898044782	53.118592569771266	67.10310526329916	0.0	44.90135173024865	81.66812035920906	49.00087221552543	63.00112141996128	43.1107417957564	42.42357393156229	36.998857589120284	43.54646040618305	47.99629852545771	44.436643344835026	40.086325902831746	36.87315634218289	51.06250433499386	67.4330184895473
2R_8189	61.39903849105723	0.0	40.56819818376176	0.0	0.0	55.42346296881322	24.652644242621463	63.92622061791084	0.0	61.15179404075767	0.0	13.648318322457898	30.311434837235172	0.0	23.149434227827474	20.74594105663227	79.64700447616165	0.0	0.0	38.47811364895647	188.2565560345639	119.3512746716135	77.29195490124849	0.0	0.0	0.0	0.0	83.13519445321982	0.0	129.59000601873583	51.88848127604153	46.53532845798208	33.780093841100694	96.72629842964854	0.0	71.91489591217753	14.715144237843818	35.31634617082516	0.0	38.83894847430901	62.95037621842702	20.512420783594983	8.259261522908714	86.4808021267359	60.050201968845954	36.11421843865593	47.45634016704632	76.67130016890688	73.95793272786439
2R_8190	27.53235740303792	12.160124519675081	36.382919310871124	0.0	36.69881890967809	33.137078983056185	33.16397596275022	66.88637247492001	68.83089350759481	27.421488849737095	0.0	30.600672847594574	40.77646545519788	0.0	36.332079357565796	46.514137506953865	125.00267862882777	0.0	0.0	0.0	0.0	30.58234909139841	34.65900735612675	74.01814925019616	0.0	0.0	0.0	105.62443925849158	0.0	135.59076898044782	46.53532845798209	83.4688833219781	50.491866517682006	130.1210776627652	0.0	32.247844030077566	46.18962026853326	79.18220617462843	79.18220617462843	74.01814925019615	52.42343456567386	41.391508945854845	25.925138569865656	11.63383211449552	40.39127476658331	36.436996182617364	42.560435818862786	51.57104306560284	61.59024107367898
2R_8191	53.295458027828225	23.538827295624127	4.401739743616266	36.88920695582887	35.519667535911864	20.04523005710084	64.19680171533854	50.86500566219995	73.28125478826381	39.81063408387437	0.0	62.19666169784447	46.04401347247835	51.49118470917779	45.21177193976587	45.01961504627566	34.56750861595152	0.0	30.894710825506667	41.749609223657664	40.85251018248815	48.09954978821398	59.90249311780256	35.81995458029759	0.0	353.082409434362	0.0	90.20353525695378	25.220172102454423	53.118592569771266	33.780093841100694	50.491866517682006	0.0	115.44520393395274	0.0	89.73365101646768	89.411049417487	61.310433886276805	60.215604709736155	94.8175268301995	48.78754176945388	84.57444476320603	59.145784321492116	28.15007820091724	54.29650408700645	25.470074719403044	39.133300378975115	56.56924499857163	50.440344204908854
2R_8192	95.37925653777114	75.82650894752805	18.90598620241127	0.0	12.713426649884944	51.657962300019115	22.977729984099412	19.861012633590136	28.613776961331343	28.498553698399807	0.0	25.44208808305315	0.0	0.0	86.30659555003193	38.67290073826567	74.23574302555194	0.0	0.0	0.0	87.73315084837957	79.4589165617809	30.87458435090818	0.0	0.0	0.0	0.0	64.57245287502388	0.0	67.10310526329916	96.72629842964854	130.1210776627652	115.44520393395274	45.077330159889286	0.0	117.30067682490528	137.1538921531515	0.0	141.07257478609873	72.40041775041041	25.145782675058655	86.03458016558788	38.49061367894825	48.363149214824276	37.313572065567406	25.245448876703755	70.77140835102618	57.1697677692571	19.695197129228067
2R_8193	0.0	0.0	0.0	0.0	161.8384851917786	0.0	0.0	0.0	0.0	0.0	0.0	0.0	0.0	0.0	0.0	0.0	0.0	0.0	0.0	0.0	0.0	0.0	131.0083714349347	0.0	0.0	0.0	0.0	0.0	0.0	0.0	0.0	0.0	0.0	0.0	0.0	0.0	0.0	0.0	0.0	0.0	320.09901729601694	365.0656509729	97.99502185288988	102.60830306388394	0.0	107.12258036871593	0.0	0.0	0.0
2R_8194	14.182677136318928	28.18807080843387	14.056384374642002	68.71718754294824	23.630718042998456	25.604735851943175	42.70919819459677	36.91608899140077	10.637007852239195	31.782522790717387	0.0	37.83180264283516	36.75889473355315	82.2152065245988	36.09448091323849	43.12928866864199	13.798356339792804	0.0	49.32912391475927	13.33219565263764	32.61429680314663	29.53839755374807	57.38725031285616	0.0	0.0	0.0	0.0	52.809767694632804	0.0	44.90135173024865	71.91489591217753	32.247844030077566	89.73365101646768	117.30067682490527	0.0	6.229407913466049	56.084792047788326	48.94672760534254	113.62633194097373	63.92179740019957	68.5505393525277	67.51937717283575	80.12852615595413	47.94326394145168	65.88775777718287	59.43739068603575	59.19494869771113	47.818201573378225	32.94709575011751
2R_8195	17.412259623755894	23.07124400147656	40.26681945048446	16.069523185108054	23.20939516316205	5.2392119386970295	20.97385818316051	30.214912630558636	34.82451924751179	43.355357855123735	0.0	46.44660266324819	25.78821684795783	67.29112833763996	26.259952522005843	29.41688670497922	22.58723188955747	0.0	0.0	32.73622459668971	26.694001324022466	24.176453294960467	40.70738156343901	0.0	0.0	0.0	0.0	55.0117253563188	65.91784000421875	81.66812035920906	14.715144237843822	46.18962026853325	89.411049417487	137.1538921531515	0.0	56.084792047788326	12.519279690723716	90.13881377321074	85.84648930781975	101.88324290507124	96.9119763820413	69.80583506975348	72.61000650210896	58.86057695137527	56.765802464089944	74.25227954498203	78.05770887166236	56.53270155865007	29.962654547372154
2R_8196	13.929807699004714	36.913990402362494	27.611533337475063	77.13371128851865	27.851274195794456	25.148217305745735	16.779086546528404	58.01263225067258	0.0	0.0	0.0	55.73592319589783	82.52229391346506	0.0	63.023886052814014	42.36031685517008	54.209356534937925	0.0	0.0	78.56693903205532	64.06560317765391	11.604697581581025	30.060835616078037	224.69385462307605	0.0	0.0	0.0	94.30581489654651	0.0	49.00087221552543	35.31634617082516	79.18220617462843	61.310433886276805	0.0	0.0	48.94672760534254	90.13881377321074	24.03701700618953	0.0	118.95557009456968	79.5698332399918	104.70875260463022	78.69987801518907	52.97451925623775	115.8022370267435	49.160129905643274	58.13953488372093	41.74722576638774	57.52829673095454
2R_8197	9.949862642146224	26.367136001687495	49.30630953120547	27.547754031613803	19.893767282710325	35.92602472249391	11.985061818948862	20.718797232383068	14.924793963219336	7.432347060878355	0.0	13.270457903785198	66.31255760903441	0.0	45.01706146629572	20.17157945484289	77.44193790705418	0.0	0.0	37.41282811050253	0.0	16.578139402258603	16.104019080041805	0.0	0.0	0.0	0.0	60.62516671920848	56.501005717901776	63.001121419961265	0.0	79.18220617462843	60.215604709736155	141.07257478609873	0.0	113.62633194097376	85.84648930781975	0.0	36.79135256049418	89.68872348400095	74.32347060878355	89.75035937539732	64.24479837974617	121.92548082784877	24.328201056038555	74.61805432106569	92.28497600590624	52.18403220798468	87.31973610948458
2R_8198	19.1490323228006	20.297974262168637	30.36562489799048	26.50854847671277	30.62927852734429	27.65660726718841	27.679055812048144	39.8744115533715	57.4470969684018	22.886306550633094	0.0	25.53969200153034	31.196487388961774	44.40181869849389	47.650732261798325	54.34976715006903	22.356160463577343	0.0	53.28218243819266	0.0	17.613944607666998	28.71494861938527	41.324038730542064	30.888221703300097	0.0	0.0	0.0	28.520876244288047	86.99131826643702	43.11074179575639	38.83894847430901	74.01814925019615	94.81752683019951	72.40041775041041	0.0	63.921797400199566	101.88324290507124	118.95557009456968	89.68872348400095	30.888221703300097	94.23773285554802	109.39520572632082	102.00504832257334	100.33395022529827	86.15045315138357	57.442543096267954	79.92327365728902	68.86690695478286	43.49565913321851
2R_8199	39.01775982014941	14.099599571372174	14.061933677592906	24.551541542190353	35.46007077830127	28.81669985389933	21.3630296535942	18.465331524715662	10.64120722367711	37.09424853676437	0.0	28.385053660761233	31.520062914045578	41.123832083168836	24.072487073074445	32.35973672118204	34.509509440421404	0.0	24.674299249901303	60.018565743003165	32.62717256185296	44.325088472876594	49.755252001739905	28.607883188291364	0.0	0.0	0.0	45.62644143534061	20.142285101960248	42.42357393156229	62.95037621842701	52.423434565673865	48.78754176945388	25.145782675058655	320.09901729601694	68.5505393525277	96.9119763820413	79.5698332399918	74.32347060878355	94.23773285554802	59.22611110911959	87.09883211131302	121.67167142808475	92.9267458462494	60.710050878491785	87.62652448637164	77.3128043163574	71.75561949483246	69.5824394431354
2R_8200	32.36281302425229	32.16054544285071	36.083960158496794	39.20066484327574	43.13749807903329	21.909860642331385	14.618429746750323	25.27114889803049	72.81632930456765	12.087184864427112	0.0	18.88396317195548	32.952255477039316	0.0	27.454124158531094	36.905543950812294	47.228773027962575	0.0	0.0	30.422137581074995	55.81582266941032	30.33105333682028	41.467305321368336	32.6266403043413	750.41272699985	0.0	0.0	65.72958192699414	22.971818173464793	36.99885758912029	20.512420783594983	41.391508945854845	84.57444476320603	86.0345801655879	365.0656509728999	67.51937717283575	69.80583506975348	104.70875260463022	89.75035937539732	109.39520572632082	87.09883211131302	46.62627479782948	89.78832484044615	73.50284114121537	57.36898703777411	99.93605876811318	88.17349542248236	83.35112753616643	60.5620660936799
2R_8201	16.28848072127999	38.848026520252766	22.600810917095703	31.56804808445084	28.224913479784448	23.525163396963023	35.31638774568434	30.526045160909565	39.092353731071974	38.93493485698711	73.99624099095766	56.483649504182175	31.36101497753827	0.0	25.79340514217325	23.115401329597884	44.371871783039296	0.0	67.98404641044235	36.7481331948337	0.0	37.99507583817137	45.69617596824045	26.27402759823859	0.0	0.0	0.0	41.90419730084037	0.0	43.546460406183044	8.259261522908714	25.925138569865656	59.14578432149211	38.49061367894825	97.99502185288988	80.12852615595413	72.61000650210897	78.69987801518907	64.24479837974619	102.00504832257334	121.67167142808474	89.78832484044615	44.69823694377645	151.41979458665975	93.99083159264437	104.90866192019642	75.53782934493594	69.56294213656841	57.178913493012736
2R_8202	44.34375002131911	22.59825722240301	10.14204954594044	14.166071691655617	31.827006579096928	18.474487656271073	12.326322121310731	31.96311030895542	25.582932704607177	28.02790560201393	0.0	25.021916924506147	32.8373877403381	39.546950139205265	21.220314708841848	13.83062737108818	13.274500746026941	0.0	71.18451025056947	32.06509470746373	78.44023168106828	31.25866717589877	18.40284640505916	0.0	0.0	0.0	64.34757988752044	41.56759722660991	58.10980428617916	47.99629852545771	86.48080212673588	11.63383211449552	28.150078200917246	48.36314921482427	102.60830306388394	47.94326394145168	58.86057695137527	52.97451925623775	121.92548082784879	100.33395022529827	92.92674584624939	73.50284114121536	151.41979458665975	50.44713457392926	115.09622044028809	108.34265531596782	91.74892432295621	79.22701017453711	54.58799796580466
2R_8203	23.685569330029985	10.461126454096576	27.387098642069397	21.85907020258986	21.04753585973922	10.690202215865115	28.530344874808847	16.44031098492259	5.921392332507496	26.538965098312122	0.0	26.325183407552803	23.386150955265798	0.0	29.023247174475262	40.01523780255522	53.76872687944744	0.0	0.0	29.686980477841633	0.0	32.886774780842536	31.946241716339525	0.0	0.0	0.0	0.0	37.4157077555279	22.416699544492666	44.43664334483501	60.050201968845954	40.39127476658331	54.296504087006454	37.313572065567406	0.0	65.88775777718287	56.76580246408996	115.8022370267435	24.328201056038555	86.15045315138357	60.71005087849178	57.36898703777411	93.99083159264437	115.09622044028808	44.400035828898474	95.7796357866155	133.64089045108378	103.51972997322093	93.74256173151478
2R_8204	24.927896060644585	28.31096766887492	28.23533730110411	24.648852448025426	33.227243491613685	25.71636965866984	25.737243335340835	44.49244685099145	42.733536103962145	50.54172751624651	0.0	28.497558827866904	21.096662534357893	0.0	24.16789922952737	25.268441088795466	6.929257821053303	0.0	0.0	20.085483819134232	16.37824575885326	23.73374535115263	49.95245870804883	28.72127154813398	0.0	0.0	0.0	38.57455448800476	20.22211976348209	40.086325902831746	36.11421843865594	36.436996182617364	25.470074719403044	25.24544887670375	107.12258036871593	59.43739068603575	74.25227954498203	49.16012990564328	74.61805432106569	57.44254309626796	87.62652448637165	99.9360587681132	104.90866192019641	108.34265531596782	95.77963578661551	39.27403362705598	110.64869863918615	117.39855997325446	91.91872619764584
2R_8205	18.718179095537586	34.72222222222222	7.420599584446424	25.912106135986733	22.45508982035928	20.275750202757504	36.07503607503608	38.97723729342064	33.692722371967655	11.185682326621926	0.0	32.45456361094468	19.40563317808827	43.40277777777778	19.054878048780488	34.15300546448088	29.13752913752914	0.0	26.04166666666667	28.153153153153152	68.87052341597797	34.3063872255489	26.256261108418162	0.0	0.0	0.0	0.0	38.017031630170315	106.29251700680271	36.873156342182895	47.45634016704632	42.560435818862786	39.13330037897513	70.7714083510262	0.0	59.19494869771112	78.05770887166236	58.13953488372093	92.28497600590624	79.923273657289	77.31280431635741	88.17349542248236	75.53782934493594	91.74892432295621	133.64089045108378	110.64869863918615	26.04166666666667	130.4274654998317	114.02288188002473
2R_8206	18.144852169353165	40.06988187398823	26.974916025587806	25.118433413544864	14.108437450242565	19.108751453288793	43.712598407987166	37.78338721139396	31.753491296368036	29.3666516821444	0.0	18.150288014820315	17.915476127292145	0.0	32.49569688561241	27.589098995205017	47.07510597783233	0.0	0.0	5.685591346984817	27.817108077810015	47.8679127776087	32.630829640475156	0.0	0.0	0.0	0.0	57.32625435986638	51.51841955227059	51.06250433499386	76.67130016890688	51.57104306560284	56.56924499857163	57.169767769257106	0.0	47.818201573378225	56.53270155865007	41.74722576638774	52.184032207984686	68.86690695478285	71.75561949483247	83.35112753616643	69.56294213656841	79.22701017453711	103.51972997322093	117.39855997325448	130.4274654998317	47.5821417877585	107.72033179111124
2R_8207	12.501937800359055	33.1301351709515	20.651019251706188	23.075716039468702	27.773766011576107	33.85561258345408	5.019717450144166	34.71071224645994	0.0	21.790290246666085	0.0	36.12752906598666	24.687792010289876	0.0	14.140911353454905	29.56970170084924	32.4350973701623	0.0	0.0	31.33931705360277	0.0	45.132369768811174	42.7174791830979	33.61028205748703	0.0	0.0	0.0	22.57040838896939	47.328764529930716	67.4330184895473	73.95793272786439	61.59024107367899	50.44034420490885	19.695197129228067	0.0	32.94709575011751	29.962654547372157	57.52829673095454	87.31973610948458	43.495659133218496	69.5824394431354	60.56206609367991	57.17891349301274	54.587997965804675	93.74256173151478	91.91872619764584	114.02288188002474	107.72033179111124	38.72353461539785
2R_8208	31.119783157350955	41.23371268349002	22.030478726708825	30.771427375738817	23.703212081527198	36.11712059867739	5.355027621232471	50.91534213489881	53.34819969831593	23.24585144572592	0.0	14.823383828696231	42.797466258312994	0.0	37.71376160075307	13.519250060160664	34.601716937194425	0.0	0.0	58.507295023870974	0.0	11.110880663215875	35.977063902221055	35.855402333469584	0.0	353.4318230013431	0.0	21.06832034922848	25.24513021438165	68.8097354515889	22.542348619675643	45.48765035563761	19.56715975093941	10.505404505347778	0.0	58.57986016596846	60.73182488265972	23.014165218692103	60.27519462038408	56.94681547080464	39.06865789197633	28.9619954012807	60.998385695663266	60.112929652468374	45.654198577502136	60.796437250330115	68.03562592775853	101.59231802192762	105.5705445328687
2R_8209	20.822076398280515	20.69193842079126	36.11415788490727	28.824590834933097	17.34653520305854	18.795596943460026	25.081137479746978	27.098890354637764	7.808278649355192	31.107343666155987	0.0	10.414157144077086	19.27392800339838	60.351487060641176	32.38372476424649	21.10653099388544	20.25784181056487	0.0	72.4217844727694	29.360182894365977	0.0	39.02970420688172	25.27565914706446	41.98364317261994	0.0	0.0	0.0	24.669220988291283	0.0	32.96060987382678	52.7903668138638	41.42614842160456	28.63936113604327	24.601880075675382	0.0	45.72804070893096	22.45636727837811	80.84292220216119	44.91273455675622	64.21027779341874	59.469921714709976	33.91204675897352	58.819723429660435	46.19157096213083	68.73069176677589	64.29837384819797	65.17960602549246	87.75443423156173	77.93067716921385
2R_8210	18.43651018985918	16.285584001042277	24.363117650713292	17.01478925482029	20.47887808514298	19.415903066936046	29.610152729167776	31.992260432356204	32.26389283225357	25.248120162689705	0.0	40.982296467571935	18.203447186793763	35.624715002279984	15.640118781488772	21.803104263690482	17.936919441707403	0.0	21.37482900136799	34.661884867083224	0.0	43.51761593092884	21.550966710055945	74.34723130910605	284.9977200182399	0.0	0.0	22.883028614603198	52.34652000335018	17.294425487832505	31.16148191543397	38.426658878863805	32.120355988214875	58.088707264864176	92.4316929788886	45.88755713000863	41.97640837477951	26.511415815650217	56.8101767478219	61.22713166632263	72.9090100954676	49.27470710806128	47.120725282203544	68.81493922991669	61.60759149779174	39.31003034734343	92.62425900592795	95.54282367491312	87.24420000558362
2R_8211	6.126645731918201	32.47122237916646	30.360448350957068	16.96257885478845	34.70726463880966	41.47783880550461	7.379823267992378	22.325863843486765	4.594984298938651	20.59416452906866	0.0	51.070676300366664	20.416038022829213	0.0	25.986877666253648	18.63102923394797	41.72438539980306	0.0	63.92771905898397	23.03701587711134	42.26626053486544	15.31202851712191	24.79019643586388	24.70636485371361	0.0	0.0	0.0	39.40394686522938	34.790595406249786	36.637883657909065	31.0658619572891	27.86090582073527	40.44858151038037	28.95523014702742	92.14806350844536	40.3647792006213	19.822548545421387	63.43215534534844	41.53295885707338	61.03925434446893	59.22504831889027	41.447958327301635	48.21234794876239	53.07084751036888	52.430466715042506	75.67609496214777	73.8720309126037	98.69240595216195	91.72066061647669
2R_8212	45.08141478102379	29.866437292428262	8.93599548553508	12.481496181910318	18.027166940579455	36.624536241809835	43.442090607168375	14.081089237964305	33.81106108576784	20.20494549715952	0.0	21.04429613894286	23.36854973778818	52.26626526174945	22.94616523686561	27.418368661901354	26.315881810111616	0.0	0.0	33.90244233194559	20.733725062512182	22.533958675724314	29.186009491776723	36.3591410516518	0.0	358.3972475091391	0.0	30.520446868174865	51.19960678701987	41.231541748839014	11.429524977512408	25.62595232445326	12.401288841146682	31.95899022374489	135.60976932778237	7.920381160422964	32.41318775922446	23.33749518664162	27.782732365049544	59.88564408507355	49.52192523813608	22.591451891616153	47.3011595697341	53.337783228391245	50.704707248656774	55.684392003005364	64.81016892456933	79.37576198620451	76.79941018052982
2R_8213	19.842592680781895	15.774861181221606	19.665899958780273	27.46866374839583	34.38352976026745	32.240592195197436	14.340782892019643	12.395587831829888	17.858333412703708	26.679630991059355	0.0	13.232358090898892	20.571342591613003	46.01001177856301	29.17708064006435	20.11366635128438	15.443920037559613	0.0	27.606007067137806	22.38324897335498	0.0	46.285520831129254	49.24387106498649	0.0	0.0	0.0	0.0	26.867160162664533	45.071031946347446	55.84021657069595	50.3070743820279	22.55853488632303	50.21755116513452	28.133510386892038	0.0	45.32004317257036	31.38667470165539	20.544005259265347	39.13143858907685	18.82762630324829	48.82546848037007	41.763252474373274	32.030174987251996	51.98397686142883	65.9827233942134	47.26831174396961	44.169611307420496	53.52090229105142	49.16839848692448
2R_8214	23.950145377382437	13.600261125013601	20.34589375781198	0.0	6.84084990719247	37.06153883215385	37.091621250037086	17.811380332103873	15.396522028317284	30.66904522150718	0.0	43.35134163275755	17.73553679642492	0.0	15.479972012210602	24.277333155761983	19.972411442327665	0.0	0.0	19.297667812519297	0.0	39.90495779195607	27.688364869150327	0.0	0.0	272.005222500272	0.0	18.530769416076925	77.71577785722057	21.664132765508388	52.04655738046207	50.56685443825281	22.588668996562383	16.170161847149927	0.0	24.04466055251023	41.819924389576705	59.039893255873	29.5199466279365	40.58048929032191	48.108306229815184	44.5789738811792	48.32580095182498	44.81786885539789	53.540571036960394	55.84570164690483	61.88118811881188	78.18662403743934	63.58563642863501
2R_8215	30.127620600865267	22.17727627563693	3.3177047322413222	46.34057729237568	17.848059469734153	6.043442683385246	20.161160250579027	34.852969263863464	5.0212701001442115	32.50682643355105	76.03637580218377	22.323441667507517	17.352280040019316	38.81023348236463	18.931821210909575	6.786488914949007	39.081633716507035	0.0	0.0	18.88065412655577	0.0	55.77518584291923	36.120042795026706	0.0	620.9637357178341	266.1273153076432	0.0	33.99436509404202	0.0	42.39196173042104	25.46092766041233	22.83421295795917	27.62567286930552	7.910366060099797	0.0	26.465699864848492	62.57774080877397	28.882034219434143	20.63002444245296	52.40870403756656	35.30153096856222	41.93811812592306	56.73780326355845	48.09286335855663	31.102753019258827	45.778539375155425	37.257824143070046	41.383648492807524	67.39587855193561
2R_8216	0.0	0.0	0.0	0.0	14.712589562888965	39.854054452594596	53.18187136368954	0.0	0.0	32.979898751710834	0.0	44.16421432598784	49.04196520962988	0.0	37.45430574698867	0.0	0.0	0.0	0.0	0.0	0.0	73.56294781444483	0.0	0.0	0.0	0.0	0.0	14.945270419722975	0.0	15.530988982316416	55.96816530757305	25.097062890729898	0.0	52.16565726119866	0.0	0.0	95.23265337218825	76.1861226977506	0.0	52.36578126603702	58.19982132654853	0.0	35.634553401050866	18.65605510252435	43.1810625132242	58.43049838293596	61.42506142506142	33.07980420063893	45.58446116887676
2R_8217	17.978441152292227	47.6428690535744	13.363761132569845	18.666049442631763	23.964077847306886	32.457429038931465	27.069811962258186	32.75725795545107	13.48383086421917	13.429533558725671	102.09186225765943	38.964958812539884	43.268473890970775	52.10938802734701	33.04497777343956	13.668036203894298	8.745631557037258	0.0	0.0	8.450171031461677	20.671492771178976	22.466322981850208	19.39893844159113	36.250009062502265	0.0	0.0	0.0	24.3430717791986	102.09186225765943	31.62137326564673	79.76653474801182	5.109807201864466	17.309692908738107	74.34715234474987	0.0	39.48304065213349	19.389539731105863	15.51163178488469	38.779079462211726	40.51471601103195	41.47355951959399	42.79492290044167	54.414444350529145	39.88326737400591	30.77109732370579	41.63794144396812	52.10938802734701	48.82953088796165	37.1243135482398
2R_8218	14.27846796322295	23.64871256408801	7.075661105550821	24.70761014158449	19.0322572970864	19.333254066991657	47.29742512817602	22.29925375547307	5.354425486208606	31.997184247786194	0.0	42.84823654511812	39.650536035596666	0.0	28.26309550342226	43.42058700291569	27.783102872495007	0.0	0.0	26.84448453220801	16.417288061019775	26.764111824027747	19.25828265034797	0.0	0.0	0.0	0.0	33.8331946172354	0.0	15.068206235525103	18.100153579803123	16.2328241502218	43.20595236622308	25.305628730998635	0.0	18.81444535485455	43.63095806397633	30.798323339277413	43.99760477039631	30.483250977750274	37.643746173866106	35.77653048866984	41.77539072234836	49.77542234445859	61.0959709476439	58.26412893316333	54.62852602304331	57.50195205754689	42.383406933040845
2R_8219	23.877403857633368	27.117908666883608	13.522732727920591	28.332143383311234	31.827006579096928	24.63265020836143	24.652644242621463	7.102913401990095	10.233173081842871	17.835939928554318	0.0	22.747197204096498	22.73357612792638	0.0	19.291195189856225	13.83062737108818	6.637250373013471	0.0	23.72817008352316	19.239056824478237	0.0	34.10036419188957	23.92370032657691	0.0	0.0	0.0	0.0	18.474487656271073	38.73986952411944	47.99629852545771	34.59232085069436	38.77944038165174	35.65676572116184	24.181574607412134	205.21660612776788	32.96099395974803	24.525240396406367	29.430288475687636	46.24759617608058	43.69381703359763	31.47518810921351	58.11852555351913	38.54322044024067	40.35770765914341	56.7140796372434	22.571386524159962	56.94760820045558	43.44707009571389	52.82709480561743
2R_8220	20.58356464114099	0.0	20.400273771674016	14.247206122879303	4.572755977163657	21.67701434429973	37.190758840243376	10.715391695785744	10.291782320570494	12.812923627287429	0.0	16.01423528251742	30.485039847757715	0.0	32.98286132918603	20.864760879407946	33.37632203611585	0.0	23.864070255822835	25.79899487115982	0.0	17.147834914363713	22.209895730092022	0.0	0.0	0.0	0.0	34.838058767624574	19.48087367822272	12.067797853766288	43.48805513589582	35.1013903660724	33.973565168942045	48.640143196581576	0.0	33.14977399388176	19.732564552618364	23.679077463142036	33.827253518774334	39.06139376912178	40.69987505138359	49.85559927375864	45.68610984435989	31.891240432990273	46.973213860319106	52.968209842492215	54.09189257986509	46.26625535965652	65.52657509947643
2R_8221	0.0	8.401384548173539	9.426308575867017	21.94391486463238	4.225846120039385	20.03249843603423	11.456433474782099	16.504123060022856	19.0220027505816	18.94540408178731	0.0	23.256079456298234	7.043076866732309	0.0	28.687654554738913	25.709154901514655	18.506546382340314	0.0	22.05363443895554	11.920883480516508	29.16183066308171	18.48807677517231	30.787429560926782	51.138862467143284	0.0	0.0	0.0	15.024373827025673	72.0118675557732	42.37866541999042	48.22662656354742	21.625627233296548	34.88464172251989	14.983360977634339	0.0	16.70993611791422	36.471126720753354	32.824014048678016	35.16858648072645	24.065347043361545	43.18437695113284	52.42827097599516	42.22015585122743	38.84922695396876	44.95995773143836	47.55123715731992	48.51799576570219	54.63303583665863	63.82870078807169
2R_8222	5.958041091417799	3.947202223064292	35.42991844032775	24.74365572667168	25.810448069378484	37.64728154358157	17.941828286655873	18.60982151940508	22.34265409281675	8.901073469460416	0.0	13.90626067802159	11.030106012554908	0.0	18.532595803411617	12.078870190797833	23.18636270890913	0.0	0.0	16.80227973331422	13.70103250980994	27.2995123810734	20.893576478847343	24.026448314304385	0.0	0.0	0.0	22.185005195324855	33.833161911979644	29.34203422454872	15.105466366168589	37.25449289184276	52.44725445178852	21.11878896416564	0.0	36.63701510910503	38.55406822527913	30.843254580223306	44.06179225746187	42.39961467230186	35.34249759932813	44.78590545755072	40.87458139619876	37.76366591542147	29.135763333690733	34.1684092555387	38.682581786030056	47.98820070585063	49.21187187197039
2R_8223	18.988501512908854	4.193294084100707	15.682845194321429	30.667374644915615	18.982816332815172	22.853962891449104	15.248342124002567	16.475056270554692	18.988501512908858	16.548033029873928	0.0	18.994190099341722	23.435575719524905	0.0	7.159282582610962	38.49581454256385	49.26387455446984	0.0	0.0	35.69966585112763	58.220942655282535	34.27452948980517	15.366603623752466	0.0	0.0	0.0	0.0	25.71070825288024	35.9425207208632	33.397917483987925	8.023615103974016	21.587540535104754	27.858562773264207	29.913945058552805	0.0	33.361013707762524	20.47887808514298	21.844136624152515	31.205909463075024	37.535880548216035	36.15536628375816	36.47656087565315	34.48292597077738	54.82803654382244	46.42838792589534	50.259696037734976	36.69132323588118	39.124238307395345	45.74502637200771
2R_8224	20.953185554706252	11.105188343994314	29.073244640555018	23.204871166555286	11.171686477790686	22.696735301594217	30.286877301802672	0.0	12.57191133282375	15.651607733146347	0.0	33.535140355740765	15.516231219153731	0.0	23.700097075597622	38.230976266209936	16.308318547124518	0.0	0.0	23.636042759177087	0.0	17.455760121547947	27.130464979995804	0.0	0.0	0.0	79.05388312673918	31.208011039692053	47.593664331404206	17.689680547955543	21.24910753748343	19.056911560684828	20.750178912653734	39.610862883037036	0.0	58.900446465384206	18.07821358324656	72.31285433298623	30.991223285565525	37.7746815793157	31.303215466292702	35.70060548226898	40.58749039429394	31.873661306225138	20.492878314927996	59.157245875261026	21.377487562189057	37.677650120317296	38.940270816603444
2R_8225	30.82238753296069	20.41983174058646	0.0	0.0	20.542106182146856	0.0	0.0	0.0	23.116790649720517	57.559257255344384	0.0	10.277207107305346	22.824562424607617	0.0	34.86312736197688	15.621729200448655	0.0	0.0	107.2041166380789	28.97408557785916	141.75750960407126	0.0	24.943274835810893	0.0	0.0	0.0	0.0	31.30047201111793	87.51356460251338	0.0	39.072115403400055	70.08236429864198	16.957645736127162	0.0	0.0	13.538009993758978	33.241586554443074	26.593269243554456	56.98557695047384	21.93434611520796	47.401741269107134	46.33766410290669	49.753904748637055	13.02403846780002	37.68158757050225	27.194068429794093	28.58776443682104	28.86681026942549	47.73467160137094
2R_8226	18.82274992847355	0.0	24.873518160155612	8.685622168487173	20.90790486066972	11.327234750143857	15.115238578925728	19.597493611217082	28.234124892710327	9.373476810018373	285.0302132025995	20.92043206549936	32.523407561041786	0.0	31.9355498024254	25.439855094585383	12.208461929132321	0.0	130.93575418994413	35.38804167295787	28.856364559767304	36.588833506172016	13.539971349420625	0.0	0.0	0.0	0.0	16.990852125215785	0.0	30.899293024175606	31.814306257237753	14.266067872244511	17.259614986316578	14.826412364041799	0.0	38.58143769869441	40.600233857347014	21.653458057251743	30.933511510359637	26.78992413093486	27.569049441230504	12.576749614522624	30.38393135662228	31.814306257237753	42.95490471374851	55.356640693330846	52.374301675977655	51.710294485426154	35.62877665032494
2R_8227	19.419436525629774	0.0	25.662015853993395	26.882876682868083	21.570691470085762	5.843155678028098	15.59439599785421	13.479159870923564	0.0	19.341237452372205	0.0	21.58361579091865	23.967434966761964	0.0	14.643518193107003	6.561576458113521	12.595473690574554	0.0	0.0	12.169950930757848	0.0	26.963364337607207	17.461490429007867	0.0	0.0	0.0	0.0	4.382366758521074	0.0	40.987040808519474	16.41141446699008	29.436612670106825	28.490799608536413	45.88924172616972	0.0	22.745417367035973	32.57899008854039	11.169939458928132	15.957056369897332	24.568153285621978	51.197393256279355	51.901744806906045	15.673555368401695	68.38089361245866	18.99282324518975	37.12245040155069	24.015369836695484	36.37467662912477	40.09987542305369
2R_8228	17.617109736976552	11.671335200746965	34.92046863268905	18.290898448931813	17.611835153222966	15.902549178633336	15.91545709192768	36.68445862910178	33.032080756831036	13.159626266614028	100.04001600640255	17.62238748105593	16.307254771502745	0.0	19.926669854933845	31.25111611128969	0.0	0.0	30.637254901960784	41.40169581346052	0.0	25.683926265116824	14.25679336203701	0.0	0.0	0.0	0.0	20.872095796956252	0.0	34.084430232269895	33.49859305909152	30.04266057802079	26.654260320044973	52.03780025810749	0.0	15.47580358110095	15.833206667679992	37.99969600243198	21.7141120013897	16.715978804138874	32.89906566653507	22.07096255881911	35.54721380938162	29.776527163636903	36.61394258933802	34.97237182625726	26.552287581699346	23.099108374416748	15.91545709192768
2R_8229	24.519719984797774	0.0	20.829753219498734	33.943343710298414	23.345122620256564	22.13337254102184	4.2193024649165	3.6469929631270777	10.508451422056188	0.0	79.56398933842542	16.351377077938842	23.345122620256564	81.22157244964262	41.601293205914516	10.652009501592476	6.8157962894805	0.0	97.46588693957115	19.756598703967125	64.44025582781563	20.426982292724496	22.677472482304488	28.250981721614824	0.0	0.0	0.0	9.485731089009358	0.0	34.501198916662354	35.52287451100543	23.89357800357209	28.90733176655595	0.0	0.0	24.616482889236593	20.147986964252432	42.31077262493011	12.95227733416228	26.589159267402188	32.321889075894106	35.10702816373567	29.685041707483602	22.201796569378395	27.40692778617115	21.633332019881035	22.742040285899936	32.805751241861714	36.16544969928429
2R_8230	15.397987944915238	20.40233402701269	30.521746362761643	10.6579356857529	15.393377768883827	13.89940031037361	9.273788194096678	48.09530565769128	11.548490958686429	17.252980452373144	174.87714880296593	5.134200294395045	28.506255127562643	0.0	4.354156652106368	15.608342971485119	0.0	0.0	0.0	0.0	0.0	12.827814807403188	41.536501654606546	62.09406008221254	0.0	0.0	0.0	26.061375581950518	0.0	37.91584199710323	19.519317292358384	8.752788857349675	21.178893453646392	36.38632820104174	231.5940619282522	13.526409299676923	16.606550952219628	13.285240761775707	37.957830747930586	36.52591769541914	23.680561405218043	19.290815604109252	6.213908840714525	13.012878194905587	11.294789487713526	40.75614882922868	35.70408454727221	28.842074356598214	39.744806546128615
2R_8231	10.582716096417009	0.0	26.221199945040365	21.974930998716665	17.63257936423972	28.658304173508835	19.121043856026187	27.545750737399747	23.811111216938272	7.905075849202772	0.0	10.585886472719112	3.918350969831048	122.69336474283469	8.977563273865954	10.727288720685	41.183786766825634	0.0	0.0	9.948110654824434	0.0	22.04072420529965	25.69245446868861	0.0	0.0	0.0	0.0	17.911440108443024	0.0	7.445362209426126	67.0760991760372	24.0624372120779	20.37813670469227	25.00756478834847	0.0	32.53746689312743	11.413336255147414	18.26133800823586	26.08762572605123	25.10350173766439	39.52537924601386	21.21308062190388	21.35344999150133	24.594569697880306	18.112904461156617	23.34237616986154	39.2618767177071	17.84030076368381	38.242087712052374
2R_8232	21.51171420396977	9.501007106753315	28.426877897320697	9.926425335413914	9.557899364877589	0.0	8.63727918795756	0.0	10.755857101984885	21.425089851470563	0.0	9.563626087085424	37.16960864119062	83.13381218409152	16.221231645676394	0.0	41.8575837570251	0.0	0.0	13.48115873255538	0.0	11.947374206096985	3.8685632426916072	0.0	0.0	0.0	0.0	4.854529178633081	0.0	15.134347603677847	36.359207151128864	24.45611635241916	15.78021941606087	50.83341381957188	0.0	25.196040946086143	15.466755755179816	12.373404604143854	26.514438437451112	17.0094756386888	9.452245522707601	7.1867140654415	23.149661985997927	24.23947143408591	21.039137002652335	25.30589288837982	9.976057462090981	29.548739705957807	11.105073241659719
2R_8233	0.0	0.0	8.790443732809187	24.55638883568338	23.644714519628064	24.018657693296152	10.683623714225885	0.0	13.30413519130016	13.250561492543245	0.0	17.74416113591022	0.0	0.0	25.08045810961565	17.981180896074168	17.25816138451874	0.0	0.0	0.0	122.37605345386015	0.0	28.71062039344077	0.0	0.0	0.0	0.0	24.01865769329615	0.0	12.479985223697495	44.973431945078445	10.083420134774993	14.639152217416784	41.917912152631494	0.0	15.582743980970351	31.885233565712916	45.914736334626596	0.0	0.0	11.691671905185217	8.88939064560533	28.634280817823694	11.243357986269611	8.67457672402875	31.301366030740287	28.792365909838765	26.581402388272547	9.157391755050758
2R_8234	10.429165369539223	6.909322057319735	10.336296577290431	14.437389373503924	6.95069524329171	4.707080720315148	12.562403740581338	27.146073564773516	0.0	11.68556482177566	0.0	20.86457949004881	11.58449207215285	60.45656800154769	14.745504390621386	5.285820153140781	10.14655686739262	0.0	0.0	29.41130335210428	0.0	17.376738108229276	16.87977855981167	0.0	0.0	0.0	0.0	24.712173781654528	29.611380245656008	40.35533237018607	13.220570679153935	17.784976082171333	28.68922653558368	36.96707342769795	0.0	41.22689404367577	29.99395621782211	17.996373730693264	25.709105329561808	27.213186619622487	16.039010539692082	28.744770738241495	12.626172287487842	17.62742757220525	22.950120717634977	13.802212908795667	31.4374153608048	11.720963705449838	29.611380245656008
2R_8235	3.975542462769045	10.53518752633797	11.820424116817312	27.517280852375293	21.196544963171004	14.354513417881417	14.366164808642683	12.41752692533755	11.926627388307134	11.878600700837442	0.0	15.906933832457568	17.66378746930917	0.0	11.241815957982588	20.14926576075568	30.942508818615014	0.0	27.654867256637168	7.474288447739775	0.0	9.935880451486408	15.013791239667293	0.0	0.0	0.0	0.0	24.223241392674893	0.0	19.578667084344897	0.0	13.559076898044781	21.872361646376405	18.788869473723764	0.0	31.43094621117405	11.433536850289268	20.580366330520683	39.20069777242035	18.860949535643424	20.9622365308896	15.937969423005663	20.856462615592932	13.43896358712816	36.93795978039411	40.33686543972445	23.967551622418878	14.893230431039875	24.627711100530313
2R_8236	8.774146451033245	17.43861607142857	21.74003784505788	0.0	5.847679640718563	11.880322384428224	15.853287337662339	9.135289990645463	19.7418295148248	13.108221476510066	0.0	11.702366686638706	0.0	0.0	4.962207825203253	0.0	0.0	0.0	30.517578125	0.0	0.0	10.964399326347305	14.201102762966553	0.0	0.0	0.0	0.0	11.880322384428224	74.73692602040816	18.51888432364096	33.36773917995444	0.0	12.068246416213546	10.366905520169851	0.0	15.415351223362274	15.771358204134366	30.281007751937985	16.221968438538205	8.325341005967605	25.059835175681012	13.190848716794235	23.01543237853517	25.952686028853453	23.59883018453427	21.28852061038446	12.20703125	29.582842477280376	13.588532003710576
2R_8237	5.142945601521489	0.0	10.194298227058622	7.11952544091221	6.855207729932236	32.49690931180367	6.194911747287248	5.354629050040614	23.1432552068467	11.52503044528876	0.0	17.14828776061539	7.616897477702484	0.0	17.45151967833359	36.49243094850085	10.007165130233247	0.0	0.0	0.0	0.0	12.853514493622944	11.098591283554855	0.0	0.0	0.0	0.0	41.781740543747574	29.20458395149702	0.0	26.077897286985955	17.54064899231895	19.806569046690026	0.0	0.0	4.517836191391805	29.581904157588717	26.62371374182985	44.372856236383086	9.759758660687837	13.55885934739854	25.77261798511219	22.829979332642345	23.904739179737128	27.66479920888734	9.075066911602722	9.540164090822362	17.339914537341215	21.239697419270566
2R_8238	0.0	16.708437761069337	6.248925965849619	17.456576765296322	4.202122071646181	11.382877306811228	0.0	13.129174667257479	18.91521255970114	0.0	0.0	0.0	4.669024524051312	73.09941520467835	0.0	25.56482280382194	36.8052999631947	0.0	0.0	11.853959222380274	0.0	31.515915537346363	6.803241744691345	0.0	0.0	0.0	0.0	12.805736970162632	71.60759040458288	13.307605296426908	63.941174119809766	28.672293604286505	20.813278871920286	14.899243863373933	0.0	16.6161259502347	4.533297066956798	0.0	15.542732800994735	20.938962923079224	24.934028715689738	6.3192650694724195	10.177728585422946	18.64950911827785	21.58295563160978	25.032855623005194	11.695906432748538	21.25812680472639	35.80379520229144
2R_8239	22.129866910980397	4.887012276174837	7.3109355511787415	5.105833721376696	2.4581379113693793	3.3293514290242205	13.328215298658648	11.52036570248886	16.597400183235298	5.510188338237401	0.0	4.919221464334169	10.925057383863908	42.76135741652983	2.0859198739770646	3.738697916199329	0.0	0.0	51.3136288998358	20.80282252696046	0.0	6.145344778423449	15.918915412455117	0.0	0.0	0.0	0.0	19.97610857414532	0.0	20.758990199680724	18.70200597716111	16.772585544379425	6.08762774886831	17.431381367247827	0.0	16.200040694502224	7.9556013798195035	6.364481103855603	22.730289656627154	13.998602939426645	16.20643628893353	14.786457674873889	10.419010944129095	12.468003984774073	18.036424920856167	13.016536859252838	15.394088669950738	13.81720064620284	22.848369083414827
2R_8240	0.0	8.22152065245988	0.0	0.0	8.27075131504946	5.601035967612569	0.0	0.0	0.0	0.0	0.0	4.137853414060094	0.0	0.0	3.509185644342631	12.579375861687245	24.147123594637407	0.0	0.0	11.665671196057936	0.0	15.507658715717735	10.042768804749826	0.0	0.0	0.0	0.0	8.401553951418855	0.0	4.365409195996396	0.0	7.054215881579466	10.241340605140334	14.662584603113158	0.0	5.450731924282793	0.0	21.414193327337358	15.295852376669542	5.887533971071013	0.0	6.218890002761187	10.016065769494267	0.0	12.137218537902104	0.0	11.51012891344383	9.297983639267988	9.609569593784274
2R_8241	7.633581959097741	0.0	7.565607052961519	0.0	0.0	0.0	9.19499645073137	0.0	11.45037293864661	0.0	0.0	5.090579221375546	5.65281218927198	0.0	12.951488903164307	7.737865865642792	29.706911610055194	0.0	0.0	0.0	0.0	6.359413712930977	12.355080058859603	0.0	0.0	0.0	0.0	15.503972117656545	0.0	37.5937023029902	19.353477723179466	0.0	4.199790766424017	36.07718352643646	0.0	20.11722980381007	0.0	0.0	9.408833577492565	0.0	0.0	15.301533940523703	6.161114373078887	9.676738861589733	7.465884640136895	23.5724284753589	7.080147267063155	11.438810798351781	7.881425529198317
2R_8242	3.627261189284635	14.418363227406424	14.379845783343896	10.042641053914922	4.834900243920717	6.548486137345983	0.0	3.7765591241101952	0.0	2.70949107629114	0.0	16.932289949500653	2.686055691067065	0.0	6.154179426332011	7.353627875544261	0.0	0.0	25.23213564796124	0.0	66.729614936757	3.0218126524504485	13.698493420124379	0.0	0.0	0.0	0.0	12.278411507523721	0.0	5.103845390232363	9.19622255962141	4.123740248900714	5.986863623836578	0.0	0.0	12.7455144551659	2.6079726767918596	6.259134424300464	22.3540515153588	12.046032363903066	7.9690914008562945	1.817713509083205	8.782759326338939	6.130815039747607	0.0	0.0	8.410711882653748	5.435397783471961	1.872514704857977
2R_8243	9.191535514944286	6.08939227865059	0.0	0.0	9.188783558203287	16.593964360313045	0.0	0.0	6.893651636208215	0.0	0.0	3.06476304018364	3.4032531697049206	0.0	15.59478510386127	4.658551470005916	0.0	0.0	0.0	0.0	0.0	0.0	4.958884647665046	0.0	0.0	0.0	0.0	6.222736635117391	0.0	0.0	0.0	20.899242141231852	5.056934764277307	21.720125325123124	0.0	12.111498454774656	6.608642783031649	7.930371339637978	5.664550956884271	8.721380245637674	4.038759979523487	6.909170887978158	7.418548968914425	7.767789694861801	4.494806251376534	2.0273838739859276	2.1312872975277064	12.051708717087	4.744980996351109
2R_8244	4.802098324884041	6.3627802804713545	19.037347945132456	6.647680890044699	6.40088076119274	4.334740823678781	5.784345709519413	4.999752512250644	7.203147487326062	3.5870707621449247	0.0	6.404715920426528	7.1120897346586	55.674327454124345	8.147462554262102	0.0	0.0	0.0	0.0	9.02826931688503	0.0	8.001100951490924	10.363035260486548	38.72996692460824	0.0	0.0	0.0	13.004222471036345	0.0	13.513869622240044	0.0	0.0	15.851909349271196	0.0	0.0	21.092089327529354	0.0	0.0	11.83773075436531	9.11293339402547	12.660249748746795	9.625817983963868	0.0	6.087397990428175	7.044906110187967	8.473619398487415	4.453946196329948	10.793811044623233	2.4790053040797484
2R_8245	14.633104178921892	19.388863037071506	0.0	0.0	19.504964013341393	0.0	0.0	0.0	0.0	0.0	0.0	19.5166506304854	0.0	0.0	0.0	14.833009973715908	28.473155508986128	0.0	0.0	0.0	0.0	0.0	0.0	0.0	0.0	0.0	0.0	0.0	0.0	0.0	0.0	16.636000971542458	16.10147795466146	0.0	0.0	0.0	0.0	0.0	0.0	6.942303900741716	0.0	21.999070172634035	5.905237473219748	6.183236503849683	7.155819398567692	0.0	20.35830618892508	16.445619270757383	0.0
2R_8246	5.577111089918089	7.389672194141468	5.52744848003458	15.441106077310529	3.7169608641190615	5.034326555619492	6.71788381285588	11.6133295473879	0.0	8.331979386682997	0.0	7.438375845510885	4.129956515687846	0.0	6.308256751096375	0.0	10.85196615922873	0.0	0.0	0.0	0.0	9.292402160297653	12.03553008837389	0.0	0.0	0.0	0.0	3.7757449167146184	0.0	11.771159247304993	0.0	6.340474609886448	18.410255985404348	0.0	0.0	29.395381103767164	16.039598560927217	0.0	0.0	10.583673730739697	12.252910862769113	5.589666495343389	2.2506615819720204	2.3566152783139076	13.636477686904291	7.380885425777446	5.172770535899027	4.178609655387972	2.8790930626525197
2R_8247	0.0	0.0	0.0	28.17171222032533	0.0	18.369875608387318	0.0	0.0	0.0	7.600690142664955	0.0	6.7855172633737455	7.534948977093002	0.0	0.0	10.314233435856814	19.799000546452415	0.0	0.0	0.0	0.0	8.476817599229628	5.489592008032372	82.06542255486075	0.0	0.0	0.0	13.777406706290488	0.0	0.0	0.0	11.567955375455345	0.0	48.08929219775279	0.0	17.87691919900676	0.0	0.0	0.0	14.482133392034246	4.4709942015676205	20.3962689105282	8.21249333761478	0.0	4.975847237509131	8.977430291375967	18.87504718761797	0.0	5.252796063344519
2R_8248	5.169577655844673	6.849690393994192	0.0	0.0	10.336059756206803	4.666455742867089	18.680973801802338	0.0	15.50873296753402	7.723140846919626	0.0	10.342252721908546	19.14085140038297	0.0	8.77094501669988	10.480400602832644	20.117971786556367	0.0	0.0	0.0	0.0	17.226766260344675	11.156063850615842	0.0	0.0	0.0	0.0	6.999683614300634	0.0	0.0	0.0	17.631480891588723	8.5324863039374	0.0	0.0	4.541231200438138	7.433772520613851	8.920527024736622	19.115415053007048	2.4525745656245186	4.543024027599779	7.771823409664728	6.258600359994692	2.1844115151689905	5.056010484143339	13.683091393472342	2.3973916378979667	5.809902320048926	8.00613162934386
2R_8249	0.0	17.25327812284334	0.0	0.0	0.0	0.0	0.0	0.0	0.0	9.726680284019064	0.0	0.0	0.0	0.0	0.0	0.0	0.0	0.0	0.0	0.0	0.0	0.0	0.0	0.0	0.0	0.0	0.0	8.815543566416306	0.0	27.4830978947947	33.01310620316266	0.0	0.0	0.0	0.0	0.0	0.0	22.469385462307606	0.0	0.0	5.7215766376582735	6.525328060868261	0.0	0.0	0.0	5.744254309626796	0.0	0.0	6.722056411497405
2R_8250	0.0	11.403028644407954	0.0	11.913612016545624	0.0	7.76848666772318	0.0	0.0	0.0	0.0	0.0	5.7390917083898625	6.37295014058728	0.0	0.0	0.0	0.0	0.0	0.0	0.0	0.0	7.16956890816069	9.286033990598819	0.0	0.0	0.0	0.0	11.652730001584771	0.0	12.109410949813757	0.0	9.78400823422133	9.46964316490626	0.0	0.0	7.560018990767705	24.75075984832734	0.0	10.607468506426004	4.082925857332771	3.7815018007511574	4.312716821838218	0.0	7.273002324451543	8.416998296399544	0.0	11.973180076628353	9.672040452341987	4.442738432886216
2R_8251	5.777958820487487	7.65579543714592	22.906030871603107	0.0	3.8508192617979478	0.0	6.9598140337690175	0.0	0.0	0.0	131.24220749393004	3.853126523189079	0.0	0.0	6.535435129270907	0.0	0.0	0.0	0.0	10.86295298513948	0.0	14.440572231742303	9.351722977027492	0.0	0.0	0.0	0.0	0.0	0.0	4.065024125918187	14.648902430985357	6.568813245355028	6.357753996245746	13.653647913381258	0.0	20.30266193276266	8.308615203104099	9.97033824372492	7.121670174089227	13.706027636834127	12.694173247537647	5.790966381992411	11.658571731694293	0.0	8.47653976344803	7.6466922321076956	10.718113612004288	17.316373388630286	5.96555488608773
2R_8252	5.093382066812949	6.748731238527157	5.048026928194846	7.050913234282104	10.183714204244573	13.793027348814627	0.0	15.90907644629414	15.280146200438846	3.804653852592491	0.0	3.396605296802164	3.771746001572064	0.0	8.641668049333555	10.325927578074339	0.0	0.0	0.0	0.0	0.0	4.243214251768571	21.98326414100945	0.0	0.0	0.0	0.0	6.896513674407314	57.8462677588042	0.0	12.913289841373148	5.7905354855595625	2.8022413447171584	0.0	0.0	4.474296953719662	14.648408889826387	0.0	12.555779048422618	4.832851014802056	4.476063355991166	2.5524242414960883	6.166353415913139	10.761074867810956	4.981488787665037	4.493804391884908	4.72411186696901	5.7242688391411765	10.517503228873492
2R_8253	5.629527547530101	0.0	5.579398183794304	0.0	3.7518947068269473	5.081641654826441	13.562043637231605	0.0	16.8885826425903	12.61543119543826	0.0	3.7541426964655495	8.337543792948772	0.0	3.1837724392281515	0.0	0.0	0.0	0.0	10.58389216283953	0.0	4.6898683835336845	6.074322986331558	0.0	0.0	0.0	0.0	11.433693723359493	0.0	3.96059681441277	0.0	0.0	12.388856471381121	13.30289630658387	0.0	0.0	0.0	38.85683200248684	13.877440000888154	2.670786087127452	7.420841879669565	0.0	0.0	0.0	5.505856028471882	2.4834182165679755	7.832080200501252	6.326823453787616	14.530761039891006
2R_8254	0.0	35.642999714856	0.0	12.412984975322985	5.97607180847885	0.0	10.800909004501818	9.335865219980992	26.900377143287546	0.0	0.0	0.0	19.92023936159617	0.0	5.071158496016098	36.35715817908809	0.0	0.0	0.0	16.85817554081027	0.0	0.0	9.67526894828859	0.0	0.0	0.0	0.0	6.070583893041168	0.0	0.0	0.0	0.0	4.933287157765537	21.189044416474903	0.0	0.0	6.447054211989458	0.0	0.0	4.254066462131151	7.880015728511394	8.986978766465269	0.0	11.366788063963192	0.0	0.0	0.0	0.0	9.2579220038587
2R_8255	0.0	0.0	0.0	0.0	8.8123972804942	11.935688125243562	7.963584122524519	13.766794629022744	0.0	19.753964373725253	0.0	0.0	4.895776266941222	0.0	3.738999862404805	0.0	0.0	0.0	0.0	24.85929638247519	0.0	11.015496600617748	14.267284012045868	0.0	0.0	0.0	0.0	4.475883046966336	0.0	0.0	0.0	22.548575268271676	3.637346381222272	15.622827450557658	0.0	5.807696708139429	14.260371568241583	0.0	8.148783753280904	3.136552314242394	8.714984282525846	6.626160944811036	10.672011209880575	11.174414167369259	9.69905763955974	2.9165088106272914	6.131959774343881	7.430176771335566	0.0
2R_8256	0.0	0.0	13.935398280650562	0.0	0.0	0.0	8.468318327473257	14.639337950580524	0.0	5.251494050057242	0.0	0.0	10.412143891663726	0.0	0.0	7.126344384868206	13.679591144379877	0.0	0.0	0.0	32.333579068534256	0.0	3.7928871229206447	0.0	0.0	0.0	0.0	0.0	0.0	0.0	0.0	7.992570106828692	19.33941209734377	16.613006655170466	0.0	0.0	0.0	0.0	0.0	3.33534788345494	12.35645658836998	0.0	5.674203143281574	0.0	6.875857763255967	3.101357960596627	0.0	10.53480462414714	3.6292792832028247
2R_8257	0.0	9.080672696233338	0.0	0.0	4.567523990919763	0.0	8.25515699657576	0.0	20.560013651849065	20.47722165056645	0.0	0.0	5.075026656577514	0.0	11.627690647615859	6.946962718429876	13.335253609853153	0.0	47.67353165522502	0.0	31.519690350561998	11.418809977299405	7.394827983360159	0.0	0.0	0.0	0.0	9.27951954359611	0.0	0.0	0.0	0.0	3.770521534768168	0.0	0.0	6.020335489215472	29.564980871457376	11.825992348582952	8.447137391844965	3.2513917582421157	9.034068375249905	3.4343831899306636	13.82843557802031	2.895886509049356	6.702781252052727	12.09316696763536	6.356470887363336	0.0	0.0
2R_8258	0.0	6.949656686959664	10.396636895896915	0.0	6.991271397660022	0.0	0.0	5.460908902755957	0.0	0.0	0.0	10.493190444061327	15.536158661466713	0.0	2.9663168785803444	10.633354493708776	0.0	0.0	0.0	39.44399741247377	0.0	0.0	2.8297196398672413	0.0	0.0	0.0	0.0	14.203677900355519	0.0	3.690083196615751	13.297748558191612	0.0	8.657011789984358	0.0	0.0	13.822521587323088	15.084526142238031	0.0	0.0	12.441840616040318	6.913989281933815	2.6284158563917686	4.233293413376445	6.648874279095806	7.694698967986974	6.941393123717144	4.8647596808717655	5.89469365571806	5.415316898929609
2R_8259	0.0	0.0	10.130511378083854	0.0	3.4061569693377747	0.0	30.780747504296993	0.0	0.0	3.8176390193248886	0.0	6.8163956126951275	0.0	0.0	11.561549062589602	15.541754477579465	9.94454919369595	0.0	0.0	9.608584693908925	0.0	8.515392423344437	11.029146173134434	0.0	0.0	0.0	0.0	0.0	0.0	3.59562714209487	12.957362502947799	5.8102984053055	11.247221233404021	0.0	0.0	0.0	3.6746008648540593	0.0	18.897947304963733	2.4246726934331133	8.982680045470326	0.0	0.0	6.4786812514739	9.996980911764647	2.254570804119732	2.370117557830868	3.829203728572254	5.276699572165199
2R_8260	0.0	0.0	0.0	0.0	0.0	6.153490198105463	0.0	0.0	10.225408914102474	15.276349156236316	0.0	0.0	0.0	0.0	3.855311694239856	0.0	13.264429045916147	0.0	0.0	12.816306443013575	0.0	5.679081896904219	11.03333021948236	0.0	0.0	0.0	0.0	0.0	0.0	19.183953006988716	0.0	23.25001046250471	0.0	0.0	0.0	11.976722043037153	0.0	0.0	0.0	0.0	2.9953625796541794	13.664571660088313	11.00399334918642	11.522024926748728	6.6671822620949355	9.02170441648518	9.484066767830047	5.107541847367242	10.557402710014893
2R_8261	0.0	0.0	0.0	0.0	10.143462369445189	0.0	0.0	10.564129814139982	0.0	3.7896156950723623	0.0	3.383179979423499	3.7568379146093283	0.0	5.7383408390831505	0.0	0.0	0.0	0.0	9.538053016313885	0.0	4.226442653935494	13.685233605569122	0.0	0.0	0.0	0.0	0.0	0.0	0.0	0.0	28.83823996760889	2.791165291971241	0.0	0.0	4.456611985523141	3.647627510114871	0.0	6.253075731625493	14.441246510633812	2.2291857029837425	7.627006824391474	14.331287780857412	4.287416390021123	7.442698662993612	6.714063478784567	4.705439488048183	5.701643270607023	7.856949052399565
2R_8262	0.0	0.0	9.839469062249401	0.0	6.616601052039568	0.0	35.87572648346129	0.0	0.0	7.415921984500724	0.0	0.0	0.0	0.0	11.229394061896421	10.0635006893498	19.317698875709926	0.0	0.0	18.6650739136927	45.66001552440528	0.0	0.0	0.0	0.0	0.0	0.0	0.0	0.0	0.0	0.0	22.573490821054296	5.462048322741511	0.0	298.6411826190832	0.0	7.138064442445787	0.0	0.0	4.710027176856811	4.362307049706308	14.92533600662685	8.012852615595415	8.390071189754044	0.0	4.37959720844474	18.41620626151013	0.0	5.125103783351613
2R_8263	0.0	0.0	0.0	23.075716039468702	11.109506404630443	0.0	0.0	17.35535612322997	0.0	0.0	0.0	0.0	0.0	0.0	18.854548471273212	0.0	0.0	0.0	0.0	62.67863410720554	0.0	13.886883005788054	8.993153512231139	0.0	0.0	0.0	0.0	0.0	0.0	23.454962952886014	0.0	0.0	27.512915020859374	0.0	0.0	14.643153666718893	0.0	0.0	0.0	0.0	0.0	0.0	6.726930999177969	0.0	0.0	7.353498095811668	7.730364873222016	12.489313830853478	0.0
2R_8264	5.113674425644873	0.0	10.136277178526704	0.0	0.0	0.0	0.0	5.324153073660191	0.0	0.0	0.0	3.4101375888212964	0.0	0.0	5.784064670470268	10.367066731771846	0.0	0.0	0.0	0.0	0.0	0.0	5.517711716667711	0.0	0.0	0.0	0.0	17.309974561261384	0.0	7.1953472006861485	0.0	5.813605348051832	5.626811305726885	0.0	0.0	35.93698270397944	0.0	0.0	6.30290103625996	4.852105401315212	11.234740694320456	2.562593262378543	12.381841121992917	6.482368605629548	2.5006676782700983	4.511707995039829	2.37146651489281	3.8313831273932974	5.279702816087887
2R_8265	10.528975741239892	4.650297619047619	6.956812110418522	4.858519900497513	9.356287425149702	6.336171938361719	4.22754329004329	3.6541159962581857	15.793463611859838	0.0	0.0	2.340473337327741	0.0	0.0	0.0	7.115209471766849	13.658216783216783	0.0	0.0	6.598395270270271	32.283057851239676	0.0	5.680441105186621	0.0	0.0	0.0	0.0	9.504257907542579	0.0	14.815107458912768	17.79612756264237	3.990040858018386	9.654597132970835	0.0	0.0	6.16614048934491	5.046834625322998	48.44961240310078	4.325858250276855	4.995204603580563	6.168574812475326	10.55267897343539	2.832668600435098	2.966021260440395	3.4325571177504397	4.644768133174792	11.393229166666666	6.573964994951195	9.059021335807051
2R_8266	0.0	0.0	0.0	0.0	0.0	6.191068764200764	0.0	0.0	0.0	5.12321327936882	0.0	0.0	20.315602890910288	0.0	11.636566747346862	0.0	0.0	0.0	0.0	12.894573963276253	0.0	0.0	0.0	0.0	0.0	0.0	0.0	0.0	0.0	0.0	0.0	0.0	3.7733997954817307	0.0	0.0	6.024931165161438	0.0	0.0	16.90717117665458	0.0	9.040964610650859	3.437004856487862	11.071193308570765	8.69429132831383	10.061846818444035	3.025599598200373	0.0	0.0	7.081250265546885
2R_8267	0.0	11.284134506883321	4.220246209163843	0.0	8.513778130941906	0.0	0.0	4.433429834322728	19.16173784187734	6.361525493813416	0.0	0.0	0.0	49.36808846761454	0.0	8.632671207451722	0.0	0.0	0.0	0.0	19.584035094590888	10.642222663677385	4.594606391556951	0.0	0.0	0.0	0.0	5.765616171400238	24.180288229035693	8.987363766544238	10.795755109091106	0.0	14.056361323453272	20.124571095078537	0.0	0.0	18.369521290275173	0.0	5.248434654364336	6.060532599604852	5.613110729835367	12.80325031848085	1.7183961177994909	1.799292518181851	8.329238124588743	13.14916981777129	5.924170616113744	7.975995444111403	10.991040104107134
2R_8268	5.468488110686574	7.245746746659711	0.0	7.570183168151937	3.644567225864765	0.0	0.0	5.693570876701737	0.0	0.0	0.0	7.293501818087666	0.0	63.40028403327247	12.370787128443409	11.086388464834531	0.0	0.0	0.0	0.0	0.0	0.0	0.0	0.0	0.0	0.0	0.0	0.0	0.0	0.0	13.864299014109697	0.0	9.025843698261232	0.0	0.0	0.0	0.0	0.0	0.0	5.188770048758872	4.805706488112245	5.480798979913694	2.20682642030245	2.310716502351616	0.0	9.649508152507583	12.680056806654493	6.145837025103491	8.469054638952908
2R_8269	0.0	0.0	0.0	6.434459878568873	6.19557573936452	0.0	5.598815738494993	14.518163916845763	0.0	3.472017276757969	0.0	3.099643943900164	6.883973043738354	0.0	2.628712267464113	4.711571714361907	0.0	0.0	0.0	8.738692132380699	0.0	0.0	7.522984598695163	0.0	0.0	0.0	0.0	9.440338945929515	0.0	6.540209535233089	11.784295540704724	5.284275528467185	7.671733676276877	0.0	0.0	12.24934272068518	23.393501418982957	16.041258115874026	5.729020755669296	4.410320325975596	4.084726207950552	2.329268681841231	3.751490748636239	1.9640492567841208	4.545962866756919	4.100916165175881	23.710984652526296	0.0	2.399492459354997
2R_8270	0.0	0.0	0.0	0.0	0.0	8.932048547470266	11.919064782500907	0.0	14.842608974435093	14.782840079236024	0.0	0.0	21.98246678449269	0.0	5.596146269832743	0.0	0.0	0.0	0.0	0.0	0.0	0.0	10.676893707252388	0.0	0.0	0.0	0.0	6.6990364106027	0.0	6.961577660575751	0.0	11.24945440146153	21.776007630313078	0.0	0.0	8.692356636961987	0.0	0.0	24.392504671164644	0.0	8.695788281903543	19.83469762995198	0.0	0.0	0.0	4.365127173615076	0.0	3.7069053716024363	5.108170621071817
2R_8271	0.0	0.0	424.034261968367	0.0	0.0	0.0	0.0	0.0	0.0	0.0	0.0	0.0	0.0	0.0	0.0	0.0	0.0	0.0	0.0	0.0	0.0	0.0	0.0	0.0	0.0	0.0	0.0	0.0	0.0	0.0	0.0	0.0	0.0	0.0	0.0	0.0	0.0	0.0	0.0	0.0	0.0	0.0	0.0	0.0	0.0	0.0	0.0	0.0	0.0
2R_8272	0.0	0.0	0.0	27.33584823137062	13.16049220240837	17.824835343083517	23.785738071452357	0.0	0.0	0.0	0.0	0.0	0.0	0.0	44.67077637809345	20.01641345903641	0.0	0.0	0.0	0.0	0.0	0.0	0.0	0.0	0.0	0.0	0.0	0.0	0.0	41.677664939359	0.0	0.0	10.864074136441907	0.0	0.0	0.0	14.197688616293268	0.0	0.0	0.0	0.0	0.0	7.968825952872363	0.0	9.656424419166072	8.711066975038438	0.0	7.397516653659366	0.0
2R_8273	6.55102148440251	4.340051733416662	3.2463432378183406	0.0	4.366040067149696	2.9567262417437115	3.9455015758333296	10.23099192536014	4.913266113301882	4.893481149087243	0.0	2.184328014421807	9.702311260332658	0.0	5.557383317179872	0.0	0.0	0.0	0.0	6.1581815136317495	15.064642380454531	8.18632512590568	1.7671563044449812	0.0	0.0	0.0	0.0	8.870178725231135	18.60022171464284	11.52226123915928	0.0	18.619220919662904	10.812585633425595	0.0	0.0	0.0	9.420267328346243	5.652160397007745	12.111772279302313	4.661948153542195	5.757036645984992	4.924327045569558	6.609215837690349	5.5362846713287714	3.2035531248418243	1.4449637162386033	3.0380362133916634	7.36245733302591	6.763716987142851
2R_8274	19.855747990846503	13.154433043935807	0.0	0.0	19.849803156118703	0.0	11.958575494487096	0.0	0.0	0.0	0.0	0.0	7.35177894671063	0.0	11.229394061896421	10.0635006893498	0.0	0.0	0.0	18.6650739136927	0.0	0.0	0.0	0.0	0.0	0.0	0.0	0.0	0.0	0.0	0.0	0.0	0.0	0.0	0.0	0.0	0.0	17.13135466186989	24.47336380267127	4.710027176856811	0.0	4.975112002208951	0.0	8.390071189754044	4.854887415160842	21.897986042223696	0.0	7.438386911414391	5.125103783351613
2R_8275	0.0	0.0	12.73315467302532	11.856826449259897	2.8541582231152565	0.0	20.633957716893846	0.0	0.0	0.0	0.0	11.423473295632062	3.1712869145725073	0.0	2.4219736954280884	13.023071673777263	0.0	0.0	0.0	8.051426068585268	19.696050547944125	7.135395557788141	6.931329470580434	0.0	0.0	0.0	0.0	8.697890935405983	0.0	3.012923029457951	10.857503946702685	0.0	7.068379979143566	0.0	0.0	7.523984581850795	0.0	7.389836019538727	0.0	4.063464818927944	7.526954966604783	12.87648149284776	3.4564497698350096	1.809583991117114	0.0	7.55678831962343	3.9720368605020653	1.6043232018184042	4.421562367905825
2R_8276	7.450021530562224	0.0	0.0	5.156638037012285	4.965193990129195	0.0	0.0	3.878332068997079	5.587516147921668	0.0	0.0	2.4840844707956125	16.55064663376398	0.0	8.42670118243471	3.77589889048987	0.0	0.0	0.0	7.003271928645064	17.131970998999492	0.0	6.028992217776844	0.0	0.0	0.0	0.0	5.043718955909826	0.0	7.862080243535798	0.0	0.0	12.296402318609621	8.802413974008232	0.0	3.2722470258546785	8.034761592554027	0.0	4.591292338602301	3.534473130228369	8.183847180730117	0.0	6.012961539895398	3.148015931479026	10.929535101294933	0.0	8.637368711995578	4.186405568924144	7.691905346489569
2R_8277	0.0	0.0	0.0	0.0	0.0	20.584517972342642	0.0	0.0	0.0	0.0	0.0	0.0	0.0	0.0	0.0	0.0	0.0	0.0	0.0	0.0	209.75793933800395	0.0	0.0	0.0	0.0	0.0	0.0	0.0	0.0	0.0	0.0	0.0	0.0	0.0	0.0	0.0	0.0	39.349939007594536	0.0	10.818717246333536	10.02001999995992	34.28281493907944	9.202578194306916	9.635805110060167	22.30290919147493	0.0	0.0	8.54281745536805	0.0
2R_8278	0.0	0.0	0.0	0.0	23.952095808383234	0.0	43.29004329004329	0.0	0.0	26.845637583892618	0.0	0.0	26.61343978709248	0.0	0.0	36.42987249544627	0.0	0.0	0.0	0.0	0.0	0.0	0.0	0.0	0.0	0.0	0.0	0.0	0.0	0.0	0.0	0.0	19.772614928324273	0.0	0.0	0.0	0.0	0.0	0.0	0.0	0.0	0.0	0.0	0.0	0.0	0.0	0.0	0.0	0.0
2R_8279	0.0	0.0	0.0	0.0	0.0	0.0	0.0	0.0	0.0	0.0	0.0	0.0	0.0	0.0	0.0	0.0	0.0	0.0	0.0	0.0	0.0	0.0	0.0	0.0	0.0	0.0	0.0	0.0	0.0	0.0	0.0	179.20183502679066	0.0	0.0	0.0	0.0	0.0	0.0	0.0	0.0	0.0	0.0	0.0	0.0	0.0	0.0	0.0	0.0	0.0
2R_8280	0.0	0.0	10.793599395558434	0.0	0.0	0.0	0.0	17.00824900076537	0.0	0.0	0.0	3.6312798445812224	0.0	0.0	0.0	5.519677650825192	10.595465140919687	0.0	0.0	20.475020475020475	0.0	0.0	8.813290441986515	0.0	0.0	0.0	0.0	7.373000073730001	0.0	11.492931846914148	0.0	12.381217692760083	8.987552240147396	0.0	0.0	9.566860395589678	3.915120194189962	0.0	0.0	0.0	4.785318642405102	0.0	6.5923923791944095	4.601826925289339	0.0	4.804285422596956	2.525252525252525	4.079842518078802	0.0
2R_8281	0.0	18.3573815031024	6.865627988693683	0.0	4.616826485810184	6.253122653124904	0.0	0.0	10.390970662133432	5.174563913626179	0.0	4.619592708989219	20.51922882582304	0.0	0.0	0.0	0.0	0.0	0.0	0.0	0.0	5.7710331072627294	0.0	0.0	0.0	0.0	0.0	9.379683979687355	0.0	4.873641107018336	0.0	0.0	11.43366321992537	32.73927911381319	0.0	0.0	4.98068490394251	0.0	0.0	3.2864877371283066	6.087722251324917	10.414363212025673	0.0	5.854290228779807	0.0	3.055925577210863	3.2125417630429194	0.0	7.152226559650284
2R_8282	9.681816773553924	12.82840722495895	0.0	0.0	3.2263060086723105	8.739547501188579	5.831094193163159	0.0	0.0	3.6160610969682945	0.0	6.456478171938596	3.584784454080345	0.0	2.7377698345948978	0.0	0.0	0.0	0.0	0.0	0.0	12.098647532521165	15.670182359135506	0.0	0.0	0.0	0.0	3.2773303129457165	0.0	13.623087318540477	12.273191422511978	0.0	5.3266742802597715	0.0	0.0	0.0	10.441726811013098	8.35338144881048	0.0	0.0	14.889663340457682	0.0	1.9535645520242055	2.0455319037519963	0.0	2.1355255784711686	6.7349137931034475	5.440522754442368	0.0
2R_8283	3.876068147479742	0.0	11.524658543575116	0.0	10.333087061425037	3.4988352377493532	0.0	0.0	0.0	2.895344864526814	0.0	5.169639123001741	2.8703019615069545	0.0	2.192105613894793	0.0	7.542069664589079	0.0	0.0	0.0	0.0	0.0	4.182320744687303	0.0	0.0	0.0	0.0	5.24825285662403	0.0	0.0	0.0	4.406602500658787	0.0	0.0	0.0	3.40494384226121	0.0	13.37694216479055	4.777479344568055	3.677803792109934	1.7031440379569496	1.9423970500427523	6.256800359891157	8.189187259196949	1.8954586327526155	1.7098945097681144	0.0	1.4520578418528955	4.001914515904409
2R_8284	0.0	0.0	0.0	0.0	0.0	0.0	0.0	0.0	0.0	0.0	0.0	0.0	0.0	0.0	0.0	0.0	0.0	0.0	0.0	73.28369584334878	0.0	0.0	10.514771676990419	0.0	0.0	0.0	0.0	0.0	0.0	0.0	0.0	0.0	0.0	46.055146432338084	0.0	0.0	0.0	0.0	0.0	9.246365715955344	0.0	0.0	0.0	0.0	19.06148854976383	0.0	18.076644974692698	0.0	0.0
2R_8285	0.0	0.0	0.0	0.0	0.0	0.0	0.0	0.0	0.0	0.0	0.0	13.110747797722139	0.0	0.0	0.0	0.0	0.0	0.0	0.0	0.0	0.0	16.378621313172342	0.0	0.0	0.0	0.0	0.0	0.0	0.0	0.0	0.0	0.0	0.0	0.0	0.0	0.0	0.0	0.0	0.0	18.65459341380925	0.0	9.852245868707	0.0	0.0	0.0	0.0	0.0	0.0	10.14927554471162
2R_8286	0.0	0.0	4.410460377085541	6.160381845108287	8.89750958706658	0.0	0.0	4.633252575740938	6.675130732435394	0.0	0.0	0.0	3.2953739211357704	0.0	5.033482727100673	4.510880695325194	8.65899825780955	0.0	0.0	16.732929065767106	0.0	0.0	7.202540480078134	0.0	0.0	0.0	0.0	0.0	0.0	6.261627058744707	11.282339415642513	5.059189993326928	4.896635692997591	0.0	0.0	0.0	0.0	0.0	0.0	2.111230606763454	5.866103833557516	2.230052680534472	1.795847354411553	7.5215596104283415	2.1761630067957216	0.0	2.063727918111276	3.334195222798426	0.0
2R_8287	0.0	10.797969981643451	4.038421542555876	5.640730587425684	0.0	0.0	0.0	0.0	6.112058480175538	3.0437230820739933	0.0	0.0	0.0	0.0	0.0	8.260742062459471	0.0	0.0	0.0	15.321443892872466	0.0	0.0	2.198326414100945	0.0	0.0	0.0	0.0	0.0	0.0	2.866717694241624	0.0	0.0	0.0	0.0	0.0	0.0	2.929681777965278	0.0	5.022311619369047	1.9331404059208224	3.580850684792933	12.251636359181221	1.6443609109101704	0.0	0.0	1.7975217567539634	0.0	3.0529433808752944	0.0
2R_8288	0.0	0.0	0.0	0.0	2.7267868634316064	3.693214973179873	0.0	4.259807354472201	0.0	0.0	0.0	2.7284206482509186	9.089289544772022	0.0	0.0	0.0	0.0	0.0	0.0	0.0	0.0	0.0	2.2073359485849653	0.0	0.0	0.0	0.0	2.7699112298849045	0.0	0.0	0.0	0.0	2.250980752313783	0.0	0.0	7.188214778106998	0.0	7.060052809195013	0.0	0.0	3.5955263023535595	2.0503079972673497	1.6511000949712775	0.0	6.002285670383282	3.6097772983993526	0.0	0.0	8.448486200242641
2R_8289	0.0	6.562713288181866	9.817772327823274	0.0	13.204021945084472	13.412844676576077	17.898308967768727	5.156856091742533	7.4294867413379615	3.6997846725320587	0.0	0.0	0.0	0.0	5.602316221618666	0.0	0.0	0.0	0.0	9.311958044041837	0.0	12.378770573516693	2.6721663412858785	0.0	0.0	0.0	0.0	0.0	0.0	3.484626524698336	12.557355722261429	0.0	2.7250020573765537	0.0	0.0	13.052910407433545	0.0	0.0	6.104849570401736	2.3498206146942744	2.176343925018858	4.964141523703527	0.0	6.278677861130714	2.422091020242868	0.0	6.890848952590959	0.0	0.0
2R_8290	25.646220644694697	16.990621177110235	4.236308040597387	0.0	5.697453807893252	0.0	10.297346167945598	0.0	0.0	3.192868409121387	0.0	0.0	3.1652521154962514	0.0	2.417364801621375	0.0	8.31708728949452	0.0	0.0	8.036104610795382	0.0	3.5609086299332833	4.612093000088091	0.0	0.0	0.0	0.0	5.787559525049716	0.0	6.014379177738137	0.0	0.0	7.054929208488679	0.0	0.0	11.264500227918386	3.0732389726039187	0.0	0.0	2.0278661251452967	3.7563157754369256	0.0	3.449872320225429	3.612280888072032	0.0	1.8856020331315362	7.92895654931811	3.2025405113368337	4.41314835769097
2R_8291	0.0	0.0	0.0	0.0	0.0	0.0	0.0	0.0	0.0	0.0	0.0	0.0	0.0	0.0	0.0	0.0	0.0	0.0	0.0	0.0	0.0	0.0	0.0	0.0	0.0	0.0	0.0	0.0	0.0	0.0	0.0	71.93313096145823	0.0	0.0	0.0	0.0	0.0	0.0	0.0	0.0	0.0	0.0	0.0	0.0	0.0	0.0	0.0	0.0	0.0
2R_8292	0.0	0.0	0.0	0.0	7.311384556893539	0.0	0.0	0.0	0.0	8.194639067122289	0.0	0.0	8.123760618770598	0.0	12.408548993914847	0.0	0.0	0.0	0.0	0.0	0.0	18.278461392233847	17.75571334466148	0.0	0.0	0.0	0.0	7.427014726284799	0.0	0.0	0.0	0.0	0.0	0.0	0.0	9.636947284934656	0.0	0.0	27.043216411987174	10.409217570342891	0.0	10.99505827106007	0.0	0.0	10.72936046574008	0.0	5.087505087505087	0.0	11.326541938786837
2R_8293	55.80575134073317	0.0	0.0	0.0	18.596347677316174	0.0	0.0	29.051356988884947	0.0	0.0	0.0	0.0	0.0	0.0	0.0	0.0	0.0	0.0	0.0	0.0	0.0	0.0	0.0	0.0	0.0	0.0	0.0	0.0	0.0	0.0	0.0	31.722063964369777	0.0	0.0	0.0	24.511365920377276	0.0	0.0	0.0	0.0	0.0	0.0	0.0	0.0	0.0	0.0	0.0	0.0	0.0
2R_8294	0.0	0.0	0.0	20.3898540086453	0.0	6.647786951723771	0.0	7.667653238049963	0.0	11.002310485201892	0.0	4.911157166851654	0.0	0.0	4.165000666400107	0.0	28.659864725438496	0.0	0.0	0.0	0.0	0.0	0.0	0.0	0.0	0.0	0.0	4.985840213792828	0.0	0.0	0.0	0.0	0.0	0.0	0.0	0.0	5.29503960689626	0.0	0.0	0.0	0.0	0.0	0.0	6.223782316989681	3.601371402229969	3.248799568559417	3.4153005464480874	5.517819799041003	7.603637580218376
2R_8295	0.0	0.0	0.0	0.0	0.0	0.0	21.45904327001485	6.182773926253109	0.0	4.435829078633942	0.0	7.920174148789183	0.0	0.0	0.0	0.0	0.0	0.0	0.0	0.0	0.0	4.947144705961507	0.0	0.0	0.0	0.0	0.0	0.0	33.72135371002334	0.0	0.0	6.751159680454109	6.534241549347082	0.0	0.0	0.0	0.0	10.24710903436368	21.95809078792217	2.8172997984503723	0.0	0.0	0.0	0.0	0.0	0.0	2.753910552985239	6.67389969084272	9.196732830006365
2R_8296	3.986125095766656	5.2816157518908184	3.950629769891618	5.518106009438169	5.313242193518907	0.0	4.8014688653552895	4.150193855554993	5.979187643649984	2.977555188985428	0.0	0.0	2.951801218621615	0.0	6.763044560347999	8.081160713275569	7.75621893634316	0.0	0.0	0.0	0.0	0.0	0.0	0.0	0.0	0.0	0.0	10.794543142550578	0.0	0.0	0.0	0.0	0.0	0.0	0.0	0.0	5.731986087323368	0.0	4.91313093199146	1.891115614487761	5.254509157033107	1.997549406388243	0.0	1.6843421532225844	9.746391106301157	0.0	1.8485655131617864	2.9865750465084404	0.0
2R_8297	4.848745799167858	0.0	4.805569077892988	0.0	6.463058771824942	0.0	5.840534712634011	0.0	14.546237397503575	14.487661944896178	0.0	0.0	7.181176413138824	0.0	0.0	9.829970991755603	0.0	0.0	0.0	0.0	0.0	4.0394117323905885	0.0	0.0	0.0	0.0	0.0	3.2826362983417434	0.0	0.0	12.293061673061107	0.0	5.335298145797159	0.0	0.0	0.0	0.0	0.0	5.9763611012999185	0.0	0.0	0.0	1.9567273656540343	0.0	9.484453557950484	10.694914931577141	2.248605864364094	1.8164436467431255	5.006172610829153
2R_8298	0.0	0.0	0.0	0.0	0.0	0.0	0.0	0.0	0.0	0.0	0.0	0.0	0.0	0.0	0.0	0.0	0.0	0.0	0.0	0.0	0.0	0.0	0.0	0.0	0.0	0.0	0.0	0.0	0.0	0.0	0.0	0.0	0.0	0.0	0.0	0.0	0.0	0.0	0.0	0.0	0.0	0.0	0.0	0.0	0.0	0.0	0.0	0.0	0.0
2R_8299	0.0	0.0	0.0	0.0	0.0	0.0	0.0	0.0	0.0	0.0	0.0	0.0	0.0	0.0	0.0	0.0	0.0	0.0	0.0	0.0	0.0	0.0	0.0	0.0	0.0	0.0	0.0	0.0	0.0	0.0	0.0	0.0	0.0	0.0	0.0	0.0	0.0	0.0	0.0	0.0	0.0	0.0	0.0	0.0	0.0	0.0	0.0	0.0	0.0
2R_8300	11.49431893286743	15.229972586049348	3.7973217489704507	0.0	7.660585013342186	0.0	0.0	0.0	0.0	8.586024813611711	0.0	0.0	2.837253708645254	0.0	0.0	0.0	7.45523133582835	0.0	0.0	14.406730824641272	17.62145588468519	0.0	0.0	0.0	0.0	0.0	0.0	2.593912605896482	0.0	0.0	0.0	4.355865499585104	0.0	0.0	0.0	0.0	2.75477540316138	6.611460967587312	0.0	3.6354580768063225	1.683534277178767	1.920032563752281	4.638570330776451	0.0	0.0	5.070621075022374	5.3304904051172715	0.0	0.0
2R_8301	3.6360687842404054	4.817791139118537	0.0	0.0	0.0	3.2821934767717527	4.379810126471397	0.0	5.454103176360608	2.716070172388974	0.0	2.424772053241205	5.3851557642841925	0.0	8.225497066787746	0.0	0.0	0.0	0.0	0.0	0.0	0.0	0.0	0.0	0.0	0.0	0.0	2.461645107578814	0.0	2.5581191889124972	0.0	8.267506755586457	0.0	0.0	0.0	0.0	5.228610538578257	0.0	0.0	1.7250403055667396	0.0	3.6442544411162276	0.0	0.0	7.112380592020336	3.2080416621954586	1.686226898691488	2.724297917778237	1.877061482773456
2R_8302	0.0	0.0	0.0	0.0	2.1672182237046	2.935323952625046	3.9169420276912135	0.0	4.877701392973964	4.85805964239823	0.0	4.3370334734412	2.4080202485606663	0.0	0.0	6.59244887720707	6.327367890885807	0.0	0.0	6.113605462139663	0.0	0.0	0.0	0.0	0.0	0.0	0.0	2.2014929644687844	0.0	6.863314349405844	0.0	0.0	1.7890531060734953	0.0	0.0	0.0	4.6760393198794326	0.0	0.0	7.713671000824128	4.286523213880791	1.629560753528447	1.3122749940488327	5.496210225644163	0.0	1.4345043335658665	4.524068041983352	2.436388040112205	0.0
2R_8303	0.0	0.0	25.405761772712435	0.0	0.0	0.0	0.0	13.34456055694858	0.0	9.574050493542304	0.0	0.0	0.0	0.0	7.248645952935991	0.0	0.0	0.0	0.0	0.0	0.0	0.0	0.0	0.0	0.0	0.0	0.0	0.0	0.0	0.0	0.0	0.0	0.0	0.0	0.0	0.0	0.0	0.0	15.797713438956846	12.161411112854248	0.0	0.0	0.0	0.0	0.0	0.0	0.0	4.801526501305295	0.0
2R_8304	0.0	0.0	0.0	0.0	0.0	0.0	0.0	0.0	0.0	0.0	0.0	0.0	0.0	0.0	0.0	0.0	0.0	0.0	0.0	0.0	0.0	0.0	0.0	0.0	0.0	0.0	0.0	0.0	0.0	0.0	0.0	0.0	0.0	0.0	0.0	0.0	0.0	0.0	0.0	0.0	0.0	0.0	0.0	0.0	0.0	0.0	0.0	0.0	0.0
2R_8305	0.0	0.0	0.0	0.0	0.0	0.0	0.0	0.0	0.0	0.0	0.0	0.0	0.0	0.0	0.0	0.0	0.0	0.0	0.0	0.0	0.0	0.0	0.0	0.0	0.0	0.0	0.0	45.73477489343797	0.0	0.0	0.0	0.0	0.0	0.0	0.0	59.343306965123936	0.0	0.0	0.0	0.0	0.0	0.0	27.26177299666861	0.0	0.0	0.0	0.0	0.0	0.0
2R_8306	4.410763851673069	0.0	0.0	12.211890962467974	0.0	11.944477291756996	0.0	0.0	0.0	0.0	0.0	5.882780307863541	6.5325085388052235	0.0	4.989004234666794	0.0	17.164965618573866	0.0	0.0	0.0	0.0	0.0	0.0	0.0	0.0	0.0	0.0	2.986119322939249	0.0	0.0	0.0	0.0	0.0	0.0	0.0	0.0	6.342610034770188	0.0	5.436522886945876	2.092574666202952	0.0	2.210346765831664	1.779978305624411	3.7275475830767846	4.313866579008898	1.9457709738058364	2.0454917362133855	4.957098788534627	6.830955705350824
2R_8307	0.0	0.0	0.0	0.0	0.0	5.73571434307143	0.0	0.0	0.0	4.746399855709444	0.0	0.0	14.11603949103208	0.0	0.0	6.44092512295726	0.0	0.0	0.0	0.0	0.0	0.0	6.8561665390277	0.0	0.0	0.0	0.0	0.0	0.0	0.0	0.0	0.0	0.0	0.0	0.0	0.0	0.0	0.0	0.0	0.0	0.0	0.0	2.5642261729539784	2.684941452166694	3.107265283395023	11.2122644233168	0.0	2.380389022217123	3.280211403064505
2R_8308	4.144246294214963	10.982252679669655	4.107342943420529	0.0	2.762003667940871	7.481826643083949	0.0	4.314823316614831	6.2163694413224455	9.28700562173407	0.0	5.52731710660426	3.0688929643787453	48.04735547355474	4.687546875468755	16.80344672299182	16.127783655458934	0.0	0.0	0.0	19.060107956451464	3.4525045849260887	4.471687954882457	0.0	0.0	0.0	0.0	0.0	0.0	0.0	0.0	4.71148736002171	0.0	0.0	0.0	10.921577250500206	0.0	0.0	5.108024502171932	0.0	1.8209814944576608	0.0	1.672424265939541	1.7511564637286463	4.053203976679486	0.0	0.0	6.210092393754634	8.557599490651677
2R_8309	0.0	0.0	4.774648526185366	0.0	0.0	4.348686370564612	0.0	10.031675013856253	0.0	0.0	0.0	3.212660452310465	3.5674852261518075	0.0	0.0	0.0	9.374004012073717	0.0	0.0	0.0	0.0	0.0	2.5990936960281954	0.0	0.0	0.0	0.0	0.0	0.0	0.0	0.0	5.476946164357678	2.650484574842396	0.0	0.0	0.0	0.0	8.313070224660724	0.0	0.0	10.584149812290104	4.828392881500376	0.0	12.213964225298785	0.0	2.1252200931058924	2.2341376228775696	1.8047560736809716	4.973961312528911
2R_8310	0.0	0.0	0.0	16.672668827444546	0.0	3.623905308803843	0.0	0.0	0.0	2.9988424468155293	0.0	2.677217043592054	2.9729043551265057	0.0	4.540930127799937	4.069467436935463	0.0	0.0	0.0	0.0	0.0	6.689034799034639	0.0	0.0	0.0	0.0	0.0	2.717928981602882	0.0	0.0	0.0	0.0	4.417474291403993	0.0	120.76419583121996	0.0	0.0	0.0	0.0	1.904635654627084	8.820124843575085	4.023660734583645	6.4804572092170245	1.6963839201803868	0.0	1.77101674425491	3.7235627047959485	3.0079267894682857	2.0724838802203793
2R_8311	0.0	0.0	3.861543582539335	0.0	7.790143909925162	0.0	0.0	4.056607524033371	0.0	0.0	0.0	0.0	0.0	0.0	13.221077570706322	0.0	7.581317208377052	0.0	54.20641803989592	7.325191627012962	0.0	3.245893295802151	2.1020423864234967	0.0	0.0	0.0	0.0	2.6377818997516265	0.0	2.7411589400705902	0.0	4.429533649838278	4.287210522186529	0.0	0.0	3.4226625439555436	0.0	0.0	14.407021405952404	3.696942406813021	1.7120068863765	0.0	4.717019698903198	0.0	3.8106445019259	0.0	3.6137612026597283	1.4596140838746798	2.0113698716102384
2R_8312	7.170571401323258	0.0	7.106719474330174	9.926425335413914	0.0	0.0	0.0	7.465711851892222	0.0	5.356272462867641	0.0	0.0	5.309944091598659	0.0	0.0	0.0	0.0	0.0	0.0	0.0	0.0	5.973687103048492	7.7371264853832145	0.0	0.0	0.0	0.0	0.0	0.0	0.0	0.0	0.0	3.9450548540152175	33.88894254638125	0.0	0.0	5.155585251726605	0.0	8.838146145817039	3.4018951277377605	3.1507485075692006	0.0	2.893707748249741	6.059867858521478	3.506522833775389	0.0	0.0	0.0	0.0
2R_8313	0.0	0.0	7.426788574925528	0.0	0.0	6.7642202511284415	0.0	0.0	0.0	5.59750575143716	0.0	0.0	0.0	0.0	0.0	0.0	0.0	0.0	0.0	14.088316840610418	0.0	0.0	0.0	0.0	0.0	0.0	0.0	5.07316518834633	42.5524671920478	0.0	0.0	8.519186485844093	0.0	0.0	0.0	0.0	0.0	0.0	0.0	3.555108085951137	3.2926504420218587	7.510385924935946	0.0	0.0	3.664447965571778	0.0	0.0	0.0	3.868406108367981
2R_8314	13.097268171804725	8.67694016382063	0.0	0.0	8.72889788935249	0.0	0.0	0.0	0.0	0.0	0.0	0.0	0.0	0.0	3.7035720211429517	0.0	0.0	0.0	0.0	12.311874556772516	0.0	0.0	3.5330245940908043	0.0	0.0	0.0	0.0	4.4334730764047015	74.37377283274826	0.0	0.0	0.0	0.0	0.0	0.0	0.0	0.0	0.0	0.0	0.0	0.0	0.0	5.285445785068404	2.767133537437103	0.0	2.8888742519260124	0.0	0.0	0.0
2R_8315	0.0	0.0	0.0	23.37934388209329	0.0	0.0	0.0	0.0	0.0	0.0	0.0	0.0	0.0	0.0	0.0	0.0	0.0	0.0	0.0	0.0	0.0	0.0	0.0	0.0	0.0	0.0	0.0	0.0	0.0	0.0	0.0	0.0	0.0	0.0	0.0	0.0	0.0	0.0	0.0	0.0	0.0	0.0	13.630886498334306	0.0	0.0	0.0	0.0	0.0	0.0
2R_8316	0.0	23.31219694143976	0.0	0.0	0.0	0.0	0.0	0.0	0.0	4.380815532619552	0.0	3.9109737229497505	8.68584849448188	0.0	0.0	0.0	0.0	0.0	0.0	22.052078187848423	0.0	0.0	0.0	0.0	0.0	0.0	0.0	3.9704471676418085	0.0	4.126052556007037	0.0	0.0	3.2266016527944306	0.0	0.0	0.0	12.650029348068086	0.0	0.0	5.56471879250054	2.5769503133056193	5.877906477805612	2.366720501669011	2.4781378677308785	5.735865679791857	0.0	0.0	0.0	0.0
2R_8317	0.0	17.37921445950643	6.4997952564494215	9.078694120637687	0.0	0.0	0.0	0.0	0.0	0.0	0.0	4.373439228875195	14.569401343298804	0.0	0.0	13.295573903447542	12.760961666071156	0.0	0.0	0.0	0.0	5.463525503737051	3.538182294228163	0.0	0.0	0.0	0.0	0.0	0.0	0.0	0.0	0.0	7.2162828205563025	0.0	0.0	0.0	4.715290744827326	0.0	8.08335556256113	0.0	0.0	0.0	0.0	0.0	0.0	0.0	6.08272506082725	0.0	10.156683775036228
2R_8318	0.0	0.0	0.0	29.09429460882721	0.0	0.0	0.0	0.0	0.0	7.84960163271714	0.0	0.0	0.0	0.0	0.0	0.0	0.0	0.0	0.0	0.0	0.0	0.0	5.669368120576122	0.0	0.0	0.0	0.0	0.0	0.0	0.0	0.0	23.89357800357209	5.78146635331119	0.0	0.0	0.0	7.555495111594663	0.0	0.0	0.0	4.617412725127729	5.26605422456035	4.240720243926228	8.880718627751358	0.0	9.271428008520441	0.0	3.9366901490234056	0.0
2R_8319	0.0	0.0	0.0	0.0	0.0	0.0	0.0	0.0	0.0	0.0	0.0	0.0	0.0	0.0	0.0	0.0	0.0	0.0	0.0	0.0	0.0	0.0	0.0	0.0	0.0	0.0	0.0	0.0	0.0	0.0	0.0	0.0	0.0	0.0	0.0	0.0	0.0	0.0	0.0	0.0	0.0	0.0	0.0	0.0	0.0	0.0	0.0	0.0	0.0
2R_8320	0.0	0.0	0.0	0.0	0.0	0.0	0.0	0.0	0.0	0.0	0.0	0.0	0.0	0.0	0.0	0.0	0.0	0.0	0.0	0.0	0.0	0.0	0.0	0.0	0.0	0.0	0.0	0.0	0.0	0.0	0.0	0.0	0.0	0.0	0.0	0.0	0.0	0.0	0.0	0.0	0.0	0.0	0.0	0.0	0.0	0.0	0.0	0.0	0.0
2R_8321	0.0	0.0	0.0	0.0	0.0	0.0	0.0	0.0	0.0	0.0	0.0	0.0	0.0	0.0	0.0	0.0	0.0	0.0	0.0	0.0	0.0	0.0	0.0	0.0	0.0	0.0	0.0	0.0	0.0	66.89007953230455	0.0	0.0	0.0	0.0	0.0	0.0	0.0	0.0	0.0	0.0	20.88829566129211	0.0	0.0	0.0	0.0	0.0	0.0	0.0	0.0
2R_8322	0.0	0.0	0.0	9.118629725273925	4.390046885700739	5.945967801395162	15.868784197229944	0.0	9.88056374544506	4.9203881202149224	0.0	0.0	0.0	0.0	7.450587702357962	0.0	0.0	0.0	0.0	0.0	0.0	5.487558607125925	3.5537461459623048	0.0	0.0	0.0	0.0	8.918951702092743	0.0	0.0	0.0	0.0	0.0	15.565559021486697	0.0	17.3592224919974	9.472064985943454	0.0	24.356738535283174	0.0	8.683037859202805	0.0	2.6582227335461326	0.0	3.221167969736483	0.0	0.0	0.0	0.0
2R_8323	0.0	16.08751608751609	0.0	0.0	0.0	0.0	14.625014625014625	6.320633074608753	9.10614118161288	13.60420823508072	0.0	4.048386313215552	4.495513477549406	0.0	0.0	6.153694678284842	0.0	0.0	0.0	0.0	0.0	0.0	0.0	48.96200548374462	0.0	0.0	0.0	0.0	0.0	0.0	0.0	0.0	3.3399687378926135	0.0	0.0	0.0	0.0	0.0	7.482565622100506	2.8801179696320363	8.002475432400423	0.0	0.0	0.0	0.0	8.034193527653695	2.8153153153153156	2.274236538793927	3.133931705360277
2R_8324	0.0	0.0	0.0	0.0	0.0	0.0	0.0	0.0	0.0	23.88401920275144	0.0	0.0	0.0	0.0	0.0	0.0	62.21536470646791	0.0	0.0	0.0	0.0	0.0	0.0	0.0	0.0	0.0	0.0	0.0	0.0	0.0	0.0	72.70110033115351	17.591294420217324	0.0	0.0	0.0	0.0	0.0	0.0	0.0	0.0	0.0	0.0	0.0	0.0	0.0	0.0	23.95637065775809	0.0
2R_8325	0.0	0.0	0.0	0.0	0.0	0.0	0.0	0.0	0.0	0.0	0.0	0.0	8.95472401988307	0.0	0.0	0.0	0.0	0.0	0.0	0.0	111.23099340400209	0.0	6.523970044539144	0.0	0.0	0.0	0.0	8.186709368542733	0.0	0.0	0.0	0.0	0.0	0.0	0.0	0.0	0.0	0.0	0.0	0.0	0.0	6.059860514130685	4.879967440857235	5.1097001525756465	0.0	0.0	5.6078959174517715	0.0	0.0
2R_8326	11.140391774157521	0.0	16.56178456541049	0.0	0.0	0.0	0.0	0.0	0.0	0.0	0.0	3.7145764064222053	0.0	0.0	0.0	0.0	0.0	0.0	0.0	0.0	0.0	4.640440136466063	3.0051517316135046	0.0	0.0	0.0	0.0	3.77106327391646	0.0	0.0	0.0	0.0	3.0645714396038857	0.0	0.0	4.893155503013939	0.0	0.0	6.865590279422658	2.642637690672916	0.0	0.0	4.495741858099101	4.7073865013809115	5.447827787626239	0.0	5.1663566852655505	0.0	2.875523201446503
2R_8327	9.744822088783126	0.0	0.0	0.0	0.0	0.0	0.0	0.0	0.0	0.0	0.0	0.0	0.0	0.0	2.75558612419096	4.938974036801283	18.961515707719613	0.0	0.0	0.0	0.0	4.059126865574708	7.886078757742815	39.29705429281021	0.0	0.0	0.0	6.597315684194415	0.0	3.427935203797604	0.0	5.5393191955135945	5.361338104209401	0.0	0.0	0.0	0.0	16.815483697388554	0.0	2.311591428988836	2.1409370281910025	4.88338000216822	1.9662775534473564	10.29421695597534	0.0	0.0	2.2595806218365873	1.8253091526111778	2.5153031040852545
2R_8328	0.0	16.219021668612946	0.0	0.0	0.0	0.0	0.0	0.0	0.0	9.143609531298575	0.0	0.0	0.0	0.0	0.0	0.0	0.0	0.0	0.0	23.013476691950803	0.0	0.0	6.603964227646572	98.72447972199186	0.0	0.0	0.0	8.287091363524864	0.0	25.835609737613545	0.0	0.0	6.734541869320255	0.0	0.0	0.0	0.0	0.0	15.08746201731437	0.0	0.0	0.0	0.0	0.0	0.0	0.0	0.0	0.0	0.0
2R_8329	0.0	0.0	0.0	0.0	0.0	0.0	0.0	0.0	0.0	0.0	0.0	0.0	0.0	0.0	0.0	0.0	0.0	0.0	0.0	0.0	0.0	0.0	0.0	0.0	0.0	0.0	0.0	0.0	0.0	0.0	0.0	0.0	0.0	0.0	0.0	0.0	0.0	0.0	0.0	0.0	0.0	0.0	0.0	0.0	0.0	0.0	0.0	0.0	0.0
2R_8330	0.0	0.0	0.0	16.605889112514863	0.0	0.0	0.0	0.0	0.0	0.0	0.0	7.999481633590143	0.0	0.0	0.0	0.0	0.0	0.0	0.0	0.0	0.0	0.0	0.0	0.0	0.0	0.0	0.0	16.242256504211618	0.0	0.0	0.0	13.637522825803828	0.0	0.0	0.0	0.0	0.0	0.0	0.0	5.6910208211687765	5.270878344438196	6.01131690520574	0.0	0.0	0.0	5.291769657733631	0.0	0.0	0.0
2R_8331	5.166604925737804	0.0	10.24119551619978	0.0	0.0	0.0	12.446820957459254	0.0	0.0	3.8593498539236077	0.0	0.0	3.825968917063324	0.0	2.9219671150133006	5.237186960242419	10.053201542563244	0.0	0.0	0.0	0.0	0.0	0.0	0.0	0.0	0.0	0.0	3.4978292471692067	0.0	0.0	0.0	5.873780676553806	0.0	0.0	0.0	0.0	7.4294977808090135	17.83079467394163	6.368140954979154	2.451164229474073	0.0	0.0	2.0850004649551037	8.732621537351823	5.0531030600581515	9.116815350529015	0.0	0.0	2.6671759194555547
2R_8332	0.0	0.0	0.0	0.0	0.0	0.0	0.0	0.0	0.0	0.0	0.0	0.0	0.0	0.0	0.0	0.0	0.0	0.0	0.0	0.0	0.0	0.0	0.0	0.0	0.0	0.0	0.0	0.0	0.0	0.0	0.0	0.0	0.0	0.0	0.0	0.0	0.0	0.0	0.0	0.0	0.0	0.0	0.0	0.0	0.0	0.0	0.0	0.0	0.0
2R_8333	0.0	0.0	0.0	0.0	0.0	0.0	0.0	0.0	0.0	0.0	0.0	0.0	0.0	0.0	0.0	0.0	0.0	0.0	0.0	0.0	0.0	0.0	0.0	0.0	0.0	0.0	0.0	0.0	0.0	0.0	0.0	0.0	0.0	0.0	0.0	0.0	0.0	0.0	0.0	0.0	0.0	0.0	0.0	0.0	0.0	0.0	0.0	0.0	0.0
2R_8334	0.0	0.0	0.0	0.0	0.0	0.0	0.0	0.0	0.0	0.0	0.0	0.0	0.0	0.0	0.0	0.0	0.0	0.0	0.0	0.0	0.0	0.0	0.0	0.0	0.0	0.0	0.0	0.0	0.0	0.0	0.0	0.0	0.0	0.0	0.0	0.0	0.0	0.0	0.0	0.0	0.0	0.0	0.0	0.0	0.0	0.0	0.0	0.0	0.0
2R_8335	0.0	12.787069715104087	0.0	13.359625075481881	6.431819497417624	0.0	11.624608831912806	0.0	28.951855958726235	0.0	0.0	0.0	7.146466108241805	0.0	0.0	0.0	0.0	0.0	0.0	0.0	0.0	0.0	0.0	0.0	0.0	0.0	0.0	0.0	0.0	0.0	0.0	10.971540920007591	0.0	0.0	0.0	0.0	13.877440000888157	0.0	0.0	4.578490435075632	4.240481074096894	0.0	0.0	4.077881002538889	0.0	0.0	0.0	0.0	0.0
2R_8336	6.811771012780925	18.051193183869454	0.0	0.0	0.0	0.0	8.205087810849752	0.0	0.0	5.0882557967954165	0.0	0.0	5.04424560028288	0.0	0.0	6.904827993829845	0.0	0.0	0.0	0.0	0.0	0.0	0.0	0.0	0.0	0.0	0.0	4.611618696608985	0.0	0.0	0.0	7.74412782147617	3.7476525641251457	0.0	0.0	0.0	4.89761055376303	0.0	0.0	3.2316714139919736	2.9930916451737746	3.413552965882562	5.497825335188666	0.0	0.0	0.0	0.0	0.0	3.5164662046498933
2R_8337	0.0	0.0	0.0	0.0	0.0	0.0	0.0	0.0	0.0	0.0	0.0	0.0	0.0	0.0	0.0	0.0	0.0	0.0	0.0	0.0	0.0	0.0	0.0	0.0	0.0	0.0	0.0	0.0	0.0	0.0	0.0	0.0	0.0	0.0	0.0	0.0	0.0	0.0	0.0	0.0	0.0	0.0	0.0	0.0	0.0	0.0	0.0	0.0	0.0
2R_8338	0.0	0.0	0.0	0.0	0.0	0.0	0.0	0.0	0.0	0.0	0.0	0.0	0.0	0.0	0.0	0.0	0.0	0.0	0.0	0.0	0.0	0.0	0.0	0.0	0.0	0.0	0.0	0.0	0.0	0.0	0.0	0.0	0.0	0.0	0.0	0.0	0.0	0.0	0.0	0.0	0.0	0.0	0.0	0.0	0.0	0.0	0.0	0.0	0.0
2R_8339	0.0	0.0	0.0	0.0	16.91532189857573	0.0	15.286032235184777	0.0	0.0	0.0	0.0	0.0	9.397401054764295	0.0	0.0	0.0	0.0	0.0	0.0	0.0	0.0	0.0	0.0	0.0	0.0	0.0	0.0	0.0	0.0	8.928125022320312	0.0	0.0	0.0	0.0	0.0	0.0	0.0	0.0	0.0	0.0	0.0	0.0	0.0	0.0	0.0	0.0	11.770244821092279	0.0	0.0
2R_8340	0.0	0.0	5.7154810663258715	0.0	3.8434043338227264	0.0	0.0	0.0	0.0	0.0	0.0	3.8457071524769044	8.54089851960606	0.0	6.522850851101579	0.0	0.0	0.0	0.0	0.0	0.0	9.608510834556816	12.444954411020753	0.0	0.0	0.0	0.0	3.904188100659339	0.0	4.057196736715521	14.620695301785771	13.112329392204195	0.0	0.0	0.0	0.0	0.0	0.0	0.0	5.471854422407462	2.5339460076920464	0.0	2.3272245241058567	4.873565100595257	2.820072599949013	2.5439893925818287	5.348737697903295	2.1603787403177224	5.954067938296802
2R_8341	0.0	0.0	0.0	0.0	0.0	0.0	0.0	0.0	0.0	6.157256326580876	0.0	0.0	0.0	0.0	0.0	0.0	0.0	0.0	0.0	0.0	0.0	0.0	0.0	0.0	0.0	0.0	0.0	5.580481707180964	0.0	0.0	0.0	0.0	0.0	0.0	0.0	0.0	0.0	0.0	0.0	3.9106188945462512	0.0	0.0	13.305746086447433	0.0	8.061785524257914	7.2725421534724575	0.0	0.0	0.0
2R_8342	0.0	0.0	0.0	0.0	5.370425069144223	0.0	0.0	0.0	0.0	0.0	0.0	0.0	0.0	0.0	4.5572204600969775	0.0	0.0	0.0	0.0	0.0	0.0	13.426062672860558	0.0	0.0	0.0	0.0	0.0	5.455358798948207	0.0	0.0	0.0	0.0	0.0	0.0	0.0	7.0786186783511065	11.587351247378361	0.0	0.0	0.0	0.0	12.11428617578233	0.0	6.809878409620996	7.8810280012924885	0.0	0.0	0.0	4.159837599940098
2R_8343	0.0	0.0	0.0	0.0	0.0	0.0	0.0	0.0	0.0	0.0	0.0	0.0	0.0	0.0	0.0	0.0	0.0	0.0	0.0	0.0	0.0	0.0	0.0	0.0	0.0	0.0	0.0	0.0	0.0	0.0	0.0	0.0	0.0	0.0	0.0	0.0	0.0	0.0	0.0	0.0	0.0	0.0	0.0	0.0	0.0	0.0	0.0	0.0	0.0
2R_8344	0.0	0.0	0.0	8.740555829426306	8.416056151926647	0.0	0.0	6.573813738876285	18.94179753870283	9.432760921958053	0.0	0.0	4.675586751070359	0.0	0.0	0.0	0.0	0.0	0.0	0.0	0.0	0.0	3.4064017871346333	0.0	0.0	0.0	0.0	4.274578398332572	0.0	4.442102962616151	0.0	0.0	0.0	0.0	0.0	0.0	0.0	21.790408951499998	7.782288911249999	0.0	0.0	0.0	0.0	2.6679600937201022	0.0	5.5706752967568365	5.856172405715624	2.3653338562298045	0.0
2R_8345	31.525354266168566	0.0	0.0	0.0	0.0	28.457193267028075	0.0	0.0	0.0	0.0	0.0	0.0	0.0	0.0	0.0	31.956028504777425	0.0	0.0	0.0	0.0	0.0	0.0	0.0	0.0	0.0	0.0	0.0	0.0	0.0	0.0	0.0	0.0	0.0	0.0	0.0	0.0	22.66648533478399	0.0	0.0	0.0	0.0	0.0	0.0	0.0	0.0	0.0	0.0	0.0	0.0
2R_8346	0.0	0.0	0.0	0.0	0.0	0.0	0.0	0.0	0.0	0.0	0.0	0.0	0.0	0.0	0.0	0.0	0.0	0.0	0.0	0.0	144.9905756125852	0.0	0.0	0.0	0.0	0.0	0.0	0.0	0.0	0.0	0.0	0.0	0.0	0.0	0.0	0.0	0.0	0.0	0.0	0.0	0.0	0.0	0.0	0.0	0.0	13.907142012780664	0.0	11.810070447070217	0.0
[truncated: 139 more columns]
