# Supplementary material for: Convergence of topological domain boundaries, insulators, and polytene interbands revealed by high-resolution mapping of chromatin contacts in the early Drosophila melanogaster embryo
Source: eLife. 2017 Nov 17;6:e29550. doi: 10.7554/eLife.29550 (PMC5739541; doi:10.7554/eLife.29550)
Supplement: Supplementary file 3. [file elife-29550-supp3.zip › local_HiC_maps/nc14_anterior_dm3_CompressedBinCounts_500bp_VCnorm_chr2R_5860693-5876110.txt]

2R_11641	2R_11642	2R_11643	2R_11644	2R_11645	2R_11646	2R_11647	2R_11648	2R_11649	2R_11650	2R_11651	2R_11652	2R_11653	2R_11654	2R_11655	2R_11656	2R_11657	2R_11658	2R_11659	2R_11660	2R_11661	2R_11662	2R_11663	2R_11664	2R_11665	2R_11666	2R_11667	2R_11668	2R_11669	2R_11670	2R_11671	2R_11672	2R_11673	2R_11674	2R_11675	2R_11676	2R_11677	2R_11678	2R_11679	2R_11680	2R_11681	2R_11682	2R_11683	2R_11684	2R_11685	2R_11686	2R_11687	2R_11688	2R_11689	2R_11690
2R_11641	12755.102040816326	0.0	298.61442904921165	0.0	0.0	0.0	0.0	0.0	0.0	0.0	0.0	0.0	0.0	0.0	0.0	236.36191736787367	0.0	0.0	0.0	0.0	0.0	0.0	0.0	0.0	0.0	0.0	0.0	0.0	0.0	0.0	0.0	0.0	0.0	0.0	0.0	0.0	0.0	0.0	0.0	0.0	0.0	0.0	0.0	0.0	0.0	0.0	0.0	0.0	0.0
2R_11642	0.0	0.0	0.0	0.0	0.0	0.0	0.0	0.0	334.26928733787935	243.87864598575746	0.0	0.0	0.0	0.0	0.0	0.0	0.0	0.0	0.0	0.0	0.0	0.0	0.0	0.0	0.0	0.0	0.0	0.0	0.0	0.0	0.0	0.0	0.0	0.0	0.0	0.0	0.0	0.0	0.0	0.0	0.0	0.0	0.0	0.0	0.0	0.0	0.0	0.0	0.0
2R_11643	298.61442904921165	0.0	6.990973255332714	28.247310856006507	0.0	0.0	114.42507936196576	55.684248039914465	80.49293875694755	51.385801662550904	70.45958438239826	47.10537472325592	61.07121125309243	25.146478235723087	44.63276163724871	33.20133956338025	42.76830697380014	14.984236583114564	0.0	33.75990853315448	46.59232226299756	0.0	33.873885266892344	13.997551361681797	43.593347306454255	0.0	0.0	0.0	30.459759611577148	15.092426016927664	0.0	48.33065903686663	37.271340327093284	50.78388554763165	40.78636104086794	0.0	80.39619243632622	25.902119000551195	68.53445912604857	0.0	12.368644990204034	28.343064452128562	16.948386513603904	12.368644990204034	0.0	0.0	0.0	26.293094381691592	0.0
2R_11644	0.0	0.0	28.247310856006507	114.13440467494522	0.0	0.0	99.07267971784101	121.15086397873283	20.32718639216834	59.32183280734642	37.95930762222897	47.58279406166731	44.86558271418829	50.80268238162976	40.07566285146356	22.358559751015083	28.80117969632036	0.0	0.0	45.469426357717076	17.114378816506477	66.17783307303387	45.622935562165814	75.41023166023166	0.0	0.0	0.0	0.0	61.536946782848425	0.0	0.0	0.0	25.09939359865066	14.656739168669755	109.86596352450012	0.0	0.0	0.0	0.0	28.678933602532926	0.0	0.0	0.0	124.94002878618264	0.0	0.0	0.0	26.5595784463709	0.0
2R_11645	0.0	0.0	0.0	0.0	0.0	0.0	0.0	465.72280178837553	0.0	0.0	0.0	0.0	0.0	0.0	539.1998274560552	0.0	0.0	0.0	0.0	0.0	0.0	0.0	0.0	0.0	0.0	0.0	0.0	0.0	0.0	0.0	0.0	0.0	0.0	394.39952672056796	0.0	0.0	0.0	0.0	0.0	0.0	0.0	0.0	0.0	0.0	0.0	0.0	0.0	0.0	0.0
2R_11646	0.0	0.0	0.0	0.0	0.0	0.0	0.0	0.0	0.0	0.0	0.0	0.0	0.0	0.0	0.0	661.8133686300464	852.5149190110828	0.0	0.0	0.0	0.0	0.0	0.0	0.0	0.0	0.0	0.0	0.0	0.0	0.0	0.0	0.0	0.0	0.0	0.0	0.0	0.0	0.0	0.0	0.0	0.0	0.0	0.0	0.0	0.0	0.0	0.0	0.0	0.0
2R_11647	0.0	0.0	114.42507936196576	99.07267971784101	0.0	0.0	28.666190807899255	40.06217649792478	117.63142076406314	64.36679806075712	76.8833679308489	45.89282190372604	71.39899184623513	51.448268765756026	69.57417128465228	58.22405002610379	66.66783335375035	35.03645543187687	0.0	13.156354058537882	64.37549333911723	19.148229315364635	72.60424153979076	38.18426197458456	30.57926297860369	0.0	0.0	0.0	71.22164710742183	61.75649590113315	0.0	0.0	21.787156906746613	4.240855126027612	0.0	0.0	15.665338245983408	0.0	0.0	0.0	24.100520378436013	14.201217044300696	13.209690629045468	14.460312227061607	0.0	0.0	0.0	7.6848829131239365	0.0
2R_11648	0.0	0.0	55.684248039914465	121.15086397873283	465.72280178837553	0.0	40.06217649792478	52.48925020155871	117.1312461778225	130.43509549648095	109.36636581322529	96.20564919572077	105.45250691224174	92.44422531739184	69.88604321023666	67.8087467858654	34.93913602504438	45.90457723720547	0.0	48.26467797806853	41.5234108990649	30.105489635683433	65.72320430369379	42.881842798594846	58.76168823398691	0.0	0.0	0.0	37.325689032219536	9.247203645617565	0.0	0.0	26.642389106764426	35.560613064969246	24.99000399840064	0.0	41.04928541403951	34.91478253803807	0.0	8.697709371259986	20.20887897306561	47.13610923669274	41.53743907842268	15.156659229799205	0.0	0.0	16.419714165615805	4.0274770594906695	0.0
2R_11649	0.0	334.2692873378794	80.49293875694755	20.32718639216834	0.0	0.0	117.63142076406314	117.13124617782249	7.240489978437821	105.65139898299964	108.1680390486621	101.69319164081963	111.8670124955453	58.81128814816826	92.78649257065692	47.78435874585172	51.29451979609402	43.13152094682315	0.0	40.49022323069872	42.67267497930375	17.679276705431427	36.56422994512928	40.29138731304796	31.37042321210547	0.0	0.0	0.0	32.878946295529126	27.151837419141827	0.0	46.37261789658442	35.76135020553836	18.27242091304677	19.566982673436843	0.0	48.21191644296337	41.00701294479561	0.0	30.646080672742766	26.70198449148741	14.568637220537116	32.52349822746935	13.350992245743704	0.0	0.0	77.13906630874139	14.190677292645825	0.0
2R_11650	0.0	243.8786459857575	51.38580166255091	59.32183280734642	0.0	0.0	64.3667980607571	130.43509549648095	105.65139898299964	79.0089731068872	66.58709098262817	171.0585432407144	93.27629487901483	66.01226507885166	96.3364046420608	84.25192137959326	52.3933664010323	62.93642477051806	0.0	29.541154964627424	40.028713930793025	47.29478149380998	68.17404418508008	48.99347798821021	22.887464169674846	0.0	0.0	0.0	0.0	31.69541969489989	0.0	25.374656807766673	13.045514495523431	24.758179245408783	14.275823179654097	0.0	63.314648477071664	27.198362005846562	71.9641906187481	14.905995340385857	25.97524040084991	36.13891800079506	26.69482476330589	35.715955551168626	0.0	0.0	0.0	31.060016234035157	0.0
2R_11651	0.0	0.0	70.45958438239826	37.95930762222898	0.0	0.0	76.8833679308489	109.36636581322529	108.1680390486621	66.58709098262817	28.40550435551067	100.2268291396318	82.06872882999836	97.15299484666721	96.63187919015822	55.770789491296036	100.57760280467829	40.272240344730385	0.0	105.85691170021323	85.37959769133568	60.52669227129164	60.693882815285754	53.29554574638844	35.148973064170306	0.0	0.0	0.0	10.233110251529851	60.84452196487243	0.0	21.649239029248125	37.564485700452444	17.061103122181873	36.53969123960903	0.0	18.006338231057335	27.84623310081729	0.0	9.538162186909826	27.70205881701128	54.41140463041054	41.755238384451864	24.93185293531015	208.07324178110696	0.0	18.006338231057335	26.499894000424	0.0
2R_11652	0.0	0.0	47.10537472325592	47.58279406166731	0.0	0.0	45.89282190372604	96.20564919572077	101.69319164081963	171.0585432407144	100.22682913963179	28.653926690030637	130.93167237154668	137.66811394683893	94.6764016284341	105.64157057944402	96.05801904350228	67.30947212546485	0.0	63.18755963325941	59.45840527800372	64.37580757151461	31.700443489204417	34.058517773306505	53.851087057625556	0.0	0.0	0.0	25.654839785525542	29.660514228572396	0.0	27.137778501451873	13.951963390048064	34.62568614870714	45.80327493415779	469.4835680751174	30.09510051763573	11.635280497524594	0.0	43.839721976454086	30.09510051763573	25.008809921676953	25.37749016622256	27.7800927855099	0.0	0.0	30.09510051763573	14.763634216198659	0.0
2R_11653	0.0	0.0	61.07121125309242	44.865582714188285	0.0	0.0	71.39899184623512	105.45250691224174	111.8670124955453	93.2762948790148	82.06872882999836	130.93167237154668	17.636404360424613	79.88097734375779	82.70594962971364	92.28473267749649	56.60789634867748	35.69949592311757	0.0	151.92706071184085	57.18429894067768	32.51766034133138	53.802346320323025	77.81374501992032	41.54393894702732	0.0	0.0	0.0	48.3796447482686	71.91450803285055	0.0	0.0	19.732856587518178	48.9725839951834	43.187682872844654	0.0	31.92358770048013	12.342204910222803	0.0	28.183812570882292	42.56478360064017	45.01766943525334	35.892466171350634	29.467927108135505	0.0	0.0	85.12956720128034	10.440418619024948	0.0
2R_11654	0.0	0.0	25.146478235723087	50.80268238162976	0.0	0.0	51.448268765756026	92.44422531739184	58.81128814816825	66.01226507885164	97.15299484666724	137.66811394683893	79.8809773437578	16.959692464243314	111.4886861281317	79.61664585023114	51.27909287284708	40.4236397445226	0.0	91.07560286989344	91.41394519733986	66.27734861148954	111.69043472963298	67.13211600429646	62.721976996714936	0.0	0.0	0.0	95.86808551433228	13.571835726500368	0.0	14.487084763932954	39.10221318526628	32.619509728768776	36.677058499908306	0.0	36.148062463851936	27.950918187662467	0.0	12.765359919322925	40.78242944639705	50.974894864279335	15.240804714488927	16.683721137162433	0.0	0.0	24.098708309234627	23.644015699626426	0.0
2R_11655	0.0	0.0	44.63276163724872	40.07566285146356	539.1998274560552	0.0	69.57417128465228	69.88604321023666	92.78649257065692	96.33640464206078	96.63187919015822	94.6764016284341	82.70594962971364	111.48868612813172	45.73284420297503	105.9843472895092	111.24156713074626	116.92326007559619	0.0	95.7932398710623	57.08853289681639	58.092048011915836	36.043742686123885	66.19640738857821	55.66296446105263	0.0	0.0	0.0	32.41091859025468	21.41226751630544	0.0	11.42812736419385	30.845755359670317	59.1833216253284	9.644224556124566	0.0	19.01025032697631	14.699375717513279	0.0	55.38470214107189	20.47257727520525	28.722508968603425	28.05296399602449	30.708865912807873	0.0	0.0	38.02050065395262	32.64024112744988	0.0
2R_11656	236.36191736787367	0.0	33.201339563380245	22.358559751015076	0.0	661.8133686300464	58.22405002610378	67.80874678586541	47.78435874585172	84.25192137959326	55.77078949129605	105.64157057944401	92.28473267749649	79.61664585023114	105.9843472895092	48.17966283871946	112.84115407161916	59.30227317473533	0.0	44.5365658566653	93.87423668511295	77.78413735122973	31.280847943351276	51.70416942422237	34.505389396769885	0.0	0.0	0.0	72.3293299049231	29.865224216157323	0.0	51.00681068439663	54.08578792667541	28.712076730153854	10.76119298585441	0.0	10.605983471635357	28.70318203476037	54.24699742869232	50.562990812142765	22.843656708137694	12.819629416562641	8.943423900406032	24.475346473004674	0.0	0.0	0.0	20.811741151888253	0.0
2R_11657	0.0	0.0	42.76830697380014	28.80117969632036	0.0	852.5149190110826	66.66783335375035	34.93913602504438	51.29451979609403	52.393366401032296	100.57760280467829	96.05801904350228	56.60789634867748	51.27909287284708	111.24156713074626	112.84115407161916	21.80345061409419	0.0	0.0	137.6874700960026	82.05564063429874	83.49803320382787	57.5634651594249	61.845390330045056	80.00661388008076	0.0	0.0	0.0	46.585514700059164	69.24760172472693	0.0	0.0	50.669534562322895	44.382555436585655	13.86203120343224	0.0	13.662098061075042	31.692004424203823	0.0	0.0	37.83350232297705	16.513606179391434	34.56141563558444	31.52791860248087	0.0	0.0	0.0	33.51080656490105	0.0
2R_11658	0.0	0.0	14.984236583114564	0.0	0.0	0.0	35.03645543187687	45.90457723720547	43.131520946823144	62.93642477051806	40.272240344730385	67.30947212546485	35.69949592311757	40.4236397445226	116.92326007559619	59.30227317473533	0.0	64.23350162510759	0.0	72.35994732195836	108.94314257389068	70.21017415633699	72.60424153979076	20.001280081925245	56.0619821274401	0.0	0.0	0.0	0.0	16.17432035505868	0.0	0.0	53.25749466093616	46.64940638630374	58.28015269400006	0.0	0.0	11.103560689842018	0.0	30.426395506629913	70.69485977674563	8.678521527072649	36.32664922987504	13.255286208139806	0.0	0.0	0.0	70.44476003696941	0.0
2R_11659	0.0	0.0	0.0	0.0	0.0	0.0	0.0	0.0	0.0	0.0	0.0	0.0	0.0	0.0	0.0	0.0	0.0	0.0	0.0	0.0	633.2320162107396	0.0	0.0	0.0	0.0	0.0	0.0	0.0	0.0	0.0	0.0	0.0	0.0	0.0	0.0	0.0	0.0	0.0	0.0	0.0	0.0	605.3268765133172	0.0	0.0	0.0	0.0	0.0	0.0	0.0
2R_11660	0.0	0.0	33.75990853315448	45.469426357717076	0.0	0.0	13.156354058537882	48.26467797806853	40.49022323069871	29.541154964627424	105.85691170021323	63.18755963325941	151.92706071184082	91.07560286989344	95.7932398710623	44.5365658566653	137.68747009600258	72.35994732195834	0.0	18.114334053680018	81.81732645522342	13.182125565018858	72.70195922692372	22.531724668333013	182.44666592752375	0.0	0.0	0.0	0.0	12.147066969209614	0.0	25.93246667029721	59.99532036501152	52.55121553881054	43.768943745965046	0.0	64.70649135521275	58.372150813624394	0.0	45.70101936123685	26.54625286367703	32.5882571474195	45.469426357717076	69.68391376715219	0.0	0.0	0.0	0.0	0.0
2R_11661	0.0	0.0	46.592322262997556	17.114378816506477	0.0	0.0	64.37549333911723	41.5234108990649	42.67267497930375	40.02871393079302	85.37959769133568	59.45840527800372	57.18429894067768	91.41394519733986	57.08853289681639	93.87423668511295	82.05564063429874	108.94314257389068	633.2320162107396	81.81732645522342	84.68756447803204	94.27156362784763	126.56088912787233	144.17336083369517	126.77846414229614	0.0	0.0	0.0	46.13712322118321	86.86937406501121	0.0	29.282405373907036	67.74547573131241	63.735283193445376	32.94865775405475	0.0	40.59179591094485	40.80305432832523	0.0	51.604646482369276	54.95504677174071	51.51718097985678	44.49738492291684	37.4693500716414	0.0	0.0	16.23671836437794	43.80850426615179	0.0
2R_11662	0.0	0.0	0.0	66.17783307303387	0.0	0.0	19.148229315364635	30.105489635683433	17.679276705431427	47.294781493809964	60.52669227129163	64.37580757151463	32.51766034133138	66.27734861148956	58.09204801191584	77.78413735122973	83.4980332038279	70.21017415633699	0.0	13.182125565018858	94.27156362784763	19.185738089733615	112.42635247248695	185.8297187631174	61.278327183372326	0.0	0.0	0.0	124.8820310813535	88.39638352715716	0.0	56.614562397739945	50.93628162233513	50.98994860638096	63.70288972233503	0.0	31.392049021823752	84.9569207728167	80.28130569515582	41.57181364519954	77.27273605372001	104.34625883089501	13.235566614606773	43.465914030217505	0.0	0.0	62.784098043647504	61.59949242018246	0.0
2R_11663	0.0	0.0	33.873885266892344	45.622935562165814	0.0	0.0	72.60424153979075	65.72320430369379	36.56422994512928	68.17404418508008	60.693882815285754	31.70044348920441	53.80234632032303	111.690434729633	36.04374268612388	31.28084794335128	57.563465159424894	72.60424153979076	0.0	72.70195922692372	126.56088912787233	112.42635247248695	27.35527804132562	109.2710041477766	84.49044166674295	0.0	0.0	0.0	36.89723750382809	67.03442156607035	0.0	65.05004299807841	70.23084880000562	58.58737061345371	65.87506793366381	0.0	32.462473380771826	33.46812621165076	166.0375687672264	74.5148794750484	116.53195572584758	39.23793392658909	31.93605489351607	49.94226673964897	0.0	0.0	64.92494676154365	42.466631844028555	0.0
2R_11664	0.0	0.0	13.997551361681795	75.41023166023166	0.0	0.0	38.18426197458456	42.881842798594846	40.29138731304796	48.99347798821021	53.295545746388434	34.058517773306505	77.81374501992032	67.13211600429645	66.19640738857821	51.70416942422237	61.84539033004506	20.001280081925245	0.0	22.53172466833301	144.17336083369517	185.82971876311737	109.27100414777661	46.710578762755105	58.18933412781171	0.0	1014.6103896103896	0.0	81.31667967733542	95.69204486848892	0.0	21.504266446462978	95.35528550201656	60.52448094205145	54.44250871080139	0.0	98.37168040293041	51.86205523101434	0.0	37.897162260489935	74.29469568892647	59.45174680041508	52.78716216216217	86.6771449704142	0.0	0.0	35.771520146520146	26.32243935309973	0.0
2R_11665	0.0	0.0	43.59334730645425	0.0	0.0	0.0	30.57926297860369	58.76168823398691	31.370423212105468	22.88746416967484	35.148973064170306	53.851087057625556	41.54393894702732	62.721976996714936	55.66296446105263	34.50538939676988	80.00661388008076	56.061982127440096	0.0	182.44666592752378	126.77846414229614	61.278327183372326	84.49044166674295	58.189334127811705	21.746670856525256	0.0	0.0	0.0	37.98735400985012	75.28901570905313	0.0	80.3663096393361	54.22934675328901	72.38197779230444	16.955331180006276	0.0	33.421566268281595	51.68539616210091	0.0	17.703783829717928	71.98491196245267	55.5461575945484	63.4106473522532	30.850676555336857	0.0	0.0	33.421566268281595	65.58194135662804	0.0
2R_11666	0.0	0.0	0.0	0.0	0.0	0.0	0.0	0.0	0.0	0.0	0.0	0.0	0.0	0.0	0.0	0.0	0.0	0.0	0.0	0.0	0.0	0.0	0.0	0.0	0.0	0.0	0.0	0.0	0.0	0.0	0.0	0.0	0.0	0.0	0.0	0.0	0.0	0.0	8196.72131147541	0.0	0.0	0.0	0.0	0.0	0.0	0.0	0.0	0.0	0.0
2R_11667	0.0	0.0	0.0	0.0	0.0	0.0	0.0	0.0	0.0	0.0	0.0	0.0	0.0	0.0	0.0	0.0	0.0	0.0	0.0	0.0	0.0	0.0	0.0	1014.6103896103897	0.0	0.0	0.0	0.0	0.0	0.0	0.0	0.0	0.0	394.39952672056796	0.0	0.0	0.0	0.0	0.0	0.0	0.0	0.0	0.0	0.0	0.0	0.0	0.0	0.0	0.0
2R_11668	0.0	0.0	0.0	0.0	0.0	0.0	0.0	0.0	0.0	0.0	0.0	0.0	0.0	0.0	0.0	0.0	0.0	0.0	0.0	0.0	0.0	0.0	0.0	0.0	0.0	0.0	0.0	0.0	0.0	0.0	0.0	0.0	1061.3457864572276	0.0	0.0	0.0	0.0	0.0	0.0	0.0	0.0	0.0	0.0	0.0	0.0	0.0	0.0	0.0	0.0
2R_11669	0.0	0.0	30.459759611577148	61.536946782848425	0.0	0.0	71.22164710742183	37.325689032219536	32.87894629552912	0.0	10.233110251529851	25.65483978552554	48.37964474826862	95.8680855143323	32.41091859025469	72.3293299049231	46.585514700059164	0.0	0.0	0.0	46.137123221183224	124.88203108135352	36.89723750382809	81.31667967733542	37.98735400985012	0.0	0.0	0.0	199.07034150517086	0.0	0.0	35.09621627692319	54.13056834390233	165.94952763652313	59.23556503324596	0.0	116.76241184437906	78.99910392444977	298.6055122577563	46.387783313386585	89.8172398802916	35.283169487115025	73.8443361394181	80.83551589226244	0.0	0.0	175.14361776656858	0.0	0.0
2R_11670	0.0	0.0	15.092426016927666	0.0	0.0	0.0	61.756495901133135	9.247203645617565	27.151837419141827	31.69541969489989	60.84452196487243	29.660514228572392	71.91450803285055	13.571835726500366	21.41226751630544	29.865224216157323	69.24760172472693	16.17432035505868	0.0	12.147066969209614	86.86937406501121	88.39638352715714	67.03442156607035	95.69204486848892	75.28901570905313	0.0	0.0	0.0	0.0	8.145551225742548	902.5270758122745	34.77946342243832	87.16829112599976	121.38108177952496	117.40189604062107	0.0	72.31787466444506	67.10238481875646	0.0	53.63064117729983	80.10595347446223	87.4118233232227	67.07971509415553	73.43045735159038	0.0	0.0	28.927149865778023	42.57203187793746	0.0
2R_11671	0.0	0.0	0.0	0.0	0.0	0.0	0.0	0.0	0.0	0.0	0.0	0.0	0.0	0.0	0.0	0.0	0.0	0.0	0.0	0.0	0.0	0.0	0.0	0.0	0.0	0.0	0.0	0.0	0.0	902.5270758122745	0.0	0.0	1485.884101040119	0.0	1626.0162601626016	0.0	0.0	0.0	0.0	0.0	0.0	0.0	0.0	0.0	0.0	0.0	0.0	0.0	0.0
2R_11672	0.0	0.0	48.33065903686663	0.0	0.0	0.0	0.0	0.0	46.37261789658442	25.374656807766673	21.649239029248122	27.13777850145187	0.0	14.487084763932954	11.428127364193848	51.00681068439663	0.0	0.0	0.0	25.93246667029721	29.282405373907036	56.614562397739945	65.05004299807841	21.504266446462978	80.3663096393361	0.0	0.0	0.0	35.09621627692319	34.77946342243832	0.0	37.12489929871065	28.629751465127534	142.10541714209288	31.329793066716793	0.0	61.75584210266291	71.627593814241	0.0	81.78193011897635	142.51348177537594	111.96797715853266	91.13159402176743	85.50808906522556	0.0	0.0	61.75584210266291	45.4429781510161	0.0
2R_11673	0.0	0.0	37.27134032709328	25.099393598650654	0.0	0.0	21.78715690674661	26.642389106764423	35.761350205538356	13.045514495523431	37.564485700452444	13.951963390048064	19.732856587518178	39.10221318526628	30.84575535967032	54.08578792667541	50.669534562322895	53.25749466093616	0.0	59.99532036501152	67.74547573131241	50.936281622335116	70.23084880000562	95.35528550201654	54.22934675328901	0.0	0.0	1061.3457864572276	54.13056834390232	87.16829112599976	1485.8841010401188	28.62975146512753	44.15703123447604	106.36480549744886	120.80358545041616	0.0	59.53061302244066	82.85599076431889	60.89688938689011	113.52255440883759	91.58555849606255	75.55342886644672	65.25842335649172	60.446468607401286	0.0	371.4710252600297	142.8734712538576	29.20369695440485	0.0
2R_11674	0.0	0.0	50.783885547631655	14.656739168669754	394.39952672056796	0.0	4.240855126027612	35.56061306496924	18.27242091304677	24.758179245408787	17.06110312218187	34.62568614870713	48.9725839951834	32.619509728768776	59.183321625328404	28.712076730153854	44.382555436585655	46.64940638630373	0.0	52.55121553881054	63.735283193445376	50.98994860638096	58.58737061345371	60.52448094205144	72.38197779230444	0.0	394.39952672056796	0.0	165.94952763652313	121.38108177952496	0.0	142.10541714209288	106.36480549744886	37.64333877593273	77.59730525721743	0.0	139.05111518994383	147.8387321350332	142.24245225987696	84.70550106986731	89.8484128919637	107.14679636331168	76.21504367708272	105.89277233695722	0.0	0.0	83.4306691139663	47.74962823503731	0.0
2R_11675	0.0	0.0	40.78636104086794	109.86596352450012	0.0	0.0	0.0	24.99000399840064	19.566982673436843	14.275823179654097	36.53969123960903	45.80327493415779	43.18768287284467	36.677058499908306	9.644224556124566	10.76119298585441	13.86203120343224	58.28015269400006	0.0	43.768943745965046	32.94865775405474	63.70288972233503	65.8750679336638	54.44250871080139	16.955331180006276	0.0	0.0	0.0	59.23556503324596	117.40189604062105	1626.0162601626016	31.329793066716793	120.80358545041618	77.59730525721744	105.75715513252693	0.0	104.23181154888472	130.96785242945364	133.2800213248034	207.04791088657916	72.16048491845865	78.74170751392744	43.946385409800044	12.026747486409777	602.2282445046673	0.0	0.0	127.83146699391524	0.0
2R_11676	0.0	0.0	0.0	0.0	0.0	0.0	0.0	0.0	0.0	0.0	0.0	469.4835680751174	0.0	0.0	0.0	0.0	0.0	0.0	0.0	0.0	0.0	0.0	0.0	0.0	0.0	0.0	0.0	0.0	0.0	0.0	0.0	0.0	0.0	0.0	0.0	0.0	0.0	0.0	0.0	0.0	0.0	0.0	0.0	0.0	0.0	0.0	0.0	0.0	0.0
2R_11677	0.0	0.0	80.39619243632622	0.0	0.0	0.0	15.665338245983408	41.04928541403951	48.21191644296337	63.314648477071664	18.00633823105733	30.09510051763573	31.92358770048013	36.148062463851936	19.010250326976305	10.605983471635357	13.662098061075042	0.0	0.0	64.70649135521275	40.59179591094484	31.392049021823752	32.462473380771826	98.37168040293041	33.421566268281595	0.0	0.0	0.0	116.76241184437905	72.31787466444506	0.0	61.75584210266291	59.530613022440654	139.05111518994383	104.23181154888472	0.0	25.68211702827087	0.0	131.35771332492644	68.02054764703321	110.63065796793607	131.9302166759794	86.62508662508662	71.11970869367319	0.0	0.0	0.0	25.197548782454444	0.0
2R_11678	0.0	0.0	25.9021190005512	0.0	0.0	0.0	0.0	34.91478253803807	41.00701294479561	27.198362005846562	27.846233100817287	11.635280497524594	12.3422049102228	27.950918187662463	14.699375717513277	28.703182034760374	31.69200442420382	11.10356068984202	0.0	58.3721508136244	40.803054328325224	84.9569207728167	33.468126211650755	51.86205523101434	51.68539616210091	0.0	0.0	0.0	78.99910392444978	67.10238481875646	0.0	71.627593814241	82.85599076431889	147.83873213503324	130.96785242945364	0.0	0.0	49.90410733836059	101.57027647429257	120.97037172617357	149.70096468523693	123.01562298411898	79.54050704980072	109.98438221772507	458.94717518013675	0.0	99.29145616877959	53.57991785711502	774.4733581164808
2R_11679	0.0	0.0	68.53445912604857	0.0	0.0	0.0	0.0	0.0	0.0	71.9641906187481	0.0	0.0	0.0	0.0	0.0	54.24699742869233	0.0	0.0	0.0	0.0	0.0	80.28130569515582	166.0375687672264	0.0	0.0	8196.72131147541	0.0	0.0	298.6055122577563	0.0	0.0	0.0	60.896889386890116	142.24245225987698	133.2800213248034	0.0	131.35771332492644	101.57027647429257	0.0	278.32669988031955	80.83551589226244	39.69356567300441	55.38325210456358	60.62663691919682	0.0	0.0	0.0	128.87926590370142	0.0
2R_11680	0.0	0.0	0.0	28.678933602532922	0.0	0.0	0.0	8.697709371259986	30.646080672742766	14.905995340385857	9.538162186909826	43.839721976454086	28.183812570882292	12.765359919322925	55.38470214107188	50.562990812142765	0.0	30.426395506629913	0.0	45.70101936123685	51.604646482369276	41.57181364519954	74.5148794750484	37.897162260489935	17.703783829717928	0.0	0.0	0.0	46.387783313386585	53.63064117729983	0.0	81.78193011897635	113.5225544088376	84.70550106986731	207.04791088657916	0.0	68.02054764703323	120.97037172617357	278.32669988031955	28.825006269438862	138.13403522166746	139.76987301495947	126.18730785114485	113.0187560904552	0.0	0.0	81.62465717643987	80.08456930518628	0.0
2R_11681	0.0	0.0	12.368644990204034	0.0	0.0	0.0	24.100520378436013	20.20887897306561	26.70198449148741	25.97524040084991	27.70205881701128	30.09510051763573	42.56478360064017	40.78242944639705	20.47257727520525	22.843656708137694	37.83350232297705	70.69485977674563	0.0	26.54625286367703	54.95504677174071	77.27273605372001	116.53195572584761	74.29469568892647	71.98491196245267	0.0	0.0	0.0	89.81723988029158	80.10595347446223	0.0	142.51348177537594	91.58555849606256	89.8484128919637	72.16048491845865	0.0	110.63065796793607	149.70096468523693	80.83551589226244	138.13403522166746	53.49174670977129	128.94537014484865	163.25497094727862	120.3564300969854	0.0	246.5483234714004	158.0437970970515	93.03710319675487	0.0
2R_11682	0.0	0.0	28.343064452128566	0.0	0.0	0.0	14.201217044300694	47.13610923669273	14.568637220537116	36.13891800079506	54.41140463041054	25.008809921676953	45.01766943525334	50.974894864279335	28.722508968603425	12.819629416562641	16.513606179391434	8.678521527072649	605.3268765133172	32.5882571474195	51.51718097985678	104.34625883089504	39.23793392658909	59.45174680041508	55.5461575945484	0.0	0.0	0.0	35.283169487115025	87.4118233232227	0.0	111.96797715853266	75.55342886644672	107.1467963633117	78.74170751392744	0.0	131.9302166759794	123.01562298411898	39.6935656730044	139.7698730149595	128.94537014484865	32.83128821767144	111.2492637916367	168.34534435577459	179.3561115595014	0.0	93.12721177127956	152.28349094674647	0.0
2R_11683	0.0	0.0	16.948386513603907	0.0	0.0	0.0	13.209690629045468	41.53743907842269	32.52349822746935	26.69482476330589	41.75523838445187	25.37749016622256	35.892466171350634	15.240804714488927	28.052963996024495	8.943423900406032	34.56141563558444	36.32664922987504	0.0	45.469426357717076	44.49738492291684	13.235566614606773	31.93605489351607	52.78716216216217	63.4106473522532	0.0	0.0	0.0	73.8443361394181	67.07971509415553	0.0	91.13159402176743	65.25842335649172	76.21504367708273	43.946385409800044	0.0	86.62508662508664	79.54050704980072	55.38325210456358	126.18730785114487	163.25497094727865	111.24926379163666	31.95763330898466	74.96401727170958	0.0	0.0	64.96881496881497	90.30256671766107	0.0
2R_11684	0.0	0.0	12.368644990204034	124.94002878618262	0.0	0.0	14.460312227061605	15.156659229799203	13.350992245743704	35.715955551168626	24.93185293531015	27.7800927855099	29.467927108135505	16.683721137162433	30.70886591280788	24.47534647300467	31.52791860248087	13.255286208139806	0.0	69.6839137671522	37.469350071641394	43.465914030217505	49.94226673964896	86.6771449704142	30.850676555336857	0.0	0.0	0.0	80.83551589226244	73.43045735159036	0.0	85.50808906522558	60.446468607401286	105.89277233695722	12.026747486409777	0.0	71.11970869367319	109.9843822177251	60.62663691919681	113.0187560904552	120.3564300969854	168.34534435577459	74.96401727170958	10.941493645180492	0.0	0.0	213.35912608101958	116.29637899594358	0.0
2R_11685	0.0	0.0	0.0	0.0	0.0	0.0	0.0	0.0	0.0	0.0	208.07324178110696	0.0	0.0	0.0	0.0	0.0	0.0	0.0	0.0	0.0	0.0	0.0	0.0	0.0	0.0	0.0	0.0	0.0	0.0	0.0	0.0	0.0	0.0	0.0	602.2282445046673	0.0	0.0	458.9471751801367	0.0	0.0	0.0	179.3561115595014	0.0	0.0	0.0	0.0	0.0	291.17167481947354	0.0
2R_11686	0.0	0.0	0.0	0.0	0.0	0.0	0.0	0.0	0.0	0.0	0.0	0.0	0.0	0.0	0.0	0.0	0.0	0.0	0.0	0.0	0.0	0.0	0.0	0.0	0.0	0.0	0.0	0.0	0.0	0.0	0.0	0.0	371.47102526002976	0.0	0.0	0.0	0.0	0.0	0.0	0.0	246.5483234714004	0.0	0.0	0.0	0.0	0.0	0.0	0.0	0.0
2R_11687	0.0	0.0	0.0	0.0	0.0	0.0	0.0	16.419714165615805	77.13906630874139	0.0	18.00633823105733	30.09510051763573	85.12956720128034	24.098708309234624	38.02050065395261	0.0	0.0	0.0	0.0	0.0	16.23671836437794	62.784098043647504	64.92494676154365	35.771520146520146	33.421566268281595	0.0	0.0	0.0	175.14361776656858	28.927149865778023	0.0	61.75584210266291	142.8734712538576	83.4306691139663	0.0	0.0	0.0	99.29145616877959	0.0	81.62465717643987	158.0437970970515	93.12721177127958	64.96881496881497	213.35912608101958	0.0	0.0	102.72846811308348	0.0	0.0
2R_11688	0.0	0.0	26.293094381691592	26.5595784463709	0.0	0.0	7.6848829131239365	4.0274770594906695	14.190677292645821	31.06001623403515	26.499894000423996	14.76363421619866	10.44041861902495	23.644015699626426	32.64024112744988	20.811741151888253	33.510806564901046	70.44476003696941	0.0	0.0	43.8085042661518	61.59949242018246	42.466631844028555	26.32243935309973	65.58194135662804	0.0	0.0	0.0	0.0	42.57203187793747	0.0	45.4429781510161	29.203696954404855	47.74962823503731	127.83146699391521	0.0	25.197548782454444	53.57991785711502	128.87926590370142	80.08456930518628	93.03710319675487	152.28349094674647	90.30256671766107	116.29637899594358	291.1716748194736	0.0	0.0	6.180530833432222	982.7044025157234
2R_11689	0.0	0.0	0.0	0.0	0.0	0.0	0.0	0.0	0.0	0.0	0.0	0.0	0.0	0.0	0.0	0.0	0.0	0.0	0.0	0.0	0.0	0.0	0.0	0.0	0.0	0.0	0.0	0.0	0.0	0.0	0.0	0.0	0.0	0.0	0.0	0.0	0.0	774.4733581164808	0.0	0.0	0.0	0.0	0.0	0.0	0.0	0.0	0.0	982.7044025157234	0.0
2R_11690	0.0	0.0	0.0	0.0	0.0	0.0	32.11994873656182	22.4444723753434	26.360776219416554	4.808122264779447	0.0	20.568831021910945	29.091374552901936	24.705795156017096	38.978300779955795	7.2487773124868164	28.012538412193297	19.62885756123222	0.0	14.741456957156904	55.48582836457741	10.727622447764524	59.16490219671886	30.560553903927396	34.26351153024269	547.6451259583789	0.0	0.0	19.950642111416354	29.655873246843626	0.0	84.41543367373858	16.274743713473374	28.51080916052298	53.428792776427215	0.0	35.10545679220378	101.79277434170614	89.7778895013736	27.893639692277368	48.607555558436005	58.34475918200648	44.403658861490186	32.40503703895734	0.0	0.0	140.42182716881513	189.43699325604302	0.0
2R_11691	0.0	0.0	30.571129847816916	0.0	0.0	0.0	26.805770746326267	9.365540803788175	21.99944121419316	20.063142722777123	20.541051291005076	12.874320879573602	24.278267794149425	13.745515525559787	10.84314095432652	18.14844703738701	31.17056376640156	16.381304344977163	0.0	36.90754168706833	27.78348882825914	44.76379933642144	37.03214513638322	30.60524941237921	9.531561860789633	457.0383912248629	0.0	0.0	0.0	41.24895227661217	0.0	35.224538822725464	20.373182372579326	51.55313740497369	44.58911133901101	0.0	131.83799746871045	39.64397445568823	0.0	62.07652172833452	45.07281964742237	70.82435118254534	135.87627847225656	54.087383576906845	0.0	457.0383912248629	58.594665541649086	86.23365872167224	0.0
2R_11692	0.0	0.0	8.714126121290178	17.60488993422813	473.7315836846842	0.0	5.093887996609508	8.0087818963087	18.812445561485656	16.012876182493716	5.855109461271378	9.786004545599111	27.681526802292304	27.42656537121856	9.27232637105254	0.0	13.327487009032037	56.03276796270459	0.0	7.01352277325912	34.31794147259871	30.623197378245994	28.148804432310744	11.631802277972156	21.735338563218043	0.0	0.0	0.0	66.44322758419068	37.62489112297131	0.0	40.16221518714086	50.329581327570466	54.25819440032826	33.892991353050576	0.0	108.56348792774016	58.115770489199186	42.71350344697973	84.04915194405689	53.960550212604566	55.51721222842305	95.0664056448319	57.81487522779061	193.00175631598245	0.0	283.93527611870496	155.67594495298584	0.0
2R_11693	0.0	0.0	14.30488282870475	0.0	0.0	0.0	0.0	13.147008091545247	10.294007137864549	7.510377464060966	4.805797714362607	16.064450575709746	17.040477951325578	32.159097487088125	15.221209842643134	11.322726580496942	14.585370727306804	15.33032245800258	0.0	11.513216596992518	21.667477030307598	16.756748151940137	17.328129503508656	14.320848099718932	26.76012491626311	0.0	0.0	0.0	0.0	92.64606424078094	0.0	0.0	25.42145596304737	11.133605117004912	0.0	0.0	0.0	42.400594456334275	70.1173764882413	58.093853525062414	63.27159712696332	53.85286155464926	75.13929669618292	37.96295827617799	0.0	0.0	54.83538417670154	121.05169714479396	0.0
2R_11694	0.0	0.0	9.744993022584996	0.0	0.0	0.0	22.78594653961223	23.88322060453208	7.012642391703764	10.232670460940872	0.0	8.207754686627926	23.21715469125828	8.7631666579035	6.912818300718657	26.997048836890002	9.936071317145485	0.0	0.0	54.90247751351385	26.569175505345722	11.415290553390456	15.739381033101493	13.007825507825508	24.30659364965934	0.0	0.0	0.0	0.0	21.037927175111292	0.0	33.68500478327068	21.647495644523875	27.810223037988763	47.378096158583965	0.0	9.338951646643954	10.831795218412319	47.76644120906416	34.628642438489635	25.8617122522448	36.68647736444346	31.500031500031497	38.7925683783672	0.0	0.0	37.35580658657582	114.5343126475202	728.4382284382284
2R_11695	0.0	0.0	5.559311179107664	0.0	0.0	0.0	0.0	6.812434600627834	16.002253117238908	11.675041563147964	3.7353573989959354	12.486265108380781	8.829928512898759	9.998400255959046	11.830847277958657	8.80070968922934	17.004951841976382	0.0	0.0	8.948770081040061	30.314298648386472	13.024360764373684	13.468472998405332	29.68275075987842	13.866394515563641	664.8936170212766	0.0	0.0	0.0	24.00337967585836	0.0	12.811052351084326	34.57841990452404	34.614852079198776	0.0	0.0	31.966039279869065	24.717234833504705	0.0	22.577032836036555	39.342817575223464	16.099119056205243	31.447671075330646	73.767782953544	0.0	0.0	106.55346426623024	67.95296400374681	0.0
2R_11696	0.0	0.0	8.020339581177868	0.0	0.0	0.0	0.0	9.828203011361403	0.0	6.316281478767819	5.388947269150971	4.503439501919591	3.184703233429193	7.2122752925479165	8.534097988513103	0.0	8.177601141593119	17.19054863635973	0.0	0.0	2.4296672084824547	46.97515249308877	6.476925144556874	16.05858170606372	10.00242558820514	0.0	0.0	0.0	17.472360909086937	38.958003272472276	0.0	9.241161983707832	14.253084902063492	16.64611911338608	23.39591741241153	0.0	15.372317530590912	26.744403733518762	39.31281204544561	12.21433718899244	23.649719277832173	20.903374152977857	45.36911011731156	17.73728945837413	0.0	0.0	30.744635061181825	52.78795831259521	0.0
2R_11697	0.0	0.0	13.167250414768388	26.60140455416046	0.0	0.0	0.0	4.033819543048922	14.21302481594133	0.0	17.694417411306734	7.393442016930982	5.228430111574698	5.920312592504884	9.340469451994657	10.422257773701517	0.0	42.33341800016934	0.0	10.59759858416083	7.977726188481759	7.712062436857489	21.26675421480485	17.575928008998876	32.84261000221688	0.0	0.0	0.0	0.0	0.0	0.0	15.171513965378606	23.39974962267904	20.496353357131877	25.606555278151205	0.0	37.855844942459115	14.635717003776014	64.54111268878275	26.736895579054316	19.413253816645703	30.50466149358449	21.281123643328367	11.647952289987419	0.0	0.0	50.47445992327882	18.57079185856485	0.0
2R_11698	0.0	0.0	15.369860318709422	20.70084790673026	0.0	0.0	17.969064458628026	0.0	0.0	16.139028043175127	3.4423881912315486	5.753475098959772	0.0	9.21421200058971	14.537250250040705	0.0	5.223743376293399	21.962189893878698	0.0	16.493811521916975	15.520392554184795	12.002842273050259	12.412122175000993	17.096682422969188	12.778834161401788	0.0	0.0	0.0	0.0	16.59057124654916	0.0	23.612527862782876	27.314045975002184	18.608311003360132	29.890004782400766	0.0	58.917797888386126	34.167942269844744	0.0	31.20942774393289	21.149978729164253	23.738308882875184	12.420508744038155	18.1285531964265	0.0	0.0	19.639265962795374	24.085892218522627	0.0
2R_11699	0.0	0.0	10.936826701606183	44.19069167270606	0.0	0.0	0.0	3.3505237538732056	11.80545553711281	8.613111107410663	7.3485644579331435	3.0705269331269944	8.685554272988709	9.834920853474431	11.637406347972416	0.0	16.726911425985925	11.720828615699816	0.0	0.0	9.939547671064586	6.405702612693926	26.496511955005392	21.898065962814165	6.8198356283216865	0.0	0.0	0.0	11.912973347104732	5.902727768556407	0.0	12.601584523237953	9.718012433225107	19.861846669381116	21.269015829465033	0.0	20.962251178078517	12.156547151599437	0.0	55.519714495420175	16.124808598521934	19.003067411798053	48.60976083997667	29.024655477339483	0.0	0.0	0.0	41.13347400981445	0.0
2R_11700	0.0	0.0	12.745737825271231	0.0	0.0	0.0	0.0	7.8093762495001995	0.0	4.461194743641906	17.12798026856673	19.084697889232416	0.0	7.641053854147565	12.055280695155707	26.902982464636032	8.66376950214515	9.106273858437511	0.0	13.67779492061408	25.741138870355268	9.95357651911485	6.86198624308998	11.342189314750293	5.298540993751962	0.0	0.0	0.0	18.511114072889363	18.344046256347042	0.0	9.790560333348997	26.425784317278534	8.817875597411073	33.04911097891467	0.0	8.14311027725662	28.334391150602954	83.30001332800215	21.567490717351994	35.07801350202851	22.14610523829209	13.733245440562516	26.30851012652138	0.0	0.0	65.14488221805296	43.94206677915835	0.0
2R_11701	0.0	0.0	8.357025500627612	0.0	0.0	0.0	29.31085776759714	5.120390624359952	21.048440881845483	13.16286545050565	8.422754914677492	0.0	16.59196961943995	15.03007894548966	23.71293594009638	6.614826273163881	0.0	0.0	0.0	6.726112044919666	17.72163563608267	4.894712291258876	23.62087018610884	8.366352538016706	26.055793792363467	0.0	0.0	0.0	18.205833331057605	13.531140566900666	0.0	28.88729045881683	29.702830605499624	23.84924674322275	16.25203658333435	0.0	40.04408052384064	9.289035779508016	0.0	29.696526948749735	7.392753327478272	19.36077965859685	20.260140200170184	22.178259982434817	0.0	0.0	32.03526441907251	58.93279775206736	0.0
2R_11702	0.0	0.0	0.0	0.0	0.0	0.0	13.464422955225409	10.584609131553991	16.575336562208896	12.09315599929376	0.0	6.466715813706852	9.146151848071442	15.534704529919843	12.254541533092164	13.673829930372857	11.742629738444666	37.02716312686987	0.0	18.538498900667015	6.977763264030189	13.490797926734176	4.650271668870896	3.8432211727666274	21.544480734925326	0.0	0.0	0.0	12.54472193369362	49.72600968662669	0.0	13.269850369167237	10.233361577411289	14.939376012142725	0.0	0.0	0.0	17.068283374467896	56.45124870162128	11.692788355853644	13.583929667845752	26.681074446867974	41.88072369890551	30.56384175265294	0.0	0.0	88.2955428409974	59.557842576710506	0.0
2R_11703	0.0	0.0	8.377959933244416	50.77723013594757	0.0	0.0	4.89738029333349	10.266434508360982	9.04335747306888	8.797225706901072	14.07309000022517	4.704244169089352	13.306826135671075	15.067729443850105	5.943084270557722	16.578491198147454	8.542233657425678	0.0	0.0	0.0	12.690020364944681	0.0	6.7657259150306	2.795770111651875	10.448425526757372	0.0	0.0	0.0	9.125719562987541	18.08671494613776	0.0	19.30643560724532	7.444309123447489	19.561900373414943	32.585496195643316	0.0	16.05775653871846	34.14511799311138	82.13147606688786	21.2649407473691	9.881696331519054	19.409278605637425	40.62178410875806	22.23381674591787	0.0	0.0	32.11551307743692	55.14173000088227	0.0
2R_11704	0.0	0.0	0.0	0.0	0.0	0.0	12.264957422200307	0.0	7.549369099224378	0.0	0.0	0.0	8.331375460100208	0.0	29.767619081639182	0.0	0.0	0.0	0.0	16.887014055061798	31.780778730777396	36.86694841207908	8.472013128231543	7.001702814124394	26.166947743297005	0.0	0.0	0.0	22.854374212952486	11.324053648836566	0.0	0.0	27.965196380930717	21.77362506361981	0.0	0.0	0.0	15.547771304722323	0.0	10.651147235068688	6.186908995518203	18.22816190253402	33.910949845705176	27.841090479831916	0.0	0.0	80.42981694173663	19.728068306463705	0.0
2R_11705	0.0	0.0	0.0	0.0	0.0	0.0	12.998897693475593	6.812434600627834	8.001126558619454	0.0	0.0	0.0	26.489785538696275	9.998400255959046	0.0	0.0	34.009903683952764	0.0	0.0	0.0	47.15557567526784	0.0	0.0	7.420687689969605	55.465578062254565	0.0	0.0	0.0	24.221989691121188	24.00337967585836	0.0	0.0	19.759097088299455	5.769142013199797	86.4902266043937	0.0	0.0	49.43446966700941	108.99895361004535	11.288516418018277	19.671408787611732	6.439647622482098	17.9700977573318	9.835704393805868	0.0	0.0	127.86415711947626	41.81720861769035	0.0
2R_11706	0.0	0.0	0.0	0.0	0.0	0.0	0.0	0.0	0.0	0.0	0.0	0.0	0.0	0.0	78.04208028969221	87.08070639869031	0.0	0.0	0.0	0.0	0.0	0.0	0.0	0.0	0.0	0.0	0.0	0.0	0.0	0.0	0.0	0.0	0.0	0.0	0.0	0.0	0.0	0.0	0.0	0.0	0.0	63.71861858034917	88.90469416785206	0.0	0.0	0.0	0.0	103.4425686858656	0.0
2R_11707	0.0	0.0	0.0	0.0	0.0	0.0	0.0	0.0	9.565734772785103	13.958078307610922	0.0	0.0	0.0	11.953572325089354	9.429567729756133	10.521675176948273	13.55349632768017	0.0	0.0	42.79475421902784	0.0	15.57125484071385	21.469616735136853	8.871791960027256	16.577947020196916	0.0	0.0	0.0	28.95856319192867	28.697204318355308	0.0	0.0	11.811479340541485	13.794578041100948	0.0	0.0	0.0	19.700435182613184	0.0	13.495968754133141	7.83937435521146	7.698910989040601	10.742061616465433	23.518123065634377	0.0	0.0	0.0	24.99725030246673	0.0
2R_11708	0.0	0.0	4.734543608934273	0.0	0.0	0.0	16.605613361540737	5.801756307669459	3.407048228811908	14.914435881348703	9.54356318475066	7.975372051106184	0.0	12.772588322448248	6.7170986432804165	0.0	14.482133392034246	10.147874832052672	0.0	7.62114960469097	17.211289228830974	5.546047165803517	15.293758693545959	25.279081054845495	17.713808622373485	0.0	0.0	0.0	10.314233435856814	5.110572343217862	0.0	21.820863800714417	12.620759635108596	14.739733161697329	18.414680183041924	0.0	9.074541917124025	42.100476998404396	0.0	19.227552313362956	16.75300046238281	13.71068802974671	11.47806923571363	33.50600092476563	0.0	283.12570781426956	54.44725150274414	22.25831036275704	0.0
2R_11709	0.0	0.0	9.188136278437282	0.0	0.0	0.0	5.3709731129085965	5.629616285353991	9.917879953981037	7.2359598259510465	6.173601679219656	5.159160088737553	3.6484100229120147	4.1312071387259355	3.258900056053081	3.63633719027498	4.6841479066543	9.846784040332427	0.0	7.395027583452887	5.566874867786722	16.144482354080786	18.549984789012473	12.264521193092621	28.647056801384227	0.0	0.0	784.9293563579278	40.03282691807282	14.876819930971555	0.0	42.346863156111716	12.246297536044937	19.06986722604944	17.868310551237382	0.0	0.0	23.829949480507103	135.11079084849575	18.657064497471968	24.383900123545093	26.607774791794167	3.7125037125037124	20.319916769620914	0.0	0.0	17.610594533671456	34.55663833022324	0.0
2R_11710	0.0	0.0	3.751100948128275	0.0	0.0	0.0	4.38545135284596	0.0	5.398696430759829	13.785872316826131	7.561207978586659	8.425007951101254	2.978961974741977	3.37317047666272	13.304616648758651	2.9691043904443535	3.824651947111183	8.039994146884261	0.0	18.114334053680018	9.090814050580379	8.788083710012572	6.058496602243643	0.0	14.034358917501828	0.0	0.0	0.0	0.0	4.049022323069871	0.0	17.288311113531474	9.999220060835254	19.46341316252242	7.294823957660841	0.0	7.1896101505791945	16.677757375321256	0.0	34.27576452092764	13.273126431838515	23.898055241440968	12.125180362057886	19.909689647757773	0.0	0.0	0.0	21.16187138661046	0.0
2R_11711	0.0	0.0	10.733252905491561	21.6840717482566	0.0	0.0	0.0	13.152633683368757	15.447617900081717	8.452790040584663	25.241234079993077	15.066866754657168	12.785827166302697	4.825928749987934	0.0	16.991357346085913	10.943708844814925	0.0	0.0	0.0	13.006049113442662	0.0	21.66943024133678	28.653951953053365	13.385787773689163	0.0	0.0	0.0	35.07368982231669	11.585713425061288	0.0	24.734047157934306	9.537125167138118	11.138369175677143	10.436561361762525	0.0	0.0	11.930269958148614	0.0	16.34588770157204	22.15453484338643	12.432901186409595	13.010443048953961	9.494800647165611	0.0	0.0	20.572068068858822	20.183915841144508	0.0
2R_11712	0.0	0.0	6.594009474272813	0.0	0.0	0.0	0.0	12.120546103325232	4.745147612051915	3.4619997064224246	0.0	11.107655396098991	0.0	5.929650624985176	0.0	26.09674166522265	0.0	0.0	0.0	10.614314039340893	19.97577338204226	0.0	5.325074497792223	0.0	0.0	0.0	0.0	0.0	14.365091678015087	14.235442836155746	0.0	15.195443798131567	11.71832887255614	13.685787993458193	0.0	0.0	37.915554477068675	4.886267243637103	0.0	40.16860100796409	11.666324454482668	15.276388050809267	5.328672521101543	17.499486681724004	0.0	0.0	0.0	31.000138880622185	0.0
2R_11713	0.0	0.0	9.983527180152748	40.338846308995564	0.0	0.0	5.835923024175312	0.0	0.0	7.862356348197555	3.3540164346805303	0.0	0.0	8.977668050723825	10.623041376746162	3.9511245888360977	10.179282615057703	21.398384421976143	0.0	0.0	0.0	5.847354802871052	0.0	3.331556503198294	12.450780508303113	0.0	0.0	0.0	32.62376641383248	5.388221348132982	0.0	0.0	17.741899713911867	5.180172888270146	9.707559762164786	0.0	9.567546880979718	0.0	0.0	20.272153662924765	17.66316347257794	5.782226880127209	12.101653892698668	17.66316347257794	0.0	0.0	0.0	42.241622078287804	0.0
2R_11714	0.0	0.0	0.0	0.0	0.0	0.0	0.0	8.311980778267385	3.2541088004769225	9.49662656082993	3.0383869811194635	2.539121514738331	3.591187799729512	4.066412651423041	0.0	14.317217277015606	0.0	9.692345567011907	0.0	7.279042834983372	8.219344720961466	0.0	10.955426387020887	6.036081279456077	11.279100784969021	0.0	0.0	0.0	9.85123647794653	9.762326401430768	0.0	0.0	16.072299632667594	14.078079374557861	0.0	0.0	8.667193632039496	13.403541081518327	0.0	13.773333174174818	8.000486429574918	7.857136309529266	21.925657404294505	12.000729644362378	0.0	0.0	17.33438726407899	17.00732335343599	0.0
2R_11715	0.0	0.0	7.93659612090928	0.0	0.0	0.0	4.639378768625366	2.4313957378605275	0.0	4.166887164445785	2.6663395956762637	4.456417352397887	3.15145051812998	21.410907429941727	5.629993452317615	0.0	4.046107826345908	0.0	0.0	12.775462934868775	14.425788693932368	0.0	3.204648534978899	5.296969286053292	9.897986403136077	0.0	0.0	0.0	17.289925247008195	8.566939495133122	0.0	0.0	7.052131471476597	4.118077640176789	7.717210537079267	0.0	7.605904615871394	14.702863941461429	0.0	4.028934193806239	11.70139171672522	11.491729976522395	6.413627676086148	3.5104175150175663	0.0	0.0	15.211809231742787	33.58078641724351	0.0
2R_11716	0.0	0.0	0.0	0.0	0.0	0.0	0.0	6.501206623949405	0.0	2.7854160074515444	3.5647065533565274	8.936869950668479	0.0	19.083241097668026	0.0	8.398646810025967	0.0	11.371286137947346	0.0	8.539943021500159	9.643127150417355	6.214669603305209	4.2843873497465355	0.0	6.6164522053958486	0.0	0.0	0.0	23.115401329597884	17.180083930436695	0.0	0.0	9.428198610660653	2.752788574826299	72.2215343980851	0.0	0.0	3.931336843230867	52.00965299159524	32.31839218153456	15.643929154276673	12.290901045955678	12.861846618191796	18.77271498513201	0.0	0.0	20.337107900559673	14.96504166267599	0.0
2R_11717	0.0	0.0	0.0	0.0	0.0	0.0	0.0	5.717579039812646	0.0	0.0	6.270064205457464	2.619885982562039	3.705416429520015	0.0	0.0	3.693154958873026	0.0	10.000640040962622	0.0	0.0	0.0	10.931159927242199	15.071862641072633	9.34211575255102	17.45680023834351	0.0	0.0	0.0	0.0	10.07284682826199	0.0	0.0	0.0	14.525875426092346	18.147502903600465	0.0	26.82864010989011	13.829881394937155	45.74063231850117	9.474290565122484	8.254966187658495	16.214112763749565	3.770511583011583	8.254966187658495	0.0	279.0178571428571	0.0	13.161219676549864	0.0
2R_11718	0.0	0.0	11.030612154852145	0.0	0.0	0.0	0.0	2.2528367720633824	5.291862068673553	1.930437831021827	2.4705266174537766	2.0645715394684143	8.760034619656816	3.306419082005806	2.608266535627356	8.731047079552063	3.748966222564128	0.0	0.0	5.9186236595797075	6.683187506181948	12.92126556043405	5.9386055085316976	4.9079658248523685	4.585544712270826	0.0	0.0	0.0	16.02017260133961	7.937793103010329	0.0	16.946194138989295	0.0	13.354777290010436	7.150467283036947	0.0	0.0	19.072343031892228	0.0	11.199161406793857	15.178876554967482	10.647790264086495	8.913927119731868	6.505232809271779	0.0	0.0	28.189342173511044	20.743100844659065	0.0
2R_11719	0.0	0.0	0.0	0.0	0.0	0.0	0.0	0.0	0.0	4.312196097979995	0.0	9.223645738214486	19.568093050196072	0.0	5.826324265242246	0.0	33.49763925387358	17.604270091753456	0.0	0.0	14.928849105164783	0.0	33.16401995678065	0.0	0.0	0.0	0.0	0.0	0.0	0.0	0.0	0.0	0.0	21.30842236702479	0.0	0.0	0.0	0.0	0.0	0.0	14.531335371595308	9.513978412782981	0.0	14.531335371595308	0.0	0.0	31.48455997178983	30.890511670435306	0.0
2R_11720	0.0	0.0	22.386088389231393	0.0	0.0	0.0	0.0	13.716066451598746	4.0273408112997515	11.753187758349759	3.7603597912248246	6.284920590028345	0.0	0.0	3.9700121164769797	4.429808357630832	11.412515649412084	23.990825908172713	0.0	0.0	16.954003111398652	13.111538547267752	0.0	3.7351788104800154	0.0	0.0	0.0	0.0	12.192059068087772	12.082022433899255	0.0	12.896802366821168	0.0	2.903878710794008	0.0	0.0	0.0	8.29422605747235	0.0	22.72815086037415	9.901539095236961	16.206877550557355	4.522594884040667	14.852308642855444	0.0	0.0	0.0	0.0	0.0
2R_11721	0.0	0.0	0.0	0.0	0.0	0.0	0.0	0.0	0.0	0.0	0.0	0.0	0.0	0.0	0.0	0.0	0.0	0.0	0.0	0.0	0.0	0.0	0.0	0.0	0.0	0.0	0.0	0.0	0.0	0.0	0.0	0.0	0.0	0.0	0.0	0.0	0.0	0.0	0.0	0.0	0.0	0.0	0.0	0.0	0.0	0.0	0.0	0.0	0.0
2R_11722	0.0	0.0	0.0	0.0	0.0	0.0	0.0	0.0	0.0	0.0	0.0	0.0	0.0	0.0	0.0	0.0	0.0	0.0	0.0	0.0	0.0	0.0	0.0	0.0	0.0	0.0	0.0	0.0	0.0	0.0	0.0	0.0	0.0	0.0	0.0	0.0	0.0	0.0	0.0	0.0	0.0	0.0	0.0	0.0	0.0	0.0	0.0	0.0	0.0
2R_11723	0.0	0.0	0.0	0.0	0.0	0.0	0.0	0.0	0.0	0.0	0.0	0.0	0.0	0.0	0.0	0.0	0.0	0.0	0.0	0.0	0.0	0.0	0.0	0.0	0.0	0.0	0.0	0.0	0.0	0.0	0.0	0.0	0.0	0.0	0.0	0.0	0.0	0.0	0.0	0.0	0.0	0.0	0.0	0.0	0.0	0.0	0.0	0.0	0.0
2R_11724	0.0	0.0	8.700524467614908	0.0	0.0	0.0	0.0	5.330854130772249	18.78308170264879	0.0	0.0	0.0	0.0	7.823930273133407	0.0	0.0	0.0	0.0	0.0	14.005151094572584	5.2714423826076136	0.0	0.0	5.8068232495912	21.701412436428424	0.0	0.0	0.0	18.954148020523554	0.0	0.0	0.0	23.19277993298833	0.0	16.92004433051615	0.0	0.0	0.0	0.0	0.0	10.262157064366303	15.117424595545902	0.0	7.696617798274727	0.0	0.0	33.35201045919048	16.361363621489673	0.0
2R_11725	0.0	0.0	17.884928370861875	18.066194536782774	0.0	0.0	5.227364206146335	5.479091785745595	3.21756533266408	0.0	6.008532115604158	2.5106073159097186	3.5508589527806778	4.020747054802782	0.0	7.078217846310657	0.0	9.583501044601615	0.0	7.197299573200135	5.418027946188147	10.47520780193477	0.0	2.98414820473644	0.0	0.0	0.0	0.0	9.74060761910328	4.82634799899612	0.0	0.0	3.9729521418185	4.639994432006682	0.0	0.0	0.0	0.0	43.83273428596476	13.618659379170714	5.273760929869527	5.179267392627312	7.2264778147131095	7.9106413948042915	0.0	0.0	0.0	8.408166010829717	0.0
2R_11726	0.0	0.0	0.0	0.0	0.0	0.0	0.0	0.0	0.0	0.0	0.0	9.253946808313746	8.725500974638459	4.94007686759606	0.0	0.0	5.601280676813947	11.774735186205662	0.0	17.68587411548522	6.656841169101074	0.0	4.4363958365312355	3.666463300168951	0.0	0.0	0.0	0.0	11.967763631881166	11.859751324734223	0.0	0.0	0.0	0.0	0.0	0.0	10.529330503049295	4.070819227944709	0.0	0.0	3.2397940009382444	3.181744423197462	8.878786802571296	4.859691001407366	0.0	0.0	21.05866100609859	5.165331944892106	0.0
2R_11727	0.0	0.0	0.0	0.0	0.0	0.0	14.81086525074795	0.0	0.0	0.0	0.0	0.0	10.060767032878587	0.0	0.0	10.02747528227343	12.916892712289131	0.0	0.0	20.392348790733717	0.0	0.0	10.23059767151597	16.91017316017316	15.799285872278572	0.0	0.0	0.0	27.59838825412596	13.674652663822338	0.0	0.0	11.256697735152414	0.0	0.0	0.0	0.0	28.162667567872028	0.0	12.862067191439007	14.942322634630328	7.337295472888694	0.0	0.0	0.0	0.0	0.0	11.9115685153421	0.0
2R_11728	0.0	0.0	0.0	0.0	0.0	0.0	0.0	0.0	0.0	0.0	0.0	0.0	0.0	0.0	0.0	0.0	0.0	0.0	0.0	0.0	0.0	0.0	0.0	0.0	0.0	0.0	0.0	0.0	0.0	0.0	0.0	0.0	0.0	38.05609468356357	0.0	0.0	0.0	0.0	0.0	0.0	0.0	0.0	59.26979611190137	0.0	0.0	0.0	0.0	0.0	0.0
2R_11729	186.40023859230539	0.0	4.363885184435243	17.632455001974833	0.0	0.0	0.0	5.347547828467777	3.1403168956585743	4.582271010170808	8.796415753794188	12.251658874611621	3.4656086856471116	0.0	6.191229751583097	6.908281509708208	0.0	0.0	0.0	7.024504280732908	7.931925046481081	5.111857669524535	3.5241098450942276	5.825007456009543	0.0	0.0	0.0	0.0	0.0	0.0	0.0	0.0	7.755136226722958	11.321489545736553	0.0	0.0	8.364113270167548	6.46741843938606	0.0	4.430565942771265	2.5735733138977075	7.582382586805644	7.0529820007899335	3.860359970846561	0.0	0.0	0.0	4.1031499061199295	0.0
2R_11730	0.0	0.0	5.766347595433053	0.0	0.0	0.0	0.0	0.0	0.0	0.0	0.0	0.0	0.0	10.370754472387866	0.0	0.0	0.0	0.0	0.0	0.0	0.0	0.0	0.0	0.0	0.0	0.0	0.0	0.0	12.562024998429745	0.0	0.0	13.288153611055742	0.0	2.991996409604308	11.2139052425007	0.0	0.0	4.272956458573686	0.0	0.0	6.80133306128001	3.3397344911079565	13.97949673811743	5.100999795960008	510.85568326947634	0.0	0.0	0.0	0.0
2R_11731	0.0	0.0	0.0	0.0	0.0	0.0	0.0	5.452848131636116	0.0	0.0	0.0	0.0	0.0	0.0	12.626286539684102	3.5221573636511243	4.537067158121781	0.0	0.0	0.0	0.0	5.212516921133054	7.187008475998446	2.9698547859803845	0.0	0.0	0.0	0.0	0.0	0.0	0.0	0.0	3.953922567961998	4.617769871129587	25.960876958423654	0.0	0.0	0.0	0.0	0.0	5.248500765756261	2.5772299159694185	7.191864562806553	0.0	0.0	0.0	0.0	16.735785460619024	0.0
2R_11732	0.0	0.0	0.0	0.0	0.0	0.0	0.0	0.0	0.0	0.0	0.0	0.0	5.784064670470268	0.0	0.0	5.764924813850578	0.0	0.0	0.0	0.0	0.0	0.0	0.0	4.860938277750124	0.0	0.0	0.0	0.0	0.0	7.861734109863017	0.0	0.0	6.471620649129437	0.0	0.0	0.0	0.0	5.397026885829135	0.0	7.394568245949255	0.0	4.218305759674684	11.771353234767869	0.0	0.0	0.0	0.0	0.0	0.0
2R_11733	0.0	0.0	0.0	0.0	0.0	0.0	0.0	128.0737704918033	0.0	0.0	0.0	0.0	0.0	0.0	0.0	0.0	0.0	0.0	0.0	0.0	0.0	0.0	0.0	0.0	0.0	0.0	0.0	0.0	0.0	0.0	0.0	0.0	0.0	0.0	0.0	0.0	0.0	0.0	0.0	0.0	0.0	0.0	0.0	0.0	0.0	0.0	0.0	0.0	0.0
2R_11734	0.0	0.0	0.0	0.0	0.0	0.0	0.0	0.0	3.4981669605126915	5.104436776446087	3.2662660047034233	5.459111256687412	0.0	0.0	0.0	0.0	0.0	10.4192714845378	0.0	7.824971047607123	0.0	0.0	7.851388910698302	3.2443936877076416	18.187550015762543	0.0	0.0	0.0	0.0	5.2472504407690375	0.0	0.0	0.0	5.0446451092165665	0.0	0.0	0.0	3.6022016656580504	0.0	4.935444387412642	0.0	8.44642153274396	0.0	4.300261455896519	0.0	0.0	0.0	0.0	0.0
2R_11735	0.0	0.0	5.806391675956894	23.46096096096096	0.0	0.0	0.0	0.0	0.0	0.0	0.0	3.260302556077204	0.0	0.0	0.0	0.0	11.84048498626504	0.0	0.0	0.0	3.51795564561522	0.0	0.0	3.875248015873016	0.0	0.0	0.0	0.0	0.0	0.0	0.0	0.0	5.15931979527819	3.0127741624487827	0.0	0.0	0.0	4.302629767313783	0.0	5.895114129409546	10.27284681130835	3.362927091740651	4.692192192192192	5.136423405654175	0.0	0.0	0.0	0.0	0.0
2R_11736	0.0	0.0	0.0	0.0	0.0	0.0	0.0	0.0	6.010836335746083	0.0	0.0	4.690145535215958	0.0	0.0	11.850545658374841	0.0	0.0	0.0	0.0	13.445504697187067	10.12159066870313	9.784534760048961	0.0	0.0	10.417111564139718	0.0	0.0	0.0	0.0	9.016254503619125	0.0	0.0	0.0	4.334060733193055	0.0	0.0	0.0	6.189597267664182	81.88532778696712	8.480483862487258	0.0	0.0	0.0	14.778121286997026	0.0	0.0	0.0	7.8537814386871	0.0
2R_11737	0.0	0.0	0.0	0.0	0.0	0.0	0.0	0.0	8.676059368539047	3.1649716133695995	0.0	0.0	9.574774681614803	0.0	4.276278372037929	0.0	6.146466611471396	0.0	0.0	0.0	0.0	7.061513550691428	4.8682007665468925	0.0	22.55413556388722	0.0	0.0	0.0	0.0	6.507044526404285	0.0	0.0	10.712935119251036	6.255796386339217	0.0	0.0	0.0	0.0	0.0	0.0	0.0	3.491431155087626	0.0	0.0	0.0	0.0	0.0	17.004257866169688	0.0
2R_11738	0.0	0.0	0.0	0.0	0.0	0.0	0.0	0.0	0.0	0.0	0.0	0.0	0.0	0.0	5.362746927682285	5.9838460093132575	0.0	0.0	0.0	12.169032732264242	0.0	0.0	0.0	0.0	28.284435829214807	0.0	0.0	0.0	0.0	8.160280974794524	0.0	0.0	13.43475679059782	7.84519854236211	0.0	0.0	0.0	0.0	0.0	0.0	4.458378362954799	0.0	0.0	6.6875675444321985	0.0	0.0	0.0	0.0	0.0
2R_11739	0.0	0.0	0.0	0.0	0.0	0.0	0.0	0.0	0.0	4.7819342350148535	0.0	10.228400175928485	0.0	8.190410667190854	6.461000111129203	0.0	9.286654891188265	0.0	0.0	0.0	0.0	0.0	7.355331659259848	6.078820417055711	0.0	0.0	0.0	0.0	0.0	0.0	0.0	0.0	0.0	0.0	0.0	0.0	34.914250600525115	0.0	0.0	27.741713550162565	0.0	5.275179751750041	7.360301477948537	0.0	0.0	0.0	0.0	17.127745577616093	0.0
2R_11740	0.0	0.0	0.0	0.0	0.0	0.0	5.614687573517316	0.0	0.0	0.0	6.453736390683386	0.0	3.813961080815547	8.637331410087539	6.8135532475779526	7.60268085732391	0.0	0.0	0.0	0.0	2.909739304816724	0.0	0.0	3.2052597029621728	0.0	0.0	0.0	0.0	0.0	0.0	0.0	0.0	0.0	4.983796431850945	0.0	0.0	0.0	7.117503578324924	0.0	0.0	2.832261039303853	2.7815135049434447	0.0	0.0	0.0	0.0	18.409696755475043	4.515585996625955	0.0
2R_11741	0.0	0.0	0.0	0.0	0.0	0.0	26.63534350270748	0.0	0.0	0.0	0.0	12.792467794962326	0.0	0.0	32.32260546058097	0.0	0.0	0.0	0.0	0.0	0.0	0.0	0.0	0.0	0.0	0.0	0.0	0.0	0.0	0.0	0.0	0.0	0.0	0.0	44.3056201679183	0.0	0.0	0.0	0.0	0.0	0.0	0.0	0.0	20.1538139077439	0.0	0.0	0.0	0.0	0.0
2R_11742	0.0	0.0	10.630901479183633	0.0	0.0	0.0	0.0	0.0	0.0	2.790728307529329	7.143010207361586	0.0	4.22130085295605	0.0	0.0	0.0	0.0	0.0	0.0	8.556230261846315	0.0	0.0	0.0	0.0	13.258141990723278	0.0	0.0	0.0	0.0	0.0	0.0	0.0	9.446179917610419	0.0	0.0	0.0	0.0	0.0	0.0	0.0	9.404259000816289	0.0	0.0	4.7021295004081445	0.0	0.0	0.0	0.0	0.0
2R_11743	0.0	0.0	0.0	0.0	0.0	0.0	0.0	0.0	0.0	0.0	0.0	10.702512950040669	0.0	5.713371574833741	0.0	0.0	6.4780768921814795	0.0	0.0	0.0	0.0	0.0	0.0	0.0	0.0	0.0	0.0	0.0	0.0	0.0	0.0	0.0	5.645456310942701	3.2966525789713126	0.0	0.0	0.0	4.708044730191372	0.0	0.0	3.7469350071641396	0.0	5.134313644951943	0.0	0.0	0.0	0.0	11.947773890768673	0.0
2R_11744	0.0	0.0	0.0	0.0	0.0	0.0	0.0	10.119409026512853	0.0	4.3356203730801335	0.0	0.0	0.0	3.7129861691265202	2.928986717045238	0.0	8.41990043467736	0.0	0.0	0.0	0.0	4.8367008863254375	0.0	2.7557319223985894	10.298793753781588	0.0	0.0	0.0	0.0	4.456923831171725	0.0	9.514974190632508	0.0	6.427251546557403	0.0	0.0	15.827793605571385	0.0	0.0	12.576243476073696	4.87009034017581	2.391414820793352	3.33667000333667	0.0	0.0	0.0	0.0	3.8822889975929806	0.0
2R_11745	0.0	0.0	0.0	0.0	0.0	0.0	0.0	0.0	0.0	0.0	6.716052035971175	0.0	0.0	0.0	0.0	0.0	0.0	0.0	0.0	0.0	3.0280072502605595	5.854345065635989	8.071959908189527	3.3355392366151477	0.0	0.0	0.0	0.0	0.0	10.789325472950082	0.0	0.0	0.0	2.5931827817849653	0.0	0.0	9.578984474381963	0.0	0.0	0.0	11.789519353085492	5.789139285243917	0.0	4.42106975740706	0.0	0.0	0.0	14.097373377392325	0.0
2R_11746	0.0	0.0	0.0	33.71635108162054	0.0	0.0	4.877829873000821	2.556362684467131	3.0024187485438265	2.1905267603511147	0.0	2.342732375624338	0.0	0.0	11.838718766500214	13.209847677246433	4.254066462131151	17.88537620100301	0.0	0.0	0.0	0.0	0.0	0.0	15.610072867820149	0.0	0.0	0.0	9.089289544772022	9.00725624563148	0.0	0.0	3.7072956612777412	0.0	0.0	0.0	15.993653718204614	0.0	0.0	12.708030458607404	0.0	2.4164745569393897	0.0	3.6908431657395266	0.0	0.0	0.0	15.691886666917735	0.0
2R_11747	0.0	0.0	0.0	0.0	0.0	0.0	0.0	0.0	8.356732183446985	0.0	0.0	9.780907668231611	4.611184890069352	0.0	0.0	0.0	0.0	0.0	0.0	0.0	7.03591129123044	0.0	4.689023932778153	0.0	7.2413393581276795	0.0	0.0	992.063492063492	0.0	25.070196550340956	0.0	0.0	15.477959385834572	3.0127741624487827	0.0	0.0	11.12891737891738	12.907889301941347	0.0	0.0	6.848564540872233	3.362927091740651	4.692192192192192	5.136423405654175	0.0	0.0	0.0	5.459468902865129	0.0
2R_11748	0.0	0.0	9.415770285335503	0.0	0.0	0.0	0.0	11.538177521784078	0.0	4.943486067278868	0.0	0.0	0.0	8.467113730271626	0.0	0.0	9.600393232106786	20.18147179437502	0.0	0.0	0.0	0.0	0.0	6.284185971685972	0.0	0.0	0.0	0.0	0.0	10.16359319608417	0.0	21.697998576611294	0.0	0.0	0.0	0.0	0.0	0.0	0.0	0.0	0.0	10.906790567807516	7.608960311663014	0.0	0.0	0.0	0.0	0.0	0.0
2R_11749	0.0	0.0	0.0	0.0	0.0	0.0	0.0	0.0	0.0	0.0	0.0	0.0	0.0	0.0	0.0	0.0	0.0	0.0	0.0	0.0	0.0	0.0	0.0	0.0	0.0	0.0	0.0	0.0	0.0	0.0	0.0	0.0	0.0	0.0	0.0	0.0	0.0	0.0	0.0	0.0	0.0	0.0	0.0	0.0	0.0	0.0	0.0	0.0	0.0
2R_11750	0.0	0.0	0.0	0.0	0.0	0.0	0.0	0.0	668.5385746757587	0.0	0.0	0.0	0.0	0.0	0.0	0.0	0.0	0.0	0.0	0.0	0.0	0.0	0.0	0.0	0.0	0.0	0.0	0.0	0.0	0.0	0.0	0.0	0.0	0.0	0.0	0.0	0.0	0.0	0.0	0.0	0.0	0.0	0.0	0.0	0.0	0.0	0.0	0.0	0.0
2R_11751	0.0	0.0	0.0	0.0	0.0	0.0	0.0	0.0	0.0	0.0	0.0	0.0	0.0	0.0	0.0	0.0	0.0	0.0	0.0	0.0	0.0	0.0	0.0	0.0	0.0	0.0	0.0	0.0	0.0	0.0	0.0	0.0	0.0	0.0	0.0	0.0	0.0	0.0	0.0	0.0	0.0	0.0	0.0	0.0	0.0	0.0	0.0	0.0	0.0
2R_11752	0.0	0.0	0.0	0.0	0.0	0.0	0.0	0.0	10.4097701939132	0.0	0.0	0.0	0.0	0.0	0.0	0.0	0.0	0.0	0.0	0.0	0.0	0.0	0.0	9.654597132970837	0.0	0.0	0.0	0.0	0.0	0.0	0.0	0.0	0.0	0.0	0.0	0.0	0.0	0.0	0.0	0.0	8.531083857141883	8.378226664544183	0.0	0.0	0.0	0.0	0.0	0.0	0.0
2R_11753	0.0	0.0	0.0	0.0	0.0	0.0	0.0	0.0	0.0	7.03496094189685	0.0	0.0	0.0	0.0	0.0	0.0	0.0	0.0	0.0	21.568830451737586	8.11835918218897	0.0	0.0	0.0	16.710783134140797	0.0	0.0	0.0	0.0	0.0	0.0	0.0	23.812245208976265	6.952555759497191	26.05795288722118	0.0	0.0	0.0	0.0	0.0	0.0	7.760600980939964	0.0	0.0	0.0	0.0	0.0	12.598774391227222	0.0
2R_11754	0.0	0.0	0.0	0.0	0.0	0.0	0.0	18.765387617846635	0.0	0.0	20.578672264065524	0.0	0.0	0.0	0.0	0.0	0.0	0.0	0.0	0.0	0.0	0.0	0.0	0.0	0.0	0.0	0.0	0.0	0.0	0.0	0.0	0.0	0.0	0.0	0.0	0.0	0.0	0.0	0.0	0.0	0.0	0.0	0.0	81.27966707848366	0.0	0.0	0.0	0.0	0.0
2R_11755	0.0	0.0	0.0	0.0	0.0	0.0	0.0	2.550000408000065	0.0	2.185074976477668	2.7964049418068133	0.0	3.305179811697296	0.0	5.9046272792599375	0.0	4.243478939826196	0.0	0.0	6.699328124382405	5.043161901130827	4.875221152219517	0.0	8.333037047571642	5.190407504083552	0.0	0.0	0.0	0.0	0.0	0.0	0.0	11.094206827079036	4.3189594762829735	0.0	0.0	15.953848706461946	0.0	0.0	8.45093513822772	2.454438262532607	7.231381302299459	10.089731344086745	3.6816573937989108	0.0	0.0	15.953848706461946	3.913208173283119	0.0
2R_11756	0.0	0.0	0.0	12.08289834899277	0.0	0.0	0.0	1.8322427824292316	6.455844605238014	3.1400684032500963	4.018581922811078	5.037377339861774	2.3748591708511686	0.0	4.242630974260806	4.734001206223508	3.049051927793572	0.0	0.0	4.813644564336285	7.247290600409038	7.005950854655945	4.8298958964238485	1.99583588800327	7.458890325968426	0.0	0.0	0.0	13.029282008385646	3.227922302619007	0.0	13.782419696731637	2.6571604095853343	12.413146763737476	0.0	0.0	11.463262536223908	4.431893322554969	0.0	0.0	3.5271577034535104	3.463959236127709	2.416579669798554	2.645368277590133	0.0	0.0	11.463262536223908	11.246974563842327	0.0
2R_11757	0.0	0.0	0.0	0.0	0.0	0.0	0.0	2.0927086681667206	2.4578624068961723	5.379676014391709	4.589850921642065	9.589125164932954	0.0	6.14280800039314	0.0	8.110457948897626	3.482495584195599	0.0	510.62091503267976	0.0	0.0	0.0	8.274748116667329	6.838672969187675	4.259611387133929	0.0	0.0	0.0	7.44074193125945	0.0	0.0	0.0	6.069787994444931	7.088880382232431	6.642223284977948	0.0	19.639265962795374	7.592876059965499	33.48333869066753	6.935428387540641	4.028567376983666	1.9781924069062655	2.7601130542307017	3.02142553273775	0.0	0.0	0.0	3.211452295803017	0.0
2R_11758	0.0	0.0	3.085315134087796	0.0	0.0	0.0	3.6070741939090945	3.7807755126731593	0.0	3.2397163304381067	2.0730544384095526	8.66205845157043	2.450223705424305	0.0	6.565901957951963	2.4421157514023846	0.0	13.225938711000014	0.0	4.966402288518175	1.8693196050501537	7.228279922368273	7.474754018303181	16.47337901950448	7.695593118600633	0.0	0.0	0.0	0.0	3.3303582133294256	0.0	7.109897688572262	0.0	3.2017673755913263	0.0	0.0	0.0	9.14507286336804	0.0	0.0	1.8195448226671616	12.50859966226781	7.479804527775007	10.91726893600297	0.0	0.0	11.82704134733655	2.9009724059504745	0.0
2R_11759	0.0	0.0	0.0	0.0	0.0	0.0	4.184576654748992	8.772176061082416	7.727115375105088	1.8792018954382	0.0	2.0097755482667696	8.527533700813185	6.437326192192811	2.53904028339752	0.0	10.948393651683423	0.0	0.0	0.0	2.168602795242259	0.0	2.8904942051372173	7.166554549902152	4.463839330352679	0.0	0.0	0.0	15.594979664146518	0.0	0.0	8.24821178768443	6.360805227055303	7.42875820877782	0.0	0.0	6.860291534949069	5.304612041893703	70.17740848865932	3.633974463334651	6.332576801491448	0.0	5.784894483524621	3.166288400745724	0.0	0.0	0.0	3.365426036012751	0.0
2R_11760	0.0	0.0	0.0	0.0	0.0	0.0	0.0	0.0	2.2292875776516596	0.0	4.163006689951751	3.478944557800055	4.920419593701272	0.0	2.1975539466530596	4.9041375963693685	15.793162634514314	6.639921064618384	0.0	4.986643275985273	3.753876346562369	0.0	10.00695733708861	4.13512941301011	7.72695715131816	0.0	0.0	0.0	0.0	6.6878627329549785	0.0	14.27774934126034	2.7526567266397164	8.037041115091233	0.0	0.0	11.875243442490572	2.295586092972155	0.0	0.0	3.653921059227868	5.382676930833498	10.013718794748806	5.480881588841802	0.0	0.0	0.0	0.0	0.0
2R_11761	0.0	0.0	20.277778528806614	0.0	0.0	0.0	23.706962972094534	0.0	4.86406400329978	0.0	0.0	0.0	0.0	0.0	4.794824658057079	0.0	0.0	0.0	0.0	0.0	0.0	0.0	5.458524222474163	0.0	0.0	0.0	0.0	0.0	0.0	7.296096004949671	0.0	0.0	0.0	0.0	0.0	0.0	0.0	20.03488072734631	0.0	13.725083825949465	3.9862299672012997	3.914805992002051	16.386637243549128	11.958689901603899	0.0	0.0	0.0	0.0	0.0
2R_11762	0.0	0.0	6.050075262936271	0.0	0.0	0.0	7.073206270255893	3.706910868069559	4.353724437106967	0.0	0.0	10.191394386579972	14.414123534804345	5.440518807873518	4.291749712023594	0.0	6.168704189660511	0.0	0.0	0.0	3.665597778354498	0.0	0.0	8.075770105437254	15.090490124028737	0.0	0.0	0.0	0.0	6.530586655660451	0.0	0.0	5.375846964689287	15.696073784103644	11.765674820279317	0.0	0.0	17.932812923102304	0.0	0.0	10.703979311348787	7.008125922006566	9.778229749286188	0.0	0.0	0.0	0.0	5.688592778672782	0.0
2R_11763	0.0	0.0	0.0	0.0	0.0	0.0	0.0	0.0	0.0	0.0	0.0	0.0	0.0	0.0	0.0	0.0	0.0	0.0	0.0	0.0	0.0	0.0	0.0	0.0	0.0	0.0	0.0	0.0	0.0	0.0	0.0	0.0	0.0	0.0	0.0	0.0	0.0	0.0	0.0	0.0	0.0	0.0	0.0	0.0	0.0	0.0	0.0	0.0	0.0
2R_11764	0.0	0.0	0.0	0.0	0.0	0.0	0.0	0.0	0.0	0.0	0.0	0.0	0.0	0.0	0.0	0.0	0.0	0.0	0.0	0.0	0.0	0.0	0.0	0.0	0.0	0.0	0.0	0.0	0.0	0.0	0.0	0.0	0.0	0.0	0.0	0.0	0.0	0.0	0.0	0.0	0.0	0.0	0.0	0.0	0.0	0.0	0.0	0.0	0.0
2R_11765	0.0	0.0	0.0	0.0	0.0	0.0	0.0	7.413821736139118	0.0	12.705689226464933	0.0	20.382788773159945	0.0	10.881037615747037	0.0	0.0	0.0	0.0	1808.9725036179448	0.0	7.331195556708996	0.0	19.54325459681777	0.0	0.0	0.0	0.0	0.0	0.0	13.061173311320902	0.0	0.0	21.503387858757147	0.0	0.0	0.0	0.0	17.932812923102304	118.62114777822589	0.0	0.0	0.0	9.778229749286188	10.703979311348785	0.0	0.0	0.0	11.377185557345564	0.0
2R_11766	0.0	0.0	0.0	0.0	0.0	0.0	0.0	7.246040763326919	0.0	15.522686095274521	0.0	16.601257711284205	4.695973296817445	0.0	0.0	0.0	12.058202531981367	12.67407846775461	0.0	0.0	0.0	0.0	0.0	19.73252172155991	0.0	0.0	0.0	0.0	0.0	0.0	0.0	0.0	5.254187061669445	0.0	0.0	0.0	0.0	4.38174460037613	115.9366522132307	6.003510853146921	17.436232211555897	10.27428927603933	9.556940250009557	10.46173932693354	0.0	0.0	0.0	0.0	0.0
2R_11767	0.0	0.0	0.0	19.119289068355286	0.0	0.0	0.0	0.0	6.810240149498393	0.0	6.358774791273218	2.6569528470578234	0.0	0.0	3.3566486146104175	0.0	14.473937504432643	10.142131835543303	0.0	7.616836560206143	2.866924804576071	16.628725458079813	0.0	0.0	0.0	0.0	0.0	0.0	0.0	0.0	0.0	0.0	12.613617156537511	2.4552319150686177	9.202129372736852	0.0	0.0	3.506387586265901	0.0	0.0	0.0	8.221757236174087	7.647715627342114	8.371759710404088	0.0	0.0	0.0	8.898285478354031	0.0
2R_11768	0.0	0.0	7.257989594946116	14.6631006006006	0.0	0.0	16.970783099815357	2.2235029599271403	10.44591522930873	9.526509608818653	4.876716604244694	4.075378195096505	0.0	0.0	0.0	5.744907713802485	3.7001515582078244	7.778275587415372	0.0	11.683116494691191	8.79488911403805	17.004026553487865	2.930639957986345	4.84406001984127	4.5258370988298	0.0	0.0	0.0	7.905788301963165	7.834436421981548	0.0	8.362770284735602	3.2245748720488687	9.414919257652446	21.17208672086721	0.0	6.955573361823361	2.6891436045711137	35.576047358834245	3.6844463308809656	12.841058514135435	8.407317729351627	0.0	3.2102646285338587	0.0	0.0	0.0	6.824336128581411	0.0
2R_11769	0.0	0.0	0.0	0.0	0.0	0.0	0.0	6.198367597909415	10.919867825919836	0.0	20.391932951324456	14.200954872205608	12.05100951306691	0.0	0.0	4.003710639020244	10.31476006063016	0.0	0.0	0.0	9.193931269847399	0.0	8.169624274894785	0.0	6.308244812887997	0.0	0.0	0.0	0.0	16.379801738879753	0.0	0.0	0.0	13.122791270194336	0.0	604.9606775559589	0.0	7.496414839602961	49.58694078327532	0.0	8.949122449052645	2.929591658866629	12.26271643694511	8.949122449052647	0.0	0.0	0.0	9.511960338930171	0.0
2R_11770	0.0	0.0	3.55040510122205	0.0	0.0	0.0	0.0	15.227454665692111	0.0	5.5921218187817	11.927765452420145	3.987121597240912	0.0	3.192695113580129	5.037110914663786	8.430743549427342	0.0	0.0	0.0	11.430106328564122	4.302213273618613	16.63578648799832	5.734347739448442	0.0	8.855650680003276	0.0	0.0	0.0	0.0	7.664773467620164	0.0	0.0	12.618973257240926	7.368823429174093	13.80905528800511	0.0	6.804943110675595	0.0	0.0	3.6046557733969196	8.375314597754578	2.0563121070516086	8.60733344809778	3.140742974157967	0.0	0.0	0.0	3.33827397882199	0.0
2R_11771	0.0	0.0	8.866600226275638	0.0	0.0	0.0	0.0	10.865219129739408	6.3805378282946235	0.0	5.957558354284081	4.978616840669326	0.0	0.0	18.869135001113282	0.0	0.0	0.0	0.0	0.0	16.11619129274417	0.0	0.0	0.0	11.057824682612788	0.0	0.0	0.0	0.0	0.0	0.0	0.0	7.878494703288012	9.201261492950685	0.0	0.0	0.0	0.0	0.0	0.0	5.22902064626512	5.135328750908312	0.0	0.0	0.0	0.0	0.0	0.0	0.0
2R_11772	0.0	0.0	14.85116165786488	20.002240250908102	0.0	0.0	0.0	3.033126595424589	3.562372511593741	0.0	6.652430465470559	5.559308088515302	3.931383210005842	4.451626401705862	10.53498774780925	7.8367480003557874	0.0	0.0	0.0	15.937182003415337	2.9993227529223896	11.597772995629379	11.993240609592434	3.30394147001607	0.0	0.0	0.0	0.0	0.0	5.343558767390612	0.0	0.0	4.398709594553341	2.5686174031534916	9.627094494746013	0.0	0.0	7.336633351014619	0.0	10.052059616755175	2.9194591293238648	2.8671492078783527	4.00044805018162	0.0	0.0	0.0	18.97648434060512	18.61843746625408	0.0
2R_11773	0.0	0.0	0.0	0.0	0.0	0.0	0.0	0.0	0.0	0.0	0.0	0.0	0.0	0.0	0.0	0.0	0.0	0.0	0.0	0.0	0.0	0.0	0.0	0.0	0.0	0.0	0.0	0.0	0.0	0.0	0.0	0.0	0.0	123.95413696932135	0.0	0.0	0.0	0.0	0.0	0.0	0.0	276.7208578346593	0.0	0.0	0.0	0.0	0.0	0.0	0.0
2R_11774	0.0	0.0	11.193044194615696	0.0	0.0	0.0	8.723936693880987	6.858033225799373	0.0	13.712052384741385	2.506906527483216	6.284920590028345	5.926020742257802	0.0	2.646674744317986	11.812822287015551	3.804171883137361	7.996941969390905	0.0	0.0	6.78160124455946	0.0	9.03908228005427	0.0	9.30613893413999	0.0	0.0	0.0	8.128039378725182	8.054681622599503	0.0	8.597868244547447	0.0	9.679595702646692	0.0	0.0	14.302223137564502	2.7647420191574503	0.0	11.364075430187075	8.80136808465508	4.32183401348196	9.045189768081334	9.901539095236965	0.0	0.0	0.0	7.016184935409002	0.0
2R_11775	0.0	0.0	12.22398247569872	0.0	0.0	0.0	0.0	0.0	8.796560193102088	19.253577314665062	0.0	0.0	0.0	0.0	8.671342254410245	0.0	24.92733681318955	0.0	0.0	0.0	0.0	0.0	0.0	0.0	0.0	0.0	0.0	0.0	0.0	0.0	0.0	0.0	10.86172588479619	0.0	0.0	0.0	0.0	9.05816793118691	0.0	12.41076658823062	0.0	21.23953952678306	0.0	0.0	0.0	0.0	0.0	0.0	0.0
2R_11776	0.0	0.0	5.170812624228774	0.0	0.0	0.0	6.045251122754266	9.504546975272971	3.7209939221285278	8.144370366871307	6.948642582671476	2.90342342656226	0.0	9.299687065530247	11.004078111348065	8.18569410797831	0.0	11.082960391716153	0.0	0.0	6.265746604435272	12.114185893393955	4.175754151639172	10.353167240922343	19.346064333402335	0.0	0.0	0.0	0.0	0.0	0.0	0.0	9.189141008287686	5.365979955381877	0.0	0.0	9.910724196438483	0.0	0.0	0.0	6.0989071978082965	8.984443436190237	8.357151214294072	0.0	0.0	0.0	0.0	14.585594100418898	0.0
2R_11777	0.0	0.0	22.720663079831322	0.0	0.0	0.0	0.0	0.0	16.35012818500497	0.0	15.266243282852956	0.0	18.043766961140943	20.43151356652501	0.0	17.984058930164302	0.0	0.0	0.0	0.0	0.0	0.0	0.0	0.0	0.0	0.0	0.0	0.0	0.0	0.0	0.0	0.0	0.0	0.0	0.0	0.0	0.0	0.0	0.0	23.067837897689525	0.0	0.0	0.0	0.0	0.0	0.0	0.0	0.0	0.0
2R_11778	0.0	0.0	14.060320650299206	0.0	0.0	0.0	10.958711956831442	0.0	6.745344363320436	2.4606589841612303	0.0	7.894903050590539	0.0	4.214572305202468	0.0	11.129148575617371	0.0	10.04548596042882	0.0	7.544254597468751	8.518816361579457	0.0	0.0	0.0	0.0	0.0	0.0	0.0	10.210166058140768	0.0	0.0	10.800349067281854	4.164473377354593	2.4318356468196454	0.0	0.0	8.982982637691158	6.94594940014781	0.0	4.758388086518916	8.291983973253377	5.428940596531993	15.14967882680887	16.583967946506753	0.0	0.0	17.965965275382317	4.406746199622077	0.0
2R_11779	0.0	0.0	6.1524680010139265	0.0	0.0	0.0	7.1929146913124695	7.539294804521164	4.427407779309661	6.460361483066423	0.0	10.363875674947403	4.8860237245767975	0.0	13.093152543083017	14.609566636424864	6.273104628484788	26.374020534812388	0.0	0.0	7.4552702423633805	14.414009263883754	4.968502180427182	8.212446126353411	7.672942366228004	0.0	0.0	0.0	13.40319076359318	6.641111668964491	0.0	0.0	0.0	6.384686966778878	0.0	0.0	0.0	0.0	0.0	0.0	0.0	7.126732909649062	0.0	10.885135694101562	0.0	0.0	23.584460670553383	0.0	0.0
2R_11780	0.0	0.0	0.0	0.0	0.0	0.0	0.0	2.962955939659995	10.439873635769512	5.077866544527049	12.997056166778224	2.7153474151250276	7.680863206130557	0.0	6.8608422232696435	0.0	0.0	0.0	0.0	23.352718684588062	0.0	0.0	7.810519911163146	3.227505577129637	24.12383730642882	0.0	0.0	0.0	21.069908904248848	5.219936817884756	0.0	0.0	8.59389300775083	2.5091930560591362	0.0	0.0	18.53746793018048	0.0	47.40729503455992	0.0	22.81534514483751	8.402455197408683	3.9078986447407495	8.555754429314067	0.0	0.0	0.0	9.09385219216401	722.9612492770387
2R_11781	0.0	0.0	0.0	0.0	0.0	0.0	0.0	18.765387617846635	0.0	0.0	41.15734452813105	0.0	0.0	0.0	0.0	0.0	0.0	0.0	0.0	0.0	0.0	0.0	0.0	0.0	0.0	0.0	0.0	0.0	0.0	0.0	0.0	0.0	0.0	0.0	0.0	0.0	0.0	45.39037996287067	0.0	0.0	72.24859295865213	0.0	0.0	0.0	0.0	0.0	0.0	0.0	0.0
2R_11782	0.0	0.0	6.436646661568842	26.007531781203838	0.0	0.0	0.0	3.9437650651825487	4.631906983896712	0.0	8.649695963186893	3.6141922099701103	5.111706113702746	0.0	0.0	5.094791136489963	6.56285541963882	0.0	0.0	0.0	0.0	7.539891681916098	5.197994197998876	4.295886946002419	8.02735078961036	0.0	0.0	0.0	0.0	6.947860475845069	0.0	0.0	0.0	10.019387514841219	0.0	0.0	12.336906101340281	0.0	0.0	0.0	0.0	0.0	0.0	5.693956662157053	0.0	0.0	0.0	12.104134288107444	0.0
2R_11783	0.0	0.0	0.0	0.0	0.0	0.0	4.006217649792478	6.298710024187048	7.397762916494053	3.598209530937406	2.302449806594216	1.9241129839144155	16.32813010254066	3.0814741772463945	0.0	21.69879897147693	3.493913602504437	0.0	0.0	11.031926394987092	0.0	4.014065284757791	0.0	9.148126463700233	0.0	0.0	0.0	0.0	0.0	11.096644374741079	0.0	0.0	3.044844469344506	5.334091959745387	0.0	0.0	0.0	2.539256911857314	67.18624025799517	6.958167497007988	4.041775794613121	5.954034850950661	5.5383252104563585	0.0	0.0	0.0	0.0	12.88792659037014	0.0
2R_11784	0.0	0.0	0.0	0.0	0.0	0.0	0.0	6.120610298294063	0.0	10.489404128419675	0.0	5.6091226771220715	0.0	0.0	7.086258186399769	0.0	10.185363429045193	42.82233441673839	0.0	16.079988293768523	0.0	0.0	0.0	13.334186721283494	12.458218250542243	0.0	0.0	0.0	0.0	0.0	0.0	0.0	8.876249110156026	0.0	0.0	0.0	19.146524522868607	0.0	0.0	0.0	5.8912383147288025	11.571362036096863	0.0	26.51057241627961	0.0	0.0	38.29304904573721	9.392634671595921	0.0
2R_11785	0.0	0.0	9.530247735613138	0.0	0.0	0.0	14.85588307825782	1.9464098858936667	4.572072319211117	5.003589241349127	6.403469826850175	7.135008633360447	0.0	14.283428937084352	6.760484158833519	2.5144884826369545	0.0	20.4268392326045	0.0	0.0	1.9247173745007284	7.4424918653563905	7.696270284803046	4.240392965696917	3.9618270044467545	0.0	0.0	0.0	13.841136966354963	3.429054239408337	0.0	0.0	5.645456310942701	14.834936605370906	0.0	0.0	6.088769386641727	7.062067095287059	0.0	0.0	9.36733751791035	3.6797986414183415	7.701470467427914	0.0	0.0	0.0	0.0	5.973886945384336	0.0
2R_11786	0.0	0.0	0.0	0.0	0.0	0.0	0.0	22.952288618602736	10.782880236705786	7.867053096314757	0.0	0.0	0.0	0.0	0.0	23.720909269894133	0.0	0.0	0.0	0.0	0.0	0.0	0.0	0.0	9.343663687906682	0.0	0.0	0.0	0.0	0.0	0.0	0.0	0.0	15.54980212876791	0.0	0.0	0.0	0.0	0.0	0.0	4.418428736046602	8.678521527072649	6.054441538312506	19.88292931220971	0.0	0.0	0.0	0.0	0.0
2R_11787	NA	NA	NA	NA	NA	NA	NA	NA	NA	NA	NA	NA	NA	NA	NA	NA	NA	NA	NA	NA	NA	NA	NA	NA	NA	NA	NA	NA	NA	NA	NA	NA	NA	NA	NA	NA	NA	NA	NA	NA	NA	NA	NA	NA	NA	NA	NA	NA	NA
2R_11788	0.0	0.0	0.0	0.0	0.0	0.0	0.0	0.0	0.0	0.0	0.0	0.0	0.0	0.0	0.0	0.0	0.0	0.0	0.0	0.0	0.0	0.0	0.0	0.0	0.0	0.0	0.0	0.0	0.0	0.0	0.0	0.0	0.0	0.0	0.0	0.0	0.0	0.0	0.0	0.0	0.0	0.0	0.0	0.0	0.0	0.0	0.0	0.0	0.0
2R_11789	0.0	0.0	5.687893886651651	0.0	0.0	0.0	0.0	10.455001672800268	4.09309331434138	2.986269134519479	0.0	0.0	4.517079075986304	10.229655772083268	0.0	4.50213175938807	0.0	0.0	0.0	9.155748436655953	10.338481897318198	0.0	4.593329566803088	3.7961613216715255	7.093556922247521	0.0	0.0	0.0	24.78222618737841	0.0	0.0	0.0	0.0	5.902577950920064	11.061335103146948	0.0	32.705389848246995	4.214820996552276	0.0	0.0	13.417595835178252	16.471479633015434	0.0	5.031598438191844	0.0	0.0	0.0	5.348051170153595	0.0
2R_11790	0.0	0.0	0.0	0.0	0.0	0.0	0.0	0.0	0.0	0.0	0.0	0.0	0.0	0.0	0.0	0.0	0.0	0.0	0.0	0.0	0.0	0.0	0.0	0.0	0.0	0.0	0.0	0.0	0.0	0.0	0.0	0.0	0.0	0.0	0.0	0.0	0.0	0.0	0.0	0.0	0.0	0.0	0.0	0.0	0.0	0.0	0.0	0.0	0.0
2R_11791	0.0	0.0	0.0	0.0	0.0	0.0	0.0	0.0	0.0	0.0	0.0	0.0	0.0	0.0	0.0	0.0	0.0	0.0	0.0	0.0	0.0	0.0	0.0	0.0	0.0	0.0	0.0	0.0	0.0	0.0	0.0	0.0	0.0	0.0	0.0	0.0	0.0	0.0	0.0	0.0	0.0	0.0	0.0	0.0	0.0	0.0	0.0	0.0	0.0
2R_11792	0.0	0.0	0.0	0.0	0.0	0.0	0.0	0.0	0.0	0.0	0.0	0.0	0.0	0.0	0.0	0.0	0.0	0.0	0.0	0.0	0.0	0.0	0.0	0.0	0.0	0.0	0.0	0.0	0.0	0.0	0.0	0.0	0.0	0.0	0.0	0.0	0.0	0.0	0.0	0.0	821.8277449046678	0.0	0.0	0.0	0.0	0.0	0.0	0.0	0.0
2R_11793	0.0	0.0	0.0	0.0	0.0	0.0	0.0	0.0	0.0	0.0	0.0	0.0	0.0	0.0	0.0	0.0	0.0	0.0	0.0	0.0	0.0	0.0	0.0	0.0	0.0	0.0	0.0	0.0	0.0	0.0	0.0	0.0	0.0	0.0	0.0	0.0	0.0	0.0	0.0	0.0	0.0	0.0	0.0	0.0	0.0	0.0	0.0	0.0	0.0
2R_11794	0.0	0.0	0.0	0.0	0.0	0.0	0.0	0.0	0.0	0.0	0.0	11.678695723261626	0.0	0.0	0.0	0.0	0.0	0.0	0.0	0.0	0.0	0.0	0.0	0.0	0.0	0.0	0.0	0.0	0.0	0.0	0.0	47.929907303559276	0.0	0.0	0.0	0.0	0.0	0.0	0.0	21.116826732213294	12.26608574484579	0.0	0.0	0.0	0.0	0.0	0.0	0.0	0.0
2R_11795	0.0	0.0	10.412458298104516	0.0	0.0	0.0	0.0	6.379764408059939	0.0	2.7333845751828365	6.99623602501854	2.9233098883880286	8.269123588667332	4.681691776140227	0.0	4.12088025298908	5.308312073543479	22.317742158661293	0.0	0.0	3.1543313385341945	0.0	0.0	13.898772460416296	12.98571441557143	0.0	0.0	0.0	11.34180339210656	5.619720272803701	0.0	0.0	9.25208033026226	10.805466485495012	0.0	0.0	0.0	3.857899666831785	0.0	10.571562075155349	12.281361069559171	0.0	0.0	9.21102080216938	0.0	0.0	0.0	0.0	0.0
2R_11796	0.0	0.0	0.0	0.0	0.0	0.0	0.0	0.0	0.0	0.0	0.0	0.0	0.0	0.0	0.0	0.0	0.0	0.0	0.0	0.0	0.0	0.0	0.0	0.0	0.0	0.0	0.0	0.0	0.0	0.0	0.0	0.0	0.0	0.0	0.0	0.0	0.0	0.0	0.0	0.0	0.0	0.0	0.0	0.0	0.0	0.0	0.0	0.0	0.0
2R_11797	0.0	0.0	0.0	0.0	0.0	0.0	0.0	0.0	0.0	0.0	0.0	0.0	0.0	0.0	0.0	0.0	0.0	0.0	0.0	0.0	0.0	0.0	0.0	0.0	0.0	0.0	0.0	0.0	0.0	0.0	0.0	0.0	0.0	0.0	0.0	0.0	0.0	0.0	0.0	0.0	0.0	0.0	0.0	0.0	0.0	0.0	0.0	0.0	0.0
2R_11798	0.0	0.0	9.36305040691817	0.0	0.0	0.0	0.0	2.8683935160538248	3.368895393102928	4.915806973957038	6.291128250940524	2.6286873912380595	7.435729274020008	8.419705478702355	6.6418791735908265	3.705561974412354	4.773319815291616	0.0	0.0	0.0	14.182128022636945	5.4839413744731305	11.341871998657123	9.373500239961606	0.0	0.0	0.0	0.0	20.397465003049422	0.0	0.0	0.0	8.319619826652401	17.003786986273088	0.0	0.0	0.0	10.40725677200198	0.0	14.259178633286245	5.521798957926101	13.557152889435995	3.7831784752277473	12.424047655333727	0.0	0.0	0.0	8.80362286688218	0.0
2R_11799	0.0	0.0	0.0	0.0	0.0	0.0	0.0	0.0	0.0	0.0	0.0	0.0	0.0	0.0	0.0	0.0	0.0	0.0	0.0	0.0	0.0	0.0	0.0	0.0	0.0	0.0	0.0	0.0	0.0	0.0	0.0	0.0	0.0	0.0	0.0	0.0	0.0	0.0	0.0	0.0	0.0	0.0	0.0	0.0	0.0	0.0	0.0	0.0	0.0
2R_11800	0.0	0.0	0.0	0.0	0.0	0.0	0.0	0.0	0.0	0.0	13.803384589901443	0.0	16.314757350613924	0.0	0.0	0.0	20.94631250641481	0.0	0.0	0.0	12.446820957459254	24.06466657201231	16.590158386242113	0.0	0.0	0.0	0.0	0.0	0.0	0.0	0.0	0.0	0.0	0.0	0.0	0.0	0.0	0.0	0.0	0.0	0.0	0.0	0.0	0.0	0.0	0.0	0.0	0.0	0.0
2R_11801	0.0	0.0	0.0	23.10792324472215	0.0	0.0	0.0	17.520351640465567	4.115490541779637	0.0	3.84266588788638	6.422483831396955	9.083592669904059	5.142816000329141	0.0	4.526767227291699	11.662310793585263	0.0	0.0	9.205848291302498	6.930035745124374	6.699260803562935	0.0	3.8169337502442837	0.0	0.0	0.0	0.0	0.0	6.173235812669455	0.0	0.0	0.0	5.934876599078313	0.0	0.0	10.961450769932302	16.951537250155532	56.06512524948981	0.0	10.118262249168279	13.249288678814056	9.24316929788886	0.0	0.0	0.0	0.0	0.0	0.0
2R_11802	0.0	0.0	0.0	0.0	0.0	0.0	0.0	0.0	0.0	0.0	0.0	0.0	0.0	0.0	0.0	0.0	0.0	0.0	0.0	0.0	0.0	0.0	0.0	0.0	0.0	0.0	0.0	0.0	0.0	0.0	0.0	0.0	0.0	0.0	0.0	0.0	0.0	0.0	0.0	0.0	0.0	0.0	0.0	0.0	0.0	0.0	0.0	0.0	0.0
2R_11803	0.0	0.0	0.0	0.0	0.0	0.0	43.63915654238235	0.0	0.0	0.0	0.0	20.95908786049631	0.0	33.566058002148225	0.0	0.0	0.0	0.0	0.0	0.0	0.0	0.0	0.0	24.912308673469386	0.0	0.0	0.0	0.0	0.0	0.0	0.0	0.0	0.0	0.0	0.0	0.0	0.0	0.0	0.0	0.0	0.0	0.0	0.0	0.0	0.0	0.0	0.0	35.09658580413297	0.0
2R_11804	0.0	0.0	4.500109802679185	36.36575218921828	0.0	0.0	10.522250877818777	8.271718223367273	6.4766923273216666	11.813282098341322	3.023669283148486	5.053644435684793	3.5737923798169358	4.046715281206245	0.0	0.0	0.0	0.0	0.0	0.0	2.7265102958481786	5.271431267389134	7.268239465232012	0.0	5.612232871745887	0.0	0.0	0.0	0.0	0.0	0.0	10.370195229295385	15.994446728096003	4.669962103257531	0.0	0.0	8.625210455135104	6.669307712520824	0.0	4.56887209168447	18.57737636490638	10.425435978700833	0.0	11.942599091725532	0.0	0.0	0.0	4.231235317613447	0.0
2R_11805	0.0	0.0	0.0	0.0	0.0	0.0	0.0	3.0241740375868544	3.5518578347590486	5.182781142554468	0.0	0.0	11.759338090377568	4.438487008548526	10.503892742650427	3.906808551535102	5.032555602190571	0.0	0.0	7.945070957428721	2.990469970298652	5.781770540028932	3.985947144746482	6.588379153314218	6.155565924264378	0.0	0.0	0.0	10.752618800308815	0.0	0.0	0.0	4.385726390319123	7.683107663387687	28.796037665217266	0.0	0.0	10.972467883586503	0.0	15.033585028954684	5.821684143362464	0.0	3.988640352276716	4.366263107521848	0.0	0.0	0.0	0.0	0.0
2R_11806	0.0	0.0	0.0	0.0	0.0	0.0	0.0	0.0	0.0	0.0	0.0	0.0	0.0	0.0	0.0	0.0	58.99757224990192	62.01088911212809	0.0	0.0	0.0	0.0	0.0	0.0	0.0	0.0	0.0	0.0	0.0	0.0	0.0	0.0	25.707337388237352	0.0	0.0	0.0	0.0	21.438708875196703	0.0	0.0	0.0	0.0	23.379781165248293	0.0	0.0	0.0	0.0	0.0	0.0
2R_11807	0.0	0.0	0.0	0.0	0.0	0.0	0.0	0.0	0.0	0.0	0.0	0.0	0.0	0.0	0.0	0.0	0.0	0.0	0.0	0.0	0.0	0.0	0.0	0.0	0.0	0.0	0.0	0.0	0.0	0.0	0.0	0.0	0.0	0.0	0.0	0.0	0.0	0.0	0.0	0.0	0.0	0.0	0.0	0.0	0.0	0.0	0.0	0.0	0.0
2R_11808	0.0	0.0	0.0	0.0	0.0	0.0	0.0	0.0	0.0	0.0	0.0	0.0	0.0	0.0	0.0	0.0	0.0	0.0	0.0	0.0	0.0	0.0	0.0	0.0	0.0	0.0	0.0	0.0	0.0	0.0	0.0	0.0	0.0	0.0	0.0	0.0	0.0	0.0	0.0	0.0	0.0	0.0	0.0	0.0	0.0	0.0	0.0	0.0	0.0
2R_11809	0.0	0.0	0.0	0.0	0.0	0.0	0.0	0.0	0.0	0.0	0.0	0.0	0.0	0.0	0.0	0.0	0.0	0.0	0.0	0.0	0.0	0.0	0.0	0.0	0.0	0.0	0.0	0.0	0.0	0.0	0.0	0.0	0.0	0.0	0.0	0.0	0.0	0.0	0.0	0.0	0.0	0.0	0.0	0.0	0.0	0.0	0.0	0.0	0.0
2R_11810	0.0	0.0	0.0	0.0	0.0	0.0	0.0	0.0	0.0	0.0	0.0	0.0	0.0	0.0	0.0	0.0	0.0	0.0	0.0	0.0	0.0	0.0	0.0	0.0	0.0	0.0	0.0	0.0	0.0	0.0	0.0	0.0	0.0	0.0	0.0	0.0	0.0	0.0	0.0	0.0	0.0	0.0	0.0	0.0	0.0	0.0	0.0	0.0	0.0
2R_11811	0.0	0.0	7.2328754440985525	0.0	0.0	0.0	0.0	0.0	0.0	11.39225508930009	0.0	12.183829621326575	0.0	0.0	0.0	5.725029140398325	7.37469653123774	0.0	0.0	11.642690486059042	0.0	8.472594545682535	0.0	14.48189569945625	9.020353525695379	0.0	0.0	0.0	0.0	0.0	0.0	33.33533345334053	6.426834347059338	0.0	0.0	0.0	0.0	5.359677218799176	0.0	36.716973816391636	0.0	0.0	0.0	0.0	0.0	0.0	0.0	0.0	0.0
2R_11812	0.0	0.0	0.0	0.0	0.0	0.0	0.0	0.0	17.907283250243538	0.0	0.0	27.945450480661744	0.0	0.0	17.652375303620854	39.393652894645605	0.0	0.0	0.0	0.0	0.0	0.0	0.0	0.0	0.0	0.0	0.0	0.0	0.0	26.860924875365306	0.0	0.0	22.11137055119224	25.82377853527528	0.0	0.0	0.0	18.439841859916207	0.0	0.0	14.675495444726213	0.0	0.0	0.0	0.0	0.0	0.0	0.0	0.0
2R_11813	0.0	0.0	0.0	0.0	0.0	0.0	0.0	0.0	0.0	0.0	0.0	0.0	0.0	0.0	0.0	0.0	0.0	0.0	0.0	0.0	0.0	0.0	0.0	0.0	0.0	0.0	0.0	0.0	0.0	0.0	0.0	0.0	0.0	0.0	0.0	0.0	0.0	0.0	0.0	0.0	0.0	0.0	0.0	0.0	0.0	0.0	0.0	0.0	0.0
2R_11814	0.0	0.0	0.0	0.0	0.0	0.0	0.0	0.0	0.0	0.0	0.0	0.0	0.0	0.0	0.0	0.0	0.0	0.0	0.0	0.0	0.0	0.0	0.0	0.0	0.0	0.0	0.0	0.0	0.0	0.0	0.0	0.0	0.0	0.0	0.0	0.0	0.0	0.0	0.0	0.0	0.0	0.0	0.0	0.0	0.0	0.0	0.0	0.0	0.0
2R_11815	0.0	0.0	11.637027158493982	0.0	0.0	0.0	20.407455251552495	0.0	16.748356776845732	6.109694680227745	3.9095181127974166	3.267109033229766	0.0	15.696862197246768	4.127486501055398	4.605521006472139	5.932602080800854	0.0	0.0	0.0	7.050600041316517	20.44743067809814	9.397626253584608	3.8833383040063625	14.512913953658815	0.0	0.0	0.0	0.0	0.0	0.0	0.0	0.0	6.038127757726162	33.946059711119034	0.0	11.152151026890067	12.93483687877212	0.0	0.0	0.0	3.3699478163580636	4.701988000526623	0.0	0.0	0.0	0.0	10.941733082986481	0.0
2R_11816	0.0	0.0	0.0	0.0	0.0	0.0	0.0	19.478900455027112	0.0	0.0	0.0	0.0	0.0	0.0	0.0	50.328012823577666	0.0	0.0	0.0	0.0	19.261810379033903	0.0	51.34748641217141	42.43617599130907	0.0	0.0	0.0	0.0	0.0	0.0	0.0	0.0	0.0	0.0	0.0	0.0	0.0	0.0	0.0	64.55486194942772	18.748921936988623	0.0	0.0	0.0	0.0	0.0	0.0	59.78429825190712	0.0
2R_11817	0.0	0.0	6.103068622903595	0.0	0.0	0.0	7.135161361674194	3.739380160344621	0.0	0.0	4.1007135241532024	6.853774716425071	0.0	0.0	0.0	4.830754515547783	6.222736635117391	0.0	0.0	0.0	7.3954104083006085	0.0	14.785827291680016	0.0	0.0	0.0	0.0	0.0	0.0	13.175577749084297	0.0	14.064104186883817	5.4229346753289	9.500134585239959	23.73746365200878	0.0	11.697548193898557	9.04494432836766	59.83008256551393	0.0	3.5992455981226334	14.139021933157773	0.0	5.39886839718395	0.0	0.0	0.0	17.21525960611486	0.0
2R_11818	0.0	0.0	0.0	0.0	0.0	0.0	0.0	0.0	0.0	0.0	0.0	0.0	0.0	0.0	0.0	0.0	0.0	0.0	0.0	0.0	0.0	0.0	0.0	0.0	0.0	0.0	0.0	0.0	0.0	0.0	0.0	0.0	0.0	0.0	0.0	0.0	0.0	0.0	0.0	0.0	0.0	0.0	0.0	0.0	0.0	0.0	0.0	0.0	0.0
2R_11819	0.0	0.0	0.0	0.0	0.0	0.0	0.0	0.0	0.0	0.0	0.0	0.0	0.0	0.0	0.0	0.0	0.0	0.0	0.0	0.0	0.0	0.0	0.0	0.0	0.0	0.0	0.0	0.0	0.0	0.0	0.0	0.0	0.0	0.0	0.0	0.0	0.0	0.0	0.0	0.0	0.0	0.0	0.0	0.0	0.0	0.0	0.0	0.0	0.0
2R_11820	0.0	0.0	0.0	0.0	0.0	0.0	0.0	0.0	0.0	0.0	0.0	0.0	0.0	0.0	0.0	0.0	0.0	0.0	0.0	0.0	0.0	0.0	0.0	0.0	0.0	0.0	0.0	0.0	0.0	0.0	0.0	0.0	0.0	0.0	0.0	0.0	0.0	0.0	0.0	0.0	0.0	0.0	0.0	0.0	0.0	0.0	0.0	0.0	0.0
2R_11821	0.0	0.0	0.0	0.0	0.0	0.0	0.0	0.0	0.0	0.0	0.0	0.0	0.0	0.0	0.0	0.0	0.0	0.0	0.0	0.0	0.0	0.0	0.0	0.0	0.0	0.0	0.0	0.0	0.0	0.0	0.0	0.0	0.0	0.0	0.0	0.0	0.0	0.0	0.0	0.0	0.0	0.0	0.0	0.0	0.0	0.0	0.0	0.0	0.0
2R_11822	0.0	0.0	19.060495471226275	0.0	0.0	0.0	0.0	3.8928197717873334	0.0	0.0	0.0	3.5675043166802234	0.0	0.0	0.0	0.0	0.0	0.0	0.0	0.0	7.698869498002914	0.0	5.130846856535364	0.0	7.923654008893509	0.0	0.0	0.0	27.682273932709926	0.0	0.0	0.0	5.645456310942701	0.0	0.0	0.0	12.177538773283453	4.708044730191372	0.0	6.4505808102961595	0.0	7.359597282836683	10.268627289903886	5.620402510746209	0.0	0.0	24.355077546566907	5.973886945384336	0.0
2R_11823	0.0	0.0	17.47986901751483	0.0	0.0	0.0	0.0	7.140001142400183	4.192924858593609	6.118209934137471	3.9149669185295384	9.814987485890954	9.254503472752427	26.197898928505936	8.266478190963912	0.0	17.82261154727002	0.0	0.0	0.0	3.5302133307915797	0.0	9.410723990523401	0.0	7.266570505716974	0.0	0.0	0.0	0.0	0.0	0.0	13.427054171450054	0.0	6.046543266796164	22.662247528398627	0.0	0.0	8.635243017326616	0.0	0.0	3.43621356754565	3.3746446077397474	9.417082587814296	5.154320351318475	0.0	0.0	22.335388189046725	0.0	0.0
2R_11824	0.0	0.0	0.0	0.0	0.0	0.0	0.0	0.0	0.0	15.172173828607034	0.0	5.408796867224854	7.649891983525193	8.662208516683414	6.833177536885493	0.0	0.0	0.0	0.0	0.0	0.0	0.0	7.779025879263295	6.428982883475971	0.0	0.0	0.0	0.0	20.984949594151075	0.0	0.0	0.0	8.55924021336474	0.0	0.0	0.0	18.462720075623302	7.138003300612726	0.0	0.0	5.680836946345631	0.0	0.0	0.0	0.0	0.0	0.0	0.0	0.0
2R_11825	0.0	0.0	11.291295088964114	0.0	0.0	0.0	0.0	3.459116015983884	0.0	2.9640888776121774	0.0	0.0	13.450586580080758	0.0	4.004860298458209	0.0	0.0	12.100706923298459	0.0	9.087744903365465	0.0	13.226629702645525	0.0	3.7679656602681586	7.0408701388952455	0.0	0.0	0.0	0.0	0.0	0.0	13.010008599615684	0.0	0.0	10.979177988943968	0.0	0.0	4.183515776456345	0.0	5.731913805772955	3.3294844493099314	3.2698278272157584	0.0	4.994226673964897	0.0	0.0	0.0	0.0	0.0
2R_11826	0.0	0.0	0.0	0.0	0.0	0.0	0.0	4.545652901217508	0.0	0.0	4.9848957658295365	0.0	0.0	6.671514633967349	0.0	5.872345773114874	0.0	0.0	0.0	0.0	0.0	0.0	11.982598869921102	0.0	0.0	0.0	0.0	0.0	16.162321426551138	0.0	0.0	0.0	6.592209853771601	7.699014718591388	14.427828395409067	0.0	0.0	5.497592604198622	0.0	22.59706569569586	4.375302989732039	4.296907730351853	0.0	0.0	0.0	0.0	0.0	0.0	0.0
2R_11827	386.1003861003861	0.0	9.039139473922083	0.0	0.0	0.0	0.0	11.076650420912717	6.504699645493869	0.0	0.0	0.0	14.356986468540255	8.12842918106076	12.82421211246834	7.154739120324825	18.43275500564503	0.0	0.0	14.550216434469464	0.0	0.0	7.299669689946531	12.065637065637066	0.0	0.0	0.0	0.0	0.0	0.0	0.0	0.0	0.0	4.690156533974322	35.157108327840035	0.0	0.0	0.0	0.0	0.0	0.0	0.0	14.609203798392988	0.0	0.0	0.0	0.0	8.499065102838689	0.0
2R_11828	0.0	0.0	5.959518184873789	0.0	0.0	0.0	6.9673350431173535	3.651426100977998	8.577116424920641	0.0	8.008521066414666	6.6925669005718795	9.465582668139513	0.0	0.0	0.0	12.152742965232825	0.0	0.0	0.0	3.610731382527382	6.980983103926595	19.250732610692918	0.0	7.432308393231546	0.0	0.0	0.0	0.0	6.432837318690481	0.0	13.733302021404725	5.295381685816532	6.184454446081608	11.589567071722037	0.0	11.422409854341431	0.0	0.0	6.05058043218086	14.058350589958684	0.0	4.8159349656142245	5.271881471234506	0.0	0.0	0.0	16.81033903091758	0.0
2R_11829	0.0	0.0	0.0	0.0	0.0	0.0	0.0	0.0	334.26928733787935	0.0	312.10986267166044	0.0	0.0	0.0	0.0	0.0	0.0	0.0	0.0	0.0	0.0	0.0	0.0	0.0	0.0	0.0	0.0	0.0	0.0	0.0	0.0	0.0	0.0	0.0	0.0	0.0	0.0	0.0	0.0	0.0	0.0	0.0	0.0	0.0	0.0	0.0	0.0	0.0	0.0
2R_11830	182.96252927400468	0.0	0.0	0.0	0.0	0.0	0.0	0.0	3.0824012152058553	2.2488809568358783	2.87806225824277	0.0	3.401693771362637	11.55552816467398	3.038523617836377	0.0	0.0	0.0	0.0	0.0	5.190426362383112	0.0	6.918232031967767	5.717579039812646	21.367886630540696	0.0	0.0	0.0	0.0	0.0	0.0	0.0	0.0	0.0	0.0	0.0	0.0	0.0	0.0	0.0	5.052219743266402	2.4808478545627755	6.922906513070448	3.789164807449801	0.0	0.0	0.0	0.0	0.0
2R_11831	0.0	276.53337757867376	0.0	0.0	0.0	0.0	0.0	0.0	5.989892655133727	2.185074976477668	5.592809883613627	7.0107053470649685	6.610359623394592	7.485113979573123	0.0	6.588485501543517	0.0	17.840863069591855	0.0	0.0	10.086323802261655	0.0	3.360972853758357	2.7776790158572138	0.0	0.0	0.0	0.0	0.0	0.0	0.0	19.181505959214366	0.0	4.3189594762829735	8.093659831570939	0.0	0.0	3.0840153633309337	0.0	4.22546756911386	0.0	2.4104604340998192	6.726487562724496	0.0	0.0	0.0	0.0	0.0	0.0
2R_11832	0.0	0.0	6.742906462401553	0.0	0.0	0.0	0.0	0.0	9.704592213035207	7.080347786683282	4.530627038782168	7.572315614114797	0.0	0.0	0.0	0.0	6.875120314605506	0.0	0.0	0.0	4.085367846520901	15.797289185175824	0.0	0.0	0.0	0.0	0.0	0.0	0.0	0.0	0.0	0.0	11.982936298710635	3.4987054789727803	13.113034356150013	0.0	0.0	0.0	0.0	0.0	0.0	0.0	5.448997384481255	0.0	0.0	0.0	0.0	6.340028403327247	0.0
[truncated: 143 more columns]
