# Supplementary material for: Convergence of topological domain boundaries, insulators, and polytene interbands revealed by high-resolution mapping of chromatin contacts in the early Drosophila melanogaster embryo
Source: eLife. 2017 Nov 17;6:e29550. doi: 10.7554/eLife.29550 (PMC5739541; doi:10.7554/eLife.29550)
Supplement: Supplementary file 3. [file elife-29550-supp3.zip › local_HiC_maps/nc14_anterior_dm3_CompressedBinCounts_500bp_VCnorm_chr2R_7361890_7415913.txt]

2R_14663	2R_14664	2R_14665	2R_14666	2R_14667	2R_14668	2R_14669	2R_14670	2R_14671	2R_14672	2R_14673	2R_14674	2R_14675	2R_14676	2R_14677	2R_14678	2R_14679	2R_14680	2R_14681	2R_14682	2R_14683	2R_14684	2R_14685	2R_14686	2R_14687	2R_14688	2R_14689	2R_14690	2R_14691	2R_14692	2R_14693	2R_14694	2R_14695	2R_14696	2R_14697	2R_14698	2R_14699	2R_14700	2R_14701	2R_14702	2R_14703	2R_14704	2R_14705	2R_14706	2R_14707	2R_14708	2R_14709	2R_14710	2R_14711	2R_14712
2R_14663	51.209693452750315	130.36755829385368	114.34321258690083	143.70627322099926	103.0376884387592	86.04550824008665	86.34549978325066	83.15870006320061	137.29986784007593	54.9121981407828	36.46826713735044	78.46905137020042	72.30325298908221	40.958762717695826	53.065358327622484	308.34124742535056	0.0	161.4257118873894	34.39509349077769	16.90495134755002	11.548604322296141	6.912436025404585	0.0	16.733153061497685	0.0	3.085145702176077	14.682916544064314	5.507751333839679	7.197998956290151	5.026075278545092	5.723122214985652	4.99406206021041	0.0	3.074775464521703	12.25789883678669	9.132236612597737	6.6046620988823594	0.0	0.0	7.937055971325004	0.0	16.00138251944968	0.0	0.0	5.182695188074826	2.8585803146725213	124.73805009480093	8.616129048934443	8.982772838250803
2R_14664	130.36755829385368	6.268928245220413	91.63954136242337	71.76123601552914	138.73240204253733	84.23038695439767	95.81673707599896	119.96449051080882	91.41617365416349	114.86344914341574	46.03288589368245	37.73307247202565	56.893339212311716	29.543493931766346	80.19725608733629	0.0	0.0	0.0	7.0883226264220065	12.193515975944631	24.989972773424665	34.901507944580395	7.0191989128664725	30.173995326651603	0.0	4.450621907652265	4.236306245967566	7.945465502973788	20.767623275313785	7.2506010748291025	0.0	7.204418902377962	0.0	8.871323668026196	0.0	4.391379020362385	19.05573134467721	11.870549285927106	0.0	0.0	10.981492890032428	46.16709255809551	0.0	0.0	0.0	24.742676167854317	179.9467357662132	0.0	6.479260534953666
2R_14665	114.34321258690083	91.63954136242339	13.395919067215363	139.86796464137853	137.61414731377184	129.60889220687653	130.72774266804117	107.91677458344125	96.51248426104102	63.68925203342412	48.06509166974283	36.77227664519166	27.72233311155467	86.37368711995578	26.643816929268123	130.04577611319183	0.0	0.0	20.723498789747673	23.76606586052171	12.176827011124749	14.576919488758278	10.260703966377724	0.0	0.0	0.0	18.577968016170264	5.80736280686105	0.0	0.0	18.1033483953192	0.0	0.0	6.484075111526091	0.0	0.0	13.92788697241164	0.0	0.0	8.368817117913284	0.0	16.87182809631789	0.0	0.0	0.0	6.028163580246914	0.0	9.084830513401942	18.942838091774263
2R_14666	143.70627322099926	71.76123601552914	139.86796464137853	10.141483841066723	176.4542032021396	118.41005741196211	134.05658894228134	105.63454672216004	161.4896320426436	85.64201536820777	83.64197221079115	63.990427032115996	60.30235601304943	112.72940433782748	46.36507115183819	0.0	0.0	0.0	27.04698331471599	31.017946984125015	42.379772558355626	38.04972337851104	17.85548484783556	0.0	0.0	16.98228238478795	21.55268797042109	10.105863978102613	13.207204530071154	4.611031801364128	5.250517963597109	0.0	4.857932201726606	0.0	5.622832749402153	11.170819139411265	0.0	0.0	0.0	14.56325879129321	0.0	0.0	0.0	0.0	0.0	10.49009734810339	0.0	15.809251890391295	0.0
2R_14667	103.03768843875922	138.73240204253733	137.61414731377184	176.4542032021396	43.0763736272343	157.6718938987284	138.83833210230011	127.63623527077844	116.40593076175237	75.13143305069305	88.35795575033575	84.49799739746167	63.70238246910435	46.700166252591856	100.83967758962055	210.93782959035872	0.0	0.0	39.21643325419083	22.487041039492382	23.043006809537697	7.881388259253538	11.095429570651259	4.769681614212889	0.0	10.552820030096642	3.3482195173072813	3.139900791694586	4.103490018260531	5.730606481545155	9.788043187456688	5.694105803318753	9.056182746522879	10.51734836612993	3.49403812275115	6.941566586630404	0.0	9.382042395573178	13.952780998544725	13.57445179576423	8.679365156514992	18.24437981879682	0.0	0.0	5.909180621196704	6.518564872757614	0.0	0.0	5.1209674941467345
2R_14668	86.04550824008665	84.23038695439767	129.60889220687653	118.41005741196211	157.67189389872837	56.42994097428174	216.82694544588878	166.40694132295476	118.51856108410725	179.26096306832028	111.61004936884517	128.97062760665204	120.69925099409245	104.46089819658705	74.75783616794426	125.82256501881048	0.0	0.0	15.037880420779944	20.11998408796687	14.726733675268454	14.103536884980016	14.891234423768793	4.267609865348374	0.0	6.294664579355892	5.991550715181451	5.618769837769259	11.014631101646687	15.382154239936993	8.75772285193493	12.736815612686684	8.102900352152048	0.0	3.1262446361457656	9.316313050477646	0.0	0.0	12.484067209224227	20.242603555087005	15.531495543237353	8.161959392619629	21.4525062963106	0.0	15.861484825317465	2.916200074654722	0.0	0.0	0.0
2R_14669	86.34549978325066	95.81673707599896	130.72774266804117	134.05658894228134	138.83833210230011	216.82694544588878	68.34334590471214	185.70914093302153	170.77382016636992	169.50790845200737	110.56328307282838	83.30500429180975	147.345486517888	60.2072332970083	91.0038429622828	181.29818565840702	0.0	0.0	21.668135886658312	20.707826647328318	21.21980342398504	7.620688849306466	35.761388571804574	24.596857505485097	70.76990580525536	4.535002395615015	6.474935202085965	14.168184855141442	10.580680999080805	5.541050317169719	6.309517149477929	14.682018674793653	7.783665472068608	9.039517380167073	13.513851359797508	4.47463630715425	0.0	6.04780304482692	0.0	5.833528027331246	11.189693844381571	0.0	0.0	0.0	11.427435215012908	2.100981578593519	0.0	6.332628933908252	0.0
2R_14670	83.15870006320061	119.96449051080882	107.91677458344125	105.63454672216001	127.63623527077844	166.40694132295476	185.70914093302153	44.1477714204987	130.82918791706476	189.4886837358073	121.00302797977216	111.08827629876082	101.19620898064012	65.23327418849807	96.58849437854963	196.43278070244364	0.0	0.0	15.651313771277962	29.91532765660076	18.39296947134927	25.687997980189415	10.33245714096778	17.766786059468988	0.0	19.654319822953887	6.235961292141067	14.619934338950896	11.463945890175399	21.34617519232904	18.229945237244507	10.60510614650742	8.433438245305105	13.058836588248353	3.2537720979932034	0.0	14.025284783407528	0.0	6.496662015056664	8.42734031454205	0.0	8.494906454090128	0.0	0.0	5.5028383640281655	9.105477855477856	0.0	13.722541195068667	9.537652745508721
2R_14671	137.29986784007593	91.41617365416346	96.51248426104101	161.4896320426436	116.40593076175237	118.51856108410725	170.77382016636992	130.82918791706476	41.14411920932523	186.10973222339197	106.55096652381735	76.4221785313797	96.02347581936831	47.86841928905823	82.68982926912824	0.0	0.0	0.0	22.969984546942896	29.635171284704434	37.11628092165799	12.117824026575196	34.11897970603087	19.556000563212816	0.0	3.6056032516772363	10.295936091065496	12.873794650745214	4.206143071956593	11.747927078267038	10.032901227425137	14.59137439657371	9.282732539412162	17.967417884408416	0.0	7.115217065705827	0.0	9.616743905148132	0.0	9.276020512991762	17.79297693407435	9.350390939845195	0.0	0.0	6.057004895877057	3.340816762882189	0.0	25.17412945342937	10.498147601855653
2R_14672	54.9121981407828	114.86344914341572	63.68925203342412	85.64201536820777	75.13143305069306	179.26096306832028	169.50790845200737	189.48868373580726	186.109732223392	62.56254690626954	153.73135072519648	154.96231038473962	116.82487950562108	223.99259331158117	117.46204594009711	224.8315168820365	0.0	147.13238972427388	8.957029992167078	30.816229469971127	31.578124675172937	18.901138226544003	13.304524602726895	11.438646152344464	0.0	14.059868607715888	10.706262708668406	7.530107251317581	0.0	9.162090202610463	10.432745048227972	15.931532645303543	12.065849615594098	2.802521709033788	2.7931330265914642	2.774543122920306	30.099285503160726	22.500005625001407	5.576924471154195	10.8514126911612	13.876563802011962	29.169103502188413	0.0	0.0	4.723797214943638	2.60546940136735	0.0	11.779830260499166	8.187399755524243
2R_14673	36.46826713735044	46.03288589368245	48.065091669742834	83.64197221079117	88.35795575033578	111.61004936884517	110.56328307282836	121.00302797977217	106.55096652381735	153.7313507251965	34.4918930254633	92.35827622513254	188.9907891857481	61.98244657113106	179.72626542586713	186.64377169733848	830.5647840531562	0.0	22.30702195308387	59.691514254333605	13.107282231243914	10.46051365306242	36.81581489597323	18.991572806093508	0.0	18.674868668986086	4.443899326127107	29.171868983302023	0.0	0.0	4.330369051372034	3.778729681770501	0.0	13.95907200089338	0.0	18.426284726636855	19.989525488643952	0.0	9.259362141060826	0.0	0.0	12.10735836812181	0.0	0.0	7.842915807867386	4.325858250276855	0.0	13.038693627208104	0.0
2R_14674	78.46905137020042	37.73307247202565	36.77227664519166	63.990427032115996	84.49799739746167	128.97062760665204	83.30500429180974	111.08827629876082	76.42217853137971	154.96231038473962	92.35827622513254	44.16178100677505	185.49081344855958	148.18678648062308	142.61954809350576	178.4901518058741	0.0	0.0	63.99758800201664	32.619350124687465	29.24759720543387	25.00885313400944	28.165999132487226	0.0	0.0	8.929524176909947	25.498593115124873	15.941418475386648	41.66720920845324	10.910455707914009	8.282389734474867	7.2273082396373045	15.326216604652961	8.8995089695926	13.304542303787938	17.621323916497833	0.0	23.816527002582898	8.854862603524412	11.486351056198696	11.016382462359774	11.578442792072007	0.0	0.0	0.0	16.547524490336244	0.0	12.46909223761601	0.0
2R_14675	72.3032529890822	56.893339212311716	27.72233311155467	60.30235601304943	63.70238246910435	120.69925099409245	147.345486517888	101.19620898064012	96.02347581936831	116.82487950562107	188.9907891857481	185.49081344855958	35.85643085087311	0.0	187.47036314112106	134.562336002153	0.0	176.11835153222967	48.24728340990356	49.18294827183416	34.649270632853174	18.85397969803466	37.15972310697753	54.76851175697386	0.0	3.365949382853181	9.611595428725215	21.031694764009362	19.63286541670757	21.934153670680615	12.488058294256117	8.172917132068891	5.7771576961850535	13.41854106912226	16.71698479088724	13.284578928665132	0.0	26.932641463699287	6.6756119867288835	21.64867661639844	0.0	0.0	0.0	0.0	33.92648131499041	3.1187624750499	0.0	23.50087893287209	14.700549800562541
2R_14676	40.95876271769582	29.543493931766346	86.37368711995578	112.72940433782748	46.700166252591856	104.46089819658704	60.2072332970083	65.23327418849806	47.86841928905824	223.99259331158115	61.98244657113105	148.18678648062308	0.0	417.6876809979951	68.71718754294824	0.0	0.0	0.0	0.0	95.77369824389345	0.0	46.99424790405654	0.0	28.440116490717145	0.0	0.0	0.0	56.16673281859643	0.0	17.084905144606637	0.0	0.0	0.0	20.90388394163636	20.833854179687826	0.0	89.80368913554967	0.0	0.0	0.0	0.0	0.0	0.0	0.0	0.0	19.43407960199005	0.0	0.0	0.0
2R_14677	53.065358327622484	80.19725608733627	26.643816929268127	46.36507115183819	100.83967758962055	74.75783616794426	91.00384296228282	96.58849437854963	82.68982926912823	117.46204594009711	179.72626542586713	142.61954809350576	187.47036314112108	68.71718754294824	27.556478061651898	51.73091646491609	0.0	135.4132813346333	94.80141987796172	75.63123721359396	92.03259310065556	66.68336650105998	61.22408996512675	70.18371288685263	0.0	25.87999755692823	39.41403159231702	27.721334061480373	21.13335144763457	25.296986622953472	4.800887972239345	18.85189448971692	13.32576429921138	7.737901790550474	15.423958342973307	7.660651523090735	5.540374928252145	6.902626035048774	25.663609617489033	6.658064447400625	31.928235543533514	0.0	17.64004431179131	0.0	13.042638995403774	19.18354818907305	0.0	14.455420927401986	33.908726749916354
2R_14678	308.34124742535056	0.0	130.04577611319183	0.0	210.93782959035872	125.82256501881048	181.29818565840702	196.43278070244364	0.0	224.8315168820365	186.64377169733848	178.4901518058741	134.562336002153	0.0	51.73091646491609	0.0	0.0	0.0	402.36186414251654	115.35888148028516	0.0	70.75538448475929	0.0	0.0	0.0	0.0	0.0	0.0	0.0	0.0	0.0	0.0	0.0	0.0	0.0	0.0	0.0	0.0	0.0	0.0	0.0	0.0	0.0	0.0	0.0	0.0	0.0	0.0	0.0
2R_14679	0.0	0.0	0.0	0.0	0.0	0.0	0.0	0.0	0.0	0.0	830.5647840531562	0.0	0.0	0.0	0.0	0.0	0.0	0.0	895.2551477170994	0.0	0.0	0.0	0.0	762.1951219512196	0.0	0.0	0.0	0.0	0.0	0.0	0.0	0.0	0.0	0.0	0.0	0.0	0.0	0.0	0.0	0.0	0.0	0.0	0.0	0.0	0.0	0.0	0.0	0.0	0.0
2R_14680	161.4257118873894	0.0	0.0	0.0	0.0	0.0	0.0	0.0	0.0	147.1323897242739	0.0	0.0	176.11835153222967	0.0	135.4132813346333	0.0	0.0	0.0	0.0	150.98441840802028	309.4346628709348	0.0	260.74259491030455	0.0	0.0	165.32751380484743	157.36631731344224	0.0	0.0	0.0	0.0	133.8114863779907	0.0	164.7717910693689	0.0	0.0	0.0	0.0	0.0	0.0	0.0	0.0	0.0	0.0	0.0	0.0	0.0	0.0	0.0
2R_14681	34.39509349077769	7.0883226264220065	20.723498789747673	27.046983314715998	39.21643325419083	15.037880420779945	21.668135886658316	15.651313771277962	22.969984546942896	8.957029992167078	22.307021953083876	63.99758800201664	48.24728340990357	0.0	94.80141987796172	402.36186414251654	895.2551477170994	0.0	48.08890677083792	395.23584550138884	259.0164814541845	411.5467618598757	309.52970532772054	211.5313230124244	157.06230661703498	100.64700929928043	38.32017753738253	67.3799659596412	23.482102235202603	69.68561131497569	60.67944171179505	48.876532177457655	34.549161513443295	25.077175006081216	54.984961612998845	44.68827692431445	75.41258765366662	80.53269694606591	69.86383538483496	25.893135147276915	12.416853643787787	39.151099754392106	0.0	0.0	42.26889271563264	23.313936138466126	0.0	7.027120468737044	21.978440614986077
2R_14682	16.90495134755002	12.193515975944631	23.766065860521714	31.017946984125018	22.487041039492382	20.11998408796687	20.707826647328318	29.915327656600756	29.635171284704434	30.816229469971127	59.691514254333605	32.619350124687465	49.18294827183416	95.77369824389346	75.63123721359396	115.35888148028518	0.0	150.9844184080203	395.23584550138884	131.76258279960703	467.1700942009339	449.34027795737023	277.6078756899238	199.54800420694144	90.06088115566124	89.45338785950162	76.90592098685678	95.30275883456575	57.22556973103981	54.06127069371423	56.205878385467415	51.38141263384858	61.908709911633984	54.64197999528354	42.99388798888349	39.860556385034755	30.887305811508362	30.785428640915683	34.337593484098264	29.694694003601967	7.119930965149361	52.382349243598874	98.34234149181397	0.0	33.93228666771372	32.08418891170431	0.0	28.205880361937854	37.8078821872784
2R_14683	11.54860432229614	24.989972773424665	12.176827011124749	42.379772558355626	23.043006809537697	14.726733675268454	21.219803423985038	18.39296947134927	37.11628092165799	31.578124675172937	13.107282231243916	29.24759720543387	34.649270632853174	0.0	92.03259310065556	0.0	0.0	309.4346628709348	259.01648145418443	467.1700942009339	199.2362058674509	460.4496904055535	331.10606213228573	184.43437985142606	92.2875310316823	106.44969852558296	75.99278237440292	81.82241210887237	58.64040496373781	81.89250693195986	60.33814594042211	47.86523447503086	60.9017570918193	47.15194862795197	41.11973744460217	75.85697226231457	18.990574977638598	31.546562331669513	35.186550293016	45.643290835625955	14.591925849669602	30.672823724815693	0.0	0.0	9.934635068566367	30.137646852533756	0.0	33.03227170364767	8.609475071695403
2R_14684	6.912436025404585	34.901507944580395	14.576919488758278	38.04972337851104	7.881388259253538	14.103536884980015	7.620688849306466	25.687997980189415	12.117824026575196	18.901138226544003	10.460513653062419	25.00885313400944	18.85397969803466	46.99424790405654	66.68336650105998	70.75538448475929	0.0	0.0	411.5467618598757	449.34027795737023	460.44969040555355	186.37895044064743	362.87225110313165	235.18615223935615	0.0	106.19273556734532	107.81772873868081	69.51281626751565	66.06929016806376	31.71681383268285	32.83226913004993	77.35449905226415	30.377372017093954	42.33431407827615	73.83685851592134	69.85279222566363	45.467358982986106	9.441123267081824	7.020322429368536	45.533110767487905	26.202063325146643	36.718537720953805	24.127315015875773	0.0	29.731960430328503	16.399034424853067	0.0	14.828640233462112	30.919292401686956
2R_14685	0.0	7.0191989128664725	10.260703966377726	17.855484847835555	11.095429570651255	14.891234423768793	35.76138857180458	10.33245714096778	34.11897970603087	13.304524602726895	36.81581489597323	28.165999132487226	37.15972310697754	0.0	61.22408996512676	0.0	0.0	260.74259491030455	309.52970532772054	277.60787568992384	331.1060621322857	362.87225110313165	47.15557567526784	128.3839301158969	0.0	129.5651792584088	123.32608555415153	84.51566297644594	58.13277525869085	73.06523263970072	83.19836709338183	76.63317393633154	68.4244918626173	64.56483302540875	59.39864808676955	49.16942998863203	0.0	53.16490690824801	39.53287949587671	12.820315584888437	0.0	64.61551185823873	0.0	0.0	8.371339213361997	60.02511820330969	0.0	27.83437433893361	43.52822370024724
2R_14686	16.733153061497685	30.173995326651603	0.0	0.0	4.769681614212889	4.267609865348374	24.596857505485097	17.766786059468988	19.55600056321282	11.438646152344464	18.991572806093508	0.0	54.76851175697386	28.44011649071715	70.18371288685262	0.0	762.1951219512196	0.0	211.5313230124244	199.54800420694144	184.4343798514261	235.18615223935612	128.3839301158969	0.0	133.71844244758236	171.37608138307354	142.73316890472273	122.37954792994996	154.93802479008397	94.22741892254088	95.37373788753528	104.03027142191348	73.53546762674573	76.86001229760197	68.09113317263827	88.77480621728014	36.688092512694084	102.84491900391268	50.98295130108491	49.600550235437275	21.142721829437438	55.553580317144274	0.0	0.0	35.986549667196385	43.66742886178862	0.0	29.91346632461615	18.711827871142866
2R_14687	0.0	0.0	0.0	0.0	0.0	0.0	70.76990580525536	0.0	0.0	0.0	0.0	0.0	0.0	0.0	0.0	0.0	0.0	0.0	157.06230661703498	90.06088115566122	92.2875310316823	0.0	0.0	133.71844244758236	3077.870113881194	98.6164117432423	93.86762787117607	352.1095765002068	230.08340523439745	80.32902769744875	182.9390995737519	239.4521335185096	0.0	196.5698560125805	293.866995797702	97.30371408276653	422.2348892689003	263.02638154606905	0.0	0.0	0.0	0.0	0.0	0.0	0.0	0.0	0.0	275.4138092483957	0.0
2R_14688	3.085145702176077	4.450621907652266	0.0	16.98228238478795	10.552820030096642	6.294664579355892	4.535002395615015	19.654319822953887	3.6056032516772363	14.059868607715888	18.674868668986086	8.929524176909947	3.365949382853181	0.0	25.87999755692823	0.0	0.0	165.32751380484743	100.64700929928043	89.45338785950162	106.44969852558296	106.19273556734531	129.5651792584088	171.37608138307354	98.61641174324232	22.118014775465813	282.710933183677	307.4278806627017	202.72947594430468	159.57435856255418	155.32856093656676	150.8858019529226	130.15653764086395	148.00748854910148	131.81892222966056	99.76502219615861	81.17163132656766	134.83983134908095	81.46573144006973	48.77340971249294	54.57413077053216	73.7466752540573	21.536917507144874	0.0	42.46372403675023	40.98744613078509	0.0	30.885359721784685	45.99947192606229
2R_14689	14.682916544064314	4.236306245967565	18.577968016170264	21.55268797042109	3.3482195173072813	5.991550715181451	6.474935202085965	6.235961292141067	10.295936091065496	10.706262708668406	4.443899326127106	25.498593115124873	9.611595428725215	0.0	39.414031592317016	0.0	0.0	157.3663173134422	38.32017753738253	76.90592098685678	75.99278237440292	107.81772873868081	123.32608555415153	142.73316890472276	93.86762787117607	282.710933183677	100.19578255912053	300.6778406069182	171.9162522257015	313.5797678333793	198.06167361556285	146.05427084596093	100.65978618312802	131.88796117698016	113.52165380735197	100.89598603124749	90.14003254055174	72.19504212580708	59.64832540308847	88.98080993428187	96.47144556524475	46.79698065880789	122.99896065878242	0.0	55.576017634775624	44.58712323880863	0.0	25.198374200896556	39.40596816523185
2R_14690	5.507751333839678	7.945465502973788	5.80736280686105	10.105863978102613	3.139900791694586	5.618769837769259	14.168184855141442	14.619934338950896	12.873794650745214	7.530107251317581	29.171868983302023	15.941418475386648	21.031694764009362	56.16673281859644	27.721334061480377	0.0	0.0	0.0	67.3799659596412	95.30275883456575	81.82241210887237	69.51281626751565	84.51566297644594	122.37954792994994	352.1095765002068	307.4278806627017	300.6778406069182	95.6685076140803	177.67102892912078	241.22891659268979	217.1311791478726	175.7744462305969	164.58957049141364	148.98081661164215	109.26013240647123	100.18425554332009	90.56970153660556	82.74838997962132	100.68685214303574	83.4446230643115	62.63252869091751	43.885377246017036	38.448746859217984	0.0	66.33225732935908	62.719518314099346	0.0	55.138038078329096	32.84819289772797
2R_14691	7.197998956290151	20.767623275313785	0.0	13.207204530071154	4.103490018260531	11.014631101646687	10.580680999080805	11.463945890175399	4.206143071956593	0.0	0.0	41.66720920845324	19.63286541670757	0.0	21.13335144763457	0.0	0.0	0.0	23.482102235202603	57.225569731039826	58.640404963737815	66.06929016806376	58.13277525869085	154.93802479008397	230.08340523439747	202.72947594430468	171.91625222570147	177.67102892912078	51.599032518140284	174.14279709361676	215.38829723585022	217.7836781574904	161.32476097838722	117.55521880883501	124.48398641660032	123.6554740278043	86.80041822019689	68.81804999139774	80.41376537456365	104.3111316572431	90.94836406630137	57.353152033647184	75.37214999057848	0.0	37.15227789903869	44.39890710382514	0.0	82.35324394574981	64.39322797885755
2R_14692	5.026075278545092	7.2506010748291025	0.0	4.611031801364128	5.730606481545155	15.382154239936995	5.54105031716972	21.34617519232904	11.74792707826704	9.162090202610463	0.0	10.910455707914009	21.934153670680615	17.084905144606637	25.296986622953472	0.0	0.0	0.0	69.68561131497569	54.06127069371423	81.89250693195986	31.716813832682853	73.06523263970072	94.22741892254088	80.32902769744875	159.57435856255418	313.57976783337944	241.22891659268979	174.14279709361676	81.76347462061747	257.823511212458	268.7258146766791	212.04073302481407	169.29848862621972	153.39211319110817	109.19936044728058	88.15893292427589	144.15868988582633	86.77684262968543	105.94370681138578	95.2584170337291	113.4676790653467	70.17248396558742	0.0	82.14951557727763	62.00396825396825	0.0	43.127986613072956	41.21628507880554
2R_14693	5.723122214985652	0.0	18.1033483953192	5.250517963597109	9.788043187456688	8.75772285193493	6.309517149477929	18.229945237244507	10.032901227425137	10.432745048227973	4.330369051372034	8.282389734474867	12.488058294256117	0.0	4.800887972239345	0.0	0.0	0.0	60.67944171179506	56.205878385467415	60.33814594042211	32.83226913004993	83.19836709338185	95.37373788753528	182.9390995737519	155.32856093656676	198.06167361556288	217.13117914787261	215.38829723585022	257.823511212458	97.86001885436364	239.5769782179458	221.32718848575485	192.77784106343267	145.5545599623654	167.71954054099382	75.28901570905313	101.6175957902175	81.37424830538127	109.32694562379318	79.54425480772707	30.400958238203668	79.9044342965813	0.0	54.156192366733926	48.879040667361835	0.0	45.01680354503235	63.99874391798604
2R_14694	4.99406206021041	7.204418902377963	0.0	0.0	5.694105803318753	12.736815612686682	14.682018674793655	10.60510614650742	14.59137439657371	15.931532645303543	3.778729681770501	7.2273082396373045	8.172917132068893	0.0	18.85189448971692	0.0	0.0	133.8114863779907	48.876532177457655	51.38141263384858	47.86523447503086	77.35449905226415	76.63317393633154	104.03027142191348	239.45213351850964	150.8858019529226	146.05427084596093	175.77444623059688	217.7836781574904	268.7258146766791	239.5769782179458	68.30595437493427	195.3273312975397	216.64716842150872	215.92138226264274	138.7839598041279	131.39611658777426	95.49365444666202	101.44014574920139	78.95167959829385	44.1707819111814	112.74495499486679	87.15690683623913	0.0	60.145672819569	30.804519259933272	103.39978492844736	42.853286061397334	52.12296850730243
2R_14695	0.0	0.0	0.0	4.857932201726606	9.056182746522877	8.102900352152048	7.783665472068608	8.433438245305105	9.28273253941216	12.065849615594098	0.0	15.326216604652963	5.7771576961850535	0.0	13.32576429921138	0.0	0.0	0.0	34.549161513443295	61.908709911633984	60.901757091819285	30.377372017093954	68.4244918626173	73.53546762674574	0.0	130.15653764086395	100.65978618312802	164.5895704914136	161.32476097838722	212.04073302481405	221.32718848575482	195.32733129753973	37.23242972553416	264.8430332094247	188.53984776215324	168.5565061607403	104.48938649056723	108.48410816299521	129.06827227597378	111.61652468695925	66.90605653695589	91.41552010508566	73.92991074811525	0.0	54.66205865512203	85.42370155973629	109.63469718896637	45.43729993388873	47.37080205873505
2R_14696	3.074775464521703	8.871323668026196	6.484075111526091	0.0	10.517348366129932	0.0	9.039517380167071	13.058836588248353	17.967417884408412	2.802521709033788	13.959072000893382	8.8995089695926	13.41854106912226	20.90388394163635	7.737901790550475	0.0	0.0	164.7717910693689	25.077175006081216	54.64197999528354	47.15194862795197	42.33431407827615	64.56483302540875	76.86001229760197	196.56985601258043	148.00748854910148	131.88796117698016	148.98081661164213	117.555218808835	169.29848862621972	192.77784106343267	216.64716842150872	264.8430332094246	78.46275765208044	172.0397818535566	220.609597138911	161.79757101396518	142.7857499821518	74.94636650646882	133.6760300649544	69.93088497534937	57.16572343223003	21.464524507120856	0.0	47.61111243364201	70.0280112044818	0.0	61.56308677317081	45.84485185236124
2R_14697	12.25789883678669	0.0	0.0	5.622832749402153	3.49403812275115	3.1262446361457656	13.513851359797508	3.253772097993204	0.0	2.7931330265914642	0.0	13.304542303787935	16.71698479088724	20.833854179687826	15.423958342973307	0.0	0.0	0.0	54.984961612998845	42.99388798888349	41.11973744460217	73.83685851592134	59.39864808676955	68.09113317263827	293.866995797702	131.81892222966056	113.52165380735195	109.26013240647123	124.4839864166003	153.39211319110814	145.5545599623654	215.92138226264268	188.5398477621532	172.0397818535566	81.05544161030976	213.67700027220593	134.37961300015252	192.53354897090819	118.26754234444861	125.15376755231125	170.36949270934733	56.97421347098304	106.96308276161565	0.0	79.08601869909825	93.05788200260562	126.89711182173494	48.208949860062575	82.24428196629628
2R_14698	9.132236612597739	4.391379020362386	0.0	11.170819139411265	6.941566586630404	9.316313050477648	4.474636307154251	0.0	7.115217065705829	2.774543122920307	18.426284726636855	17.621323916497836	13.284578928665134	0.0	7.660651523090736	0.0	0.0	0.0	44.688276924314444	39.860556385034755	75.85697226231457	69.85279222566363	49.16942998863203	88.77480621728014	97.30371408276655	99.76502219615863	100.89598603124749	100.18425554332009	123.6554740278043	109.19936044728058	167.71954054099382	138.7839598041279	168.55650616074027	220.60959713891103	213.67700027220593	43.06620290518453	160.18228744311028	191.25212767992045	160.7626580497882	112.28975247729241	100.00284623485437	97.02002978514913	85.0009456355202	0.0	83.79696623558365	54.8853762248105	0.0	56.595017374670334	49.9258827576879
2R_14699	6.6046620988823594	19.055731344677213	13.927886972411642	0.0	0.0	0.0	0.0	14.025284783407528	0.0	30.099285503160726	19.989525488643952	0.0	0.0	89.8036891355497	5.540374928252145	0.0	0.0	0.0	75.4125876536666	30.887305811508362	18.990574977638598	45.46735898298612	0.0	36.688092512694084	422.2348892689003	81.17163132656769	90.14003254055174	90.56970153660555	86.80041822019687	88.15893292427589	75.28901570905313	131.39611658777426	104.48938649056723	161.79757101396515	134.37961300015252	160.18228744311028	115.84783965500513	180.41520755867555	80.49293875694755	217.52882039341392	83.45141708851358	140.3346279202759	184.4244343933128	0.0	56.816309462529084	62.67549137585239	0.0	66.11919969320691	98.47540379839327
2R_14700	0.0	11.870549285927106	0.0	0.0	9.382042395573178	0.0	6.04780304482692	0.0	9.616743905148132	22.500005625001407	0.0	23.816527002582905	26.932641463699287	0.0	6.902626035048773	0.0	0.0	0.0	80.5326969460659	30.78542864091568	31.546562331669513	9.441123267081824	53.16490690824801	102.84491900391268	263.02638154606905	134.83983134908092	72.19504212580709	82.74838997962132	68.81804999139774	144.1586898858263	101.6175957902175	95.49365444666202	108.48410816299521	142.7857499821518	192.53354897090819	191.25212767992045	180.41520755867555	0.0	217.28266301631794	140.9273671190435	187.14637133583003	65.56488519588602	114.88508619253591	0.0	28.314454670681656	62.46876561719141	0.0	58.84028158605156	61.344123355670774
2R_14701	0.0	0.0	0.0	0.0	13.952780998544725	12.484067209224227	0.0	6.496662015056664	0.0	5.576924471154195	9.259362141060826	8.854862603524413	6.6756119867288835	0.0	25.663609617489033	0.0	0.0	0.0	69.86383538483496	34.33759348409826	35.186550293016	7.020322429368536	39.53287949587671	50.98295130108491	0.0	81.46573144006973	59.64832540308848	100.68685214303574	80.41376537456365	86.77684262968543	81.37424830538127	101.44014574920142	129.06827227597378	74.9463665064688	118.26754234444861	160.7626580497882	80.49293875694755	217.28266301631794	37.28519069510781	104.79214478082723	123.69788646698736	130.0090031234663	85.42737178419337	0.0	31.581507132683388	191.61092530657749	0.0	70.00484783571262	82.1067497222055
2R_14702	7.937055971325004	0.0	8.368817117913286	14.56325879129321	13.57445179576423	20.242603555087005	5.833528027331246	8.42734031454205	9.276020512991762	10.8514126911612	0.0	11.486351056198696	21.648676616398436	0.0	6.6580644474006245	0.0	0.0	0.0	25.893135147276915	29.694694003601967	45.64329083562596	45.5331107674879	12.820315584888437	49.600550235437275	0.0	48.77340971249295	88.98080993428187	83.4446230643115	104.31113165724311	105.94370681138578	109.32694562379315	78.95167959829385	111.61652468695924	133.67603006495438	125.15376755231125	112.28975247729241	217.52882039341395	140.9273671190435	104.79214478082723	41.82593197325859	90.25786672523398	147.5644487730016	55.4073409185983	0.0	150.21196957251723	143.10677271631718	0.0	113.51111444077047	112.42430589825244
2R_14703	0.0	10.98149289003243	0.0	0.0	8.679365156514992	15.531495543237353	11.189693844381571	0.0	17.792976934074353	13.876563802011963	0.0	11.016382462359774	0.0	0.0	31.92823554353351	0.0	0.0	0.0	12.416853643787787	7.119930965149361	14.591925849669602	26.202063325146643	0.0	21.142721829437438	0.0	54.57413077053214	96.47144556524475	62.63252869091751	90.94836406630137	95.2584170337291	79.54425480772707	44.170781911181386	66.9060565369559	69.93088497534936	170.36949270934733	100.00284623485437	83.45141708851358	187.14637133583003	123.69788646698736	90.25786672523398	57.709953620433936	101.09056501538599	159.42098298978112	0.0	209.55052721602956	86.68515950069347	0.0	32.66002869727855	90.79951240661838
2R_14704	16.00138251944968	46.16709255809551	16.87182809631789	0.0	18.24437981879682	8.161959392619629	0.0	8.494906454090128	9.350390939845195	29.169103502188413	12.10735836812181	11.578442792072009	0.0	0.0	0.0	0.0	0.0	0.0	39.151099754392106	52.382349243598874	30.672823724815693	36.718537720953805	64.61551185823873	55.553580317144274	0.0	73.74667525405731	46.79698065880789	43.885377246017036	57.353152033647184	113.4676790653467	30.400958238203668	112.74495499486679	91.41552010508566	57.16572343223003	56.974213470983024	97.02002978514913	140.3346279202759	65.56488519588602	130.0090031234663	147.5644487730016	101.09056501538599	21.24964938078522	0.0	1457.725947521866	82.59070524203207	91.10787172011662	0.0	91.53695117876708	155.07722845977298
2R_14705	0.0	0.0	0.0	0.0	0.0	21.4525062963106	0.0	0.0	0.0	0.0	0.0	0.0	0.0	0.0	17.64004431179131	0.0	0.0	0.0	0.0	98.34234149181397	0.0	24.12731501587577	0.0	0.0	0.0	21.536917507144874	122.99896065878242	38.448746859217984	75.37214999057848	70.17248396558742	79.90443429658129	87.15690683623913	73.92991074811525	21.464524507120856	106.96308276161565	85.0009456355202	184.42443439331277	114.88508619253591	85.42737178419337	55.4073409185983	159.42098298978112	0.0	293.595220269814	0.0	144.7183238723729	159.64240102171135	0.0	120.29568679814984	94.06098914536184
2R_14706	0.0	0.0	0.0	0.0	0.0	0.0	0.0	0.0	0.0	0.0	0.0	0.0	0.0	0.0	0.0	0.0	0.0	0.0	0.0	0.0	0.0	0.0	0.0	0.0	0.0	0.0	0.0	0.0	0.0	0.0	0.0	0.0	0.0	0.0	0.0	0.0	0.0	0.0	0.0	0.0	0.0	1457.725947521866	0.0	0.0	0.0	0.0	0.0	0.0	0.0
2R_14707	5.182695188074826	0.0	0.0	0.0	5.909180621196704	15.861484825317469	11.427435215012908	5.502838364028166	6.057004895877057	4.723797214943638	7.842915807867386	0.0	33.92648131499042	0.0	13.042638995403776	0.0	0.0	0.0	42.26889271563264	33.93228666771372	9.934635068566369	29.7319604303285	8.371339213361997	35.986549667196385	0.0	42.46372403675023	55.57601763477564	66.33225732935908	37.15227789903869	82.14951557727761	54.156192366733926	60.14567281956899	54.66205865512204	47.61111243364201	79.08601869909826	83.79696623558365	56.81630946252907	28.31445467068166	31.581507132683388	150.21196957251723	209.55052721602956	82.59070524203207	144.7183238723729	0.0	62.4174640497699	137.70853005980484	0.0	133.4157546217441	69.54651038793044
2R_14708	2.8585803146725213	24.742676167854317	6.028163580246914	10.49009734810339	6.518564872757614	2.916200074654722	2.100981578593519	9.105477855477856	3.340816762882189	2.6054694013673507	4.3258582502768546	16.547524490336244	3.1187624750499	19.43407960199005	19.18354818907305	0.0	0.0	0.0	23.313936138466126	32.08418891170432	30.13764685253375	16.399034424853063	60.025118203309695	43.667428861788615	0.0	40.98744613078508	44.58712323880864	62.719518314099346	44.39890710382514	62.00396825396825	48.87904066736183	30.804519259933272	85.42370155973629	70.0280112044818	93.05788200260561	54.8853762248105	62.67549137585238	62.46876561719141	191.61092530657749	143.10677271631718	86.68515950069347	91.10787172011662	159.64240102171135	0.0	137.70853005980484	21.70138888888889	0.0	163.52694924123495	136.3884342607747
2R_14709	124.73805009480093	179.9467357662132	0.0	0.0	0.0	0.0	0.0	0.0	0.0	0.0	0.0	0.0	0.0	0.0	0.0	0.0	0.0	0.0	0.0	0.0	0.0	0.0	0.0	0.0	0.0	0.0	0.0	0.0	0.0	0.0	0.0	103.39978492844736	109.63469718896637	0.0	126.89711182173494	0.0	0.0	0.0	0.0	0.0	0.0	0.0	0.0	0.0	0.0	0.0	5165.289256198347	0.0	0.0
2R_14710	8.616129048934443	0.0	9.084830513401943	15.809251890391295	0.0	0.0	6.332628933908253	13.722541195068667	25.17412945342937	11.779830260499166	13.038693627208104	12.46909223761601	23.500878932872087	0.0	14.455420927401986	0.0	0.0	0.0	7.027120468737045	28.205880361937858	33.03227170364767	14.82864023346211	27.83437433893361	29.91346632461615	275.41380924839575	30.885359721784685	25.198374200896556	55.138038078329096	82.35324394574981	43.12798661307295	45.01680354503235	42.85328606139733	45.43729993388873	61.56308677317082	48.20894986006256	56.595017374670334	66.11919969320692	58.84028158605156	70.00484783571262	113.51111444077046	32.66002869727854	91.5369511787671	120.29568679814986	0.0	133.4157546217441	163.52694924123495	0.0	12.322281889449417	102.77307448221642
2R_14711	8.982772838250803	6.479260534953667	18.942838091774263	0.0	5.1209674941467345	0.0	0.0	9.537652745508721	10.498147601855653	8.187399755524243	0.0	0.0	14.700549800562541	0.0	33.908726749916354	0.0	0.0	0.0	21.978440614986074	37.8078821872784	8.609475071695403	30.919292401686956	43.52822370024724	18.71182787114287	0.0	45.99947192606229	39.405968165231855	32.84819289772798	64.39322797885755	41.21628507880554	63.99874391798603	52.122968507302424	47.37080205873506	45.84485185236124	82.24428196629628	49.92588275768791	98.47540379839327	61.34412335567078	82.10674972220549	112.42430589825244	90.79951240661838	155.07722845977298	94.06098914536184	0.0	69.54651038793043	136.3884342607747	0.0	102.77307448221642	53.5731984003043
2R_14712	10.070594870038974	10.895857395018416	0.0	0.0	11.482242711646439	17.97877477218324	3.7008115879812444	10.69267124312996	8.827112180826337	11.47362672161769	11.429790606236095	7.286983261799448	10.987199912102401	0.0	4.223900518694984	0.0	0.0	0.0	28.746724926695855	18.83842284723923	21.717203403327076	31.775009821366677	44.73290389745592	38.459386887446854	321.90568163528087	30.942030106595297	49.086741180339786	36.826139193599616	30.079711234772148	46.20761501495446	38.266160277812325	79.30478917447888	35.4049664316662	51.3967054711793	66.59187886424989	86.50210912495486	77.2806058799501	34.38647648652738	102.27772493428657	96.18765215891527	108.15763020270013	80.24179527643298	87.87655102112554	0.0	95.2950247333905	133.79204892966362	521.2677231025856	162.0267020004897	157.66002492529918
2R_14713	0.0	8.559628512122574	0.0	16.330529925696087	3.3826066366742213	9.079628340546593	2.1804781788646252	3.1500031500031502	6.934452091604112	18.928383110474154	17.958157493041213	8.586823519309618	3.2367697038355723	0.0	9.954706087302773	0.0	0.0	0.0	29.03530208812214	22.198790165935957	17.060721952883974	17.019538430117777	14.376078205865438	28.83981542518128	94.83167377904219	48.615225680992964	60.73489219556636	40.682930798334716	42.534337616304825	54.45005445005445	39.45551390806865	51.64400068858668	73.01078212800354	54.50828980240745	66.3980563478051	44.97009488690021	32.52349822746935	16.20811216013615	60.26092982614722	82.07773934455062	82.46804363309218	39.397998581672056	124.26219322771045	0.0	76.56381594058648	95.7207207207207	245.7002457002457	148.5001485001485	176.93634714911312
2R_14714	0.0	17.91324971428367	0.0	22.783921842034516	0.0	0.0	0.0	13.184402324673819	7.256072607164937	5.658938066318227	18.79105846274109	8.985081171223301	0.0	0.0	5.2082031282551275	0.0	0.0	0.0	10.127320675532799	11.614186031386179	5.950666593671823	35.61781232547272	60.171368056224125	17.244233528308136	0.0	12.717501061911339	54.47295599311462	34.05584704837973	29.671389362806917	56.975452903054716	29.489617295542587	30.879573779536315	43.65544503452055	19.012129738773336	37.896875023685546	31.370541304964323	27.225552814849905	118.71892108244519	37.83350232297705	122.69216046171513	141.20659466176315	32.98022505705579	0.0	0.0	170.91168565922774	117.83559577677225	0.0	159.82724450727036	74.05706837689124
2R_14715	0.0	0.0	0.0	0.0	0.0	0.0	0.0	0.0	0.0	0.0	1186.5211200759372	0.0	0.0	0.0	0.0	0.0	0.0	0.0	0.0	0.0	0.0	0.0	0.0	0.0	0.0	0.0	0.0	0.0	0.0	0.0	0.0	0.0	0.0	0.0	0.0	0.0	0.0	0.0	0.0	0.0	0.0	0.0	0.0	0.0	0.0	0.0	0.0	0.0	0.0
2R_14716	3.94854259292895	17.088466993626	16.653343991473488	0.0	4.502030415717489	4.028132477220911	5.804150548056915	8.384900471231408	13.843960110936267	14.395687052159174	11.950572432419515	11.428506122822156	17.231723603153405	0.0	3.3122673132212466	0.0	0.0	0.0	25.76273806380142	33.23829642651382	30.27562169096916	9.060761466393636	31.889382111332214	16.45025443060186	0.0	16.175929408244063	42.34172854332906	39.707320947055706	47.17537445453474	26.352544338155848	52.51273433807698	26.184693737275875	41.645410155233265	24.182334804425366	52.219530907936964	23.94091382468069	34.62933624219758	32.35792175854519	72.1830562306008	62.4229466751978	59.868887137169594	83.89789626025129	0.0	0.0	95.10804953770695	78.68705035971223	0.0	112.93947573495363	47.098164349044495
2R_14717	4.1004663460375355	0.0	8.647048243611561	3.7618578461633376	7.012875171289476	0.0	9.041205747253395	4.353758556224003	2.3961031694933896	16.818270921041396	12.41038153235945	5.934114124289427	13.421047333797107	0.0	10.319129395691146	0.0	0.0	109.86837768353513	13.376991374181538	17.258584995462908	11.79018887293065	14.114073707456656	26.493083980426913	22.77759049536704	0.0	31.49683677268292	21.985432452457005	18.743225495434995	29.394293832709728	39.33931838302403	37.00467778079442	45.88679286327809	45.04974482923533	41.85462006991814	27.114362331726703	20.71838514276314	31.46651490816048	16.80146105505335	58.302505883347514	72.92781685718383	51.81033066907343	49.00834339819497	114.4988457085117	0.0	63.49334007773701	83.66019175694184	254.69487553910417	76.23520084163661	91.70682916301622
2R_14718	8.589161508875181	0.0	18.11279197820669	0.0	0.0	8.762291304126864	6.312808499060338	0.0	10.038134874387799	15.657280909625392	0.0	37.29019603456056	9.370929502497352	0.0	7.205088521717578	0.0	0.0	0.0	0.0	32.13439891000119	8.232221077943493	19.709637618602745	13.873627898200867	35.78380854231077	0.0	26.390307367909912	58.612180783410416	31.408835462459766	51.30967957105108	42.99300073947961	48.955533688750506	56.958879960584454	45.295086162577654	61.3704010555709	43.68914648009654	52.07804415697364	37.664145052155426	0.0	17.44643508268738	11.315583708727823	43.41040851364932	68.43783791182469	0.0	0.0	29.55515064999165	130.41210224308816	355.6693697538768	73.70228698196506	25.612851504370834
2R_14719	21.54032262233611	0.0	0.0	0.0	14.735845238258968	0.0	0.0	9.148360796712446	0.0	3.926610086833056	26.07738725441621	0.0	18.80070314629767	0.0	3.6138552318504966	0.0	0.0	0.0	14.05424093747409	4.029411480276837	20.645169814779795	29.65728046692422	27.83437433893361	11.96538652984646	0.0	22.0609712298462	29.39810323437932	23.630587747855326	20.588310986437452	39.53398772865021	20.46218342956016	32.139964546048	34.07797495041655	21.98681670470386	26.295790832761398	74.0088688745689	37.78239982468967	47.072225268841244	70.00484783571262	28.377778610192614	97.98008609183564	148.74754566549652	30.073921699537465	0.0	51.883904575122706	49.05808477237048	0.0	73.93369133669648	77.07980586166231
2R_14720	0.0	0.0	0.0	25.398470250136835	0.0	7.060660962594031	15.260597594828083	0.0	8.088736676839602	18.924973205392103	0.0	0.0	15.10220416669813	0.0	0.0	0.0	0.0	0.0	11.289472228462792	38.84088443283245	0.0	23.823061358676835	11.17937985744055	38.446159997539446	0.0	35.44221607417914	33.73552830174676	50.61852676043327	41.345378620304714	5.7739654208758875	19.724203043576026	28.685942855306955	30.41567891749382	21.193849544862083	28.163797831810022	13.988175795000487	75.87449145122105	37.81211537988887	70.2917529497934	27.35431774228403	34.980140025500525	91.91210261802432	0.0	0.0	83.3544696452791	78.81462799495587	0.0	49.491132178936176	41.27771024285741
2R_14721	NA	NA	NA	NA	NA	NA	NA	NA	NA	NA	NA	NA	NA	NA	NA	NA	NA	NA	NA	NA	NA	NA	NA	NA	NA	NA	NA	NA	NA	NA	NA	NA	NA	NA	NA	NA	NA	NA	NA	NA	NA	NA	NA	NA	NA	NA	NA	NA	NA
2R_14722	7.863143558984585	0.0	0.0	0.0	0.0	0.0	0.0	8.348862217057059	9.189639233142985	0.0	0.0	22.758772937998277	0.0	0.0	0.0	0.0	0.0	0.0	25.65200996324067	14.70908374175556	15.072748621220319	36.08727346214084	25.4018573838119	10.919700887553287	0.0	40.26601339086542	7.665408006671972	0.0	0.0	45.918742193813834	7.469576415260643	19.55411405523646	20.733209210520858	24.07839926801666	15.9984897425683	63.56804243802513	0.0	0.0	31.943472830479184	41.436435472074955	19.87052366778074	20.884325895728736	0.0	0.0	27.05693591023591	59.69436485195798	0.0	112.45406251546244	46.895736708575825
2R_14723	0.0	14.635224350671683	28.525136350151758	31.024317480527586	3.8557130485812134	6.899697034303225	7.456348670794004	0.0	3.9521677047035144	3.0822558537432614	5.117466321954136	4.893907427825877	7.378957427105125	0.0	8.510261673525937	0.0	0.0	0.0	0.0	9.48885439163159	9.723455210362092	19.399966787256858	38.235821065097035	9.392422944562163	0.0	45.02449852233059	19.77986982867666	18.54921059197023	8.080563215256104	25.39050598200321	22.486968801579483	11.212792450651099	41.61119745434583	27.61424964317212	20.641304695587202	20.5039249638362	29.657903497630706	36.95010165896719	6.868929154551593	35.64095127481	34.1826876650917	8.981675585470523	94.42803757291617	0.0	29.09079061205278	35.299856233312795	140.0324875371086	24.181434268574485	110.92589847456722
2R_14724	3.3324069242084033	0.0	0.0	0.0	11.398583384057028	10.198732501524711	0.0	10.61476471312537	23.367461510869962	12.14936551457271	5.042894863710724	0.0	0.0	22.65539334293922	2.7954168581527217	68.220735010199	0.0	0.0	21.74268725481723	12.467444385847458	12.775687355934163	15.293817168533277	26.91332187902354	13.883335554667022	0.0	20.47772484285906	19.491638574342574	21.325397848145496	3.9814068301034173	33.36068909839401	25.324902673233414	35.910550685532414	20.502420603643984	30.61333823146745	10.170260328153619	26.94019042000094	36.53216255058791	27.308749996586407	40.61301281543619	52.682389725880356	16.84228964190766	61.95556546844603	23.26300925635138	0.0	74.53389084683687	66.40862173649059	0.0	23.82906364171001	59.62335923968292
2R_14725	16.334744655271546	0.0	0.0	0.0	0.0	0.0	0.0	0.0	0.0	14.888396579242002	24.719190001582028	23.639320700480347	0.0	0.0	41.10760326229939	0.0	0.0	0.0	26.644498443961286	45.834555588149016	15.655920442874676	37.483507256807	26.38466734211415	45.368757259001164	0.0	16.729569849300034	0.0	0.0	0.0	0.0	0.0	0.0	28.7138492637769	50.020008003201276	16.617478929036718	16.50688006761218	0.0	0.0	0.0	43.039630892125466	0.0	0.0	0.0	0.0	56.20756328971626	31.001984126984127	0.0	0.0	24.355077546566907
2R_14726	0.0	0.0	0.0	0.0	0.0	0.0	0.0	0.0	0.0	0.0	0.0	0.0	0.0	0.0	0.0	0.0	0.0	0.0	0.0	0.0	0.0	0.0	0.0	0.0	0.0	0.0	58.79620646875864	0.0	0.0	0.0	0.0	0.0	106.02036651240704	0.0	0.0	0.0	0.0	0.0	0.0	0.0	0.0	0.0	0.0	0.0	0.0	0.0	0.0	0.0	0.0
2R_14727	1.9284870710369784	8.346088939262172	16.26714557143229	3.5384727526982624	8.795252674416457	9.836795754281562	5.669549727195441	6.142838187813592	9.015275031249196	1.7577305870081914	8.755075025156248	13.954342507662329	8.416056151926647	0.0	3.235454367798688	0.0	0.0	0.0	12.582644381125782	10.822495205634622	12.938413521307535	2.212659599136886	6.229970644378323	5.356255249130144	0.0	7.900401221876053	15.03992913185393	14.104178398110886	4.608135663513934	9.653031437992787	14.655697365711678	12.788729548423566	13.559878218733719	29.52691969268382	19.618668025847985	21.436903980988976	33.82626660341155	5.267921204541791	50.923238310570646	20.32511030183297	24.366875474544898	25.61008340691964	13.462465300495687	351.37034434293747	19.907668234727335	31.11091590536425	0.0	16.54805389370192	11.501484266544598
2R_14728	0.0	0.0	0.0	0.0	8.525643430309685	10.170943039667694	3.6638370852857003	2.6464604121279867	2.9129737442024544	4.543597866144698	3.7718655043285927	3.607089807157765	5.438713852948054	33.89049303889273	12.545099633181287	0.0	0.0	0.0	16.26258215653223	9.32510486080416	21.500228619097648	0.0	4.025998286535129	10.384129726855852	0.0	10.21096361374171	7.28944794094964	6.835914802626632	20.84543112818451	4.158723504772551	7.1032211687355975	4.132234820028777	10.953511980732335	20.353282093945662	35.49891956502667	10.075043964973101	43.71914384800602	40.85150885047939	10.125587663794036	13.134710245008316	6.298649191694349	19.860026532995445	0.0	0.0	30.0182081874234	33.11383590675144	0.0	24.952341028635306	29.73044888518249
2R_14729	2.818938985193241	4.066592898671485	5.944568091460747	15.516939066531979	3.214084374857375	5.751519407639513	2.0718462408318215	11.972276995389477	3.294488025030202	0.0	4.265869460981799	4.079512971423419	0.0	19.16457772769435	2.364690069531347	0.0	0.0	0.0	9.19625215939496	10.546420597581283	8.105376377204765	6.46864840179104	4.553286197714614	23.48829343455222	90.10713738635238	2.8870752282305143	8.24415221672887	5.154146343223367	10.103816716764758	4.703394533903008	10.711380252392253	11.683591517338684	17.34334192819807	28.7737077368184	20.074119384229256	17.091869653983647	18.54190191704724	0.0	0.0	25.99620232621446	0.0	22.461108590475593	19.678570233801093	0.0	9.69991847218524	37.450778976202706	0.0	20.157405145298608	29.4212338929252
2R_14730	4.793427252551301	20.744951197502306	0.0	0.0	16.396040902656704	14.670141860271789	0.0	5.089524740179763	0.0	0.0	0.0	6.936953498132225	10.459430484010145	0.0	16.08402293581671	0.0	0.0	0.0	7.818822250804361	0.0	18.376905742553333	0.0	0.0	19.970177867717542	0.0	19.637154478130345	0.0	0.0	5.726966855179326	11.99673688756658	13.660517915769246	19.867207584505167	25.27821839116779	39.142294472374104	9.752791126910633	4.843940351718509	10.509776719793587	39.281669209063594	0.0	44.20489600798214	12.113210061232277	89.11861687906604	0.0	0.0	41.23524293743377	40.93886462882096	0.0	27.42111288586647	14.293984376675077
2R_14731	0.0	4.920855421823108	0.0	18.776557092938326	7.778523651767941	6.959731688423948	7.521226782286308	0.0	7.973111478848731	18.654448417496504	5.161993685849323	0.0	0.0	0.0	14.307183236101716	0.0	0.0	0.0	11.128093818733367	19.142834900706116	16.3467659067927	0.0	0.0	4.73707347390441	0.0	13.97423360935938	9.975987797371726	15.59217360201351	12.226308979205085	11.382857871360047	12.961502393665455	8.482766693943473	8.994269750741802	17.409076744433012	6.940301951717013	13.788220516389538	22.436968944991282	0.0	13.857392191220926	44.93883150949085	17.2400565818657	18.119651305430278	0.0	0.0	46.95025796232359	38.84400248601616	141.25091813096785	4.878367659154305	20.343831089239234
2R_14732	12.115837095300751	0.0	19.162374294824623	0.0	0.0	0.0	4.4524112923836165	9.648188456135475	0.0	2.7607622795945432	4.583690861220508	0.0	6.609297960370649	0.0	7.622601929433	0.0	0.0	0.0	4.940701698217987	2.8330409635058995	20.321592098036003	10.425876190635062	0.0	8.412749690410811	0.0	12.408687570341748	5.905579236928296	11.076294625006508	0.0	12.634532502082171	11.509413549342007	17.575680881877364	7.986633570057153	9.275233272116793	3.0813868212783317	12.243513692533538	6.641111668964491	0.0	24.609872004055706	3.9904293542367983	22.9629561591241	16.089690369998518	63.43406663114359	0.0	26.05648629324595	20.12049300956586	0.0	12.995519144998804	31.613213239252413
2R_14733	5.007731938112445	14.448278054221497	0.0	0.0	5.709691859349735	5.1086716636287095	14.72220668211517	10.634134721725964	5.852525715997996	4.5643259585997376	0.0	7.247091017665508	0.0	34.045102952391325	16.80310790283771	0.0	0.0	0.0	16.336772768560206	9.367646397577902	9.599250490521701	28.728235488793686	16.17746026815758	0.0	0.0	10.257546476943086	0.0	18.312268120904918	17.949024769654184	12.533087350605598	14.271252749594696	16.604345025006143	0.0	5.111533664560715	0.0	10.121006756784109	0.0	13.67929174099082	20.343562076345318	13.19463136838883	12.654767810320216	0.0	0.0	0.0	8.615757876525851	14.25638686131387	0.0	21.48529260103817	22.399560371295117
2R_14734	12.88374226331277	12.390698550412177	0.0	7.879885331908651	4.8965745523061885	4.381145652063432	3.156404249530169	13.679591144379877	5.0190674371938995	3.914320227406348	19.496825916740754	18.64509801728028	0.0	0.0	10.807632782576368	0.0	0.0	0.0	0.0	8.033599727500297	0.0	0.0	0.0	11.92793618077026	137.27589709798752	0.0	8.373168683344344	11.778313298422413	5.130967957105107	21.496500369739806	8.159255614791752	3.5599299975365284	11.323771540644413	17.534400301591685	26.213487888057923	17.35934805232455	0.0	0.0	0.0	5.657791854363912	10.85260212841233	11.40630631863745	0.0	0.0	44.332725974987476	20.376890975482524	177.8346848769384	12.283714496994175	25.612851504370834
2R_14735	0.0	9.195884290027156	0.0	0.0	3.634043134638391	6.503024556721331	0.0	13.53659890245256	7.449904976462025	5.81010598214322	14.469769757023625	4.612550380581532	0.0	0.0	8.020995758497442	0.0	0.0	0.0	10.397853051301967	0.0	0.0	10.97078261174839	0.0	0.0	0.0	0.0	3.10711660200757	8.74139628071071	7.616001218560195	5.317949568820649	12.110950842861623	10.568154557146768	11.205404590742207	16.26666926933375	16.212174564913873	9.662563942016886	6.988208097656015	26.1193445089302	12.948051124085058	12.596965139158675	24.16311066221421	25.395922430694526	22.249811989088695	0.0	16.45099413357549	18.147502903600465	0.0	9.116484975121113	9.50442050597733
2R_14736	0.0	0.0	0.0	0.0	0.0	0.0	12.336038626604148	0.0	0.0	0.0	0.0	0.0	18.311999853504002	0.0	0.0	0.0	0.0	0.0	0.0	0.0	0.0	0.0	0.0	0.0	0.0	0.0	16.362247060113262	15.34422466399984	40.106281646362866	0.0	63.77693379635387	0.0	14.752069346527584	0.0	0.0	0.0	0.0	45.84863531536984	34.09257497809552	0.0	42.41475694223535	0.0	0.0	0.0	28.87728022223955	0.0	0.0	24.0039558519244	0.0
2R_14737	0.0	0.0	11.470836545167566	9.980667447154861	12.404008479380195	11.098323376287546	3.9979034994049116	0.0	12.714307601058083	9.915760655352452	8.231563766631874	7.871964078653516	5.934612440134597	0.0	18.251938812200326	0.0	0.0	0.0	17.74539440469969	5.087681096008612	5.213468056299199	6.241059682005527	8.786172672894304	7.553965529744494	0.0	5.570996500857098	15.908190650120028	0.0	0.0	9.075826717055657	15.501777020372433	4.509009451785612	0.0	11.104540924397508	22.13467956454445	27.48420070722345	0.0	29.71754955029918	33.146497575333704	35.830812635664415	0.0	14.44723436592533	0.0	0.0	18.717285694097786	10.323752890650809	0.0	31.117120172762252	40.551566182589106
2R_14738	0.0	0.0	57.87037037037037	0.0	15.644555694618273	0.0	10.084711577248891	0.0	0.0	0.0	0.0	0.0	0.0	0.0	11.51012891344383	0.0	0.0	0.0	0.0	0.0	0.0	0.0	0.0	38.109756097560975	0.0	14.05283867341203	13.37613697164259	12.54390366281987	16.393442622950822	0.0	13.034410844629823	22.747952684258415	0.0	0.0	13.958682300390844	0.0	0.0	0.0	27.87068004459309	0.0	0.0	36.44314868804665	0.0	0.0	0.0	0.0	0.0	19.623233908948194	0.0
2R_14739	5.134213474435211	0.0	0.0	0.0	0.0	0.0	0.0	5.45136185921967	0.0	0.0	7.7695489621436495	7.4301326055766115	0.0	0.0	0.0	0.0	0.0	0.0	8.374697359374176	4.802123691181188	0.0	5.890766341574908	0.0	0.0	0.0	5.258311945149496	5.005102702204898	4.693696412654769	18.40236777131991	0.0	14.631705344766871	8.511862557252915	4.512560033970552	10.48127389402908	10.446160748655448	5.1883177761624815	22.513927678510118	0.0	0.0	6.763945734216164	0.0	0.0	0.0	0.0	35.33347290055129	9.74430932335516	0.0	36.71325333760186	30.620415549659427
2R_14740	0.0	0.0	0.0	20.42696441009991	4.231117158787903	11.357209215693846	8.18232176653054	7.8803324239429715	4.336962937615824	6.764707573529834	0.0	0.0	4.048697736373096	0.0	6.225897992396933	0.0	0.0	0.0	6.053111208364431	0.0	7.113440525768616	4.257761473389842	0.0	10.30689820082785	0.0	0.0	0.0	0.0	22.168279408993673	6.191689761669478	0.0	3.0761261236319695	9.784841128427018	7.575714531925008	3.7751676268805525	3.750041719214126	0.0	10.13691936992964	15.075418550151772	9.777766044458524	46.88852440875915	39.424636849813815	25.905460612042415	0.0	25.538527742183454	28.17218841559612	153.66648226688795	21.22865061143821	0.0
2R_14741	0.0	14.448278054221497	0.0	18.37681287258988	0.0	0.0	7.361103341057585	0.0	0.0	0.0	0.0	28.988364070662033	0.0	0.0	0.0	0.0	0.0	0.0	0.0	9.367646397577902	0.0	0.0	32.35492053631516	0.0	0.0	30.772639430829262	0.0	0.0	11.966016513102788	8.355391567070399	9.514168499729797	16.604345025006143	0.0	0.0	10.188819197365579	0.0	0.0	0.0	0.0	26.38926273677766	25.309535620640432	79.80251537528463	0.0	0.0	0.0	19.008515815085158	0.0	0.0	14.933040247530073
2R_14742	6.869179229250613	4.954728644376333	0.0	0.0	3.9160339661122086	3.5038198644161866	2.5243333109509116	0.0	4.0139976124742205	6.260952754224421	10.39505361768656	14.911411305434415	0.0	0.0	5.76226729083546	0.0	0.0	0.0	11.204695215483095	0.0	9.875574346944727	0.0	0.0	0.0	0.0	7.035213353397761	0.0	0.0	4.103490018260531	5.730606481545155	13.050724249942252	5.694105803318753	0.0	14.02313115483991	13.9761524910046	10.412349879945605	7.530472055171251	0.0	27.90556199708945	9.049634530509486	26.038095469544974	18.24437981879682	0.0	0.0	29.54590310598352	13.037129745515228	0.0	9.823896825505981	5.1209674941467345
2R_14743	3.2884806495933137	0.0	20.804207442913253	18.101546053048388	3.749444144905518	0.0	2.4169470526660013	3.491615235174253	0.0	0.0	19.9056868556778	14.277073257090588	10.763374389626977	0.0	5.517137885413461	0.0	0.0	0.0	0.0	0.0	12.607284047467685	7.546110508260727	0.0	4.5667772435663245	0.0	0.0	6.4115695490198155	3.00632801984898	3.928925733481323	10.973647881976223	9.371655490446846	21.80750407118842	11.561238289549479	10.069935703460532	3.345400191825247	16.61567316572107	7.210122435089071	8.982926152262396	0.0	21.66164766290317	0.0	0.0	0.0	0.0	22.631205830251243	9.361893349310964	0.0	14.108975848255144	49.03119266414908
2R_14744	5.907937787051926	0.0	12.458637324084041	0.0	0.0	0.0	2.1710896829384048	6.272880331007349	3.452297193075244	0.0	0.0	4.2749255949200196	0.0	0.0	7.433883044204843	0.0	0.0	0.0	14.455142320512907	0.0	5.6624211720192585	3.389251463478782	14.31417905320294	0.0	0.0	12.101475714455999	2.879685031569987	8.10155241947462	7.058532883940073	4.928691688648631	16.836698615237662	12.243246869891506	2.5963006869292355	12.060798485163708	6.0101969000606426	14.925488973944276	6.4766923273216666	24.20748721441217	0.0	11.67490525814383	22.394443789199606	0.0	20.621192812277034	0.0	5.082276982062612	8.409580193756728	0.0	0.0	26.426176713605432
2R_14745	8.167372327635773	7.854817831064861	0.0	4.995284451477804	6.208157021673918	2.7773334044330684	0.0	2.8906278906278904	0.0	2.4813994298736666	0.0	3.9398867834133915	2.970249976238	0.0	2.2837557367944106	0.0	0.0	0.0	4.440749740660214	12.73182099670806	2.6093200738124462	3.123625604733917	21.987222785095124	18.90364885791715	0.0	11.153046566200022	13.26997715440733	0.0	13.010668748373666	13.627245770102911	7.758577883708227	11.283706688620246	23.928207719814086	22.231114668089454	5.539159643012239	5.5022933558707265	11.93818883349569	7.436757811570406	11.05979366848932	0.0	20.639323690641305	0.0	57.01514322203977	0.0	4.683963607476355	10.333994708994707	0.0	3.893498791457975	8.11835918218897
2R_14746	0.0	0.0	8.920288303717976	0.0	0.0	0.0	3.108966960230872	2.2456669855513787	4.943636365883471	0.0	3.200635005985187	0.0	2.307523680961776	0.0	3.548401977169582	0.0	0.0	0.0	0.0	1.9782158866561426	4.05424991815483	0.0	3.4162806269558206	11.748672400018798	0.0	0.0	6.185496865499465	3.867099395088977	10.107710287753878	3.5289052630093094	8.036630963933609	7.012856318846525	5.576793845450312	6.476579070934733	10.758136647700072	8.549228058139025	0.0	5.777458091763368	12.888175743164435	11.145522913105324	5.344749718732547	11.234882061825557	14.764615123395272	0.0	29.110969195136285	14.049454078355812	87.58101243650377	3.0247759397222653	18.920938856986083
2R_14747	4.850617944473036	3.498743426298445	5.114482578026547	0.0	2.76527718862011	0.0	0.0	7.725372285690447	0.0	8.842247018339043	3.670193477919382	3.5098593704646035	5.292111314269385	0.0	6.103470921843835	49.65070727432512	0.0	0.0	3.9560545634869615	0.0	9.298080899347577	2.78269077293132	0.0	10.104221678540249	0.0	12.419654152374749	0.0	0.0	2.8976478343704497	16.186494312875226	2.303917073730415	10.052122264365186	6.39495361420396	7.4267444494368675	9.86915231136781	4.901733718707639	0.0	19.875170678028198	4.926324356092459	12.780659283918832	6.128866778661493	6.441564063287079	16.930700947949948	0.0	16.690889319792017	2.301517160111946	0.0	10.405603486848358	10.848395124586585
2R_14748	0.0	13.9395358692137	10.188445487741262	0.0	0.0	4.928788858571361	0.0	0.0	0.0	0.0	0.0	6.991911756480103	5.271147845154761	0.0	12.158586880398412	0.0	0.0	0.0	39.403835726985015	9.037799693437835	9.26124871268643	0.0	0.0	0.0	0.0	0.0	4.709907384381194	13.250602460725215	11.544677903486493	0.0	0.0	4.004921247228594	8.49282865548331	14.794650254467985	14.745086937032582	4.882316639716279	10.593040795918713	0.0	29.44085920203495	12.7300316723188	24.418354788927743	0.0	0.0	0.0	16.624772240620306	0.0	0.0	0.0	7.203614485604296
2R_14749	15.85500492297903	0.0	0.0	4.848576530659246	9.03874185534036	2.6957651147506336	3.884337632065052	0.0	6.176570230846224	0.0	7.997735041436265	0.0	0.0	0.0	0.0	0.0	0.0	0.0	4.310328106485794	2.4715793095198313	10.13074486048318	0.0	8.536589530043674	0.0	0.0	5.412744794766309	2.576049489001943	7.2473203636898615	22.09997079646716	4.409007779253326	15.061428034237638	0.0	11.612726712360423	5.394550694615833	5.376478497983954	13.351737368121553	5.793786395841916	0.0	26.837438656324593	3.481298984052517	0.0	7.018420546566518	0.0	0.0	22.73199478255256	20.060985395602632	0.0	7.558299050148558	7.87992879696339
2R_14750	6.951835597430323	10.028697116799723	0.0	6.377766595427014	3.963155337458714	7.091962182820857	2.5547084426216315	0.0	4.062297773738951	3.168145187223124	15.780204890180293	0.0	3.7922887600353445	0.0	8.747406394004178	0.0	0.0	0.0	11.339520553731466	6.502178880142736	9.994406463849066	7.9762244700995275	16.843410184199534	0.0	0.0	0.0	13.554033663475707	9.533049015442586	0.0	5.799562481006433	13.207762730467206	2.8813112962961895	21.385362086258166	3.5479676354392296	0.0	10.537640980464268	7.621085715113146	0.0	14.120673866798272	27.47558450871594	8.783803369291297	18.463913204836807	0.0	0.0	11.960570782358877	16.492505805362043	0.0	4.971053555148371	20.73035099593789
2R_14751	5.04687283142183	3.640301781017646	10.642826734780758	9.260223865911959	14.385798339878873	10.297203022229086	0.0	2.6793130241406105	5.898269595157521	0.0	7.637377324626724	7.303734947458756	5.506228921467409	0.0	8.467221269659829	51.65956347668862	0.0	0.0	0.0	7.0806485874106055	2.4185697787613294	0.0	8.151952392598027	3.504345388281469	0.0	12.922150504286924	9.839916852702595	0.0	6.029771999246278	4.210349037935244	11.985665144487193	8.367063056278958	6.6536919673303725	7.727228822563507	0.0	7.650085107196817	0.0	6.893105171552154	15.376926921154805	6.648880910231797	0.0	6.702188264468348	0.0	0.0	4.341549716171187	9.578544061302681	0.0	18.04435301972248	3.762439565814474
2R_14752	10.239690679423955	0.0	21.593421779988944	0.0	11.675041563147964	0.0	0.0	0.0	5.98355241113228	4.666512360657941	7.747805821391381	0.0	0.0	0.0	4.294824221434265	104.81301358376655	0.0	0.0	8.351260706316225	4.7886849121946735	0.0	0.0	0.0	7.110029122679286	0.0	0.0	4.991095884941265	14.041683204649107	0.0	0.0	14.590758408167712	0.0	0.0	0.0	10.416927089843913	10.347596460294202	33.67638342583113	0.0	0.0	20.235050344805256	25.876167015132385	13.598189808972629	0.0	0.0	8.808647978239115	4.858519900497512	0.0	7.322102204831415	15.267362044116568
2R_14753	2.3060815983912777	0.0	0.0	0.0	5.258674183064966	18.820518128864087	3.389819017562653	4.897063720593133	2.6951126826612626	2.1018912817753415	0.0	6.674631727194452	10.063905801841695	0.0	7.737901790550475	0.0	0.0	0.0	11.284728752736548	0.0	0.0	5.291789259784519	3.724894213004351	6.405001024800164	0.0	9.447286503134139	4.496180494669778	2.108219102994936	16.531202644992423	1.9238464616615878	2.190657284811735	3.8231853250854484	6.080579844093934	14.123296377374478	18.767976202206174	6.991149205106336	10.112348188372824	6.299371322741991	9.368295813308603	15.190457961926635	5.82757374794578	18.37469681750251	48.29518014102193	0.0	11.902778108410503	26.26050420168067	0.0	9.894067517116737	13.753455555708372
2R_14754	0.0	7.941480816161867	0.0	20.201591683408733	0.0	5.6159519993350715	4.046022698996546	0.0	0.0	5.0175539123624	0.0	15.933423782069003	12.012084156661603	0.0	0.0	112.69764349227458	0.0	0.0	0.0	0.0	15.828653767720835	18.948533257202335	0.0	0.0	0.0	16.91414885465841	10.73310890402615	5.032659443458322	0.0	9.18506435056084	15.688358087819244	13.689841133956921	9.676884004642968	0.0	0.0	5.56300070483219	0.0	0.0	0.0	14.50483047116766	27.82271919781536	29.242245687499818	115.28839391738433	0.0	0.0	15.672016048144432	0.0	0.0	24.62378953554608
2R_14755	0.0	4.364749930382239	0.0	5.551539941664418	0.0	0.0	2.223751174696558	3.2125169942148997	0.0	2.757718440256512	0.0	0.0	3.301005486271118	41.13939673188632	2.538065912556523	0.0	0.0	0.0	4.935254397558431	0.0	8.699651491961232	3.471460429516856	0.0	8.403474332427999	0.0	0.0	0.0	0.0	3.6148715816870602	10.096481981818256	20.119267014864114	5.016086589693146	2.6592760067885997	12.353342660107042	15.389947409471711	9.172511084979647	6.6337896053823915	0.0	6.145684684585025	19.930148814435164	38.22939779523417	8.03597545491657	0.0	0.0	36.43886131681716	8.6135611907387	0.0	21.63531853246769	31.57835853887837
2R_14756	14.612551129316403	4.216004458846316	6.162978740188539	0.0	9.996521210618704	2.981418606675754	0.0	9.309114740424643	0.0	0.0	4.422602683989117	0.0	3.188511156600537	0.0	2.4515716535556615	0.0	0.0	0.0	9.534133628510112	2.7334772235743827	2.8010592485654375	6.706314397384001	4.720579460569945	8.11709395049222	0.0	5.986299754382122	5.69803491869759	10.68703187460692	6.983362139702161	0.0	8.328697025322569	2.422572170847542	12.843255261753248	11.93235547680201	5.946190543297484	5.9066152318612275	0.0	7.983228832867912	5.936247080850498	3.850190622937742	0.0	15.524237992778126	20.401584795106885	0.0	10.056305253112175	19.413383031593895	0.0	20.89801268258594	21.787289818015125
2R_14757	7.788752418407626	0.0	0.0	0.0	2.9601808315266362	2.6485828492606744	1.9081762681644068	0.0	6.068465643078339	2.3663676682238943	3.92887788104615	0.0	5.665112537460557	17.650630480520764	0.0	0.0	0.0	139.12849908175193	0.0	9.713283303448799	4.976716432172084	0.0	0.0	7.2109283060664096	82.98892927683448	7.977013438076838	12.654812650560633	9.49396682143415	3.1018812910029934	6.497759572499402	12.33151451715215	4.304248379235273	11.409476528653075	7.95019994752868	26.41188703952856	5.247220153942945	17.07714429162298	7.092007449444624	5.27354400086908	6.840736035834511	39.3650677013556	27.58232634856889	0.0	0.0	17.867304886797225	7.39120151371807	0.0	29.704043759997266	3.8710057027656015
2R_14758	4.1112166323380075	0.0	0.0	0.0	0.0	8.388171001254033	15.108182138200585	4.365172904498747	4.804770175830565	0.0	6.221459056577949	0.0	4.485411200071766	27.95013695567108	10.34618329298322	0.0	0.0	0.0	6.706031069041944	0.0	11.821099480462678	23.585128161586432	0.0	0.0	0.0	8.421176733130805	0.0	7.516946015172955	0.0	0.0	0.0	0.0	0.0	16.78574051343384	4.18237671921823	4.154540601286661	0.0	0.0	0.0	0.0	10.38923259933405	21.838590974110353	28.699757487049233	0.0	14.146622670670162	7.802746566791511	0.0	23.518482587503453	18.389451810441532
2R_14759	3.904997655048908	2.8166689340851585	8.234844592012859	3.582530577794114	0.0	1.9918549069146447	8.610212659337368	2.0731077294577824	0.0	0.0	2.954695069559431	5.6512356850668075	0.0	13.274077849811775	8.189348213051463	0.0	0.0	104.63096658086928	9.55448396709818	1.8262078356003877	3.7427173737501893	0.0	9.461310807844562	8.134419657963923	62.41145374999219	3.99938489460321	3.806798142054099	5.35492152094765	6.99826792868765	8.144351794298434	5.564316262381995	9.710972330526538	6.8643567076691845	3.985941584033115	5.958882518843477	5.919222735024219	4.280930040613183	5.333512539354656	11.897835664714233	5.144544994576363	4.934053902565263	5.185791346573696	40.890262801719025	0.0	10.07777015226503	11.117040199217362	0.0	19.546444306316236	8.733517668779596
2R_14760	2.6733922085588118	7.71325511321323	0.0	0.0	0.0	5.454558347137912	1.9648731762784006	0.0	0.0	4.873357282635473	4.045615119596475	3.868880543283682	0.0	0.0	2.2425969631648965	0.0	0.0	0.0	4.36071674484705	2.5004725893193815	5.124587694891273	12.269321420640189	4.318192024817513	3.712591923776033	0.0	0.0	7.818492141242624	0.0	3.1940462977010853	2.2302750018288258	2.5395832137612904	13.296416571412616	9.398785535926976	2.7288070610611515	16.317991973179748	16.209386369364907	41.03061880620828	21.908188623661864	21.720939148245954	0.0	0.0	28.401869411044636	0.0	0.0	9.199094625106998	10.147751258321158	0.0	7.646657149127402	31.88818726019087
2R_14761	0.0	0.0	0.0	9.853711794695943	0.0	0.0	3.9470495409976087	11.404120993162088	0.0	4.894815313723398	0.0	7.771831463171622	0.0	0.0	18.01977129306275	0.0	0.0	0.0	0.0	5.022964995961536	0.0	12.323344851552987	0.0	0.0	0.0	11.000265106389062	0.0	9.819102671483265	12.832440409354849	13.440571170512461	10.203061326520409	0.0	9.44016962096775	16.44493413803878	21.853122975171573	0.0	11.774652000160135	44.00930650134815	10.908289645633301	0.0	0.0	0.0	0.0	0.0	18.47919888976973	10.192433137638618	0.0	0.0	24.021446347298866
2R_14762	11.246873369203362	8.112352841919447	0.0	0.0	0.0	0.0	0.0	0.0	0.0	0.0	8.509885082511847	0.0	0.0	0.0	9.434531896265435	0.0	0.0	0.0	9.172696185626018	0.0	0.0	12.904158235949954	0.0	0.0	0.0	11.51872022410822	5.482023349033849	0.0	0.0	0.0	5.341971657635174	4.661465713987381	4.942547824092746	0.0	17.16231430375923	11.365392833437896	12.329604860823421	46.08351561923956	11.422409854341431	7.408461055201925	42.63204565607876	0.0	0.0	0.0	19.350144739082648	32.01844262295082	0.0	0.0	16.769069786160824
2R_14763	0.0	0.0	0.0	0.0	3.3807791884642406	3.024907694941689	6.53790053630398	6.296602730962536	0.0	0.0	4.487113906283934	8.582184500660613	3.23502104381189	0.0	4.974664036064325	0.0	0.0	0.0	0.0	5.5466993256322965	0.0	0.0	4.789437183657674	8.235495645069904	0.0	6.0736201721932055	5.78115050098005	5.421460254055049	3.5426132086333486	9.8946614343697	8.450185312563905	2.457909528282919	2.606119220051064	12.106409284405279	0.0	2.996386657329926	0.0	0.0	12.04567478966746	7.8127044731248825	14.986089162734691	39.37671387147125	0.0	0.0	10.20299366036989	5.627588690797768	0.0	8.481138372316886	8.84203787752186
2R_14764	0.0	4.70169618391531	0.0	5.980103001294095	3.7160464832822506	3.3248836955683294	2.3954184268999743	3.460514149350254	3.809007235590145	5.9412128867284	9.864189834360525	4.716634059003206	3.5558337007694822	0.0	8.20199209984121	0.0	0.0	0.0	0.0	12.193515975944631	3.123746596678083	11.218341839329414	5.264399184649855	0.0	0.0	10.013899292217598	6.35445936895135	11.918198254460686	3.893929364121335	2.7189754030609143	6.192119166094928	2.701657088391736	5.72912906925715	6.653492751019648	3.315601496529892	0.0	0.0	8.90291196444533	0.0	4.293739898976888	16.47223933504864	17.31265970928582	22.75188613136029	0.0	5.607405363819675	9.278503562945367	0.0	9.322201381923133	0.0
2R_14765	7.730245357987663	0.0	8.15075639019301	0.0	4.406917097075571	0.0	0.0	0.0	4.51716069347451	3.5228882046657133	11.698095550044453	0.0	0.0	0.0	3.24228983477291	0.0	0.0	0.0	0.0	0.0	3.704499485074572	8.869336928371236	6.243132554190391	5.367571281346616	0.0	3.958546105186487	7.535851815009909	7.066987979053448	4.617871161394597	9.673425166382911	14.686660106625153	6.407873995565752	3.397131462193324	3.9452400678581294	15.728092732834753	0.0	8.47443263673497	10.558101231074604	7.850895787209321	5.092012668927521	29.302025746713287	20.53135137354741	26.981814257190656	0.0	6.649908896248121	11.003521126760562	0.0	5.527671523647379	5.762891588483438
2R_14766	8.155236558946864	0.0	0.0	0.0	0.0	0.0	2.9969425192418693	0.0	0.0	0.0	12.341230075084043	11.802097704846057	4.44875479353329	55.44343660597458	6.841087021363347	0.0	0.0	0.0	6.651226951835804	0.0	3.908164389900365	0.0	13.172731392199633	0.0	0.0	0.0	3.9750778518997296	18.638787017562954	0.0	23.812245208976265	15.494099072368288	3.3800821224752475	14.335591905838097	4.162140339047952	8.296393640648345	24.723529135442906	17.880675102769178	33.415684431187074	41.41260036343698	37.60371911525969	0.0	0.0	28.465212663603808	0.0	14.031011341266467	11.608469539375928	0.0	0.0	6.079722181015216
2R_14767	0.0	0.0	6.76055728625822	0.0	14.621080088428291	0.0	0.0	0.0	0.0	0.0	4.851429813394603	0.0	0.0	0.0	5.37856491282422	0.0	0.0	0.0	0.0	0.0	3.0726572831810115	7.35657619058829	15.53489759395506	0.0	0.0	0.0	9.375796942740132	8.792455838425141	3.830243603493182	0.0	6.090846189079356	7.972413323922343	14.088570900451284	6.544673944344092	0.0	6.479336101305715	7.029027070189052	0.0	6.511841131914272	16.894060724011865	16.20283355153149	17.029508732732076	0.0	0.0	5.51569546300954	6.0845015576323975	0.0	4.58486773573556	4.77996849044771
2R_14768	0.0	0.0	0.0	0.0	6.750617343956105	0.0	0.0	0.0	13.838982059835606	0.0	17.919412816680822	0.0	0.0	0.0	0.0	0.0	0.0	0.0	0.0	5.537724084005058	0.0	0.0	38.25349828241793	0.0	0.0	12.127584615673811	0.0	5.412687664647192	0.0	4.939325327674842	11.248682498062413	4.9078646567979325	10.407608794637582	0.0	0.0	23.932305081845488	12.981331547102112	0.0	12.026183406512658	0.0	14.961839827519908	0.0	41.33136596031362	0.0	10.186483961890325	0.0	245.17014808276943	0.0	8.827730372865675
2R_14769	0.0	0.0	0.0	0.0	0.0	0.0	0.0	0.0	0.0	0.0	0.0	0.0	0.0	0.0	0.0	0.0	0.0	0.0	0.0	0.0	0.0	0.0	0.0	0.0	0.0	0.0	0.0	0.0	0.0	0.0	0.0	0.0	0.0	0.0	0.0	0.0	0.0	0.0	0.0	0.0	0.0	0.0	0.0	0.0	0.0	0.0	0.0	0.0	0.0
2R_14770	0.0	0.0	0.0	0.0	0.0	0.0	0.0	0.0	0.0	0.0	0.0	0.0	0.0	0.0	0.0	0.0	0.0	0.0	0.0	0.0	0.0	0.0	0.0	0.0	0.0	0.0	0.0	0.0	0.0	0.0	0.0	0.0	0.0	0.0	0.0	0.0	0.0	0.0	0.0	0.0	0.0	0.0	0.0	0.0	0.0	0.0	0.0	0.0	0.0
2R_14771	0.0	15.038283710756659	0.0	0.0	5.942851166046827	5.31728788541032	3.8308496019938807	0.0	0.0	0.0	0.0	0.0	0.0	0.0	0.0	0.0	0.0	0.0	0.0	9.750180865855063	0.0	0.0	16.838078303799342	14.476640492900657	0.0	5.338210322283771	5.0811536454482775	0.0	18.681985895100652	4.348294946585545	14.854029452569598	4.320598800428949	22.905634740334854	0.0	5.302443418951887	0.0	0.0	42.71368589209669	0.0	13.733443475550008	0.0	13.843551258517246	0.0	0.0	8.967588445082937	9.892371003482115	0.0	0.0	0.0
2R_14772	3.165210037007636	4.566122476189954	0.0	0.0	0.0	6.4580209265710105	2.32634638460182	3.3607300043286203	3.6991742703193795	0.0	0.0	4.580629616702075	3.4533010104358755	0.0	2.6551623791104566	0.0	0.0	0.0	5.1629477953696625	2.9604787923141234	0.0	0.0	5.11259990020205	0.0	0.0	3.2417159569577922	3.0856140649694557	5.787268125868452	3.7816476638871555	5.281147149659261	3.006784508565126	7.871263904587688	0.0	9.692458298198172	0.0	15.992824979001421	0.0	17.29239186635056	6.4292226169764914	8.339859273214625	0.0	8.406724034151475	0.0	0.0	5.445715474436178	18.021914648212228	0.0	9.053395113701589	18.87729193920757
2R_14773	0.0	4.30541401506981	0.0	10.952140787579394	0.0	3.044646081205582	2.1935207345837715	0.0	6.975930597861668	2.720229065049109	9.032787211018555	4.319092852290047	3.256130479660581	0.0	7.5106877086093515	0.0	0.0	0.0	0.0	0.0	0.0	10.272804598929163	9.64137925715101	8.28923460523349	0.0	0.0	11.637748316817913	13.642092074844882	14.262919084677167	2.489806731242294	0.0	4.947896179284049	0.0	9.139055295854067	6.072292463465293	9.047816807043546	6.543607582470722	0.0	6.062138128242107	0.0	7.541938836384424	23.78019490247742	0.0	0.0	0.0	14.160775783940549	0.0	12.804720332103226	13.349602048362938
2R_14774	4.573728503476034	3.299023489047242	0.0	0.0	0.0	4.665920119447556	0.0	4.856254856254856	10.690613641223006	4.168751042187761	0.0	9.928514694201748	12.4750499001996	0.0	3.8367096378146104	0.0	0.0	0.0	0.0	6.416837782340863	2.191828862002455	0.0	0.0	0.0	0.0	0.0	0.0	2.0906506104699782	2.7322404371584703	3.815628815628816	8.689607229753216	7.582650894752805	14.069786139250684	9.337068160597573	9.305788200260563	18.487705675725646	10.028078620136382	0.0	9.29022668153103	9.038322487346349	11.55802126675913	0.0	0.0	0.0	11.803588290840416	10.850694444444445	0.0	9.811616954474097	17.048554282596836
2R_14775	0.0	0.0	6.55012681045505	5.699203992178412	0.0	6.337412725904999	11.41450093633151	0.0	0.0	0.0	0.0	8.990166106804073	0.0	0.0	2.605575305816374	0.0	0.0	0.0	10.13305203980871	11.620758858794996	5.9540342601085365	14.255187819227114	5.017118408008124	12.940494430411198	0.0	3.1811745723626554	3.0279879958443896	8.518780076617908	0.0	0.0	2.950630638286321	5.1495082477098855	5.460018875285252	0.0	0.0	0.0	20.430720448495176	0.0	0.0	8.184106383562058	15.698500871659263	0.0	43.366356814047236	0.0	16.0320384255897	11.790228258819091	0.0	0.0	18.52474489110692
2R_14776	6.227466948757081	5.989150055758988	0.0	0.0	4.733602328174969	4.235328398893394	3.0513499477303756	0.0	0.0	1.8920201401759884	0.0	3.0040891661729945	2.2647594372525752	0.0	1.741320561791805	0.0	0.0	0.0	0.0	1.9415545483633472	7.958228848420411	4.763410907067758	3.3529683157906027	2.882734954429726	0.0	0.0	2.0236213270261105	0.0	2.4800972198110163	1.7317528663973443	7.887691887824401	1.7207225933629666	1.8244805886212254	0.0	6.335256717272698	2.097697315702607	22.756608063849583	0.0	4.216441761663099	10.93896821464006	10.491396006135368	11.026671312570846	14.490989502727205	0.0	3.5714336734766765	17.728819969742812	0.0	8.906157598614914	15.475238380572016
2R_14777	2.484596742494903	3.5842717852935175	0.0	4.558847195192057	2.8328756350598954	2.5346781997904326	5.478340376957298	5.276148327302696	0.0	0.0	0.0	0.0	0.0	0.0	4.168448678476715	50.86444117781699	0.0	0.0	4.05276209921729	0.0	2.3813441687668138	0.0	0.0	3.45040797623911	0.0	15.267909830778121	0.0	6.814252781975483	5.93696428173864	2.0727725571546305	4.7204747287025155	2.0595701841791234	4.3675207571883385	2.53609818757743	2.5276020462455127	5.0215588073496535	5.447575529272819	0.0	5.046750573941709	6.54654412845367	0.0	13.198061996576422	0.0	0.0	12.824179220469443	9.431115135053568	0.0	3.5533243836936523	3.7045296766167866
2R_14778	5.759154463978217	0.0	0.0	0.0	3.283222601179071	8.81286066632277	0.0	12.229812859403626	0.0	2.6246071619230396	4.357632655053285	0.0	3.1416704890324283	0.0	2.4155569597993347	0.0	0.0	0.0	0.0	2.6933212097967942	11.039641697389069	6.607795612952337	0.0	0.0	0.0	2.9491791549657984	2.8071641073751503	0.0	13.76154679786008	9.609138675245706	5.470896472037701	2.3869834925769586	7.592749228197041	5.878531895444432	2.929419160627669	2.9099221945003637	6.3135856999809326	0.0	40.94328652930779	3.7936295854549207	0.0	15.296179932023776	0.0	0.0	0.0	0.0	0.0	0.0	17.173779760013602
2R_14779	3.6541106552405065	5.271409037092797	7.705775016028013	6.7047226725560956	4.166326416675972	0.0	0.0	7.759661554601634	0.0	6.661120173935171	5.529725592897178	5.288156960959652	0.0	0.0	9.195842008077628	0.0	0.0	0.0	5.960420424215043	0.0	7.004513007730882	0.0	0.0	5.074534766652594	0.0	11.227301203791235	7.124440464257039	6.681173721874765	4.365763681211937	0.0	6.942429211520545	3.0290216623513206	9.635006677059627	3.729854125405156	7.434717603403912	0.0	24.035341566238998	0.0	0.0	0.0	18.468209747151743	48.52616336624054	25.50877246685135	0.0	0.0	20.80559254327563	0.0	5.225894516364367	5.448273006422425
2R_14780	3.768262412750594	5.436084019027382	0.0	0.0	4.2964794217969855	0.0	1.3847870342943893	2.000516933575636	2.201980152672092	3.4346043601958893	0.0	5.453355135847167	2.0556209928238274	12.809280067223103	3.161037806644375	0.0	0.0	0.0	0.0	1.762262350110776	5.4174966723026685	0.0	0.0	0.0	0.0	5.789016961240794	1.8367506998479355	3.444944363287297	4.502146961332186	3.143669467047428	0.0	6.247292189291704	6.6239981823748995	5.7695580806988085	0.0	0.0	0.0	10.293514416838955	0.0	4.964406446877501	14.283857384254333	0.0	0.0	0.0	6.483261677083648	3.5759240187664494	0.0	10.778295315591182	5.618473090042213
2R_14781	3.9457039569886705	2.846030328437592	0.0	0.0	2.249396936681276	4.025236623534915	2.8999889510420966	6.284154379050137	4.611335862497343	5.394501708079057	2.985495269781295	0.0	2.1524169489920233	0.0	0.0	0.0	0.0	0.0	0.0	7.380978038637944	1.890866020419084	0.0	12.746582641193896	5.479476074415669	0.0	4.0410751037849115	5.76972119553239	0.0	0.0	4.9375498692536794	9.370532598583624	1.6353668356763778	3.4679559139572396	14.096220803202662	0.0	1.9936418773248357	4.3255551201163405	5.389109902273881	12.02186055122635	5.19817253046519	14.956461739875223	0.0	0.0	0.0	6.788548262165588	11.232925952552119	0.0	8.464371204434878	11.76607628417898
2R_14782	6.180714193886532	4.458139850063841	13.033867200533868	17.010968672600093	7.047097159737961	0.0	2.271331436317318	3.281253281253281	7.22338759542095	0.0	9.353207027625633	0.0	3.371635108162054	0.0	2.5923713769017636	0.0	0.0	0.0	0.0	0.0	0.0	3.545737172941203	4.991693821481055	0.0	0.0	0.0	0.0	11.300814110648531	7.38443361394181	5.156255156255156	5.87135623631974	5.123412766724869	2.716174930357275	3.1544149191208013	6.287694729905785	9.368769768104212	0.0	0.0	0.0	24.427898614449592	7.809473828891305	0.0	21.5732974353664	0.0	5.3169316625407275	17.59572072072072	0.0	8.839294553580268	4.60771737367482
2R_14783	8.496090099336286	0.0	0.0	0.0	0.0	0.0	0.0	0.0	9.929362515067808	0.0	0.0	0.0	9.26938692274893	0.0	0.0	0.0	0.0	0.0	0.0	0.0	0.0	29.244098540914443	0.0	0.0	0.0	0.0	0.0	0.0	20.301476932446835	7.087855385069008	0.0	7.042709809367931	0.0	0.0	0.0	8.585621830832341	0.0	0.0	0.0	0.0	0.0	0.0	0.0	0.0	29.234893599604746	8.062435500515997	0.0	12.150609231546872	63.33828216444645
2R_14784	0.0	0.0	0.0	0.0	6.034544144500781	0.0	15.55982499864824	0.0	6.185504517583225	0.0	0.0	0.0	5.774372181384579	0.0	4.439779715889617	0.0	0.0	0.0	0.0	4.9503088002629605	5.0726993913267995	0.0	17.097875076085543	7.350001176000188	0.0	5.420574223109751	20.6382055493039	4.838535646217887	6.323410847811309	8.830770643692533	5.027738030715457	4.387261848458711	0.0	10.80470761110616	5.3842554678460335	0.0	11.604333986657338	0.0	0.0	20.918007685276027	26.74951884302981	0.0	0.0	0.0	0.0	5.022500803600129	0.0	0.0	7.8913269581933285
2R_14785	0.0	0.0	0.0	0.0	0.0	0.0	0.0	0.0	0.0	10.198779308104614	0.0	0.0	0.0	0.0	9.386445597099964	0.0	0.0	0.0	9.125944421173287	0.0	0.0	12.838387806612799	0.0	0.0	0.0	0.0	0.0	5.114741554666614	0.0	4.667435860096411	0.0	13.913120907803314	24.586782244212642	5.710745052353255	11.383227156282034	5.653732622546069	12.266762838087319	0.0	11.364191659365176	0.0	28.2765046281569	0.0	0.0	0.0	0.0	42.47366632687734	0.0	8.001318617308133	16.683600521195682
2R_14786	6.817980377852472	0.0	0.0	0.0	0.0	0.0	0.0	0.0	0.0	0.0	0.0	0.0	0.0	0.0	0.0	0.0	0.0	0.0	0.0	6.37698164704682	0.0	15.645289985449882	0.0	0.0	0.0	6.982776980577406	0.0	12.465991217709187	8.145809998981774	0.0	12.953451771060696	5.651665263169793	5.992455498527355	0.0	20.807973615489455	13.77965640426756	0.0	18.62422825854154	27.697570230651518	17.964367676713238	51.688045416562574	18.108396863625664	0.0	0.0	23.46054815570766	12.939958592132506	0.0	0.0	10.165597584654014
2R_14787	0.0	0.0	0.0	0.0	24.412830732824354	7.28101969224586	0.0	0.0	8.34118099445228	0.0	0.0	20.65750781628452	0.0	0.0	0.0	0.0	0.0	0.0	0.0	6.675513947818843	0.0	0.0	11.528281179389278	9.911510038377367	228.1386170237036	0.0	0.0	0.0	0.0	5.954167202541716	0.0	0.0	18.818959725544293	29.140394779498276	0.0	0.0	31.296994393143454	0.0	0.0	0.0	0.0	18.956124155030764	0.0	0.0	0.0	6.7728651928912	0.0	61.242862654714784	31.92447095830877
2R_14788	10.53449943219048	0.0	7.405037795312907	0.0	0.0	0.0	5.161720576966802	0.0	0.0	0.0	10.627828330814538	5.081773355957388	0.0	0.0	5.891300787431263	0.0	0.0	0.0	5.727800049373636	6.56873989235149	6.731144297896215	4.028937440271003	5.671943843218397	0.0	0.0	3.5963758601182416	0.0	3.210212069819544	8.390757580525051	2.929465501442469	6.671483477737593	8.732419456529142	15.431627243488547	3.5842872017649032	7.144559078894865	3.548503968469413	0.0	0.0	0.0	4.6261407484818164	0.0	0.0	24.51322856379445	0.0	6.041503923654723	26.658136063126467	0.0	25.109704298078306	10.47128094132627
2R_14789	0.0	5.483141533042508	0.0	0.0	4.333671937567389	0.0	5.5870978267306874	0.0	4.442083230425071	0.0	0.0	16.501686472357477	4.1468309917561	0.0	6.376802722129546	0.0	0.0	0.0	0.0	0.0	0.0	8.72192412623764	6.139368578220466	15.835078710897912	121.49487291636294	3.892753095127986	3.7053011001780027	13.899062230271324	13.623359520457745	0.0	0.0	3.1506859673488115	3.3406694434311084	3.8796682107746143	0.0	3.8409360822144687	0.0	10.382620324186936	7.720409984651825	5.00738087941626	0.0	0.0	26.53336305069995	0.0	26.15753637859372	10.820637119113574	0.0	5.435798866744652	5.667109456818893
2R_14790	3.8354117429568415	11.065906881500183	0.0	0.0	0.0	0.0	0.0	4.072331116356273	4.482437585418451	6.9916160036692006	0.0	0.0	8.369006222356125	0.0	9.652099717772604	0.0	0.0	0.0	0.0	0.0	0.0	8.801158936608772	0.0	0.0	0.0	19.640585148025195	7.477924232923879	7.012664521492589	4.582373898798272	0.0	10.930323559438007	12.717234205036151	3.3710179429172045	27.404392924185746	15.607191950122536	3.8758292821227758	0.0	20.953883645179506	7.790546483464175	15.158612138107083	38.76904408137234	10.186764133625896	0.0	0.0	13.197582994650359	0.0	0.0	27.425903436685108	17.15577789443707
2R_14791	6.078044522891738	0.0	0.0	0.0	0.0	6.200558298269176	0.0	0.0	0.0	5.539868494601675	0.0	8.79602630715548	0.0	0.0	5.098617458889847	0.0	0.0	0.0	0.0	0.0	11.65091753888348	20.92102730612484	19.63510127785239	0.0	0.0	12.449912445990723	11.850398203005614	0.0	7.261768603743441	20.28241230899038	5.773825401829379	5.038306242360668	5.342111490935237	6.204032000397058	6.183247973595058	12.284189817757902	0.0	33.205988367942275	37.037448564243306	24.022119567697935	0.0	16.14314449082908	0.0	0.0	10.457221077156515	5.76781100036914	0.0	8.692462418138735	0.0
2R_14792	0.0	5.607405363819675	24.59080893925087	0.0	4.431885465897528	0.0	2.856858803753227	0.0	0.0	3.5428479112077285	5.88218685590054	11.250441579832009	4.240810164373802	26.42594393471735	0.0	0.0	0.0	0.0	19.02100172203469	7.271204285938655	0.0	4.459794064549276	6.278504410021498	16.193947350238375	0.0	15.923896513781338	15.157095718575173	0.0	4.644034737379836	9.728232107835508	0.0	3.2220896153340535	0.0	7.935185405607003	3.954300934954913	3.9279827922929837	8.522446419379362	0.0	15.790753566341694	10.241725198126174	19.645361926502773	0.0	54.26937145213984	0.0	6.687585433903919	11.065864022662891	0.0	5.558989775906005	17.38662759698261
2R_14793	6.118700339098373	0.0	12.90309261323754	5.6134300190519815	3.488195249636181	3.1210168023060567	4.497084315384121	3.248331007528332	3.5754560672986644	2.7884622355770974	0.0	4.427431301762207	0.0	0.0	2.566360961748903	0.0	0.0	0.0	0.0	2.861466123674855	8.796637573254	3.510161214684268	4.941609936984589	29.74005492563287	0.0	0.0	2.9824162701544235	5.5937140079464305	14.62068461355703	5.104520154687379	0.0	2.5360036437300355	2.688922339082787	6.245530542205734	3.112303745906542	9.274768733641626	6.707744896412295	0.0	6.214198449184635	4.030467106954894	0.0	8.125562695216644	0.0	0.0	5.263584522113898	5.806391675956894	0.0	4.375302989732039	9.122972191356167
2R_14794	0.0	0.0	0.0	0.0	0.0	0.0	0.0	0.0	0.0	11.854268366410695	0.0	0.0	14.189630218236513	0.0	0.0	0.0	0.0	0.0	0.0	0.0	12.465377414231972	0.0	0.0	36.122991561669174	0.0	0.0	0.0	0.0	0.0	10.850129333541657	0.0	0.0	0.0	0.0	0.0	0.0	0.0	0.0	0.0	17.134260639519145	0.0	34.543268898622415	0.0	0.0	0.0	0.0	0.0	0.0	0.0
2R_14795	3.2944022834161104	0.0	0.0	0.0	3.7561958450464035	3.3608068087257297	2.4212992982590373	6.995805315133046	0.0	3.002701831107631	4.9853828574619214	14.30278227255954	7.188504144172638	0.0	0.0	0.0	0.0	0.0	0.0	12.325258645552676	0.0	7.5596989425493115	0.0	9.150001464000233	0.0	0.0	6.423114992385397	3.011741575707051	0.0	5.496704176175965	3.1295104068739064	16.385079964651922	2.895514211473301	3.3626896136605904	0.0	6.65823733819651	0.0	8.999101889631413	26.766559466596	8.680261692529506	0.0	8.749855627382148	0.0	0.0	17.003968726300716	3.1262505002000798	0.0	0.0	4.911948412752989
2R_14796	0.0	0.0	0.0	0.0	0.0	0.0	0.0	0.0	0.0	0.0	0.0	14.008486341025392	0.0	0.0	0.0	0.0	0.0	0.0	0.0	0.0	9.277582484666475	22.21244874477452	0.0	0.0	0.0	0.0	0.0	17.698629506624155	46.26015554977303	0.0	9.195351565876418	16.04793840159324	0.0	0.0	0.0	9.781854854881292	0.0	0.0	39.32371082129536	12.752483227296436	0.0	0.0	0.0	0.0	0.0	0.0	0.0	27.68710251703449	0.0
2R_14797	0.0	21.993489926981614	0.0	0.0	0.0	0.0	0.0	0.0	0.0	0.0	0.0	0.0	0.0	0.0	0.0	0.0	0.0	0.0	0.0	14.259639516313028	14.6121924133497	0.0	0.0	0.0	0.0	0.0	0.0	0.0	0.0	0.0	0.0	0.0	0.0	15.561780267662622	0.0	30.812842792876072	0.0	0.0	0.0	0.0	0.0	0.0	0.0	0.0	52.460392403735185	14.467592592592593	0.0	0.0	22.731405710129117
2R_14798	3.859686500823657	0.0	0.0	0.0	0.0	7.874970665734271	8.510305128480075	0.0	4.510807443554011	3.517933368934819	0.0	5.585662275218986	4.2109873080842535	0.0	0.0	0.0	0.0	0.0	6.295746467771445	7.220070641171153	11.097867655708631	8.856862474182245	12.468703554079262	0.0	0.0	15.811914119169654	3.762626433654737	0.0	0.0	3.2199399288006885	0.0	6.39886151455933	3.3923534995179465	7.87938241400639	7.852985823004693	3.900359847199503	0.0	21.08650316192115	15.679707479377265	15.254552721259659	0.0	0.0	0.0	0.0	13.281112000945615	7.325363338021566	0.0	22.07958808320472	17.264358767186668
2R_14799	0.0	0.0	0.0	0.0	7.494397937541687	6.705513944116247	4.8309995579635405	0.0	3.840939032774733	0.0	4.973441820677581	0.0	7.1712861701746204	0.0	5.513834210032973	0.0	0.0	0.0	0.0	0.0	3.149933693895744	11.312387818820795	0.0	0.0	0.0	0.0	6.407730285816809	3.004527823429909	0.0	0.0	3.1220145735640292	0.0	5.7771576961850535	10.063905801841695	10.030190874532343	6.642289464332566	21.617414989515556	8.977547154566428	13.351223973457767	4.329735323279688	0.0	8.72889788935249	0.0	0.0	0.0	9.3562874251497	0.0	14.100527359723255	9.800366533708361
2R_14800	0.0	0.0	0.0	0.0	15.394396747471855	0.0	9.923455426567173	0.0	7.889751764740226	0.0	0.0	19.53951231331217	0.0	0.0	5.663040055814922	0.0	0.0	0.0	11.011748434404668	0.0	19.41103051219886	7.745669396240562	0.0	0.0	0.0	13.828131535952796	0.0	30.858311593652815	0.0	0.0	6.412994265500528	0.0	17.800467440274982	6.890825210773117	0.0	13.644063229317819	0.0	0.0	0.0	0.0	0.0	0.0	0.0	0.0	11.614847026657236	6.4063140631406315	0.0	9.654727630478815	0.0
2R_14801	4.420841082699348	0.0	0.0	8.111553325959932	5.040533449736053	0.0	1.6246011401125882	0.0	0.0	0.0	3.345005171377995	0.0	0.0	15.02756054604144	0.0	0.0	0.0	0.0	0.0	2.0674467281001574	0.0	2.5361374221279007	10.711133580689111	3.0696541359291967	0.0	4.52769671314121	2.154834792048746	4.041531586893233	2.640909000878102	14.752330499410643	0.0	14.658366610879368	0.0	0.0	0.0	2.233713935850863	0.0	0.0	0.0	8.736195718739925	27.929169392088117	5.870825402826685	0.0	0.0	15.212034849250637	4.195193985769903	0.0	6.322427356890276	3.295733409442804
2R_14802	2.194511876917729	3.165796230992955	4.627778518222341	8.053173493945826	5.004256119829916	2.238746158871278	3.2258173777685375	0.0	0.0	4.000400840164184	6.6418615278141235	3.175854360400399	0.0	0.0	0.0	0.0	0.0	0.0	0.0	0.0	4.206628763539298	10.071538135375572	0.0	0.0	0.0	0.0	0.0	8.024888388849176	7.865706176545775	5.492308571077063	4.169343732788428	3.6382171426242973	0.0	11.200001792000288	2.2324961695946968	6.652912878109987	4.811553116418896	5.994603657787261	0.0	5.782213506499064	5.5456319552622775	11.657144722286011	15.319542681011887	0.0	0.0	12.49500199920032	0.0	9.415386121846396	3.272013616811868
2R_14803	0.0	0.0	4.5965345806489575	7.9988033790144994	0.0	4.447263020919036	1.6020193133040335	4.628678179115034	12.737029755229951	5.960088860951524	3.2985098651833047	0.0	2.37808735190461	0.0	1.8284557447885355	0.0	0.0	0.0	0.0	4.077418765585933	0.0	0.0	0.0	0.0	0.0	0.0	10.624413797968696	0.0	2.6042005755283273	3.636818569304669	2.0705974336187167	5.420481179727979	1.9157770755816201	4.4497544847963	6.652271151893969	11.013327447811145	0.0	0.0	13.28229390528662	2.871587764049674	0.0	0.0	30.432228947744818	0.0	11.250441579832009	10.342202806460154	0.0	12.46909223761601	9.74976893047635
2R_14804	0.0	0.0	0.0	0.0	0.0	4.8456115476737915	8.727573844438675	0.0	2.77558121364509	0.0	0.0	0.0	0.0	0.0	1.9922334770132115	0.0	0.0	0.0	3.8738864029298976	0.0	9.104957626665325	0.0	0.0	9.894354676995494	75.91458091355607	7.29701705239915	0.0	0.0	5.674926048619929	3.9625742784548494	0.0	1.9686674759202438	16.699010562750395	4.848326175991816	2.4160419386223873	9.599847170433046	20.82854927592152	6.4874529416382245	9.648006938846589	12.51520205950165	6.001568810086957	25.231085201590062	0.0	0.0	16.34421572076561	4.507428241742391	0.0	0.0	10.623071469900236
2R_14805	0.0	0.0	0.0	0.0	0.0	2.4082168358438993	0.0	7.519362358072035	2.7588680364446465	4.3032268822583335	3.5723216518415315	3.416263120585547	5.150988345888867	0.0	3.960474464840888	0.0	0.0	0.0	3.850559775127309	4.415888366342099	2.2625330188412436	2.7084856856531516	3.8130099900861745	0.0	0.0	0.0	0.0	0.0	11.281508901815616	0.0	4.484958570195208	9.784065670648781	0.0	7.228697930785217	4.802987458199	0.0	10.351565027237555	6.448388708871371	0.0	12.43984170301433	5.965430331230519	6.269789021599423	0.0	0.0	12.184349203448171	8.960573476702509	0.0	3.3760402423996894	17.598507646551575
2R_14806	2.3535481149962436	0.0	0.0	0.0	0.0	2.400988054604231	5.18938846170612	0.0	2.75058670014314	2.1451549102166863	3.5615985594046147	6.81201694284854	0.0	0.0	3.9485862481797014	0.0	0.0	126.12249016244576	0.0	4.402633126820489	0.0	0.0	7.603128839580064	6.536836380370665	0.0	2.4104354499849103	6.883089350759481	6.454838934555679	5.6238225121615155	3.92689071934355	4.471496001588275	5.852818014817775	0.0	7.206999437854044	9.577140514847919	4.756699573514316	10.32049257646969	12.858064964087424	4.780562614853017	12.402500840269433	0.0	0.0	32.85949935266786	0.0	8.098516837626356	8.933676386506574	0.0	10.0977189925977	7.018272774996983
2R_14807	2.124844833206055	6.13058952668477	4.48086491446925	0.0	2.4226954230922604	2.167674852240444	9.37023143066099	0.0	4.966603317641351	3.8734039880954803	3.215504390449695	0.0	4.6364877677861465	0.0	0.0	0.0	0.0	0.0	0.0	3.97481240872837	2.0365424966341044	2.437951691499643	3.432151849380703	0.0	0.0	0.0	4.142822136010094	3.885065013649205	5.077334145706796	10.635899137641298	0.0	0.0	3.7351348635807353	8.675556943644667	6.484869825965548	2.147236431559308	0.0	0.0	4.316017041361686	0.0	0.0	0.0	0.0	0.0	0.0	6.049167634533489	0.0	6.077656650080741	6.33628033731822
2R_14808	2.1702151855165046	0.0	0.0	7.964012221573155	0.0	2.2139597245302753	1.595051257769694	2.3042727669062186	5.07265178705718	1.978055061536304	0.0	0.0	0.0	0.0	3.6410055874871747	0.0	0.0	0.0	10.619871265920516	0.0	6.240082169402006	7.470022798509581	0.0	3.0138201737889263	0.0	13.336027210829922	6.346921457481656	3.9680201384958074	12.964367436101874	1.8105000311406005	0.0	3.5979363676169895	3.8148886329098617	0.0	4.415557864892319	4.386169792580223	4.758281670290098	5.928233985024096	0.0	2.859097663059343	0.0	5.764040915468034	0.0	0.0	11.201507274818901	2.0594437854224332	0.0	24.829714712785382	0.0
2R_14809	2.507297489342732	0.0	0.0	4.600499522238125	8.576275392207368	2.557836520482899	1.84279791269966	7.986531513256045	0.0	2.285290658120289	11.382797405936358	0.0	2.7355066021451844	0.0	6.309801140307263	0.0	0.0	0.0	12.269371599594786	0.0	2.403101538970257	2.876760721399533	0.0	0.0	0.0	0.0	0.0	0.0	5.991207902403223	2.091710634424202	4.763603780586505	4.156775273505421	6.611137518932646	0.0	0.0	5.0674387416333415	0.0	0.0	5.0928606751197965	3.3031786157501504	0.0	6.659323652452562	0.0	456.82960255824577	4.313782838132632	4.75864169331506	0.0	0.0	7.4767529060269355
2R_14810	0.0	0.0	23.38196782641227	0.0	12.64206520777234	0.0	0.0	0.0	0.0	0.0	0.0	0.0	0.0	0.0	0.0	0.0	0.0	0.0	0.0	10.370646920954929	0.0	0.0	0.0	15.397881251539788	0.0	0.0	0.0	0.0	0.0	9.25000925000925	10.532857248185715	0.0	0.0	11.317658376481907	11.279743273043106	0.0	0.0	0.0	0.0	0.0	0.0	0.0	0.0	0.0	0.0	0.0	0.0	63.42863485720629	0.0
2R_14811	0.0	21.603428031960114	0.0	0.0	0.0	0.0	16.509759744472944	0.0	0.0	0.0	0.0	10.836032408405726	8.169200480348989	0.0	6.281107183325419	0.0	0.0	0.0	0.0	0.0	0.0	0.0	0.0	0.0	0.0	7.6686704902657725	0.0	6.845240743694336	0.0	6.2465956053950595	0.0	6.206808372239677	0.0	0.0	7.617289113446572	15.133183363486202	0.0	0.0	0.0	9.864472018931895	0.0	0.0	0.0	0.0	0.0	14.21100500227376	0.0	10.708449609248675	22.328256632050426
2R_14812	0.0	0.0	0.0	0.0	0.0	0.0	0.0	0.0	0.0	0.0	0.0	0.0	0.0	0.0	20.92750711535242	0.0	0.0	0.0	0.0	23.33395557214859	0.0	0.0	0.0	0.0	0.0	0.0	0.0	0.0	0.0	0.0	0.0	0.0	0.0	0.0	0.0	0.0	0.0	0.0	0.0	0.0	0.0	66.260270341903	0.0	0.0	0.0	0.0	0.0	0.0	0.0
2R_14813	2.3246396459852776	0.0	4.902191475677287	0.0	0.0	0.0	1.7085491871662668	4.9364725349477565	2.7168014336017805	2.1188061205528643	3.517851690187023	0.0	0.0	15.804079981287968	0.0	0.0	0.0	0.0	0.0	2.1742779440375646	8.912137685397528	2.667187301627944	3.7548700664762196	0.0	0.0	2.380828237765697	11.330908065770934	6.375554593555207	2.777372744252574	9.696642479361664	8.83314584981267	3.853952170141197	2.043170976838001	7.118476361319623	2.3648762897739672	9.396546722096895	0.0	31.75032559958902	0.0	0.0	0.0	0.0	32.455888390691	0.0	15.998086628839191	2.205986164054779	0.0	0.0	17.330169537582552
2R_14814	0.0	0.0	0.0	0.0	0.0	0.0	0.0	0.0	0.0	15.439818674769484	0.0	0.0	0.0	0.0	0.0	0.0	0.0	0.0	0.0	0.0	0.0	0.0	0.0	0.0	0.0	0.0	0.0	0.0	0.0	0.0	0.0	0.0	0.0	0.0	0.0	0.0	0.0	0.0	0.0	0.0	0.0	0.0	0.0	0.0	0.0	16.075102880658434	0.0	48.45242940481035	0.0
2R_14815	0.0	0.0	0.0	0.0	0.0	0.0	0.0	0.0	0.0	0.0	0.0	0.0	0.0	0.0	0.0	0.0	0.0	0.0	55.77913692941429	0.0	0.0	0.0	0.0	23.744396322467896	0.0	17.511325449734613	0.0	0.0	0.0	0.0	0.0	0.0	0.0	0.0	0.0	0.0	0.0	0.0	0.0	22.525414298682488	0.0	0.0	0.0	0.0	0.0	0.0	0.0	0.0	25.493165282387793
2R_14816	0.0	0.0	11.36942443425744	9.892429719233059	3.073586580475103	2.7500511509514074	1.9812792882610786	5.724465449416333	6.300951065553835	4.914048379789108	4.07939481362061	3.9011845556784857	0.0	0.0	2.2613219869241314	0.0	0.0	144.45856928232982	0.0	15.12810479137335	2.583688245975389	6.185883319394476	0.0	0.0	0.0	0.0	2.6279247488492317	2.4644211518310155	3.220715643015878	4.4977942816842615	12.803939925962496	4.469145910463343	16.58520959440159	2.751591795853901	0.0	13.620608307263488	0.0	22.09111554242525	0.0	3.5514037278374646	13.624386561995045	0.0	0.0	0.0	9.27590435429502	15.348722986247543	0.0	19.276261207218266	16.077222113254383
2R_14817	0.0	0.0	0.0	0.0	0.0	0.0	0.0	0.0	0.0	0.0	0.0	0.0	0.0	0.0	0.0	0.0	0.0	0.0	0.0	0.0	0.0	0.0	0.0	0.0	0.0	0.0	0.0	0.0	0.0	0.0	0.0	0.0	117.65674820279317	0.0	0.0	0.0	0.0	0.0	0.0	0.0	0.0	0.0	0.0	0.0	0.0	0.0	0.0	0.0	0.0
2R_14818	0.0	0.0	0.0	0.0	0.0	0.0	0.0	4.680727572293837	0.0	0.0	6.671203084764306	0.0	0.0	0.0	0.0	0.0	0.0	0.0	0.0	4.123269257729068	4.225212264101118	5.058015437063114	7.120681306787434	0.0	0.0	4.5149682484857925	4.297554047114085	4.030169851508392	0.0	0.0	4.187762520362996	0.0	0.0	8.999583769250673	4.484717204944849	8.909737675048504	9.665617947119404	0.0	8.954435355692558	5.807757421588016	0.0	0.0	0.0	0.0	7.584635046323159	4.183400267737618	0.0	25.218613858889245	0.0
2R_14819	4.583276997220243	0.0	0.0	4.204798937026829	2.6128694270761206	2.3378305400154766	8.421471045719324	0.0	0.0	6.266181107255088	0.0	0.0	5.000437538284601	0.0	0.0	0.0	0.0	0.0	7.476034636468471	0.0	4.392809410276318	0.0	3.701565021691171	0.0	0.0	2.347029423534368	4.468020700339904	4.190030451046304	2.7379444881755024	0.0	6.530811279146466	3.79924053181769	6.042496880560985	4.67828049800296	6.993911799778292	6.947363301942829	10.04901406610744	12.51983611534525	4.654810863397594	3.019063878863081	11.582150747483054	0.0	0.0	0.0	3.9427434791951286	6.524008350730688	0.0	6.554733664784366	3.4168292507918503
2R_14820	11.494186815018306	0.0	0.0	0.0	6.552693484656868	0.0	4.223962964292729	6.10210034293804	6.716615900244822	10.47644240968652	0.0	0.0	0.0	0.0	0.0	0.0	0.0	0.0	0.0	0.0	0.0	13.187914595065083	0.0	7.9811007534159115	0.0	5.886005727083573	0.0	15.761973188883607	0.0	9.58901482461692	0.0	4.763969148535795	0.0	0.0	11.693137005563011	0.0	12.600727061951476	15.698956804320355	0.0	0.0	14.523168083885821	0.0	0.0	0.0	9.887822652012913	10.907504363001747	0.0	0.0	25.70672059365387
2R_14821	0.0	0.0	0.0	0.0	0.0	4.4936630363860885	3.2374676010429826	9.353941938211602	5.147968045532748	12.044545547251957	0.0	6.374648278781218	0.0	0.0	7.390130923559442	0.0	0.0	0.0	0.0	8.239920105734654	8.44364248604477	5.053956034625664	0.0	0.0	0.0	0.0	8.588209933638902	0.0	0.0	0.0	4.18440155525837	0.0	7.743060475625232	0.0	0.0	8.902587002757132	0.0	12.032507020967847	17.89449762092654	11.606192600123721	0.0	0.0	30.749740164695606	0.0	0.0	12.540128410914928	0.0	0.0	6.567661360871975
2R_14822	0.0	0.0	0.0	0.0	0.0	0.0	0.0	6.511179695537237	0.0	0.0	0.0	0.0	0.0	0.0	5.144191693159254	0.0	0.0	0.0	20.005701624963113	0.0	0.0	14.07202060143816	19.81061056301755	8.516146613980105	0.0	6.280598289793085	0.0	0.0	7.32667826724059	0.0	5.825435014359697	5.0833413819571875	0.0	0.0	0.0	0.0	26.89093708192996	16.751400835894902	0.0	8.078947474722993	0.0	0.0	0.0	0.0	0.0	11.638733705772811	0.0	8.77016040623383	0.0
2R_14823	0.0	0.0	0.0	0.0	0.0	0.0	0.0	0.0	0.0	0.0	0.0	0.0	0.0	0.0	0.0	0.0	0.0	0.0	63.04613716317602	0.0	0.0	0.0	0.0	0.0	0.0	19.792730525932434	37.67925907504955	0.0	0.0	0.0	0.0	0.0	16.98565731096662	0.0	0.0	0.0	0.0	0.0	0.0	0.0	0.0	0.0	0.0	0.0	0.0	18.339201877934272	0.0	27.638357618236892	0.0
2R_14824	6.364678242177704	0.0	4.473936634740655	3.8927303649707206	4.837898939193899	6.492969628918128	1.559290541515097	0.0	0.0	3.867414959895873	0.0	0.0	9.258637730337547	0.0	3.559375002224609	0.0	0.0	113.69062507105663	6.921183979258596	3.9686665835892456	0.0	2.4341821488765274	3.426845081929012	2.946250954585309	0.0	8.691357509647949	0.0	1.9395289776296667	5.069483609725804	3.5398179967178804	12.092224981488817	8.793178463184544	3.7293596260645687	0.0	8.63312395849453	2.1439163906910292	4.651601988466818	0.0	4.30934364817829	5.589994580500253	0.0	0.0	14.810272997762167	0.0	0.0	4.026542971266589	0.0	3.034129711472469	12.652966456353274
2R_14825	26.323617286193	0.0	0.0	0.0	0.0	0.0	0.0	0.0	15.382177901040295	0.0	0.0	0.0	14.359769669294502	0.0	11.04089104407082	0.0	0.0	0.0	0.0	0.0	0.0	0.0	0.0	0.0	0.0	0.0	0.0	12.032521499107787	0.0	0.0	0.0	0.0	0.0	0.0	0.0	0.0	57.71556040366263	0.0	0.0	34.67941481955433	0.0	0.0	0.0	0.0	0.0	12.490007993605115	0.0	18.823245955825605	0.0
2R_14826	0.0	0.0	0.0	0.0	0.0	0.0	3.5107786169708928	0.0	5.582565870090342	0.0	3.6142940994480246	3.456401982315665	5.211509096689128	0.0	0.0	0.0	0.0	0.0	3.8958013390648363	2.2338860861064793	0.0	2.7403086245185277	3.8578103685597713	9.950327962809654	0.0	2.4460989857984385	4.656618615019179	2.183447112762379	2.8535148168756863	1.9924954650803213	4.537653905876352	7.91921764465045	0.0	9.751507217334279	7.289129138585297	7.2406157998925496	5.236594579705682	0.0	14.553879918847567	12.586001723023635	6.035520243738449	0.0	0.0	0.0	12.327507353358136	0.0	0.0	6.831413023132531	3.561055724824404
2R_14827	4.9004233965814645	0.0	0.0	0.0	2.793670659753263	2.4996000639897615	1.800841353080159	0.0	0.0	0.0	0.0	0.0	8.0196749358426	33.31556503198294	2.05538016311497	0.0	0.0	262.6050420168067	0.0	0.0	2.3483880664312013	11.2450521770421	7.9154002026342445	0.0	0.0	5.01887095479001	4.777191775586639	6.719948390796359	8.782201405152225	4.0881737310308734	2.3275733651124684	6.0932016118549335	6.4606160843498035	7.503001200480192	4.985243678711016	2.476032010141827	16.116554925219184	0.0	0.0	6.45594463381882	6.191797107192391	6.507705122865473	51.3136288998358	0.0	25.29340348037232	9.300595238095237	0.0	7.008297824624354	3.653261631985036
2R_14828	0.0	0.0	0.0	0.0	0.0	0.0	0.0	15.045195768087336	11.040220627769026	0.0	3.57385879540945	0.0	2.5766023890257355	0.0	1.9810893138457542	0.0	0.0	0.0	3.8522166425004274	2.208894245212001	4.52701314010834	2.709651126998097	3.8146507000646963	0.0	0.0	4.837465980520492	4.6045221933365195	6.477058689924202	8.46477243870094	1.9702042077257225	4.486888414674638	1.9576551363389343	0.0	14.46361677201001	2.402527074077598	4.7730737544902695	10.356019229056505	0.0	0.0	18.667791712247194	11.935994423503406	18.817460596237513	0.0	430.2925989672978	4.063197346244549	6.723321858864028	0.0	6.75498585505962	3.521216030828951
2R_14829	9.809605369385595	7.075653595811779	0.0	8.999547322769663	0.0	0.0	0.0	2.6038900033538104	0.0	2.2352552505028207	3.71119206458068	0.0	2.675613919613855	0.0	6.171650891926987	0.0	0.0	0.0	4.000246415179175	0.0	2.3504867152841338	2.8137753436745205	0.0	3.4056975958499534	0.0	10.046712188319592	7.172191405706482	2.2419845688686095	0.0	4.091827148127416	2.3296534128024704	4.065764554827242	6.466389646534209	0.0	4.989698766895744	7.43473418594865	16.130957565903028	6.699063336964226	9.962709578049362	0.0	6.197330437940552	6.5135207664069075	0.0	0.0	8.43866901936759	20.945040214477213	0.0	10.521841238041928	14.626105550753318
2R_14830	2.3831846305563356	0.0	0.0	0.0	5.434496116237351	0.0	0.0	0.0	5.570445666290755	0.0	14.42578869393237	6.8977957059152395	7.800291730910736	0.0	0.0	0.0	0.0	0.0	0.0	0.0	4.568292895185317	0.0	0.0	9.928724992851318	0.0	2.440788306280856	0.0	4.35741334357616	0.0	5.964508786914345	6.791703436194436	1.9755060950289551	0.0	2.4325839758395764	7.273303847359536	7.224895835064298	0.0	13.01997720201992	4.84076075459715	15.69834561414911	6.022416639214485	0.0	0.0	0.0	8.200495555946446	4.523085830076711	0.0	13.633162941518503	10.659973151080955
2R_14831	0.0	3.9687500620117193	11.603081778520375	0.0	0.0	2.806568492900785	2.0219973087215823	0.0	3.215222147736242	5.015038847744674	0.0	0.0	3.0015157654615585	0.0	2.307795270865931	0.0	0.0	0.0	0.0	0.0	5.273573201810417	0.0	4.443733447092909	0.0	0.0	5.635223528185275	16.09159334934447	0.0	6.573811578125642	6.885345231209894	7.840247124589367	9.121986038800367	0.0	8.424422400539164	5.597466586622894	16.680636699902834	0.0	15.030078945489661	5.58810627460513	10.873169909589592	13.904386486326773	0.0	0.0	0.0	9.466536975110108	15.664160401002507	0.0	7.868965978525591	8.203815594633063
2R_14832	0.0	0.0	0.0	0.0	0.0	0.0	3.9470495409976087	0.0	0.0	0.0	0.0	7.771831463171622	0.0	0.0	0.0	0.0	0.0	0.0	0.0	0.0	0.0	6.161672425776493	8.674411180969036	0.0	0.0	0.0	0.0	4.909551335741632	6.416220204677424	4.48019039017082	0.0	0.0	4.720084810483875	0.0	5.463280743792893	0.0	0.0	0.0	0.0	7.075007817883638	0.0	28.526926565985633	0.0	0.0	18.47919888976973	15.288649706457925	0.0	0.0	0.0
2R_14833	3.5409510994653166	0.0	0.0	0.0	4.037304695385361	3.6123252537658495	2.602506213483585	3.7596811790360176	0.0	12.909680646775001	0.0	0.0	7.7264825188333015	24.073182474723158	0.0	0.0	0.0	189.75332068311198	0.0	3.311916274756574	13.575198113047463	0.0	5.719514985129261	9.83477576711251	113.18619128466327	3.626539012493427	3.451906315262604	0.0	4.230565838180857	8.862105636299185	0.0	2.9352197011946344	9.336632276737781	14.457395861570435	10.806721780947749	0.0	7.763673770428167	0.0	7.192433559894991	0.0	0.0	9.404683532399135	0.0	0.0	6.092174601724086	3.3602150537634405	0.0	15.192181090798604	5.279552293965471
2R_14834	0.0	5.404543599804355	7.900391859436228	0.0	0.0	0.0	5.507009735016459	0.0	0.0	0.0	5.6693841914891205	0.0	0.0	0.0	0.0	0.0	0.0	0.0	0.0	0.0	3.590709398502315	8.596899957875191	12.102727954881031	0.0	0.0	7.673905077631143	0.0	0.0	4.476025289542886	3.1254297465901564	0.0	0.0	0.0	19.120276096786835	7.622488628199777	7.571756590740878	0.0	0.0	0.0	19.74241089386233	0.0	9.950347764654376	0.0	0.0	6.445645483052787	0.0	0.0	5.357879565583125	5.585874440714322
2R_14835	3.1854174139125018	4.595273577314789	0.0	0.0	0.0	0.0	0.0	0.0	3.722790588934303	0.0	0.0	0.0	0.0	0.0	0.0	0.0	0.0	0.0	0.0	2.9793791212261693	0.0	7.3096102369629445	0.0	0.0	0.0	3.2624117639958277	3.1053132841886453	8.736322922451446	3.8057905102613625	2.657431560507591	6.051960926119477	5.281010489671136	2.7997252909544517	3.251445674032817	6.481106117418848	9.6569559536582	13.968304520213184	0.0	6.470268147322829	12.589654074075007	8.049695600760858	0.0	0.0	0.0	10.960964170252272	18.136970400464307	263.8104785522081	9.11119392174031	23.747260753472087
2R_14836	0.0	0.0	0.0	14.12411424148563	0.0	0.0	2.828811101612592	0.0	0.0	10.524196179436142	0.0	5.569994218346001	4.19917528197462	52.333005379832954	3.2286476615550717	0.0	0.0	0.0	0.0	3.599908994300624	3.6889125307194193	8.832018540173319	0.0	16.03496048985735	0.0	7.883780461942232	7.504144163614356	3.5186265533856576	9.196882256914906	0.0	0.0	0.0	3.382837781426732	0.0	3.9154789061404887	3.889419146365843	8.43877583742192	0.0	0.0	5.070587650685188	9.726245105267152	10.222482100433844	0.0	0.0	0.0	7.304815334268349	0.0	5.5044134386951455	22.954575191154223
2R_14837	0.0	0.0	0.0	0.0	0.0	0.0	0.0	0.0	0.0	7.166907235852883	0.0	0.0	0.0	0.0	6.596062414580992	0.0	0.0	0.0	0.0	7.35454187087778	0.0	27.065455096605632	0.0	0.0	0.0	0.0	7.665408006671972	0.0	9.394522993095025	6.559820313401976	0.0	0.0	0.0	0.0	0.0	0.0	17.240249776738764	0.0	15.971736415239592	0.0	19.87052366778074	20.884325895728736	109.78273995762386	0.0	54.11387182047182	7.461795606494747	0.0	0.0	11.723934177143956
2R_14838	0.0	0.0	6.179430899131913	0.0	0.0	5.9787550916573045	0.0	0.0	0.0	2.6708495732115924	0.0	4.240689671842711	6.394045864490986	0.0	4.916232317541412	0.0	0.0	0.0	0.0	5.481548559394223	5.617073431720119	3.3621084992758012	4.7331811142286995	4.069381323818577	0.0	3.0011401331365786	2.856622951765636	0.0	10.503006485606504	4.8892200520604145	5.567287066579743	4.8580785230664	5.151016205354533	2.9910522671428423	0.0	11.844766049583967	6.424823461913324	8.004540175187365	5.952093976421375	7.7209375225596135	0.0	0.0	0.0	0.0	5.041575351133119	16.684463427656166	0.0	4.190760044623213	17.47636103715212
2R_14839	7.768540982549527	0.0	0.0	0.0	4.428748958136808	3.9625648572803014	0.0	4.124207945863997	0.0	0.0	0.0	5.621239741940126	0.0	0.0	0.0	0.0	0.0	0.0	0.0	7.266058352261416	3.722851570280178	13.369913416440715	0.0	10.788324443753991	0.0	0.0	7.573184414235013	0.0	9.281496177183762	6.4808982006434235	0.0	6.4396185942698985	0.0	0.0	0.0	3.9252029035510922	0.0	0.0	15.779578227653554	15.351715477446026	19.63145862719173	0.0	27.11548212682996	0.0	20.048557606522998	7.372021703231895	0.0	0.0	5.791440945255825
2R_14840	3.4715206857503103	0.0	0.0	0.0	0.0	0.0	0.0	0.0	4.057158877124481	3.1641374134252453	0.0	0.0	0.0	0.0	0.0	0.0	0.0	0.0	0.0	0.0	0.0	0.0	5.607367632479668	0.0	0.0	0.0	0.0	0.0	0.0	2.896112953038949	0.0	2.87766637372023	6.102374037083517	3.543479377835891	7.063216850292647	0.0	0.0	0.0	0.0	13.720413643030511	8.772691663574292	9.220277972940329	0.0	0.0	5.972720197768711	6.58865696816361	0.0	4.964765062352484	10.352063321500925
2R_14841	3.037340456099192	0.0	0.0	0.0	0.0	0.0	6.697096786219518	0.0	7.099466723557059	5.536802712368913	0.0	0.0	0.0	20.64938175751018	2.5478979332471123	0.0	0.0	0.0	0.0	2.8408800364541724	5.822234940570993	0.0	4.906058786358802	0.0	0.0	0.0	2.9609600379950387	0.0	3.6288749580411332	0.0	0.0	2.5177590131996035	0.0	0.0	15.449565357377798	0.0	0.0	0.0	12.33898397104287	4.001470940717807	0.0	8.067105409639545	21.2031965939185	0.0	5.225717007566316	11.529238147943182	0.0	0.0	13.58600894683976
2R_14842	0.0	4.998520437950368	7.306864945753835	0.0	3.9506453774288572	0.0	0.0	3.678980951708225	4.049474864099624	0.0	0.0	0.0	7.560636303151274	0.0	2.906598210465614	0.0	0.0	0.0	0.0	6.481654325596831	6.6419056424316825	0.0	0.0	0.0	0.0	0.0	0.0	3.167652440106028	0.0	2.890627890627891	0.0	0.0	0.0	0.0	0.0	10.504378224844114	0.0	18.92992897490649	14.076101032622773	22.824046685218054	0.0	0.0	0.0	0.0	0.0	13.152356902356903	0.0	19.821448392876967	5.166228570483891
2R_14843	0.0	0.0	0.0	0.0	0.0	0.0	0.0	0.0	0.0	0.0	0.0	0.0	0.0	0.0	0.0	0.0	0.0	0.0	0.0	0.0	0.0	0.0	0.0	0.0	0.0	0.0	0.0	0.0	0.0	0.0	0.0	0.0	0.0	0.0	0.0	0.0	0.0	0.0	0.0	0.0	0.0	0.0	0.0	0.0	0.0	0.0	0.0	0.0	0.0
2R_14844	0.0	0.0	0.0	0.0	4.283245912284263	0.0	5.522087105954219	11.966131062640303	4.390395745882138	10.272076489990376	0.0	0.0	4.098579022652847	0.0	0.0	0.0	0.0	0.0	12.255375054306631	3.5136688746561875	0.0	4.310218493595877	0.0	0.0	0.0	0.0	3.662186713659847	0.0	0.0	3.133986706881984	0.0	6.228050016224071	3.3017978619538124	7.669049823899443	3.8216789323452	7.59248693048281	0.0	0.0	7.630576329799613	9.898231334533989	9.493241286865816	0.0	0.0	0.0	12.926585397224274	0.0	0.0	5.372548640369116	0.0
2R_14845	0.0	0.0	6.338485254147905	0.0	3.4270658695768397	6.132644187663818	2.2091372567905565	0.0	0.0	2.7395954275056478	0.0	13.049526432685758	0.0	0.0	0.0	0.0	0.0	0.0	4.902821181364181	2.8113199484516374	0.0	0.0	4.855009981900523	0.0	0.0	0.0	0.0	5.495686161147806	3.5911155800549444	7.522597884043667	2.8552926275202237	9.966244330452755	2.64179993226425	12.272159685341826	0.0	9.112231713117787	6.5901940548541385	0.0	0.0	7.919669211256385	0.0	7.983165101434095	0.0	0.0	10.342684154077036	8.55695509309967	0.0	12.895882086932	4.481547675600483
2R_14846	0.0	0.0	0.0	0.0	0.0	0.0	0.0	0.0	0.0	0.0	0.0	0.0	0.0	0.0	0.0	0.0	0.0	0.0	0.0	0.0	0.0	0.0	0.0	0.0	0.0	0.0	0.0	0.0	0.0	0.0	0.0	0.0	0.0	0.0	0.0	0.0	0.0	0.0	0.0	0.0	0.0	0.0	0.0	0.0	0.0	0.0	0.0	0.0	0.0
2R_14847	0.0	0.0	0.0	0.0	0.0	0.0	0.0	0.0	0.0	0.0	0.0	0.0	0.0	0.0	0.0	0.0	0.0	0.0	0.0	0.0	0.0	0.0	0.0	0.0	0.0	0.0	0.0	0.0	0.0	0.0	0.0	0.0	0.0	0.0	0.0	0.0	0.0	0.0	0.0	0.0	0.0	0.0	0.0	0.0	0.0	0.0	0.0	0.0	0.0
2R_14848	0.0	4.1259282822894106	0.0	0.0	0.0	0.0	0.0	0.0	6.685115356679316	0.0	4.328112475524524	8.2780737419087	0.0	0.0	7.197579310126418	0.0	0.0	0.0	9.330434056457523	2.675075677890927	0.0	6.563032015782779	4.619722890542134	0.0	0.0	0.0	5.57629472502036	5.229350146042676	3.417080275758378	0.0	2.7169173204022554	4.741626406307121	2.5137710663442	5.838708594433083	2.9095742158188314	2.8902093291910846	12.54163037432377	0.0	0.0	3.7679301666894625	0.0	15.19255807735139	0.0	0.0	0.0	10.856348792774014	0.0	0.0	8.528719182539323
2R_14849	3.3568649566796576	0.0	0.0	0.0	3.8274142372154794	0.0	2.4672077253208293	3.564223747709986	0.0	3.059633792431384	0.0	0.0	0.0	0.0	0.0	0.0	0.0	0.0	10.951133305407943	0.0	0.0	0.0	5.422170169388595	0.0	0.0	0.0	0.0	0.0	0.0	2.800461516057846	0.0	2.7826241815606623	5.900827738611032	6.852894062823905	0.0	20.353437441165845	0.0	0.0	0.0	4.422420788915645	0.0	8.915755030714775	23.433746938966802	0.0	5.775456044447909	15.927624872579	0.0	14.40237351115464	5.005080156358703
2R_14850	2.0045559547740104	5.783532778461199	4.2272001731461195	0.0	0.0	2.044961337960945	2.946592133600845	0.0	7.028160903652815	0.0	3.033472549500205	0.0	2.187006556645657	0.0	0.0	0.0	0.0	0.0	0.0	0.0	0.0	0.0	3.2378554517714955	0.0	0.0	0.0	0.0	3.665128900750875	0.0	1.672298969596267	3.8084472884236154	1.66164738380266	1.7618431980695837	2.0461069745648444	4.078504689668617	0.0	0.0	5.475713567613563	0.0	0.0	15.196813937301998	5.324053862388116	13.993490228345774	0.0	3.4488205378642562	3.804480155831507	0.0	8.6003947007808	11.955158591156291
2R_14851	0.0	0.0	5.0278340895195806	0.0	2.718428443895443	2.432278081380133	0.0	0.0	2.786432747495136	0.0	0.0	3.450396070964986	0.0	32.418273532424756	2.0000224002508826	0.0	0.0	0.0	0.0	2.2300044421688487	2.285138691922629	0.0	3.8511069621852103	0.0	0.0	0.0	0.0	0.0	2.848556493996667	7.9561330647342805	6.794653785211029	0.0	0.0	0.0	2.425487801979295	4.818689576644389	10.454990742105696	0.0	4.842863604620867	9.423099031116958	0.0	6.332432439278304	0.0	0.0	8.204057891114102	4.525050680567622	0.0	6.819542626915098	3.55486796509404
2R_14852	0.0	0.0	0.0	6.664787196677204	4.1415104419902775	0.0	0.0	11.570163787238572	0.0	0.0	0.0	0.0	0.0	0.0	3.0470228758289424	0.0	0.0	0.0	5.924918250940433	3.3973992229468495	0.0	0.0	0.0	5.044309212119256	0.0	0.0	3.5410025073838756	0.0	0.0	3.0302809918958165	0.0	0.0	3.1925391636760554	11.122913758488172	3.695217021943307	11.011869694343533	0.0	0.0	7.3780754585289445	0.0	0.0	0.0	0.0	0.0	0.0	3.446944628281491	0.0	0.0	0.0
2R_14853	12.223773283232159	0.0	0.0	0.0	0.0	0.0	0.0	0.0	0.0	0.0	18.49810209472508	0.0	26.672712481495804	0.0	10.254012395050182	0.0	0.0	0.0	0.0	0.0	0.0	0.0	0.0	16.97539247107393	0.0	0.0	0.0	0.0	0.0	10.197671667604851	0.0	0.0	0.0	0.0	12.43535171527024	0.0	0.0	33.390876944601196	0.0	0.0	0.0	0.0	0.0	0.0	0.0	0.0	0.0	0.0	0.0
2R_14854	0.0	2.8917663892305994	0.0	0.0	9.142180099119516	0.0	0.0	4.25676101351777	0.0	5.481192020407574	3.033472549500205	2.900953891658655	0.0	0.0	0.0	0.0	0.0	0.0	0.0	0.0	1.9212524721716187	0.0	0.0	5.567531935363181	0.0	0.0	5.862441331618374	0.0	0.0	1.672298969596267	1.9042236442118077	0.0	0.0	0.0	8.157009379337234	4.051359899720739	0.0	0.0	0.0	0.0	5.0656046457673325	5.324053862388116	0.0	0.0	3.4488205378642562	1.9022400779157536	0.0	11.467192934374403	8.966368943367218
2R_14855	0.0	0.0	0.0	0.0	0.0	4.693297689301816	0.0	14.654247680232592	0.0	8.38642288453531	0.0	6.657847238358254	0.0	31.276976392138216	0.0	0.0	0.0	0.0	0.0	0.0	0.0	0.0	0.0	6.3888945679062825	0.0	0.0	0.0	0.0	5.496544047929864	0.0	0.0	0.0	4.043526132702866	4.695926987727194	0.0	0.0	20.173837961716107	12.567060979149987	0.0	12.121807191746989	11.625838658936258	0.0	0.0	0.0	0.0	17.462978485610506	0.0	0.0	0.0
2R_14856	5.463886713958427	3.9410932671544954	5.761112032889036	0.0	0.0	2.787010524309142	0.0	2.9006997648112627	0.0	0.0	0.0	0.0	0.0	0.0	0.0	0.0	0.0	0.0	0.0	2.5552365484682382	0.0	9.403527952927194	0.0	3.7939030460488774	0.0	8.39393051672197	0.0	2.4975417944887743	0.0	2.279121243780278	2.595203752041776	0.0	2.4011581265876156	2.7885718747429284	5.558459850827613	2.7607325548619674	0.0	22.388009579083032	5.549164767465024	10.797398690707434	6.903745903489774	7.255977837341294	0.0	0.0	9.400568076328852	2.592500414800066	0.0	0.0	8.146646147980569
2R_14857	0.0	0.0	0.0	0.0	0.0	0.0	0.0	0.0	0.0	0.0	0.0	0.0	0.0	0.0	17.984576427255988	0.0	0.0	0.0	0.0	20.052618069815196	0.0	24.598551637279595	0.0	0.0	0.0	0.0	0.0	0.0	0.0	0.0	0.0	0.0	0.0	0.0	0.0	0.0	47.006618531889295	0.0	0.0	0.0	0.0	0.0	0.0	0.0	0.0	0.0	0.0	0.0	63.93207855973814
2R_14858	0.0	0.0	0.0	0.0	0.0	0.0	6.14297151913638	0.0	0.0	2.5393407363580267	0.0	0.0	9.11881820116113	0.0	4.674164025763993	0.0	0.0	0.0	0.0	2.6058224496815687	0.0	6.393126110805662	0.0	0.0	0.0	2.853368258560818	2.71596689779545	0.0	0.0	4.648481805842212	5.29316176431668	0.0	0.0	0.0	2.8342502132773286	5.630773302251465	0.0	0.0	11.318042657702778	3.6703847664350655	0.0	0.0	19.448820429040982	0.0	4.793335346534179	0.0	0.0	0.0	4.1539624647951685
2R_14859	0.0	0.0	0.0	0.0	0.0	0.0	0.0	0.0	0.0	6.732841521702978	0.0	0.0	0.0	0.0	0.0	0.0	0.0	0.0	0.0	0.0	0.0	4.2377047235151935	0.0	5.129173095230279	0.0	7.565458236022628	0.0	6.7531109894050445	0.0	6.162522986210739	0.0	3.061635623722532	0.0	7.540028124304904	0.0	0.0	0.0	0.0	7.502201896256552	4.865853290630605	28.000589879093454	9.809730467845664	0.0	0.0	6.354556280398609	3.5049349484073575	0.0	5.282162559609204	0.0
2R_14860	2.282109856204258	9.876494437064508	0.0	0.0	0.0	0.0	0.0	0.0	0.0	0.0	0.0	13.2104977220148	0.0	0.0	1.9143665552505331	0.0	0.0	0.0	3.722474626682326	0.0	2.187272045241535	7.8551715831312805	0.0	0.0	0.0	0.0	0.0	4.172608287008688	5.453120207218568	0.0	2.1678853795642117	5.6751649108337014	4.01158143560459	2.3294140941199766	4.6432207236227345	6.918476136446187	15.010845335755082	0.0	9.270912280945726	6.013021197402976	5.766996058258195	0.0	0.0	0.0	7.852699070829384	17.325017325017328	0.0	0.0	0.0
2R_14861	3.8651226789938313	0.0	8.15075639019301	7.091896798717785	0.0	0.0	2.8407638245771527	4.103877343313964	4.51716069347451	0.0	5.8490477750222265	0.0	0.0	0.0	0.0	0.0	0.0	0.0	0.0	3.6151198773751343	0.0	4.434668464185618	0.0	0.0	0.0	3.958546105186487	0.0	0.0	0.0	0.0	3.6716650266562882	6.407873995565752	3.397131462193324	0.0	7.8640463664173765	0.0	0.0	0.0	0.0	5.092012668927521	9.767341915571096	0.0	0.0	0.0	6.649908896248121	0.0	0.0	5.527671523647379	28.814457942417185
2R_14862	2.2438569927110548	3.2369813465712927	0.0	4.117127332043849	2.558390138122367	0.0	0.0	0.0	2.6223909177161917	4.090352617028056	0.0	3.247265639967865	0.0	0.0	0.0	0.0	0.0	0.0	3.6600782817542905	0.0	2.150608858874036	0.0	3.6243860290066863	3.1160879883533097	0.0	2.2980929964696695	0.0	0.0	0.0	3.743871282710203	4.263094307319648	0.0	1.972169532426214	2.290368314128595	0.0	2.267502740277062	4.9197442126588955	6.129396462847889	0.0	5.9122305722625335	0.0	0.0	0.0	0.0	3.860535826930635	6.387980376124284	0.0	6.418065056074635	0.0
2R_14863	0.0	0.0	0.0	0.0	0.0	0.0	0.0	0.0	0.0	0.0	0.0	0.0	0.0	0.0	0.0	0.0	0.0	0.0	0.0	0.0	0.0	0.0	0.0	0.0	0.0	0.0	0.0	4.924005363226642	0.0	0.0	5.116549889943012	4.464760095045813	4.733981036618763	0.0	0.0	5.442896666062505	0.0	0.0	0.0	0.0	0.0	0.0	0.0	0.0	18.533602811918218	5.11122015047432	0.0	30.811750985590884	0.0
2R_14864	0.0	0.0	0.0	0.0	4.2197048400858455	0.0	0.0	7.859077312887158	4.32526512793918	3.3732307826199004	0.0	16.067724387110044	0.0	0.0	0.0	0.0	0.0	0.0	0.0	0.0	0.0	4.246277288700996	0.0	0.0	0.0	3.7903813009877356	0.0	10.150158054877846	8.843394536993024	0.0	0.0	0.0	3.252816369733324	3.777640523505424	0.0	0.0	24.343279185765997	10.109577712829356	22.55213489785011	0.0	18.70482200958996	9.829574831570236	0.0	0.0	6.367411080696111	10.536075522589346	0.0	10.585695972460252	11.03615112022452
2R_14865	0.0	0.0	0.0	0.0	0.0	0.0	7.930310545674095	0.0	0.0	0.0	0.0	0.0	0.0	0.0	3.0170717990678457	0.0	0.0	0.0	0.0	0.0	0.0	4.126624652125542	0.0	0.0	0.0	7.367150025379832	10.518587395787094	0.0	0.0	0.0	0.0	0.0	6.322315434226107	0.0	7.317788886181307	3.6345424002081868	0.0	0.0	0.0	0.0	0.0	0.0	25.107586006035863	0.0	6.187988619051332	6.826124945391001	0.0	5.143704825412371	10.725171763625793
2R_14866	0.0	6.109302757494892	0.0	0.0	0.0	4.320296406895884	3.112565301620028	0.0	9.898716334465746	3.859954668692371	0.0	0.0	4.620388851925777	0.0	3.5525089239024163	0.0	0.0	0.0	6.907832929915889	11.883032930260855	0.0	0.0	0.0	0.0	0.0	0.0	12.385312010780176	0.0	0.0	10.598968932302267	0.0	7.020973050697043	0.0	4.322716741017394	0.0	0.0	0.0	11.56828992910952	0.0	0.0	0.0	11.247885397545259	0.0	0.0	0.0	0.0	0.0	12.113107351202588	0.0
2R_14867	0.0	0.0	0.0	0.0	47.407744529146285	0.0	0.0	0.0	0.0	0.0	0.0	0.0	0.0	0.0	0.0	0.0	0.0	0.0	0.0	0.0	0.0	0.0	0.0	0.0	0.0	0.0	0.0	0.0	0.0	0.0	0.0	0.0	0.0	0.0	42.299037273911644	0.0	0.0	0.0	0.0	0.0	0.0	0.0	0.0	0.0	0.0	0.0	0.0	0.0	0.0
2R_14868	1.9686062425291395	2.8399054425083863	8.302779106222436	7.2241703401572845	0.0	6.024860986374174	2.8937479418217764	4.18042024928682	0.0	0.0	0.0	2.8489281762415346	4.295569549566577	0.0	9.9082888781439	0.0	0.0	0.0	0.0	0.0	1.8867967248227735	2.258690537712904	6.359575485617184	2.733841900829338	0.0	0.0	1.9191014306517347	0.0	2.3520003763200603	3.2846159101539305	1.8700732919124567	4.895542184560635	3.460492594199799	6.028236258635448	2.0026803874305372	5.968054199481018	0.0	5.377512104779748	0.0	7.780478468303887	0.0	0.0	0.0	0.0	0.0	9.340626494500238	0.0	0.0	5.8703773713389396
2R_14869	2.6048762240964596	3.757786603565914	10.98630666736979	9.559082538376133	0.0	0.0	5.743547172614461	5.531566993361014	3.044313329251924	2.3742293548292897	0.0	0.0	5.683933509345809	0.0	0.0	0.0	0.0	0.0	0.0	0.0	0.0	0.0	4.207521702396941	0.0	0.0	0.0	0.0	0.0	3.112186544461475	2.1731156045346838	7.423489802352059	2.159274103868858	2.289476353257959	2.658870857313025	0.0	2.632326389519551	0.0	0.0	15.87319224181856	0.0	6.582641442862343	0.0	0.0	0.0	8.963332351848441	2.471919000158203	0.0	22.352046218071035	0.0
2R_14870	2.367762814569129	3.4157275123871362	4.993129453871473	0.0	0.0	2.4154892766769054	1.7402435853751321	2.5140232215296927	0.0	6.474332938686771	0.0	0.0	0.0	0.0	1.986217241319039	0.0	0.0	0.0	0.0	4.429223663393175	4.538731034345032	0.0	0.0	3.2881584208421897	0.0	2.4249937313912047	6.924661072463807	0.0	0.0	3.95060791954666	2.2492512242674416	3.925444811778847	2.081072768039051	7.250527475873869	0.0	0.0	5.191412572978282	6.467861841296781	0.0	0.0	5.983445004361932	0.0	0.0	0.0	8.147429363824273	6.740724762726488	0.0	3.3862353596114225	7.060660962594031
2R_14871	0.0	18.456075463201355	0.0	0.0	0.0	0.0	0.0	0.0	4.983969063507229	0.0	0.0	6.171570905486712	0.0	0.0	0.0	0.0	0.0	0.0	0.0	0.0	0.0	0.0	6.888304760645186	0.0	0.0	0.0	4.157307528094045	0.0	15.28526118690053	0.0	0.0	3.53503538216914	7.4963895513823156	4.352945529416118	4.3383627973242715	8.6189770050003	18.700379711210037	0.0	0.0	0.0	0.0	11.326541938786837	0.0	0.0	0.0	0.0	0.0	6.0989071978082965	0.0
2R_14872	3.4345896146253065	0.0	0.0	6.301935828647845	0.0	0.0	0.0	0.0	0.0	0.0	0.0	0.0	7.494397937541688	0.0	0.0	70.31260986345292	0.0	0.0	0.0	3.212434434213198	0.0	0.0	11.095429570651259	9.539363228425778	0.0	0.0	0.0	0.0	4.103490018260531	5.730606481545155	0.0	2.8470529016593766	3.0187275821742925	0.0	0.0	6.941566586630404	7.530472055171251	9.382042395573178	0.0	0.0	17.358730313029984	0.0	0.0	0.0	5.909180621196704	3.259282436378807	0.0	0.0	15.362902482440202
2R_14873	4.534055517696192	0.0	0.0	0.0	2.584808871477616	0.0	3.332411921437056	2.4070656040916267	0.0	2.06629543602863	10.292004759023001	0.0	0.0	0.0	0.0	0.0	0.0	0.0	3.6978733899921497	4.240784986264098	2.1728167157397325	2.601086005428987	3.6618125679266234	9.444797050200984	0.0	2.3218238204728676	4.420037000129728	0.0	2.7085407059811355	5.673797495358834	2.1535581734208713	5.637658657808777	1.9925347692335895	4.628038741312304	2.3062672119604866	0.0	4.97054702361159	0.0	9.209642311307093	2.986641053232994	5.728882907935133	6.021172852217538	0.0	0.0	0.0	4.302629767313783	0.0	6.48433999469581	3.380134678086114
2R_14874	0.0	0.0	0.0	0.0	0.0	0.0	5.579370167219303	0.0	0.0	0.0	22.975512698565872	0.0	0.0	0.0	6.367982801352051	0.0	0.0	0.0	0.0	0.0	0.0	0.0	0.0	0.0	0.0	0.0	0.0	6.939919038904492	0.0	0.0	0.0	6.292656344193199	0.0	0.0	0.0	0.0	0.0	0.0	0.0	10.000910082817535	0.0	0.0	0.0	0.0	0.0	0.0	0.0	0.0	11.318542262304954
2R_14875	2.5527786996145307	3.682630871494596	5.383290267011197	0.0	2.910615012952237	0.0	0.0	0.0	0.0	4.653489535465408	0.0	0.0	5.570254839158891	0.0	2.141419332733736	0.0	0.0	0.0	4.163977431242323	0.0	2.4466926831655313	2.9289438228574776	0.0	0.0	0.0	2.614481613658052	2.4885836226311797	4.667499037328324	0.0	2.12965329244399	9.700026675073358	0.0	17.949494609542402	0.0	5.193928297819849	0.0	0.0	6.973257557267878	5.1852427989940635	0.0	0.0	13.560241372296428	0.0	0.0	4.392032852405737	7.267441860465117	0.0	7.301668431236538	7.612377726182773
2R_14876	0.0	3.293534265271789	0.0	0.0	0.0	0.0	0.0	0.0	5.336412799279371	0.0	3.4549283862444096	0.0	0.0	0.0	3.830325761545368	46.73858176447494	0.0	0.0	0.0	0.0	8.752727568728606	0.0	7.375414498294805	0.0	0.0	2.3382427077224675	6.676940252067848	6.261515971457506	0.0	7.6185600312056225	4.337574324336048	1.8925085427835622	0.0	0.0	2.322576089915282	0.0	0.0	0.0	4.637384366820814	0.0	5.769394975087753	0.0	0.0	0.0	3.9279827922929837	2.166528008874099	0.0	9.795291468692943	6.808074921502897
2R_14877	0.0	0.0	0.0	12.17713839683102	0.0	0.0	0.0	0.0	0.0	0.0	5.021552503344354	0.0	0.0	0.0	2.7835861943032234	0.0	0.0	0.0	0.0	0.0	9.541213909563286	0.0	0.0	4.608192998495886	0.0	0.0	0.0	0.0	0.0	2.7682917646641947	0.0	2.75065933304213	0.0	0.0	3.3757393713158024	0.0	7.275510486193264	0.0	0.0	0.0	16.771010302431627	17.626674093372017	0.0	0.0	0.0	9.446795646916566	137.4079366824228	0.0	4.947585281527497
2R_14878	0.0	0.0	8.643819323430973	0.0	0.0	0.0	0.0	0.0	0.0	0.0	0.0	0.0	0.0	0.0	6.876850732453372	0.0	0.0	0.0	6.685998115885731	7.667617962468545	3.9285954210648932	0.0	0.0	0.0	0.0	4.198010059271705	0.0	3.7472453062942104	0.0	0.0	0.0	0.0	0.0	0.0	8.339765377380639	0.0	0.0	0.0	16.651638562863685	10.800086616694667	0.0	0.0	0.0	0.0	0.0	0.0	0.0	0.0	18.33451692825948
2R_14879	5.959255379121868	0.0	0.0	0.0	0.0	0.0	4.3798964504881175	0.0	0.0	0.0	0.0	0.0	6.501654671113799	0.0	0.0	0.0	0.0	0.0	0.0	0.0	0.0	0.0	19.25135337014192	0.0	0.0	18.309887522360953	0.0	0.0	0.0	0.0	0.0	0.0	0.0	0.0	0.0	0.0	0.0	0.0	12.104529878216324	0.0	0.0	0.0	41.600625673410136	0.0	0.0	16.965255157437568	0.0	0.0	0.0
2R_14880	6.374534499618165	18.39176858005431	0.0	0.0	0.0	0.0	0.0	0.0	0.0	0.0	0.0	0.0	0.0	0.0	0.0	0.0	0.0	0.0	0.0	0.0	0.0	0.0	0.0	0.0	0.0	0.0	6.21423320401514	0.0	0.0	0.0	0.0	10.568154557146768	5.602702295371103	6.5066677077335	6.484869825965548	6.441709294677924	0.0	0.0	0.0	8.397976759439116	0.0	0.0	0.0	0.0	10.967329422383662	0.0	0.0	18.232969950242225	19.00884101195466
2R_14881	0.0	0.0	0.0	0.0	7.773692270617775	0.0	0.0	0.0	7.968159235694166	0.0	0.0	0.0	0.0	0.0	11.438637429509397	0.0	0.0	0.0	0.0	0.0	0.0	0.0	0.0	0.0	0.0	0.0	0.0	0.0	0.0	0.0	6.476725885530348	0.0	5.992455498527355	6.959305461314961	0.0	13.77965640426756	0.0	0.0	0.0	8.982183838356619	0.0	0.0	0.0	0.0	0.0	0.0	0.0	0.0	0.0
2R_14882	3.198411540892331	0.0	6.744798411465078	0.0	0.0	3.2628812024108775	0.0	0.0	0.0	5.8304210380248405	0.0	0.0	0.0	21.744424729499357	0.0	0.0	0.0	0.0	0.0	2.9915327656600756	0.0	3.669713997169916	0.0	4.441696514867247	0.0	0.0	0.0	0.0	0.0	0.0	3.0383242062074176	2.651276536626855	0.0	0.0	6.507544195986407	6.464232753750225	21.037927175111292	0.0	6.496662015056664	12.641010471813074	0.0	0.0	22.327608534505085	0.0	5.5028383640281655	9.105477855477856	0.0	0.0	4.7688263727543605
2R_14883	4.014977471961405	0.0	0.0	0.0	0.0	0.0	0.0	0.0	0.0	0.0	0.0	5.810396309701096	0.0	0.0	6.735993511891049	0.0	0.0	0.0	0.0	0.0	0.0	4.6066051347063475	6.485185242831276	5.575677556336646	0.0	4.112023020749679	0.0	3.6704911961433417	0.0	6.698982558529011	0.0	6.656313879812266	0.0	0.0	12.253415333188741	0.0	17.605990262126788	0.0	8.15528311473097	0.0	10.146031836218695	21.327373043480115	0.0	0.0	0.0	0.0	0.0	5.741985050167723	5.986324839536563
2R_14884	0.0	0.0	0.0	0.0	0.0	0.0	0.0	0.0	0.0	0.0	0.0	0.0	0.0	0.0	0.0	0.0	0.0	0.0	0.0	0.0	0.0	0.0	0.0	0.0	0.0	0.0	0.0	0.0	0.0	0.0	0.0	0.0	0.0	0.0	0.0	504.2101547925175	0.0	0.0	0.0	0.0	0.0	0.0	0.0	0.0	0.0	0.0	0.0	0.0	0.0
2R_14885	0.0	0.0	0.0	0.0	0.0	0.0	0.0	0.0	0.0	0.0	0.0	0.0	0.0	0.0	0.0	0.0	0.0	0.0	0.0	0.0	0.0	0.0	0.0	0.0	0.0	0.0	0.0	0.0	0.0	0.0	0.0	0.0	0.0	0.0	0.0	0.0	0.0	0.0	0.0	0.0	0.0	0.0	0.0	0.0	0.0	0.0	0.0	0.0	0.0
2R_14886	0.0	0.0	0.0	0.0	0.0	0.0	0.0	0.0	0.0	0.0	0.0	0.0	0.0	0.0	0.0	0.0	0.0	0.0	0.0	0.0	0.0	0.0	0.0	0.0	0.0	0.0	0.0	0.0	0.0	0.0	0.0	0.0	0.0	0.0	0.0	0.0	0.0	0.0	0.0	0.0	0.0	0.0	0.0	0.0	0.0	0.0	0.0	0.0	0.0
2R_14887	4.228408477789862	0.0	0.0	0.0	0.0	0.0	0.0	0.0	0.0	7.708014253659958	0.0	0.0	0.0	0.0	3.5470351042970205	0.0	0.0	0.0	0.0	0.0	4.0526881886023824	14.554458904029842	6.8299292965719225	0.0	0.0	4.330612842345772	8.24415221672887	0.0	5.051908358382379	0.0	4.016767594647095	7.01015491040321	3.7164304131853005	4.316056160522761	4.301597010906269	0.0	0.0	11.550465137231075	0.0	0.0	10.68538175663402	0.0	29.51785535070164	0.0	0.0	12.037750385208012	0.0	0.0	0.0
2R_14888	0.0	0.0	0.0	0.0	9.980577795609744	0.0	0.0	0.0	0.0	7.978470894139255	0.0	0.0	0.0	0.0	0.0	0.0	0.0	0.0	0.0	8.187352832332838	0.0	0.0	0.0	12.156222040689306	0.0	0.0	8.53342071556146	0.0	0.0	0.0	0.0	7.256125258136656	7.693662960629219	0.0	0.0	0.0	0.0	0.0	0.0	0.0	0.0	0.0	0.0	0.0	0.0	0.0	0.0	12.518809511290714	13.05152480964351
2R_14889	3.2096340375270414	9.26041681136068	0.0	0.0	0.0	0.0	2.3589968601751794	0.0	0.0	0.0	4.857104000310855	4.644919155182104	3.5017683930384846	0.0	2.6924278160102526	0.0	0.0	0.0	10.470820441135666	0.0	0.0	7.365180373267341	0.0	0.0	0.0	0.0	6.257841858078405	2.934246470835057	0.0	0.0	0.0	0.0	2.821009752230714	0.0	0.0	3.243457136092218	0.0	0.0	19.55837196111796	0.0	8.110892117023951	17.04942628680545	0.0	0.0	0.0	3.0458089668615984	0.0	13.770690462419786	4.785559096869287
2R_14890	0.0	0.0	0.0	7.836959886520821	0.0	8.714558977956523	0.0	0.0	0.0	7.7859941643973745	0.0	0.0	0.0	0.0	0.0	0.0	0.0	0.0	0.0	0.0	0.0	4.900567485714847	0.0	0.0	0.0	8.748848979556128	0.0	3.9047170934847846	0.0	17.816165676087856	0.0	7.081074765527912	0.0	0.0	4.34511511296213	0.0	0.0	11.6673180919268	8.675698068355826	5.626971198347922	0.0	0.0	89.44943870477212	0.0	0.0	0.0	0.0	6.108399660372979	6.368331560814383
2R_14891	2.4823492556179287	3.58102956748683	0.0	0.0	2.8303131062176883	0.0	0.0	2.635687845999922	2.9011163205489843	4.5251028951834575	0.0	0.0	5.416575261959121	0.0	2.082339016452977	0.0	0.0	0.0	0.0	0.0	0.0	2.8481362366094873	4.0096102338083925	6.894573694719308	0.0	2.5423498278447814	0.0	2.2693629421655124	5.931593893424087	0.0	0.0	6.1731214882655125	4.363570037371796	0.0	0.0	2.5085082327985946	0.0	0.0	0.0	3.2703111668372133	0.0	0.0	0.0	0.0	0.0	4.711292024724861	0.0	0.0	7.402357354723185
[truncated: 180 more columns]
