# Supplementary material for: Convergence of topological domain boundaries, insulators, and polytene interbands revealed by high-resolution mapping of chromatin contacts in the early Drosophila melanogaster embryo
Source: eLife. 2017 Nov 17;6:e29550. doi: 10.7554/eLife.29550 (PMC5739541; doi:10.7554/eLife.29550)
Supplement: Supplementary file 3. [file elife-29550-supp3.zip › local_HiC_maps/nc14_anterior_dm3_CompressedBinCounts_500bp_VCnorm_chr2R_7598779_7678571.txt]

2R_15137	2R_15138	2R_15139	2R_15140	2R_15141	2R_15142	2R_15143	2R_15144	2R_15145	2R_15146	2R_15147	2R_15148	2R_15149	2R_15150	2R_15151	2R_15152	2R_15153	2R_15154	2R_15155	2R_15156	2R_15157	2R_15158	2R_15159	2R_15160	2R_15161	2R_15162	2R_15163	2R_15164	2R_15165	2R_15166	2R_15167	2R_15168	2R_15169	2R_15170	2R_15171	2R_15172	2R_15173	2R_15174	2R_15175	2R_15176	2R_15177	2R_15178	2R_15179	2R_15180	2R_15181	2R_15182	2R_15183	2R_15184	2R_15185	2R_15186
2R_15137	22.1041760977818	88.75109459683335	110.99178026587288	109.52262737481563	36.48250299156525	51.40930028515025	84.88003621548212	56.3867378392602	63.745532269651356	93.77584553791655	51.0867166362871	41.7694448157284	58.58093542037679	45.82839405086341	51.69240948659099	71.90630321066438	47.942993257701154	47.81114216356256	49.38440099415289	51.038588885094505	46.44192901196344	45.478359577378704	36.62408506376586	18.520713566052272	19.05139303785893	11.603728045746537	13.218560974578063	19.74931535706762	60.020486992893574	20.542542235466836	10.608593809673339	13.615568949241158	51.59928291739397	17.777904198429855	34.197320493379394	5.920691157802997	21.340006048367428	10.672449711416958	0.0	17.87348432852894	20.35648272548876	9.615236688666327	17.048554282596836	9.273272203922964	13.885700320667105	7.5771352367097045	19.759097088299455	13.541621527928239	13.448495489912553
2R_15138	88.75109459683335	0.0	79.5796778260954	91.61403313221508	68.66339828890811	129.00932307374745	94.66783423662226	98.26387387635259	92.73422695125564	42.09087573128114	68.37323410097957	76.23166549036972	27.22337377093273	44.72389067181034	37.834933751031	64.15844569749453	42.21430938445205	47.99196294593865	37.553918037822804	15.524732062530514	12.949325404893031	30.43357188181427	33.42054238198232	49.57535609048742	42.49654449972537	19.412688521471402	44.22851102506208	11.013337151290212	0.0	28.63921349846322	13.31089412381705	22.778437930654846	12.33200723148904	14.870949896795608	8.173012874947181	29.71541546608134	10.20033977331785	17.854687837565194	0.0	0.0	17.027892112978364	8.043001101086851	4.753619881539793	41.37041570545091	15.48690640139661	25.352639368212227	20.66023499777696	15.103150743792417	13.499357430586304
2R_15139	110.99178026587289	79.5796778260954	12.637719548782862	87.29307449481861	119.9456537147169	133.1683411731926	33.82606636674221	56.17756605077328	59.643293343609656	95.70670652440822	70.23814395399219	90.79526666115842	58.363624054217475	59.355906232278834	65.66333096945343	45.84931850719204	69.38515700654332	30.485620694858753	69.77625438919476	22.188766493187494	27.76178904371741	36.24772273681906	39.80533598489944	22.142411131432926	7.592288057482732	27.74563907917773	15.80343060871654	35.416896220623656	27.905656556314412	16.373070229010132	31.707720766591223	16.278072893210414	8.812777822820866	21.254346513862085	5.840650695212653	7.078473371491024	21.86829600050734	17.01257484469646	0.0	53.42154298511035	9.126435816514833	0.0	16.98531110295816	11.086646577663068	19.367866054051838	13.588248882366528	11.811479340541485	5.396555055115018	12.862662776997443
2R_15140	109.52262737481564	91.61403313221508	87.29307449481861	70.65975959665525	131.8077527437196	70.75688641397024	58.412067933235	104.28514955218016	77.24563798173742	68.4689100386991	79.10201285618648	62.71541274385026	63.8301231820593	70.96009401424011	43.35492408552793	79.17425213733368	70.32724308090629	52.64366621020221	13.902939869321633	57.47453997617681	7.990009292380807	18.7781613738854	20.62118572505292	11.47089356349044	13.11063606906421	0.0	20.467449250959582	16.98865837167107	17.210175481833282	17.67100407351986	21.90161302642238	9.369853900553055	0.0	13.763538734268277	10.085845675466736	6.111681195151482	9.440740002964393	22.03344456550598	0.0	9.225024169563325	18.38650052624791	24.813514035267943	23.46467686206876	22.33562337288972	11.944688447885682	11.732338431034384	15.297365487715707	23.29741338138192	8.329390755042613
2R_15141	36.48250299156524	68.66339828890811	119.9456537147169	131.8077527437196	14.112573173691908	8.838544539193641	233.48801914601756	70.28360646996951	111.5005051830581	132.12514327320224	105.39701210010398	113.59372147916261	63.786343948052405	74.85094812514133	69.98684247361497	44.504971205283624	70.27900766041184	52.607559443254196	69.46702122634301	28.71755992636818	0.0	34.4030169569343	30.91056337592809	30.568069358949373	22.927876760697167	0.0	20.453411219923257	30.558611416697225	20.63804582471695	14.127107234632886	27.358239179953195	32.7719958613651	45.623351856414196	18.33879829522531	40.31571234336086	12.214978739829503	12.57901983019581	11.0091662318046	0.0	27.656090977476882	20.998731151670157	4.959299032837502	11.724291559682506	3.188614859327878	16.711094304524842	11.724291559682507	15.286873467490937	23.281434359858334	8.323677867007605
2R_15142	51.40930028515025	129.00932307374745	133.1683411731926	70.75688641397024	8.838544539193641	83.03220320969285	0.0	54.64281811227278	32.229923980352645	88.65908454175666	79.21074414533588	51.51695349343821	31.538418840294494	44.41102103898103	75.14051275885907	46.45493128386564	44.01494551927855	86.48723448419013	43.50640762371482	35.97096423766735	45.00558069200581	41.133691549024306	51.62382749381804	28.71665278695115	36.9243493929637	0.0	25.619479002275007	51.036031438195366	12.925374060325305	26.54294117022519	30.841478910596724	17.592625171528095	0.0	34.456144219637245	18.93695508911731	80.32607797596643	29.54286551614931	48.26441175334955	0.0	17.320696153419796	14.795175589143891	46.58929117188839	0.0	29.954899902706483	22.427076119290515	29.37116339178195	14.360993244588778	0.0	20.852100223534514
2R_15143	84.88003621548212	94.66783423662226	33.82606636674221	58.41206793323501	233.48801914601756	0.0	0.0	45.10939027140817	124.16521068175571	43.91454230068287	114.43424526528311	24.302222438241976	83.31510815342477	48.88362032092097	20.676963794636396	0.0	96.89531268924866	0.0	0.0	118.78071595076538	0.0	19.404100086348244	42.61711716510937	47.413026729093815	81.2859436281981	0.0	42.299395118649805	21.06593638087213	21.34061759747327	43.82409010232925	0.0	58.093094183428946	0.0	0.0	31.26612159394688	0.0	58.53258801837922	0.0	0.0	0.0	32.57037236078202	0.0	0.0	0.0	14.811413675378247	48.493665514942116	0.0	28.88879259291358	17.214074227088066
2R_15144	56.3867378392602	98.2638738763526	56.17756605077328	104.28514955218016	70.28360646996951	54.64281811227277	45.10939027140817	17.480552884915532	116.36179385698104	128.8470257608964	78.73491988721902	96.86539544288674	81.29111038467991	87.27367196871137	94.43454312568035	38.21451591125061	75.0967205530337	59.2880688690208	71.57803317880432	56.71464396765786	37.022258604589936	29.003301542492252	21.233263322545653	27.55986889376655	21.937151747716005	30.833934595057936	14.049975763791807	19.242206906202988	23.037309809286516	23.654168774313757	28.189620299909368	14.471954558062686	23.504892935212677	14.17206779917235	23.36673044918645	18.87926396042906	25.922559593534263	18.906200666632635	0.0	18.997682282761502	27.04606892149743	17.88501976294684	16.610793995953006	14.784807132190963	7.379538262290928	10.067147876335156	13.126184638163595	9.595570684572	10.006060813978753
2R_15145	63.74553226965137	92.73422695125566	59.643293343609656	77.24563798173742	111.50050518305808	32.22992398035264	124.1652106817557	116.36179385698105	36.48873427704784	124.75098198380734	129.71213354520717	88.08162738662526	102.01672788690509	86.19329468841003	66.84028938199468	75.13344451079563	74.35103019680085	97.91551849064626	56.29174208587362	58.177299392309024	29.11574040599959	43.717866180371935	27.135325748105274	27.86676435515727	15.925132765841227	21.824102101879273	8.28708449594223	35.0806235271297	29.266624383362675	36.48962900350258	21.61517571558286	14.226633110781371	0.0	13.931829884555286	30.62750552137356	25.982924764214236	22.934819815454972	13.381712685261448	0.0	16.808078634915084	31.90511673523874	9.042090024856705	21.37642821260995	19.3789098161736	13.057999134399745	14.25095214173997	13.935970101460057	8.489620165904158	15.176226340263135
2R_15146	93.77584553791655	42.09087573128114	95.70670652440822	68.4689100386991	132.12514327320224	88.65908454175666	43.91454230068287	128.8470257608964	124.75098198380732	63.90041758922894	133.4756897818809	166.9889553504931	104.39466166111102	98.79300632453068	76.88956952873046	74.4045958230748	62.66363531330838	87.40102658277488	60.39114414971244	67.21509382146856	28.032371782934938	43.92121725771292	39.61911219081805	22.997030508435596	24.64163667779483	6.00344237385717	20.516734474474102	13.623653387010526	36.22839623100467	30.11304436855957	31.55938055247852	28.177248984738494	19.068583593238127	16.096127915468657	27.802863543292972	12.25279601146984	20.50419176655757	12.883792060749657	0.0	32.36533247518966	26.329678379029147	24.87326449906116	24.991253061428502	15.992433659786881	14.368141233081063	17.64088451394953	16.612051353217705	9.341405241602601	22.265194046732415
2R_15147	51.08671663628709	68.37323410097957	70.23814395399219	79.10201285618648	105.39701210010398	79.21074414533588	114.4342452652831	78.73491988721901	129.71213354520717	133.4756897818809	42.8005807300864	114.08880453143179	131.63018912061443	90.47131805456655	110.13680484542205	80.3243775345457	88.93547876811242	57.09173241731184	49.28609097226671	42.8943038777255	22.361589587012745	33.284405257604654	25.00870014203018	40.6644572311571	25.684859252475196	26.81829731971232	38.18808241599195	32.33131611278685	48.16601167312926	17.804062728856387	24.51836356473101	10.48934086293185	34.072914333026965	38.51993072575658	33.87263269109881	10.262834615446454	28.183190030619276	10.277477504143365	0.0	15.490810851003184	23.523741851045024	11.111268520748489	16.417611500208505	10.716097882981282	16.04617232599564	10.945074333472336	12.843792652094766	26.080930692795587	10.878660047468257
2R_15148	41.7694448157284	76.2316654903697	90.79526666115842	62.715412743850266	113.59372147916261	51.516953493438216	24.302222438241976	96.86539544288674	88.08162738662526	166.9889553504931	114.08880453143179	35.877352942807256	128.5888519615251	114.81090152472156	86.026088660152	152.34882775812113	110.5359149610361	87.60916238522516	80.98005923884143	51.80969263700575	19.945363002282413	39.06307984259141	40.0372117285008	60.45093213746542	30.000594557237587	19.9337601151374	5.676960509927301	19.790671243023787	17.184620681003604	29.4079416734648	20.502273816067724	23.389852312574188	0.0	26.722697801409126	12.588586935312707	25.427525703414357	15.71120295182081	18.333939881177734	0.0	15.352210411255012	19.67057040064362	20.647224414269214	14.643646853812472	21.240436161736366	21.866079012480164	19.524862471749962	14.850355093205073	3.8771366415389443	25.413125001155144
2R_15149	58.5809354203768	27.223373770932728	58.363624054217475	63.8301231820593	63.7863439480524	31.53841884029449	83.31510815342477	81.29111038467991	102.01672788690509	104.39466166111102	131.63018912061443	128.5888519615251	47.91740189930206	118.08157918930247	156.97489400627046	123.51599938030259	115.1708848003225	117.32412761298431	102.45620575585744	85.39362533171155	22.792840996571385	44.63987782958235	34.31481044376158	32.722646934910564	37.400287327707396	25.62702934038589	19.462276755521692	33.92409725554053	27.00220092484993	25.20475079306748	25.38169678985966	3.341134883285806	10.853132159675623	26.175201090982384	28.771565637112158	21.793244007184796	11.221372315483046	15.713523608390707	0.0	13.157963989284156	13.112643791846896	31.853118898136913	16.734231124833183	27.306904345962092	20.444535763370855	22.312308166444243	18.182624829174237	0.0	7.92032783820988
2R_15150	45.82839405086341	44.72389067181034	59.35590623227884	70.96009401424011	74.85094812514133	44.41102103898103	48.88362032092097	87.27367196871138	86.19329468841005	98.79300632453068	90.47131805456657	114.81090152472159	118.08157918930247	32.99153008448141	75.35630975127394	99.38847102018539	108.99099407415966	85.35886242519398	124.1069631375171	96.19805255059116	46.80649326421129	49.764105046263595	54.6483136537086	19.199416337743333	32.91590480062013	20.04825615255921	5.709567979829238	25.591301232363328	46.0888697107981	38.44991248208382	11.455575164954556	15.682799693401266	44.57514158975332	34.55509925760289	8.440595720364753	20.458861576876988	23.702168037310372	21.512454635611288	0.0	38.600977067931545	24.179900216146326	16.612654772836482	22.091636106570053	8.010914069328052	13.99470160597198	13.091339915004477	14.935652939805905	7.798812474824458	16.264877716002225
2R_15151	51.69240948659099	37.834933751031	65.66333096945341	43.35492408552792	69.98684247361496	75.14051275885907	20.676963794636393	94.43454312568035	66.84028938199468	76.88956952873046	110.13680484542205	86.026088660152	156.97489400627046	75.35630975127394	21.24964938078522	84.07936251027344	167.80905910751397	104.82209593877272	104.9903900983563	74.59867607695057	45.253424835758345	42.09878857412289	51.09705374388112	54.14023946227914	30.16624851605262	25.440243412248968	48.30105856599953	43.29879052045146	29.242245687499818	35.029459775671334	17.443868538354998	23.217478117526873	5.387013848935203	22.7363672741824	32.13209289173842	21.634401120835054	4.455833555011052	10.399329035290641	0.0	45.71721161582913	13.017070586366962	0.0	20.765326887775867	18.071916287269374	8.456467963347638	24.91839226533104	9.025049204568264	19.792613000975773	7.862599501196687
2R_15152	71.90630321066438	64.15844569749453	45.84931850719204	79.17425213733367	44.504971205283624	46.45493128386564	0.0	38.2145159112506	75.13344451079561	74.40459582307479	80.3243775345457	152.3488277581211	123.51599938030259	99.38847102018538	84.07936251027344	36.38690508059959	164.170140461236	183.18297352280211	97.36401533093785	70.43773530605951	75.53928756379922	62.46525370262791	36.10318144845242	52.21586036675617	34.43078001554893	50.330229216446405	28.667218032826828	39.26131618208684	28.925999339040914	14.850268455728008	14.379348494726662	19.685475318104974	0.0	19.277554372342106	15.892296844796359	12.840258833937574	16.528668810765584	23.14544248878314	0.0	9.690598568892401	11.036824087647833	31.278981931696084	24.648907129080165	16.759194177721866	27.60454531424136	49.29781425816033	8.034701339438277	4.894640417689034	14.582939593964294
2R_15153	47.942993257701154	42.21430938445205	69.38515700654331	70.32724308090629	70.27900766041184	44.01494551927855	96.89531268924866	75.0967205530337	74.35103019680085	62.66363531330838	88.9354787681124	110.5359149610361	115.17088480032247	108.99099407415964	167.80905910751397	164.170140461236	46.08809306914294	125.53191876447482	181.93768762324035	140.36184223593767	57.43406679581968	81.33521269590754	55.11112969264143	40.17061942038024	48.93352109306612	39.73891532630616	22.634590936355302	26.302440490728387	49.48431632658887	39.084103127314506	34.81712306112146	46.62880235216403	16.8295628100321	5.0736182000832075	13.942198433733429	16.897000951301155	13.920463690645535	32.48853002600098	0.0	20.403582869151823	10.16665323216061	16.46449637163661	14.596409283316303	28.229224834307683	11.888478149307396	10.812155024678743	11.278057692904127	15.458518996587532	7.676105205627506
2R_15154	47.81114216356256	47.99196294593866	30.48562069485875	52.64366621020221	52.607559443254196	86.48723448419014	0.0	59.2880688690208	97.91551849064628	87.40102658277488	57.09173241731184	87.60916238522515	117.32412761298431	85.35886242519398	104.82209593877272	183.18297352280211	125.53191876447484	85.03018341699996	97.10730292234717	180.64804475254226	66.96899447170951	87.43937718680418	67.2149163342329	85.461639741799	54.94399832970245	50.19752726980669	47.65272220940894	37.97119884567555	50.487031564492135	22.216670797321758	32.50725389809779	19.633572099385145	5.31470493821124	19.22672668823478	10.566929877148874	29.881609064884927	48.356260794985715	12.82467590761514	0.0	0.0	12.842344806684183	38.1290689782588	20.48659766780572	20.058007758437398	15.017324987260304	13.65773177853715	16.0270336881125	6.508980114414852	17.453387818931574
2R_15155	49.384400994152884	37.553918037822804	69.77625438919476	13.902939869321633	69.46702122634301	43.50640762371482	0.0	71.5780331788043	56.291742085873615	60.39114414971243	49.28609097226672	80.98005923884143	102.45620575585744	124.10696313751713	104.99039009835631	97.36401533093785	181.93768762324035	97.10730292234717	63.82898209642645	98.95051202178043	133.6289940330724	95.44825734574408	87.91039361202506	48.90168692011533	48.36815518051963	58.91967245375689	13.423845851293322	60.16806947406421	33.86255999599067	41.723137774668636	29.62670087563061	36.872051676180426	7.485803174279979	36.10799178182108	29.76720556884882	42.08847839929099	24.767334115361912	7.225462239914971	0.0	36.30212076989538	33.59300727960468	34.17596619118133	14.427765947009702	21.97366863896038	14.101345902959709	11.54221275760776	20.065956800001604	4.583974516768866	8.194410756311335
2R_15156	51.0385888850945	15.524732062530514	22.188766493187494	57.47453997617681	28.71755992636818	35.97096423766735	118.78071595076538	56.714643967657864	58.17729939230902	67.21509382146854	42.89430387772549	51.80969263700575	85.39362533171155	96.19805255059116	74.59867607695057	70.43773530605951	140.36184223593767	180.6480447525423	98.95051202178043	77.91617096561022	97.4859193775199	140.01283663143116	76.87735371375277	54.427375414765756	63.31851680040204	36.53595320475114	34.68373291305898	65.6381060297237	27.997460630320827	46.71409464850519	11.134211507151921	19.053561944320727	61.89239079474471	18.65873546018039	20.509528470558315	6.214040126542713	25.596944748674797	18.668718732229713	0.0	18.759051242224373	16.023804964655493	10.091637110784477	32.80428960819749	29.19818854438271	7.28684343415329	11.928832584799089	18.145828170413175	9.475040138638787	11.291856087552535
2R_15157	46.44192901196344	12.949325404893031	27.761789043717414	7.990009292380807	0.0	45.00558069200581	0.0	37.022258604589936	29.11574040599959	28.03237178293493	22.361589587012748	19.945363002282416	22.792840996571385	46.80649326421128	45.253424835758345	75.53928756379922	57.43406679581968	66.96899447170951	133.6289940330724	97.4859193775199	13.552320767169775	127.40293886729232	186.54291099046708	51.883870925900105	133.42628697992936	60.949966172768775	69.43206882106661	80.68327205246717	169.30885788915057	41.961948904733184	55.72290485360432	31.785511369280098	0.0	31.126854382349826	59.8751688265921	31.099136791626453	42.701305966066336	31.143508665058416	0.0	15.647101530912414	4.455202272865992	8.417529673896484	4.974975871367024	10.824215284982646	16.20806618725908	46.43310813275888	12.973376900815937	15.806440650371808	23.54660909991674
2R_15158	45.4783595773787	30.433571881814267	36.24772273681906	18.778161373885396	34.4030169569343	41.133691549024306	19.404100086348244	29.003301542492252	43.71786618037193	43.92121725771292	33.284405257604654	39.063079842591414	44.63987782958235	49.764105046263595	42.09878857412289	62.46525370262791	81.33521269590754	87.43937718680418	95.44825734574407	140.01283663143116	127.40293886729232	76.93508903365162	232.9075007860628	208.31031123338758	102.34875141056177	87.53856670717315	90.65533837558324	108.35556879901397	100.62106062830533	77.4865067814782	69.11791534546862	40.4638401118047	35.387743505590755	60.9620791482866	30.154057077609508	24.363117650713292	37.63381172180333	12.198939326623428	0.0	49.03186580958965	43.62766475594946	23.08007566308233	11.692214154594454	33.918836041222406	28.569211056475137	18.187888684924708	18.632837564342577	15.47849124335315	20.291099807123874
2R_15159	36.62408506376586	33.42054238198232	39.80533598489946	20.62118572505292	30.910563375928096	51.62382749381804	42.61711716510936	21.23326332254566	27.135325748105277	39.61911219081804	25.00870014203018	40.0372117285008	34.31481044376158	54.64831365370859	51.097053743881126	36.10318144845242	55.11112969264143	67.2149163342329	87.91039361202506	76.87735371375277	186.54291099046705	232.90750078606285	105.3157101701626	128.32619402641566	131.52489000932152	87.39112158639355	94.57526249612988	86.76380907995656	100.45158007824173	69.62039351509242	57.9249408616315	27.34477142334662	38.8609521821535	26.77813511711417	33.11359397656367	26.7542899389155	39.031495432052246	42.86794021958566	0.0	26.922103585485754	28.745759281861943	25.345320945988757	40.65927951756695	23.279922207811953	24.401377562340727	14.266413865812964	16.74130809884961	20.39719456985886	22.282614860802532
2R_15160	18.520713566052272	49.57535609048742	22.142411131432926	11.47089356349044	30.568069358949376	28.716652786951155	47.41302672909382	27.559868893766545	27.86676435515727	22.997030508435596	40.66445723115711	60.45093213746542	32.722646934910564	19.199416337743333	54.14023946227914	52.21586036675617	40.17061942038024	85.46163974179903	48.90168692011533	54.427375414765756	51.883870925900105	208.31031123338758	128.32619402641566	37.24365887912105	106.41892341296129	175.006198136184	44.30243054209562	110.31743842907967	86.61080735241939	45.89932556678495	55.5547530980108	45.63301548670463	43.23416239986659	40.963460593150906	45.0266987857118	34.725925631949835	28.09781616109755	47.69207611059196	0.0	14.97588881900141	40.508833590777634	36.25399549241989	30.95017022593624	54.38942048072478	50.41656688387804	28.569387900864225	20.694764638441768	22.69258916769256	31.551144405080635
2R_15161	19.05139303785893	42.49654449972537	7.592288057482731	13.11063606906421	22.927876760697163	36.92434939296369	81.2859436281981	21.937151747716005	15.925132765841227	24.64163667779483	25.684859252475196	30.000594557237587	37.40028732770739	32.91590480062013	30.166248516052622	34.43078001554894	48.93352109306612	54.943998329702445	48.368155180519636	63.31851680040204	133.42628697992936	102.34875141056177	131.52489000932152	106.41892341296129	18.244696038802818	83.34291776887675	71.20600181148069	96.92946372001097	105.37821678981548	78.69082081411555	64.76612381225596	35.85736591789967	52.94400430328867	25.537696193351007	45.61509143720521	38.27243338682969	41.60267518339116	45.992448040031825	0.0	32.093744544063426	40.20745585129967	10.359108868018739	20.408329863917256	19.981377356303927	34.90655515185848	29.932217133745308	37.25354121518923	35.66262122859675	32.84155995091539
2R_15162	11.603728045746537	19.412688521471402	27.74563907917773	0.0	0.0	0.0	0.0	30.833934595057936	21.824102101879273	6.00344237385717	26.81829731971232	19.9337601151374	25.627029340385896	20.04825615255921	25.440243412248968	50.330229216446405	39.73891532630617	50.19752726980669	58.919672453756895	36.53595320475114	60.94996617276878	87.53856670717316	87.39112158639355	175.00619813618397	83.34291776887675	30.45725476579894	86.73959732009341	77.75646674615105	122.53164379701059	62.90630734583911	69.61311121181808	59.563163757006116	58.04436911575208	58.32890033690772	12.822929449524462	15.540522689940154	24.005511665478394	56.0257045932674	0.0	23.456998630111283	6.67891579824064	50.47579748605291	37.290613206843574	56.794071997033726	24.297956116676353	29.832490565474863	25.931659704016038	35.543802404893675	21.17962012233349
2R_15163	13.218560974578061	44.22851102506208	15.803430608716539	20.467449250959582	20.453411219923257	25.619479002275007	42.2993951186498	14.049975763791807	8.287084495942228	20.516734474474106	38.18808241599195	5.676960509927301	19.46227675552169	5.709567979829237	48.30105856599953	28.667218032826828	22.634590936355302	47.65272220940894	13.423845851293319	34.68373291305898	69.43206882106661	90.65533837558324	94.57526249612988	44.302430542095614	71.20600181148069	86.73959732009341	9.881071424336684	108.26132315020767	164.50943287117815	117.72823409696302	91.19594360442848	33.92613601666452	66.12211432072752	0.0	29.214865107664078	44.258049211410075	22.788532445856728	26.592717637460417	0.0	66.8034801941042	34.23774231762125	14.375065586236737	38.2321455880104	27.72763696759471	24.219458743536002	28.320107842970668	25.84788446143348	6.748376003314802	28.148262528389537
2R_15164	19.749315357067623	11.013337151290212	35.41689622062365	16.98865837167107	30.55861141669722	51.036031438195366	21.06593638087213	19.242206906202988	35.08062352712971	13.62365338701053	32.33131611278685	19.790671243023787	33.92409725554053	25.591301232363328	43.298790520451455	39.26131618208684	26.30244049072839	37.97119884567555	60.16806947406421	65.6381060297237	80.68327205246717	108.35556879901397	86.76380907995657	110.31743842907967	96.92946372001097	77.75646674615105	108.26132315020766	44.11332222331144	136.54825863729803	84.12272741177311	92.80944049730063	57.446017639306596	32.930122280520735	46.32816222798751	47.28613934134045	26.44966188515557	61.285358246966375	42.37983991015474	0.0	86.5005855424252	41.68040225377302	32.2158029251949	42.31192350004232	29.91930992262406	24.12354009504675	28.207949000028208	25.745516602180277	26.886599046870064	30.039411708161104
2R_15165	60.020486992893574	0.0	27.905656556314415	17.210175481833282	20.638045824716947	12.925374060325305	21.34061759747327	23.037309809286516	29.266624383362675	36.22839623100468	48.16601167312926	17.1846206810036	27.00220092484993	46.0888697107981	29.242245687499818	28.925999339040914	49.484316326588875	50.487031564492135	33.86255999599067	27.99746063032083	169.30885788915057	100.62106062830536	100.45158007824173	86.61080735241939	105.37821678981548	122.53164379701059	164.50943287117815	136.54825863729803	65.3917620464201	131.7030390863631	128.02668076027044	82.15773600665477	44.479336012472004	60.34145216397857	58.95718013703122	44.65757021733053	57.4856159491772	42.9324356161046	0.0	13.48130412743607	46.062412265499134	36.26207617791915	12.859090090785175	39.63541018219698	27.92924544604925	42.863633635950585	33.53299124714411	51.06970606319978	36.51731894713266
2R_15166	20.542542235466836	28.63921349846322	16.373070229010132	17.67100407351986	14.127107234632886	26.54294117022519	43.82409010232925	23.654168774313757	36.48962900350258	30.113044368559574	17.80406272885639	29.407941673464805	25.204750793067486	38.44991248208382	35.02945977567134	14.850268455728008	39.08410312731452	22.216670797321758	41.72313777466863	46.71409464850519	41.96194890473319	77.4865067814782	69.62039351509242	45.89932556678495	78.69082081411555	62.90630734583911	117.72823409696302	84.1227274117731	131.7030390863631	37.12184769224079	90.3751678616044	73.8129299163805	62.79671447589862	58.51512030708736	75.66981024281685	45.85334449709427	80.27383767024547	46.837142846122354	0.0	89.97486240767194	41.383827909490016	22.33982901094875	37.40966665786439	55.060252673893444	26.884775080179363	29.340915025775995	34.430888026161355	38.45392834844573	41.66125070407514
2R_15167	10.608593809673339	13.31089412381705	31.707720766591226	21.90161302642238	27.358239179953195	30.841478910596717	0.0	28.18962029990937	21.615175715582865	31.55938055247852	24.518363564731008	20.502273816067724	25.381696789859664	11.455575164954556	17.443868538354995	14.379348494726662	34.817123061121464	32.507253898097794	29.62670087563061	11.134211507151921	55.72290485360431	69.11791534546862	57.924940861631505	55.5547530980108	64.76612381225596	69.61311121181808	91.19594360442848	92.80944049730063	128.02668076027044	90.3751678616044	39.77693729993195	84.40530337580373	70.7553219057592	71.99093874051052	61.54699244759786	63.934962514576284	82.30050768439841	51.220947318615416	0.0	58.974655909689425	56.481728695053775	69.2204993047666	44.32034747152418	38.94256472393337	47.205103815824565	29.546898314349455	29.634704847230136	21.663713631702244	29.04488790609594
2R_15168	13.615568949241158	22.778437930654842	16.278072893210414	9.369853900553055	32.77199586136509	17.592625171528095	58.093094183428946	14.471954558062688	14.226633110781371	28.177248984738497	10.48934086293185	23.38985231257419	3.3411348832858057	15.682799693401266	23.21747811752687	19.685475318104977	46.62880235216403	19.633572099385145	36.872051676180426	19.05356194432073	31.785511369280098	40.4638401118047	27.344771423346625	45.63301548670463	35.85736591789967	59.56316375700612	33.92613601666452	57.446017639306596	82.15773600665477	73.8129299163805	84.40530337580373	32.615406120047986	52.97291570495599	86.69307002974942	95.29230915834322	54.704761441652806	78.24322061614971	43.826250828590055	0.0	64.22254027670739	62.69518775249507	59.227232681587	35.00481316180975	34.90717072621195	40.39016903285741	38.89423684645528	43.105852760549524	55.60846082731488	35.896926118603446
2R_15169	51.59928291739398	12.33200723148904	8.812777822820864	0.0	45.62335185641419	0.0	0.0	23.50489293521268	0.0	19.06858359323813	34.072914333026965	0.0	10.85313215967562	44.57514158975332	5.387013848935203	0.0	16.8295628100321	5.31470493821124	7.485803174279978	61.89239079474471	0.0	35.387743505590755	38.8609521821535	43.2341623998666	52.94400430328867	58.044369115752076	66.12211432072752	32.930122280520735	44.479336012472004	62.796714475898625	70.75532190575922	52.972915704955994	0.0	51.87521491160464	40.72914952648291	98.72194569108323	76.24810523458491	65.24944864215898	0.0	29.802350809431847	50.91377497638874	0.0	42.64028654272557	20.616410043902643	77.17698921760285	37.90247692686717	41.18304049446006	37.63229633777545	35.87855825601504
2R_15170	17.777904198429855	14.870949896795606	21.254346513862085	13.763538734268277	18.33879829522531	34.456144219637245	0.0	14.172067799172353	13.931829884555283	16.096127915468653	38.51993072575658	26.722697801409122	26.17520109098238	34.55509925760289	22.7363672741824	19.277554372342106	5.0736182000832075	19.226726688234784	36.10799178182107	18.65873546018039	31.126854382349826	60.9620791482866	26.77813511711417	40.963460593150906	25.537696193351003	58.32890033690772	0.0	46.3281622279875	60.341452163978566	58.51512030708735	71.99093874051052	86.69307002974942	51.87521491160463	4.468243301209642	54.026018930717036	89.28528911767087	82.75162009282893	75.10665144505198	0.0	71.8762578345121	63.95419038088046	72.4999130001044	25.709584533113944	40.399068211029814	46.53318467531936	22.85296402943462	37.246426329548434	36.30409764350102	37.857155218662925
2R_15171	34.1973204933794	8.173012874947181	5.840650695212652	10.085845675466734	40.31571234336086	18.93695508911731	31.266121593946878	23.366730449186445	30.627505521373557	27.80286354329298	33.872632691098815	12.588586935312707	28.771565637112154	8.440595720364751	32.13209289173841	15.892296844796359	13.942198433733427	10.566929877148874	29.76720556884882	20.509528470558315	59.87516882659211	30.154057077609508	33.11359397656367	45.0266987857118	45.61509143720521	12.82292944952446	29.214865107664078	47.28613934134045	58.95718013703122	75.66981024281685	61.546992447597866	95.29230915834322	40.72914952648291	54.026018930717036	16.19589693147138	65.42777003185678	67.37770357246691	66.83154401702396	0.0	49.37861945280589	50.614502235895635	53.12753850019896	56.51952749675012	54.65393639853103	46.03400429599557	54.42621166353716	32.75277224923113	39.905165374487524	20.8061367403085
2R_15172	5.920691157802997	29.71541546608134	7.0784733714910235	6.111681195151482	12.214978739829503	80.32607797596644	0.0	18.87926396042906	25.98292476421424	12.252796011469844	10.262834615446456	25.427525703414357	21.793244007184796	20.458861576876988	21.634401120835054	12.840258833937574	16.897000951301152	29.881609064884927	42.08847839929099	6.214040126542713	31.099136791626453	24.363117650713292	26.7542899389155	34.725925631949835	38.27243338682968	15.540522689940154	44.258049211410075	26.44966188515557	44.65757021733053	45.85334449709427	63.934962514576284	54.704761441652806	98.72194569108323	89.28528911767087	65.42777003185678	15.85880587949369	106.1543819508154	76.23087855611092	0.0	71.81225404302991	40.894234219681785	70.825679330942	45.66522821197799	66.23687216242274	61.9889975728208	20.29565698310133	23.154916979699095	0.0	68.44242335169032
2R_15173	21.34000604836743	10.200339773317848	21.868296000507346	9.440740002964391	12.57901983019581	29.54286551614931	58.532588018379236	25.922559593534263	22.934819815454972	20.504191766557568	28.183190030619272	15.71120295182081	11.221372315483046	23.702168037310372	4.455833555011052	16.528668810765584	13.920463690645535	48.35626079498572	24.767334115361905	25.596944748674797	42.701305966066336	37.63381172180333	39.031495432052246	28.09781616109755	41.60267518339116	24.005511665478394	22.788532445856728	61.285358246966375	57.485615949177195	80.27383767024547	82.3005076843984	78.24322061614971	76.24810523458491	82.75162009282893	67.37770357246691	106.1543819508154	21.022708519515696	34.34496425547845	0.0	61.62705279712867	85.98070557872647	72.9364859134781	64.66100001175654	55.42137188785017	52.66506788287863	75.76440405417938	51.09642713342912	71.59281245515723	48.22466461600554
2R_15174	10.67244971141696	17.854687837565194	17.012574844696456	22.03344456550598	11.0091662318046	48.26441175334955	0.0	18.906200666632635	13.381712685261448	12.883792060749656	10.277477504143365	18.333939881177734	15.713523608390707	21.512454635611288	10.399329035290641	23.14544248878314	32.48853002600097	12.82467590761514	7.22546223991497	18.668718732229713	31.143508665058413	12.198939326623428	42.86794021958566	47.692076110591955	45.992448040031825	56.025704593267385	26.592717637460414	42.379839910154736	42.9324356161046	46.83714284612235	51.220947318615416	43.826250828590055	65.24944864215897	75.10665144505197	66.83154401702396	76.23087855611092	34.34496425547845	34.35283973455561	0.0	43.14882894078255	71.66701783505407	61.89969386732651	54.87645937084139	67.16052035971174	59.5943450181083	45.73038280903449	51.67601207469649	29.058817589447578	67.0971272040324
2R_15175	0.0	0.0	0.0	0.0	0.0	0.0	0.0	0.0	0.0	0.0	0.0	0.0	0.0	0.0	0.0	0.0	0.0	0.0	0.0	0.0	0.0	0.0	0.0	0.0	0.0	0.0	0.0	0.0	0.0	0.0	0.0	0.0	0.0	0.0	0.0	0.0	0.0	0.0	0.0	0.0	0.0	0.0	534.1880341880342	0.0	0.0	0.0	464.3387815750371	0.0	0.0
2R_15176	17.873484328528942	0.0	53.42154298511035	9.225024169563325	27.65609097747688	17.3206961534198	0.0	18.997682282761506	16.808078634915084	32.36533247518966	15.490810851003184	15.352210411255014	13.157963989284156	38.600977067931545	45.71721161582913	9.690598568892405	20.403582869151823	0.0	36.30212076989538	18.759051242224373	15.647101530912414	49.03186580958966	26.922103585485758	14.97588881900141	32.093744544063426	23.456998630111283	66.8034801941042	86.5005855424252	13.481304127436074	89.97486240767194	58.974655909689425	64.2225402767074	29.802350809431854	71.8762578345121	49.37861945280589	71.8122540430299	61.62705279712868	43.14882894078255	0.0	36.13134466412302	30.863054454773277	77.74901064383957	103.3912324234905	56.23790884959734	42.10502677879703	30.634439236589778	54.92179136909042	27.374460723123754	76.12137662247278
2R_15177	20.35648272548876	17.027892112978364	9.126435816514833	18.38650052624791	20.998731151670164	14.795175589143891	32.57037236078202	27.046068921497437	31.90511673523874	26.329678379029147	23.523741851045024	19.67057040064362	13.112643791846896	24.179900216146326	13.017070586366962	11.036824087647835	10.16665323216061	12.842344806684183	33.59300727960468	16.023804964655493	4.455202272865992	43.62766475594945	28.745759281861947	40.508833590777634	40.20745585129967	6.67891579824064	34.23774231762125	41.680402253773025	46.062412265499134	41.383827909490016	56.481728695053775	62.69518775249507	50.91377497638874	63.954190380880455	50.614502235895635	40.894234219681785	85.98070557872647	71.66701783505407	0.0	30.86305445477328	17.575287037390986	110.68745487756722	71.96103636976197	88.95905979525538	78.59175300769972	37.07083691775617	69.65970240237833	54.56034881210429	66.57031001328929
2R_15178	9.615236688666327	8.043001101086851	0.0	24.813514035267943	4.959299032837502	46.58929117188839	0.0	17.88501976294684	9.042090024856705	24.873264499061158	11.111268520748487	20.647224414269214	31.85311889813691	16.612654772836482	0.0	31.278981931696087	16.464496371636614	38.12906897825881	34.17596619118133	10.091637110784477	8.417529673896484	23.08007566308233	25.345320945988757	36.25399549241989	10.359108868018739	50.475797486052905	14.375065586236737	32.2158029251949	36.26207617791915	22.33982901094875	69.22049930476662	59.227232681587	0.0	72.4999130001044	53.12753850019896	70.82567933094201	72.9364859134781	61.89969386732652	0.0	77.74901064383955	110.68745487756722	31.369448979943943	83.4306691139663	127.73826295459274	72.98610571055875	57.680462597310026	48.34763886247676	63.814361078344895	58.500469173762774
2R_15179	17.048554282596836	4.753619881539793	16.985311102958164	23.46467686206876	11.724291559682506	0.0	0.0	16.610793995953006	21.37642821260995	24.991253061428502	16.417611500208505	14.643646853812474	16.73423112483318	22.091636106570053	20.765326887775867	24.648907129080165	14.596409283316305	20.486597667805725	14.427765947009703	32.80428960819749	4.974975871367024	11.692214154594454	40.65927951756695	30.950170225936244	20.408329863917256	37.290613206843574	38.232145588010404	42.31192350004232	12.859090090785177	37.40966665786439	44.32034747152418	35.00481316180975	42.64028654272557	25.709584533113947	56.51952749675013	45.66522821197799	64.66100001175654	54.87645937084139	534.1880341880342	103.3912324234905	71.96103636976197	83.4306691139663	38.3519614288845	117.21838779021485	104.12297220511631	92.5317164633404	93.66149782197331	81.23429712024416	31.117749564351506
2R_15180	9.273272203922964	41.37041570545091	11.086646577663068	22.33562337288972	3.188614859327878	29.95489990270649	0.0	14.78480713219096	19.3789098161736	15.992433659786883	10.716097882981282	21.240436161736366	27.306904345962092	8.010914069328052	18.071916287269374	16.75919417772187	28.229224834307683	20.058007758437398	21.97366863896038	29.198188544382706	10.824215284982646	33.918836041222406	23.279922207811953	54.38942048072478	19.98137735630392	56.794071997033726	27.72763696759471	29.91930992262406	39.63541018219699	55.06025267389345	38.94256472393337	34.90717072621195	20.616410043902643	40.399068211029814	54.65393639853103	66.23687216242274	55.421371887850164	67.16052035971174	0.0	56.23790884959733	88.95905979525538	127.73826295459274	117.21838779021485	47.549051709809866	105.18100599321372	60.9270716197727	91.52935536393109	34.71758663537034	73.34588112099587
2R_15181	13.885700320667107	15.486906401396611	19.367866054051838	11.944688447885682	16.71109430452484	22.427076119290515	14.811413675378247	7.379538262290929	13.057999134399745	14.368141233081065	16.04617232599564	21.866079012480164	20.444535763370855	13.99470160597198	8.456467963347638	27.60454531424136	11.888478149307396	15.017324987260304	14.101345902959709	7.2868434341532895	16.208066187259085	28.569211056475144	24.401377562340723	50.41656688387805	34.90655515185848	24.29795611667636	24.219458743536002	24.12354009504675	27.92924544604925	26.884775080179363	47.205103815824565	40.39016903285741	77.17698921760282	46.53318467531936	46.03400429599559	61.9889975728208	52.66506788287863	59.59434501810831	0.0	42.10502677879703	78.59175300769972	72.98610571055876	104.1229722051163	105.18100599321372	39.9799906204519	109.08120897678853	93.09402651835065	49.62276068431205	97.1549647031789
2R_15182	7.5771352367097045	25.352639368212227	13.588248882366528	11.73233843103438	11.724291559682506	29.37116339178195	48.49366551494211	10.067147876335156	14.25095214173997	17.64088451394953	10.945074333472336	19.524862471749962	22.31230816644424	13.091339915004474	24.91839226533104	49.29781425816033	10.812155024678743	13.65773177853715	11.54221275760776	11.928832584799089	46.43310813275889	18.18788868492471	14.266413865812964	28.569387900864225	29.932217133745308	29.83249056547486	28.320107842970668	28.207949000028208	42.863633635950585	29.340915025775995	29.546898314349455	38.89423684645528	37.90247692686717	22.85296402943462	54.42621166353716	20.295656983101324	75.7644040541794	45.730382809034495	0.0	30.63443923658977	37.07083691775617	57.68046259731004	92.53171646334039	60.92707161977269	109.08120897678853	32.467268934505405	74.08254065014837	46.41959835442524	103.72583188117167
2R_15183	19.759097088299455	20.660234997776957	11.811479340541485	15.297365487715705	15.286873467490935	14.360993244588778	0.0	13.126184638163595	13.935970101460054	16.612051353217705	12.843792652094766	14.85035509320507	18.182624829174237	14.935652939805903	9.025049204568262	8.034701339438277	11.278057692904127	16.0270336881125	20.065956800001604	18.145828170413175	12.973376900815937	18.632837564342577	16.74130809884961	20.694764638441765	37.25354121518923	25.931659704016035	25.847884461433477	25.745516602180274	33.5329912471441	34.43088802616135	29.634704847230132	43.105852760549524	41.18304049446006	37.246426329548434	32.75277224923113	23.15491697969909	51.096427133429124	51.67601207469649	464.3387815750371	54.92179136909042	69.65970240237833	48.34763886247676	93.6614978219733	91.52935536393109	93.09402651835063	74.08254065014837	19.31870116508327	60.52481063299873	100.68187173309867
2R_15184	13.541621527928239	15.103150743792417	5.396555055115017	23.29741338138192	23.281434359858334	0.0	28.88879259291358	9.595570684572	8.489620165904157	9.341405241602601	26.080930692795587	3.877136641538944	0.0	7.798812474824458	19.792613000975773	4.894640417689034	15.45851899658753	6.508980114414852	4.583974516768866	9.475040138638787	15.806440650371805	15.47849124335315	20.397194569858858	22.69258916769256	35.662621228596755	35.54380240489367	6.748376003314802	26.886599046870064	51.06970606319978	38.45392834844573	21.663713631702244	55.60846082731487	37.63229633777545	36.30409764350102	39.905165374487524	0.0	71.59281245515722	29.058817589447578	0.0	27.374460723123754	54.5603488121043	63.814361078344895	81.23429712024416	34.71758663537034	49.62276068431205	46.41959835442524	60.52481063299873	27.653223052279795	49.43349217962154
2R_15185	13.44849548991255	13.499357430586302	12.862662776997443	8.329390755042612	8.323677867007603	20.852100223534517	17.21407422708807	10.006060813978754	15.176226340263135	22.265194046732415	10.878660047468257	25.413125001155144	7.92032783820988	16.264877716002225	7.862599501196688	14.582939593964294	7.676105205627506	17.453387818931574	8.194410756311335	11.291856087552535	23.546609099916736	20.291099807123874	22.282614860802532	31.551144405080638	32.84155995091539	21.179620122333485	28.148262528389537	30.039411708161104	36.51731894713266	41.66125070407513	29.04488790609594	35.89692611860344	35.87855825601504	37.85715521866293	20.8061367403085	68.44242335169031	48.22466461600554	67.0971272040324	0.0	76.12137662247278	66.5703100132893	58.500469173762774	31.117749564351506	73.34588112099587	97.1549647031789	103.72583188117167	100.68187173309867	49.43349217962154	37.63837831610478
2R_15186	3.22607286279125	10.794246019216995	11.570779615988966	13.320558917331612	19.96713409727588	0.0	0.0	15.43043189778882	18.20263537754996	6.676317283299676	27.960124389001383	19.396970359489597	21.374509187832775	8.36073564440788	11.788176835855294	27.985658749173982	22.09645655698538	16.28192478402027	22.933217487823278	27.087305432731554	28.242221103830264	15.4875034653289	43.733722855024894	13.515358177264734	20.85392658583685	8.467737496750505	28.93845080897439	31.225830006581443	31.63298726845262	19.987697572144345	40.6431134018344	33.11954665964532	26.89586244810443	35.67657048263265	49.910499778789536	38.88523799709916	66.74021438291663	44.13281485064028	0.0	39.12914181966161	50.135616843561834	31.574925719987245	53.91126206264489	27.06841609839911	67.55326955291387	63.5876424328632	79.30482829423245	79.0552111712919	92.2510673644773
2R_15187	4.725612061274176	7.9058070524542385	16.949095087813262	9.756102320049912	38.99764356738744	18.31783644370196	0.0	12.557103427838094	2.962617982557883	17.114290946368946	16.382605931977782	0.0	13.915458717878337	8.164641631426033	20.721051137482103	5.124239754979352	10.789101389231666	6.814305407628343	19.196004159774102	19.8389966229068	16.547894156359398	25.927297912107107	14.235995072922105	11.878530150679156	16.970679417756354	49.614803072644754	56.519447635438254	10.555426544786675	46.33659329088901	21.958765829525316	19.84493170366754	24.25706668995345	39.39756396982462	57.01059256809915	20.888524732274387	50.630956652939346	35.846183375387426	7.605479443720023	0.0	76.42280150705764	43.51975837830148	41.11248324023926	51.63437999258895	66.08387299076114	37.10748628692844	52.64681881597304	76.564745789203	62.72584319214711	89.12901971878932
2R_15188	10.917793382943785	0.0	0.0	11.269980266264554	5.631125256497755	10.580129670069237	0.0	8.70337168619123	3.422334566058244	14.121397702053196	18.92473443866399	23.444262204379577	4.018688509042451	4.715784390565036	11.968193329407766	17.758141219842237	18.694908441685907	19.679244065133574	16.63102084532153	17.188096212087355	28.673506253691716	7.487624828065415	32.89005758226831	9.14783356431613	23.52487284806226	14.328412956324131	24.483640031730797	16.25778341380936	28.822098479346085	42.27693421201713	39.298830270317005	5.6042188559547625	36.408783254872404	38.41662056672199	30.162309419447936	29.243742204714966	22.586466640918097	39.535380211751495	0.0	22.07037802143475	40.84666977101357	35.61900487624177	28.068993586234964	68.70444036798098	82.87338604080684	60.81615277017576	76.24610534893877	66.88538186536641	86.35303245279812
2R_15189	0.0	39.72668043858255	28.389734272087214	24.512207079125407	0.0	0.0	0.0	0.0	29.774310724706723	24.57123200157256	13.720432468031392	0.0	0.0	0.0	17.35388032764126	25.749304768771243	0.0	0.0	48.229960451432426	24.922739507526668	83.15316813570598	0.0	0.0	19.896538002387587	51.1665984445354	0.0	0.0	53.041018387553045	17.91087548359364	55.17139914668236	14.245825972989914	24.378352023403217	39.594551789673744	23.87318563789152	26.2412091949197	0.0	0.0	38.21753420469311	0.0	0.0	54.67169646274124	0.0	15.262515262515263	116.22501162250117	62.15503953060514	0.0	66.33411165357673	24.245950926195327	115.58021266759131
2R_15190	6.111154568210263	0.0	3.6530908070700456	9.462432879809441	9.455942870975552	5.922149787750151	0.0	12.991062149241321	3.8312532182527033	7.904348529917643	3.53099364986102	10.498202707696441	8.997725375025194	5.279251275467108	26.79643285885783	6.626659315492599	22.672731331621833	11.015312165134512	21.72121380625174	12.82788062887402	21.39971238786551	16.764571765778815	20.711213879642994	23.041946583647384	24.141103432777122	0.0	18.2727166413285	18.200349446709374	18.43766593899345	14.198521839219726	29.32964170909688	37.643043565549085	25.474435894091563	12.287669078326518	50.64939274754722	32.73793934314598	40.03492731342882	24.58848708022535	0.0	74.12239089184061	31.657324238535825	36.552039470885965	43.206385118149825	44.86627286898023	47.98734669642308	34.04139433551198	66.57798706406781	81.11696817219759	81.79849609746812
2R_15191	11.212371281977681	9.37898020472438	16.75616693968048	20.25460618679839	5.783061182474086	5.43279845621599	0.0	5.958800850916761	26.360055869259746	11.601930793322623	17.81573861784852	7.223046719629255	6.190677829696929	12.107557731256774	6.145556271171441	3.039546937291715	20.799267865771125	16.168174887914127	2.8466249844858935	11.76790398331782	14.723579518126689	21.146542463410714	33.77747903474098	25.835302296523512	52.345817408125036	14.71501431770893	25.1442441472581	25.044662982318467	25.371223281987614	28.221457686048876	35.31427349122289	46.04343046578685	32.717251900404946	11.27233048669414	21.68329258939402	33.78687837774931	40.592793967214945	29.323740410009048	0.0	39.66527044914686	46.78901510091261	27.43504296327728	59.45431746443551	68.59823620215077	44.02211906046232	43.23950361049855	64.20873539486179	62.9658759297484	71.62854663632346
2R_15192	3.7993920972644384	25.425075480692836	4.542357483533954	0.0	0.0	7.363770250368189	24.316109422492403	10.095911155981828	2.381944857976538	19.656985601258047	15.36688436419516	9.79032389654891	8.391021606880637	6.5643718716665305	11.106483409690409	8.239777526006797	10.843046896177825	27.393507738665935	3.8583968361145944	23.9258299272256	13.304506901712955	18.23985408116735	11.445740038629372	22.284122562674096	27.288852503752214	29.917726252804783	22.72081794944618	45.26166902404526	20.060180541624877	35.30969545387671	34.1899823351758	31.204290589956123	44.345898004434595	15.278838808250574	4.198593471187153	10.17682228724081	26.20030130346499	30.57402736375449	0.0	23.04147465437788	34.9898857361544	53.71345935337259	41.51404151404151	55.788005578800565	29.834418974690468	42.32804232804233	59.43536404160476	50.43157792648628	55.478502080443825
2R_15193	11.483482159262117	6.403840254924074	0.0	15.805222756833883	3.948595603001881	7.418881944815388	24.49809527309252	2.0342941304511455	9.599086934850758	15.843281428762962	13.270193751463868	6.575730884268124	5.635880948778015	9.920251101395879	13.987007748242814	12.452168109250342	15.29387731470102	16.55911521335592	7.7745474533109284	8.034964953491615	40.21224020379563	18.376364215338434	14.414252351469058	12.829086104015024	13.746543431654112	10.04721184847599	34.33629655572609	19.95018154665207	40.42062861006739	26.68046936281703	18.371128485605876	27.508100153062927	31.91270725707728	11.544891154766193	29.61011515373783	41.01194934409077	26.396388762846133	33.883133376642135	0.0	38.689868206832934	19.829112706693714	37.46454917034756	24.602787987934793	53.52907846747319	60.115409563279584	26.242973853797114	36.35582860921419	35.17547284629374	46.578093763565874
2R_15194	0.0	0.0	0.0	0.0	0.0	0.0	0.0	0.0	0.0	0.0	0.0	0.0	0.0	0.0	0.0	0.0	0.0	0.0	0.0	0.0	0.0	0.0	0.0	0.0	0.0	0.0	0.0	0.0	0.0	271.0173993170361	0.0	0.0	0.0	0.0	0.0	0.0	0.0	0.0	0.0	0.0	0.0	0.0	0.0	244.68423499473926	0.0	0.0	0.0	0.0	0.0
2R_15195	24.964716533965326	0.0	0.0	0.0	17.168236701913056	0.0	0.0	8.844978484589836	10.434051317794598	12.916041853142021	33.65713096037738	7.147712481835876	6.126110893634174	28.755070777012335	0.0	18.047072178362825	14.24931068959539	11.999659209678446	0.0	0.0	29.140033889859417	17.12126478207198	0.0	0.0	0.0	0.0	24.88199712861753	6.195863641432979	0.0	32.22359566347739	14.976838319538833	25.629306257395125	0.0	25.098217691900974	9.195918115866728	33.434491244063985	11.476978042819459	0.0	0.0	33.64420579487801	0.0	54.29780718305692	5.3485660494421445	46.54818988635841	47.919279537988444	0.0	37.193594519151915	16.993407407596223	30.377778047802472
2R_15196	9.534803303364386	10.634293042832805	3.7997732295336615	13.123170137963887	6.557084667700064	0.0	20.340913713844024	10.134518846826882	9.962723473850241	0.0	9.181933774017185	8.189802494723038	14.038516072697051	0.0	4.645398175659228	10.339108989372773	3.628170567554722	6.874565756596375	3.2276264164438526	16.678697567178457	11.12948713097403	2.179714875856519	14.361886998758175	18.641115910458733	11.413836491770168	16.68451910210592	4.751605092200145	11.831967135528084	7.191747326108345	9.845756380542422	11.440242655173545	9.788630831576818	10.5989239972358	19.17158311264711	17.561038658168062	12.769674237097096	17.533662440177334	30.69094525042277	0.0	6.42488538004482	25.61102415558624	13.825349885042215	10.21392034776356	31.111857795698207	23.293284412999252	32.684545112843395	26.635111753826223	22.716091689934437	29.00555050214409
2R_15197	3.3699625799355126	16.91353855469303	0.0	3.478671050256013	3.476285130468457	6.531473866266767	0.0	7.163849781233937	14.789064627578606	10.461142869397339	0.0	5.789176151025711	9.923492354817446	17.467284503927665	7.3883727700043895	0.0	7.694001852330946	9.718933308193693	6.84459651616882	10.610796343802535	0.0	9.244730907839509	12.690094442220857	16.941806307152127	4.840901356468969	8.845416614699843	20.15277821162231	22.582085882181733	27.96021109451009	20.879191432432584	18.195378333469126	20.75804936610107	50.57185530155998	6.7759675404050945	11.172131638992676	13.539867462750697	27.88678800672908	21.694697571848092	0.0	6.812397473418025	13.577866835652918	32.983234621841724	23.82592347113381	25.91941465478992	15.877415065091228	14.439953618868977	30.124360892855933	27.527080625786887	18.452998981394458
2R_15198	0.0	19.934534987102356	0.0	12.300032226084431	0.0	0.0	0.0	6.332560760920501	7.470257171073371	9.24723785005419	17.212012056670204	20.46961388167335	0.0	10.293593884781746	8.708040307776978	6.460399045928269	10.201791434575911	4.295576930346361	18.15106038494769	12.506034161482916	10.431401020608275	16.34395526986322	17.9480690569905	9.983925879334272	4.279165939208457	0.0	17.81426138509445	26.61556478228468	8.987536084957382	9.228191016171483	14.296886281136832	12.232864814610934	9.934116936477283	17.969064458628026	19.751447781122355	47.8748360286866	12.325410559425736	0.0	0.0	0.0	27.43382618202069	12.958168440639925	30.634439236589778	29.160397181272693	18.713345235020903	20.42295949105985	23.300153914159573	18.249640482082505	36.24827458212989
2R_15199	3.752221315018491	0.0	8.971925052126883	7.746521424554303	0.0	0.0	0.0	9.970566886550902	9.409488716611605	5.823881174187626	0.0	6.445849066576596	5.52456275848048	0.0	5.48429626607173	8.137477805029286	4.283370670047674	10.821363102181802	3.8104934893908236	7.87626079244635	0.0	12.86671422204243	8.477727878499465	6.287844966894496	16.170031111139856	0.0	22.438731044881948	19.5561316854033	16.980965469772748	2.9059427692007263	4.502066898913291	19.260549002688773	6.256475452092915	7.544573339288516	29.025265249459718	10.050473477805538	7.762504618690248	18.116664069944814	0.0	22.755406684628266	2.1597171288893264	20.402533831481602	19.293473018077982	20.988715417155962	13.749873304738836	28.940209527116977	14.674363300339774	30.649509071488445	31.960668288442296
2R_15200	0.0	0.0	162.2270529833555	0.0	0.0	0.0	0.0	0.0	0.0	0.0	78.40247124589366	0.0	0.0	0.0	0.0	0.0	0.0	0.0	0.0	0.0	0.0	0.0	0.0	0.0	97.46018751340077	0.0	0.0	0.0	0.0	0.0	0.0	0.0	0.0	0.0	0.0	0.0	0.0	0.0	0.0	0.0	0.0	0.0	0.0	94.87756050816421	0.0	116.28583057154484	0.0	0.0	0.0
2R_15201	0.0	0.0	0.0	0.0	0.0	0.0	0.0	0.0	0.0	0.0	0.0	0.0	0.0	0.0	0.0	0.0	0.0	0.0	0.0	0.0	0.0	0.0	0.0	0.0	0.0	0.0	0.0	0.0	0.0	0.0	0.0	0.0	0.0	0.0	0.0	0.0	0.0	0.0	0.0	0.0	0.0	0.0	0.0	0.0	0.0	0.0	0.0	0.0	0.0
2R_15202	0.0	0.0	0.0	21.4035903809411	0.0	0.0	0.0	0.0	4.333059772826343	3.5758549690438235	0.0	5.936613589383436	15.264332444949186	5.970712461235149	5.051025459188725	7.494600140598699	0.0	4.983226459736526	7.018913163410126	7.254019815080528	12.101292660081949	9.48017363886037	10.410626334512163	0.0	9.928376690554341	0.0	10.333012321083892	10.292089500010292	10.426289262798793	5.352734497945621	12.439182762278095	21.28671070650593	0.0	34.742681801505334	22.913321958141943	18.512930356207296	23.83083538516826	11.123606629224607	0.0	13.971788165336553	19.890949856506687	30.06510598701488	22.211560673099136	9.66528163180883	18.090863896641828	35.53849707695862	42.47589685925496	7.057033533611945	12.615303877439802
2R_15203	7.168664334461203	0.0	12.855728726982889	14.799823142113453	11.092254278837087	0.0	0.0	5.714666692065186	4.494235581087808	5.563297811676805	16.568069395358663	12.314872825847686	15.83211623939743	6.192803652515594	2.6194536343609456	15.54675004906943	8.18343161975685	10.337172731572053	10.919991045607343	3.7619229445323277	6.275710802694791	22.12381222783102	2.6994669902427773	3.003251019228315	10.297680190095177	0.0	0.0	2.6687304849083295	10.814113499528235	19.431436177447875	17.20250683530858	3.6797512488155806	17.92960835758811	10.810499156781066	19.80468618484506	4.800387871340004	9.88690615225094	14.421711020638911	0.0	0.0	12.378497312318771	19.48964417756625	16.126431220770844	10.024798846145654	24.392921174275223	18.430207109452393	26.033009856498037	32.93789559785025	17.446069836617557
2R_15204	15.81197662357376	13.226481002144013	9.451992385474934	8.161020192812263	0.0	0.0	0.0	4.201627710575076	4.956484543946422	4.090335886111959	4.5680393472637215	0.0	0.0	6.829756703576948	0.0	0.0	4.512564106613839	0.0	0.0	8.297701619628379	27.684764658736825	27.11036575678857	5.954234562307194	6.62429327071168	17.035252752045082	20.751494626400465	11.819688291180384	17.65931646672396	23.852771155320895	12.24573266830841	9.485924548007551	8.116454894831035	26.36498097766622	15.89653264829875	8.736668935288366	52.94125743957021	5.451905740911263	25.448060825954986	0.0	0.0	9.101114750040157	8.597690832196287	20.325822941756353	22.111773911534108	4.138742227959439	20.325822941756353	17.668063032581674	8.072373673406291	19.240463464283927
2R_15205	10.35659839597004	0.0	24.763631140761433	14.254242953593174	7.122233190461336	13.381721638779158	0.0	9.173335681707268	6.492840344951622	5.358212586012708	5.983989238393753	2.9652244408031487	15.248481632441448	2.982256172226487	2.5228901826269743	3.7434087929677817	7.8817578684574015	4.978051769747185	7.011624572378546	0.0	0.0	4.735164610894951	18.19967750171467	2.8925392734519852	9.91806684975418	0.0	10.322282297905197	10.281401971972898	7.811596784121836	8.020764154242503	10.355221371851442	10.632303063166512	17.268651870885744	10.411981275092874	3.814921378285315	0.0	21.42548003788025	11.112055635840157	0.0	0.0	19.8702946645477	15.016942865788325	33.28274356311739	14.482867491900457	10.843246771694353	14.79233047249662	28.930765207167422	10.57455803634687	21.00367312235564
2R_15206	21.517592783860085	0.0	0.0	14.807805786742422	7.398824770673426	0.0	0.0	15.247330764158098	4.496659656374262	3.7108656744554023	8.288502893309147	12.32151515207522	5.280218558806586	6.196143891810371	10.483466001595582	0.0	8.187845552669339	5.171374168572317	14.567841344553484	15.055808116736713	0.0	14.75716349609009	16.20553808058366	12.019483582887862	15.454851741607243	0.0	0.0	26.701699296143207	0.0	11.109666854420036	4.302946356458658	7.363472024328911	0.0	14.421773416633496	0.0	0.0	24.730597238977204	5.771795888518916	0.0	14.499309832851955	16.513565274614397	15.600125113003406	18.440147889986076	30.090617895793184	3.7547812445673006	18.44014788998608	0.0	80.55828355197585	8.727739899386615
2R_15207	20.60620713908915	0.0	8.211906607628533	3.5451539164024344	3.542722397941253	19.968901763653403	0.0	16.42671494904068	2.153100982158544	3.553690578739833	5.953080203071472	8.849724596570555	5.056572938030687	2.966851956460854	15.059152350432498	22.344438022487445	9.801307886524377	4.952338692424111	10.463111254959514	14.418113764684849	6.013142323863035	7.0660591740059475	5.173048829442511	11.510393885678768	12.333546457016112	18.028932831407843	20.537929448104762	15.342443335242615	7.771247627179058	18.618447370436886	10.301733658153864	3.5257947141285646	5.726484762969343	17.263667300128166	3.7952162058768164	22.997725984854622	16.57818651691354	24.872981972062668	0.0	0.0	15.814127075999533	14.939376012142725	22.07388571024935	14.4080592920456	30.56384175265294	17.65910856819948	21.106308253410777	7.0132915902217885	16.716146460188828
2R_15208	12.222309136420526	0.0	43.83708968484055	0.0	12.6079238279674	0.0	0.0	0.0	15.325012873010813	6.323478823934114	14.12397459944408	0.0	0.0	0.0	0.0	0.0	0.0	17.624499464215216	0.0	12.82788062887402	42.79942477573102	0.0	18.409967893015992	10.240865148287726	35.114332265857634	64.1617903705985	0.0	9.100174723354687	36.8753318779869	37.86272490458593	21.99723128182266	12.547681188516362	0.0	0.0	13.506504732679259	0.0	8.42840575019554	29.50618449627042	0.0	0.0	14.0699218837937	26.583301433371613	7.8557063851181494	8.545956736948614	44.78819024999488	0.0	34.142557468752734	24.959067129906952	14.872453835903293
2R_15209	0.0	0.0	0.0	0.0	0.0	0.0	0.0	0.0	0.0	0.0	0.0	0.0	0.0	0.0	0.0	0.0	0.0	0.0	0.0	0.0	0.0	0.0	0.0	0.0	0.0	0.0	0.0	0.0	0.0	0.0	142.45825972989914	0.0	0.0	0.0	0.0	0.0	0.0	0.0	0.0	0.0	0.0	0.0	0.0	0.0	0.0	0.0	0.0	0.0	0.0
2R_15210	3.671416990730407	0.0	4.389357038202331	7.579699593766001	7.574500897199632	0.0	0.0	1.9511700191019548	13.810282169383571	7.597951364373625	8.485303348534048	9.460555946416672	16.216772845986878	9.514895727843534	2.68309579886226	19.9055917594035	4.191128010670612	2.6470810901526995	11.1853028103819	3.853322508065968	12.85637055659728	10.071702971378992	8.295159470293237	21.53352539187171	5.273936154783698	28.910006042191263	5.488877886738103	8.200709634740392	8.30763965003791	31.276994178498374	19.823015710620975	15.076617485484046	24.48696742376289	14.764200946680566	0.0	4.917017946623804	7.595338588801281	17.72652055877538	0.0	22.265367556687625	16.90565986699895	31.941062351748556	11.798741782176348	10.26836104892335	23.063603845702183	9.438993425741078	24.614314208284686	11.246051230261774	8.93496950494908
2R_15211	0.0	0.0	25.347977028649296	13.131539506674324	4.374177654600935	0.0	0.0	2.253551597317372	10.633682401680971	15.357020000982848	12.250386132170888	3.6422335924661122	3.121659823988332	10.989461838727449	3.098907201364511	9.196180274561158	4.840645935793672	3.0573111315475376	17.22498587551158	4.450489197772619	14.848780024233209	14.540700000930606	0.0	7.105906429424137	18.273785158762646	0.0	0.0	9.471610426348757	3.1983706220702923	0.0	15.263384971060622	4.353277147036289	21.21136703018236	12.7892065917276	4.6859302133785175	11.358060588438402	20.468985393332023	17.06139919852371	0.0	17.14395435593592	26.84770808438186	27.668334144937802	8.176347462061747	17.78954259528079	15.538759882651284	32.705389848246995	21.32167874579252	17.318536375853803	20.639323690641305
2R_15212	0.0	6.866339828890811	9.813735303931383	8.473355533524831	0.0	7.954690085274278	26.267402153926977	6.5436461196178515	5.14617716229499	2.123439802605036	9.485731089009358	0.0	0.0	7.091142453960757	8.99830831803621	8.900994241056726	7.027900766041184	2.9591752186830487	4.168021273580581	12.92290196686568	0.0	8.444376889429329	6.182112675185618	6.87781560576361	2.9478698692324925	0.0	6.136023365976977	6.111722283339445	3.0957068737075426	9.535797383377199	14.773449157174728	21.067711625163273	6.8435027784621285	45.38852578068264	4.535517638628097	10.993480865846553	28.302794617940577	6.60549973908276	0.0	16.593654586486128	11.811786272814464	17.853476518215007	23.741690408357076	14.348766866975451	4.297138535449244	21.103724807428513	9.17212408049456	12.571974554323502	14.982620160613688
2R_15213	0.0	0.0	0.0	0.0	0.0	0.0	0.0	0.0	0.0	0.0	0.0	0.0	0.0	0.0	0.0	0.0	62.72837047375602	0.0	0.0	0.0	0.0	0.0	41.384390635540086	46.04157554271507	39.467348662451556	0.0	0.0	0.0	41.44665401162164	0.0	0.0	0.0	0.0	0.0	0.0	0.0	0.0	44.2186346170003	0.0	0.0	0.0	0.0	0.0	0.0	0.0	0.0	30.70008473223386	0.0	0.0
2R_15214	6.576593640170886	0.0	7.862636593654223	20.36622546633565	0.0	12.746387673733263	0.0	17.475612782362212	4.123049951987084	6.8050889816422515	7.59984389920631	5.648884543013714	9.683012075200208	5.681330749464108	0.0	0.0	7.507549779747259	0.0	6.678728450247814	0.0	23.02956189712925	9.020699347758335	14.859083878042583	5.51041606396491	4.7235897014407895	69.04849448388839	19.664407226276367	4.8966320964440655	9.920959713958888	10.186608480759023	3.9454315256549712	6.751670194414343	43.863400597858146	6.611762590118324	0.0	0.0	4.535165903171487	15.876720441118803	0.0	26.58923880327154	7.570759154088797	7.15198614231165	16.908028777464978	27.590507210089296	24.099679026703477	0.0	14.697172117112945	33.57500622816365	36.01163896171243
2R_15215	0.0	0.0	41.40169581346051	0.0	0.0	0.0	0.0	18.404004711425205	21.710434903431985	17.91652333447999	0.0	0.0	0.0	0.0	0.0	0.0	39.53194180898165	0.0	0.0	0.0	0.0	0.0	0.0	0.0	49.74530404329831	0.0	0.0	0.0	0.0	0.0	0.0	0.0	57.742054693274206	0.0	38.26843007592456	0.0	0.0	0.0	0.0	0.0	0.0	0.0	0.0	48.427088176042155	0.0	0.0	19.347449232293215	0.0	63.207928802589
2R_15216	7.274547232180269	12.170099040265988	26.091221869314285	0.0	0.0	14.099122470617429	0.0	15.464196519009365	4.560616522383961	7.527292079256363	4.203195942066509	18.74514969251706	16.06596040704717	0.0	5.316287190087038	31.55275857880065	12.456454311801659	26.224638152442772	7.387521294530131	0.0	0.0	4.989019168809451	0.0	6.095219519330988	20.899558810313515	19.09409954135973	10.875665046917618	16.248889659206622	0.0	16.90152271451976	17.45659200191324	14.936408241910069	12.129621992460226	29.25379421710996	0.0	0.0	25.0823453397504	0.0	0.0	0.0	0.0	0.0	4.675606426153472	0.0	26.657303606123868	12.468283803075925	12.192703236106007	14.855287219550746	8.851876243688611
2R_15217	4.969309544254684	16.627011244847704	0.0	10.259219704267734	5.126091601206477	0.0	31.80358108322997	13.20466705752481	6.230797461074651	7.7129427807626865	5.742482946261271	0.0	7.316536029915853	25.757064518870912	7.263208507831918	5.38849427149174	8.50911751942206	0.0	10.092966312706338	0.0	0.0	6.8160889690460955	3.7425345791482445	8.327400060790021	21.41501878097147	0.0	44.57559575283724	3.699921561662893	11.244495819296455	38.48528091945955	11.924757167226238	15.304794992271079	8.285855381994505	4.995883392084922	5.491433912240296	26.620985056310037	17.13397880458286	11.996535400576315	0.0	30.136457881286464	11.441012712681276	10.808158430309536	6.387898764580378	3.474589286173428	23.412660630362478	4.2585991763869195	8.328946754709186	20.29556430294377	12.093594748477416
2R_15218	17.950691604246128	0.0	0.0	7.411898468850016	18.517037155546074	6.958206230099531	0.0	3.8159491410298485	0.0	3.714873088790668	2.074363440091139	15.418526654932139	7.928881108013562	12.405670383819038	13.118484048972876	0.0	6.147515788869717	2.588479402951695	3.645893338661199	3.7680167721962565	18.85762992278429	19.697466610331915	18.926878438608238	12.032463586757071	10.314361097530536	0.0	0.0	13.365267412270384	0.0	8.341248251118284	10.768982916947017	14.742847875924193	5.9862173332120125	25.265358450468348	0.0	19.232655510444292	12.378652073721309	20.223101253023355	0.0	21.77245175224692	12.398548873839806	15.616971900382461	13.845046242454451	15.06155658174961	5.638254125886427	3.076676942767656	12.03469844254956	29.325556195830202	21.842912761153862
2R_15219	0.0	8.113399360177326	17.394147912876193	0.0	5.002706464197131	9.399414980411619	0.0	15.464196519009365	3.0404110149226415	7.527292079256363	11.20852251217736	4.165588820559347	0.0	4.189515235381629	3.5441914600580255	10.51758619293355	11.072403832712586	13.986473681302812	0.0	0.0	16.98241216484148	0.0	3.6524516899346104	12.190439038661976	6.966519603437838	38.18819908271946	14.500886729223494	18.054321843562914	14.631787411834335	11.26768180967984	8.72829600095662	4.978802747303356	24.259243984920452	14.62689710855498	10.718509955620009	6.4950543408721435	16.7215635598336	19.512964218296997	0.0	0.0	19.539847751089138	15.822008730584416	9.351212852306944	16.954779230124167	15.232744917785068	8.312189202050616	29.804385688259135	0.0	26.555628731065838
2R_15220	0.0	0.0	0.0	0.0	0.0	0.0	0.0	0.0	0.0	0.0	0.0	0.0	0.0	0.0	0.0	0.0	0.0	0.0	0.0	0.0	0.0	0.0	0.0	0.0	0.0	0.0	0.0	0.0	0.0	0.0	0.0	0.0	0.0	0.0	0.0	0.0	0.0	0.0	0.0	0.0	0.0	0.0	0.0	0.0	0.0	0.0	0.0	0.0	0.0
2R_15221	17.837521583401116	0.0	10.66281099421116	4.603231376361578	4.600074153195349	0.0	0.0	4.739864392479731	16.774259563215058	4.614315868839917	18.03624925375019	15.32132065187623	6.565744606322878	3.8523309106024235	6.517889324935685	4.835550191318544	0.0	9.64560131643167	9.057269568344118	9.36065333616025	23.423427643860837	15.29162816999275	10.075475386117407	3.7364390614812364	12.81166784213719	0.0	0.0	23.241760795797887	3.3635446917546736	20.721652261664737	8.025817449571784	13.734282830086322	14.871193160440841	4.483227349838783	0.0	5.97231354885024	21.526069146039312	14.354003457161733	0.0	9.014661445374758	10.266985251219014	4.849535875169067	5.732400098597281	9.354125683903515	4.668923157228555	7.643200131463042	14.948532203622927	22.76615110440876	24.418354788927736
2R_15222	6.733099919202801	0.0	8.049747439174096	10.42544503618498	10.418294525186226	0.0	0.0	7.156595249809904	6.331752154114847	5.225274653498974	9.725876179870355	5.783313694163914	4.956721624317677	2.9082660190927667	2.4602969578428118	7.301068693930074	5.764657843537578	12.136364188016554	20.51299583757126	14.133401644774617	5.8944017918981455	6.926526866266083	10.14179497093742	5.64155001586686	19.34399671152056	8.836459230786225	0.0	10.026319087604962	12.696316798496756	13.036279967148575	20.196614037656587	3.4561714261027348	5.613404810687923	0.0	18.601363479943082	13.526156204560568	18.57236548093721	10.836364128925641	0.0	13.610997686130395	17.439579124823787	10.983277959306955	12.982797792924375	21.185318574228063	15.861336670088603	8.65519852861625	13.166061654785864	10.312201912913455	30.723854000245787
2R_15223	0.0	0.0	0.0	0.0	0.0	0.0	0.0	0.0	0.0	0.0	0.0	0.0	0.0	0.0	0.0	0.0	0.0	0.0	0.0	0.0	0.0	0.0	0.0	0.0	0.0	0.0	0.0	0.0	0.0	0.0	0.0	0.0	0.0	0.0	0.0	0.0	0.0	428.03638309256286	0.0	0.0	0.0	0.0	0.0	0.0	0.0	0.0	0.0	0.0	0.0
2R_15224	10.741415460763758	0.0	8.561255353995067	7.391941822461081	22.160615710546903	0.0	0.0	3.805674641457878	8.97879052549045	7.409741475972338	10.343890929048976	6.150804817433349	5.271688318808514	3.0930669831492805	2.616632467280319	11.647504580381177	4.087309007713774	2.581509883826892	0.0	3.7578713312371925	6.268951824985911	4.911107722446782	0.0	24.000132000726005	25.7164738188295	9.397957447928267	5.352912144794132	0.0	16.203699952847234	11.09171908890401	17.183979633547338	14.703152539693916	0.0	3.5996187283842898	0.0	4.795217825167318	17.28345131757922	8.643707251465326	0.0	21.713829103479426	10.30430466449081	0.0	4.602589416805895	20.028004156812262	11.246146086313047	9.205178833611791	10.001912365644312	21.934947526121782	6.535230118522933
2R_15225	5.251924305065376	0.0	6.278930170761785	10.842682436264	10.835245754208952	0.0	0.0	5.582257353228498	6.585155610519654	8.151593555024071	6.069069654105513	4.511076045013321	11.598963516620156	9.073973756253102	3.838140988735824	11.389897844006237	0.0	3.786622317746081	5.333486937757141	5.51213827970574	0.0	3.601866919661799	0.0	4.400498136389039	7.544311513675573	41.35546677915354	7.851783454093763	27.372405486994197	11.883993211863077	4.067401727506862	0.0	5.391736624449369	0.0	21.120037847107824	23.214971799613004	7.033743681939737	21.730107716143948	16.90507042229711	0.0	0.0	6.045843210729679	11.422840426346095	20.253574755944427	25.70537381856266	13.746770196342368	22.50397195104936	14.671051550554095	16.087360804110645	12.781382127537745
2R_15226	14.314179053202938	5.986797913241718	12.834971360900571	29.551853529193167	0.0	13.871472484547178	0.0	13.312692320858707	6.730468516887419	14.811506911604555	4.135329484444338	9.221241560258662	2.634425513462704	12.365609015518219	2.6152241613237632	15.521647653941761	6.127663746494466	15.48072288783597	3.634119732616006	11.26754638661055	6.265577792787316	4.908464499775928	5.390216648977772	11.993607407251934	5.140526574980234	18.7857986876241	21.40012454872487	5.328842895053768	16.194978908739138	5.542874690014732	6.440524121265623	3.6738097774773415	5.966886168519186	21.58608819787823	0.0	4.792636975961091	17.274149137106896	0.0	0.0	14.46809495700082	16.478014003840197	15.566540344191774	9.200224485477444	5.004306205489824	14.986791017067329	9.200224485477447	17.993752569108008	29.23085579907294	13.06342554369977
2R_15227	6.3202815306205	10.573641181371782	0.0	0.0	13.039373692802789	12.249617811924267	40.4498017959712	23.51234061991965	3.962360742831693	13.07974327079908	7.303652264351312	0.0	4.652816163511127	0.0	18.47561403703252	0.0	3.6074775795268432	9.113809608871748	6.418435801521427	19.900286298785552	22.132021937260145	8.669132167855205	14.279975095723435	26.478282512683094	18.157981704017637	0.0	66.14306556100658	9.411587546587358	0.0	9.789601876470886	15.166658830559603	19.465604277242115	10.538473860369438	6.354079827575689	27.93740902881185	8.4645622636271	21.79207570392763	15.257950918223486	0.0	25.55296618831514	14.55140210034938	27.492996159228436	16.249065678723472	4.419201962832744	13.23453313199197	21.665420904964634	17.655466980039435	19.35988476996585	7.690698561531741
2R_15228	18.29646717174674	12.243776029502602	4.374862738681574	7.5546703160760735	3.7747443931834157	7.0922388212131695	46.83895595967166	0.0	2.2941130993169736	5.679646362498885	2.114320908667468	0.0	0.0	9.483476149215543	8.02270747122656	0.0	4.177288292418535	2.6383400408731634	14.864489737370478	23.043589638219483	0.0	7.528833550289219	8.267767639351156	9.198179373695966	15.769562536565674	0.0	10.941505616821908	2.7245432303274355	5.52013773847685	14.169869529509322	6.585852403583669	11.270124215552395	0.0	18.39430924218389	12.131324008658531	14.702343700609314	7.5702576688602745	26.501977489220316	0.0	7.3972813511578215	14.743605540309966	15.917794143923123	4.703912243813179	10.234453417501477	11.493722224701886	25.087531967003624	10.22209755806356	18.681525204553363	4.452732463803738
2R_15229	16.346493350246504	6.83679810866817	19.543025436224752	0.0	0.0	0.0	0.0	2.171830918619323	0.0	6.342911764388737	9.44491970755695	7.020310108158407	0.0	7.060633543587231	8.959594022875635	17.7253972593877	6.997663946519187	20.62510570366673	4.150088791149686	12.867302511568777	0.0	8.408045827212977	6.155514771850461	3.424112256096204	20.5463087382277	0.0	0.0	6.0854272274185	0.0	9.494770596847609	7.354943956552875	8.390827985928581	27.25623724919151	4.108476938297249	13.548012122761248	5.473091273101233	8.454307427362703	6.577080256492975	0.0	16.52226209594808	9.408773822721294	8.888331886757319	18.386312178567866	2.8574065549477847	14.97527688752134	28.017237605436744	13.698992941365569	8.34525661872734	7.459079489918308
2R_15230	0.0	0.0	0.0	0.0	0.0	0.0	0.0	0.0	0.0	0.0	0.0	0.0	73.60545269193541	0.0	0.0	0.0	85.60300181193021	0.0	0.0	0.0	0.0	0.0	0.0	0.0	35.90638487335818	0.0	74.73953272844138	0.0	37.70710628124976	0.0	0.0	0.0	0.0	0.0	0.0	0.0	0.0	0.0	0.0	0.0	0.0	0.0	32.131611078979496	0.0	0.0	0.0	27.930152275190203	51.044107213042786	0.0
2R_15231	0.0	0.0	6.190907785190358	0.0	5.341674892846001	0.0	0.0	11.008002818048721	19.47852103485486	10.716425172025415	11.967978476787506	8.895673322409447	7.624240816220724	0.0	7.568670547880923	0.0	2.955659200671526	11.200616481931164	5.25871842928391	5.434865313167809	9.06654481230439	7.102746916342426	11.699792679673715	13.016426730533933	22.315650411946905	0.0	0.0	7.711051478979673	0.0	4.0103820771212515	3.1065664115554332	26.580757657916283	0.0	10.411981275092874	17.167146202283917	27.740559194192233	3.5709133396467077	4.167020863440059	0.0	10.467959669044987	11.922176798728618	22.525414298682488	3.328274356311739	10.862150618925341	2.7108116929235884	17.750796566995945	5.786153041433485	21.14911607269374	15.752754841766729
2R_15232	0.0	6.83679810866817	4.885756359056188	8.436899793675614	8.431113168302725	15.84093170023888	0.0	4.343661837238646	2.5620181324271303	0.0	4.722459853778475	7.020310108158407	18.05075330306222	3.5303167717936157	11.94612536383418	13.294047944540775	13.995327893038374	5.892887343904779	0.0	4.289100837189592	28.620635621386192	22.421455539234604	12.311029543700922	10.272336768288612	8.80556088781187	0.0	12.219247514299573	6.0854272274185	0.0	9.494770596847609	17.161535898623377	20.977069964821453	34.070296561489386	24.6508616297835	9.03200808184083	10.946182546202467	0.0	13.15416051298595	0.0	16.52226209594808	9.408773822721294	8.888331886757319	15.759696153058169	5.7148131098955695	8.55730107858362	24.515082904757154	9.13266196091038	16.69051323745468	24.863598299727695
2R_15233	0.0	9.706344260735701	20.809229309383298	5.989020926836923	17.954739692183946	0.0	0.0	9.250180378517381	3.6373503503132127	6.00344237385717	13.40914865985616	4.98344002878435	0.0	0.0	0.0	0.0	3.311576277192181	12.549381817451673	5.891967245375689	6.08932553412519	20.31665539092293	0.0	0.0	0.0	8.334291776887676	0.0	0.0	4.319803708119503	4.376130135607521	4.493307667559936	10.441966681772712	17.868949127101835	0.0	17.49867010107232	12.822929449524462	7.770261344970077	20.004593054565326	14.00642614831685	0.0	11.728499315055641	6.67891579824064	18.92842405726984	7.458122641368715	16.226877713438206	9.111733543753633	9.944163521824953	9.724372389006014	17.771901202446838	7.059873374111162
2R_15234	4.0053832350679315	0.0	4.78862987721953	16.5383565835063	4.131753350851968	0.0	0.0	8.514623866490698	5.022172893324026	12.433635470675272	11.571449069424068	6.880749726490199	0.0	0.0	0.0	4.3432562260578	9.144738346174071	5.775739583453662	8.135174052048844	0.0	14.025835589155225	5.4939319521588414	6.033146104699218	10.068127663858778	8.630510581005973	21.026514434702165	11.976334762509284	2.9822259334367174	3.0211115273531437	9.306019133175338	4.805820810165272	28.784078292692957	20.035797291160208	20.134011983763934	13.278684170923222	5.364288856226331	8.286239870071759	12.892662141342257	0.0	16.193807488016585	16.138030883580246	4.355818066191012	7.723200494284831	16.80361613819294	18.871168628569272	17.162667765077405	8.951109042410355	20.44839234739365	12.18466097399306
2R_15235	10.689607990695766	0.0	25.559889376798775	22.068868109823512	44.10746342388595	41.43600623197534	0.0	11.361957892584051	0.0	0.0	12.3528009358482	9.181707834384028	0.0	0.0	0.0	0.0	6.101392948010031	15.414353229152859	21.71123621607891	11.21923964969046	18.716147168808416	7.3311310615624405	0.0	17.91328180279268	23.03319544126996	28.057889036660434	15.981282721676372	7.958995256438827	0.0	24.835999615869873	6.412912013564592	0.0	0.0	0.0	35.43828894490764	14.31626929475194	0.0	8.602017345107775	0.0	0.0	24.611053070044285	0.0	6.870585648720697	0.0	5.595952112080206	36.643123459843714	11.944405956914139	0.0	13.007419432044038
2R_15236	0.0	0.0	0.0	0.0	0.0	0.0	0.0	0.0	0.0	0.0	0.0	0.0	0.0	0.0	0.0	0.0	0.0	0.0	0.0	0.0	0.0	0.0	0.0	0.0	0.0	0.0	0.0	0.0	0.0	0.0	0.0	0.0	0.0	0.0	0.0	0.0	0.0	0.0	0.0	0.0	153.08075009567548	0.0	0.0	0.0	0.0	0.0	0.0	0.0	0.0
2R_15237	0.0	0.0	0.0	0.0	0.0	0.0	0.0	0.0	0.0	0.0	0.0	0.0	0.0	0.0	0.0	0.0	0.0	0.0	0.0	0.0	0.0	0.0	0.0	0.0	0.0	0.0	0.0	0.0	0.0	0.0	0.0	0.0	0.0	0.0	0.0	0.0	0.0	0.0	0.0	0.0	0.0	0.0	0.0	0.0	0.0	0.0	0.0	0.0	0.0
2R_15238	16.276465532956585	0.0	9.729651892514589	0.0	0.0	0.0	0.0	8.650107477585408	5.102085069105191	0.0	9.404457995223474	0.0	17.97342449454237	7.030386031466601	0.0	44.1236556625211	4.645124129329545	0.0	0.0	0.0	0.0	16.744052094094876	0.0	13.637773906165295	11.690450889000337	0.0	0.0	0.0	18.415098416424303	18.90819065002578	4.88229041913975	0.0	0.0	16.363505455592716	35.97326107504292	10.899289475319103	16.83617892817518	6.54890427008205	0.0	0.0	18.736933916239348	17.70050915514585	10.461454769900302	17.070993139167857	17.04128378807289	20.922909539800607	18.18707590012385	0.0	9.902833398692033
2R_15239	4.137483615564882	20.76565747878615	4.946562287606982	4.270950828970201	0.0	8.019040409548431	0.0	4.397721100925501	12.969519295142941	0.0	9.562466934782302	7.1076817336488665	3.0459008114584356	7.14850701643835	3.023700368226231	13.459499692450432	11.807922880094086	0.0	4.201738931674263	8.68496211836648	0.0	19.86294003860788	0.0	6.933454437670845	14.858584904034345	10.859991898446042	6.185661389472746	3.0805818603017734	12.482999714763457	6.408625497229231	12.410800474291152	4.247628230586746	13.797728066096635	20.798045981983897	9.144416396487264	5.541206908111828	14.26587656535897	6.658935642385857	0.0	0.0	19.051742389007526	26.996856216093637	18.615139959259437	2.89296855314253	23.825453858651382	0.0	4.623161484256748	0.0	20.138431578671792
2R_15240	7.568510153913223	18.99283526944186	0.0	0.0	7.807297168371391	14.668865040574081	24.219232492522313	12.066826082846806	9.489820151300947	7.831468367035079	8.74609240990049	6.500879081373779	13.929318736521642	6.538218995683795	8.296675853852395	0.0	0.0	0.0	3.8430247371659307	3.971751315940505	0.0	2.59531219140116	2.850034870176637	3.170763028268938	8.154039592754646	9.932844041435853	16.972722571797444	5.6351679561809345	8.562968358690185	2.9307516146976025	6.8107534532222695	15.539985353563806	0.0	15.21796694048862	8.363732014317037	5.068138589263352	10.438367053173302	18.271331093877187	0.0	0.0	15.247086662915882	0.0	4.86454669721602	23.813889689300183	17.829334048619803	6.486062262954694	12.685407806261686	7.727793123886957	0.0
2R_15241	11.78889391881696	9.861232732981485	3.5235485798689803	3.0422952048559897	6.080417165260873	5.712144476127806	18.862230270107137	9.3977896398767	9.238482937630632	3.049620993102977	10.217343327257419	0.0	6.5089928244863104	0.0	6.461551185823874	3.19583569825175	3.3644205794878004	6.3748189551416745	8.978981998936888	6.1864956224356975	10.320428669325208	8.085041702645102	4.439283038032226	2.469428475473636	2.116821448650992	0.0	0.0	0.0	13.337885998420793	6.847514078488945	14.14479174623112	3.0256819887202573	14.742652262112562	5.925968066143286	9.770662998108401	15.788509754141327	8.129526113663783	4.743310982851982	0.0	5.957828109509647	10.17824136274438	9.615236688666327	15.154270473419409	8.242908625709303	1.542855591185234	10.102846982279605	21.405688512324407	21.064744598999486	10.758796391930042
2R_15242	9.553069210075813	7.99099893879534	11.421157465782214	4.930616366490742	4.927234599435535	18.515226922621164	0.0	2.538483408472442	11.978170981203855	0.0	2.7598571056384986	0.0	3.5163524454121444	0.0	3.4907230544105983	5.1794578557873185	5.452681628825056	3.4438677113983753	9.701428826437558	0.0	16.726211981320166	9.827507586835857	7.194700096121193	8.004354368776614	3.4307106236757456	12.537361336783615	0.0	0.0	18.013811549591303	0.0	14.327698536053074	9.807382997920834	7.964421337003339	0.0	0.0	0.0	19.763158310803334	15.374870082347803	0.0	0.0	10.99718032296519	0.0	12.280184693977796	13.359196738218525	12.502450480294137	20.466974489962997	2.668613687212857	4.877059094349635	14.530558345422758
2R_15243	0.0	0.0	87.35302852949913	0.0	0.0	141.6109663532344	0.0	38.83042752300703	22.903315942082095	0.0	0.0	0.0	0.0	0.0	26.6982774271404	0.0	20.852013261880437	0.0	0.0	38.342676165425644	0.0	0.0	0.0	0.0	0.0	0.0	0.0	0.0	0.0	0.0	0.0	0.0	60.91469506103653	0.0	0.0	0.0	0.0	58.79620646875864	0.0	0.0	21.027575562592787	0.0	23.480792711561946	0.0	0.0	0.0	20.410495893408225	0.0	0.0
2R_15244	6.430305773900161	10.757708435979803	15.37548471215555	0.0	13.266364724205543	0.0	0.0	6.83475610172851	4.0313380091479125	13.30743706081299	7.430795147096306	5.523232372327722	0.0	0.0	4.699309953326454	0.0	11.01083098741462	0.0	0.0	20.246712946153192	0.0	4.4100227468973285	9.685708446615767	16.1635318394638	4.618519524329437	16.878149884722237	0.0	28.726276883007454	14.55042108918632	4.980010238901052	0.0	13.202975950779306	42.88771567160018	6.464692435792675	0.0	17.22382882269963	8.868573942178672	10.349042144404324	0.0	0.0	0.0	6.992899409939148	20.664914281935562	17.98452791063848	16.83115190383892	11.021287617032298	17.962815534817686	13.131269360415263	3.91228959706547
2R_15245	0.0	11.32736305784431	0.0	0.0	0.0	0.0	0.0	7.1966780134290005	8.489620165904157	0.0	7.824279207838676	5.815704962308415	4.984483303476278	5.849109356118343	4.948153250243943	14.683921253067103	0.0	0.0	6.875961775153298	0.0	0.0	9.287094746011888	5.099298642464714	11.34629458384628	4.863084712990466	0.0	30.36769201491661	0.0	10.213941212639956	26.218587510303905	8.12389261188834	0.0	11.289688901332633	13.614036616312882	0.0	18.135884931437285	9.33819292893355	21.794113192085682	0.0	0.0	19.485838861465822	14.726391018079589	0.0	4.734216359368682	7.088965812044577	11.60489958860631	18.914003322812103	13.826611526139898	8.238915363270255
2R_15246	4.377179835558108	0.0	15.699392224195694	4.51837918509224	4.515280159588062	0.0	0.0	0.0	5.4883522073192115	4.529259355128582	7.587335927021969	0.0	0.0	3.7813202025728856	6.397743899591248	4.746415625579953	0.0	3.1559340712748774	0.0	4.594053365442703	7.663886464120365	12.007803871736241	0.0	0.0	3.1438770165613152	34.46742655853086	0.0	6.518097497702371	9.904631603830584	6.779895440452517	7.877876114095805	0.0	7.298534892105758	17.602348857431537	4.8370892525197595	17.58667445951753	21.129275244729833	3.522353382921024	0.0	8.848492570805636	5.038866033432372	9.520287017613008	8.440100605999223	9.181699404015891	9.16572011511228	15.004623299554176	17.11848042672948	17.877198839591024	7.989415622183731
2R_15247	0.0	0.0	0.0	0.0	0.0	0.0	0.0	0.0	0.0	0.0	0.0	0.0	0.0	0.0	0.0	0.0	0.0	0.0	0.0	0.0	0.0	0.0	0.0	0.0	0.0	0.0	0.0	0.0	0.0	78.02016040944982	0.0	0.0	0.0	0.0	0.0	0.0	0.0	0.0	0.0	0.0	0.0	0.0	0.0	0.0	52.73760929869527	0.0	0.0	0.0	0.0
2R_15248	12.680742854824091	21.21450195067345	5.0534809893098664	0.0	13.080821161629242	8.192369954319345	27.052251423624732	4.492776738199161	0.0	4.373773019987487	2.442289314080604	0.0	3.111737192634269	0.0	6.17811378479282	9.16694893230254	12.063148168030002	6.09518608298352	0.0	0.0	0.0	5.79779214277411	6.366829328544629	17.708298285659644	9.107849691334973	33.28418368875294	6.319362907109157	6.294335727279022	15.941020773700632	0.0	7.607434086021314	17.357758592632933	7.047981246731498	8.499036209293866	28.026211981859564	5.660978703964213	2.9148459809957874	10.204300296230837	0.0	8.544729952354585	2.4329426270768515	9.1934621613186	16.3007156014149	5.9109986839161435	11.0638341186074	3.6223812447588672	18.892359835220837	4.315871747828793	5.1434296800581
2R_15249	0.0	0.0	0.0	0.0	0.0	0.0	0.0	4.221707173947	4.980171447382248	0.0	13.769609645336166	6.82320462722445	0.0	20.587187769563492	0.0	0.0	9.068259052956366	5.727435907128481	0.0	0.0	0.0	0.0	0.0	0.0	11.41110917122255	62.55199634696341	0.0	5.914569951618818	17.975072169914764	0.0	19.062515041515773	24.46572962922187	0.0	0.0	8.77842123605438	0.0	10.955920497267318	19.177257307014465	0.0	16.058375406276898	4.572304363670115	0.0	10.211479745529925	22.217445471445863	16.634084653351913	0.0	4.438124555078013	0.0	4.833103277617318
2R_15250	3.22607286279125	0.0	7.713853077325977	3.330139729332903	0.0	6.252594826853144	0.0	0.0	4.0450300838999915	5.007237962474758	13.048058048200646	0.0	0.0	8.36073564440788	4.715270734342118	3.498207343646748	7.3654855189951265	6.977967764580115	6.552347853663794	10.157739537274333	0.0	4.425000990093971	2.4296512697236055	10.812286541811787	11.58551476990936	8.467737496750505	0.0	0.0	4.866613425915787	14.99077317910826	3.870772704936609	3.311954665964532	5.379172489620887	6.486649178660481	10.695107095454901	8.641163999355369	6.674021438291665	7.788143797171814	0.0	0.0	3.7137493958193954	14.03330031999433	8.294040317329982	11.278506707666294	18.57714912705132	8.294040317329983	7.2095298449302225	6.587934264274324	9.81394333664652
2R_15251	10.559453949517362	5.8885497738502455	12.624339221044606	10.900081496275986	7.261736963911346	13.643830532709721	22.526835092303706	3.7412058280504388	6.620016148426059	0.0	2.0337327109840073	0.0	2.5911924849199077	0.0	10.289224969273803	0.0	4.018069257450756	0.0	0.0	3.694212314508982	12.325509305451389	2.4139563368405703	7.952638327528349	8.847587041824019	10.112332849458207	0.0	10.524465699187617	5.241392323456803	13.274338632626307	5.451911685572988	19.004489916323234	7.227039244629859	0.0	10.6159216176966	11.66893368117128	9.427971944241088	4.854476154691766	2.8324270982832376	0.0	0.0	20.259495777617186	7.655540486900031	4.524620723667839	0.0	3.6852114491412262	12.065655263114236	9.832478169931967	14.375577044647308	10.70753690673821
2R_15252	0.0	0.0	9.06399725904723	3.9130091118330177	7.820650584280806	22.040931479152217	0.0	0.0	0.0	5.88364734359206	2.190262879731351	9.767997046157694	0.0	3.2747009051928244	5.54057752763917	4.11049334963281	2.1636638618370805	5.466207359482941	0.0	7.957089010384797	6.637082975483944	2.599751151819748	8.564728506671067	6.352372452301624	2.7226620228943204	9.9498329423049	5.667250771312831	11.289612427605359	0.0	0.0	13.644804808793076	0.0	6.320681015455329	7.621997695107898	16.756074286379743	10.153614026608562	10.456220588612025	3.050430324205836	0.0	0.0	8.727522810471806	12.367145934795461	0.0	2.6505133779361723	9.922127177063535	9.74573380502685	8.471403084607292	3.87050527898215	18.450661087186756
2R_15253	0.0	21.983143325697853	15.709734379811106	0.0	0.0	0.0	0.0	6.983337756113912	8.23795158391095	6.798364585415332	0.0	0.0	0.0	22.70286714509175	19.205875461421158	14.2486271447746	0.0	0.0	0.0	0.0	0.0	27.035356839674925	9.896267325890019	0.0	9.437844245368849	0.0	0.0	9.783587054357609	0.0	0.0	7.8830657558046955	40.46999150130178	21.910028658317483	0.0	0.0	17.598259884062664	18.122738055756415	0.0	0.0	0.0	15.126556333564768	28.579675849316516	8.445660619573662	9.187747954347916	13.757637208355288	0.0	0.0	26.833463475631188	39.973393709147196
2R_15254	13.405113246396706	0.0	0.0	6.918768127172493	0.0	0.0	42.896362388469456	3.5620654280177817	4.202019658728771	3.4677141937703206	11.618108138252389	0.0	0.0	0.0	9.796545346249099	7.267948926669302	0.0	4.832524046639655	13.613295288710766	0.0	0.0	4.59673741964903	15.143683266835737	5.615958307125528	4.814061681609514	17.59274897258346	0.0	0.0	0.0	10.381714893192918	4.020999266569733	6.880986458218651	22.351763107073886	13.47679834397102	14.813585835841767	8.976531755378737	0.0	26.96801808798909	0.0	0.0	3.8578818068466596	7.288969747859958	17.231872070581748	14.059477212399335	14.035008926265677	5.743957356860583	18.723337966735368	6.8436151807809384	4.077930890489613
2R_15255	0.0	5.135489622716119	11.009869246792825	0.0	0.0	0.0	0.0	3.262759838036602	13.47129478772511	0.0	14.189182238407348	5.273335432120835	0.0	2.651812275026876	2.243345564053348	16.6431332762141	10.51264934532476	2.2132335430593435	6.234713262419704	3.2217761136230227	21.498510690671903	0.0	9.247481563989567	18.004254148051555	2.204778018539537	0.0	9.178539107001573	13.71328268560928	9.26139452521924	2.3773456080441764	14.732525475298894	0.0	0.0	0.0	0.0	12.333406511545302	6.350488543083619	4.940401466904004	0.0	12.410766588230622	14.134879971899858	16.691269598054202	15.783949301954841	4.29270587710069	11.248742149583203	21.04526573593979	3.4300187004619547	3.134287285011399	18.676396322094625
2R_15256	9.256059633706867	10.323406517682706	3.6886893717793128	3.184880734178707	0.0	0.0	0.0	4.919121444909939	5.802881904583213	3.192549865633558	1.782701202342826	7.950379034320461	6.81405466916061	7.996044623259693	9.019186063553695	3.3456173249447554	3.52210340015057	4.449061581685883	3.1332688924364454	0.0	0.0	8.463969411214547	11.618355607657426	0.0	11.080160529365749	0.0	23.06347529671161	6.891640440146102	11.635835580988905	9.557922203292225	12.956760513717045	9.502466681976196	0.0	9.305557278806903	6.819061322113704	0.0	23.40398144277035	12.414048233543006	0.0	0.0	12.431151399880838	10.065881192404285	5.949193884228686	8.62923520167062	9.690994562544466	5.288172341536611	18.961398041115206	9.45085790162602	11.26303696528732
2R_15257	8.920755147870436	9.949436961362355	0.0	3.069507147654344	3.067401861544842	0.0	0.0	3.16061619373313	0.0	7.6922461543384575	10.308732802456502	0.0	10.945354660137982	12.843974480563984	6.51934681360405	16.12210495361348	3.394513786817745	10.71973133780532	0.0	6.2418310036739415	15.6191102938267	6.118019034380819	4.478990399731977	9.9660655468131	6.407266352625185	0.0	4.445598324187256	6.641987991285712	4.485729101436689	4.605841312185767	1.7839138069933702	9.15823600163627	4.958172853805299	5.978973147235801	9.858057121526185	3.982432692905057	8.20224101629047	4.785737735829191	0.0	0.0	6.8461873924720695	3.2337468648824146	19.11227313731786	10.395797103980426	7.783278653206368	15.289818509854287	4.983958299553171	6.072331180084697	5.427514458898518
2R_15258	0.0	0.0	12.607653602195748	5.442837416459249	16.317312995434413	0.0	33.745591982047344	2.8021958006293732	3.305633228754117	5.455943664108101	3.046567082512918	4.528962944478085	3.881651549574707	4.554976516818567	0.0	5.717530004168079	6.019137848790229	3.8016366806237425	5.354634784457208	0.0	0.0	0.0	7.942127306741239	13.253839747823609	7.574225516505374	0.0	7.882916616084619	3.9258485721688743	3.9770381724077866	8.167058821607752	0.0	0.0	0.0	5.300945264559576	0.0	14.12326645731278	3.6360449866029927	4.243025209085675	0.0	42.635559762264116	0.0	5.734066605770879	16.944901956797278	3.686756911102336	5.520511044748434	9.037281043625216	5.89168953624155	5.383716303992618	22.45610793303717
2R_15259	0.0	22.856446279732424	0.0	0.0	0.0	0.0	0.0	4.84050534875841	5.710141782820467	0.0	2.6313158157868424	11.73497727326068	3.3525771260367843	15.736507911529353	6.656282865396648	4.938222832367088	5.1987211146058065	13.133873573332984	0.0	4.779703467196895	0.0	3.1232626851313956	0.0	11.44732323425039	6.541848202954299	0.0	0.0	10.172250101722499	10.304887264533326	0.0	10.928304855992263	0.0	7.593475685690855	9.1568383268625	0.0	0.0	15.702235370227305	3.664695060723997	0.0	9.206068640447784	5.242491441632722	4.9525054725185464	2.9270577215782696	12.73698757506862	9.536115654010652	11.708230886313077	5.088644181644242	9.299816793609166	2.7707585228532166
2R_15260	16.904075009015507	0.0	0.0	0.0	0.0	0.0	72.12405337179949	14.972749595735761	0.0	5.830461830881624	6.511391679743711	14.51954815166152	0.0	4.8676486336510285	4.117869908253859	12.22000904280669	12.864631910719453	4.062596486666559	0.0	0.0	9.865630117795623	7.7287517293081995	8.487307232034492	18.884849629384824	20.235377915917958	14.789836424409147	0.0	4.195334787716059	8.500076500688506	4.363839480528548	6.760730970232501	17.35408110140568	9.395317373820887	16.99447113205837	6.226727605574166	7.546372458759074	19.428189525874462	13.602851157602634	0.0	22.7811190085657	12.972944923362327	0.0	10.864841373315949	0.0	5.89946137917608	19.31527355256169	9.44417860830584	5.753276490961602	10.284679940760244
2R_15261	0.0	8.786311629386345	12.55786034152357	10.842682436264	0.0	0.0	0.0	5.582257353228498	6.585155610519654	0.0	9.103604481158271	4.511076045013321	3.8663211722067183	9.073973756253102	7.676281977471648	11.389897844006237	2.9976827912024	3.786622317746081	5.333486937757141	5.51213827970574	9.195453032384547	10.805600758985397	7.910760295261217	8.800996272778079	18.86077878418893	0.0	23.555350362281292	0.0	11.883993211863077	4.067401727506862	9.452206806723167	5.391736624449369	0.0	15.840028385330868	11.607485899806502	0.0	14.486738477429299	8.452535211148556	0.0	0.0	6.045843210729679	5.711420213173048	16.87797896328702	3.6721962597946654	10.997416157073895	22.50397195104936	17.605261860664918	10.724907202740429	12.781382127537745
2R_15262	3.601807242802148	0.0	8.612270418401321	7.4359891464302414	0.0	6.980822285018597	23.051566353933747	7.656704018621103	4.516146805480976	1.863473716262274	0.0	12.374912834207723	7.9546521191988715	6.22299608635776	2.6322245350701805	0.0	4.111664586849662	0.0	0.0	3.7802638472954855	6.306307442577917	4.9403721779976575	10.850511954280282	9.053679264358381	5.173942782401558	0.0	10.769618475495886	5.363483260568744	2.7167091741095444	5.5789063781405055	10.803985028269707	14.790766124708343	6.005674160947263	7.242136488201111	0.0	0.0	12.418886045791911	5.7968090884691605	0.0	0.0	4.146282505299985	7.833865644503877	6.945023196377477	15.110510720151831	7.542106638599973	3.0866769761677673	12.07381447215698	25.743263171908364	17.531126515127607
2R_15263	0.0	8.87039116650966	31.695078134706616	0.0	0.0	10.27639389006725	33.93396450507313	2.817838041940701	0.0	0.0	3.0635734378379507	9.108488473663261	0.0	0.0	0.0	5.749446040873963	9.079106252780475	7.645715876023188	5.384525090271563	5.564886014439766	27.850343394734058	0.0	3.993230675359131	8.885216332804664	3.8082529411137465	41.75121287273395	0.0	23.686579184234212	7.998477089962071	4.106324232076306	0.0	0.0	0.0	0.0	11.718562319900345	0.0	3.6563418884420837	8.53342071556146	0.0	21.43677865239835	12.20739633936806	0.0	3.40789814474025	3.7073368938596865	11.102654589199005	4.543864192987	14.81144438835844	16.241306840513616	19.35553800653443
2R_15264	10.487281025572186	0.0	0.0	10.825580413493869	0.0	0.0	0.0	0.0	0.0	5.4258241012936255	6.059496989035946	0.0	0.0	0.0	22.992522831575172	0.0	23.94363667925703	0.0	21.300297991168893	0.0	0.0	14.384742966220307	0.0	0.0	15.064823937402643	55.053649781712274	0.0	7.808351813099291	0.0	16.24394506947535	0.0	0.0	0.0	10.543362742286476	0.0	0.0	14.46388873219676	0.0	0.0	0.0	6.036307180428843	0.0	13.481086036291083	14.665616608517496	27.450175187018043	26.962172072582167	0.0	21.41598189064571	6.380611109409614
2R_15265	20.117809894743623	0.0	0.0	0.0	0.0	19.49560958872062	64.37699166317958	10.69158518787788	6.306208020361484	5.204194372496457	0.0	8.639973181523246	0.0	0.0	7.351114208380564	0.0	0.0	0.0	0.0	0.0	0.0	0.0	0.0	8.428185538076436	7.224734021417002	0.0	0.0	0.0	0.0	15.580425376773638	12.06908100586135	30.98005400856082	0.0	0.0	0.0	13.471587747860376	13.87307935886951	0.0	0.0	0.0	23.158963705851058	10.93896821464006	6.465210701216753	14.06656721603645	5.265782471579255	8.62028093495567	11.239667935250521	10.270599484621316	0.0
2R_15266	0.0	18.85333986915782	13.47309423082105	11.63291183416121	11.624933156634349	0.0	0.0	0.0	0.0	5.830461830881624	0.0	9.679698767774347	0.0	9.735297267302057	0.0	12.22000904280669	0.0	0.0	0.0	0.0	19.731260235591247	7.7287517293081995	25.461921696103474	0.0	0.0	0.0	0.0	16.781339150864238	0.0	0.0	13.521461940465002	0.0	0.0	33.98894226411674	12.453455211148333	15.092744917518148	0.0	0.0	0.0	0.0	38.91883477008698	12.255352525215386	21.729682746631898	0.0	0.0	0.0	6.2961190722038936	11.506552981923203	6.856453293840162
2R_15267	7.64245536806065	12.785598302072545	0.0	7.888986186385188	0.0	0.0	48.91171435558816	12.184720360667724	0.0	3.9539913565748948	0.0	0.0	11.252327825318863	13.2041962935821	5.585156887056957	8.287132569259711	4.362145303060045	0.0	0.0	0.0	13.380969585056134	0.0	0.0	0.0	10.978273995762388	0.0	0.0	5.690224194833276	5.7644196958692175	11.837541579364796	0.0	23.537719195010002	0.0	15.366648226688794	8.445446637445421	0.0	0.0	18.449844098817366	0.0	0.0	4.398872129186077	8.311101137789747	14.736221632773358	0.0	8.001568307388247	19.648295510364473	4.269781899540571	0.0	4.649778670535283
2R_15268	0.0	19.792652175806253	14.144351594634198	0.0	12.204111321021825	45.85977913930366	0.0	0.0	22.25126424266339	0.0	0.0	10.161961339834278	0.0	0.0	8.646061373202052	12.828835116113787	0.0	8.530006858125514	12.014580895374626	0.0	0.0	8.113814093045974	0.0	0.0	0.0	0.0	0.0	8.808710052499912	17.847135713189388	0.0	0.0	0.0	0.0	35.68234152282719	26.14782410881678	15.844696621593785	0.0	28.56114655866745	0.0	0.0	34.04820954085309	0.0	30.416400523162086	8.272242820106843	0.0	0.0	13.219609439858708	12.07983320166315	0.0
2R_15269	0.0	0.0	22.776864172448192	0.0	0.0	0.0	0.0	10.124839268176618	0.0	9.856654671117932	0.0	0.0	14.025107747890273	16.457952400310067	0.0	0.0	0.0	0.0	0.0	0.0	0.0	0.0	0.0	15.962838511944193	0.0	0.0	28.48240072459227	0.0	14.369756834974838	0.0	0.0	0.0	0.0	0.0	63.159357374591835	0.0	65.68843450009132	0.0	0.0	0.0	32.89700933288155	20.718217736037477	12.244997918350354	0.0	0.0	0.0	0.0	0.0	23.18227761241086
2R_15270	12.350965022067058	6.887597846936914	9.844118385367702	0.0	4.246879605210072	0.0	0.0	4.375936723954972	10.324219198659916	6.390041758922894	7.136324008140167	3.5362367015398544	21.215689305322563	0.0	3.008722285906844	17.857102997537954	2.3498863242490646	5.936673503735652	4.180925364210861	12.962910951283218	0.0	5.647013647420232	9.301878514365976	10.348663728796017	14.7849820066769	0.0	12.310040684684465	6.130644024154738	6.210582211029373	6.376879983930263	9.87945825990632	0.0	0.0	20.695021605602555	9.099118977804975	0.0	17.034251621447826	9.938925304006878	0.0	0.0	14.218026324675739	13.431562829493025	15.876796062554575	2.8786380587616387	15.08654829473512	10.584530708369718	2.3001301873686053	0.0	7.51450299077219
2R_15271	0.0	0.0	5.594036309770879	4.829991542684808	4.826678791283791	18.13736514869012	0.0	2.486677624626066	11.733718512199692	2.4208110346376905	5.407066982475425	4.019016377893641	0.0	0.0	0.0	5.073754634240639	8.012103617865389	6.747169393760083	4.751720241520436	14.73265389607488	0.0	3.2089820691708923	7.047869481914638	11.761500296977882	10.082088363455252	0.0	6.995325723351657	6.967621463061154	10.587709645474071	3.6237372181728973	8.42117791506793	9.607232324493879	15.603764252088174	0.0	5.170681614762503	0.0	3.2266380915597277	7.53054861176219	0.0	0.0	16.15912210721416	15.265287804103615	6.014784339907492	9.814920052568711	12.24729842967589	16.03942490641998	13.070760916960934	4.777527276097601	2.846803267674663
2R_15272	0.0	0.0	9.168541633430705	0.0	0.0	0.0	0.0	8.151254681876908	9.61569435169306	7.935345975133006	4.4310508547275544	0.0	0.0	6.624942777056764	5.604482689434317	8.315807768461301	4.377239231444336	11.05850946774288	7.787998227451603	8.048866276940561	26.854541035752792	5.259473495146295	5.775676201730508	12.851281754714012	16.52439165452124	20.12918913587404	11.465233971029647	5.709913551908825	0.0	11.878501930850488	0.0	7.873054863382817	12.787167821347921	7.709910009930364	0.0	10.270726068437956	5.288411451103084	6.171228129938911	0.0	46.508166834096066	0.0	33.3594370928585	14.78721201904593	10.724337865974734	16.058510789914134	6.572094230687079	8.569112462745784	7.830295570166887	9.331735740174615
2R_15273	0.0	0.0	24.08825938237703	0.0	20.78397140125535	0.0	0.0	21.41556911874933	0.0	0.0	0.0	0.0	0.0	0.0	0.0	0.0	11.500201253521936	0.0	0.0	0.0	0.0	0.0	15.174276566364698	0.0	0.0	0.0	0.0	0.0	0.0	31.20806416377992	24.174734984467733	0.0	33.595377276086815	0.0	0.0	26.983998488896084	0.0	0.0	0.0	0.0	23.194053044799315	21.91108481780933	12.95001295001295	0.0	0.0	17.2666839333506	22.51339547030483	0.0	12.258507404138472
2R_15274	0.0	0.0	0.0	0.0	0.0	0.0	0.0	0.0	0.0	26.666453335039986	0.0	0.0	0.0	0.0	0.0	0.0	0.0	0.0	0.0	0.0	0.0	35.348554420866954	0.0	0.0	0.0	0.0	0.0	0.0	0.0	0.0	0.0	0.0	0.0	0.0	0.0	0.0	0.0	41.47639371051966	0.0	0.0	0.0	56.05161232462852	0.0	0.0	0.0	0.0	28.796203508529434	0.0	31.35897242919144
2R_15275	0.0	18.570067650756453	0.0	5.729063424169544	2.8625670126937672	5.378379773849887	35.520193229851174	5.8991133632615025	10.438406097142591	0.0	4.81016831099598	2.383565222448608	6.128667701185774	0.0	6.083998111526986	6.018201448460724	1.5839175349174621	2.000777902448472	2.818111211686369	2.912507121079911	0.0	5.709470184004805	2.089946271661248	9.300551987760473	7.972536207273186	7.283809257430214	8.29746064514416	12.396899122299542	6.279271872378404	8.596545220406824	9.988726057856033	0.0	18.50830467630826	5.579709498004696	3.066585381710149	26.01545764163187	7.654512066955548	6.699233875613984	0.0	5.609707936166012	11.180772648891155	21.12462684855574	5.350798339112196	17.462856504215534	10.168938020032227	4.756265190321952	6.201519620367776	5.666833271564851	5.065076097703291
2R_15276	0.0	21.619962143446287	0.0	0.0	0.0	0.0	41.353927589272786	6.867966772776754	0.0	0.0	14.933804046836888	0.0	14.270444909660947	0.0	0.0	0.0	7.376222378352262	0.0	0.0	6.781697825177323	11.313356208939586	4.431451428855041	9.732772141691644	5.414023946227914	0.0	0.0	9.660211713199907	0.0	0.0	0.0	0.0	0.0	0.0	25.984419741922743	7.14046508705298	0.0	0.0	0.0	0.0	13.062060461665464	3.7191630246762744	14.05375702600015	0.0	13.55393721545203	10.147761556017166	11.074841006813795	3.610019681827305	6.597537666991925	31.45039800478675
2R_15277	0.0	0.0	0.0	0.0	0.0	0.0	0.0	0.0	0.0	0.0	0.0	0.0	699.2518005733865	0.0	0.0	0.0	0.0	0.0	0.0	0.0	0.0	0.0	0.0	0.0	0.0	0.0	0.0	0.0	0.0	0.0	0.0	0.0	0.0	0.0	0.0	0.0	0.0	0.0	0.0	0.0	0.0	0.0	0.0	0.0	0.0	0.0	0.0	0.0	0.0
2R_15278	0.0	18.601121275590494	13.292852167532475	0.0	11.469415656211147	0.0	0.0	5.908978101327157	0.0	0.0	0.0	9.5502044698777	0.0	9.605059176769588	8.125562695216644	0.0	6.346264905789698	0.0	0.0	0.0	0.0	0.0	8.37376466036848	0.0	7.985868207619796	0.0	16.62267199478713	8.27841981522567	8.386363102685984	0.0	6.6702864087578195	0.0	18.539255018576334	22.356160463577343	0.0	0.0	7.667312254358483	0.0	0.0	44.95270974934369	12.79939382070865	0.0	14.29265643312466	15.548496538127244	5.820538818919545	0.0	6.211890054515546	22.705238325534083	27.05891266465348
2R_15279	3.237067268847501	5.415516320741537	3.8700708842183156	0.0	3.3391969632007137	0.0	0.0	1.720335396588919	8.117630966813907	5.0243025514413215	7.481443215284887	8.341317828121028	2.383039242460421	13.982048168715226	2.3656701517719343	0.0	3.695293489447166	7.00174857000955	3.287339076533856	6.794904636910873	22.670776122685176	6.6601219867943104	2.437931483398418	2.712283661474452	2.3249996047500674	0.0	4.839512099748151	0.0	7.3247981529788975	2.506976916759341	3.8839642380108823	3.323241755868014	5.3975046256614645	9.763133367005295	3.5771852846044383	13.005919427462086	2.232255466458799	15.629371339796599	0.0	13.087497775125378	7.452811591805038	10.560844191641303	10.402882846894531	11.316943682814136	10.167523506467052	16.644612555031248	5.425574857741427	0.0	9.847389102642882
2R_15280	0.0	15.481517777039826	16.59525176656455	4.776212931214415	19.091748260025796	0.0	0.0	4.917980382176256	11.603071681166156	4.787713959944549	2.6734315177792554	7.948534826704058	6.812474048731671	0.0	0.0	15.05178566859279	5.28192959451947	0.0	9.397626253584608	0.0	8.101213318718745	3.173252275777201	6.969396335282325	7.753696090004905	3.323277096838301	0.0	13.834875230177738	20.670125467661585	10.469822829658074	0.0	2.7758046433104915	4.7501312223750185	7.715013570708871	18.60679743523904	10.22621931047671	12.39348573602743	9.572135131746082	11.170051750849762	0.0	18.70683398058979	7.989600735682435	15.095319394315402	14.86953470252009	6.470425142519202	12.110933241871567	15.860837016021428	5.170090817815306	14.172998453725867	22.520848675661494
2R_15281	11.830847277958657	0.0	0.0	0.0	24.40822264204365	0.0	0.0	6.287489154081209	0.0	18.362842421104048	13.671605306223451	10.161961339834278	17.419084000048773	0.0	8.646061373202052	12.828835116113787	0.0	8.530006858125514	0.0	0.0	0.0	0.0	8.91016239661984	9.912865908662853	8.49741848426448	0.0	0.0	8.808710052499912	8.923567856594694	0.0	7.09756454170316	0.0	19.726822955709338	11.894113840942394	39.221736163225174	31.68939324318757	0.0	9.520382186222482	0.0	0.0	27.238567632682468	0.0	0.0	16.544485640213686	6.1933847219108324	0.0	33.04902359964677	24.1596664033263	21.594167847147844
2R_15282	3.252904192863388	0.0	0.0	10.073509758544686	3.355533543255512	18.913793451288154	0.0	5.186255730812582	6.118009053021929	5.048883287994361	11.27706778194361	0.0	4.789395894338264	11.240362793949537	2.3772438804988028	10.581906069358045	3.7133722247184333	0.0	0.0	3.414073905140639	0.0	4.461803835901994	2.4498587411449857	16.353318906071987	4.672748716395928	0.0	0.0	2.4219643099339287	9.814178347174595	0.0	7.805932039994473	16.697501385892615	5.423911204064896	16.351497012254466	10.784058573254672	4.356516390085963	8.972705925844174	15.705835974531416	0.0	0.0	16.850865348105177	3.537503908941819	12.544533092478297	6.823386200929618	3.40575559071809	8.363022061652199	9.086864610079004	9.964089421724106	11.874679383656641
2R_15283	15.273207129125803	0.0	6.086619905194809	5.255297076688448	0.0	0.0	0.0	2.7056423465494945	6.383466311575714	0.0	5.883186969446845	0.0	3.7479039846965585	0.0	3.720586900259995	5.520524759001492	11.623480593146216	14.682584545992462	5.170133585911593	5.3433132175401745	8.913815879784714	3.4915494029799676	11.502705819832354	25.59432147320915	3.6566226555563843	0.0	0.0	7.581156277955514	0.0	3.9428258706153807	3.0542352775169803	10.45319841738576	8.488877872211829	20.47317604474617	0.0	27.273260340997574	14.043040514874038	12.290478075016164	0.0	0.0	2.930335951295472	22.14596627833715	13.088833915786443	10.679174115390612	2.665147177422579	0.0	25.599075247628388	5.198213062277712	18.5848733998424
2R_15284	23.187222912686195	0.0	13.86072466640701	0.0	5.979695346481488	0.0	0.0	3.080705235042406	14.53671665722386	5.998208335170285	6.6987290166500255	0.0	0.0	5.007694322326254	0.0	12.571587332617172	3.308689113916512	12.538440769659648	0.0	6.084016619099797	0.0	0.0	0.0	19.42818008951534	4.163512805716336	15.215350462774884	8.66639743058649	8.632075064524761	13.116944556424288	4.489390224083424	0.0	11.902246846648476	19.33125457909093	23.311218757139063	44.84112469227778	0.0	7.994860903411287	13.99421479160515	0.0	11.718273945120979	13.346185710172229	0.0	11.177430532269243	16.212730479163195	30.34596524597984	14.903240709692323	12.954525728335824	11.837604637026487	10.58057744559467
2R_15285	13.146685457662413	0.0	0.0	6.785386042664471	0.0	6.370043469176633	0.0	1.7466974318307658	0.0	3.400862560771288	13.293152564182664	2.823046106271312	2.419556403368119	5.678522380334368	9.60768461045883	14.255670460219372	11.255758023714007	4.739361200461234	0.0	10.348542356066437	5.754544507661312	0.0	7.425869402224939	16.523076541775158	16.52439165452124	8.626795343946016	14.741015105609547	4.894211615921849	0.0	7.6361798126896	15.7739249527916	0.0	5.48021478057768	13.21698858845205	10.89600381795974	8.803479487232533	13.598772302836501	7.934436167064314	0.0	13.288047666884589	5.6752626085890565	3.574225402806267	8.449835439454816	11.490361999258642	17.205547274908	0.0	5.50871515462229	16.77920479321476	5.998972975826539
2R_15286	2.3502778968585245	7.8638886693553305	0.0	4.852186625772438	7.27328797710951	0.0	0.0	9.9924182526508	2.9469095096917224	4.863870597695523	4.073935409383659	2.018742408266831	1.7302094747308963	0.0	6.870394474004318	2.5485349364637497	4.024460671964198	3.3890872069752835	2.386777823683471	4.933451440160811	0.0	4.83559228026706	7.080256298197739	7.877031658774865	5.064209107271091	6.168966765925343	7.027471087227079	5.249729638923596	8.863635799586813	5.460583867469445	14.099792408756365	4.82569004351566	11.756600743487432	2.362846227857768	7.7916633876749914	22.033593675980896	6.482930686612052	13.239018565075733	0.0	9.502198808804357	12.175033146527742	7.667717910792237	6.042423857906361	14.790033292364942	8.612504593848433	18.12727157371908	5.2523298021920075	21.597665724288518	8.579655235134032
2R_15287	0.0	50.1057230756897	0.0	0.0	0.0	0.0	0.0	0.0	0.0	0.0	0.0	0.0	66.1454405947798	0.0	21.887776989817805	0.0	0.0	0.0	0.0	0.0	52.43893486035511	0.0	90.22542823243874	0.0	0.0	0.0	0.0	44.5990545000446	22.590293402730715	23.19518282443102	0.0	0.0	0.0	0.0	33.09702060620503	80.2226982102316	0.0	0.0	0.0	0.0	0.0	0.0	0.0	0.0	0.0	0.0	0.0	30.580478645651763	18.222105600746378
2R_15288	0.0	0.0	0.0	0.0	0.0	0.0	0.0	22.6510827217541	0.0	0.0	0.0	0.0	31.376683359062213	0.0	0.0	0.0	12.163674402763586	0.0	0.0	0.0	0.0	0.0	32.09943119807917	0.0	0.0	0.0	31.860121323342	15.866971312515867	0.0	33.00852940399799	0.0	0.0	35.533572118937975	0.0	0.0	28.54076763248624	29.391363641707517	17.148893553387936	0.0	0.0	24.53217148969158	0.0	13.697129081744466	0.0	11.15603273626246	36.52567755131857	23.812245208976265	0.0	12.965728985146459
2R_15289	3.9366111132106365	6.585832162701666	0.0	4.063598568475496	20.304057319165974	0.0	0.0	10.46053553757738	7.403913856943057	2.0366918177739244	4.549107271816211	3.381303891644088	5.796048080537247	3.40072551078047	5.75380283213683	0.0	8.987723892628155	0.0	7.995493739728289	4.1316560462447995	34.46253267909661	2.699800781700318	2.964778725222232	6.596839124533479	2.827441792869531	0.0	5.885351008219481	5.862042687394848	5.938478549918553	12.194980667906895	4.723305236752132	8.082816538250919	6.563928064599555	7.915325019075933	8.700460123833649	5.2721844294468365	5.429310512855385	3.1678240311764565	0.0	15.91576105986236	2.2658488764901636	0.0	10.12079164832273	5.505033114150439	10.30397339761364	0.0	19.794193175490037	16.077836019738758	4.790180513162457
2R_15290	3.823425054751447	12.79295057251652	9.142180099119516	3.946761346840203	7.888108754933026	7.410349590652289	0.0	4.063909033460195	4.794023578446166	0.0	0.0	0.0	5.629399199555728	16.514736594905735	11.176737186289945	0.0	8.729307449481862	5.513356934176583	7.765606053134607	8.025724050727392	0.0	0.0	2.8795349435884705	3.2035828871009335	10.984586976783525	10.035656688213221	0.0	14.233740797886574	8.65160172870538	5.922174338152602	4.587500025804688	3.9252090664479016	0.0	7.687742356077775	16.900606266998313	15.361793274299668	13.183015319454782	9.230226777441695	0.0	30.916297216914927	15.404905846315819	8.315880379387094	27.031941925558947	10.693503082001257	8.006169554258513	16.382995106399363	17.08894883312385	7.807781781868535	20.936036222134135
2R_15291	0.0	0.0	0.0	0.0	0.0	0.0	0.0	0.0	0.0	0.0	0.0	0.0	0.0	0.0	0.0	0.0	0.0	0.0	0.0	0.0	0.0	0.0	0.0	0.0	0.0	0.0	0.0	0.0	0.0	0.0	0.0	0.0	0.0	0.0	0.0	0.0	0.0	0.0	0.0	0.0	0.0	0.0	0.0	0.0	0.0	0.0	0.0	0.0	0.0
2R_15292	0.0	0.0	0.0	0.0	0.0	0.0	0.0	0.0	0.0	0.0	0.0	0.0	0.0	0.0	0.0	0.0	0.0	0.0	0.0	0.0	0.0	0.0	0.0	0.0	75.80236806597837	0.0	0.0	0.0	79.60389103819394	0.0	0.0	0.0	0.0	0.0	0.0	0.0	0.0	0.0	0.0	0.0	0.0	0.0	67.8334011667345	0.0	0.0	0.0	0.0	0.0	0.0
2R_15293	8.123318473076074	6.795033917411799	0.0	4.192680502232812	0.0	7.872081819269597	0.0	2.158563778004667	10.185469765324232	8.405552792230075	0.0	0.0	5.980162008568974	10.526253001297887	0.0	4.404279374010964	2.318305689469908	0.0	4.124736996457264	4.262899854677744	0.0	8.356683299251994	18.353737080880943	17.01597630014821	5.834513363661134	0.0	0.0	6.048252962131889	9.19067526342007	22.01912896100538	14.62002909873125	8.339570637205744	20.3173020790018	20.41689669703612	8.97683393350949	5.439657606191636	11.203549732697308	9.805353919347041	0.0	0.0	7.013473584102419	8.834035418298203	7.831712168914368	8.519854242333622	12.75754018465689	10.442282891885824	4.538436472327792	24.8828329602982	9.884685261736582
2R_15294	0.0	0.0	0.0	0.0	19.26604090565805	0.0	0.0	9.925755349982133	0.0	9.662844045562242	0.0	0.0	13.749333157341868	0.0	0.0	0.0	10.66029891478157	0.0	18.9668383797768	0.0	0.0	0.0	0.0	0.0	40.24339203502785	0.0	27.922353519333438	0.0	14.087205436534322	43.39323528390747	11.204582225947124	0.0	31.141782306484963	0.0	0.0	0.0	0.0	0.0	0.0	0.0	0.0	0.0	0.0	13.05899006994395	0.0	48.01690194948622	10.434579361236791	0.0	0.0
2R_15295	7.859262612544641	13.14831031064198	9.39612954631728	4.056393606474653	8.1072228870145	0.0	0.0	0.0	12.317977250174177	4.066161324137303	2.2705207393905376	20.251852031868314	0.0	0.0	2.871800527032833	8.522228528671333	6.728841158975601	5.66650573790371	0.0	4.124330414957132	6.880285779550139	8.085041702645102	5.919044050709633	16.462856503157575	11.28971439280529	0.0	5.874915988701361	11.703297989373405	5.927949332631464	6.086679180879062	14.14479174623112	16.13697060650804	6.55228989427225	7.901290754857714	26.055101328289066	10.52567316942755	2.709842037887927	15.811036609506607	0.0	0.0	9.04732565577278	8.546877056592292	15.154270473419409	13.738181042848838	6.171422364740936	13.470462643039475	24.150007552365995	4.012332304571331	16.735905498557845
2R_15296	19.28625430083471	8.0663310535193	5.764413050169992	0.0	0.0	0.0	0.0	5.124827997960319	3.0227726624067737	2.494541319956605	8.357623838394757	4.141422968083296	0.0	20.826052892343053	3.5236305233789365	0.0	0.0	0.0	0.0	5.06045472234044	16.883892007249944	9.92015269099022	10.893788107832526	0.0	3.463052348191906	25.311105120816233	7.208381329139017	7.179833284271139	7.273451973032949	14.936419396732957	8.677660491161369	4.9499191925691814	8.039502901456597	0.0	10.656328607073991	6.45737454774163	6.6498226658540585	3.8799527111363568	906.4539521392313	19.49363337933831	16.651278110479563	10.486813618385902	6.197975741122949	10.11385162777385	2.524062519009346	28.923886791907098	13.468855158086647	9.846071442109777	8.800523807177003
2R_15297	7.1187753428402205	0.0	25.53252332821548	7.348413257125389	0.0	0.0	0.0	3.783264351813319	0.0	11.049162142034769	16.452766985219657	12.229169749436542	10.481290372620355	12.299411965113949	10.404896127921957	0.0	8.12648054317396	5.132616546323918	7.229330260386018	0.0	0.0	14.646563769673996	16.08408329839513	5.964700900073367	5.113007696099185	0.0	0.0	5.30031589882757	0.0	11.026403826603184	8.541394587659907	0.0	0.0	21.470530980544837	0.0	9.533960922200972	9.818100060184953	22.91415327047981	0.0	0.0	12.292351453078865	0.0	22.877431871007886	4.97751655770883	18.6332024288752	6.100648498935437	7.954411675803635	7.268593425411876	8.66232857251755
2R_15298	3.588200847389512	18.00885675575248	4.289868103715284	7.4078985236428645	3.701408830228962	6.954451126899261	68.89345626987864	5.7208347079227835	6.748629522059808	11.13860490087477	6.219731933700146	12.328164647570134	5.2830681101065355	6.199487736328347	5.244561782773397	3.8908825338672144	4.096132124837819	5.174164980320064	7.2878515522941605	7.531966607779241	0.0	7.382563713370487	2.702380608149137	0.0	7.731596095234708	9.418244458069505	0.0	13.3580546397867	0.0	25.01024030394667	12.91580552327202	11.051168753188723	17.948960336387447	10.822167261645372	7.930424797169473	14.416707233678967	4.948788697362518	2.8874553635493987	0.0	0.0	18.58778670886507	11.70640797065906	2.3062624249888146	7.526714190340065	11.270422710352578	15.375082833258764	10.023503110092545	10.991148827848933	8.732449958695513
2R_15299	6.833439023856902	0.0	8.169707704197759	0.0	7.049034493745392	0.0	0.0	0.0	0.0	10.606287194923405	27.638281230566836	0.0	0.0	5.9032121148080305	4.993922396443528	0.0	7.800753162717861	9.85377976211005	0.0	7.172011369072423	0.0	14.059496979317073	20.585863378829806	0.0	0.0	0.0	20.432390242307715	10.17573494245622	5.154208772257162	0.0	8.199036531217217	28.061412401039675	0.0	6.869981478529934	15.102854212903427	9.15181860363382	4.71228440709802	27.49462892423965	0.0	27.627667451292425	15.732862291436328	0.0	30.744635061181825	9.55601328859208	21.463610773158607	23.424483856138533	34.360115388903054	13.95450413018436	8.315123213495777
2R_15300	8.269821107229808	6.917581170897459	4.943486067278868	4.268294765021837	0.0	8.014053444119607	0.0	6.5924792996149995	5.184581469476296	8.557145473184473	7.16739009524028	0.0	12.176026378143545	10.716092141246667	6.043639915098947	4.483709785606933	9.440463715577708	0.0	8.39825181990117	8.679561022521725	0.0	0.0	3.1141239222017103	3.4645712939480866	11.879475592429449	10.85323817214104	6.18181458512606	6.15733215112556	9.356427491429512	0.0	4.961232925916885	12.734960012225562	0.0	0.0	13.708094355555067	11.075521767830482	11.405603801259636	19.96438353976506	0.0	8.35874391483443	7.139960358940088	8.993355708802337	21.261215291066037	23.129355546766398	6.493810100212477	7.087071763688679	11.550715959578039	8.443863506635187	27.67312305784991
2R_15301	0.0	0.0	4.170580060957199	0.0	3.598484030647569	13.522138445062255	0.0	7.4156745112143545	13.121941767446826	1.8048124240399572	6.046780311199564	2.9963390729207053	12.84040557191423	3.01354952135793	10.19745328801585	0.0	7.964462568021489	5.030287360195739	7.08519880713593	0.0	6.10778779590705	4.784851542803607	2.6272357119099428	0.0	7.516604178630595	0.0	5.215297929109498	10.389286567691396	2.6311884236129166	16.209854943411397	12.556656681334237	7.162579817998847	11.633236622359545	3.5070786876230984	7.709904065663712	23.359704882832393	12.027945246868764	2.8071641073751503	0.0	7.051867898769026	8.03151889274268	0.0	17.937058860458652	7.3174194096013325	12.783198056661707	20.92656867053509	15.591648489403138	7.123679180833884	6.367220529956499
2R_15302	7.449788426008701	0.0	0.0	3.8450520908432004	15.369659523617402	7.219382598400185	23.839322963227843	3.9591808454830693	7.005720170519229	5.78146635331119	2.152224700867669	3.1994522537741537	0.0	6.435658697712284	0.0	12.117319891186467	6.378262880104604	0.0	0.0	0.0	13.043634217365641	10.218405647712801	2.8053284408405323	15.605127845009871	13.37688848223148	9.777034723138819	5.5688279287858276	13.866932911778573	11.238196381862675	11.539116161397617	6.703918104936431	3.8240552193573674	12.421820169309408	18.724067166973743	0.0	9.97727675219687	5.137313981071567	8.992360989339556	0.0	7.529893677901267	4.287976193156175	12.152366369541308	2.394120041178865	2.604482053165292	21.449582269385303	9.57648016471546	14.567491186667832	15.213145679181379	24.929065477323615
2R_15303	10.481770105432632	5.845228861168216	0.0	7.213261147824606	0.0	0.0	0.0	12.997888771495258	4.380875986819696	1.8076576354283542	2.0187709359163373	9.003188028881027	12.860647934875736	3.0183002562838745	7.660146860335606	7.577304608781868	15.954036421070894	17.633760893255793	3.54818416353155	7.3340694294350675	0.0	11.980986653420487	7.894132317761982	5.854998045894402	10.037938388137968	0.0	10.447039256839416	13.007081054926303	5.270672764483677	21.647212136725955	8.38430115068245	7.173871325856963	5.82578796695147	14.050429802647663	34.74926283299929	9.358612192680724	16.865669520097015	2.811589484317938	0.0	7.062984873911594	12.06627037012681	3.799610084013178	11.228334927756892	14.65791003121402	7.316200133923044	8.982667942205515	35.13651316174743	7.134909363462628	2.1257527290413534
2R_15304	0.0	0.0	0.0	0.0	0.0	0.0	0.0	0.0	0.0	0.0	0.0	0.0	0.0	0.0	0.0	0.0	0.0	0.0	0.0	0.0	0.0	0.0	0.0	0.0	0.0	0.0	0.0	0.0	0.0	0.0	0.0	0.0	0.0	0.0	0.0	0.0	0.0	0.0	0.0	0.0	0.0	0.0	0.0	0.0	0.0	0.0	0.0	0.0	0.0
2R_15305	11.243973230348532	12.54055301330678	22.404525355649433	11.606682044230743	7.732480904638406	14.528295307941749	0.0	3.9837304448631783	4.699440249671861	13.57373582950457	4.331139899716787	3.2192910219768116	0.0	3.2377820674792632	5.478113293956655	0.0	4.278541616304666	10.809163143780244	3.806197555355434	3.9336905648858322	6.562256786357855	2.570441668710168	8.46817012440871	0.0	16.151801087339248	0.0	16.81007528672385	2.790583455188811	5.653940400683448	17.415999730632535	6.745486931968166	11.543300845354398	12.498843856943232	0.0	12.425375267042023	20.078285234127865	12.922922007064185	9.048119710243014	0.0	7.57658411220618	17.258258184405353	28.53134494314518	7.226895614719741	15.723789621984373	11.772318648412247	12.847814426168428	8.375896849155122	15.307477473133464	13.681986843401452
2R_15306	11.675041563147964	9.765996947149354	10.468558730708192	6.0258279035602405	6.021694962611296	0.0	37.36013300207349	0.0	9.149261416722874	1.510084495267848	10.118668369750981	7.521100447304914	4.2974210746388986	7.564300334997648	4.266098763599256	3.1649716133695995	9.995785110611692	0.0	17.784533265673062	15.316872392685397	40.883032621593806	4.003479824663597	17.58564097243319	0.0	10.481890228614219	7.66110929798191	8.72726764958973	8.692704213353732	2.2015123509245913	18.08368950666791	17.510233856177244	26.96815061412472	9.733515804309611	14.671843675613754	9.676301898038872	7.818015365527399	20.127536119869944	7.046253014034727	0.0	11.800579644472137	8.399953363458925	9.522376632849534	16.883906260552443	12.244952936523388	13.751597859273483	0.0	14.67620380746386	8.940561359966669	14.206523067131505
2R_15307	0.0	0.0	0.0	0.0	0.0	0.0	0.0	0.0	0.0	0.0	0.0	0.0	0.0	0.0	0.0	0.0	0.0	0.0	0.0	0.0	0.0	0.0	0.0	0.0	0.0	0.0	0.0	0.0	0.0	0.0	0.0	0.0	0.0	0.0	0.0	0.0	0.0	0.0	0.0	0.0	0.0	0.0	0.0	0.0	0.0	0.0	0.0	0.0	0.0
2R_15308	0.0	0.0	0.0	0.0	0.0	0.0	0.0	5.062419634088309	5.97192478719046	4.928327335558966	5.503898411244685	0.0	7.012553873945136	8.228976200155033	6.961441965242913	0.0	10.874115798459137	6.867999791212806	19.34726207220785	9.997660547431902	16.67828587249117	6.5328990262060715	7.1740849095993555	0.0	6.841761014551057	50.00575066132605	0.0	7.092399784391046	7.184878417487419	0.0	5.714657983434349	19.558563227945275	31.7664025819732	9.576636072506627	0.0	0.0	6.568843450009131	15.330816013343943	0.0	0.0	21.931339555254365	10.359108868018739	0.0	0.0	24.93325367989891	0.0	5.321934459312746	19.452338851961866	46.36455522482172
2R_15309	0.0	5.727842699692644	4.093267557252533	0.0	0.0	13.271470585112596	0.0	1.8195514441779812	6.439346294735749	3.542711102183479	1.9782291920951542	2.94079416734648	5.040950158613497	17.746113453269455	15.01262561814486	7.425134227864004	7.816820625462902	7.405556932440585	10.430784443667157	3.59339189603886	11.989128258495196	4.696151926150193	15.471198558909425	5.737415695848119	4.918176300882222	35.94646134047949	10.237237747562002	7.647520673797554	0.0	5.303121098891541	14.377867614346155	14.059605698358189	0.0	3.4420659004169027	7.566981024281684	13.756003349128282	9.443980902381819	8.265378149315708	0.0	6.921143262128612	15.765267775043817	14.893219340632498	11.002843134665998	9.575696117198861	10.753910032071746	5.868183005155198	17.215444013080678	17.479058340202606	14.581437746426298
2R_15310	63.93207855973814	0.0	0.0	0.0	0.0	0.0	0.0	16.988312041315577	0.0	0.0	0.0	0.0	0.0	0.0	0.0	0.0	18.24551160414538	23.04742237628144	0.0	0.0	0.0	0.0	0.0	0.0	0.0	0.0	0.0	0.0	24.110793920222203	0.0	0.0	0.0	0.0	0.0	35.32470468546883	0.0	0.0	25.723340330081903	0.0	0.0	0.0	34.76277879748596	20.5456936226167	0.0	16.734049104393694	0.0	17.8591839067322	0.0	0.0
2R_15311	9.027747685285494	0.0	10.793110110230034	4.659482676276384	27.937721231830004	17.49707798797601	0.0	2.398892671143	0.0	4.6707026208013005	2.6080930692795588	3.877136641538944	3.322988868984185	11.698218712236686	16.493844167479814	4.894640417689034	12.882099163822943	6.508980114414852	0.0	4.737520069319394	0.0	9.287094746011888	13.59812971323924	15.128392778461707	6.484112950653955	11.847934134964555	13.496752006629604	6.721649761717516	6.80929414175997	3.4958116680405205	8.12389261188834	4.634038402276239	7.52645926755509	9.076024410875254	24.94072835905471	6.045294977145762	21.789116834178284	10.897056596042841	0.0	36.499280964165	10.39244739278177	0.0	20.30857428006104	12.624576958316487	16.540920228104017	11.60489958860631	2.5218671097082805	4.6088705087133	13.731525605450427
2R_15312	4.6496057134355	15.557301430493867	0.0	4.799592994514065	9.592602185194778	0.0	0.0	2.471027206009538	2.914967483537721	4.8111503219862355	8.059554736465993	7.987443738443167	6.845821823795392	12.049983330856392	0.0	0.0	7.961677790899802	3.352352345640936	4.721814309930448	4.879976966508718	0.0	9.566357035577282	3.501756130699546	19.479128114225606	3.3395448868228237	0.0	0.0	13.847538600013847	17.535122851070696	14.403721921744578	13.946962491039077	9.546767225948113	15.505558742809297	4.674469915111627	5.138138863340921	31.135382871803177	22.444314053667565	3.7415767752846407	0.0	18.79840589518009	10.704947559138144	5.05640418872523	14.942322634630328	6.502098552307757	17.038304542655396	3.984619369234754	15.586196864057191	14.242376767835015	14.144431620159777
2R_15313	13.185793099083323	16.544576880718562	0.0	0.0	6.800902887867394	6.388992532545528	0.0	8.759466793737333	8.266541401009302	3.4109791573824073	5.714012530067611	8.494331590957161	2.4267538939086295	8.543121548400913	4.818132366623255	10.723557761907706	0.0	7.13018917342569	6.69528454457168	27.678203518522423	11.543325274168405	0.0	4.965306164502082	16.57222798414038	4.735299145420563	0.0	4.928288474408876	17.180696750884806	7.459164802289864	7.658895270734289	9.888029926715856	20.305221318451864	21.986067429070197	13.256305361645264	7.285610882079838	22.074168322597195	4.546408257914103	7.958038852737287	0.0	6.663787910289421	9.486908161606067	14.339430817802832	10.59371411379344	9.219634040456215	6.902691549259073	2.8249904303449167	9.208503353000241	13.463294515289421	12.033636420522646
2R_15314	0.0	0.0	0.0	0.0	27.109527914680893	0.0	0.0	0.0	16.4759031678219	0.0	0.0	0.0	0.0	0.0	19.205875461421158	0.0	15.00026250459383	37.89615695072362	0.0	27.582478506353624	0.0	18.02357122644995	19.792534651780038	0.0	0.0	0.0	0.0	0.0	19.822312788166872	40.70617064840859	15.766131511609391	53.959988668402374	0.0	26.420916911500495	0.0	0.0	0.0	21.148042642913182	0.0	0.0	30.253112667129535	28.579675849316516	0.0	0.0	0.0	0.0	14.682649219764018	26.833463475631188	0.0
2R_15315	13.699731119943888	30.558984952755814	5.4595642830936955	4.713885976754886	4.710652858801008	8.85068539707715	0.0	2.4269017201879395	0.0	7.087855385069008	7.915634116171957	7.844810814542397	0.0	3.9449350190303667	10.01185403517765	0.0	5.213003315470109	3.2924889108973483	4.637496197253118	14.378503562034616	15.990993872251149	18.791058462741088	17.19612385611384	7.652514616302917	6.559820313401976	0.0	0.0	6.8001305625068005	6.888798262920631	3.5366281504283568	8.218745753648028	9.37628923977047	15.228673765259133	4.590997238056062	15.139159150915214	0.0	12.596298703588939	18.373814521487073	0.0	27.694080113434953	7.885340835972294	19.864445027134835	11.740396355780973	15.96497412396994	16.734049104393694	11.740396355780973	2.551311986676028	18.650731481688712	16.670222980902594
2R_15316	8.198441640213028	13.715746637241818	0.0	25.38872249872422	0.0	0.0	52.47002649736338	0.0	0.0	16.96657203561114	9.47403474981206	0.0	6.035465602976209	7.082398751798044	0.0	0.0	4.679490029176621	0.0	8.325763826387842	17.20928991888401	0.0	5.622643058312994	12.348979696425033	0.0	17.66541006716389	0.0	0.0	12.208372501861776	6.183779451795584	12.69871908020638	19.67364376047929	0.0	13.670128854634584	8.242283574117911	0.0	54.89962701193408	11.307158392370834	6.597354856543817	0.0	33.146387706667724	4.718888720581858	17.83146236714446	0.0	11.464859346239324	21.459199837940123	0.0	4.580407216523177	0.0	14.964145906408246
2R_15317	14.677563289652905	12.277561283447147	8.773869311461832	0.0	0.0	0.0	0.0	7.800372857822604	0.0	7.5937582344815855	0.0	6.303556592700734	10.805215461398907	0.0	0.0	31.831370133580343	4.188815026117262	5.291240457247835	0.0	7.702391900780868	0.0	15.099216954608734	5.5270543784772075	6.149040442238989	5.271025593991874	0.0	43.88678963745123	5.4641225711975165	5.535369906629381	0.0	13.208050570984025	30.13659411281634	0.0	7.37802646645654	0.0	9.82860872112109	10.121529201117822	17.716737710784887	0.0	0.0	4.224082508158816	23.942576125420793	9.433784268221354	15.394041274503465	19.209062989590993	0.0	0.0	14.986459733630664	22.325096265815098
2R_15318	0.0	0.0	0.0	0.0	0.0	0.0	0.0	0.0	0.0	0.0	0.0	0.0	0.0	0.0	0.0	0.0	0.0	0.0	0.0	0.0	0.0	0.0	0.0	0.0	0.0	0.0	0.0	0.0	0.0	0.0	0.0	0.0	0.0	0.0	0.0	0.0	0.0	0.0	0.0	0.0	0.0	0.0	0.0	0.0	0.0	0.0	0.0	0.0	0.0
2R_15319	0.0	21.147282362743564	0.0	0.0	13.039373692802789	0.0	0.0	6.71781160569133	7.924721485663386	6.53987163539954	0.0	0.0	9.305632327022254	10.919820128722838	0.0	0.0	7.2149551590536865	0.0	0.0	26.533715065047403	44.26404387452029	0.0	28.55995019144687	10.591313005073237	18.157981704017637	0.0	0.0	9.411587546587358	0.0	9.789601876470886	15.166658830559603	25.954139036322815	21.076947720738875	12.708159655151379	13.968704514405925	0.0	0.0	10.171967278815657	0.0	0.0	0.0	27.492996159228436	40.622664196808685	26.515211776996463	19.851799697987953	10.832710452482317	7.062186792015774	0.0	38.453492807658705
2R_15320	2.573117712930637	4.304748654335571	6.1525739908548145	13.280607550609739	2.654299753256295	0.0	0.0	6.837401131179643	6.452636999162448	9.318810898429222	7.433670841812673	8.840591753849637	3.7885159473790293	13.337055853811641	7.52180571476711	8.370517030095915	4.4060368579669955	9.276052349586955	0.0	8.101819344552013	9.010405215943372	12.352842353731758	5.813674071478736	10.779858050829187	5.544368252503837	13.507745341178634	23.08132628378337	13.41078380283849	7.763227763786717	21.920524944760274	9.261992118662173	15.849702553915405	8.580862616957159	7.760633102100958	14.217373402820273	6.892197756451787	8.87200605283741	12.423656630008598	0.0	0.0	4.4431332264611685	13.9912112807219	13.23066338546215	14.393190293808194	13.4701324060135	17.64088451394953	8.625488202632269	18.390891569405124	6.262085825643492
2R_15321	9.640796766862396	21.505017927120573	7.684026675867008	16.586317018257883	19.8899291321825	18.685255589382788	0.0	10.24717903700427	6.044084342376425	9.975753930072957	3.713601827983364	16.56168856351918	4.731524991796719	5.552272003584547	9.394077316074535	10.454043502062756	5.502754587233793	2.3169955796358335	3.263506265442504	10.118463598995843	5.6266039337838745	4.4078912714275855	14.521540648333543	13.463099663287878	4.616287277096799	8.434996124119282	9.60885244357922	11.963496978020663	7.271694251434826	9.95520654813666	17.35112684965422	13.196594618758631	16.07512010793907	6.46156788652453	17.756255617635368	12.91162808313539	8.864287536213386	10.344040190733757	0.0	12.992614997635343	11.098169412446264	17.473798912221067	14.45844848454805	4.493958883421988	13.458413586133931	16.52394112519777	8.977066826003618	13.124922686002302	17.596794098739135
2R_15322	6.458412987093507	0.0	19.30336473089951	3.3333744449514877	3.331088179900081	6.258668255533914	0.0	6.864631189108576	12.146877614741936	1.6707005732006595	1.8658188883189846	8.32106207817416	7.131757072385195	11.158475741055295	11.79962722617667	3.501605310954807	11.058959923250818	13.969491561728622	0.0	0.0	11.307861621174197	2.2146495970334326	2.432011300097305	24.351275262757024	9.27741464430624	8.47596259388188	9.655520012513554	14.425920493943517	7.307010882087739	7.502667198188956	11.623597685586718	9.945515152821127	10.76879504721578	6.4929499549389265	14.273994316809162	17.299115107014487	8.907338956981784	15.591417548296365	0.0	19.58357486408999	11.152070186668928	14.04693150048971	14.528669215410352	11.289462032297346	10.142833065703414	13.836827824200334	14.43306557591179	16.485833558364963	15.717561703217857
2R_15323	0.0	8.43965897026033	6.031203032006388	0.0	0.0	9.777388420443346	0.0	2.6810082735915324	3.162673369847452	5.219988589104945	5.829622292942018	8.66619464793151	7.427560855862983	8.71597175676512	3.686712057465518	21.8810480584399	0.0	0.0	0.0	5.294663931796258	8.832658223823092	3.45975987882537	26.59527986972872	4.226882124938182	7.24666037656546	26.482559910171158	0.0	7.512132093330729	7.610083665259816	3.9069276077569706	6.052854738144425	10.358025138927012	16.823178302137553	15.215080376197935	0.0	33.78118171978645	0.0	12.178576908931039	0.0	0.0	14.518280547768917	16.458250356321123	22.696911923012077	10.581943395068391	13.204409004984402	8.646442637337934	2.818444804704323	5.150884870511906	21.484940897996868
2R_15324	0.0	0.0	0.0	0.0	0.0	0.0	0.0	0.0	0.0	0.0	0.0	0.0	0.0	0.0	0.0	0.0	0.0	0.0	0.0	0.0	0.0	0.0	0.0	0.0	0.0	0.0	0.0	0.0	0.0	0.0	0.0	0.0	0.0	0.0	0.0	0.0	0.0	0.0	0.0	0.0	0.0	0.0	0.0	0.0	0.0	0.0	0.0	0.0	0.0
2R_15325	0.0	0.0	0.0	0.0	0.0	0.0	0.0	0.0	0.0	0.0	0.0	0.0	0.0	0.0	0.0	0.0	0.0	0.0	0.0	0.0	0.0	0.0	0.0	0.0	0.0	0.0	0.0	0.0	0.0	0.0	0.0	0.0	0.0	0.0	0.0	0.0	0.0	0.0	0.0	0.0	0.0	0.0	0.0	0.0	0.0	0.0	0.0	0.0	0.0
2R_15326	5.463382226962009	9.14007438192532	19.595215109739733	5.639620363315623	0.0	0.0	0.0	14.517538638429087	13.700586693373676	5.6532004605097095	3.156714125759071	4.692705236636701	4.0219906360014015	4.719659316111926	3.992675835447455	5.92424431820538	6.236756637078453	11.817248613639782	0.0	0.0	0.0	0.0	12.343906163271201	4.577675136128614	7.848067688014195	0.0	24.50375805969442	8.135571157773132	20.60412956206335	8.462334571937037	6.555186971959204	11.217647603209368	18.21935004290657	16.477794524099323	18.11225614111138	0.0	22.60502577538064	4.396429571616299	0.0	44.17702617930571	3.144633321603851	35.64827275206448	3.5115072091243	7.640099367132368	22.88040896442983	4.682009612165734	9.157050745933352	11.15672351575134	13.295998170470652
2R_15327	0.0	23.870108418032434	17.058209433872143	0.0	14.718263009472674	0.0	0.0	0.0	22.362679728856982	22.14574558081647	4.122018338035183	6.127706301488052	5.25189120602329	6.162902776510959	0.0	7.735842634394794	12.215879013934245	0.0	7.244843844635772	0.0	12.490819247852828	0.0	5.372866166202092	11.955001374825157	5.12397981561871	0.0	0.0	5.31168996727999	16.142849148303277	22.100131274779773	17.119447521189596	7.323968419048177	35.68607672030681	28.688806775148606	23.650875240056383	19.108840131621694	4.919584472217139	22.963325273206163	0.0	0.0	8.212486593115637	0.0	13.755915043468692	4.988197923712497	7.469275136725082	18.341220057958257	11.957221843134004	14.56838253076114	4.340458630220704
2R_15328	5.405639162774606	0.0	0.0	22.320058478553214	5.57618744911729	0.0	0.0	8.618460742911315	13.555783744581921	8.390176781024776	6.246700961054943	9.286215078027421	0.0	4.669776737974158	7.9009536451049645	5.861630353866625	3.0854198485058855	7.794900576043153	16.46876698341595	5.673469156184932	9.464588243088484	3.707287414871413	20.3557368573185	13.587879611386642	11.647680946723508	0.0	8.08159175031114	8.049585446349514	8.154544935619867	12.559342895179723	6.485904508027929	5.549543550043009	0.0	16.3036389722186	11.947217194434987	0.0	11.183055434405789	17.399852971242392	0.0	10.92752863012501	9.334192079004602	0.0	17.37196859148079	3.7796751747154853	14.149114689893853	13.89757487318463	12.080358545041616	11.038806925747465	26.310942721077698
2R_15329	5.344803995347883	8.941696561738837	12.779944688399388	16.551651082367638	0.0	0.0	0.0	8.521468419438039	3.350806673198506	5.530502379775173	0.0	0.0	19.673483135103314	0.0	3.9060180801764894	28.978317263890467	3.0506964740050155	11.560764921864644	5.427809054019727	11.21923964969046	0.0	14.662262123124881	4.025330600402211	4.47832045069817	7.677731813756653	0.0	7.990641360838186	11.938492884658242	4.031386764795996	33.114666154493165	6.412912013564592	16.46126663959703	17.823913988920655	5.373385834895197	17.71914447245382	0.0	25.800135929859014	21.505043362769435	0.0	0.0	27.68743470379982	23.249704147514723	41.223513892324185	0.0	13.989880280200513	4.580390432480464	14.930507446142672	16.37186396945665	6.503709716022019
2R_15330	11.219939537989818	0.0	0.0	6.949123842884016	4.62957175998263	4.349172439468218	0.0	11.925645982428755	8.440911579059618	2.32195239974361	9.075952628194914	11.564675544354097	8.259808646665045	9.692584184455306	4.9197635758416	4.866557769325649	6.404094521873506	1.6179088269546198	4.557674291731718	14.131016663059334	3.9289380826860736	7.694842254964289	3.3800278548095513	11.281196032403356	4.8351831132196805	5.889978731286801	16.774144199937062	15.036940751111898	11.84789603369677	12.165141447575367	9.423496087431737	18.42980375714587	3.741638373644498	11.279939214663562	14.878579631274082	30.053052653849843	10.83205166950544	18.057559192227597	421.86972662841714	9.0724672393208	11.624424155088416	9.761266270505674	8.65373798212138	15.690180441782136	16.446017884574566	13.461370194411032	16.298087507189965	13.747282334123573	12.287467765876228
2R_15331	13.037129745515228	10.905363257650112	7.793260388416098	0.0	0.0	0.0	83.43763037129746	3.4642832397976857	4.08667009946955	13.49008815772611	0.0	0.0	9.597573733360207	0.0	9.52762057203834	7.068436603192105	7.441306693455371	9.399733047581448	13.239596986667726	0.0	11.413179940194937	0.0	19.63729908588373	16.385384237260364	4.681910968781017	17.109810765492934	0.0	9.706853038245	14.750132751194762	15.145089961834374	0.0	20.07628990162618	10.869092648145733	13.106847016881618	14.406938381524542	8.730117158172263	4.4951497334376205	20.9821756417923	0.0	26.35462787265444	22.511875014069922	7.088880382232429	4.189710072063013	27.34706155823557	20.474601257140517	0.0	18.20936398333479	6.655751234641854	15.863950758296847
2R_15332	0.0	0.0	0.0	21.29842663197863	26.60477332201034	0.0	0.0	10.965303039856137	3.2338273867020493	5.337428208254706	2.980388744025438	8.861167219529658	7.594666569454935	13.36809632515488	11.308967785274366	0.0	0.0	0.0	15.71495996090118	0.0	0.0	14.150391063745035	15.539212620326921	12.96593632428671	3.704848090113761	0.0	0.0	15.362280991481615	7.781295788062403	15.979303605969548	18.56709669094108	5.295530307643833	17.201667185583627	5.185796725065653	11.400370170019421	6.908238558057183	14.22824741072575	0.0	0.0	31.28206411571861	20.782879182888447	11.219019379173124	9.946092180382326	14.42668879720728	21.602372156486503	22.102427067516285	14.409271732351813	10.533539580038312	9.414990170750261
2R_15333	5.540780141843972	0.0	0.0	5.719514985129261	0.0	10.738831615120276	0.0	8.833922261484098	3.473669584549118	0.0	3.201434242540658	0.0	8.157937673356175	9.573042312847024	4.049238743116295	0.0	3.1625553447185326	0.0	0.0	5.815305885089556	19.40240589833139	18.99984800121599	4.172926055750293	23.21262766945218	3.9796243234638653	0.0	0.0	12.376237623762377	8.358408559010364	0.0	6.648052120728627	17.064846416382252	18.47745750184775	11.140819964349376	42.86064168503552	14.841199168892848	11.462631820265932	8.917424647761727	0.0	11.200716845878135	25.513458349279247	6.025548324897565	28.490028490028493	3.8741670540833724	8.70170553428472	4.748338081671416	15.477959385834572	11.314777098891152	10.11326860841424
2R_15334	11.92634290621124	9.976206746908623	14.25852124876129	6.15553182256064	6.151309921447773	0.0	0.0	6.33824018761191	18.692392383223954	9.255531336915224	3.4454897677567624	5.121993069943376	8.779843235899023	10.302825807548366	0.0	6.466193125790088	13.614588031075298	17.1977178628396	0.0	6.258625167809387	0.0	0.0	17.96416597991157	24.98220018237006	21.41501878097147	15.65202419802941	0.0	22.199529369977355	0.0	9.23646742067029	3.5774271501678707	6.121917996908432	0.0	11.990120141003812	13.179441389376711	15.972591033786022	24.67292947859932	9.597228320461053	0.0	36.16374945754376	20.5938228828263	12.969790116371442	15.33095703499291	16.678028573632453	9.365064252144991	25.551595058321514	9.994736105651024	6.088669290883131	29.0246273963458
2R_15335	21.823641696540804	12.170099040265988	0.0	7.509210046121568	7.5040596962956965	0.0	0.0	3.866049129752341	9.121233044767923	11.290938118884545	4.203195942066509	6.24838323083902	16.06596040704717	6.284272853072443	0.0	0.0	0.0	5.244927630488554	0.0	0.0	12.736809123631112	9.978038337618901	32.87206520941149	12.190439038661976	0.0	19.09409954135973	0.0	0.0	10.97384055887575	11.26768180967984	8.72829600095662	7.4682041209550345	12.129621992460226	14.62689710855498	0.0	19.485163022616426	10.03293813590016	11.707778530978198	0.0	0.0	8.374220464752488	0.0	0.0	15.259301307111748	15.232744917785068	18.702425704613887	16.256937648141342	7.427643609775373	4.425938121844306
2R_15336	0.0	5.600941854382233	4.002580864141198	6.911800586258925	0.0	12.977440018272235	0.0	8.896195630900403	6.296682026373023	13.856888137845553	9.672006775047306	2.8756406208393073	7.393901214522214	0.0	4.8933398708354	0.0	19.10909573848056	2.4138287282308855	0.0	10.541339972972004	0.0	2.2960541391197573	7.564216415257327	2.8051513799942214	9.618427367888495	0.0	10.010430868965463	7.478089198647961	15.151193762556552	2.592814998501353	14.059324726616431	27.496227861240286	11.164626889333986	10.097419907265294	11.099000867941868	8.96749194495036	13.85212304563859	8.082257988907909	0.0	33.83902370355933	13.488988553244313	32.767332280409725	15.06270388445615	11.704432187563057	15.773484352177741	14.345432270910619	13.09313784904435	20.51016996777852	10.184560532139214
2R_15337	0.0	0.0	0.0	0.0	0.0	0.0	0.0	0.0	0.0	0.0	0.0	0.0	0.0	0.0	0.0	0.0	0.0	0.0	0.0	0.0	0.0	0.0	0.0	0.0	0.0	0.0	0.0	0.0	0.0	0.0	0.0	0.0	0.0	0.0	0.0	0.0	0.0	0.0	0.0	0.0	0.0	0.0	0.0	0.0	75.66700464595408	123.86968908708039	0.0	0.0	0.0
2R_15338	8.789076232931613	0.0	5.253883407920965	4.536297410545349	4.533186095448953	8.517249132944038	0.0	11.677359235273098	2.755058494024416	13.641662181970224	12.695707505118275	0.0	9.705411640476614	11.38894657179421	6.423114992385397	9.530476318910704	0.0	15.842246709406936	13.388356503371858	0.0	0.0	3.013855598342259	3.3096571493062457	3.6821088173618794	3.1563444733355173	0.0	6.569965533960809	13.087891736959552	9.94390971990658	3.4033910026594096	13.181861442290733	4.511525820590152	14.654956379522336	8.83607664059435	4.856271364558834	29.427361207322235	9.09131406762665	14.145286949522896	0.0	0.0	15.176544953305566	19.11608192961554	31.069760084961672	6.145407091738329	16.1036189662903	11.2980945763497	19.64156115056337	17.948093217011742	16.04219739603052
2R_15339	10.388962765957446	0.0	0.0	0.0	0.0	0.0	0.0	0.0	0.0	0.0	12.00537840952747	0.0	0.0	17.94945433658817	0.0	0.0	0.0	7.490412272291468	10.550303848750845	10.903698534542917	0.0	0.0	15.648472709063595	0.0	0.0	0.0	31.06361829025845	23.205445544554454	15.672016048144435	24.13748712667353	0.0	42.66211604095563	0.0	41.77807486631016	0.0	0.0	28.656579550664837	16.72017121455324	0.0	0.0	11.959433601224648	22.595806218365873	0.0	14.528126452812646	16.315697876783847	0.0	17.412704309063894	10.607603530210456	12.641585760517799
2R_15340	0.0	0.0	0.0	0.0	0.0	0.0	0.0	0.0	0.0	0.0	0.0	0.0	0.0	0.0	0.0	0.0	0.0	0.0	0.0	0.0	0.0	0.0	0.0	0.0	0.0	0.0	0.0	0.0	0.0	0.0	0.0	0.0	0.0	0.0	0.0	0.0	0.0	0.0	0.0	0.0	0.0	0.0	0.0	0.0	0.0	0.0	0.0	266.2300493856742	0.0
2R_15341	12.835784112379859	7.157960439384244	5.11526743641211	8.833227776261406	4.41358466049824	0.0	27.383006106410363	4.547707727919742	2.682370335559164	4.427249009292353	9.888599976959561	7.35009301542711	6.29956577093141	0.0	12.507301137038747	0.0	9.76851071727732	9.254563425224978	0.0	4.49058369504985	0.0	8.803018378941772	16.11168361293549	7.169923604463994	15.36534487823886	11.230377722524318	25.586506699826778	3.1856467500031855	9.68155431545602	6.627195092694578	10.267261962515255	13.177487580217957	14.26830695123378	4.3014748897101835	23.640729004432163	5.730192729302257	5.900968762041664	20.658126597131414	0.0	0.0	9.850756119412836	4.652933069418969	11.000011000010998	5.983269581595941	26.877854932153575	29.333362666695997	16.732929065767106	30.580478645651763	13.01578971481884
2R_15342	9.417756615032246	0.0	7.506256464763381	3.240518405172386	6.476591654782121	6.084323861257947	0.0	5.005055105656713	9.84042375226379	9.744964533201582	3.6276875269582534	5.392844450412526	4.622061004734378	13.559550018196916	4.588372513446226	3.404062953378635	1.7918160593306134	2.263391810324145	6.376009880264911	6.589581739478251	0.0	8.611829122364188	7.092792162748372	13.151630407621633	6.764233977558978	16.479704420021523	14.079826987085983	4.674688432016007	7.103463364598044	26.743454417970046	5.649902652177303	9.66846822457918	10.46881444863895	3.1560396499573304	10.407278434245775	8.408611427134758	8.659211951097967	15.157095718575173	0.0	25.384060840517023	7.227608597529532	17.069541996876957	32.28331840229857	10.974977490321166	14.79043433589471	16.141659201149285	10.52325850594985	22.43723504029407	24.829554657107668
2R_15343	14.6452338550942	0.0	0.0	0.0	0.0	0.0	0.0	0.0	4.590752754910729	0.0	8.461940729182357	12.579344213627456	5.390707713671483	6.325798885141205	5.351416841122856	0.0	12.538765683906076	10.559171485168589	0.0	0.0	0.0	0.0	5.514880249890254	0.0	21.037661621835408	19.22027200528942	0.0	21.808348235704628	16.56953238570337	11.342137856880369	4.392985982860326	15.035106974786126	12.209773679635076	0.0	16.18400567087559	9.806959803233159	20.198470167869488	11.785142706293032	0.0	44.40812846383402	21.073891808325367	15.926559449068456	14.119507511577996	15.360133694603679	26.833453189424247	6.275336671812444	8.18218117312841	52.33707468650093	22.275922044965288
2R_15344	0.0	0.0	8.492655551479082	0.0	7.327682224801568	0.0	0.0	3.775180453625684	4.4534225442937405	7.350368547478972	4.104402875052126	0.0	10.45889445302074	0.0	5.191331721943967	0.0	4.054558134254529	10.243298833902863	7.213882973504852	7.455520365499431	0.0	19.48702359099076	21.39962079871945	11.903911625360093	15.306247397937943	0.0	31.860121323342	15.866971312515867	10.715908408987646	11.002843134665998	12.784715616785821	0.0	23.689048079291986	21.424653777594955	15.69986874909726	0.0	19.594242427805018	17.148893553387936	0.0	0.0	20.443476241409655	7.72506195499688	9.131419387829645	19.867523354273708	14.874710315016616	30.438064626098814	15.87483013931751	21.759186728636827	17.28763864686195
2R_15345	0.0	0.0	0.0	4.42230540087314	8.838544539193641	0.0	0.0	0.0	5.371653996725439	13.298862681263499	7.426007263625238	3.6797823923884434	6.307683768058898	7.401836839830172	3.1308546982857943	13.936479385159695	0.0	6.17765960601358	4.350640762371482	4.496370529708419	15.001860230668601	11.75248329972123	0.0	7.179163196737788	15.385145580401538	11.244849858764685	19.214609251706257	9.569255894661632	12.925374060325305	3.317867646278149	5.140246485099453	4.398156292882024	35.71673486181909	17.228072109818623	14.202716316837984	34.4254619896999	17.725719309689588	13.789831929528441	0.0	8.660348076709898	14.795175589143891	23.294645585944195	19.274825975856903	32.950389892977135	24.669783731219567	25.699767967809205	16.754492118686905	4.374269496994002	18.2455876955927
2R_15346	12.798722175577991	10.705938905489043	15.301492966668759	0.0	0.0	0.0	0.0	6.801865071402579	0.0	0.0	7.39503578642693	5.49665281326936	0.0	0.0	9.353390744445724	6.9391774160307484	0.0	0.0	6.498743467950471	0.0	11.204469238689928	8.777600616538669	14.458646583927864	21.447663679185847	4.596293732585792	50.3907805027992	19.13447132412455	0.0	4.826799937830818	14.868134514986583	7.678212266481571	6.569719505825699	42.68132627953281	25.734329080306548	7.071740687755069	8.570471127368343	22.064738826305934	10.299239246693043	0.0	0.0	22.100204537392994	20.877742030443923	8.226187244474058	22.372475769490116	20.10018602722168	0.0	21.451647271994016	0.0	15.57384963759652
2R_15347	0.0	0.0	9.13692597262577	7.888986186385188	15.767150718193713	14.81218153809693	0.0	4.061573453555908	0.0	0.0	22.07885684510799	13.128786834452562	22.504655650637726	13.2041962935821	16.75547066117087	8.287132569259711	8.72429060612009	0.0	15.522286122300093	8.021111565640766	0.0	15.724012138937372	5.755760076896954	12.806966990042584	5.489136997881194	0.0	0.0	28.451120974166383	0.0	23.675083158729592	36.67890825229587	15.691812796673336	12.74307413920534	38.41662056672199	8.445446637445421	0.0	21.080702198190224	30.749740164695606	0.0	30.898529230008652	21.99436064593038	24.933303413369238	29.472443265546715	26.71839347643705	12.002352461082372	19.648295510364473	29.888473296784	15.60658910191883	18.59911468214113
2R_15348	0.0	0.0	0.0	0.0	0.0	0.0	0.0	353.35689045936397	0.0	0.0	0.0	0.0	0.0	0.0	0.0	0.0	0.0	0.0	0.0	0.0	0.0	0.0	0.0	0.0	0.0	0.0	0.0	0.0	0.0	0.0	0.0	0.0	0.0	0.0	0.0	0.0	0.0	0.0	0.0	0.0	0.0	0.0	0.0	0.0	0.0	0.0	0.0	0.0	0.0
2R_15349	0.0	0.0	0.0	0.0	0.0	0.0	0.0	0.0	0.0	0.0	0.0	0.0	0.0	0.0	0.0	0.0	0.0	0.0	0.0	0.0	0.0	0.0	0.0	0.0	0.0	0.0	0.0	0.0	0.0	0.0	0.0	0.0	0.0	0.0	0.0	0.0	0.0	0.0	0.0	0.0	0.0	0.0	0.0	0.0	0.0	0.0	0.0	0.0	0.0
2R_15350	10.99603556264515	24.528049664394963	4.382097903078511	18.917910645411006	37.809870796109514	0.0	46.91641840061929	13.635602167671154	4.595814224320773	9.48173230490672	10.58908790256006	12.593213391371258	0.0	6.33277330508072	2.6786584849721904	3.974534363426653	2.0920983537278053	13.213516687614494	7.444536343109747	7.693899737714958	12.835108642777106	2.5137615878124793	5.520960602977234	3.0711304524082275	18.428249347903233	0.0	16.439401079739863	10.916196360540134	8.293900444442478	2.838660742570941	17.591317629270897	15.051683718970013	18.334853088933816	0.0	12.151386837779796	4.908886163911637	15.165554778742138	11.798136248416837	0.0	14.819030005571955	14.767988570420732	23.916178577322203	14.135074774545558	2.5628447987321095	28.781826464006794	18.846766366060745	24.57360696317727	41.16732571812658	15.610337433053953
2R_15351	5.447715010416031	0.0	3.256503726417214	8.435171629031274	0.0	15.837686937498153	0.0	8.68554421448662	3.41532445838504	11.273977813093513	14.16447759911475	4.6792480729101715	10.026142163076004	4.7061248567867375	7.962452260122168	2.953627748978266	0.0	3.9277868531475124	8.298477423024016	5.717629710862324	14.307386569846992	7.472287620306166	2.0514179708727367	9.129095683192993	7.825561963386543	0.0	8.144496397282019	12.168361449008483	6.16351307096217	16.876134656366037	14.706874826683565	11.185479011147727	4.541775707131769	10.953694352494265	18.06031603747034	7.295960263282023	13.148451084287018	15.343377107988223	0.0	11.012585182346385	20.381500934491818	2.9621704178111754	10.504312020084246	28.56821260692368	18.537021211913373	16.340040920131045	15.217985467432598	13.905912042881383	19.886804309868232
2R_15352	3.029128095768914	5.067640329295269	3.621469519901786	6.253683810619693	6.2493945898991035	17.61266233003781	0.0	6.439305520899571	1.8990448753799278	9.403113841148496	15.751931580610075	7.805497411827151	8.919840736243655	2.6167769420082982	4.427413659899365	3.2846493554696807	0.0	4.367985288625548	12.304682393076156	12.71684202661953	15.91085677311914	2.077432127695598	9.12530526997786	12.690274807900964	4.351297665746367	7.950800446834986	36.22909468021031	9.021403279280094	6.854275811489138	14.075618916693449	12.72064642690671	9.329301002122415	25.25392824853906	12.181306566942371	23.43178588703536	24.340918910257063	20.888622907090536	9.750259295958152	0.0	12.246797462463567	10.461099095376456	13.176597703648437	21.416194536923467	19.061960903918187	19.0287865897798	25.95902368111935	20.30821094815652	21.650142968265527	12.900752666769872
2R_15353	3.1571396819623776	10.563599736755096	11.323540735305443	9.776948692528652	3.2567476554673633	12.237984746575814	0.0	5.033573938167578	11.875793451449976	6.5336609310924185	14.593432444629782	8.135359363229153	0.0	5.454724964585199	6.921775629258623	6.846918646966713	1.8020258374464573	4.552577259512383	6.412340420893201	3.3135646068886357	5.5277509681855825	4.330449686886836	14.266413865812964	2.6453136945244657	9.07036882840767	24.860408804562383	4.720017973828444	9.40264966667607	9.525251919100132	17.115533765035995	15.152255545820234	12.964745615485093	31.585397439055978	9.522068345597757	6.977719444043226	16.913047485917776	8.708552190135562	20.32461458179311	0.0	0.0	12.720385216877117	13.733443475550008	10.146021542032939	17.660020759354403	21.48569267724622	37.878480423589636	15.87483013931751	16.117916095286542	23.0501848624826
2R_15354	0.0	0.0	0.0	0.0	244.95394865765238	0.0	0.0	0.0	0.0	0.0	0.0	0.0	0.0	0.0	0.0	0.0	0.0	0.0	0.0	0.0	0.0	0.0	178.83968810358394	0.0	0.0	0.0	0.0	0.0	0.0	0.0	0.0	0.0	0.0	0.0	0.0	0.0	0.0	0.0	0.0	0.0	0.0	0.0	0.0	0.0	0.0	0.0	0.0	0.0	0.0
2R_15355	0.0	0.0	0.0	0.0	0.0	0.0	0.0	0.0	0.0	0.0	0.0	0.0	0.0	0.0	0.0	0.0	0.0	0.0	0.0	0.0	0.0	0.0	0.0	0.0	0.0	0.0	0.0	0.0	0.0	0.0	0.0	0.0	0.0	0.0	0.0	0.0	0.0	0.0	0.0	0.0	0.0	0.0	0.0	0.0	0.0	0.0	0.0	0.0	0.0
2R_15356	16.918412646851824	14.151998120614651	0.0	0.0	0.0	16.395162771175993	0.0	4.495634738668753	15.90993702846924	0.0	4.887685866474287	7.265931645021458	6.2274333384398295	14.615331775338968	0.0	9.172780324753115	4.828328770562646	6.099063427820024	0.0	8.878329595556574	0.0	11.602960611429612	12.741758948855855	0.0	18.22728697769709	22.20357122239541	0.0	0.0	19.14139364658862	0.0	10.149697894242179	8.684400211899366	0.0	8.504442720877387	9.348013453660963	45.31663868364228	23.33360166975254	20.42158316281311	0.0	17.10033106240937	48.68980601007489	36.79724167876376	16.311085013375088	5.914758861195989	8.856697744819055	7.2493711170555954	0.0	0.0	20.586806327560794
2R_15357	9.879548544149728	0.0	0.0	0.0	20.38249795665458	0.0	0.0	5.2504738552654375	0.0	15.334201249124034	0.0	0.0	36.365249658348475	0.0	7.22003936365461	0.0	5.639028846452064	14.246252167211109	20.065956800001604	0.0	0.0	6.775577296124573	0.0	8.277905855376707	0.0	0.0	0.0	7.355861886337221	0.0	15.302616900516156	17.780822908338077	10.142553590717533	0.0	9.932380354546249	32.75277224923113	39.69414339376987	6.812856951123883	0.0	0.0	0.0	5.686506318561496	0.0	12.699864111454007	6.9078758765231	15.515671086391771	25.399728222908013	27.598144521547525	10.087468438833122	6.010858013916338
2R_15358	0.0	0.0	0.0	0.0	0.0	0.0	0.0	0.0	0.0	245.71232001572557	0.0	0.0	0.0	0.0	0.0	0.0	0.0	0.0	0.0	0.0	0.0	0.0	0.0	0.0	0.0	0.0	0.0	0.0	0.0	0.0	284.9165194597983	0.0	0.0	0.0	0.0	0.0	0.0	0.0	0.0	0.0	0.0	0.0	0.0	0.0	0.0	0.0	0.0	0.0	0.0
2R_15359	0.0	0.0	0.0	0.0	0.0	0.0	0.0	0.0	0.0	0.0	0.0	0.0	0.0	0.0	0.0	0.0	0.0	0.0	0.0	0.0	0.0	0.0	0.0	0.0	0.0	0.0	0.0	0.0	0.0	0.0	0.0	0.0	0.0	0.0	0.0	0.0	0.0	0.0	0.0	0.0	0.0	0.0	0.0	0.0	0.0	0.0	0.0	0.0	0.0
2R_15360	0.0	0.0	0.0	0.0	0.0	0.0	0.0	0.0	0.0	0.0	0.0	0.0	0.0	0.0	0.0	0.0	0.0	0.0	0.0	0.0	0.0	0.0	0.0	0.0	0.0	0.0	0.0	0.0	0.0	0.0	0.0	0.0	0.0	0.0	0.0	0.0	0.0	0.0	0.0	0.0	0.0	0.0	0.0	0.0	0.0	0.0	0.0	0.0	0.0
2R_15361	0.0	0.0	0.0	0.0	0.0	0.0	0.0	0.0	0.0	0.0	0.0	0.0	0.0	0.0	0.0	0.0	0.0	0.0	300.0975316978018	0.0	0.0	0.0	0.0	0.0	0.0	0.0	0.0	0.0	111.44544745347153	0.0	0.0	0.0	0.0	0.0	0.0	0.0	0.0	0.0	0.0	0.0	0.0	0.0	0.0	0.0	0.0	0.0	165.09823344890208	0.0	0.0
2R_15362	0.0	8.433260441852248	6.026630474741789	10.407002247392136	15.599796578652613	0.0	0.0	8.036927000592055	3.1602755886724347	0.0	2.9126012820688323	0.0	7.421929649755429	13.064045612679788	14.735667905199554	0.0	2.877230033102532	7.268936852564881	10.23835400030408	0.0	0.0	6.914273722959572	7.592890472934573	4.223677513774468	3.620583160088429	0.0	0.0	0.0	15.208628158927121	0.0	9.072398648454532	5.175086100494997	0.0	5.06784835376014	16.711611617689574	6.751114102604782	10.428474741712751	16.22579162595007	0.0	0.0	2.901454702344114	5.4819241773139336	6.479915501901855	24.672481618120035	5.277759232318252	0.0	14.081540002275576	5.146979726561555	36.80340357876297
2R_15363	0.0	0.0	0.0	0.0	0.0	0.0	0.0	0.0	0.0	0.0	0.0	0.0	0.0	0.0	0.0	0.0	0.0	0.0	0.0	0.0	0.0	0.0	0.0	0.0	0.0	0.0	0.0	0.0	0.0	0.0	0.0	0.0	0.0	0.0	0.0	0.0	0.0	0.0	0.0	0.0	0.0	0.0	0.0	0.0	0.0	0.0	0.0	0.0	0.0
2R_15364	0.0	0.0	0.0	0.0	0.0	0.0	59.266283411367276	0.0	0.0	0.0	0.0	0.0	13.634436222879401	0.0	0.0	0.0	0.0	0.0	9.40417056156064	0.0	0.0	0.0	0.0	7.759095599816885	13.302365426620161	0.0	0.0	0.0	0.0	21.515308859430448	11.11095061960216	0.0	0.0	0.0	0.0	0.0	0.0	7.451886892279994	0.0	18.719861023751758	10.660219365994113	10.07055430344997	11.903911625360093	0.0	4.847746815757504	7.935941083573395	10.347382319220884	9.455245486538567	0.0
2R_15365	0.0	7.00029611252556	5.002596347504356	0.0	0.0	0.0	0.0	2.223768977088508	2.6232872885204164	4.329732511290319	0.0	3.5940983467507017	3.0804044078122756	0.0	3.057952480641632	0.0	2.3883363207440147	0.0	0.0	8.783344319833187	7.326270320326517	2.869706431901723	6.302720285588862	3.505997885883275	12.021520926763092	0.0	6.255731814274829	9.346434958159128	0.0	3.2406108162515337	2.510277704491615	0.0	6.977013531220043	12.620186240295077	13.872004860750504	5.603977030418948	2.88549573826707	6.734367260738876	0.0	16.91738227193677	2.408444778094328	18.201782227506808	13.447150011026665	8.777219254059245	4.380971949293754	7.1718133392142205	9.351064197861039	8.54482852024505	5.091639324563494
2R_15366	0.0	0.0	5.246947588240541	4.530308899112286	4.527201691362552	0.0	0.0	4.664777431806785	0.0	2.2706088978350882	2.5357894990421057	3.7696516653378644	3.2308664052895746	0.0	6.414635632659476	0.0	0.0	0.0	0.0	4.606182879278856	0.0	0.0	6.6105759299014535	7.354495895271978	0.0	0.0	6.561292312133798	0.0	0.0	3.398898077243358	2.632891929001436	4.505570010926007	0.0	4.412205926475001	0.0	11.755405282291365	3.026437444294636	3.531653325846228	0.0	0.0	7.578254955231459	0.0	8.462384700008462	0.0	2.2974800090520713	18.80529933335214	4.903907924224814	4.481099841145011	13.350849648071604
2R_15367	2.982923360346687	19.961364778471268	3.5662295182523196	0.0	3.077034796955705	5.7813359973729606	38.181419012437594	3.170541861456832	5.610233514749585	0.0	0.0	2.5621454791327345	2.195945537915525	0.0	6.5398203118971105	0.0	1.7025869958107847	4.30135832594575	0.0	0.0	0.0	0.0	0.0	4.9986815977285985	2.142462623668299	7.829523095918704	4.459559377695246	2.2209488781987217	8.99963236501789	9.240611192505494	7.158064194593407	18.373993449671335	0.0	0.0	6.592677052110827	11.984817633022487	2.0569998780199072	4.800766970531212	0.0	12.059991220326392	6.867687308015947	6.487804387507474	1.9172293734877854	6.257066574562646	4.684632858295946	2.556305831317047	1.6665366768058758	9.137101291163784	5.44455914315706
2R_15368	4.086623337561626	0.0	0.0	0.0	0.0	7.92046585011944	26.154389360394404	0.0	2.5620181324271303	2.1143039214629122	2.3612299268892376	0.0	0.0	0.0	5.97306268191709	0.0	11.662773244198643	2.9464436719523897	4.150088791149686	0.0	0.0	8.408045827212977	12.311029543700922	0.0	5.870373925207914	0.0	6.1096237571497864	3.04271361370925	0.0	6.329847064565072	2.4516479855176248	8.390827985928581	0.0	4.108476938297249	18.06401616368166	0.0	16.908614854725407	3.2885401282464874	0.0	0.0	11.760967278401617	8.888331886757319	5.253232051019389	0.0	4.27865053929181	10.506464102038779	6.8494964706827846	0.0	2.4863598299727694
2R_15369	0.0	0.0	0.0	8.098428297528157	8.092873819957836	0.0	0.0	0.0	7.37770531231671	2.0294822892154327	0.0	0.0	2.8877655480906816	3.3886875443706277	2.866717694241624	12.76071740753265	4.477954470397922	5.656476524208305	11.950786660531929	12.35109214532295	0.0	0.0	2.9542839332745428	0.0	0.0	0.0	0.0	5.841292093811151	2.958728693454996	0.0	2.353292786098629	4.027102399146254	6.540692921008052	7.887306169450886	4.334831017449862	15.760565489089748	10.820183429159584	3.1566104947829117	0.0	15.859422082659307	13.546969035015527	17.06349968112585	7.56372437788367	5.485546271268491	4.106999662199278	10.084965837178228	6.574708411681942	4.005230831465894	7.159836182948134
2R_15370	0.0	0.0	0.0	0.0	0.0	10.107135637760258	0.0	4.157139887757222	1.63466803978782	4.047026447317833	3.013114581214737	8.958466310567632	0.0	0.0	3.8110482288153356	0.0	1.4882613386910741	0.0	2.6479193973335455	0.0	0.0	1.7882209883497402	3.9274598171767456	4.3694357966027635	1.8727643875124071	0.0	0.0	1.9413706076490003	0.0	4.038690656489166	17.206723136003504	10.707354614200629	0.0	7.864108210128971	8.644163028914724	17.460234316344525	3.5961197867500965	8.392870256716918	0.0	0.0	3.001583335209323	5.671104305785944	5.027652086475616	3.646274874431409	5.459893668570805	4.469024076867214	4.370247356000349	7.986901481570224	9.518370454978106
2R_15371	4.119539138917451	0.0	4.925108795653296	4.252427498237369	12.748532643892688	7.984261423881245	0.0	4.378647961082577	2.5826539662075225	4.262667261735016	0.0	0.0	3.0326905848907715	0.0	3.010586426108769	4.467041719489435	7.054026791193753	2.9701758700536174	0.0	0.0	14.42558059355494	8.475768625077766	6.205094506691884	0.0	5.917656986563368	0.0	0.0	3.0672212202632902	0.0	6.380830962854631	2.4713948404195634	4.229206051148018	0.0	0.0	4.552378298994744	11.034348824455648	8.522402840346418	16.57513875048648	0.0	0.0	7.113417755375254	8.959923159698983	0.0	11.521686406195903	2.1565565140730407	3.530362886001052	6.904665897026574	4.206236839736488	7.519158816664861
2R_15372	22.255853289415114	0.0	0.0	0.0	11.47901349358036	0.0	0.0	5.913922852876383	0.0	2.8786380587616387	0.0	9.558196272781364	0.0	0.0	8.132362329271217	0.0	3.1757877938596137	0.0	5.65037193573267	0.0	0.0	0.0	8.380771994812301	4.661950326919266	0.0	14.604189942094385	0.0	0.0	4.19669048987968	0.0	6.675868238388579	5.712082482471047	18.55476903951238	0.0	0.0	7.4516481182725585	7.673728415240792	0.0	0.0	11.247581769919467	0.0	12.101519648329838	0.0	0.0	5.825409562701067	14.304616815077067	6.21708828887079	17.04317889372726	0.0
2R_15373	3.4468305703539484	17.29933207278867	0.0	0.0	0.0	0.0	22.059715650265268	5.495441531249829	4.321828410014454	1.7832931468222697	0.0	2.960612894238914	5.074922347344433	2.9776181377440194	2.5189665587037595	0.0	1.967375020042633	2.4851549270433066	7.000720024054474	7.235217275383585	0.0	4.727800435761366	2.595910454588051	11.552163070333902	7.4269816301036355	0.0	10.30622898173427	0.0	5.199632074034442	0.0	6.203470097102917	3.538589199871903	0.0	6.9305256387865475	0.0	9.23247226680737	2.376906546452241	2.773693514078298	0.0	6.967786529317659	0.0	7.496794183387329	6.64619638181069	4.820114530741365	7.217588830925636	20.6770554100777	7.702872478175837	0.0	4.1942016001717946
2R_15374	0.0	0.0	0.0	0.0	13.554763957340446	0.0	42.04860819106887	3.491668878056956	4.118975791955475	0.0	0.0	0.0	4.836721940725004	0.0	4.8014688653552895	0.0	0.0	0.0	6.672128916206066	6.895619626588406	11.503402706520589	9.011785613224975	9.896267325890019	5.504970988802889	0.0	0.0	0.0	4.8917935271788044	4.955578197041718	0.0	3.9415328779023477	0.0	0.0	0.0	21.781240833727814	0.0	4.530684513939104	10.574021321456591	0.0	0.0	7.563278166782384	14.289837924658258	4.222830309786831	0.0	6.878818604177644	5.630440413049108	3.6706623049410045	0.0	3.9973393709147187
2R_15375	0.0	0.0	0.0	11.040350641536374	0.0	0.0	0.0	1.8946750158679033	0.0	3.688978531067194	2.059904070267448	3.0622103340412146	2.6245375892834883	3.079799135500383	2.6054083065627633	0.0	2.034888157459646	2.57043638298474	0.0	3.741751775928937	12.484121757639505	0.0	0.0	0.0	5.121232373358326	0.0	0.0	0.0	0.0	5.522070334609853	12.832701144570002	0.0	0.0	3.584178004616422	0.0	4.774648526185366	2.458473312657573	0.0	0.0	0.0	0.0	7.7540568256054465	6.87426960885406	7.478284930134123	0.0	0.0	5.975405232064821	0.0	10.845328266395967
2R_15376	3.563202663565255	11.922262082318449	4.259981562799796	14.712578739882344	0.0	6.906001038662556	0.0	5.680978946292026	6.701613346397012	0.0	6.1764004679241	0.0	10.492524338721768	3.0781486536485603	2.604012053450993	7.727551270370791	6.101392948010031	2.5690588715254763	3.6185393693464847	11.21923964969046	0.0	7.3311310615624405	5.367107467202948	2.9855469671321133	0.0	9.352629678886812	5.32709424055879	2.6529984188129423	2.6875911765306637	8.278666538623291	12.825824027129183	0.0	5.941304662973552	0.0	3.937587660545293	0.0	4.914311605687431	11.4693564601437	0.0	7.20303334140073	8.20368435668143	11.624852073757362	9.160780864960929	4.982851516505945	0.0	3.0535936216536435	9.953671630761782	14.552767972850356	6.503709716022019
2R_15377	9.706476160894548	5.412881032994217	7.736375276091893	0.0	0.0	0.0	0.0	0.0	0.0	1.6739525451192985	0.0	0.0	4.763759225317475	0.0	0.0	14.03368435086316	1.846747646550968	4.665560928726559	6.571478796302229	3.395799056986602	0.0	0.0	0.0	5.4219276308209485	2.3238682180810892	0.0	4.837157106025646	7.227000072270001	12.202056290526079	2.505756976653862	9.705185577706024	13.286498426380344	0.0	9.758382450525001	14.301778247352832	4.333196837632948	2.2311692107573595	7.810882903148957	0.0	6.540564581534678	11.173777379246385	3.518568364903688	2.079564123359744	9.049149323406416	1.6937626344106511	0.0	3.615289783552601	6.607169108841549	3.9370388743218454
2R_15378	0.0	0.0	0.0	0.0	0.0	0.0	0.0	3.169120093805955	3.7384784766447905	0.0	6.890979535513525	0.0	0.0	0.0	0.0	0.0	6.807294015537649	4.2994294657099	0.0	0.0	10.440756537218688	0.0	0.0	4.996440036474013	0.0	0.0	0.0	0.0	4.497798327718582	0.0	3.5774271501678707	12.243835993816864	9.943026458393405	5.995060070501906	0.0	0.0	0.0	0.0	0.0	12.054583152514587	13.72921525521753	0.0	0.0	0.0	3.12168808404833	0.0	6.663157403767349	0.0	7.25615684908645
2R_15379	0.0	0.0	0.0	0.0	0.0	0.0	0.0	0.0	0.0	0.0	0.0	0.0	0.0	0.0	0.0	0.0	0.0	0.0	0.0	0.0	0.0	0.0	0.0	0.0	0.0	0.0	0.0	0.0	0.0	0.0	0.0	0.0	0.0	0.0	0.0	0.0	0.0	0.0	0.0	0.0	0.0	0.0	0.0	0.0	0.0	0.0	0.0	0.0	0.0
2R_15380	0.0	0.0	0.0	12.937639928661852	0.0	0.0	0.0	0.0	0.0	0.0	0.0	0.0	18.4533934175823	0.0	0.0	20.38587747951729	3.576876921453571	4.518250569525485	0.0	13.154320569476846	0.0	0.0	0.0	21.002943037393113	0.0	0.0	18.737715085547038	0.0	18.90686196194616	0.0	3.759501670534567	6.433495350191235	0.0	6.300180941196631	0.0	16.785522151433945	0.0	5.042841459620204	0.0	0.0	10.820976679713159	13.629892535112308	16.1112319453507	0.0	0.0	5.370410648450234	10.503422014892452	19.195663315743708	3.8127308608536246
2R_15381	0.0	0.0	0.0	0.0	0.0	17.580624745080943	0.0	0.0	0.0	0.0	5.241092893654557	7.791299144593267	0.0	0.0	0.0	9.836023649735264	0.0	13.080119656934622	9.211725052115334	0.0	15.881914787174402	0.0	6.831529695634858	0.0	0.0	23.809013616374884	0.0	0.0	0.0	0.0	10.883577823839499	0.0	0.0	0.0	0.0	0.0	0.0	21.898177852620883	0.0	0.0	5.221035132867512	0.0	11.660311796737444	0.0	4.748543265639683	7.773541197824963	0.0	0.0	0.0
2R_15382	0.0	11.362074078450577	0.0	0.0	0.0	0.0	0.0	0.0	8.515635345166377	0.0	3.924127774309285	5.83352632582928	4.99975751176068	17.601099247318324	4.963316130479625	7.3644589737037265	3.8764723326478436	0.0	6.897032138100654	7.128056243214981	0.0	0.0	0.0	0.0	4.877986913336708	0.0	0.0	0.0	0.0	0.0	0.0	0.0	0.0	6.827877404095634	15.010293308636399	0.0	4.683404216656152	10.930449006449512	0.0	13.729172844794448	0.0	0.0	0.0	0.0	7.1106888942061035	0.0	11.38317748498559	6.9344905611181735	12.396243442387219
2R_15383	0.0	0.0	0.0	30.43644337984529	0.0	0.0	0.0	0.0	0.0	0.0	0.0	0.0	0.0	0.0	0.0	0.0	0.0	0.0	29.94321269711991	0.0	0.0	0.0	0.0	0.0	0.0	0.0	0.0	0.0	0.0	0.0	8.844415238219902	30.270237545689138	0.0	14.821489974744182	0.0	0.0	20.33282806255598	0.0	0.0	29.802350809431847	0.0	0.0	0.0	0.0	0.0	0.0	0.0	0.0	26.90891869201128
2R_15384	0.0	0.0	3.5219874152345674	3.0409472672375335	0.0	0.0	0.0	1.565604299775649	5.540633807876307	6.096539619353404	1.7021360616077934	5.060719781113748	2.1687029703206493	0.0	8.611584389436514	6.3888394641169235	1.681464959531342	0.0	5.983335811431582	0.0	5.157928019051322	2.0203648738554887	2.2186580712894775	0.0	2.115883557003384	7.732391218787236	4.404234759806249	0.0	0.0	0.0	5.301946751134927	3.0243414118533014	4.912040097965727	2.9616712355381596	6.510889299581317	7.890757201006387	4.062962098454917	7.1118140744222895	0.0	0.0	5.086865864942694	3.2036588346819137	5.680333549186009	4.119628236508681	4.626516012911681	7.573778065581345	9.875171251928126	12.031663729436758	7.169353023244477
2R_15385	7.713383028089055	0.0	0.0	0.0	0.0	0.0	0.0	6.148901806137424	12.089337301215025	5.986030998062921	2.228376502928532	0.0	2.8391894454835875	6.663370519383078	0.0	0.0	0.0	5.5613269771073535	7.833172231091114	0.0	0.0	5.289980882009092	0.0	3.231456288090791	2.770040132341437	0.0	0.0	2.871516850060876	0.0	5.973701377057641	6.941121703776989	0.0	6.430669664216152	15.509262131344839	8.52382665264213	0.0	7.978630037308074	12.414048233543006	0.0	7.796322630541626	13.319090785586612	8.388234327003572	9.915323140381144	16.179816003132412	4.037914401060195	6.610215426920763	4.309408645708001	15.751429836043366	2.346466034434858
2R_15386	0.0	0.0	0.0	0.0	29.373492772652103	0.0	0.0	7.566528703626638	8.92591756201058	14.732216189379693	16.452766985219657	0.0	0.0	0.0	0.0	0.0	0.0	0.0	14.458660520772035	0.0	0.0	0.0	21.44544439786017	0.0	0.0	37.37046462698671	0.0	0.0	0.0	0.0	8.541394587659907	0.0	47.479548184619475	0.0	0.0	0.0	0.0	0.0	0.0	0.0	0.0	0.0	9.150972748403156	0.0	0.0	0.0	7.954411675803635	0.0	8.66232857251755
2R_15387	0.0	0.0	0.0	10.657481338750175	0.0	0.0	0.0	1.8289694123155484	0.0	3.5610481161699363	0.0	0.0	5.067042033140482	2.9729945070953487	5.030110239896018	3.73178329982192	1.9643200898872875	0.0	0.0	3.6119912329748796	0.0	2.360229565368446	10.367518150932403	8.650668696690254	0.0	0.0	5.145112760291255	2.5623680380460407	5.191558111186563	7.995854948794545	0.0	3.5330944961453943	11.476681678166303	0.0	7.606147592730348	0.0	9.492862791110504	13.846932682859823	0.0	0.0	3.9617171349812494	3.7425765993152584	4.423917467395729	2.406314940424455	1.8015953487131926	8.847834934791456	11.536367244100301	7.027811862665312	6.281533297151701
2R_15388	6.689070593775419	11.190614208051423	0.0	0.0	0.0	0.0	0.0	0.0	4.193564890803764	3.460736901629938	0.0	0.0	0.0	0.0	9.776833987403528	0.0	3.8179742592175447	9.64560131643167	0.0	7.020490002120189	0.0	0.0	0.0	11.20931718444371	9.608750881602894	0.0	10.000360012960467	9.960754626770525	0.0	0.0	0.0	13.734282830086322	0.0	20.17452307427452	0.0	17.91694064655072	0.0	0.0	0.0	0.0	0.0	0.0	8.598600147895922	0.0	3.5016923679214167	5.7324000985972825	0.0	13.659690662645255	0.0
2R_15389	15.23238526967415	0.0	0.0	0.0	0.0	0.0	0.0	0.0	0.0	7.880807514822814	0.0	6.541835364246122	0.0	0.0	11.131927816127268	0.0	13.041465339045494	0.0	0.0	0.0	13.334986871705425	5.223325910987214	0.0	25.525913588401025	10.940547968285541	0.0	0.0	0.0	11.489221386955828	0.0	0.0	7.818944520679154	12.699283506424567	0.0	25.249273452156412	0.0	5.252064980648767	0.0	0.0	30.792348717190755	13.151267190350127	0.0	4.895193898630325	0.0	11.961107263621608	6.526925198173766	4.255109109507786	0.0	9.267600099348673
2R_15390	0.0	0.0	0.0	0.0	0.0	0.0	0.0	0.0	0.0	0.0	0.0	7.2844671849322244	6.243319647976664	0.0	6.197814402729022	9.196180274561158	4.840645935793672	0.0	0.0	0.0	0.0	5.816280000372242	6.38713171798514	28.42362571769655	0.0	0.0	0.0	0.0	6.396741244140585	13.136047415876753	0.0	0.0	0.0	0.0	37.48744170702814	22.716121176876804	11.696563081904012	6.824559679409484	0.0	17.14395435593592	0.0	0.0	0.0	0.0	8.879291361515019	0.0	33.16705582678836	0.0	25.79915461330163
2R_15391	7.013645749169584	0.0	0.0	0.0	7.234926753601546	0.0	0.0	0.0	0.0	0.0	4.0524484082793135	6.024285098087409	10.326503383995158	0.0	0.0	0.0	0.0	5.056818411673564	0.0	7.361146689986779	0.0	0.0	5.282184880696572	0.0	0.0	0.0	0.0	5.222041191460917	5.290131999373648	5.431783319645239	8.415255849023577	0.0	0.0	7.051151876170491	7.750568116642949	0.0	0.0	5.643939650482104	0.0	0.0	4.036939612227728	0.0	0.0	0.0	7.343211421337316	6.010554533761284	7.83694146118206	0.0	12.801605833435747
2R_15392	0.0	0.0	0.0	0.0	0.0	18.073769899220657	0.0	0.0	0.0	0.0	0.0	0.0	6.865024690061297	0.0	0.0	10.111928941452943	0.0	0.0	0.0	0.0	0.0	0.0	0.0	0.0	0.0	24.476868135768292	0.0	6.943190812769917	7.033723892575341	0.0	0.0	0.0	0.0	9.375164065371145	0.0	12.489087659657374	0.0	0.0	0.0	0.0	5.3674877312649185	20.282350602740753	0.0	6.520337257924329	0.0	0.0	5.209972303787233	0.0	5.673642978072504
2R_15393	0.0	11.184987956564216	0.0	3.450687773833641	3.4483210469654426	0.0	21.394264197768575	3.5531110151771137	2.0957282561382304	0.0	1.9314837059068828	5.742606609338225	0.0	0.0	4.885959267711968	7.249678567376518	3.8160547145924975	0.0	3.3947684581199296	0.0	0.0	2.292591010704795	5.03520489381634	2.8009203824376687	0.0	8.774261931022016	0.0	0.0	5.042780427758892	0.0	4.01089117389359	3.4318444276284064	0.0	3.36073000432862	11.082260293480417	8.953966316074114	4.610409983012944	2.6900225181784996	0.0	0.0	1.9240918815444377	7.270646545879415	12.891415606347733	4.674711377476165	8.749829597068597	11.459036094531317	5.602881225641474	3.4132057613547966	4.0676796816145755
2R_15394	0.0	0.0	20.611388754151474	5.932081229174687	5.928012586356323	0.0	0.0	6.108157138450544	3.602768799878082	0.0	0.0	0.0	0.0	0.0	4.19972903348276	0.0	0.0	4.143356831691045	5.835950270700553	0.0	0.0	3.9411957824475694	0.0	4.81506537655015	0.0	15.083843544341223	0.0	4.278733837082931	4.334524749702869	4.45058823424692	13.790255047319535	0.0	0.0	5.7774347265424595	0.0	0.0	0.0	13.87326220049361	0.0	0.0	3.307708515464033	6.249488323143543	14.774431369072682	4.018150790751985	9.0251051349539	4.924810456357561	0.0	5.867645859407685	10.48912906663534
2R_15395	0.0	0.0	3.500275471679621	3.022200784744656	3.020127944700249	11.348831297352998	0.0	3.1119056843625184	1.8354925149532986	1.5147390930075553	0.0	0.0	4.3106671986029985	0.0	0.0	3.174727140139123	3.34219851489409	0.0	2.973225214971616	0.0	10.252262033464408	0.0	4.409961485601365	2.453117851461261	0.0	15.36944692276776	0.0	6.539623579266777	6.62489449855511	4.534857408211085	7.0256825582336875	6.011394598461383	0.0	5.886826929642998	6.4707517169330835	0.0	6.056872824446993	4.7119813198212555	0.0	0.0	1.6851689794768325	0.0	7.527088108329852	4.094232025451384	3.06532999886736	5.018058738886568	4.9071469651258885	11.957492310585101	7.125156219050102
2R_15396	2.268487263805106	0.0	2.712086522069062	0.0	2.340058192567133	4.396655727787216	0.0	3.6167542523988123	2.8443558522408336	3.5209544321598347	1.3107202630668	5.845468037857589	0.0	1.959681128525491	0.0	4.9196897545247005	6.474012988164857	1.635572792312023	0.0	4.761765310206392	0.0	1.5557705630473688	3.4169302401230643	3.8014538660310637	0.0	0.0	6.7829122162283895	6.756049197550257	1.711035528968345	3.51370220881862	5.443645544097135	2.3288770271418975	3.782488741422261	4.5612364234797855	7.520510311747714	0.0	0.0	1.8254707569624826	0.0	0.0	1.305704112040903	2.4669593960686047	5.832145033782701	4.7584446928352575	4.750163375931611	3.8880966891884667	2.5347732873424067	4.63245735880907	8.281079720298251
2R_15397	3.0626145417838626	0.0	3.6615041898592446	0.0	3.159240240633011	0.0	0.0	0.0	0.0	3.1690211701705744	3.539125832380276	0.0	9.018447911586744	2.6457049229425214	0.0	3.320960541343136	3.496145936123666	0.0	0.0	3.2143560857243054	0.0	2.1003977523223574	4.6130919087059885	0.0	4.399400449706714	0.0	0.0	4.56056660479498	0.0	4.74374075267037	1.8373244000171238	3.144144894773331	0.0	0.0	3.3844028441167744	0.0	6.335862820966891	2.4645116483910807	0.0	0.0	10.576744594358047	0.0	1.9684496883944145	6.424229108567546	3.206524379285019	5.249199169051772	8.555297679871712	3.1270687514208615	3.726676594533115
2R_15398	0.0	0.0	3.5790750095382347	0.0	6.176236436212756	0.0	0.0	1.5909810466427912	0.0	4.646518433435603	3.4594516803681135	2.571374278697373	0.0	7.758431410681963	6.56337662098994	0.0	0.0	2.1584258686476985	0.0	6.283986548498395	0.0	2.05311279616922	0.0	0.0	4.30035946704785	7.857724890050784	4.475622626241649	6.6868460821768805	0.0	2.3184739248193096	3.591923703230235	12.293450817744981	4.991658937914744	0.0	6.616423750182365	4.009328906499643	0.0	0.0	0.0	12.103431080642741	1.7231061469571753	0.0	5.772405592306537	2.0932014700135286	6.268675756350992	7.69654078974205	6.690158041603417	6.113341971485539	1.8213901140773057
2R_15399	0.0	0.0	0.0	0.0	18.33879829522531	0.0	0.0	28.344135598344707	0.0	0.0	0.0	0.0	0.0	0.0	0.0	0.0	0.0	0.0	0.0	0.0	0.0	0.0	0.0	14.895803852054874	0.0	46.66312026952618	0.0	13.236617779425	0.0	0.0	0.0	36.502345275683965	0.0	0.0	0.0	0.0	0.0	14.306028846676565	0.0	0.0	0.0	19.333310133361174	11.426482014717308	37.29144757941214	27.919910805191616	0.0	0.0	18.15204882175051	10.81633006247512
2R_15400	0.0	0.0	0.0	0.0	0.0	0.0	0.0	0.0	0.0	0.0	0.0	0.0	0.0	0.0	0.0	0.0	0.0	0.0	0.0	0.0	0.0	0.0	0.0	0.0	0.0	0.0	0.0	0.0	0.0	0.0	0.0	0.0	0.0	0.0	0.0	0.0	0.0	0.0	0.0	0.0	0.0	0.0	0.0	0.0	0.0	0.0	0.0	0.0	0.0
2R_15401	0.0	0.0	0.0	0.0	0.0	0.0	0.0	0.0	0.0	0.0	0.0	0.0	0.0	0.0	0.0	0.0	0.0	0.0	0.0	0.0	0.0	0.0	0.0	0.0	0.0	0.0	0.0	0.0	0.0	0.0	0.0	0.0	0.0	0.0	0.0	0.0	0.0	0.0	0.0	0.0	0.0	0.0	0.0	0.0	0.0	0.0	0.0	0.0	0.0
2R_15402	0.0	0.0	0.0	0.0	0.0	0.0	0.0	0.0	0.0	0.0	0.0	0.0	0.0	0.0	0.0	0.0	0.0	0.0	0.0	0.0	0.0	0.0	0.0	0.0	0.0	0.0	0.0	0.0	0.0	0.0	0.0	0.0	0.0	0.0	0.0	0.0	0.0	0.0	0.0	0.0	0.0	0.0	0.0	0.0	0.0	0.0	0.0	0.0	0.0
2R_15403	0.0	0.0	0.0	0.0	0.0	0.0	0.0	10.242228708967072	0.0	9.970934725275821	0.0	0.0	0.0	0.0	0.0	0.0	0.0	0.0	0.0	0.0	0.0	0.0	0.0	0.0	27.684343119748625	0.0	28.812631457631024	0.0	14.536362711322372	0.0	11.56182977518022	0.0	0.0	0.0	0.0	0.0	0.0	0.0	0.0	0.0	0.0	0.0	12.38696890870804	0.0	0.0	0.0	10.767276094493614	0.0	0.0
2R_15404	0.0	0.0	0.0	7.25519871263754	0.0	0.0	0.0	18.676368417513952	0.0	14.545338182749084	0.0	0.0	0.0	0.0	0.0	0.0	8.023396223387397	5.0675093596897876	0.0	0.0	0.0	4.820257421027313	0.0	0.0	5.048149247522874	36.89642067823001	0.0	15.699244343038954	5.301316210788815	5.443267005310452	4.216523543802512	14.431159760154125	0.0	0.0	0.0	0.0	4.84677878235346	5.655871869616317	0.0	28.416194957830367	4.04547436827895	0.0	4.517446377911495	4.914376812790747	0.0	12.04652367443065	7.853510047780755	7.1763913946455515	8.55244702614312
2R_15405	0.0	0.0	0.0	0.0	0.0	0.0	0.0	0.0	0.0	0.0	12.554644088394738	0.0	0.0	0.0	15.8793676200639	0.0	0.0	0.0	0.0	0.0	0.0	0.0	16.364415904903108	0.0	0.0	0.0	0.0	0.0	0.0	0.0	0.0	22.306988779584646	72.46061765430488	0.0	24.01156396920757	0.0	0.0	17.485146368160247	0.0	0.0	12.506597230038846	0.0	0.0	15.192811976797538	11.374778476189176	0.0	0.0	0.0	26.439917930494744
2R_15406	0.0	0.0	0.0	4.662648085703202	0.0	0.0	0.0	0.0	14.158979284846946	0.0	2.609864871636406	3.879770565887816	0.0	3.9020552905626453	0.0	4.897965581016269	0.0	0.0	0.0	4.740738493279529	7.908589360732904	0.0	10.205525679824083	3.784667554801986	3.244258959345542	0.0	0.0	16.81554024967714	0.0	3.4981865400976133	10.839215414231457	0.0	7.531572351296635	0.0	0.0	6.04940183514654	0.0	3.634819829250704	0.0	0.0	5.1997537396628895	9.824263573202552	5.806391675956894	3.1582883593070967	4.72918779037213	0.0	15.141482007881645	13.836004604622332	8.244512452511607
2R_15407	38.65660564077189	0.0	0.0	0.0	0.0	0.0	0.0	0.0	0.0	0.0	0.0	0.0	0.0	0.0	0.0	0.0	0.0	0.0	0.0	0.0	0.0	0.0	0.0	0.0	0.0	0.0	0.0	0.0	0.0	0.0	0.0	0.0	0.0	0.0	0.0	0.0	0.0	0.0	0.0	0.0	0.0	0.0	0.0	0.0	0.0	0.0	0.0	0.0	0.0
2R_15408	0.0	5.600941854382233	4.002580864141198	0.0	6.907059982290298	0.0	0.0	0.0	10.494470043955038	5.196333051692082	5.803204065028384	0.0	4.9292674763481426	5.784315596886419	2.4466699354177	7.26062974346017	3.821819147696112	7.241486184692658	0.0	0.0	5.861754047834258	6.888162417359271	0.0	2.8051513799942214	2.404606841972124	0.0	0.0	7.478089198647961	2.5251989604260916	2.592814998501353	10.042374804726022	3.4370284826550357	5.582313444666993	3.3658066357550984	0.0	0.0	6.926061522819295	5.3881719926052725	0.0	13.53560948142373	3.853996729498375	10.922444093469908	6.4554445219097785	4.681772875025223	7.010437489856773	0.0	1.870448264149193	0.0	0.0
2R_15409	0.0	6.9652288809036405	4.97753637832462	0.0	0.0	0.0	0.0	2.212629245205785	0.0	0.0	4.811172311895792	0.0	0.0	0.0	12.17053598431948	0.0	0.0	3.001793271300275	8.456098263244257	0.0	21.868710467749846	2.8553309457055964	6.271147485160113	0.0	0.0	10.927994352412519	0.0	0.0	0.0	6.448754648746007	7.493108213720431	0.0	0.0	0.0	0.0	0.0	5.7420823144726025	0.0	0.0	0.0	16.774659528330123	9.055301177053323	5.351915182848182	0.0	0.0	3.5679434552321214	6.978165784471441	4.251012059696112	5.066133304152405
2R_15410	0.0	0.0	0.0	0.0	7.398824770673426	0.0	0.0	0.0	4.496659656374262	3.7108656744554023	0.0	0.0	0.0	0.0	10.483466001595582	0.0	0.0	0.0	7.283920672276742	0.0	37.674574559866784	0.0	5.401846026861219	0.0	5.151617247202413	0.0	0.0	10.680679718457283	0.0	11.109666854420036	4.302946356458658	0.0	0.0	0.0	7.926147329641333	19.2119083092464	0.0	0.0	0.0	14.499309832851955	4.128391318653599	0.0	4.610036972496519	5.015102982632197	11.264343733701903	0.0	0.0	7.323480322906893	0.0
2R_15411	7.64245536806065	0.0	9.13692597262577	7.888986186385188	0.0	14.81218153809693	0.0	0.0	0.0	3.9539913565748948	8.831542738043195	0.0	0.0	0.0	0.0	16.574265138519422	4.362145303060045	0.0	7.7611430611500465	8.021111565640766	0.0	5.241337379645791	0.0	0.0	0.0	0.0	0.0	0.0	5.7644196958692175	11.837541579364796	0.0	0.0	0.0	7.683324113344397	8.445446637445421	0.0	5.270175549547556	18.449844098817366	0.0	0.0	8.797744258372154	0.0	0.0	5.34367869528741	8.001568307388247	0.0	4.269781899540571	7.803294550959415	0.0
2R_15412	0.0	6.516385777857712	4.656781251426139	0.0	0.0	7.549266513265571	0.0	0.0	0.0	6.045645835184812	4.5011377751011015	0.0	2.867464911548743	10.094596463459075	5.693130043045756	0.0	2.2232375006808662	2.8083560950594837	11.866774100528188	0.0	6.819826326302774	5.342663761326113	0.0	6.527276673308171	0.0	0.0	0.0	5.800228529004042	2.937929194731235	3.01659671178892	2.336749427321134	0.0	6.494712654428031	0.0	0.0	20.866360870148114	0.0	0.0	0.0	7.873966148244736	6.725867754643034	12.707659033175885	7.510552326018055	2.723491777914497	0.0	3.3380232560080247	6.528489020387164	11.931223654366768	7.109503415405441
2R_15413	3.2465508643617023	10.862764182424916	7.762817965023848	6.702556623198353	10.046939300411523	0.0	41.555851063829785	1.725375441696113	0.0	5.039022187822497	0.0	5.577170188463735	2.390020802741067	0.0	2.3726008260447036	3.520412761355443	0.0	4.6815076701821665	0.0	0.0	0.0	0.0	2.4450738607911866	0.0	2.3318111270296082	17.042975567190226	9.707380715705764	7.251701732673268	2.448752507522568	7.5429647270854785	3.8953430394894295	3.3329778156996586	5.4133176274944566	0.0	0.0	4.348007569011576	2.23879527739569	5.225053504547886	0.0	0.0	1.868661500191351	7.061189443239335	2.0866720085470085	9.080079033007904	11.89686303515489	5.564458689458689	3.6276467310549774	13.259504412763068	7.900991100323625
2R_15414	0.0	0.0	30.22481215279247	0.0	26.078747385605578	0.0	0.0	0.0	0.0	0.0	0.0	0.0	0.0	0.0	0.0	0.0	0.0	18.227619217743495	0.0	0.0	0.0	0.0	0.0	21.182626010146475	0.0	0.0	37.796037463432334	0.0	0.0	19.579203752941773	0.0	0.0	0.0	0.0	0.0	0.0	0.0	0.0	0.0	0.0	0.0	0.0	0.0	0.0	0.0	0.0	0.0	0.0	0.0
2R_15415	0.0	0.0	0.0	0.0	0.0	0.0	0.0	0.0	0.0	0.0	0.0	0.0	0.0	0.0	0.0	0.0	0.0	0.0	0.0	0.0	0.0	0.0	0.0	0.0	0.0	0.0	0.0	0.0	0.0	0.0	0.0	0.0	0.0	0.0	0.0	0.0	0.0	0.0	0.0	0.0	0.0	0.0	0.0	0.0	0.0	0.0	0.0	0.0	0.0
2R_15416	0.0	0.0	0.0	0.0	0.0	0.0	0.0	0.0	0.0	0.0	0.0	0.0	0.0	0.0	0.0	0.0	0.0	0.0	0.0	0.0	0.0	0.0	0.0	0.0	0.0	0.0	0.0	0.0	0.0	0.0	0.0	0.0	0.0	0.0	0.0	0.0	0.0	0.0	0.0	0.0	0.0	0.0	0.0	0.0	0.0	0.0	0.0	0.0	0.0
2R_15417	0.0	0.0	0.0	0.0	0.0	0.0	0.0	0.0	0.0	0.0	0.0	0.0	0.0	0.0	0.0	0.0	0.0	0.0	0.0	0.0	0.0	0.0	0.0	0.0	0.0	0.0	0.0	0.0	0.0	0.0	0.0	0.0	0.0	0.0	0.0	0.0	0.0	0.0	0.0	0.0	0.0	0.0	0.0	0.0	0.0	0.0	0.0	0.0	0.0
[truncated: 232 more columns]
