# Supplementary material for: Convergence of topological domain boundaries, insulators, and polytene interbands revealed by high-resolution mapping of chromatin contacts in the early Drosophila melanogaster embryo
Source: eLife. 2017 Nov 17;6:e29550. doi: 10.7554/eLife.29550 (PMC5739541; doi:10.7554/eLife.29550)
Supplement: Supplementary file 3. [file elife-29550-supp3.zip › local_HiC_maps/nc14_anterior_dm3_CompressedBinCounts_500bp_VCnorm_chr2R_8880833-8929825.txt]

2R_17681	2R_17682	2R_17683	2R_17684	2R_17685	2R_17686	2R_17687	2R_17688	2R_17689	2R_17690	2R_17691	2R_17692	2R_17693	2R_17694	2R_17695	2R_17696	2R_17697	2R_17698	2R_17699	2R_17700	2R_17701	2R_17702	2R_17703	2R_17704	2R_17705	2R_17706	2R_17707	2R_17708	2R_17709	2R_17710	2R_17711	2R_17712	2R_17713	2R_17714	2R_17715	2R_17716	2R_17717	2R_17718	2R_17719	2R_17720	2R_17721	2R_17722	2R_17723	2R_17724	2R_17725	2R_17726	2R_17727	2R_17728	2R_17729	2R_17730
2R_17681	17.92085790730974	177.3956416054219	163.47212413894772	151.9078678781319	141.93679479824058	105.10361003241617	67.86758355772052	72.6112866984044	67.53471284240099	89.44463824116062	45.17507600706538	62.22321779370692	38.72771703980822	0.0	0.0	41.31753350851968	77.83070265558358	26.989679146694307	29.88143048384012	25.109369238296523	31.424602950141725	21.38479370089517	42.881680088632535	31.483727320697025	0.0	0.0	9.296445039416927	28.94460725786027	27.236787094120803	30.78230140798247	14.678597430658305	14.721643170924166	3.655620113806765	17.453560439061764	26.146251673360105	11.742877944526645	17.820661417412637	25.818478026538816	0.0	11.701818930734593	11.560346163005503	35.921862764115495	24.443483000779743	0.0	0.0	0.0	18.948168233206474	0.0	29.81487941372021
2R_17682	177.3956416054219	41.78490052477656	134.90845169875573	201.71734815038945	101.00193923723337	186.97879660446506	81.92806224566456	114.74776528727104	101.45486273157073	28.793425885001938	69.07669185178614	60.09145920090378	49.86788128202843	0.0	0.0	4.4335556318127125	0.0	37.23573796764363	28.857696924923818	27.71328665030197	13.006285937993832	10.326076854924816	37.6477816609373	18.243059580008282	0.0	0.0	17.955900308841485	6.988242282359929	26.30365864163961	33.030782377020614	17.719638462672517	28.434563538927865	38.83416997433768	8.427801970251544	4.208414134884723	39.691990156386446	10.326076854924816	18.70045548076066	20.852013261880433	28.25229069572961	22.328580694932416	57.81864142381873	51.14644762348031	115.43078769969527	0.0	0.0	18.299006684169665	0.0	28.793425885001938
2R_17683	163.47212413894772	134.90845169875573	80.8438680123293	224.649274193887	183.3687515858919	150.46313286261616	78.79209467658097	83.20458518573014	59.73763231885559	49.44874538643205	34.96454595040629	35.38244889005258	34.256488607148306	0.0	0.0	30.45608597874896	0.0	38.368352555025325	72.68671234035355	28.55625296271125	20.84740533193239	35.46723111582747	28.44814833588677	37.595932287219554	0.0	0.0	30.83678705348332	24.00268830108972	13.551873862771918	36.30452599449442	38.9517310149263	13.021986321705567	19.401408348232	37.63133335340338	26.018539076376555	23.371038608955782	14.186892446330987	38.538549683041836	9.549456635917416	23.289321690742653	23.00775821607046	7.943644607695167	18.91873484474205	0.0	0.0	0.0	15.71301251132908	45.08119122539694	16.482915128810685
2R_17684	151.90786787813192	201.71734815038945	224.649274193887	58.12361327677459	94.98480243161094	152.3943496864193	71.91075874839325	116.57131133399547	153.71730856894487	94.77325498744254	69.14029363350858	62.79060275839118	59.27263359709656	0.0	0.0	48.643337322086985	0.0	49.02441415825081	42.21546774738265	38.007495078029386	38.05337937792238	7.55292713691191	49.56690913146383	26.687482903331265	0.0	0.0	13.133701076963488	25.557472365983003	24.04950349800028	31.408135431879984	20.737422753100244	13.865490873040633	12.911339125360065	24.657796024546837	12.312844759653268	20.737422753100244	42.79992044250082	31.916033475359683	25.42006660057449	24.79789713832267	24.49809527309252	42.29098736768208	23.021947109954258	0.0	0.0	0.0	3.3461658794811435	0.0	24.570843885633252
2R_17685	141.93679479824058	101.00193923723336	183.3687515858919	94.98480243161094	0.0	129.13223140495867	127.30852797392723	187.1125669202592	125.12011531069827	24.856824689786826	69.04828860678128	14.82166571808006	21.52500344400055	0.0	0.0	38.274054477758185	0.0	32.14491441737986	16.608205782312925	29.90545092635125	52.39771965124078	17.82861706983113	19.50037440718862	31.497782556108046	0.0	0.0	31.001984126984127	0.0	56.768638279319866	17.108913059347397	18.356437969924812	16.364683703393382	18.28626043535929	50.92894393741851	36.330450148809526	19.58020050125313	29.714361783051878	53.81250861000138	36.00230414746544	48.779345654345654	77.1033802121885	39.93099923332481	20.378662724980437	0.0	0.0	0.0	7.8985946820341715	56.65337200870195	33.142432919715766
2R_17686	105.10361003241617	186.97879660446506	150.46313286261613	152.3943496864193	129.13223140495867	6.830134553650706	52.37302160910872	105.95465140919687	92.6509283623022	18.406375968635533	92.96358616329984	65.85229330611439	39.84794025996796	0.0	0.0	34.010135020236035	0.0	47.60635259168984	12.298307752853207	66.43458850415881	5.542899268891587	39.60605180471577	19.253262224618187	38.87329637778625	0.0	0.0	45.91368227731864	35.73821755639938	0.0	71.79145006060043	13.592866463679862	36.353941979108605	31.595434008422437	43.100197183402116	16.141528925619838	50.74670146440481	17.602689690984782	0.0	35.54607660179507	21.67254233369936	14.273683609529112	59.137479856295926	10.060210358998606	0.0	0.0	0.0	11.697753446450609	0.0	49.08366924969476
2R_17687	67.86758355772052	81.92806224566456	78.79209467658097	71.91075874839323	127.30852797392721	52.37302160910871	16.06371511965058	74.99568774795449	142.0882424821111	84.68332669980607	121.1825708098275	134.65361199898337	97.77644149974395	0.0	0.0	86.92915795201858	0.0	43.80508489425453	37.72104532560806	40.753283695833794	76.5046553082755	40.492879327170314	81.19801020585172	23.846229970657213	0.0	0.0	52.809463455851294	95.91340389819477	0.0	12.952755472053457	27.794454450448047	37.16795081936747	13.844097465214974	16.52447357158319	41.257393324883815	11.117781780179218	20.246439663585157	85.55438631227595	40.88474590130422	44.315633669245834	43.77986607738966	68.01934470163314	15.428206000492159	0.0	0.0	0.0	17.9395204945567	64.3364021797173	18.81851704440135
2R_17688	72.6112866984044	114.74776528727104	83.20458518573014	116.57131133399547	187.1125669202592	105.95465140919686	74.99568774795449	48.628860645246625	33.16793589301351	197.67794309510947	83.19965921419585	104.77485194003735	57.06036415924407	0.0	259.52455102252674	60.87612925219763	0.0	45.44669557076505	58.70198177890485	26.425329418156526	72.75738586681165	15.753886483795554	51.693300203671605	64.9421736331064	0.0	0.0	41.0913872452334	42.64619649235034	10.03248518703562	15.117935011020974	32.44056887781584	0.0	32.3165470415817	32.14450110448506	12.841058514135439	25.952455102252674	36.759068462189624	28.530182079622033	21.20845793302369	25.861712252244793	0.0	0.0	24.009575018517385	0.0	0.0	0.0	55.83543065169719	0.0	43.92843179891321
2R_17689	67.53471284240099	101.45486273157073	59.73763231885559	153.71730856894484	125.12011531069827	92.65092836230218	142.0882424821111	33.16793589301351	12.568119206097045	149.8097416281323	113.49478176214521	178.65756704125204	129.72916873872978	0.0	0.0	69.20223661628744	130.35770153300658	38.746874418796885	50.04804612427932	72.09493460989431	30.07582114510681	0.0	39.17564006466593	84.37074191411902	0.0	0.0	31.141006477329345	48.478972245788384	57.0232061639805	34.37126928514634	0.0	41.095169838117904	18.368261603230856	21.924567793686894	0.0	19.668004090944848	17.908566025301223	21.62152812312163	24.10916630502917	0.0	0.0	0.0	40.94009372552124	0.0	0.0	0.0	15.86802877825699	0.0	24.96829027135538
2R_17690	89.44463824116063	28.793425885001934	49.44874538643205	94.77325498744254	24.856824689786826	18.406375968635533	84.68332669980607	197.67794309510947	149.8097416281323	0.0	150.3152863130416	88.73193196035459	85.90825427984184	0.0	0.0	45.82657391368107	0.0	38.48798661644412	0.0	23.871077086869235	89.62460733218913	0.0	25.94259163896214	41.90350879030856	0.0	0.0	0.0	0.0	45.31376382919429	22.76107810122534	12.210370023053178	32.65647349274046	24.327378396558164	29.037437968773137	43.499443207126944	78.14636814754034	0.0	0.0	23.94808056134301	58.40484682355507	0.0	39.842066050177095	27.111034597746798	0.0	0.0	0.0	47.286018942779194	113.05439046725378	16.534309518967333
2R_17691	45.17507600706538	69.07669185178614	34.96454595040629	69.14029363350858	69.0482886067813	92.96358616329984	121.18257080982748	83.19965921419586	113.49478176214521	150.3152863130416	69.59197591864572	268.8906914524131	146.43781870564155	0.0	0.0	96.43856246364267	0.0	45.35723357161	125.54234292142054	57.26776114400491	64.12679300399321	53.906999644213805	42.58349476845389	21.163864394655278	0.0	0.0	39.05761779777527	30.40160520475481	17.16469062933766	43.109072275521	46.252442128944416	28.863694091024545	49.14732463466644	40.330682263152575	21.96991001124859	29.60156296252442	44.922499703511505	37.96536040516633	36.285786857287995	49.163434990206646	29.141435040827147	80.49083310024531	17.11593719683396	0.0	0.0	0.0	27.862759193317395	57.09946155207757	20.877123099033554
2R_17692	62.22321779370692	60.09145920090378	35.38244889005258	62.79060275839118	14.82166571808006	65.85229330611439	134.65361199898337	104.77485194003735	178.657567041252	88.73193196035459	268.8906914524131	35.27280872084923	153.67651861214736	0.0	349.47927587894037	63.759593541699694	154.42107538836902	38.24945991762596	19.76222095744008	92.52023702261336	44.534582439301595	42.42879387667646	30.938177014326698	112.43829948315862	0.0	0.0	0.0	43.070959405620755	67.54940225533944	54.28804285498103	36.40409123738962	38.94490464340098	50.77088333358719	34.62897648865641	17.29194333776007	11.649309195964678	21.214396938338236	25.612753102024556	42.839395107741076	23.217154691258273	22.936463701899367	166.29961964901275	32.331618949238546	0.0	0.0	0.0	28.19578021953234	67.4122461086281	39.43641420460203
2R_17693	38.727717039808226	49.86788128202843	34.256488607148306	59.27263359709655	21.52500344400055	39.84794025996796	97.77644149974395	57.06036415924407	129.72916873872978	85.90825427984186	146.43781870564155	153.67651861214736	9.299133599722513	0.0	0.0	59.5259354500756	112.13025049897962	99.98711277213158	57.40000918400147	36.174925402135976	58.20846001757895	61.61790123266612	78.62831776399035	108.86022437906583	0.0	0.0	66.96667738133505	41.70033099637728	58.85982630465258	29.5652576686119	37.00790065810621	63.62816267317465	47.39967989416178	31.431556528397152	12.556252009000323	42.29474360926424	25.674125513610882	65.0939351980576	20.738067834219887	42.146859890350726	33.30984988916148	51.75242330722136	23.477057925531945	0.0	0.0	0.0	40.947777252281305	48.950261639148465	21.477063569960464
2R_17694	0.0	0.0	0.0	0.0	0.0	0.0	0.0	0.0	0.0	0.0	0.0	0.0	0.0	0.0	0.0	0.0	0.0	0.0	0.0	0.0	248.4040042725489	0.0	0.0	0.0	0.0	0.0	514.4032921810699	0.0	0.0	0.0	0.0	0.0	404.5552925946153	0.0	0.0	0.0	0.0	0.0	0.0	0.0	0.0	0.0	0.0	0.0	0.0	0.0	0.0	0.0	0.0
2R_17695	0.0	0.0	0.0	0.0	0.0	0.0	0.0	259.52455102252674	0.0	0.0	0.0	349.47927587894037	0.0	0.0	6925.207756232687	0.0	0.0	606.354596167839	0.0	141.0278106842669	0.0	0.0	0.0	247.5615190374808	0.0	0.0	0.0	0.0	0.0	0.0	144.27516158818096	0.0	143.72359079019228	0.0	0.0	0.0	140.12667451376043	253.7684616555854	0.0	0.0	0.0	0.0	0.0	0.0	0.0	0.0	0.0	0.0	0.0
2R_17696	41.31753350851967	4.4335556318127125	30.45608597874896	48.643337322087	38.27405447775818	34.010135020236035	86.92915795201858	60.87612925219763	69.20223661628744	45.826573913681074	96.43856246364267	63.759593541699694	59.52593545007559	0.0	0.0	14.112573173691908	0.0	209.39611740089634	163.3026324384349	117.61990246369587	133.40215044266515	142.43328643991288	119.8376918301852	116.1399718941268	0.0	527.5931201857127	66.68190824569426	59.318577837096356	62.79592580033407	73.59883587669883	78.96541765937478	10.056760355446137	33.712941049551276	53.65353764600469	49.118369913123	66.18054051452361	65.7384398953444	72.75392110564795	58.99966075195068	65.94914002321408	59.228934045028204	0.0	33.396034387896606	0.0	0.0	0.0	33.97804241818816	208.89473794155126	56.010257005610185
2R_17697	77.83070265558358	0.0	0.0	0.0	0.0	0.0	0.0	0.0	130.35770153300658	0.0	0.0	154.42107538836902	112.13025049897962	0.0	0.0	0.0	0.0	66.98103097202872	0.0	124.62922804656147	77.98730366696302	185.7493127275429	203.16669149815118	218.7752958935877	0.0	0.0	161.49870801033592	377.12130735386546	0.0	0.0	0.0	170.4971697469822	0.0	0.0	75.70251937984496	101.99918400652794	123.83287515169526	0.0	0.0	203.28508700601722	0.0	208.01264716894786	0.0	0.0	0.0	0.0	0.0	0.0	0.0
2R_17698	26.989679146694304	37.23573796764364	38.36835255502533	49.02441415825081	32.14491441737986	47.60635259168984	43.80508489425453	45.44669557076505	38.746874418796885	38.48798661644412	45.35723357161	38.24945991762596	99.9871127721316	0.0	606.354596167839	209.39611740089634	66.98103097202872	36.50003185457326	214.29942944919904	231.52607168788063	166.12733235047767	174.83547062027944	187.87457493377423	130.05536023167195	0.0	0.0	40.00256016385049	62.27425582264292	76.17985007805505	100.07794305682778	63.16193710081656	29.562009270646108	75.5045592169674	63.83720161740938	82.50528033794163	40.423639744522596	85.88409083101446	55.548395984517555	49.551558396511574	30.211723760110857	59.69293951911368	51.52386997848364	49.08409086446901	0.0	0.0	0.0	8.153388058873984	0.0	42.7644295738268
2R_17699	29.881430483840123	28.85769692492381	72.68671234035355	42.21546774738263	16.608205782312925	12.298307752853207	37.72104532560806	58.70198177890485	50.0480461242793	0.0	125.54234292142054	19.76222095744008	57.40000918400146	0.0	0.0	163.3026324384349	0.0	214.29942944919904	66.4328231292517	127.59659061909865	159.68828846092427	47.542978852883	104.00199683833928	125.99113022443218	0.0	0.0	41.33597883597883	112.61261261261261	75.69151770575982	83.6435749568095	81.58416875522138	109.09789135595587	48.7633611609581	87.3067610355746	77.50496031746032	39.16040100250626	55.46680866169684	86.1000137760022	80.00512032770098	26.015651015651017	51.40225347479234	0.0	27.171550299973912	0.0	0.0	0.0	31.594378728136686	226.6134880348078	33.142432919715766
2R_17700	25.109369238296523	27.71328665030197	28.556252962711245	38.007495078029386	29.90545092635125	66.4345885041588	40.753283695833794	26.425329418156526	72.09493460989431	23.87107708686924	57.2677611440049	92.52023702261337	36.174925402135976	0.0	141.02781068426694	117.61990246369588	124.62922804656147	231.52607168788063	127.59659061909865	103.39016345984844	204.87339902221473	171.21587239623463	299.6327625953441	221.82361191354124	1071.8113612004286	412.23513892324183	104.20388233893057	75.3164740303004	81.77604485252508	87.62893091061247	108.70893740245576	90.36532737393642	79.02486824798353	101.31202566757639	31.400723472668815	84.61668641056016	65.63275108522326	31.007078916116548	34.57456003872351	56.21388258044206	74.04568989294845	38.347454783557374	68.49676988803714	0.0	0.0	0.0	26.548759831574667	27.203334040620017	47.74215417373848
2R_17701	31.424602950141725	13.006285937993832	20.84740533193239	38.05337937792238	52.39771965124078	5.542899268891587	76.5046553082755	72.75738586681165	30.07582114510681	89.62460733218914	64.12679300399321	44.534582439301595	58.20846001757895	248.4040042725489	0.0	133.40215044266515	77.98730366696302	166.12733235047767	159.68828846092427	204.87339902221473	35.98609317429279	149.99475018374358	124.99770512025755	182.97303419135068	0.0	0.0	130.41210224308816	65.2564032845723	75.05187107726044	54.83420022776756	77.21769211761799	34.41961642779453	73.25950972538307	56.83820436744763	96.06248602727476	52.949274594938046	60.7121607886581	58.20846001757895	36.05864578149903	58.62681919019948	34.750819250563836	71.98828030796587	40.8211084318857	0.0	0.0	0.0	66.45202662068186	68.09043771937887	14.937434555364856
2R_17702	21.38479370089517	10.326076854924816	35.46723111582747	7.55292713691191	17.82861706983113	39.60605180471576	40.492879327170314	15.75388648379555	0.0	0.0	53.9069996442138	42.42879387667647	61.617901232666114	0.0	0.0	142.43328643991288	185.7493127275429	174.83547062027944	47.542978852883	171.21587239623463	149.99475018374358	51.0365523788137	167.46647414224603	135.24926439427864	0.0	0.0	44.37344692935747	34.5393316639323	97.50421705738773	81.627189037142	96.3370887282103	81.9802685205138	52.34661134211477	62.48151588488405	135.20034611288605	98.0886721596323	93.5670126944918	61.617901232666114	51.53045449860867	97.74570477445876	55.17941587070359	85.73045202809674	19.445454527776857	0.0	0.0	0.0	45.22134718915411	0.0	59.2963656071592
2R_17703	42.881680088632535	37.6477816609373	28.448148335886767	49.56690913146383	19.50037440718862	19.253262224618187	81.19801020585172	51.6933002036716	39.17564006466593	25.942591638962142	42.58349476845389	30.938177014326698	78.62831776399038	0.0	0.0	119.8376918301852	203.1666914981512	187.87457493377423	104.0019968383393	299.6327625953441	124.99770512025756	167.46647414224603	105.1528634311922	169.8470992580969	0.0	0.0	72.8013977868375	119.63040501188432	82.94767601348731	119.04163153698518	118.14261921548191	89.66741076384677	50.89338567293939	91.12039357935335	53.08435255290235	56.197570221418424	65.1258510553179	50.54677570542237	37.57491498675485	56.00107522064424	10.058915065538862	72.93163284549017	49.62724620892149	104.0019968383393	0.0	0.0	61.82708941557326	0.0	56.20894855108464
2R_17704	31.483727320697025	18.243059580008286	37.595932287219554	26.687482903331265	31.49778255610805	38.87329637778624	23.846229970657216	64.9421736331064	84.37074191411902	41.90350879030856	21.163864394655278	112.4382994831586	108.86022437906583	0.0	247.56151903748082	116.13997189412679	218.7752958935877	130.05536023167195	125.99113022443218	221.82361191354124	182.97303419135068	135.24926439427864	169.8470992580969	53.09880182553681	0.0	0.0	169.85470889516048	122.04113803361217	95.70028202873114	76.91231659416881	82.52050634582694	96.556252293211	113.03191147751718	73.59064711935545	55.12111947318908	33.00820253833078	40.0738561168233	117.93190974398799	60.69250144144691	65.78557848548442	32.495121669859316	33.657737829782725	34.354246098932215	167.98817363257626	0.0	0.0	39.94623237122833	47.7529833676359	48.88742692202665
2R_17705	0.0	0.0	0.0	0.0	0.0	0.0	0.0	0.0	0.0	0.0	0.0	0.0	0.0	0.0	0.0	0.0	0.0	0.0	0.0	1071.8113612004288	0.0	0.0	0.0	0.0	0.0	0.0	0.0	1081.0810810810813	0.0	0.0	0.0	0.0	0.0	0.0	651.0416666666666	0.0	0.0	0.0	0.0	0.0	0.0	1788.9087656529518	0.0	17857.14285714286	0.0	0.0	0.0	0.0	0.0
2R_17706	0.0	0.0	0.0	0.0	0.0	0.0	0.0	0.0	0.0	0.0	0.0	0.0	0.0	0.0	0.0	527.5931201857128	0.0	0.0	0.0	412.23513892324183	0.0	0.0	0.0	0.0	0.0	0.0	0.0	0.0	0.0	0.0	421.727395411606	0.0	0.0	501.45421722996696	0.0	0.0	0.0	0.0	0.0	0.0	0.0	0.0	0.0	0.0	0.0	0.0	0.0	0.0	0.0
2R_17707	9.296445039416927	17.955900308841485	30.83678705348332	13.133701076963488	31.001984126984127	45.91368227731864	52.809463455851294	41.0913872452334	31.14100647732935	0.0	39.05761779777527	0.0	66.96667738133505	514.4032921810699	0.0	66.68190824569425	161.49870801033595	40.00256016385049	41.335978835978835	104.20388233893057	130.41210224308816	44.37344692935748	72.80139778683751	169.85470889516043	0.0	0.0	19.290123456790123	15.015015015015015	240.19441618627783	170.328734457503	137.06140350877195	122.18963831867057	128.95199951453364	126.75648268868608	189.88715277777777	60.916179337231966	88.74689385871496	40.18000642880103	44.80286738351254	36.421911421911425	71.96315486470927	99.38382031405287	50.72022722661798	0.0	0.0	0.0	19.65872454195172	0.0	30.93293739173472
2R_17708	28.944607257860273	6.98824228235993	24.002688301089723	25.557472365983006	0.0	35.73821755639938	95.91340389819477	42.64619649235034	48.47897224578839	0.0	30.401605204754812	43.070959405620755	41.70033099637728	0.0	0.0	59.318577837096356	377.12130735386546	62.27425582264293	112.61261261261261	75.3164740303004	65.2564032845723	34.5393316639323	119.63040501188432	122.04113803361216	1081.081081081081	0.0	15.015015015015015	11.68736303871439	175.96436721563882	160.20107997624606	94.83167377904219	166.4421019259729	177.12961459548026	126.85436414249973	225.22522522522522	66.38217164532954	143.91388193305127	83.40066199275456	127.86980528916013	85.05008505008504	74.68608504877935	19.339554223275154	65.7992136993963	0.0	0.0	0.0	84.16059371473384	0.0	16.051686430305583
2R_17709	27.236787094120803	26.30365864163961	13.551873862771918	24.049503498000284	56.768638279319866	0.0	0.0	10.03248518703562	57.0232061639805	45.3137638291943	17.16469062933766	67.54940225533944	58.85982630465257	0.0	0.0	62.795925800334075	0.0	76.17985007805505	75.69151770575984	81.77604485252509	75.05187107726044	97.50421705738773	82.94767601348728	95.70028202873115	0.0	0.0	240.19441618627786	175.96436721563882	31.046612348893547	124.7575674561568	167.318091770627	193.91234565323103	127.78679384601026	126.00121226429484	152.32917938284166	142.77810497760169	108.33801895265304	88.28973945697886	43.754580557652126	44.46215026072605	87.84922262222902	72.79384600825847	68.10854520766604	181.65964249382355	0.0	0.0	64.79579604875235	103.27857847364588	45.3137638291943
2R_17710	30.78230140798247	33.030782377020614	36.304525994494426	31.408135431879984	17.108913059347397	71.79145006060043	12.952755472053461	15.117935011020974	34.37126928514634	22.761078101225348	43.109072275521	54.288042854981036	29.5652576686119	0.0	0.0	73.59883587669883	0.0	100.07794305682779	83.6435749568095	87.62893091061247	54.83420022776756	81.627189037142	119.04163153698518	76.91231659416881	0.0	0.0	170.328734457503	160.20107997624606	124.7575674561568	62.66565600889226	168.08756689885163	191.0578912903076	153.49121346525394	166.5535213078582	143.04952307954352	156.88172910559484	133.32440876066528	73.91314417152974	87.91160488129188	66.99993925338842	61.77726120220315	45.705384917040156	77.75200903416142	91.24753631651946	0.0	0.0	47.01217723880125	77.81515787398614	41.72864318557979
2R_17711	14.678597430658305	17.719638462672517	38.9517310149263	20.737422753100244	18.356437969924812	13.59286646367986	27.794454450448047	32.44056887781584	0.0	12.210370023053176	46.25244212894441	36.40409123738962	37.00790065810621	0.0	144.27516158818096	78.96541765937478	0.0	63.16193710081656	81.58416875522138	108.70893740245576	77.21769211761799	96.3370887282103	118.14261921548191	82.52050634582693	0.0	421.7273954116059	137.06140350877192	94.83167377904219	167.31809177062695	168.0875668988516	72.13758079409048	148.71765190101354	161.68903963896634	192.99389281548068	149.9109100877193	125.03847337642351	93.41778300917363	111.02370197431863	53.0560271646859	110.22420561894245	28.40650849922734	78.46091077425227	46.71599876135866	97.90100250626566	0.0	0.0	89.24026272333344	111.3189064030635	77.3323434793368
2R_17712	14.721643170924168	28.434563538927865	13.021986321705567	13.865490873040633	16.364683703393382	36.353941979108605	37.167950819367476	0.0	41.09516983811791	32.65647349274047	28.863694091024545	38.94490464340098	63.62816267317466	0.0	0.0	10.056760355446137	170.49716974698222	29.562009270646108	109.09789135595587	90.36532737393642	34.41961642779453	81.9802685205138	89.66741076384677	96.55625229321099	0.0	0.0	122.18963831867059	166.4421019259729	193.91234565323103	191.0578912903076	148.7176519010135	5.37491077648111	168.1692455287001	90.80585898519196	157.51008064516128	173.63790708442662	136.633780867523	98.97714193604945	55.182417305206066	76.9025695711913	63.31069342936299	52.46066761445606	58.0084710216452	0.0	0.0	0.0	93.39335412892018	186.07559134822932	59.87020140335752
2R_17713	3.655620113806765	38.83416997433767	19.401408348231996	12.911339125360065	18.28626043535929	31.59543400842244	13.844097465214972	32.3165470415817	18.368261603230856	24.32737839655816	49.147324634666425	50.77088333358719	47.39967989416178	404.5552925946153	143.72359079019228	33.712941049551276	0.0	75.50455921696738	48.7633611609581	79.02486824798355	73.25950972538307	52.34661134211477	50.89338567293938	113.03191147751717	0.0	0.0	128.95199951453364	177.12961459548026	127.78679384601026	153.49121346525394	161.68903963896634	168.1692455287001	29.827943473660884	167.33398510513916	195.5613963225924	129.35123171117309	177.39684954827783	105.33262198702619	129.19669021569973	119.35088396038697	75.46109084666399	117.24142647643593	86.42660237413877	0.0	0.0	0.0	50.24731341143312	55.44666446728231	48.65475679311633
2R_17714	17.453560439061764	8.427801970251544	37.63133335340338	24.657796024546837	50.92894393741851	43.100197183402116	16.524473571583194	32.14450110448506	21.924567793686894	29.037437968773137	40.33068226315257	34.62897648865641	31.431556528397152	0.0	0.0	53.65353764600469	0.0	63.83720161740939	87.3067610355746	101.31202566757639	56.83820436744763	62.48151588488406	91.12039357935335	73.59064711935545	0.0	501.4542172299669	126.75648268868608	126.85436414249973	126.00121226429484	166.5535213078582	192.99389281548068	90.80585898519195	167.33398510513916	161.48525639609102	220.69209039548022	217.296827466319	124.96303176976812	138.29884872494748	126.17235143205619	91.17349404181216	56.2945148876474	174.92588973138382	91.25673216783939	0.0	0.0	0.0	55.36224903600484	0.0	53.23530294275076
2R_17715	26.146251673360105	4.208414134884723	26.018539076376555	12.312844759653268	36.330450148809526	16.141528925619834	41.25739332488382	12.841058514135435	0.0	43.499443207126944	21.969910011248597	17.29194333776007	12.556252009000321	0.0	0.0	49.118369913123	75.70251937984496	82.50528033794163	77.50496031746032	31.40072347266881	96.06248602727476	135.20034611288602	53.08435255290235	55.12111947318909	651.0416666666666	0.0	189.88715277777777	225.22522522522522	152.32917938284166	143.04952307954352	149.9109100877193	157.51008064516128	195.56139632259237	220.69209039548022	33.908420138888886	79.95248538011697	232.2672612708555	163.23127611700417	77.00492831541217	136.58216783216784	89.95394358088657	46.58616577221228	75.28783728951106	0.0	0.0	0.0	73.72021703231894	99.14340101522842	43.499443207126944
2R_17716	11.742877944526645	39.69199015638644	23.371038608955782	20.737422753100244	19.58020050125313	50.746701464404815	11.117781780179218	25.952455102252674	19.66800409094485	78.14636814754034	29.60156296252442	11.64930919596468	42.29474360926424	0.0	0.0	66.18054051452363	101.99918400652795	40.4236397445226	39.16040100250626	84.61668641056016	52.94927459493805	98.0886721596323	56.197570221418424	33.00820253833078	0.0	0.0	60.916179337231966	66.38217164532954	142.77810497760169	156.88172910559484	125.03847337642352	173.63790708442662	129.35123171117306	217.296827466319	79.95248538011697	7.694675284702986	256.8989032752275	228.3916154900269	84.88964346349745	84.34547908232119	60.600551465018334	47.07654646455136	90.7625118792111	0.0	0.0	0.0	117.95234725171031	44.5275625612254	19.536592036885086
2R_17717	17.820661417412637	10.326076854924816	14.186892446330985	42.79992044250082	29.714361783051878	17.602689690984786	20.246439663585157	36.759068462189624	17.908566025301223	0.0	44.9224997035115	21.214396938338236	25.674125513610882	0.0	140.12667451376043	65.7384398953444	123.83287515169528	85.88409083101448	55.46680866169684	65.63275108522328	60.71216078865811	93.56701269449181	65.1258510553179	40.073856116823315	0.0	0.0	88.74689385871494	143.91388193305127	108.33801895265304	133.32440876066528	93.41778300917365	136.633780867523	177.39684954827786	124.9630317697681	232.26726127085553	256.8989032752275	59.54264444194932	236.2019547252201	137.41454532962314	162.90950795743132	91.96569311783932	95.25605780899636	113.43181807869836	0.0	0.0	0.0	67.83202078373117	0.0	98.82727601193201
2R_17718	25.818478026538816	18.70045548076066	38.538549683041836	31.916033475359683	53.81250861000138	0.0	85.55438631227595	28.530182079622033	21.62152812312163	0.0	37.96536040516632	25.61275310202456	65.0939351980576	0.0	253.76846165558547	72.75392110564796	0.0	55.548395984517555	86.1000137760022	31.007078916116555	58.20846001757895	61.61790123266612	50.54677570542237	117.93190974398796	0.0	0.0	40.180006428801036	83.40066199275456	88.28973945697885	73.91314417152974	111.02370197431863	98.97714193604945	105.33262198702619	138.29884872494748	163.23127611700417	228.3916154900269	236.2019547252201	0.0	165.9045426737591	118.01120769298204	233.16894922413033	138.0064621525903	88.0389672207448	0.0	0.0	0.0	47.772406794328184	146.8507849174454	50.11314832990774
2R_17719	0.0	20.852013261880433	9.549456635917416	25.420066600574497	36.00230414746544	35.54607660179507	40.88474590130422	21.208457933023688	24.109166305029174	23.94808056134301	36.285786857288	42.839395107741076	20.738067834219887	0.0	0.0	58.99966075195068	0.0	49.551558396511574	80.00512032770098	34.57456003872351	36.05864578149903	51.53045449860868	37.57491498675484	60.69250144144691	0.0	0.0	44.80286738351254	127.86980528916013	43.754580557652126	87.91160488129185	53.05602716468591	55.18241730520607	129.19669021569976	126.1723514320562	77.00492831541217	84.88964346349745	137.41454532962314	165.9045426737591	11.562030292519367	84.5928265283104	204.2825041320779	57.70673437590167	124.3463635233215	0.0	0.0	0.0	152.19657709898107	109.16434692429452	135.7057898476104
2R_17720	11.701818930734593	28.25229069572961	23.289321690742653	24.79789713832267	48.779345654345654	21.67254233369936	44.315633669245834	25.8617122522448	0.0	58.40484682355507	49.163434990206646	23.21715469125828	42.14685989035073	0.0	0.0	65.9491400232141	203.28508700601725	30.211723760110857	26.015651015651017	56.213882580442075	58.62681919019948	97.74570477445876	56.00107522064424	65.78557848548442	0.0	0.0	36.421911421911425	85.05008505008506	44.46215026072605	66.99993925338842	110.22420561894245	76.90256957119126	119.35088396038695	91.17349404181216	136.58216783216784	84.34547908232119	162.90950795743126	118.01120769298204	84.5928265283104	7.640960438163235	150.97165356232716	187.64777262093898	212.81214220958594	0.0	0.0	0.0	129.91255029471589	177.48748713215718	90.85198394775233
2R_17721	11.560346163005503	22.328580694932416	23.00775821607046	24.49809527309252	77.1033802121885	14.273683609529112	43.77986607738966	0.0	0.0	0.0	29.141435040827155	22.936463701899367	33.30984988916147	0.0	0.0	59.228934045028204	0.0	59.69293951911368	51.40225347479234	74.04568989294845	34.75081925056383	55.17941587070359	10.058915065538862	32.49512166985931	0.0	0.0	71.96315486470927	74.68608504877935	87.84922262222901	61.77726120220316	28.406508499227346	63.31069342936299	75.461090846664	56.2945148876474	89.95394358088657	60.60055146501833	91.96569311783932	233.16894922413033	204.28250413207795	150.97165356232713	59.65857398110613	0.0	189.21535545681317	0.0	0.0	0.0	73.33824699588206	87.67084856614328	102.57554368243638
2R_17722	35.921862764115495	57.81864142381873	7.943644607695167	42.29098736768207	39.93099923332481	59.137479856295926	68.01934470163314	0.0	0.0	39.842066050177095	80.49083310024531	166.29961964901275	51.752423307221356	0.0	0.0	0.0	208.01264716894786	51.52386997848363	0.0	38.347454783557374	71.98828030796587	85.7304520280967	72.93163284549017	33.657737829782725	1788.9087656529516	0.0	99.38382031405287	19.339554223275154	72.79384600825847	45.705384917040156	78.46091077425227	52.46066761445606	117.24142647643593	174.9258897313838	46.58616577221228	47.07654646455136	95.25605780899636	138.0064621525903	57.70673437590167	187.64777262093898	0.0	32.00194571829967	119.76869398772045	319.4479938665985	0.0	0.0	113.94323348107973	90.80755155598739	119.5261981505313
2R_17723	24.443483000779747	51.14644762348031	18.91873484474205	23.021947109954258	20.378662724980437	10.060210358998606	15.42820600049216	24.009575018517385	40.94009372552124	27.111034597746805	17.11593719683396	32.331618949238546	23.477057925531945	0.0	0.0	33.39603438789661	0.0	49.08409086446901	27.171550299973916	68.49676988803714	40.82110843188569	19.445454527776857	49.62724620892149	34.354246098932215	0.0	0.0	50.72022722661798	65.79921369939629	68.10854520766605	77.75200903416145	46.71599876135866	58.0084710216452	86.42660237413877	91.25673216783939	75.28783728951106	90.7625118792111	113.43181807869836	88.03896722074481	124.34636352332149	212.81214220958591	189.2153554568132	119.76869398772045	3.7044596878844533	108.68620119989566	0.0	676.2696963549064	150.76076033389631	123.5822795369372	108.44413839098722
2R_17724	0.0	115.43078769969524	0.0	0.0	0.0	0.0	0.0	0.0	0.0	0.0	0.0	0.0	0.0	0.0	0.0	0.0	0.0	0.0	0.0	0.0	0.0	0.0	104.00199683833928	167.98817363257626	17857.142857142855	0.0	0.0	0.0	181.65964249382355	91.24753631651944	97.90100250626566	0.0	0.0	0.0	0.0	0.0	0.0	0.0	0.0	0.0	0.0	319.4479938665985	108.68620119989565	0.0	0.0	0.0	0.0	0.0	0.0
2R_17725	0.0	0.0	0.0	0.0	0.0	0.0	0.0	0.0	0.0	0.0	0.0	0.0	0.0	0.0	0.0	0.0	0.0	0.0	0.0	0.0	0.0	0.0	0.0	0.0	0.0	0.0	0.0	0.0	0.0	0.0	0.0	0.0	0.0	0.0	0.0	0.0	0.0	0.0	0.0	0.0	0.0	0.0	0.0	0.0	0.0	0.0	0.0	0.0	0.0
2R_17726	0.0	0.0	0.0	0.0	0.0	0.0	0.0	0.0	0.0	0.0	0.0	0.0	0.0	0.0	0.0	0.0	0.0	0.0	0.0	0.0	0.0	0.0	0.0	0.0	0.0	0.0	0.0	0.0	0.0	0.0	0.0	0.0	0.0	0.0	0.0	0.0	0.0	0.0	0.0	0.0	0.0	0.0	676.2696963549063	0.0	0.0	0.0	0.0	0.0	0.0
2R_17727	18.948168233206477	18.29900668416967	15.71301251132908	3.346165879481144	7.898594682034172	11.69775344645061	17.939520494556703	55.83543065169719	15.868028778256994	47.28601894277919	27.862759193317395	28.19578021953234	40.947777252281305	0.0	0.0	33.97804241818816	0.0	8.153388058873984	31.59437872813669	26.548759831574667	66.45202662068186	45.221347189154116	61.82708941557325	39.94623237122833	0.0	0.0	19.65872454195172	84.16059371473384	64.79579604875235	47.01217723880125	89.24026272333344	93.39335412892018	50.247313411433126	55.36224903600483	73.72021703231894	117.95234725171031	67.83202078373117	47.77240679432819	152.19657709898104	129.9125502947159	73.33824699588206	113.94323348107973	150.76076033389631	0.0	0.0	0.0	5.008592239987699	0.0	183.8900736663635
2R_17728	0.0	0.0	45.081191225396935	0.0	56.65337200870195	0.0	64.3364021797173	0.0	0.0	113.05439046725378	57.09946155207756	67.4122461086281	48.95026163914845	0.0	0.0	208.89473794155126	0.0	0.0	226.61348803480783	27.203334040620017	68.09043771937887	0.0	0.0	47.75298336763589	0.0	0.0	0.0	0.0	103.27857847364588	77.81515787398614	111.3189064030635	186.07559134822932	55.44666446728231	0.0	99.14340101522843	44.5275625612254	0.0	146.8507849174454	109.16434692429452	177.48748713215718	87.67084856614328	90.80755155598739	123.58227953693718	0.0	0.0	0.0	0.0	0.0	226.1087809345076
2R_17729	29.81487941372021	28.793425885001934	16.482915128810685	24.570843885633256	33.142432919715766	49.08366924969476	18.81851704440135	43.92843179891321	24.96829027135538	16.534309518967333	20.877123099033554	39.43641420460203	21.47706356996046	0.0	0.0	56.01025700561019	0.0	42.7644295738268	33.142432919715766	47.74215417373847	14.937434555364854	59.2963656071592	56.20894855108463	48.88742692202665	0.0	0.0	30.93293739173472	16.051686430305583	45.31376382919429	41.72864318557979	77.3323434793368	59.87020140335752	48.65475679311633	53.23530294275076	43.499443207126944	19.536592036885086	98.827276011932	50.113148329907744	135.7057898476104	90.85198394775233	102.57554368243638	119.5261981505313	108.44413839098719	0.0	0.0	0.0	183.89007366636352	226.10878093450756	22.045746025289777
2R_17730	0.0	43.97363340940772	30.207464868718358	0.0	37.96161321671526	0.0	86.21953217281843	33.54398958794563	38.131844666117566	0.0	95.6513088925109	0.0	0.0	0.0	0.0	23.328947491204985	0.0	0.0	0.0	72.9123374966278	45.6252252745498	54.33483297472343	39.619808319367344	63.99549471717191	0.0	0.0	0.0	36.77146534289391	69.20367333098041	69.52193243163387	55.943430003580374	24.93666088136134	148.61214830006278	44.346291319656935	66.4328231292517	119.34598400763814	126.78127694102135	32.800005248000836	73.1475385853266	208.12520812520813	58.74543254261981	60.84723692697114	207.0213356188489	0.0	0.0	0.0	264.79098362628844	0.0	50.502754925281174
2R_17731	17.707514360794146	34.20171487398378	11.747347448946027	12.508286739965227	14.762849584278154	10.931829113647295	50.294727100810746	0.0	44.48715211047049	0.0	52.07682373036703	17.566418628835624	25.51111519288954	0.0	0.0	18.144736937603877	153.80829334317707	30.478141077219416	78.73519778281683	63.798295309549324	53.22942948697476	21.130212823503555	38.51925808827381	12.44356841722787	0.0	0.0	110.22927689594356	14.3000143000143	26.9125396287146	33.79538382093313	79.77118722732757	67.88313239926143	86.69041984170329	51.737339872933084	51.669973544973544	46.4123271140815	70.43404274501185	76.53334557866863	142.23132502702396	80.93758093758093	68.53633796638977	23.662814360488778	88.55912690361868	0.0	0.0	0.0	93.6129740092939	67.14473719549862	127.65974161668296
2R_17732	39.46604026167564	38.113939334805046	18.32752438084386	27.878139078460237	19.7418295148248	14.618743177919852	44.83822368893034	46.518551598377435	26.440477197732463	78.79144429970164	49.7431924782987	46.981883785612276	73.91604956241699	0.0	0.0	68.74886766570903	274.24308907415536	78.118207112425	17.548292902066486	50.55713967926551	63.27271806942283	28.25667611067575	61.81250755486204	55.46779318056764	0.0	0.0	49.13522012578616	63.74298827129016	47.98556594176472	48.206245601180086	32.325802714333	64.8411995794832	41.862885524973464	65.34279599517846	65.25771422955974	77.5819265143992	50.234090863423546	62.544349629737454	107.78048285656318	103.08088138276818	203.6693062208753	116.02592230060418	150.7252035507987	0.0	0.0	0.0	179.43222636168196	59.86016665070395	214.48782059363225
2R_17733	20.680042518167415	33.28591200403159	27.438706502790513	14.608030034109749	11.494041488892158	8.511290226485434	26.105605003922367	10.156470585845536	34.63675282751359	45.87376914943151	34.753637257752665	41.03052260576643	19.862413064700814	0.0	0.0	49.4448753212151	119.75187411682992	17.79722553118786	30.650777303712424	55.19111025748861	27.628869682219644	0.0	35.98833258257673	29.06489512901422	0.0	792.2047056959517	42.91108822519739	22.267375511453782	31.43029859831345	68.41215905090233	50.81576237194428	45.30202862484182	73.11993187472193	26.8543968032526	40.22914521112255	99.37304641624658	54.83845140600305	69.51844572645287	55.369146097028896	45.01163100545182	17.78697957521135	55.270095746229195	68.9502574038473	0.0	0.0	0.0	153.05865863764674	104.5549357771307	237.01447393872948
2R_17734	0.0	0.0	0.0	0.0	0.0	0.0	0.0	0.0	0.0	0.0	0.0	0.0	0.0	0.0	0.0	0.0	0.0	0.0	826.7195767195767	0.0	0.0	0.0	0.0	0.0	0.0	0.0	0.0	0.0	0.0	0.0	0.0	0.0	0.0	0.0	0.0	487.32943469785573	0.0	0.0	0.0	0.0	0.0	0.0	0.0	0.0	0.0	0.0	0.0	0.0	0.0
2R_17735	0.0	0.0	0.0	0.0	0.0	0.0	0.0	547.8851632697786	0.0	0.0	0.0	0.0	0.0	0.0	0.0	0.0	0.0	0.0	0.0	0.0	0.0	0.0	0.0	0.0	0.0	0.0	0.0	0.0	0.0	0.0	0.0	0.0	0.0	0.0	0.0	0.0	0.0	0.0	0.0	0.0	0.0	0.0	0.0	0.0	0.0	0.0	0.0	0.0	412.4391652231296
2R_17736	25.800706497060194	10.678619126403527	24.452077839766513	23.43237416815072	18.43730333543109	31.85640950959333	62.81301820740022	38.01405868501768	117.2932182295885	49.05664079746476	139.36859214184128	131.63206206012953	106.2026601642318	0.0	0.0	41.545052966165706	0.0	19.032055055928865	40.97178518984686	35.41226964318597	36.93231341056619	61.57548802972513	25.656880277299567	5.180252050343762	0.0	0.0	7.648066568771416	23.812358614120733	28.0091959792239	19.69660475554825	33.2087101012443	16.1484103504851	27.066887692866615	25.127937096876092	21.510187224669604	53.13393616199088	35.18599315984293	47.79119707390431	59.2108379517787	72.20202704784202	85.5949419095661	59.1049151647451	70.38269416909543	196.66456891126495	0.0	611.8453255017132	58.456559761310174	55.90464903061339	32.70442719830984
2R_17737	27.928124179611352	26.971310616896808	37.05561058999943	26.303935397534662	31.04510232465726	68.96630995758572	35.25527462977555	68.58089665407522	62.368636060297995	61.9519191155744	109.51343182241301	18.47039288372703	67.05981601468879	0.0	0.0	19.07847166179212	0.0	24.034917928766912	20.69673488310484	22.360459552164716	0.0	0.0	24.300883823144645	26.167837895477806	0.0	0.0	38.63390511512903	0.0	14.148734324970958	49.74830909050852	30.500451406680817	50.9831592428389	53.171731780516204	9.066627015284519	36.21928604543347	36.60054168801698	37.02930202728023	26.82392640587551	44.86518013369824	0.0	24.021080900598363	74.64153403280744	8.465128327112875	0.0	0.0	0.0	59.05819890210808	141.2000593040249	51.62659926297867
2R_17738	9.245083464613518	13.392522329798899	15.33320903211878	29.38756318326084	53.953729281767956	22.83000776220264	0.0	27.24290867087297	46.453435076679135	30.76203718515055	66.03111075203996	91.71417460911418	53.277356590675396	0.0	0.0	47.36678565203223	80.30322497751509	19.89077577208035	82.21520652459878	11.103018244479578	13.895527863312472	22.064144882000953	28.155236713141576	51.97424156587994	0.0	0.0	0.0	22.398088696431238	49.17857724970914	31.760192198567545	7.572453232528836	20.25242624066363	33.94576522807028	54.024073126985385	40.46529696132597	24.231850344092276	22.064144882000953	19.979008721503273	22.277668864729993	18.110342695978055	35.782784186872014	24.708684608466182	33.62666998449811	246.64561957379638	0.0	0.0	43.98775380933948	105.16869057968981	35.88904338267564
2R_17739	9.686599751635582	46.773691108414866	32.13095033069174	20.527347558785195	48.45462063262353	35.880446352752635	18.341926525910722	42.81591724539515	32.44793728462682	32.23113592192329	24.418076539274853	57.65649413921738	13.955429150379517	0.0	0.0	39.70310021658041	0.0	25.00883645554763	43.070773895665354	23.26652737772277	38.82435956792369	0.0	8.428526516565846	40.84227665741363	0.0	0.0	40.19938896928767	31.2903351977158	0.0	7.394879933031967	31.736359712595522	0.0	31.615030101460533	9.434015664239608	28.265195369030394	25.38908777007642	23.11785947115585	13.955429150379517	93.36632276737782	25.300314735915315	0.0	51.777388296756925	44.04071828649896	0.0	0.0	0.0	81.93506031956721	146.92162465932546	75.20598381782102
2R_17740	33.23456022035843	19.25756934811202	30.8674094835265	28.171593174022973	11.083132359199887	8.207013713919915	75.51700831819846	117.5205514064272	55.66416252154203	66.35068993659087	33.51120335380123	52.751588811915525	57.45701018617029	0.0	0.0	20.433099987331477	115.47077434701276	0.0	59.110039249066055	10.643608353529581	26.641144450283292	15.863397114765332	11.567252875763655	9.341944114621917	0.0	0.0	55.16936996579499	42.942644730132315	20.204448817585146	15.22302492668845	10.888691440617432	58.24332313104456	37.96472209552249	25.894358784467013	12.930321085733201	0.0	31.726794229530668	28.728505093085143	0.0	43.40247637169187	17.151099471231603	0.0	24.176473752509064	0.0	0.0	0.0	49.195616530008266	50.40856139006649	58.978391054747426
2R_17741	31.15039175511431	11.281193911314023	20.665490800240132	16.503079887283967	12.985124241668743	4.807715421708758	36.865244995358665	28.685087082187366	52.17341399343136	25.912408286269923	42.53395027192281	23.176636096683655	39.268418150311646	0.0	0.0	55.85919015346116	0.0	26.80799843441289	8.65674949444583	31.17543226295604	46.81960289953801	55.75721080128688	33.880813397015714	21.890256482662643	0.0	0.0	48.47779716889664	6.289011524613619	41.42558455938269	14.862891313918237	41.461273894451075	21.32454420919207	28.594222251451875	30.33812599878799	26.511295326740353	15.308778053335784	34.07385104523087	39.268418150311646	50.04159707757073	45.765752572035304	50.236059242379945	10.406682755398204	60.191543654625164	207.76198786669988	0.0	0.0	28.819072626944926	88.58886792285682	47.50608185816152
2R_17742	39.6530831065177	22.976744471029388	10.522505534837913	28.01026296034867	26.447190250507788	29.376052641886336	0.0	46.73901866756405	79.69736254861539	79.1648634669988	13.327717921515735	31.469697827961458	11.42559424515669	438.8274530454625	0.0	40.63217157828357	0.0	27.30032541987901	17.631460167005194	44.44715360428318	0.0	18.927062671289917	34.503032126463275	33.43840423018106	0.0	0.0	32.91205897840969	38.427052645062126	36.15973926417341	42.38037231762515	12.991602228319616	26.059401537157232	38.825804147113566	7.72382088150423	38.568819115323855	10.393281782655693	25.236083561719894	57.12797122578345	63.70075931305101	31.070824909687467	20.46345635963297	42.3912029775581	7.211406714685021	0.0	0.0	0.0	67.0819036502618	0.0	26.388287822332934
2R_17743	35.41502872158829	26.601333790876275	15.663129931928037	38.914669857669594	6.561266481901402	24.29295358588288	29.804282726406374	28.988632977236964	19.77206760465355	39.27992049744091	46.290509982548485	70.2656745153425	39.68395696671707	0.0	0.0	32.25731011129579	0.0	33.86460119691047	34.993421236807485	18.90319861023684	47.31504843286645	18.78241139866983	37.66327457520106	16.591424556303828	0.0	0.0	8.165131621921745	0.0	17.941693085809735	18.02420470449767	25.78462617448972	30.17028106633842	16.05378145216728	11.497186638429575	53.58367626886146	25.78462617448972	21.91281329844814	34.01482025718605	50.5711377873863	25.694470138914586	40.61412620230506	10.516806382439459	57.25034466496562	0.0	0.0	653.2105297537396	45.766342848988124	29.842105420221607	52.37322732992122
2R_17744	29.454083293202142	0.0	9.77007114565808	20.805863092219386	24.556027031274557	9.091818272736363	13.943092661610901	43.39684461542801	24.666143744419283	49.00267309581737	61.87345393706975	14.609694701209829	63.6514953327541	0.0	0.0	45.27201691362552	0.0	44.359274637141134	0.0	35.373312250839234	66.40503084513684	17.573642348260382	12.814327443227723	31.047319219222018	0.0	0.0	30.558611416697225	47.57232480004757	55.95676556465413	33.72846226881247	18.093914654623358	24.195967983895162	24.03298767888804	35.85756228817146	21.486523652365236	48.25043907899562	64.43668861028807	21.217165110918035	11.829139903237635	48.08173125004809	19.000172901573404	98.39982209312166	13.391479135740719	0.0	0.0	0.0	31.142533927844305	55.8431477665533	49.00267309581737
2R_17745	0.0	0.0	0.0	0.0	0.0	0.0	0.0	0.0	0.0	0.0	0.0	0.0	0.0	0.0	0.0	0.0	0.0	0.0	0.0	0.0	0.0	0.0	0.0	0.0	0.0	0.0	0.0	0.0	0.0	0.0	0.0	0.0	404.5552925946153	0.0	0.0	0.0	0.0	0.0	0.0	0.0	0.0	0.0	0.0	0.0	0.0	0.0	0.0	0.0	0.0
2R_17746	0.0	0.0	0.0	100.59856144057139	0.0	0.0	0.0	0.0	238.5268581242248	0.0	119.66589282722639	0.0	0.0	0.0	0.0	0.0	0.0	0.0	0.0	0.0	0.0	0.0	0.0	0.0	0.0	0.0	0.0	0.0	216.44553148200256	0.0	0.0	0.0	0.0	0.0	0.0	0.0	113.29390705367865	0.0	0.0	0.0	0.0	0.0	0.0	0.0	0.0	0.0	0.0	0.0	0.0
2R_17747	24.339783375927954	4.701181171769407	9.688357823348943	24.07049215559854	16.233766233766232	36.06311044327573	73.74121442562507	21.51694459386767	24.459845087647782	80.98805426199635	44.99437570303712	28.975009054690332	49.09266240028053	0.0	0.0	4.9881531363012845	0.0	12.568077084206118	0.0	7.7949917178213	14.63325406987379	46.47110078419982	25.414306136496005	6.841700162490379	0.0	0.0	0.0	7.862407862407862	29.594007213539253	22.297579783527663	23.923444976076553	37.323380431884836	19.859987091008392	23.705108450871162	14.204545454545455	51.03668261562998	42.598509052183175	42.07942491452617	39.100684261974585	12.714558169103622	12.560841576385618	13.010245568385102	44.264925579593864	0.0	0.0	0.0	30.882069098629607	0.0	37.79442532226497
2R_17748	52.75618071629704	0.0	4.374874222366107	9.31651702011203	21.99155524278677	24.42698367463258	0.0	19.432380175085743	11.045086041220259	43.88515255576157	66.49415128527653	13.083953185615501	47.50345587641501	0.0	0.0	33.78675153898653	114.56065986940084	34.0514403759279	29.322073657049025	0.0	39.64674747995362	0.0	51.64237084386504	18.536626056008416	0.0	0.0	27.36726874657909	0.0	40.09040386070589	25.17173415628123	21.605738484141387	7.223032807015009	5.380784679829858	6.422566329053763	12.828407224958948	60.49606775559588	36.72285263119239	9.500691175283	31.781344350866043	34.44831031037927	34.03183678331079	35.24943380596949	11.992960132402278	175.93244194229416	0.0	0.0	62.752972922092184	0.0	58.51353674101542
2R_17749	36.64292205317621	35.387540754651106	16.20619465584525	12.941968214526065	10.18313347236705	30.162273028895456	46.25646434089164	26.994341985919753	10.228797748027887	60.962723326776455	35.921604689924706	24.23396438576594	35.194166215008195	0.0	0.0	31.289737967218368	106.09404175861484	15.767432473342529	67.88755648244698	19.55860148175965	30.597208555469063	14.575219794314497	42.511765131000004	42.91668669445379	0.0	0.0	0.0	9.863878477017163	9.281879543480036	23.311414387431974	20.008964015879112	26.756855106278227	14.949351596790077	23.791623445217407	11.880322384428224	40.017928031758224	24.292032990524163	17.597083107504098	39.24338748920806	31.902404165177888	31.516710159726685	0.0	33.3198573021578	0.0	0.0	0.0	58.1152075875215	46.31516543777094	27.094543700789536
2R_17750	0.0	19.29589286920279	26.510431854934914	21.170742034508308	66.63113006396588	24.670038238559272	0.0	14.719302893814948	0.0	199.44819333178208	58.761311552473856	39.64242532358129	0.0	0.0	0.0	10.236881436439203	0.0	17.19513033908797	44.420753375977256	7.998592247764393	10.010310619938538	23.84244909637118	8.692704213353732	42.122407716825094	0.0	0.0	0.0	32.27107704719645	45.550477520839344	7.626659751828492	16.365540717465304	54.711778351643545	32.60594895538691	19.45941738504349	19.43407960199005	13.092432573972243	15.894966064247452	14.392838123749623	48.14636494944632	65.23327418849807	51.55569303740366	0.0	0.0	0.0	0.0	0.0	63.37738061285927	0.0	44.32182074039602
2R_17751	10.830809754660498	36.60911713453119	43.111624618462116	11.476049484725376	27.089112343966708	40.11875150445318	0.0	39.89455072352757	0.0	0.0	9.100804147054435	75.21155937200497	15.603885991767392	0.0	0.0	22.196474312020282	94.07691728757432	13.981477338821529	12.039605486207428	52.02967772817615	0.0	38.772914792642446	14.136193745016989	30.444458651858483	0.0	0.0	11.236965120460267	17.493221376716523	0.0	20.670962919599877	13.306932379492418	5.931535840712164	13.256059344726474	15.822584524246526	26.336637001078746	28.388122409583833	17.232406574507756	46.81165797530217	52.19751539826704	14.144431620159777	41.920284387209286	0.0	29.545763432981342	144.47526583448914	0.0	0.0	17.177526298792763	82.1382222003187	36.03837366027346
2R_17752	16.445799578329698	0.0	21.820625728263384	0.0	54.84380484380484	0.0	62.28143110272388	48.46158692312538	0.0	0.0	27.637822913413466	0.0	23.693369884305277	0.0	0.0	33.70373740744111	0.0	14.153239959691572	0.0	39.501647218689016	32.95777943665268	0.0	14.309857058837839	0.0	0.0	0.0	0.0	0.0	0.0	25.109887143612234	13.470408207250312	36.02642898830582	13.41891019662729	0.0	79.98054873054873	0.0	26.166160351463866	0.0	79.25814377427281	42.95458840913386	0.0	43.953532325625346	14.954366749862794	0.0	0.0	0.0	34.77710484079911	0.0	18.24055276171089
2R_17753	12.909239013269408	24.933940641014214	38.538549683041836	27.35660012173687	0.0	15.939176103987185	0.0	9.510060693207343	21.62152812312163	21.477063569960464	10.847245830047521	0.0	9.299133599722513	0.0	0.0	33.06996413893089	112.13025049897962	16.664518795355267	0.0	10.335692972038851	19.402820005859652	15.40447530816653	0.0	18.143370729844303	0.0	0.0	0.0	0.0	39.23988420310172	54.202972392455145	10.573685902316061	21.209387557724884	36.86641769545916	6.286311305679431	6.2781260045001615	8.458948721852849	10.269650205444353	46.49566799861257	10.369033917109943	8.429371978070145	33.30984988916148	0.0	11.738528962765972	0.0	0.0	0.0	68.24629542046884	97.90052327829693	28.636084759947284
2R_17754	17.614316916789967	5.670284308055207	23.371038608955782	16.589938202480198	19.58020050125313	14.49905756125852	0.0	8.650818367417559	0.0	19.536592036885086	44.40234444378663	34.947927587894036	16.917897443705698	0.0	0.0	24.065651096190408	0.0	30.317729808391945	26.106934001670844	18.803708091235592	52.94927459493805	0.0	25.54435010064474	0.0	0.0	0.0	24.366471734892787	28.44950213371266	0.0	8.96467023460542	28.855032317636194	19.29310078715851	28.74471815803846	22.87335025961253	0.0	15.389350569405972	23.354445752293408	33.835794887411396	0.0	38.3388541283278	0.0	31.38436430970091	37.372799009086926	0.0	0.0	0.0	43.45612793484064	0.0	19.536592036885086
2R_17755	21.4190093708166	20.685197155785396	7.104795737122559	15.130023640661939	0.0	0.0	81.11533586818759	15.779092702169626	0.0	0.0	17.99775028121485	0.0	0.0	0.0	0.0	10.973936899862826	0.0	18.433179723502306	0.0	25.723472668810288	0.0	25.559105431309906	0.0	0.0	0.0	0.0	44.44444444444445	0.0	16.276703967446593	0.0	8.771929824561404	0.0	17.476788640087385	31.29074315514993	20.833333333333336	14.035087719298247	8.519701810436635	0.0	34.40860215053763	13.986013986013987	0.0	0.0	38.95313451004261	0.0	0.0	0.0	0.0	0.0	47.51299183370453
2R_17756	0.0	0.0	0.0	0.0	0.0	0.0	183.68509028122187	142.9265643312466	0.0	0.0	163.0231003733229	0.0	0.0	0.0	0.0	99.40160235382994	0.0	0.0	0.0	77.66748994206006	0.0	0.0	0.0	0.0	0.0	0.0	0.0	0.0	0.0	0.0	0.0	0.0	0.0	0.0	0.0	0.0	0.0	0.0	0.0	0.0	250.30662561638007	0.0	88.20909082890081	0.0	0.0	0.0	0.0	0.0	0.0
2R_17757	25.258265767472405	10.454109074689383	9.575196411216385	10.195433720122601	30.082787832113983	8.91047203225591	13.664982457578772	42.531247175659374	30.217688225979963	12.006315321859299	33.351626194973605	28.63657678361129	20.793965591185437	0.0	0.0	7.394836185891393	0.0	15.526600171413667	24.066230265691182	31.778773512681173	10.846751669043913	17.223116867459506	12.558731693686257	30.428046544768534	0.0	0.0	52.41090146750524	23.311721424928976	21.9362587162353	24.791783452035475	8.86650588735991	19.76112749089012	32.38623231822123	10.54270321939014	14.038634321653191	9.457606279850571	5.741038955819835	20.793965591185437	34.77958438396661	18.84907545284904	27.931790567434327	9.64371302238788	32.810928664119444	0.0	0.0	0.0	19.075851307554228	27.36464761175038	24.012630643718598
2R_17758	0.0	17.01085292416562	11.685519304477891	24.884907303720293	0.0	65.24575902566333	33.35334534053766	51.90491020450535	88.50601840925184	0.0	14.80078148126221	69.89585517578807	25.376846165558543	0.0	0.0	18.049238322142806	0.0	45.47659471258792	0.0	0.0	17.649758198312682	0.0	0.0	0.0	0.0	0.0	0.0	0.0	53.54178936660063	0.0	28.855032317636194	19.29310078715851	43.11707723705769	17.15501269470939	0.0	23.084025854108955	14.012667451376043	25.376846165558543	113.18619128466327	0.0	0.0	0.0	64.06765544414903	0.0	0.0	0.0	0.0	0.0	0.0
2R_17759	0.0	12.015100578406942	0.0	8.788350163023896	0.0	15.361455037021107	0.0	18.33073036962085	20.83784820044343	41.397239632061336	0.0	74.0532294613368	35.84833287327972	0.0	0.0	12.748532643892688	0.0	32.12101485275726	0.0	29.883216390346526	12.466371961633493	0.0	21.650973319505578	17.485757850230986	0.0	0.0	25.81577860388269	20.094443886265445	18.908810371104313	0.0	10.190438922585273	54.50838884104263	30.454441171155988	12.116923464664627	24.202292441140024	16.304702276136435	19.794846213839765	17.92416643663986	19.98640924171563	0.0	0.0	99.753276895146	11.313061834933377	0.0	0.0	0.0	26.30907373644096	94.35208423754081	13.799079877353776
2R_17760	9.387714485806715	9.06609272255671	24.911626006741084	13.262643443777998	0.0	23.18222387073592	17.775976478827925	0.0	0.0	31.236626819143055	23.66464360257913	37.251647919774854	13.524826848404272	519.4535348813049	0.0	0.0	0.0	0.0	20.870900955052424	7.516208704070327	9.406603247347572	0.0	16.33691955945863	13.194022052488458	0.0	0.0	38.95901511609786	15.162427504643492	14.267798007930041	28.66682767868213	23.067837897689525	20.564876014362508	30.639531276450533	0.0	0.0	24.605693757535494	7.468181811392562	13.524826848404272	15.080909077199173	36.779489794917566	0.0	25.089884511261594	25.609090885809916	0.0	0.0	0.0	39.70345489538636	0.0	0.0
2R_17761	0.0	0.0	0.0	0.0	0.0	0.0	0.0	0.0	0.0	0.0	0.0	0.0	0.0	0.0	0.0	0.0	0.0	0.0	0.0	0.0	0.0	0.0	0.0	0.0	0.0	0.0	0.0	0.0	0.0	0.0	0.0	0.0	0.0	0.0	0.0	0.0	0.0	0.0	0.0	0.0	0.0	0.0	0.0	0.0	0.0	0.0	0.0	0.0	0.0
2R_17762	12.896802366821172	0.0	0.0	18.220163343764376	0.0	47.77146132900205	0.0	0.0	0.0	42.91274551454528	0.0	51.17615600539396	0.0	0.0	0.0	79.29145158860423	0.0	0.0	0.0	41.30294262814754	12.922751667358034	0.0	67.33077251961849	0.0	0.0	0.0	0.0	0.0	0.0	19.691183174277803	10.563499307034446	0.0	0.0	0.0	0.0	0.0	41.039026061833496	55.74104938099564	41.43617792694801	33.68500478327068	0.0	103.40513096259835	0.0	0.0	0.0	0.0	54.54443803547297	0.0	28.60849700969685
2R_17763	0.0	20.521028924390272	21.145225408102853	15.009944087958273	0.0	0.0	20.1178908403243	0.0	0.0	0.0	8.92745549663435	21.07970235460275	0.0	0.0	0.0	0.0	0.0	0.0	23.620559334845048	0.0	10.645885897394951	25.356255388204268	9.244621941185716	0.0	0.0	0.0	0.0	34.32003432003432	0.0	0.0	34.80924533556113	34.911325233905885	8.66904198417033	0.0	31.00198412698413	13.92369813422445	16.904170258802846	0.0	17.067759003242873	27.75002775002775	27.414535186555913	0.0	19.3219913244259	0.0	0.0	0.0	22.467113762230536	0.0	35.35192844769683
2R_17764	0.0	0.0	0.0	1182.0330969267138	0.0	0.0	0.0	0.0	0.0	0.0	0.0	0.0	0.0	0.0	0.0	0.0	0.0	0.0	0.0	0.0	0.0	0.0	0.0	0.0	0.0	0.0	0.0	0.0	0.0	0.0	0.0	0.0	0.0	0.0	0.0	0.0	0.0	0.0	0.0	0.0	0.0	0.0	0.0	0.0	0.0	0.0	0.0	0.0	0.0
2R_17765	0.0	0.0	0.0	0.0	189.16464891041164	0.0	0.0	0.0	0.0	0.0	0.0	0.0	0.0	0.0	0.0	58.12466578317174	0.0	48.81668358978364	0.0	0.0	0.0	0.0	49.35687985548306	0.0	0.0	0.0	0.0	0.0	86.21135575978067	43.30391554004313	0.0	62.13032456881555	0.0	0.0	0.0	74.3383883437407	45.12553925019404	0.0	0.0	0.0	0.0	0.0	0.0	0.0	0.0	0.0	0.0	0.0	0.0
2R_17766	10.409705176329995	13.40409354314761	18.415748411411503	4.902159033392282	5.785751314522699	21.421624701703873	26.281537023129722	20.44983502095597	46.49357110145594	23.091461816536025	5.831308411487444	20.653518636702543	24.995338369394105	0.0	0.0	10.666734933770243	0.0	5.972388453700851	15.42867017206053	11.112611313638453	6.953766838111789	33.12481263777852	15.096194460723176	19.507180349246802	0.0	0.0	0.0	33.626161153377325	5.273685837042053	21.191755453499592	25.579111074731934	49.40794084425249	11.325031518978346	20.276531334337697	10.125064800414723	9.094795048793575	0.0	14.997203021636466	11.148458446908254	13.59449259915823	17.90685035513761	27.821287179672655	6.310448177495238	0.0	0.0	0.0	7.337626578644498	0.0	7.697153938845342
2R_17767	32.28347473495268	0.0	7.139063240677811	15.202998031211756	0.0	0.0	0.0	31.71039530178783	18.023733652473577	35.80661563030385	36.16911230147679	0.0	15.503539458058274	0.0	0.0	33.080597567914474	0.0	27.78312860254568	0.0	0.0	10.782810474853408	0.0	0.0	0.0	0.0	0.0	0.0	17.38072477622317	0.0	24.64563681860976	35.256952671066735	0.0	8.780540916442616	31.44166313821336	0.0	0.0	17.121587239623462	31.007078916116548	0.0	28.10694129022103	0.0	28.760591087668036	39.14101136459265	0.0	0.0	0.0	34.13411978345315	0.0	35.80661563030386
2R_17768	0.0	0.0	0.0	0.0	0.0	0.0	0.0	0.0	0.0	0.0	0.0	0.0	0.0	0.0	0.0	0.0	0.0	0.0	0.0	0.0	0.0	0.0	0.0	0.0	0.0	0.0	0.0	0.0	0.0	0.0	0.0	0.0	0.0	0.0	0.0	0.0	0.0	0.0	0.0	0.0	0.0	0.0	0.0	0.0	0.0	0.0	0.0	0.0	0.0
2R_17769	0.0	0.0	0.0	0.0	0.0	0.0	0.0	0.0	0.0	0.0	0.0	0.0	0.0	0.0	0.0	0.0	0.0	0.0	0.0	0.0	0.0	0.0	0.0	0.0	0.0	0.0	0.0	0.0	0.0	0.0	0.0	0.0	0.0	0.0	0.0	0.0	0.0	0.0	0.0	0.0	0.0	0.0	0.0	0.0	0.0	0.0	0.0	0.0	0.0
2R_17770	0.0	62.455305422057336	0.0	0.0	0.0	0.0	0.0	95.28437622083106	0.0	0.0	0.0	0.0	0.0	0.0	0.0	0.0	0.0	55.6557358801398	0.0	25.889163314020017	0.0	0.0	0.0	0.0	0.0	0.0	0.0	0.0	0.0	0.0	0.0	0.0	131.9202041069398	0.0	0.0	0.0	0.0	0.0	51.94535348813048	84.45660619573663	0.0	0.0	0.0	0.0	0.0	0.0	0.0	0.0	0.0
2R_17771	3.8780072006837703	14.980588901930323	12.86354963992352	19.175507945508684	12.932461512994536	4.788217155224424	14.686293429205456	17.141250762785656	0.0	25.807317406777518	9.775718938956501	46.165280938817155	33.52213746087688	0.0	0.0	3.9737604648981844	0.0	10.012228268124803	8.621641008663024	3.104899655852922	0.0	27.765540372946738	3.3743405694942066	5.450369480547087	0.0	0.0	32.18745976567529	37.58103410478845	5.893939733287439	11.842090460544819	6.352788111646439	16.99044797015118	12.657002201685534	0.0	7.543935882580147	15.246691467951456	15.425300207192635	5.587022910146145	6.229830922388766	5.064460452641217	20.01292835171521	10.364477205405281	21.15791634018826	0.0	0.0	0.0	8.200626691891793	29.409861714830217	12.903658703388759
2R_17772	0.0	0.0	0.0	14.459120451702923	0.0	12.636793287335406	0.0	15.079408163388404	17.141838427887713	0.0	25.7995273526589	0.0	0.0	0.0	0.0	0.0	0.0	0.0	0.0	32.77710584710791	20.510422371127888	0.0	17.810739519715597	28.768616891205724	0.0	0.0	0.0	33.060583519299115	15.55495409733046	39.06622349942729	16.76592091850421	0.0	0.0	0.0	19.909531090723753	0.0	8.141916867772013	0.0	0.0	13.365839053912449	26.40849719805845	27.35334504056501	9.306463711306051	0.0	0.0	0.0	10.8213162616248	0.0	22.703073315034654
2R_17773	7.355429042176031	14.20686617842403	7.319501102804833	15.587249629802821	24.529042386185242	0.0	13.927770581762976	10.83728894379782	6.159759522988223	0.0	12.361092226109099	7.296820045824029	10.596924772431041	0.0	0.0	11.305566861122417	127.77919754663941	9.495113181749126	8.176347462061747	2.944536706594584	7.370228698196505	8.777165326686093	6.400122882359342	0.0	0.0	0.0	0.0	5.94000594000594	0.0	11.230466008187008	18.074031231925968	0.0	12.003288901158918	14.327263349427627	7.154304029304029	4.819741661846924	8.777165326686093	10.596924772431041	17.72421127259837	4.802889418274034	9.489646795346278	19.65833808409837	16.72095403075318	0.0	0.0	0.0	19.442694601930274	0.0	16.316274668167765
2R_17774	0.0	3.0708428081629147	2.109499921948503	11.230718260586356	5.302002035968782	11.778331795606684	6.021031462899909	23.425018857140184	21.3031113194082	10.580387136365319	2.6718750417480472	12.61777908161495	4.5810933695545115	0.0	0.0	6.516589607994552	0.0	5.47303435970971	0.0	2.5458702166280966	12.744718508995382	15.177616051846735	13.833994828852733	0.0	0.0	0.0	6.598046978094484	5.135777107273545	9.665501168317453	9.709951608028673	15.626953369171147	24.37988032961598	5.189070261308605	6.193733799515031	3.0928345209817896	8.334375130224611	7.588808025923369	4.5810933695545115	10.216330804791458	0.0	0.0	0.0	14.45707189357282	0.0	0.0	0.0	13.448248617772197	0.0	14.107182848487094
2R_17775	14.151036846469742	0.0	0.0	0.0	0.0	0.0	0.0	0.0	47.402800557456935	0.0	23.781382506890658	0.0	20.38731827254175	0.0	0.0	29.000890327333053	0.0	0.0	31.460787274740767	33.98978946724404	42.538529272888916	33.77260231409871	0.0	0.0	0.0	0.0	0.0	0.0	21.50727268425818	0.0	0.0	30.999485408542217	0.0	0.0	0.0	18.54530618300508	0.0	0.0	0.0	0.0	0.0	0.0	0.0	0.0	0.0	0.0	0.0	0.0	15.69535935310007
2R_17776	0.0	0.0	0.0	0.0	0.0	0.0	0.0	0.0	0.0	0.0	0.0	0.0	0.0	0.0	0.0	0.0	0.0	0.0	0.0	0.0	0.0	0.0	0.0	0.0	0.0	0.0	0.0	0.0	0.0	0.0	0.0	0.0	0.0	0.0	0.0	0.0	0.0	0.0	0.0	0.0	0.0	0.0	0.0	0.0	0.0	0.0	0.0	0.0	0.0
2R_17777	0.0	22.491733163475764	15.450582239741122	6.580560038562082	7.766676608012725	17.25357580358529	0.0	13.725724340787774	0.0	0.0	11.741747312901126	36.96649264690253	13.421296510664227	0.0	0.0	14.318811195019343	0.0	12.025821844664863	20.711137621367268	7.458673355604932	9.334597237799331	0.0	16.211863111891443	0.0	0.0	0.0	19.33039511327612	0.0	0.0	0.0	7.630419123661626	20.4074552515525	0.0	4.536468214328163	13.591684064022267	42.7303470925051	3.7055070504682655	20.131944765996337	0.0	24.331965876851054	0.0	0.0	0.0	124.2668257282036	0.0	0.0	44.32447287120638	0.0	5.166252591521457
2R_17778	2.4181504437789694	2.335304953462043	6.416903664308668	0.0	28.224349710982658	11.942865332250513	9.157710425870166	3.562837044384399	20.250654501153477	8.046139783977239	14.223294342542443	9.595529251011369	17.419077931561137	0.0	0.0	7.4335735864316455	84.01666890711115	14.567406302442663	16.128199834847234	3.8721508713888317	16.96111156340742	5.771113039945336	2.104086641238078	3.39860466886715	0.0	0.0	5.017662170841362	7.811279487580065	7.350390158709624	1.8460484225885436	11.88393672041375	2.648619327716848	15.784671820888171	9.420382693626546	0.0	19.014298752662	7.6948173865937814	13.93526234524891	7.769283361302753	3.157969198431626	6.239579901564387	0.0	13.193122689004674	0.0	0.0	0.0	5.113541065825592	0.0	5.36409318931816
2R_17779	4.81542476861884	0.0	9.583807199355968	6.803068183750872	8.02929085303186	5.945656697782271	18.23636148115728	0.0	8.065296641610479	64.09126596273093	16.185027231308318	9.554109700287578	6.937555066843343	0.0	0.0	4.934324145621774	0.0	4.144150117693863	0.0	3.8554365510806785	4.825113752056705	22.984807042544876	4.190008505717267	6.767868865772857	0.0	0.0	19.984012789768187	0.0	0.0	14.704638945971482	3.944213050612142	10.548745754129834	7.858268273420586	0.0	28.102517985611513	6.310740880979427	7.661602347514959	13.875110133686686	0.0	25.15470141369422	12.425292926280738	0.0	4.378724652657667	0.0	0.0	0.0	10.182936453385063	0.0	0.0
2R_17780	2.9934885636762916	11.563728284763746	1.9859111519237918	6.34364810515231	0.0	0.0	0.0	8.82104914030055	5.013757751269483	9.960516512544274	7.546015603147996	17.817816390965653	21.563509711342235	0.0	0.0	15.337009307724207	0.0	12.880967494620908	13.310333077774938	2.396715923972336	8.998535038495733	14.288408671349453	5.20940234610644	12.62165168616852	0.0	0.0	12.422977539256609	0.0	4.549615375516154	9.14107698340803	12.259517308476916	3.2787917259035035	7.327589154777246	0.0	11.64654144305307	7.8460910774252275	7.1442043356747265	12.938105826805339	4.80889453132514	3.909328596269562	38.620655562455774	16.000972859149837	19.054110407137344	0.0	0.0	0.0	18.990538913513287	0.0	19.921033025088548
2R_17781	0.0	0.0	0.0	0.0	0.0	0.0	0.0	59.409234571421784	0.0	0.0	0.0	0.0	0.0	0.0	0.0	0.0	0.0	0.0	0.0	0.0	0.0	0.0	0.0	0.0	0.0	0.0	0.0	0.0	0.0	0.0	66.05368843796238	0.0	0.0	0.0	0.0	0.0	0.0	0.0	0.0	0.0	0.0	0.0	0.0	0.0	0.0	0.0	0.0	0.0	0.0
2R_17782	11.500756749794137	6.664045475446325	6.103776406462679	8.123938810492879	3.8352970054000983	17.04012950498424	17.42167866584785	0.0	15.409982586719677	15.30702056498213	7.730992388837994	13.690940704535809	0.0	127.27504136438844	90.4322662325918	9.427780841806552	0.0	5.9385243954582165	5.113729340533465	11.04960166186009	9.21911768434202	27.447492945994313	4.002825995152578	3.232762104269509	0.0	0.0	9.545628102329134	3.7150552614470143	3.495855663111382	7.0238653384537315	11.304033279073973	5.038747971903942	3.753605807578906	8.960693916136867	8.949026345933563	0.0	5.489498589198863	13.25525985280034	3.6950818460628905	12.015475933001706	0.0	12.294905605862212	10.457778809611954	0.0	0.0	0.0	26.75207875811986	0.0	5.102340188327377
2R_17783	16.312202506206795	0.0	7.2144554601163255	3.840887398624578	0.0	0.0	0.0	0.0	0.0	36.1847521073095	9.137769232948237	21.576299729325317	7.833632447532287	0.0	0.0	0.0	0.0	4.6794221475178475	12.088507214421107	13.060252167348848	10.896682559478178	12.976800076822656	33.118426288082055	0.0	0.0	0.0	0.0	8.782137133071332	8.263964240173939	24.905907556742925	8.90732110536292	0.0	0.0	0.0	5.288721906309234	14.251713768580672	0.0	7.833632447532287	0.0	7.100941300778831	0.0	72.66079470564385	9.88859019852828	0.0	0.0	0.0	5.74909897246354	0.0	12.061584035769833
2R_17784	4.098861254366312	11.875304552081326	5.438453564851927	11.5814632889329	13.668970343801941	5.060908028118405	38.806709214342646	0.0	27.460532349880133	13.638527202724433	13.776600031548414	0.0	5.905206088739893	0.0	0.0	12.600203115274219	0.0	28.219809742042717	0.0	13.126899708517191	12.321325380328512	0.0	3.566510608050827	11.521540383863162	0.0	0.0	34.02054841124039	6.620214825971102	0.0	9.3873766694276	10.071872884906695	8.979030372468138	3.3444558787674876	11.975942726251505	15.947132067768933	5.371665538616903	29.346798948993307	5.905206088739893	6.584622273143301	10.705766982558163	0.0	21.909476615467874	7.454289365822605	0.0	0.0	0.0	8.667655646175895	0.0	13.638527202724433
2R_17785	0.0	13.72425501312725	18.8556150135949	0.0	0.0	0.0	26.90928074183505	20.938286494386443	0.0	0.0	23.88236502284348	0.0	40.947777252281305	0.0	0.0	14.562018179223495	0.0	12.230082088310976	0.0	22.756079855635427	28.479439980292227	0.0	24.7308357662293	19.973116185614163	0.0	0.0	0.0	0.0	0.0	0.0	11.640034268260885	15.565559021486697	11.595533864176874	0.0	0.0	0.0	22.610673594577055	0.0	22.829486564847155	18.558935756387985	0.0	0.0	0.0	0.0	0.0	0.0	0.0	0.0	0.0
2R_17786	14.767656764214426	17.827148679489618	7.347761724823384	10.431621373870614	0.0	4.5584461168876755	0.0	0.0	24.73416951315734	0.0	6.204409225460166	7.3249930961940075	5.318919769946083	0.0	0.0	11.349217698424047	0.0	9.531773850404528	8.207916371181678	0.0	14.797370359313447	17.6221079918022	22.486918235316605	5.188823895986912	0.0	0.0	0.0	5.96294032587469	11.222217296915742	11.273826880805494	0.0	8.087565691252328	9.037225234463277	10.786935726403039	3.590963412391984	0.0	0.0	5.318919769946083	5.930881506918373	0.0	19.052572716525347	0.0	0.0	0.0	0.0	0.0	11.710657752513985	0.0	4.0948179669146905
2R_17787	0.0	6.2880584739133605	10.798874843632293	9.198701143398551	0.0	4.019680355018169	12.329057616152053	14.389979969147882	16.358116242955106	0.0	10.94221199003821	0.0	9.38054624796911	180.14123072488832	127.99508498873642	10.007846151382683	0.0	0.0	14.475634611821382	2.606545139106101	0.0	0.0	8.49821764048687	4.575553367424257	0.0	0.0	13.510592304366623	0.0	4.947928005668346	9.941365824367878	18.665949894190728	14.26338190490318	10.625479474761299	3.17067355252411	9.499635214007782	17.066011331831525	10.359559594402523	18.76109249593822	5.229906698464499	12.754754972653807	0.0	8.700918120880116	8.880973638901981	0.0	0.0	0.0	13.768756488526495	49.37881451342116	14.443394891082358
2R_17788	0.0	0.0	16.08875846268695	0.0	0.0	0.0	0.0	0.0	0.0	0.0	0.0	0.0	34.93913602504438	0.0	0.0	0.0	0.0	20.87090095505243	0.0	0.0	0.0	0.0	21.101854430967393	34.08455696892852	0.0	0.0	50.32206119162641	78.33920877399139	0.0	0.0	0.0	0.0	0.0	0.0	0.0	0.0	0.0	0.0	0.0	31.671227323401236	0.0	0.0	22.052272707225203	0.0	0.0	0.0	0.0	0.0	26.89820642759541
2R_17789	5.337671792966657	10.309607832827647	7.082132911804782	3.770440500563681	17.800182273866483	0.0	20.214148691234943	23.593141002047883	0.0	17.760538215350078	0.0	0.0	15.379906767005178	0.0	0.0	0.0	0.0	4.593595425513931	0.0	0.0	5.348411575246267	0.0	4.644427291026316	7.501864213256995	0.0	0.0	0.0	0.0	8.112392328272824	0.0	13.115923780743724	11.692788355853644	4.355260326975524	10.396977390732966	0.0	6.995159349729987	4.246262864053347	0.0	8.574711460959339	13.941401501210114	13.772852605685983	0.0	14.56083078276114	0.0	0.0	0.0	0.0	0.0	17.760538215350078
2R_17790	8.253317420937346	15.941119879612662	0.0	17.49000883245446	0.0	20.380919383273376	0.0	0.0	0.0	0.0	34.675073753881875	32.7502157420462	0.0	0.0	0.0	8.457103036269132	0.0	7.102797365714513	0.0	6.607961536377489	0.0	19.69721441993673	0.0	0.0	0.0	0.0	0.0	0.0	0.0	0.0	13.520237090877627	0.0	6.734274291032438	0.0	16.05528154541718	0.0	0.0	35.67152235355948	13.258555082667092	0.0	0.0	0.0	0.0	0.0	0.0	0.0	0.0	62.59114835979896	0.0
2R_17791	12.830876220537101	8.260861483939852	5.674756978532395	6.042341709529529	7.131446827932451	5.2808069072954344	32.39430346173625	12.603109187036443	0.0	14.231127745718211	3.5937999762809203	16.971517550670587	0.0	0.0	0.0	17.53025063875851	0.0	7.36149349980124	0.0	17.121587239623462	4.2855642909641025	30.621931427288224	14.885908812644091	0.0	0.0	0.0	0.0	0.0	0.0	3.26508756148568	3.503166862844011	14.053760317802366	17.44887044737159	8.330868784651209	8.320021299254527	11.210133961100837	10.20731047576274	6.161790123266611	20.612181799443473	27.927344221273934	0.0	0.0	11.667272716666117	0.0	0.0	0.0	4.522134718915411	32.435412983895816	9.487418497145473
2R_17792	6.169069519244412	14.894295187057454	10.23156068134009	8.715451405911255	15.42955892034233	19.042541036675935	17.52203395770181	13.634008671229514	0.0	20.526926195436864	7.775525755133143	12.239827173640307	4.443871678761404	0.0	0.0	3.1606961117116437	0.0	5.309095542483382	6.85758174237437	14.817668588024361	9.272223200956894	0.0	16.103534994323503	8.670357348778131	0.0	0.0	0.0	14.9458213974343	14.06397232210247	7.064325392246667	12.632387420163312	6.757030690433395	15.100911843393476	0.0	9.00057603686636	4.042363974452259	9.815324666401654	13.331615036284212	9.910311679302314	8.056459669362896	0.0	24.731457589672146	11.219220769021488	0.0	0.0	0.0	13.045420894198374	0.0	13.684617463624575
2R_17793	0.0	0.0	0.0	49.50923966185189	0.0	0.0	0.0	0.0	0.0	0.0	0.0	0.0	50.48796619325784	0.0	0.0	0.0	0.0	30.158998238714506	0.0	28.05788903666044	0.0	0.0	0.0	98.5061541719819	0.0	0.0	72.71669575334496	0.0	0.0	0.0	0.0	0.0	0.0	34.13039174863649	0.0	0.0	0.0	0.0	0.0	0.0	0.0	0.0	0.0	0.0	0.0	0.0	0.0	0.0	0.0
2R_17794	0.0	0.0	11.65484865013543	12.409796293193848	0.0	0.0	0.0	25.884338422194265	58.8491460988901	0.0	0.0	34.85620074383132	0.0	0.0	0.0	0.0	0.0	0.0	0.0	0.0	17.603433373645196	0.0	30.572765474787406	0.0	0.0	0.0	0.0	0.0	26.700629867858584	26.823422749213066	14.38964866233826	0.0	0.0	17.109986414670786	17.087707786526686	0.0	27.951777593296043	0.0	0.0	22.942936328763103	0.0	0.0	31.949749434090062	0.0	0.0	0.0	18.57517279554493	0.0	0.0
2R_17795	4.628935289336229	4.470348624607839	9.212650074069707	3.269801097999209	15.436672594348943	0.0	0.0	0.0	0.0	15.40229247721231	0.0	0.0	13.337761470141421	0.0	0.0	33.20260991486851	0.0	3.9836574437029535	0.0	22.23675023237404	4.638249042433485	0.0	0.0	0.0	0.0	0.0	28.815122176118027	7.4763560240738665	28.140912806788716	10.601373513952469	11.37439033267817	20.280437895215037	22.661810995963933	4.508232934985871	4.502362840018442	12.13268302152338	0.0	0.0	7.436160561578846	6.045130526458328	0.0	12.37142991461239	8.418294975372278	0.0	0.0	0.0	9.788576535411643	0.0	10.268194984808206
2R_17796	7.11311416405971	0.0	0.0	5.024582771208136	0.0	8.782638480252237	0.0	10.48026879793413	11.913668790476688	0.0	17.930808595790563	0.0	10.24782310617667	0.0	0.0	14.577493225110024	0.0	12.243078987448394	0.0	0.0	7.127426264993432	0.0	12.378558603500531	19.994341601326823	0.0	0.0	0.0	0.0	0.0	10.86049316413409	5.8262020620094335	0.0	0.0	0.0	20.755844845908605	0.0	5.658675485146542	0.0	11.426873721618502	18.5786583236105	36.70809174820452	19.010720145089813	12.936083458436041	0.0	0.0	0.0	15.041744601705883	0.0	7.889378293322351
2R_17797	12.806327350217195	12.367584396395921	16.991698988654075	9.046171660153423	0.0	0.0	0.0	6.289498047739805	21.44916262469113	14.203899822735329	7.173848166938316	16.93904653494864	0.0	0.0	0.0	8.74835530920187	0.0	7.347409009686823	9.490403304178814	10.253297460463285	4.277364869489043	20.375562365521287	3.7143570299406887	23.998310518939466	0.0	0.0	0.0	0.0	6.487844374779414	9.776521748198514	3.4964643752237734	4.675623915255251	6.966194451565443	8.314929622435676	4.152051445578231	11.188686000716075	3.3959270609202146	6.150000984000157	20.572745227123104	39.023476523476525	0.0	11.408856923807088	11.64495012856025	0.0	0.0	0.0	18.053930701792392	0.0	18.93853309698044
2R_17798	7.588934726054635	10.99340835235193	10.069154956239453	5.360694317127955	25.307742144476837	9.370139240269111	0.0	5.590664931324272	12.710614888705855	0.0	12.753507852334785	0.0	5.466667541333473	0.0	0.0	3.888157915200831	0.0	3.2655151154163664	0.0	18.22808437415695	3.802102106212483	18.11161099157448	3.3016506932806124	0.0	0.0	0.0	15.747039556563365	6.128577557148986	5.7669727775817	5.793494369302823	6.215936667064486	16.624440587574227	3.096086422917975	11.086572829914234	14.762849584278156	9.94549866730318	6.03720366385816	0.0	6.095628215443884	0.0	0.0	0.0	6.900711187294962	0.0	0.0	0.0	12.035953801194928	0.0	8.417125820880196
2R_17799	4.274227604329622	4.127793174446318	2.8355666256076617	3.0192416268881583	0.0	10.554869489038769	8.093404361050005	12.595061224592614	0.0	14.222040180107918	3.591505084852899	8.480340027713751	18.47356617416139	0.0	0.0	4.379764088387144	0.0	3.6783963369057924	9.502523870339964	6.844261565775407	8.565655319743065	0.0	3.719100780936782	6.007239925558284	0.0	0.0	0.0	0.0	6.496130255206973	13.052010303256933	0.0	4.6815953378801	6.975091251631301	8.325548945069693	0.0	11.202975510295536	0.0	24.631421565548525	20.599019486672432	16.745706400878813	0.0	0.0	15.546429801262216	0.0	0.0	0.0	9.038494042276653	0.0	9.481360120071946
2R_17800	6.627168740970483	0.0	0.0	0.0	0.0	0.0	0.0	0.0	0.0	0.0	5.568610854336277	13.148725231088846	0.0	0.0	0.0	0.0	0.0	0.0	14.733616218764734	10.61199367525177	13.281006169027366	0.0	0.0	9.314195765766605	0.0	0.0	0.0	0.0	10.072217801637743	5.059269340321872	0.0	0.0	5.40742222774981	6.454361211870861	6.445957095709571	17.370158068438425	0.0	0.0	10.646225912913872	0.0	17.100155611416064	0.0	18.07849683324997	0.0	0.0	0.0	0.0	0.0	22.051202893117818
2R_17801	0.0	12.80870035241004	5.865914578205547	0.0	0.0	5.4586940620326	0.0	6.5138262475931406	7.404730734371575	0.0	3.7148592885598677	8.771606660105505	19.10806118146416	0.0	0.0	9.060383834100747	0.0	7.609469833017794	19.657797068629304	7.079335278734669	13.289778299918401	0.0	7.693674799137385	0.0	0.0	0.0	9.173638632027007	0.0	0.0	10.12522199549225	7.242346288442374	4.842389893738596	7.2146584544614365	0.0	0.0	23.175508123015597	10.551149864312213	12.738707454309441	14.204343688299883	0.0	11.40763353205431	0.0	16.080389081094207	0.0	0.0	0.0	9.348931089963829	0.0	9.80700789169925
2R_17802	13.28063577059561	0.0	0.0	0.0	0.0	16.39774367047094	25.147363550405373	0.0	0.0	0.0	11.159319370792936	26.349627943253438	0.0	0.0	0.0	0.0	0.0	22.858605807914564	0.0	0.0	0.0	0.0	0.0	37.33070525168361	0.0	0.0	27.55731922398589	0.0	0.0	10.138615146279939	21.7557783347257	14.546385514127449	10.836302480212911	0.0	12.917493386243386	0.0	0.0	0.0	0.0	17.343767343767343	34.26816898319488	0.0	0.0	0.0	0.0	0.0	28.08389220278817	0.0	0.0
2R_17803	0.0	0.0	0.0	0.0	0.0	0.0	0.0	0.0	0.0	0.0	0.0	0.0	0.0	0.0	0.0	0.0	0.0	0.0	0.0	0.0	0.0	0.0	0.0	0.0	0.0	0.0	0.0	0.0	0.0	0.0	0.0	0.0	0.0	0.0	0.0	0.0	0.0	0.0	0.0	0.0	0.0	2752.1673317737723	0.0	0.0	0.0	0.0	0.0	0.0	0.0
2R_17804	11.600416686967396	11.202988060975624	7.695835937091158	0.0	0.0	14.323159115974619	0.0	17.091738195591013	19.429397455526107	0.0	9.747481738092963	46.031932351472214	16.71265432047183	0.0	0.0	0.0	0.0	0.0	0.0	18.575586849227534	0.0	0.0	10.093781322265164	0.0	0.0	0.0	0.0	18.73624057332896	0.0	8.855913403336377	19.003314177992642	0.0	0.0	0.0	0.0	15.202651342394114	0.0	0.0	0.0	15.149495218819307	29.93268139953245	31.00361812223486	31.64520242908574	0.0	0.0	0.0	12.26540872634769	0.0	12.866386436770073
2R_17805	0.0	40.10002550361622	0.0	11.73233843103438	0.0	10.253675942825502	15.724902269732393	0.0	0.0	0.0	13.956071868187692	0.0	23.928539808715254	0.0	0.0	0.0	0.0	28.587437536448984	55.38816022686991	6.648953853600674	24.963677848730097	0.0	7.225945189760547	11.671634892585944	0.0	0.0	0.0	40.238749916169276	0.0	19.019337594510258	6.802054764703321	9.096002852506494	6.776050186138098	8.087971245644628	8.077440033085194	0.0	6.606468525462651	0.0	0.0	0.0	0.0	0.0	37.75699297266847	0.0	0.0	0.0	0.0	0.0	0.0
2R_17806	0.0	0.0	0.0	0.0	0.0	0.0	0.0	0.0	0.0	0.0	0.0	0.0	0.0	0.0	0.0	0.0	0.0	0.0	0.0	0.0	0.0	0.0	0.0	0.0	0.0	0.0	0.0	0.0	0.0	0.0	0.0	0.0	0.0	0.0	0.0	0.0	0.0	0.0	0.0	0.0	0.0	0.0	0.0	0.0	0.0	0.0	0.0	0.0	0.0
2R_17807	0.0	0.0	0.0	0.0	0.0	0.0	0.0	0.0	0.0	0.0	0.0	0.0	0.0	0.0	0.0	0.0	0.0	0.0	0.0	0.0	0.0	0.0	0.0	0.0	0.0	0.0	0.0	0.0	0.0	0.0	0.0	0.0	0.0	0.0	0.0	0.0	0.0	0.0	0.0	0.0	0.0	0.0	0.0	0.0	0.0	0.0	0.0	0.0	0.0
2R_17808	0.0	12.9801688979577	0.0	0.0	0.0	0.0	0.0	0.0	0.0	0.0	0.0	0.0	0.0	0.0	0.0	13.772511169506556	0.0	0.0	0.0	0.0	0.0	0.0	0.0	0.0	0.0	0.0	0.0	43.416910886790404	0.0	0.0	0.0	0.0	0.0	13.090170329296324	0.0	52.8429507503699	0.0	0.0	0.0	0.0	0.0	0.0	0.0	0.0	0.0	0.0	14.211126174904857	0.0	14.907439706860105
2R_17809	8.721095020690798	8.422311545515225	5.785664281044428	0.0	29.08329455560726	5.384014859881013	0.0	0.0	7.303428229210792	0.0	7.328074218735688	8.651604223713182	6.282215988867914	0.0	0.0	8.936430700214029	0.0	3.752683168465453	0.0	13.96496887557562	4.369321247790762	10.406801885712502	3.7942096566429973	0.0	0.0	0.0	9.048136083966703	14.085746984769788	6.627322462315388	13.315601390814566	7.143265329447398	0.0	24.905847003381858	0.0	12.723941368078176	11.429224527115835	3.4689339619041677	12.564431977735827	14.010017162271026	17.083893305391676	11.251568187316108	0.0	11.895297590607473	116.33317822242904	0.0	723.8508867173363	13.83154560606375	0.0	4.836420178512269
2R_17810	13.202052126982618	0.0	0.0	0.0	0.0	32.60143120282981	49.997125165303004	19.451544258098654	22.111957262009007	0.0	33.27986368567834	0.0	19.02012138641469	0.0	0.0	0.0	0.0	11.361673892691263	0.0	0.0	0.0	0.0	22.974800090520713	0.0	0.0	0.0	0.0	0.0	0.0	0.0	0.0	0.0	0.0	0.0	0.0	17.301636734835117	0.0	0.0	42.41691586604738	17.241141501496532	0.0	0.0	0.0	0.0	0.0	0.0	27.917715325848594	0.0	14.642810599637738
2R_17811	0.0	0.0	13.663068725235687	14.548099654482632	17.17032967032967	0.0	0.0	30.344409042633895	0.0	0.0	17.305529116552737	0.0	29.671389362806913	0.0	0.0	10.551862403714257	0.0	0.0	0.0	8.244702778464836	0.0	0.0	8.960172035303078	14.472827266806572	0.0	0.0	0.0	0.0	0.0	0.0	0.0	0.0	0.0	0.0	10.01602564102564	13.49527665317139	8.192020971573687	0.0	33.085194375516956	13.448090371167295	0.0	27.521673317737715	9.363734257221779	0.0	0.0	0.0	10.88790897708095	0.0	11.421392267717433
2R_17812	65.62196498411949	0.0	0.0	46.35423909516525	0.0	0.0	0.0	0.0	0.0	0.0	0.0	0.0	0.0	0.0	0.0	0.0	0.0	0.0	0.0	0.0	0.0	0.0	0.0	92.22880121004188	0.0	0.0	0.0	0.0	0.0	0.0	0.0	0.0	0.0	0.0	0.0	0.0	0.0	0.0	0.0	0.0	0.0	0.0	59.670855560727034	0.0	0.0	0.0	69.38373367747666	0.0	0.0
2R_17813	4.020084341369482	0.0	0.0	0.0	0.0	0.0	7.6121749125551394	5.923082846159769	6.733190589692832	40.12921607576396	13.511824535446582	23.92831078090042	23.166850553542933	0.0	0.0	16.477382732526763	0.0	10.379042637107155	8.937508937508937	9.655958209012871	8.056346084515098	9.59425879553675	3.497965058827027	5.6500526867413035	0.0	0.0	0.0	6.4929794659524385	0.0	12.27594482576598	0.0	8.806460419363644	0.0	7.8305163050925755	3.9101601601601597	15.8052789631737	6.396172530357833	5.791712638385733	19.37421292260002	36.75003675003675	0.0	0.0	3.655511872188683	0.0	0.0	0.0	17.002140144390673	0.0	8.917603572391991
2R_17814	0.0	0.0	0.0	12.051314497128775	0.0	7.0216336532857735	0.0	33.51549002160073	0.0	0.0	4.778502092506067	0.0	8.193034445974721	0.0	0.0	0.0	0.0	0.0	12.643120119755634	9.106298735772548	0.0	0.0	14.84480498627103	7.992640376741097	0.0	0.0	0.0	0.0	0.0	17.365716342311263	4.657991623067865	6.22886856339867	4.640183899768315	0.0	5.53136505239309	7.4527865969085845	13.572167285105088	0.0	0.0	14.853455805027597	14.67388034624488	15.198885009795683	5.171136165840406	151.7174414370676	0.0	0.0	0.0	0.0	6.307480861526195
2R_17815	0.0	0.0	0.0	0.0	0.0	0.0	0.0	0.0	0.0	0.0	81.51155018666145	0.0	0.0	0.0	0.0	0.0	0.0	0.0	0.0	0.0	0.0	0.0	0.0	0.0	0.0	0.0	0.0	0.0	0.0	0.0	0.0	0.0	0.0	0.0	0.0	0.0	0.0	0.0	0.0	0.0	0.0	0.0	88.20909082890081	0.0	0.0	0.0	0.0	0.0	107.59282571038165
2R_17816	0.0	0.0	0.0	0.0	0.0	0.0	0.0	0.0	0.0	0.0	0.0	0.0	0.0	0.0	0.0	0.0	0.0	960.0614439324116	0.0	0.0	0.0	0.0	0.0	0.0	0.0	0.0	0.0	0.0	0.0	0.0	0.0	0.0	0.0	0.0	0.0	0.0	0.0	0.0	0.0	0.0	0.0	0.0	0.0	0.0	0.0	0.0	0.0	0.0	0.0
2R_17817	14.312417166885648	9.214717193418297	6.330003329581752	0.0	0.0	5.890565081908308	0.0	7.029175294979342	7.990564741153646	15.874351334318602	4.008764763278432	0.0	0.0	0.0	0.0	0.0	0.0	0.0	10.606523436174186	0.0	14.341214786939743	34.15774959636926	4.151184478223094	0.0	0.0	0.0	9.899421873762572	0.0	0.0	7.284193918353656	7.81533305823361	10.451002564676031	11.678182002909425	4.646404008545667	4.640354003326205	18.756799339760665	0.0	6.873272660664467	15.328137094858176	6.230405375095326	0.0	0.0	4.33815200797873	0.0	0.0	0.0	30.265748403860098	36.18062816806626	15.874351334318602
2R_17818	0.0	0.0	0.0	0.0	27.971715001790187	0.0	0.0	24.716623906907305	0.0	0.0	0.0	0.0	0.0	0.0	0.0	0.0	0.0	0.0	0.0	0.0	0.0	0.0	0.0	0.0	0.0	0.0	0.0	0.0	0.0	0.0	0.0	0.0	0.0	0.0	0.0	0.0	0.0	0.0	0.0	0.0	0.0	0.0	30.508407354356674	0.0	0.0	0.0	0.0	0.0	0.0
2R_17819	25.64536562597773	0.0	2.8355666256076617	3.0192416268881583	0.0	10.554869489038769	0.0	12.595061224592614	7.158852063753874	0.0	14.366020339411596	16.960680055427503	12.315710782774262	0.0	0.0	26.278584530322856	0.0	7.356792673811585	0.0	10.26639234866311	12.848482979614596	20.401584795106885	11.157302342810345	0.0	0.0	0.0	0.0	13.806910358634497	0.0	6.526005151628467	3.5009298469673547	4.6815953378801	0.0	12.488323417604539	4.157354193273734	0.0	10.20079239755344	0.0	0.0	0.0	0.0	0.0	11.65982235094666	0.0	0.0	0.0	4.519247021138327	0.0	14.222040180107918
2R_17820	0.0	12.85753179747973	6.62431228597951	9.40453980647808	11.099666122043047	4.109628448491971	12.60494403719971	9.807988999359537	0.0	11.074945262083041	8.39029880091443	0.0	19.180908091322223	0.0	0.0	3.4105969977196744	0.0	8.593289900936554	0.0	5.329743218301484	10.005332842405002	0.0	2.896127211808553	4.677940190663485	0.0	0.0	0.0	0.0	0.0	10.163823040726184	0.0	3.645638139791265	8.14743378920036	6.4832469656783385	16.18701309464611	4.361974054978321	5.295687351091891	4.795227022830556	5.346935938360522	8.693444794886863	0.0	8.895617929651674	3.026567512279541	0.0	0.0	0.0	3.519214736500556	0.0	0.0
2R_17821	0.0	0.0	0.0	0.0	0.0	10.128018149408524	0.0	0.0	0.0	0.0	13.785041575685392	0.0	11.817648949647362	0.0	0.0	0.0	0.0	7.0592753230324385	0.0	6.567471575983019	0.0	0.0	0.0	0.0	0.0	0.0	0.0	0.0	24.933676420720882	12.524171651286984	0.0	8.984532229314013	20.079031066276865	0.0	7.978451797385621	10.749914000687994	0.0	23.635297899294724	26.35462787265444	0.0	0.0	0.0	22.376570835272638	218.8375350140056	0.0	0.0	8.672966709684582	0.0	0.0
2R_17822	0.0	13.411045873823516	0.0	0.0	23.155008891523412	0.0	0.0	40.92088356371791	23.258843012113203	0.0	23.33733179618108	0.0	40.01328441042426	0.0	0.0	14.229689963515074	0.0	0.0	0.0	0.0	0.0	0.0	0.0	0.0	0.0	0.0	28.815122176118027	0.0	21.105684605091536	0.0	0.0	30.420656842822552	22.661810995963933	13.524698804957614	27.014177040110653	36.39804906457014	44.1893247429286	0.0	0.0	0.0	0.0	0.0	0.0	0.0	0.0	0.0	29.36572960623493	0.0	0.0
2R_17823	11.671212603975915	0.0	0.0	4.122172962255323	0.0	7.205285797661165	33.14979397403045	0.0	0.0	0.0	0.0	11.578214893984075	8.407324797656711	0.0	0.0	11.959390692962977	0.0	0.0	0.0	23.361189215353722	5.84734796456741	0.0	0.0	8.201689383979312	0.0	0.0	12.108883076625013	0.0	0.0	13.36493993127748	23.899111335444104	12.783571576495614	14.284646338345182	11.366878507392451	0.0	22.94314688202634	4.642383288162944	8.407324797656711	0.0	7.620975362910847	15.057678437253902	0.0	15.919164604692652	155.6856395566073	0.0	0.0	24.68052601605098	0.0	6.472454205768381
2R_17824	0.0	0.0	4.431634067566465	9.437389995422864	0.0	0.0	0.0	0.0	0.0	0.0	5.613070821237166	0.0	38.49581454256385	0.0	0.0	13.690041042743044	0.0	0.0	14.85124988119	0.0	0.0	0.0	0.0	9.388560602219831	0.0	0.0	13.861166555777334	0.0	0.0	0.0	5.471513114122631	0.0	5.45059525950829	0.0	0.0	0.0	5.314185261000894	0.0	10.731225720601808	8.7238111190207	17.236683799930365	35.70676178948007	6.074278709774608	0.0	0.0	0.0	7.063014805491634	0.0	22.227260401246507
2R_17825	6.979604200604992	6.740483953266877	13.8910239907245	4.930273605533739	11.637866825562343	25.853376881910393	0.0	20.567117703557905	0.0	0.0	0.0	13.847979649009108	0.0	0.0	0.0	7.151940106792769	0.0	24.0265637689029	0.0	0.0	13.987295339643003	0.0	6.073109304428573	0.0	0.0	0.0	0.0	0.0	0.0	10.656646577111761	0.0	15.289631489301845	28.474955422457285	20.392820095900635	0.0	0.0	5.552464683548381	10.055476061430914	22.42479285097604	0.0	0.0	0.0	0.0	0.0	0.0	0.0	0.0	0.0	15.482596400451163
2R_17826	0.0	0.0	0.0	0.0	0.0	0.0	0.0	0.0	0.0	0.0	0.0	0.0	0.0	0.0	0.0	0.0	0.0	0.0	0.0	0.0	0.0	0.0	0.0	0.0	0.0	0.0	0.0	0.0	0.0	0.0	0.0	0.0	0.0	0.0	0.0	0.0	0.0	0.0	0.0	0.0	0.0	0.0	0.0	0.0	0.0	0.0	0.0	0.0	0.0
2R_17827	15.724605548269823	10.123921865595827	0.0	7.4050624709582715	8.739791923033897	0.0	0.0	0.0	0.0	0.0	8.808609182270384	0.0	15.102899832282297	0.0	0.0	0.0	0.0	0.0	11.653055897378529	8.393197816761383	0.0	0.0	4.560776682025843	0.0	0.0	0.0	21.75237100843992	0.0	15.932560657249992	20.00729065671531	0.0	5.7410949875647885	4.276817893521776	15.314576720414026	0.0	0.0	4.169783579892637	0.0	16.840545296856714	6.845151715942632	0.0	0.0	19.064768260592505	0.0	0.0	0.0	0.0	0.0	11.627102543486817
2R_17828	0.0	0.0	10.374993775003734	0.0	0.0	0.0	0.0	0.0	0.0	0.0	0.0	0.0	0.0	0.0	0.0	0.0	0.0	0.0	0.0	0.0	0.0	0.0	0.0	0.0	0.0	0.0	64.90134994807892	0.0	11.884275677166027	17.90839497800849	32.02369240859157	0.0	12.760505724362869	15.231086037358807	0.0	20.495163141498605	6.220576672339832	11.26542236321524	0.0	30.63525259786942	0.0	41.796933776938126	0.0	0.0	0.0	0.0	8.267687891475022	0.0	0.0
2R_17829	0.0	0.0	0.0	0.0	0.0	0.0	0.0	12.145237609428591	0.0	27.428220347350983	6.9264740922163055	0.0	11.875863969103753	0.0	0.0	8.446687884746632	0.0	14.188100156636628	36.65259207131128	26.399294610848	8.25973905832367	0.0	0.0	0.0	0.0	0.0	0.0	0.0	0.0	6.292933539070307	6.751793276294184	9.028791008768762	0.0	0.0	8.017754515599343	0.0	6.557652255570069	0.0	13.242226812860851	10.765096971993524	0.0	0.0	0.0	0.0	0.0	0.0	17.43138136724783	0.0	9.142740115783662
2R_17830	0.0	4.774094616826392	3.279540129764844	3.4919736984541037	0.0	0.0	0.0	0.0	0.0	49.3464880104483	0.0	9.808133296454752	0.0	0.0	0.0	15.19655220623545	0.0	4.254334315800938	10.990363649152423	0.0	0.0	23.5959245119183	4.301411981497047	0.0	0.0	0.0	41.03069095683572	0.0	0.0	3.7739010588811595	12.147244033273733	10.829214622038753	4.033601514052664	0.0	0.0	0.0	3.9326540853197174	14.244020004301694	0.0	6.455877947753872	25.51131043948335	0.0	13.485437076501087	131.88436378982908	0.0	0.0	10.453679224671522	0.0	0.0
2R_17831	0.0	0.0	0.0	0.0	0.0	0.0	0.0	0.0	0.0	0.0	0.0	0.0	0.0	0.0	0.0	0.0	0.0	0.0	0.0	0.0	0.0	0.0	0.0	0.0	0.0	0.0	0.0	0.0	0.0	0.0	0.0	0.0	0.0	0.0	0.0	0.0	0.0	0.0	0.0	0.0	0.0	0.0	0.0	0.0	0.0	0.0	943.6187780136825	0.0	494.9269982677555
2R_17832	0.0	0.0	0.0	0.0	0.0	0.0	0.0	0.0	0.0	0.0	0.0	0.0	0.0	0.0	0.0	0.0	0.0	0.0	0.0	0.0	0.0	0.0	0.0	0.0	0.0	0.0	0.0	0.0	0.0	0.0	0.0	0.0	0.0	0.0	0.0	0.0	0.0	0.0	0.0	0.0	0.0	0.0	0.0	0.0	0.0	0.0	0.0	0.0	0.0
2R_17833	0.0	0.0	0.0	0.0	0.0	0.0	0.0	0.0	0.0	0.0	0.0	0.0	0.0	0.0	0.0	0.0	0.0	0.0	0.0	0.0	0.0	0.0	0.0	0.0	0.0	0.0	0.0	0.0	0.0	0.0	0.0	0.0	0.0	0.0	0.0	0.0	0.0	0.0	0.0	0.0	0.0	0.0	0.0	0.0	0.0	0.0	0.0	0.0	0.0
2R_17834	0.0	0.0	0.0	0.0	0.0	0.0	0.0	0.0	0.0	0.0	0.0	0.0	0.0	0.0	0.0	0.0	0.0	0.0	0.0	0.0	0.0	0.0	0.0	0.0	0.0	0.0	0.0	0.0	0.0	0.0	0.0	0.0	0.0	0.0	0.0	0.0	0.0	0.0	0.0	0.0	0.0	0.0	0.0	0.0	0.0	0.0	0.0	0.0	0.0
2R_17835	0.0	0.0	0.0	0.0	0.0	0.0	0.0	0.0	10.009609224855861	0.0	20.086774867427287	0.0	17.22000275520044	0.0	0.0	30.619243582206547	0.0	5.143186306780776	13.286564625850339	0.0	17.964932451853983	0.0	15.600299525750895	0.0	0.0	0.0	12.40079365079365	9.652509652509652	0.0	0.0	4.895050125313283	6.5458734813573525	0.0	5.820450735704973	0.0	0.0	14.262893655864902	0.0	9.600614439324117	7.804695304695304	15.4206760424377	0.0	16.302930179984347	0.0	0.0	0.0	12.637751491254676	0.0	6.628486583943154
2R_17836	8.954435355692558	8.647657673823323	5.940464663145951	3.1626303596701373	14.930721452460583	0.0	0.0	0.0	14.99767536031915	0.0	7.524143094153364	0.0	19.350906106178417	0.0	0.0	13.763298787453376	0.0	0.0	0.0	0.0	13.458678492358835	10.685244745530895	3.895726971870903	0.0	0.0	0.0	0.0	7.231311579137666	0.0	0.0	14.668778970838465	4.903931972655675	7.306349765922819	4.360471454173625	4.35479375696767	5.867511588335387	3.5617482485102987	6.4503020353928076	21.57730067968497	17.54098744065299	0.0	0.0	16.28475522995092	0.0	0.0	0.0	4.733873468296066	0.0	0.0
2R_17837	3.8735187664237194	3.740812564341976	5.139464508913886	0.0	12.917493386243386	9.565350474441384	0.0	5.707137117393527	0.0	0.0	6.509602966295879	7.685308150115586	11.161112896889176	0.0	0.0	0.0	0.0	6.667093360641747	8.61166225749559	0.0	0.0	9.244468110282806	10.111305248171874	5.444061182537194	0.0	0.0	0.0	6.256256256256256	5.887118043781319	5.9141921686632974	3.172717673814165	4.242695774953839	6.321176446790864	0.0	0.0	5.076348278102664	3.0814893700942685	22.32222579377835	0.0	0.0	9.994882620098508	10.35248128271384	3.5222380018484705	0.0	0.0	0.0	0.0	0.0	4.2962413044076
2R_17838	0.0	12.40714800610928	5.682018343828021	3.025036716383145	0.0	5.287564177810208	0.0	0.0	0.0	0.0	0.0	0.0	12.339349383125075	0.0	0.0	4.3881705453706115	0.0	18.427282992944562	9.520762879688023	3.428699172106298	12.87314417535282	0.0	3.726239170151632	0.0	0.0	0.0	0.0	13.833411146271029	0.0	13.077062146449364	17.538247409951623	0.0	6.988479142709286	0.0	8.33066751972702	11.224478342369038	6.81358110239654	0.0	6.879518984032636	0.0	33.15001375725571	0.0	7.788134698904871	0.0	0.0	0.0	4.527921199681778	0.0	0.0
2R_17839	8.60339386681258	24.925928449291522	17.1227403690293	12.154581973539475	43.03617333822989	0.0	0.0	0.0	0.0	0.0	7.229173474138355	0.0	12.394860595002887	0.0	0.0	8.815823345005484	0.0	7.404072832383638	38.254376300648794	0.0	0.0	0.0	14.97200982762725	12.091693731907801	0.0	0.0	0.0	0.0	0.0	13.135892117545216	21.140576376674332	0.0	7.019918316230472	8.379055043688393	0.0	0.0	6.844233459540997	12.394860595002887	13.82093595378279	0.0	0.0	22.993685933842563	31.292685178376125	0.0	0.0	0.0	9.096582050260436	0.0	9.542294311074976
2R_17840	0.0	6.592681398452765	2.2644045567065776	0.0	0.0	0.0	12.926334757169109	0.0	0.0	34.07197591338449	8.604227888138155	13.544326857113449	4.917491862780341	0.0	0.0	0.0	0.0	2.9374648972944772	7.5884509846774	10.931273444165516	0.0	0.0	5.9399406659326885	9.594429090692781	0.0	0.0	0.0	0.0	0.0	5.211486010938389	8.387235298853968	7.477183374931397	11.140227333049074	9.972827369693375	3.3199473057963624	26.839152956332697	8.146068788663278	4.917491862780341	10.966535616566048	0.0	8.807321350091906	0.0	6.207472990509085	0.0	0.0	0.0	7.217889683939438	0.0	11.357325304461499
2R_17841	10.469406300907488	10.110725929900314	2.31517066512075	7.395410408300609	5.818933412781171	8.617792293970131	19.824199003239276	0.0	5.845027284587364	23.223894600676743	2.9323758930550783	6.923989824504554	0.0	0.0	0.0	10.727910160189154	0.0	15.016602355564313	15.517155767416456	0.0	0.0	0.0	3.0365546522142863	0.0	0.0	0.0	0.0	0.0	10.607862335405756	5.328323288555881	5.7168468616797465	0.0	8.542486626737187	0.0	3.39437782412235	0.0	2.7762323417741905	15.083214092146372	5.60619821274401	13.67245892793338	0.0	9.326948726032073	9.519959229187942	0.0	0.0	0.0	0.0	26.465808821583398	7.7412982002255815
2R_17842	4.172967848117324	0.0	0.0	5.895426917340219	0.0	0.0	0.0	0.0	0.0	13.885109053646506	3.5064195529174813	0.0	12.023942073456666	0.0	0.0	12.828012273842143	0.0	7.182504568072905	18.55480346752167	3.3410578591035804	25.088184970170147	9.95912773975604	10.892977224963218	0.0	0.0	0.0	0.0	13.479813978567094	12.684463815030076	3.1856995222724995	6.835980224876405	0.0	0.0	12.192465381526626	4.058863258520366	0.0	0.0	6.011971036728333	0.0	0.0	0.0	0.0	15.178122860833309	0.0	0.0	0.0	4.412182565525323	0.0	0.0
2R_17843	13.254337481940967	12.800245764718683	0.0	9.362638391498725	0.0	0.0	25.097566790899624	19.528580076942607	0.0	0.0	11.137221708672554	0.0	19.095448599826234	0.0	0.0	27.163210148175313	0.0	22.813341241958295	29.467232437529468	0.0	0.0	0.0	0.0	18.62839153153321	0.0	0.0	0.0	42.815092320042815	0.0	0.0	21.712697585548028	0.0	0.0	0.0	12.891914191419142	0.0	0.0	19.095448599826234	0.0	0.0	0.0	0.0	24.104662444333293	0.0	0.0	0.0	0.0	0.0	0.0
2R_17844	5.308041576828063	15.378566481799208	3.52140946526693	0.0	26.552056191231447	6.553895963455476	0.0	7.820723980060283	17.780749138522705	0.0	4.460187916637304	21.06298569928586	7.647265299692504	0.0	0.0	16.317312995434413	0.0	0.0	0.0	4.249846793023112	5.31872174096655	0.0	4.6186453790222055	7.460220240621943	0.0	0.0	11.014186271918229	0.0	0.0	12.156690008862228	0.0	0.0	8.662167248259012	0.0	10.32579962992334	0.0	0.0	0.0	17.054223904905648	0.0	0.0	0.0	9.65333428579565	0.0	0.0	0.0	16.836972644970544	40.25489398873668	11.774631203832406
2R_17845	0.0	0.0	0.0	0.0	0.0	0.0	0.0	0.0	0.0	0.0	0.0	0.0	0.0	0.0	0.0	0.0	0.0	0.0	0.0	0.0	0.0	0.0	0.0	0.0	0.0	0.0	0.0	0.0	0.0	0.0	0.0	0.0	0.0	0.0	0.0	0.0	0.0	0.0	0.0	0.0	0.0	0.0	0.0	0.0	0.0	0.0	0.0	0.0	0.0
2R_17846	0.0	0.0	0.0	0.0	0.0	0.0	0.0	0.0	0.0	0.0	0.0	0.0	0.0	0.0	0.0	0.0	0.0	0.0	0.0	315.2386356471849	0.0	0.0	0.0	0.0	0.0	0.0	0.0	0.0	0.0	0.0	0.0	0.0	0.0	0.0	0.0	0.0	0.0	0.0	0.0	0.0	0.0	0.0	0.0	0.0	0.0	0.0	0.0	0.0	0.0
2R_17847	12.372348296451364	3.9828244677652096	2.7359811064088717	5.826410828967167	13.753190740251739	5.0920904558948585	0.0	0.0	0.0	0.0	0.0	8.182509231916042	11.883181198906035	0.0	0.0	12.677838377845225	0.0	10.647631540840054	0.0	0.0	0.0	0.0	7.176970823101665	5.7962647710562365	0.0	0.0	0.0	6.661004812575977	0.0	6.2968108856747875	6.755953346088574	4.517177017326084	3.3650625077186125	16.066308869968132	0.0	10.809525353741718	0.0	5.941590599453018	0.0	10.771729810546816	31.92450493073979	0.0	18.750546109655442	0.0	0.0	0.0	4.3605303974754275	0.0	0.0
2R_17848	11.432007563416203	27.600871525119278	3.7920557947921423	8.075375555434425	0.0	21.172833842657617	10.823459632283782	8.42180438843383	0.0	19.01939788390179	4.8029863047648504	0.0	0.0	0.0	0.0	5.8571396775527464	0.0	14.757562758995228	12.707901264690335	0.0	0.0	0.0	4.973622393635354	0.0	0.0	0.0	0.0	9.232118540402059	0.0	17.454695247566487	4.681858360675386	0.0	0.0	0.0	0.0	14.981946754161235	9.094472470577108	0.0	18.364966988971837	0.0	14.749066752801216	0.0	5.197632166690142	0.0	0.0	0.0	6.043672788302834	0.0	6.33979929463393
2R_17849	7.001506724247057	10.142454149345609	4.644871690064433	9.89149035085116	11.674387328153017	4.322417787613679	0.0	10.315829433949807	11.726738840835317	0.0	5.8831558189117565	6.945717826045885	0.0	0.0	0.0	7.1743834334877254	0.0	9.038235350828144	0.0	2.8028539780345936	3.507797131463817	8.354833103853917	0.0	4.920155713088008	0.0	0.0	7.264063226406322	16.962569263824495	5.32057530316638	0.0	5.734786757689202	11.503208628326728	11.425724790852108	6.8189381004074985	0.0	0.0	2.7849443679513057	0.0	0.0	9.143576089182783	9.0330319913861	9.356217393582382	12.733111437644679	0.0	0.0	0.0	3.701433491162457	0.0	0.0
2R_17850	5.554722347203475	16.093255048588215	7.370120059255766	7.847522635198101	9.262003556609365	0.0	10.518067410294034	0.0	9.303537204845282	0.0	28.00479815541729	11.020923222738368	32.01062752833941	0.0	0.0	17.07562795621809	0.0	4.780388932443544	37.04801422643746	4.447350046474808	16.697696552760547	13.25679742287858	4.833287819873029	0.0	0.0	0.0	0.0	0.0	0.0	4.240549405580987	0.0	0.0	0.0	10.81975904396609	0.0	0.0	0.0	8.002656882084853	0.0	7.254156631749993	14.332910512473214	44.5371476926046	5.050976985223367	0.0	0.0	0.0	0.0	0.0	12.321833981769847
2R_17851	0.0	0.0	0.0	0.0	0.0	0.0	0.0	0.0	0.0	0.0	0.0	0.0	0.0	0.0	0.0	0.0	0.0	0.0	0.0	0.0	0.0	0.0	0.0	0.0	0.0	0.0	0.0	0.0	0.0	0.0	0.0	0.0	0.0	0.0	0.0	0.0	0.0	0.0	0.0	0.0	0.0	0.0	0.0	0.0	0.0	0.0	0.0	0.0	0.0
2R_17852	0.0	0.0	0.0	0.0	0.0	0.0	0.0	0.0	0.0	0.0	0.0	0.0	0.0	0.0	0.0	0.0	0.0	0.0	0.0	0.0	0.0	0.0	0.0	0.0	0.0	0.0	0.0	0.0	0.0	0.0	0.0	0.0	0.0	0.0	0.0	0.0	0.0	0.0	0.0	0.0	0.0	0.0	0.0	0.0	0.0	0.0	0.0	0.0	0.0
2R_17853	25.116099168405956	0.0	16.662278933214253	0.0	0.0	15.505558742809297	0.0	0.0	0.0	0.0	0.0	0.0	18.092310587077385	0.0	0.0	12.86812488257836	0.0	21.61489179585167	0.0	0.0	12.583317289603789	0.0	0.0	0.0	0.0	0.0	52.11590577444236	0.0	0.0	9.586983177720619	10.286034034429411	0.0	0.0	0.0	12.214665415884928	32.91530891017412	19.980538955057774	0.0	0.0	16.400110208740603	32.40367198410924	0.0	11.419188118563147	0.0	0.0	0.0	13.27793777692799	0.0	13.928527155752969
2R_17854	0.0	0.0	30.414365313024646	16.192234204475533	0.0	0.0	43.40503845686407	0.0	0.0	0.0	38.52258193753178	0.0	0.0	0.0	0.0	0.0	0.0	0.0	0.0	0.0	0.0	0.0	19.945588434750004	0.0	0.0	0.0	47.564687975646876	74.04664938911513	34.838835546760684	0.0	0.0	0.0	0.0	22.325016520512225	44.59189497716895	0.0	18.235663121653754	0.0	0.0	0.0	0.0	0.0	0.0	0.0	0.0	0.0	0.0	0.0	0.0
2R_17855	0.0	0.0	9.348415443582313	9.953962921488117	0.0	0.0	0.0	20.761964081802137	0.0	0.0	35.521875555029304	0.0	0.0	0.0	0.0	14.439390657714245	0.0	0.0	31.328320802005013	0.0	14.119806558650147	0.0	24.52257609661895	19.804921522998466	0.0	0.0	0.0	0.0	0.0	0.0	11.542012927054477	0.0	11.497887263215384	0.0	41.118421052631575	0.0	33.630401883302504	20.301476932446835	0.0	18.40264998159735	0.0	0.0	25.62706217765961	0.0	0.0	0.0	44.6977315901218	0.0	0.0
2R_17856	6.788479136288222	3.2779534032367823	15.762414477642592	0.0	5.659591422776007	4.190904061824217	19.281345683677955	15.002940576352966	5.684970756510429	0.0	14.260387836915921	20.20316300720041	4.890061634336839	0.0	0.0	0.0	58.96504552101514	0.0	7.546121897034675	8.152723335703058	3.4010690240156283	0.0	14.767017806660752	4.770455235002166	0.0	0.0	35.21523551949515	0.0	0.0	10.364831711409918	8.340450517775167	0.0	5.539043052766032	9.917198008097722	6.602856659905341	4.448240276146756	13.501048761467791	9.780123268673679	10.905363257650112	4.432686988467921	0.0	18.14309092954312	15.432117817429404	0.0	0.0	0.0	0.0	0.0	11.293973084203346
2R_17857	0.0	14.160184252317492	0.0	10.357354628054448	0.0	18.103971106062115	0.0	10.801679012985778	12.279038698618361	24.393992247589264	12.320475274654196	14.545687276450968	10.562104647220425	0.0	0.0	7.5122788197308505	0.0	0.0	16.29896208209461	11.739445358164607	0.0	34.993298783283	0.0	0.0	0.0	0.0	45.63709382986492	0.0	22.28464398609884	0.0	12.009761534174977	0.0	0.0	0.0	7.130795910916393	0.0	5.8322164638805	10.562104647220425	0.0	28.72264646634855	0.0	19.593743325881178	19.99921336427434	0.0	0.0	0.0	0.0	0.0	8.13133074919642
2R_17858	0.0	0.0	0.0	0.0	0.0	0.0	0.0	0.0	0.0	0.0	0.0	0.0	0.0	0.0	0.0	571.5592135345222	0.0	0.0	0.0	0.0	0.0	0.0	0.0	0.0	0.0	0.0	0.0	0.0	0.0	0.0	0.0	0.0	0.0	0.0	0.0	0.0	0.0	0.0	0.0	0.0	0.0	0.0	0.0	0.0	0.0	0.0	0.0	0.0	0.0
2R_17859	4.480214476827435	0.0	5.944440877779917	3.164747247461081	29.881430483840123	11.06353789814907	0.0	0.0	7.503856982488999	14.907439706860105	11.293769001766345	8.889031113386702	12.909239013269408	0.0	0.0	13.772511169506556	0.0	0.0	0.0	10.761158244984223	4.489228992877389	0.0	11.695003660536145	12.593490928278808	0.0	0.0	0.0	14.472303628930135	6.809196773530201	0.0	0.0	9.81442878061611	0.0	4.363390109765441	0.0	11.742877944526645	3.564132283482528	12.909239013269408	7.197247772451814	0.0	0.0	0.0	8.147827666926583	0.0	0.0	0.0	14.211126174904857	0.0	4.969146568953369
2R_17860	0.0	13.264276561934887	6.0745517588257165	3.2340166810580406	22.901602501465703	5.652847339204757	8.669132167855205	40.473048996673114	0.0	0.0	3.8469883467029	0.0	13.191794176350543	0.0	0.0	14.073961482382215	0.0	3.940060645413454	0.0	0.0	0.0	0.0	15.93464247044323	6.434567526281991	0.0	0.0	0.0	7.394535438311088	0.0	0.0	7.499940000479996	0.0	7.471267373498369	0.0	0.0	0.0	0.0	13.191794176350543	14.709559742876896	11.957946294471602	11.813376995574709	0.0	12.489248838291704	122.14188000781708	0.0	0.0	4.840725605405347	0.0	5.07791037894414
2R_17861	12.169891687963977	0.0	4.036815759728726	12.89490651192779	10.146103896103897	15.026296018031555	0.0	0.0	10.191602119853242	40.49402713099818	0.0	0.0	0.0	0.0	0.0	0.0	0.0	5.236698785085882	0.0	4.8718698236383124	18.291567587342236	0.0	5.294647111770001	0.0	0.0	0.0	0.0	0.0	0.0	0.0	9.968102073365232	6.664889362836576	4.964996772752098	11.852554225435581	0.0	0.0	9.681479330041629	8.766546857192951	0.0	0.0	31.402103940964043	0.0	0.0	0.0	0.0	0.0	6.433764395547835	0.0	0.0
2R_17862	0.0	0.0	0.0	0.0	49.6031746031746	0.0	0.0	0.0	0.0	0.0	0.0	0.0	0.0	0.0	0.0	30.483158055174517	0.0	0.0	0.0	0.0	0.0	0.0	0.0	0.0	0.0	0.0	0.0	0.0	0.0	22.710497927667063	0.0	0.0	0.0	0.0	0.0	0.0	0.0	42.85867352405443	47.789725209080046	0.0	0.0	0.0	0.0	0.0	0.0	0.0	0.0	0.0	0.0
2R_17863	0.0	5.543845721426187	0.0	4.055002047776035	0.0	0.0	0.0	0.0	0.0	0.0	4.823582300925934	0.0	8.270327223766936	0.0	0.0	0.0	0.0	4.94028187272253	0.0	0.0	11.504130558076877	0.0	14.984850316330192	0.0	0.0	0.0	11.911568515342099	0.0	0.0	8.764771927487288	4.701934940266619	0.0	0.0	5.590827464828104	5.583547741566609	7.523095904426589	0.0	0.0	0.0	7.496791373292231	0.0	0.0	5.21992046929173	0.0	0.0	0.0	6.069589052403618	0.0	6.366985397955688
2R_17864	0.0	0.0	0.0	0.0	0.0	0.0	0.0	0.0	0.0	0.0	0.0	0.0	0.0	0.0	0.0	0.0	0.0	0.0	0.0	0.0	0.0	0.0	0.0	0.0	0.0	0.0	0.0	0.0	0.0	0.0	0.0	0.0	0.0	0.0	0.0	0.0	0.0	0.0	0.0	0.0	0.0	0.0	0.0	0.0	0.0	0.0	0.0	0.0	0.0
2R_17865	0.0	17.330091450892585	0.0	0.0	0.0	0.0	0.0	0.0	0.0	0.0	0.0	0.0	0.0	0.0	0.0	0.0	0.0	0.0	0.0	28.734889040225973	0.0	42.82691928838791	0.0	25.2207445668211	0.0	0.0	0.0	0.0	0.0	0.0	0.0	0.0	14.642081635461949	0.0	0.0	0.0	0.0	0.0	0.0	23.435010030184294	46.30337042233304	0.0	0.0	0.0	0.0	0.0	0.0	0.0	0.0
2R_17866	0.0	0.0	0.0	0.0	0.0	0.0	0.0	8.696589893171089	9.886033802326775	0.0	0.0	23.421891505114168	0.0	0.0	0.0	6.048245645867959	0.0	15.239070538609708	0.0	0.0	11.828762108216612	0.0	10.271802156873015	33.182849112607656	0.0	0.0	0.0	9.533342866676199	0.0	9.012102352248835	0.0	12.930120457002177	4.8161344356501825	0.0	5.741108171663727	0.0	4.695602849667457	8.503705064296513	0.0	0.0	15.230297325864393	0.0	5.367219812340527	0.0	0.0	0.0	0.0	0.0	0.0
2R_17867	0.0	0.0	246.69429642786656	0.0	0.0	0.0	0.0	0.0	0.0	0.0	0.0	0.0	0.0	0.0	0.0	0.0	0.0	0.0	0.0	0.0	0.0	0.0	0.0	0.0	0.0	0.0	0.0	0.0	0.0	0.0	0.0	0.0	0.0	0.0	0.0	0.0	0.0	0.0	0.0	0.0	0.0	0.0	0.0	0.0	0.0	0.0	0.0	0.0	0.0
2R_17868	0.0	0.0	3.8313178047468495	8.158986001219768	0.0	14.261368093041167	21.871046124942726	0.0	0.0	0.0	4.852715239758102	0.0	8.32027743133067	0.0	0.0	0.0	0.0	0.0	0.0	0.0	11.573611933319793	0.0	5.025118052585851	0.0	0.0	0.0	0.0	0.0	0.0	0.0	0.0	0.0	0.0	0.0	0.0	0.0	0.0	0.0	0.0	0.0	0.0	0.0	0.0	0.0	0.0	0.0	0.0	0.0	0.0
2R_17869	0.0	3.2256108339236196	0.0	0.0	5.56921870544625	0.0	0.0	4.921124220986035	0.0	0.0	2.806535410618583	0.0	4.811976817820481	0.0	0.0	0.0	0.0	0.0	22.276874821785004	5.348360085830483	10.040281609818594	0.0	0.0	0.0	0.0	0.0	6.930583277888667	0.0	5.076317355116826	0.0	2.7357565570613156	3.658372404750616	5.45059525950829	0.0	3.248710911510312	0.0	0.0	0.0	0.0	0.0	0.0	0.0	6.074278709774608	0.0	0.0	0.0	0.0	0.0	3.70454340020775
2R_17870	0.0	19.450724507070014	4.453858912438915	9.484718932210344	0.0	0.0	0.0	0.0	0.0	0.0	0.0	0.0	19.344436395009524	0.0	0.0	0.0	0.0	5.777701768901174	0.0	5.375182353061327	0.0	0.0	0.0	9.43564465739646	0.0	0.0	0.0	21.686681666621485	0.0	0.0	0.0	0.0	5.477930240749556	0.0	19.590020060180542	0.0	0.0	0.0	0.0	0.0	0.0	0.0	6.104741491669165	0.0	0.0	0.0	28.39374457413287	0.0	0.0
2R_17871	0.0	0.0	0.0	14.082300484607165	0.0	0.0	18.87456623887462	0.0	0.0	0.0	4.18786073185379	0.0	7.1803436656085236	0.0	0.0	0.0	0.0	4.2891799431083175	0.0	0.0	4.99397476944067	0.0	0.0	7.004719079243687	0.0	0.0	0.0	8.049747439174096	0.0	0.0	0.0	0.0	4.06663920329658	0.0	0.0	0.0	0.0	0.0	8.006469227135526	6.50875557800353	0.0	0.0	0.0	0.0	0.0	0.0	0.0	0.0	0.0
2R_17872	0.0	10.260514462195136	0.0	0.0	0.0	0.0	0.0	0.0	0.0	0.0	0.0	0.0	15.306669115733724	0.0	0.0	0.0	0.0	0.0	0.0	0.0	0.0	0.0	0.0	0.0	0.0	0.0	0.0	34.32003432003432	0.0	0.0	0.0	0.0	0.0	10.347467974586618	10.333994708994709	0.0	0.0	0.0	0.0	0.0	0.0	0.0	0.0	0.0	0.0	0.0	0.0	0.0	0.0
2R_17873	3.173750795818012	0.0	4.2109979475596	0.0	0.0	0.0	0.0	9.352236072883846	0.0	0.0	0.0	0.0	0.0	0.0	0.0	0.0	0.0	10.92530803906016	0.0	0.0	0.0	0.0	2.761551362231864	4.46056791058524	0.0	0.0	6.585532901322376	0.0	0.0	0.0	7.798657383144919	0.0	5.179228496943867	6.181986556652034	3.0869685474948634	0.0	2.5248049461938815	0.0	15.295431254684228	0.0	0.0	0.0	2.885930425412118	0.0	0.0	0.0	0.0	0.0	0.0
2R_17874	3.038329745065904	0.0	0.0	0.0	0.0	3.751458379445009	0.0	4.476592346280534	0.0	10.109720799840671	2.5530172323557148	0.0	0.0	0.0	0.0	0.0	52.782146966610014	2.614783778299805	6.754858093941163	0.0	9.1333292537796	7.251221468256328	10.574873940893328	0.0	0.0	0.0	6.304534221011751	0.0	0.0	0.0	4.977263858693488	0.0	0.0	5.9182068306759605	5.910500832198518	0.0	7.251221468256328	0.0	14.642789158478907	0.0	0.0	0.0	2.762790407260171	0.0	0.0	0.0	3.2125015138913384	0.0	10.10972079984067
2R_17875	0.0	0.0	0.0	0.0	0.0	0.0	0.0	0.0	0.0	0.0	0.0	0.0	0.0	0.0	0.0	0.0	0.0	0.0	0.0	0.0	0.0	0.0	0.0	0.0	0.0	0.0	0.0	0.0	0.0	0.0	0.0	0.0	0.0	0.0	0.0	0.0	0.0	0.0	0.0	0.0	0.0	0.0	22.052272707225203	0.0	0.0	0.0	0.0	0.0	0.0
2R_17876	0.0	0.0	0.0	0.0	0.0	0.0	0.0	0.0	0.0	0.0	0.0	0.0	0.0	0.0	0.0	0.0	0.0	0.0	0.0	0.0	0.0	0.0	0.0	0.0	0.0	0.0	0.0	0.0	0.0	0.0	0.0	0.0	0.0	0.0	0.0	0.0	0.0	0.0	0.0	0.0	0.0	0.0	0.0	0.0	0.0	0.0	0.0	0.0	0.0
2R_17877	0.0	0.0	0.0	0.0	0.0	0.0	0.0	0.0	0.0	0.0	0.0	0.0	0.0	0.0	0.0	0.0	0.0	0.0	0.0	0.0	0.0	0.0	0.0	0.0	0.0	0.0	0.0	0.0	0.0	0.0	0.0	0.0	0.0	0.0	0.0	0.0	0.0	0.0	0.0	0.0	0.0	0.0	0.0	0.0	0.0	0.0	0.0	0.0	0.0
2R_17878	0.0	0.0	0.0	0.0	0.0	0.0	0.0	0.0	0.0	0.0	0.0	0.0	0.0	0.0	0.0	0.0	0.0	0.0	0.0	0.0	0.0	0.0	0.0	0.0	0.0	0.0	0.0	0.0	0.0	0.0	0.0	0.0	0.0	0.0	0.0	0.0	0.0	0.0	0.0	0.0	0.0	0.0	0.0	0.0	0.0	0.0	0.0	0.0	0.0
2R_17879	0.0	0.0	5.88145342477033	0.0	0.0	10.946308357506432	0.0	0.0	0.0	0.0	0.0	17.58968540847647	0.0	0.0	0.0	9.084384850879824	0.0	0.0	0.0	0.0	0.0	0.0	0.0	0.0	0.0	0.0	0.0	0.0	0.0	0.0	14.523062623446032	0.0	0.0	8.634311025151748	0.0	0.0	7.052733286785293	0.0	0.0	0.0	0.0	0.0	8.061493069131334	0.0	0.0	0.0	0.0	0.0	19.665973441102867
2R_17880	0.0	0.0	0.0	3.819169941604892	0.0	6.675656550821773	0.0	0.0	9.055543079029537	0.0	4.543050858545752	0.0	7.78933888765125	0.0	0.0	0.0	0.0	0.0	0.0	4.32880194345892	5.417534826622633	0.0	0.0	0.0	0.0	0.0	11.21881170346437	8.73248046107497	0.0	0.0	0.0	5.921953391858025	0.0	5.265674332786406	0.0	0.0	0.0	15.5786777753025	0.0	7.060790582599953	0.0	0.0	0.0	0.0	0.0	0.0	0.0	0.0	0.0
2R_17881	0.0	0.0	0.0	9.279945805116498	0.0	8.110365858603881	0.0	0.0	0.0	0.0	0.0	0.0	9.463396999913883	0.0	0.0	13.461649779027018	0.0	11.305924756809558	0.0	10.518266547599888	0.0	0.0	0.0	9.231931033782404	0.0	0.0	0.0	0.0	0.0	0.0	0.0	0.0	0.0	0.0	0.0	0.0	0.0	0.0	0.0	0.0	0.0	0.0	0.0	0.0	0.0	0.0	6.945182370071263	0.0	0.0
2R_17882	5.7160037817081015	5.520174305023855	0.0	0.0	0.0	0.0	0.0	0.0	9.573665526762225	0.0	14.408958914294553	11.340915869683805	0.0	0.0	0.0	0.0	0.0	0.0	0.0	0.0	0.0	0.0	9.947244787270709	8.033593273633024	0.0	0.0	0.0	0.0	0.0	0.0	4.681858360675386	0.0	0.0	5.566955443202023	0.0	7.490973377080618	0.0	0.0	0.0	0.0	14.749066752801216	0.0	0.0	0.0	0.0	0.0	6.043672788302834	0.0	0.0
2R_17883	6.279024792101489	0.0	0.0	0.0	0.0	0.0	0.0	0.0	0.0	0.0	0.0	0.0	0.0	0.0	0.0	0.0	0.0	0.0	0.0	0.0	0.0	0.0	0.0	0.0	0.0	0.0	0.0	0.0	0.0	0.0	0.0	0.0	5.123355018787343	0.0	0.0	0.0	4.995134738764444	0.0	0.0	0.0	0.0	0.0	0.0	0.0	0.0	0.0	0.0	0.0	0.0
2R_17884	0.0	0.0	0.0	0.0	0.0	0.0	0.0	0.0	0.0	0.0	0.0	0.0	0.0	0.0	0.0	0.0	0.0	0.0	0.0	0.0	0.0	0.0	0.0	0.0	0.0	0.0	0.0	0.0	0.0	0.0	0.0	0.0	0.0	0.0	0.0	0.0	0.0	0.0	0.0	0.0	0.0	0.0	0.0	0.0	0.0	0.0	0.0	0.0	0.0
2R_17885	0.0	0.0	0.0	0.0	0.0	0.0	0.0	0.0	0.0	0.0	0.0	0.0	0.0	0.0	0.0	0.0	0.0	0.0	0.0	0.0	0.0	0.0	0.0	0.0	0.0	0.0	0.0	0.0	0.0	0.0	0.0	0.0	0.0	0.0	0.0	0.0	0.0	0.0	0.0	0.0	0.0	0.0	0.0	0.0	0.0	0.0	0.0	0.0	0.0
2R_17886	0.0	0.0	0.0	0.0	0.0	0.0	0.0	0.0	0.0	0.0	0.0	0.0	0.0	0.0	0.0	0.0	0.0	0.0	0.0	0.0	0.0	0.0	0.0	0.0	0.0	0.0	0.0	0.0	0.0	0.0	0.0	0.0	0.0	0.0	0.0	0.0	0.0	0.0	0.0	0.0	0.0	0.0	0.0	0.0	0.0	0.0	0.0	0.0	0.0
2R_17887	0.0	0.0	0.0	0.0	0.0	0.0	0.0	0.0	0.0	0.0	0.0	0.0	0.0	0.0	0.0	0.0	0.0	0.0	0.0	0.0	0.0	0.0	0.0	0.0	0.0	0.0	0.0	0.0	0.0	0.0	0.0	0.0	0.0	0.0	0.0	0.0	0.0	0.0	0.0	0.0	0.0	0.0	0.0	0.0	0.0	0.0	0.0	0.0	0.0
2R_17888	0.0	0.0	0.0	0.0	0.0	0.0	0.0	0.0	0.0	0.0	0.0	0.0	0.0	0.0	0.0	0.0	0.0	0.0	0.0	0.0	0.0	0.0	0.0	0.0	0.0	0.0	0.0	0.0	0.0	0.0	0.0	0.0	0.0	0.0	0.0	0.0	0.0	0.0	0.0	0.0	0.0	0.0	0.0	0.0	0.0	0.0	0.0	0.0	0.0
2R_17889	0.0	0.0	0.0	0.0	0.0	0.0	0.0	0.0	0.0	0.0	0.0	0.0	0.0	0.0	0.0	0.0	0.0	0.0	0.0	0.0	0.0	0.0	0.0	0.0	0.0	0.0	0.0	0.0	0.0	0.0	0.0	0.0	0.0	0.0	0.0	0.0	0.0	0.0	0.0	0.0	0.0	0.0	0.0	0.0	0.0	0.0	0.0	0.0	0.0
2R_17890	0.0	33.667313079077786	23.12759029011249	0.0	0.0	0.0	0.0	0.0	0.0	0.0	0.0	0.0	0.0	0.0	0.0	0.0	0.0	0.0	0.0	0.0	0.0	0.0	0.0	0.0	0.0	0.0	0.0	0.0	0.0	0.0	0.0	0.0	0.0	0.0	0.0	0.0	0.0	0.0	0.0	0.0	0.0	0.0	0.0	0.0	0.0	0.0	0.0	0.0	0.0
2R_17891	0.0	7.878274358541055	2.705970344729798	0.0	6.80116653608427	0.0	0.0	6.009709286322984	0.0	0.0	3.427359514247191	0.0	5.876417759239639	0.0	0.0	8.359184110194109	0.0	0.0	0.0	0.0	0.0	0.0	3.549123597164534	0.0	0.0	0.0	0.0	6.587940774412439	0.0	0.0	0.0	0.0	3.328151401601041	0.0	0.0	0.0	0.0	5.876417759239639	0.0	0.0	0.0	0.0	11.126923706022225	0.0	0.0	0.0	8.62540016465889	0.0	0.0
2R_17892	0.0	0.0	0.0	0.0	0.0	0.0	0.0	0.0	10.728002231424464	0.0	0.0	0.0	0.0	0.0	0.0	6.5633593898701115	0.0	0.0	0.0	0.0	12.836187780591043	0.0	5.57331274923158	0.0	0.0	0.0	0.0	0.0	0.0	0.0	0.0	0.0	5.226312392370629	0.0	0.0	0.0	5.095515436864017	0.0	10.289653753151207	0.0	0.0	0.0	0.0	0.0	0.0	0.0	6.772383574260879	0.0	0.0
2R_17893	0.0	0.0	0.0	0.0	0.0	9.609840476648086	0.0	0.0	13.035770153300657	0.0	6.53988018939493	0.0	0.0	0.0	0.0	7.975244840016589	0.0	0.0	0.0	6.231461402328074	0.0	0.0	6.772223049938373	0.0	0.0	0.0	0.0	0.0	0.0	0.0	0.0	0.0	0.0	0.0	0.0	0.0	0.0	0.0	0.0	0.0	0.0	0.0	7.077241008365299	0.0	0.0	0.0	0.0	0.0	8.632447644205039
2R_17894	7.487069830402894	0.0	0.0	5.28873868871013	0.0	0.0	7.088518584678025	0.0	12.540002608320544	12.456216399356263	0.0	0.0	0.0	0.0	0.0	0.0	0.0	6.443365395519541	16.645360605092147	2.9972353501130558	7.50213435722463	0.0	3.2573332343104027	0.0	0.0	0.0	0.0	0.0	0.0	0.0	0.0	0.0	6.1090564317978835	0.0	0.0	9.812002040896425	5.9561673730681175	0.0	0.0	0.0	0.0	0.0	3.404042095746173	0.0	0.0	0.0	0.0	0.0	0.0
2R_17895	0.0	0.0	0.0	0.0	0.0	0.0	0.0	0.0	0.0	0.0	0.0	0.0	0.0	0.0	0.0	0.0	0.0	16.001024065540193	0.0	0.0	0.0	0.0	0.0	0.0	0.0	0.0	0.0	0.0	0.0	0.0	15.229044834307992	0.0	0.0	0.0	18.08449074074074	0.0	0.0	26.786670952534017	0.0	0.0	0.0	0.0	0.0	0.0	0.0	0.0	0.0	0.0	20.621958261156482
2R_17896	0.0	0.0	0.0	3.2384468408951066	0.0	0.0	0.0	0.0	0.0	30.50919852335479	0.0	0.0	0.0	0.0	0.0	0.0	0.0	3.9454579887633354	0.0	0.0	0.0	0.0	0.0	0.0	0.0	0.0	19.025875190258752	0.0	0.0	3.499905502551431	3.7551069454458066	0.0	3.7407509931693883	0.0	4.459189497716895	0.0	0.0	6.604932563638525	0.0	0.0	0.0	0.0	0.0	0.0	0.0	0.0	0.0	0.0	0.0
2R_17897	0.0	6.403292829304541	0.0	4.683637828337648	0.0	4.0933446309645145	0.0	0.0	5.552631169806124	0.0	5.571368957780723	0.0	0.0	0.0	0.0	10.19124897832729	0.0	2.85308007112158	7.370456850397415	2.6543124348698086	0.0	0.0	0.0	9.31880903756738	0.0	0.0	6.87909306037092	10.709074602090947	5.038603258867816	5.0617751696137585	0.0	0.0	2.7050502476608753	0.0	0.0	0.0	0.0	0.0	5.325749466093616	0.0	0.0	0.0	0.0	0.0	0.0	0.0	0.0	0.0	3.6770207895078415
2R_17898	0.0	0.0	0.0	0.0	0.0	0.0	0.0	0.0	24.265719332983906	0.0	0.0	0.0	0.0	0.0	0.0	14.845693858039537	0.0	12.46833044068067	0.0	0.0	0.0	0.0	0.0	0.0	0.0	0.0	0.0	0.0	0.0	0.0	0.0	0.0	0.0	14.110183601709025	28.183621933621932	0.0	0.0	0.0	23.27421682260392	0.0	0.0	0.0	0.0	0.0	0.0	0.0	15.318486656066273	0.0	0.0
2R_17899	0.0	4.860243692618748	0.0	0.0	8.391514500537058	0.0	0.0	0.0	0.0	0.0	0.0	0.0	0.0	0.0	0.0	5.156925234897945	0.0	0.0	0.0	0.0	0.0	12.010857815465181	8.758062891649626	0.0	0.0	0.0	0.0	0.0	7.6488270523715185	3.842001529116609	8.244294947896057	0.0	4.1063883082912085	0.0	0.0	0.0	4.003619271821727	0.0	0.0	6.572374993427625	0.0	0.0	0.0	0.0	0.0	0.0	0.0	0.0	0.0
2R_17900	0.0	0.0	0.0	0.0	0.0	0.0	0.0	0.0	0.0	0.0	0.0	0.0	0.0	0.0	0.0	0.0	0.0	0.0	0.0	0.0	0.0	0.0	0.0	0.0	0.0	0.0	0.0	0.0	0.0	0.0	0.0	0.0	0.0	0.0	0.0	0.0	0.0	0.0	0.0	0.0	0.0	0.0	0.0	0.0	0.0	0.0	0.0	0.0	0.0
2R_17901	0.0	0.0	0.0	7.025456742506472	0.0	12.280033892893544	0.0	0.0	0.0	0.0	0.0	0.0	0.0	0.0	0.0	20.38249795665458	0.0	0.0	0.0	0.0	0.0	0.0	8.653955160396732	0.0	0.0	0.0	0.0	0.0	0.0	7.592662754420638	8.146294413597142	0.0	8.115150742982626	0.0	0.0	0.0	7.912055916081569	14.32867985573885	15.977248398280848	12.988497386714325	0.0	26.581110930950246	0.0	0.0	0.0	0.0	21.031622095401538	0.0	0.0
2R_17902	0.0	14.997967775366437	0.0	0.0	0.0	9.587543863013174	14.703330892580405	0.0	0.0	0.0	0.0	0.0	0.0	0.0	0.0	0.0	0.0	0.0	0.0	0.0	0.0	0.0	0.0	0.0	0.0	0.0	0.0	0.0	0.0	5.927914192256484	0.0	8.505079233318137	0.0	0.0	0.0	0.0	0.0	0.0	0.0	0.0	0.0	0.0	0.0	0.0	0.0	0.0	0.0	0.0	0.0
2R_17903	0.0	0.0	0.0	0.0	0.0	0.0	0.0	0.0	0.0	0.0	0.0	0.0	0.0	0.0	0.0	0.0	0.0	0.0	0.0	0.0	0.0	0.0	0.0	0.0	0.0	0.0	0.0	0.0	0.0	0.0	0.0	0.0	0.0	0.0	0.0	0.0	0.0	0.0	0.0	0.0	0.0	0.0	0.0	0.0	0.0	0.0	0.0	0.0	0.0
2R_17904	18.98848348476649	9.168970370472248	0.0	6.706570762704761	0.0	0.0	0.0	0.0	0.0	0.0	7.977726188481759	0.0	0.0	0.0	0.0	0.0	0.0	0.0	21.107733873691323	0.0	0.0	0.0	24.783454565731915	0.0	0.0	0.0	19.700551615445235	0.0	0.0	0.0	0.0	0.0	0.0	0.0	9.234633569739954	12.442453651860149	7.552927136911911	0.0	0.0	12.398948569161336	0.0	0.0	0.0	0.0	0.0	0.0	10.038497638443433	0.0	0.0
2R_17905	0.0	0.0	0.0	0.0	0.0	0.0	0.0	0.0	66.33587178602701	0.0	0.0	0.0	0.0	0.0	0.0	0.0	0.0	0.0	0.0	0.0	0.0	0.0	0.0	0.0	0.0	0.0	0.0	0.0	0.0	0.0	32.44056887781584	0.0	0.0	0.0	0.0	0.0	31.5077729675911	0.0	0.0	0.0	0.0	0.0	0.0	0.0	0.0	0.0	0.0	0.0	0.0
2R_17906	0.0	0.0	0.0	5.28873868871013	24.968040907638223	0.0	0.0	11.031244898049234	0.0	0.0	6.291159913735615	0.0	0.0	0.0	0.0	0.0	0.0	0.0	0.0	0.0	7.50213435722463	0.0	0.0	0.0	0.0	0.0	0.0	0.0	0.0	11.43145868842302	0.0	8.20064686702487	0.0	14.583679695726106	0.0	0.0	0.0	0.0	0.0	0.0	0.0	0.0	13.616168382984691	0.0	0.0	0.0	0.0	0.0	0.0
2R_17907	0.0	0.0	0.0	0.0	0.0	0.0	0.0	0.0	0.0	0.0	0.0	0.0	0.0	0.0	0.0	0.0	0.0	0.0	0.0	0.0	0.0	0.0	0.0	0.0	0.0	0.0	0.0	0.0	0.0	0.0	0.0	0.0	0.0	0.0	0.0	0.0	0.0	0.0	0.0	69.192021698618	0.0	0.0	0.0	0.0	0.0	0.0	0.0	0.0	39.176279546260325
2R_17908	0.0	0.0	0.0	0.0	0.0	0.0	0.0	0.0	0.0	0.0	0.0	0.0	0.0	0.0	0.0	0.0	0.0	0.0	0.0	0.0	0.0	0.0	0.0	0.0	0.0	0.0	0.0	0.0	0.0	0.0	0.0	0.0	0.0	0.0	0.0	0.0	0.0	0.0	0.0	0.0	0.0	0.0	0.0	0.0	0.0	0.0	0.0	0.0	0.0
2R_17909	3.9419554937456933	0.0	0.0	2.7845302636671705	0.0	0.0	7.464235117434811	0.0	6.602333528762405	0.0	0.0	0.0	5.679152852127354	0.0	0.0	0.0	0.0	6.784886529557679	0.0	0.0	3.949886993733109	0.0	6.859966811480566	0.0	0.0	0.0	0.0	0.0	0.0	0.0	3.2287727563903865	0.0	6.432858009455014	7.678333126018338	0.0	0.0	0.0	0.0	0.0	0.0	0.0	0.0	0.0	0.0	0.0	0.0	0.0	0.0	8.744293255614053
2R_17910	0.0	6.109758139114305	6.295601137573156	4.468934203881717	5.274439643532271	0.0	5.989731204822453	4.660648836888477	0.0	0.0	0.0	0.0	4.557278611962309	0.0	0.0	0.0	0.0	0.0	0.0	10.130542166355658	3.1696163116062475	0.0	0.0	0.0	0.0	0.0	0.0	5.109078833086395	4.807627589628602	0.0	0.0	0.0	2.581047471657518	0.0	0.0	0.0	0.0	9.114557223924619	0.0	4.131029650878422	16.324345148894352	0.0	0.0	0.0	0.0	0.0	3.3445845156439598	0.0	3.508461707947227
2R_17911	10.218993020427767	0.0	0.0	0.0	0.0	0.0	0.0	15.056386166192391	0.0	0.0	0.0	0.0	29.444890207365642	0.0	0.0	0.0	0.0	0.0	0.0	8.181766116033806	0.0	0.0	8.891773775491604	0.0	0.0	0.0	0.0	0.0	0.0	7.801316082023037	0.0	0.0	0.0	0.0	0.0	13.392259274139548	0.0	0.0	0.0	0.0	0.0	0.0	0.0	0.0	0.0	0.0	0.0	0.0	11.334206067200506
2R_17912	0.0	0.0	0.0	0.0	0.0	0.0	0.0	0.0	0.0	0.0	0.0	0.0	0.0	0.0	0.0	0.0	0.0	0.0	0.0	0.0	0.0	0.0	0.0	0.0	0.0	0.0	0.0	0.0	0.0	0.0	0.0	0.0	0.0	0.0	0.0	0.0	0.0	0.0	0.0	0.0	0.0	0.0	0.0	0.0	0.0	0.0	0.0	0.0	0.0
2R_17913	0.0	0.0	0.0	0.0	0.0	0.0	0.0	0.0	0.0	0.0	0.0	0.0	0.0	0.0	0.0	0.0	0.0	0.0	0.0	0.0	0.0	0.0	0.0	0.0	0.0	0.0	0.0	0.0	0.0	0.0	0.0	0.0	0.0	0.0	0.0	0.0	0.0	0.0	0.0	0.0	0.0	0.0	0.0	0.0	0.0	0.0	0.0	0.0	0.0
2R_17914	0.0	0.0	0.0	0.0	0.0	0.0	0.0	0.0	0.0	0.0	0.0	0.0	0.0	0.0	0.0	0.0	0.0	0.0	0.0	0.0	0.0	0.0	0.0	0.0	0.0	0.0	0.0	0.0	0.0	0.0	0.0	0.0	0.0	0.0	0.0	0.0	0.0	0.0	0.0	0.0	0.0	0.0	0.0	0.0	0.0	0.0	0.0	0.0	0.0
2R_17915	0.0	9.021806156570738	3.098742034683599	0.0	0.0	5.767245505873939	0.0	0.0	7.823281459761733	15.542020182867407	3.924840867327034	0.0	0.0	0.0	0.0	0.0	0.0	0.0	0.0	3.7397465498968203	0.0	0.0	0.0	0.0	0.0	0.0	0.0	0.0	0.0	7.131698581612127	0.0	0.0	3.811232693668742	0.0	9.086415445452431	0.0	7.431700811616045	0.0	0.0	6.099971208135897	12.05244743023742	0.0	0.0	0.0	0.0	0.0	0.0	0.0	0.0
2R_17916	0.0	0.0	0.0	0.0	0.0	0.0	0.0	0.0	0.0	38.80089707674041	0.0	0.0	0.0	0.0	0.0	0.0	0.0	0.0	0.0	0.0	0.0	27.830036401687615	0.0	0.0	0.0	0.0	0.0	0.0	0.0	0.0	0.0	12.772436061185077	0.0	0.0	0.0	0.0	0.0	0.0	0.0	0.0	0.0	0.0	21.20706364876013	0.0	0.0	0.0	12.32951365000456	0.0	0.0
2R_17917	0.0	0.0	0.0	0.0	0.0	0.0	0.0	0.0	0.0	0.0	0.0	0.0	0.0	0.0	0.0	0.0	0.0	0.0	0.0	0.0	0.0	0.0	0.0	0.0	0.0	0.0	0.0	0.0	0.0	0.0	0.0	0.0	0.0	0.0	0.0	0.0	0.0	0.0	0.0	0.0	0.0	0.0	0.0	0.0	0.0	0.0	0.0	0.0	0.0
2R_17918	0.0	0.0	14.728017697186065	0.0	0.0	0.0	0.0	0.0	0.0	0.0	0.0	0.0	0.0	0.0	0.0	0.0	0.0	0.0	0.0	0.0	0.0	0.0	0.0	0.0	0.0	0.0	0.0	0.0	0.0	0.0	0.0	0.0	18.114416086326063	0.0	21.593421779988944	0.0	0.0	0.0	0.0	0.0	0.0	0.0	0.0	0.0	0.0	0.0	0.0	0.0	0.0
2R_17919	0.0	0.0	0.0	0.0	0.0	0.0	8.944439823150537	0.0	0.0	0.0	0.0	0.0	6.805364532753879	0.0	0.0	9.680607709829594	0.0	0.0	0.0	3.7819737515893745	0.0	0.0	0.0	6.638911590278244	0.0	0.0	0.0	7.629365427530566	0.0	3.606112938408673	0.0	0.0	0.0	4.600497405779513	0.0	6.190493877601556	0.0	0.0	0.0	0.0	0.0	0.0	0.0	0.0	0.0	0.0	0.0	0.0	15.717512295023994
2R_17920	9.119128649019329	0.0	6.049723890601633	0.0	0.0	0.0	0.0	0.0	0.0	0.0	0.0	0.0	0.0	0.0	0.0	0.0	0.0	0.0	0.0	7.301167310629623	0.0	0.0	7.93475725197139	0.0	0.0	0.0	0.0	0.0	0.0	13.923329792166454	0.0	0.0	0.0	0.0	0.0	0.0	0.0	0.0	14.649438926489115	0.0	0.0	24.37205402796937	0.0	0.0	0.0	0.0	0.0	0.0	0.0
2R_17921	0.0	0.0	0.0	0.0	0.0	0.0	0.0	0.0	0.0	0.0	0.0	0.0	0.0	0.0	0.0	0.0	0.0	0.0	0.0	0.0	0.0	0.0	0.0	0.0	0.0	0.0	0.0	0.0	0.0	0.0	0.0	0.0	0.0	0.0	27.82229344729345	0.0	0.0	41.2102630038985	0.0	0.0	0.0	0.0	0.0	0.0	0.0	0.0	0.0	0.0	0.0
2R_17922	0.0	0.0	0.0	0.0	0.0	0.0	0.0	13.792913201197225	0.0	0.0	0.0	0.0	0.0	0.0	0.0	0.0	0.0	0.0	0.0	0.0	0.0	0.0	0.0	13.15711569709688	0.0	0.0	0.0	0.0	0.0	0.0	0.0	0.0	7.638456573464765	0.0	0.0	0.0	7.4472917923397155	0.0	0.0	0.0	0.0	0.0	0.0	0.0	0.0	0.0	0.0	0.0	0.0
2R_17923	0.0	8.308642816430506	0.0	0.0	0.0	10.622702840510739	0.0	0.0	0.0	0.0	0.0	0.0	12.394860595002887	0.0	0.0	0.0	0.0	0.0	0.0	0.0	0.0	0.0	0.0	0.0	0.0	0.0	0.0	0.0	0.0	0.0	0.0	0.0	0.0	0.0	0.0	0.0	0.0	0.0	0.0	0.0	0.0	0.0	7.823171294594031	0.0	0.0	0.0	36.38632820104174	0.0	0.0
2R_17924	0.0	0.0	3.2107717539418648	3.4187508226369165	0.0	5.97575040485709	0.0	7.13082641999712	0.0	16.103915344937814	0.0	0.0	0.0	0.0	0.0	4.959299032837502	0.0	8.33025114041138	0.0	3.8749506912524536	0.0	11.550571868813224	0.0	0.0	0.0	0.0	0.0	0.0	7.355704974442603	11.084299422397157	3.9641765295378724	15.903206722603548	0.0	0.0	0.0	0.0	0.0	6.972669228425341	0.0	0.0	0.0	0.0	0.0	0.0	0.0	0.0	0.0	0.0	5.367971781645938
2R_17925	0.0	7.902352214160067	5.428480850490952	0.0	0.0	0.0	0.0	0.0	0.0	0.0	0.0	0.0	0.0	0.0	0.0	0.0	0.0	0.0	0.0	0.0	0.0	0.0	0.0	0.0	0.0	0.0	0.0	0.0	0.0	0.0	13.404538240466692	8.962565157848697	0.0	0.0	0.0	0.0	6.509552116776157	0.0	13.145095564844755	10.686135380511908	0.0	0.0	0.0	0.0	0.0	0.0	8.651761412105891	0.0	9.075678452342705
2R_17926	0.0	0.0	0.0	0.0	0.0	0.0	0.0	0.0	0.0	0.0	0.0	0.0	0.0	0.0	0.0	0.0	0.0	0.0	0.0	0.0	0.0	0.0	0.0	0.0	0.0	0.0	0.0	0.0	0.0	0.0	0.0	0.0	0.0	0.0	0.0	0.0	0.0	0.0	0.0	0.0	0.0	0.0	0.0	0.0	0.0	0.0	0.0	0.0	0.0
2R_17927	0.0	0.0	0.0	0.0	0.0	0.0	0.0	0.0	0.0	0.0	0.0	0.0	0.0	0.0	0.0	0.0	0.0	0.0	0.0	0.0	0.0	0.0	0.0	0.0	0.0	0.0	0.0	0.0	0.0	0.0	0.0	0.0	0.0	0.0	0.0	0.0	0.0	0.0	0.0	0.0	0.0	0.0	0.0	0.0	0.0	0.0	0.0	0.0	0.0
2R_17928	0.0	0.0	0.0	0.0	0.0	0.0	0.0	0.0	0.0	0.0	0.0	0.0	0.0	0.0	0.0	0.0	0.0	0.0	0.0	5.961131041159224	0.0	0.0	6.478433618406007	0.0	0.0	0.0	0.0	0.0	0.0	11.367879941546361	0.0	8.155037040178236	0.0	7.2512845650607005	0.0	0.0	0.0	10.72658681080339	0.0	0.0	0.0	19.89887392272471	0.0	0.0	0.0	0.0	7.87223674649902	0.0	16.51591762851242
2R_17929	0.0	0.0	0.0	6.213051757827669	0.0	0.0	0.0	0.0	0.0	0.0	0.0	8.725500974638459	0.0	0.0	0.0	0.0	0.0	0.0	0.0	0.0	0.0	0.0	3.8266174920808154	12.361810411858437	0.0	0.0	0.0	0.0	0.0	13.42933517404754	0.0	4.816937121629589	0.0	8.56623498553163	0.0	0.0	0.0	0.0	0.0	0.0	0.0	0.0	0.0	0.0	0.0	0.0	0.0	0.0	0.0
2R_17930	0.0	0.0	0.0	5.844415806806991	13.795691329683912	0.0	0.0	0.0	13.857555416364109	0.0	0.0	0.0	11.919903019669032	0.0	0.0	0.0	0.0	0.0	0.0	6.624297658840721	16.580736997178786	0.0	0.0	0.0	0.0	0.0	0.0	0.0	0.0	0.0	0.0	0.0	0.0	8.05797876883754	0.0	10.842929325786653	0.0	0.0	0.0	0.0	0.0	0.0	0.0	0.0	0.0	0.0	0.0	0.0	0.0
2R_17931	0.0	0.0	0.0	0.0	0.0	0.0	0.0	0.0	0.0	0.0	0.0	0.0	0.0	0.0	0.0	0.0	0.0	0.0	0.0	0.0	0.0	0.0	0.0	0.0	0.0	0.0	0.0	0.0	0.0	0.0	0.0	0.0	0.0	0.0	0.0	0.0	0.0	0.0	0.0	0.0	0.0	0.0	0.0	0.0	0.0	0.0	0.0	0.0	0.0
2R_17932	0.0	0.0	0.0	0.0	0.0	0.0	0.0	0.0	0.0	0.0	0.0	0.0	0.0	0.0	0.0	0.0	0.0	0.0	0.0	0.0	0.0	0.0	0.0	0.0	0.0	0.0	0.0	0.0	0.0	0.0	0.0	0.0	0.0	0.0	0.0	0.0	0.0	0.0	0.0	0.0	0.0	0.0	0.0	0.0	0.0	0.0	0.0	0.0	0.0
2R_17933	0.0	0.0	0.0	0.0	0.0	0.0	0.0	0.0	0.0	0.0	0.0	0.0	0.0	0.0	0.0	0.0	0.0	0.0	0.0	0.0	0.0	0.0	0.0	0.0	0.0	0.0	0.0	0.0	0.0	0.0	0.0	0.0	0.0	0.0	0.0	0.0	0.0	0.0	0.0	0.0	0.0	0.0	0.0	0.0	0.0	0.0	0.0	0.0	0.0
2R_17934	0.0	0.0	0.0	0.0	0.0	0.0	0.0	10.305050092848502	0.0	0.0	0.0	0.0	10.07649064045167	0.0	0.0	0.0	0.0	0.0	0.0	0.0	0.0	33.38441148290218	0.0	9.830028969095373	0.0	0.0	0.0	22.593126041401906	0.0	0.0	0.0	0.0	0.0	0.0	0.0	0.0	0.0	0.0	0.0	0.0	0.0	0.0	0.0	0.0	0.0	0.0	0.0	0.0	0.0
2R_17935	0.0	0.0	0.0	0.0	0.0	21.8347762481304	0.0	13.027652495186281	0.0	0.0	0.0	0.0	0.0	0.0	0.0	0.0	0.0	7.609469833017794	0.0	0.0	0.0	0.0	0.0	0.0	0.0	0.0	0.0	0.0	13.438494028605179	0.0	7.242346288442374	0.0	0.0	0.0	0.0	0.0	0.0	0.0	0.0	0.0	0.0	0.0	0.0	0.0	0.0	0.0	0.0	0.0	0.0
2R_17936	6.338485254147905	0.0	12.61504924915227	0.0	10.568858225108226	0.0	0.0	0.0	0.0	0.0	0.0	0.0	0.0	0.0	0.0	12.989982125784596	0.0	0.0	0.0	10.149728799246486	0.0	0.0	0.0	0.0	0.0	0.0	0.0	10.237510237510238	0.0	0.0	10.38343965975545	0.0	0.0	0.0	0.0	0.0	0.0	9.131819642909326	0.0	0.0	0.0	0.0	0.0	0.0	0.0	0.0	0.0	0.0	0.0
2R_17937	0.0	0.0	0.0	6.973646589538135	0.0	18.284209756454327	0.0	0.0	8.267523843538765	0.0	0.0	0.0	0.0	0.0	0.0	10.116092274947295	0.0	0.0	0.0	0.0	0.0	0.0	0.0	0.0	0.0	0.0	0.0	0.0	0.0	3.768334833130597	8.086218496092739	0.0	0.0	0.0	0.0	6.468974796874191	0.0	0.0	0.0	0.0	12.736841568975093	0.0	0.0	0.0	0.0	0.0	10.438260818735424	0.0	0.0
2R_17938	0.0	0.0	0.0	0.0	0.0	0.0	0.0	0.0	0.0	0.0	0.0	0.0	0.0	0.0	0.0	13.317884587212168	0.0	0.0	0.0	0.0	0.0	0.0	0.0	0.0	0.0	0.0	53.937432578209275	0.0	0.0	19.84412440281588	0.0	0.0	0.0	0.0	0.0	0.0	0.0	0.0	0.0	0.0	0.0	0.0	0.0	0.0	0.0	0.0	0.0	0.0	0.0
2R_17939	0.0	3.629491359451395	0.0	2.6547627106720135	0.0	0.0	14.23275825873589	0.0	0.0	0.0	0.0	0.0	0.0	0.0	0.0	0.0	0.0	0.0	0.0	6.018031225156815	3.7658102837500396	0.0	3.270135779307693	0.0	0.0	0.0	0.0	0.0	0.0	0.0	0.0	0.0	0.0	0.0	0.0	0.0	2.98978867575682	0.0	0.0	0.0	9.697449279915904	0.0	3.4174212617597743	0.0	0.0	0.0	3.9736894076937785	0.0	4.168391338583006
[truncated: 210 more columns]
