# Supplementary material for: Convergence of topological domain boundaries, insulators, and polytene interbands revealed by high-resolution mapping of chromatin contacts in the early Drosophila melanogaster embryo
Source: eLife. 2017 Nov 17;6:e29550. doi: 10.7554/eLife.29550 (PMC5739541; doi:10.7554/eLife.29550)
Supplement: Supplementary file 3. [file elife-29550-supp3.zip › local_HiC_maps/nc14_anterior_dm3_CompressedBinCounts_500bp_VCnorm_chr2R_9,318,532-9,511,025.txt]

2R_18637	2R_18638	2R_18639	2R_18640	2R_18641	2R_18642	2R_18643	2R_18644	2R_18645	2R_18646	2R_18647	2R_18648	2R_18649	2R_18650	2R_18651	2R_18652	2R_18653	2R_18654	2R_18655	2R_18656	2R_18657	2R_18658	2R_18659	2R_18660	2R_18661	2R_18662	2R_18663	2R_18664	2R_18665	2R_18666	2R_18667	2R_18668	2R_18669	2R_18670	2R_18671	2R_18672	2R_18673	2R_18674	2R_18675	2R_18676	2R_18677	2R_18678	2R_18679	2R_18680	2R_18681	2R_18682	2R_18683	2R_18684	2R_18685	2R_18686
2R_18637	78.90749936874	393.1206138971507	243.6520518751462	130.22444182548622	154.97148524671462	0.0	78.05078206883634	62.466944575162316	0.0	0.0	125.03929806510618	99.48049077042113	106.57890249309371	82.28753358827508	76.23478571490804	41.766508510821104	70.25936635419464	72.1250937626219	22.117434731450107	47.86835382098877	24.984509604045492	26.570643902356075	15.049724289051024	18.031273440655475	20.50278291106713	15.817779183802596	36.0814574984485	45.37246254503217	41.03001756084752	43.03148183210837	45.11956685215822	22.686231272516086	19.840639979683186	0.0	9.963414342534215	31.943983031356215	0.0	43.85426351149859	33.46660479063292	51.34876078323977	7.07457736474823	16.151957617263214	9.145047773729571	0.0	0.0	0.0	0.0	0.0	0.0
2R_18638	393.1206138971507	153.48590471786892	319.07839062408954	173.78139273969146	198.53349921910157	0.0	85.70624565219359	102.25571665029834	257.7452446002371	89.52759867284288	114.41961793001181	89.68292366331143	163.84549006186077	57.5008960556302	83.71213072486334	101.91799474306984	73.34071629877407	46.199619315136836	42.50186772096485	23.361524853450238	46.944449779041	9.07721899426229	47.129270447462424	46.199619315136836	17.510701957346264	31.52194715570716	20.54393139970427	67.81427800560147	70.0845745603507	45.93958393437622	38.5350267336748	38.75101600320084	16.94518909136507	104.19488611498947	42.546999543045224	95.48779256777587	0.0	0.0	38.110191808595374	7.309193503588815	6.042146387914257	0.0	15.620923915165887	0.0	0.0	0.0	23.619741064651954	9.760158739221737	4.839090560676389
2R_18639	243.6520518751462	319.0783906240896	120.37653781027055	226.18657477124998	119.63096240716638	0.0	182.47647430662386	180.0274927699673	124.24829779832017	103.57810566002559	93.76682287116218	167.24120277142566	52.65541244984573	106.25539361617595	154.69090067768067	95.80435865614488	33.74749545373025	22.27092130347248	30.73258282089597	29.561759583500148	18.515432613083007	16.409066205987603	37.17665603414304	22.27092130347248	42.20591760729588	29.30546058415551	40.851432993994095	56.040775268085056	6.3346627678928895	33.21835353895051	41.79631263641852	35.025484542553166	24.505719634962805	75.34205292025797	12.306086836671154	9.863722805716225	0.0	0.0	13.77850773249854	10.57037757388694	13.107007355652529	0.0	28.238249499618217	115.62698733884488	0.0	0.0	0.0	0.0	0.0
2R_18640	130.22444182548622	173.78139273969146	226.18657477124998	85.63019542321717	167.83994782575337	0.0	138.01131899832762	170.7459374547966	186.7692652497105	103.79864101629249	105.02134697063163	106.03093709116096	105.5350495091301	134.25944573071166	161.7602753159886	73.85257106648282	62.80736353530087	44.63667974521384	54.75203147146769	71.9457038469368	30.92475851629193	36.17680856087998	49.674415254516184	22.31833987260692	38.06620304851072	39.157142507525506	59.54678199885894	21.060035844181005	25.392601357742397	59.92034588686773	32.57745872552327	14.040023896120672	42.97631882043512	0.0	24.66457716590443	9.884724344692199	0.0	27.14046684317017	41.42353353787354	10.59288370072985	13.13491439757372	29.988304561221124	5.659674704536682	0.0	0.0	0.0	5.70517048190434	3.5362392025356253	7.013075177360672
2R_18641	154.97148524671462	198.53349921910157	119.63096240716638	167.83994782575337	228.26880934989043	0.0	114.96669250679946	107.34747457398389	0.0	0.0	157.86814852235415	130.25073266037123	0.0	132.2261596234199	96.25009625009626	123.04187642377029	114.98905304215039	0.0	65.15676718183951	0.0	44.16180886769123	31.310272274127698	29.5571161712894	53.1191568927418	100.66681699578005	15.532774153463809	17.71567057356255	0.0	0.0	0.0	22.153300841825434	0.0	0.0	0.0	0.0	0.0	0.0	64.59614490207225	32.86360290251341	50.42355788624446	0.0	0.0	0.0	0.0	0.0	0.0	0.0	0.0	0.0
2R_18642	0.0	0.0	0.0	0.0	0.0	0.0	202.56036298817048	378.27205326070504	0.0	0.0	0.0	0.0	0.0	271.79821700369644	0.0	216.78806798473812	0.0	0.0	0.0	0.0	0.0	0.0	0.0	0.0	0.0	0.0	0.0	0.0	0.0	0.0	0.0	0.0	0.0	0.0	0.0	0.0	0.0	0.0	0.0	0.0	0.0	0.0	0.0	0.0	0.0	0.0	0.0	0.0	0.0
2R_18643	78.05078206883634	85.70624565219359	182.47647430662383	138.01131899832765	114.96669250679946	202.56036298817048	25.997051934310647	216.26054187388877	255.865721669268	88.87474792899619	177.95022542886002	194.45794846864365	171.68685041376528	174.4159681307143	101.56872901970941	83.46920264653019	76.115262334561	45.86272369543482	42.19193674584843	52.180129284966995	63.548349172759366	51.813401468707184	38.279123714299935	45.86272369543482	46.354695701702894	35.762381327566644	48.43603855406698	43.276991498956306	39.135096963725246	41.04412608390697	19.127011324784625	52.89410072094659	58.87567643946824	0.0	29.56571762120994	33.85409966376108	0.0	46.47656512156875	23.645178558930404	14.51178719915251	23.992344043015876	13.694221723143919	15.507013434501088	0.0	0.0	0.0	0.0	2.422246493132083	9.607606149636544
2R_18644	62.46694457516231	102.25571665029834	180.0274927699673	170.7459374547966	107.34747457398387	378.27205326070515	216.26054187388877	30.90738519606306	79.6362217390958	215.76029363316266	190.90365304745862	181.57058556513843	134.99671789229623	145.0906505657499	90.52664522478413	111.00178878201751	67.9808182851097	71.37208552088775	50.33900033749017	75.78974949051694	69.22625811307023	52.586476356909884	49.64200174025001	42.82325131253265	54.10327341035115	54.26247384705287	38.0850730078948	35.919008024755385	56.8423121178877	55.35688584303001	26.789102788299118	49.38863603403865	23.560197088902047	0.0	35.49381559700795	37.93257358603171	0.0	43.396411463943224	13.246881242592785	30.487598322504592	14.001433186700991	6.393330477645721	18.09914130433996	0.0	0.0	84.06045628015669	3.648926558784937	4.523432624941167	4.485439366727729
2R_18645	0.0	257.7452446002371	124.24829779832015	186.7692652497105	0.0	0.0	255.86572166926794	79.6362217390958	0.0	160.36434779819749	341.5860523583101	84.54872120059183	0.0	114.44135452787219	249.912530614285	0.0	179.14084052882376	0.0	42.29474360926424	0.0	38.221916446890646	121.94527096239207	38.37239643290202	0.0	52.276101457457706	120.99213551119176	0.0	0.0	156.92182154850454	82.28827227543529	0.0	0.0	0.0	0.0	0.0	0.0	6747.638326585695	0.0	0.0	0.0	0.0	0.0	0.0	0.0	0.0	0.0	0.0	0.0	0.0
2R_18646	0.0	89.52759867284288	103.57810566002559	103.79864101629249	0.0	0.0	88.87474792899619	215.76029363316266	160.3643477981975	0.0	0.0	167.39719389440762	101.94164860034117	155.02933035677017	138.89105906168672	133.1641514494918	37.33465415043128	28.74455290722408	70.51701311087567	76.30933186819416	63.72648592242097	59.30062536745209	87.96889419901125	0.0	0.0	67.24242997331316	9.586542028838235	18.082626754692896	16.351999686041605	17.14965820731193	23.975784457697728	18.082626754692896	0.0	0.0	31.76635212683669	0.0	0.0	34.95513508411953	17.783594989294276	27.285874102976887	11.2779368593427	25.748641759147205	14.57857707256341	0.0	0.0	0.0	0.0	0.0	0.0
2R_18647	125.03929806510617	114.4196179300118	93.76682287116218	105.0213469706316	157.86814852235412	0.0	177.95022542886002	190.90365304745862	341.5860523583101	0.0	30.327733620597627	180.15989190406486	115.80910027909994	121.92817211380775	125.73480901622126	141.82396970964177	95.43016738451358	36.73661317815788	63.837393391553036	65.01745254190375	50.90301956712072	54.13458290386564	47.6965301455698	24.49107545210525	55.696033328506346	42.969169620797075	16.33594545101095	61.62739460945179	69.66155629489687	36.529840496104455	71.4978805985394	46.220545957088845	6.73716435447186	41.42639358388016	33.83215462106634	21.69404455088989	0.0	0.0	22.728099203607403	11.624122378760404	4.804541637118735	10.969242244745733	24.842621989695278	31.788416301099875	0.0	0.0	18.781741142530876	0.0	11.543718370211664
2R_18648	99.48049077042113	89.68292366331143	167.24120277142566	106.03093709116096	130.2507326603712	0.0	194.45794846864368	181.57058556513843	84.54872120059184	167.39719389440762	180.15989190406486	9.290172739149368	179.1552828414028	169.75927192134486	128.14791931257793	145.43083886012312	91.85824304706915	90.92975676290065	67.3862276492663	71.84372552823099	56.69737774627924	60.29679422044061	40.05523405959798	7.577479730241722	37.336473426483046	55.3939897521119	68.23307914405393	52.43526032915043	47.41685884863245	63.292569904383015	60.04345249851867	28.601051088627507	54.196022845708086	0.0	54.43145300576764	26.84834043695674	0.0	36.858715934483634	18.752051005578735	7.192950908110052	26.757244895683908	27.15085694892245	11.529371072807978	19.67051880993361	0.0	0.0	23.244101809165922	2.40123423439648	0.0
2R_18649	106.57890249309371	163.84549006186077	52.65541244984571	105.53504950913009	0.0	0.0	171.6868504137653	134.99671789229623	0.0	101.94164860034117	115.80910027909994	179.1552828414028	69.09799477619158	157.62275781627005	158.86632987004734	212.75854999245675	202.44912832997184	87.67622922073367	89.62083218319933	33.251092298382	56.69347458107571	86.13234751990518	73.17858501888007	0.0	55.38546065195334	68.367303337179	58.48147014618417	36.77024845656882	49.876638447573	17.43654840037105	60.942165884575545	55.155372684853226	32.15806331279505	0.0	32.297759504423176	0.0	0.0	0.0	0.0	13.871164622981745	0.0	0.0	0.0	0.0	0.0	0.0	29.883216390346526	9.261265866863747	9.183478554740878
2R_18650	82.28753358827507	57.5008960556302	106.25539361617595	134.25944573071166	132.2261596234199	271.79821700369644	174.4159681307143	145.0906505657499	114.44135452787219	155.02933035677017	121.92817211380775	169.75927192134486	157.62275781627005	21.27578998071988	198.234597016941	244.3638496266324	142.09736600329398	82.05229192564421	56.613707688330216	73.90577635878687	73.9006916820508	60.455581168570106	51.3634425833757	71.79575543493868	50.536974794489446	59.98305478702266	44.46829769541336	38.71309915779653	75.85066521033389	73.4314132242632	17.109920545806464	51.6174655437287	50.785826014531516	34.697644723876145	34.00429474242597	27.255531510119976	0.0	24.94515184737558	44.41838565819163	4.868027767230384	24.144937229199435	9.187545363505233	10.403759502533836	0.0	0.0	0.0	0.0	3.2502028939156524	12.891615035748448
2R_18651	76.23478571490804	83.71213072486334	154.69090067768067	161.7602753159886	96.25009625009625	0.0	101.56872901970941	90.52664522478413	249.912530614285	138.89105906168675	125.73480901622128	128.14791931257793	158.86632987004737	198.23459701694102	117.24291559682506	281.63919943316404	155.15332057197273	223.97821139959504	96.1572803424298	107.59501914341905	120.00157243439742	88.0136808465508	95.54836034859365	74.65940379986502	50.93568859957418	65.49431836788159	64.7387467873397	37.57339728325551	76.44909254927146	97.9957202596352	56.04595768530196	18.786698641627755	49.2907067301531	0.0	49.504827958346645	26.45313694524465	0.0	36.31616123649266	73.90409465636444	28.34828705475472	41.009705825663055	0.0	53.01174891818167	0.0	0.0	0.0	15.267968108268217	9.463553725304266	18.768134710163697
2R_18652	41.766508510821104	101.91799474306984	95.80435865614488	73.85257106648282	123.04187642377029	216.78806798473815	83.46920264653018	111.00178878201753	0.0	133.1641514494918	141.82396970964177	145.43083886012312	212.75854999245675	244.3638496266324	281.63919943316404	100.16014795548776	180.63212744269535	163.6136362148967	122.92322466251302	130.305529235907	126.95562674138914	84.38460477626506	106.97154010795477	98.16818172893802	74.41592798522595	66.98003755666392	81.84971628160012	97.77978140557921	65.1527646179535	68.33094825785368	98.94065266713294	77.19456426756254	63.01106474296887	0.0	36.16273592794937	36.23198907822921	0.0	29.84462886214368	55.67320033849306	15.53108546756333	16.04846894396581	14.656094736996382	8.298107865444521	21.23638216993353	0.0	0.0	12.547219368891595	5.184766947318101	5.141219003590628
2R_18653	70.25936635419464	73.34071629877408	33.74749545373026	62.80736353530087	114.98905304215039	0.0	76.115262334561	67.9808182851097	179.14084052882376	37.33465415043128	95.43016738451358	91.85824304706915	202.44912832997184	142.09736600329398	155.1533205719727	180.63212744269535	23.170020218159642	96.33045198248071	246.1675002445264	215.13992416520637	192.8008174754661	164.03257686976633	107.20239275740636	139.14398619691656	109.53426840439403	75.11560761484472	99.95063152735632	53.86628637068488	73.06638933912669	121.33178880094817	102.66825876865047	74.06614375969173	129.55168052084485	144.83727532117666	76.88581687336136	75.8479324801705	0.0	39.04790787817573	59.59743916425849	20.32045355252329	4.199476829176621	9.587819633937047	21.714041276221064	0.0	0.0	126.06207296472782	5.472147861812943	13.567218615037973	33.63316175936414
2R_18654	72.1250937626219	46.199619315136836	22.27092130347248	44.63667974521384	0.0	0.0	45.86272369543482	71.37208552088775	0.0	28.74455290722408	36.73661317815788	90.92975676290065	87.67622922073367	82.05229192564421	223.97821139959507	163.6136362148967	96.33045198248071	173.0548633361022	272.9207983843089	140.63748157648993	178.12855400720733	138.4347258409545	137.56142117455443	49.444246667457776	131.18342441211084	187.95633629726018	115.4304070076151	15.552196281158826	84.38248894589395	103.24849257200843	113.41375399525724	124.41757024927061	54.40578007007465	0.0	54.64212142572224	131.39223209123875	0.0	0.0	45.88503046766023	35.201351731906506	9.699735003239713	44.290902648595974	50.15397269617726	0.0	0.0	0.0	0.0	7.834215465994805	23.305242747408457
2R_18655	22.117434731450107	42.50186772096485	30.73258282089597	54.75203147146769	65.15676718183951	0.0	42.19193674584843	50.33900033749017	42.294743609264245	70.51701311087567	63.837393391553036	67.3862276492663	89.62083218319933	56.613707688330216	96.1572803424298	122.92322466251305	246.16750024452637	272.92079838430885	106.9400363968089	221.3853663697803	287.825405529189	245.77205044493678	198.26354878253525	166.78493234596655	129.3039539425063	137.44333233576077	154.2305438168975	166.91990801282327	99.19214467217428	99.50770822892564	113.82139526060357	90.61366434981835	87.58963339150397	128.23406307064158	71.21391234991668	53.722571269706116	0.0	55.31473160370314	46.902731239845565	14.392838123749623	5.948921371321559	40.74592201230528	15.379906767005178	39.36000629760101	0.0	0.0	38.75884864514569	14.414352082081088	9.528855279557558
2R_18656	47.86835382098877	23.361524853450234	29.561759583500145	71.94570384693678	0.0	0.0	52.18012928496699	75.78974949051694	0.0	76.30933186819415	65.01745254190375	71.84372552823099	33.251092298382	73.90577635878688	107.59501914341908	130.305529235907	215.13992416520634	140.6374815764899	221.38536636978026	78.22697842251031	249.43390196468172	210.00473615944446	169.55244935468338	112.50998526119193	152.8070657987225	153.5308672437782	159.47272688044143	218.23153422076894	112.00681001404887	83.9075406028589	156.40732377293568	94.37039317654872	61.89995728902947	63.43648105152311	31.084426857566495	66.44043697875401	0.0	22.803171008960504	75.40795704762766	13.350065415320534	22.07166891613759	25.195898107788054	28.53124028154628	0.0	0.0	0.0	4.793431847944672	5.94223140891198	14.730803406233132
2R_18657	24.984509604045495	46.944449779041015	18.515432613083004	30.92475851629194	44.161808867691214	0.0	63.548349172759366	69.22625811307022	38.221916446890646	63.72648592242097	50.90301956712072	56.69737774627924	56.69347458107571	73.9006916820508	120.00157243439742	126.95562674138911	192.8008174754661	178.12855400720738	287.8254055291891	249.4339019646817	100.62606499874218	312.9662945396468	240.16605767416326	219.23514339348597	173.980332432271	186.31207272180902	153.08809534417975	103.43735252096222	120.81954626414272	118.53813862422184	125.71877567055967	176.70547722331048	135.6944161747744	46.35423909516525	64.35627634585063	78.89259077199435	0.0	74.98219172946425	33.90893754821427	13.0068611192404	18.81621796706893	18.41112031667127	24.323037738930413	106.70935040682939	0.0	0.0	14.010606028763775	4.342101121021957	10.764077260240944
2R_18658	26.57064390235607	9.07721899426229	16.4090662059876	36.17680856087998	31.310272274127698	0.0	51.81340146870719	52.586476356909884	121.94527096239207	59.300625367452085	54.13458290386564	60.29679422044061	86.13234751990518	60.455581168570106	88.01368084655077	84.38460477626506	164.03257686976633	138.4347258409545	245.77205044493678	210.00473615944443	312.9662945396468	98.77679964886995	289.87340437866953	218.58114606466506	259.58790695927564	164.05143118894674	201.6860957605583	132.92155153368554	145.0690611627741	169.5336693867402	106.35226910162719	119.17104620261462	96.20595771427473	49.29702443160531	92.59788603052188	116.17070381375513	0.0	0.0	49.58475025513608	17.290747375264548	31.445480112449037	26.10659322011774	14.781244965138434	37.82792078833387	0.0	0.0	7.450032631142924	9.235516286140307	4.578972625070058
2R_18659	15.049724289051024	47.129270447462424	37.176656034143036	49.674415254516184	29.5571161712894	0.0	38.279123714299935	49.64200174025001	38.37239643290203	87.96889419901122	47.6965301455698	40.05523405959797	73.17858501888007	51.36344258337571	95.54836034859365	106.97154010795477	107.20239275740636	137.56142117455445	198.26354878253525	169.55244935468338	240.16605767416326	289.87340437866953	88.02486740775952	151.31756329200988	271.1222479788358	235.31541315956193	174.33583780527692	186.05488359454577	191.72469273183427	155.93735586053617	149.16168265852014	108.17144395031728	162.71754957965894	116.34184024869232	76.01135001478421	79.20319152306519	0.0	33.456620981650715	55.31896061630428	22.851621159295387	32.38336725491053	18.483605042327454	10.465199027155098	17.8549109932687	0.0	81.00839246945984	14.06576589501875	10.897990018312983	2.161291103434205
2R_18660	18.031273440655475	46.199619315136836	22.27092130347248	22.31833987260692	53.1191568927418	0.0	45.86272369543482	42.82325131253265	0.0	0.0	24.491075452105257	7.5774797302417225	0.0	71.79575543493868	74.65940379986502	98.16818172893802	139.14398619691656	49.444246667457776	166.78493234596655	112.50998526119193	219.23514339348597	218.58114606466506	151.31756329200988	49.444246667457776	243.62635962249155	202.414516012434	123.67543607958763	93.31317768695294	28.127496315297982	147.49784653144064	123.72409526755334	139.96976653042944	108.8115601401493	0.0	81.96318213858333	21.898705348539796	0.0	90.19084382553484	107.06507109120719	23.467567821271004	9.699735003239713	22.145451324297987	25.07698634808863	0.0	0.0	0.0	25.278569839632755	39.171077329974025	7.7684142491361525
2R_18661	20.50278291106713	17.510701957346264	42.20591760729588	38.06620304851072	100.66681699578004	0.0	46.354695701702894	54.10327341035114	52.276101457457706	0.0	55.696033328506346	37.336473426483046	55.38546065195334	50.536974794489446	50.93568859957418	74.41592798522595	109.53426840439404	131.18342441211087	129.3039539425063	152.80706579872253	173.98033243227098	259.5879069592756	271.1222479788358	243.62635962249158	63.92762824237379	216.45911251763866	240.6290606153979	129.68196088556275	175.90580830318058	184.4865794399211	175.85337736180855	117.89269171414794	190.7444601622462	63.398676235640195	82.84240578488519	58.100736717341576	0.0	22.78958151491464	75.36301785987581	35.57895860388166	18.382096132480502	16.787255115915997	33.26661001838218	48.648780131838194	0.0	110.36065863241072	9.581150427894176	11.877380301245996	5.888809847974485
2R_18662	15.817779183802593	31.52194715570716	29.305460584155515	39.157142507525506	15.532774153463807	0.0	35.762381327566644	54.26247384705287	120.99213551119176	67.24242997331316	42.969169620797075	55.3939897521119	68.367303337179	59.98305478702266	65.49431836788159	66.98003755666392	75.11560761484472	187.95633629726018	137.44333233576077	153.5308672437782	186.31207272180902	164.0514311889468	235.31541315956196	202.41451601243406	216.4591125176387	86.66930902364909	207.3425793657969	231.93151198881273	176.83465959328026	150.95641672597097	141.69964198228755	177.35939152085678	178.9762558167283	195.64685742235264	63.91243995725855	70.4383184452342	0.0	52.74609349245071	17.889887740954425	34.3112026076514	42.545044565934184	6.475635421725757	25.66499844176795	75.0645085620455	0.0	0.0	14.783604982074879	16.035828622808676	9.086365907955113
2R_18663	36.0814574984485	20.54393139970427	40.851432993994095	59.54678199885893	17.71567057356255	0.0	48.436038554066975	38.0850730078948	0.0	9.586542028838235	16.33594545101095	68.23307914405393	58.481470146184186	44.468297695413376	64.7387467873397	81.84971628160012	99.95063152735632	115.43040700761512	154.2305438168975	159.47272688044143	153.08809534417975	201.6860957605583	174.33583780527692	123.67543607958761	240.6290606153979	207.34257936579692	38.496978949576935	176.3506514859876	225.13796736062318	196.76692269322757	185.6834612772615	202.2845708221623	117.94100409527456	83.67827377299757	141.23283508515203	116.85433960500312	0.0	90.23813844736259	56.11111224466894	35.219810752216894	22.6445832377678	7.385688013766923	16.726757543140398	0.0	0.0	0.0	0.0	13.06387267009097	15.544975760201131
2R_18664	45.37246254503217	67.81427800560147	56.040775268085056	21.060035844181005	0.0	0.0	43.276991498956306	35.91900802475538	0.0	18.082626754692892	61.62739460945179	52.43526032915043	36.77024845656882	38.713099157796535	37.57339728325551	97.77978140557921	53.86628637068488	15.552196281158823	166.91990801282324	218.2315342207689	103.43735252096222	132.92155153368554	186.05488359454577	93.31317768695297	129.68196088556275	231.93151198881273	176.35065148598764	29.35073244752823	97.31946796331586	213.41231444727137	233.49710560879507	195.67154965018818	171.12797292070954	420.9019929709367	85.9356805805127	68.88020079956136	0.0	75.64968898521616	67.35250763007693	22.14447052570973	42.713373129993265	13.931263147629593	15.77543354835249	0.0	0.0	0.0	15.902245715139893	34.49844436657653	19.547819831654174
2R_18665	41.03001756084752	70.0845745603507	6.334662767892888	25.392601357742397	0.0	0.0	39.135096963725246	56.84231211788771	156.92182154850454	16.351999686041605	69.66155629489687	47.41685884863246	49.876638447573	75.8506652103339	76.44909254927146	65.1527646179535	73.06638933912669	84.38248894589395	99.19214467217428	112.00681001404887	120.81954626414272	145.0690611627741	191.72469273183427	28.127496315297982	175.90580830318058	176.8346595932803	225.13796736062318	97.31946796331587	56.00340500702443	159.4243271454319	246.3415349423737	221.18060900753608	201.17486118934576	0.0	116.56660071587436	87.20307353461465	0.0	85.5118912836019	60.90642684616081	40.0501962459616	44.14333783227518	50.39179621557611	28.53124028154628	0.0	0.0	0.0	35.95073885958504	13.370020670051955	17.67696408747976
2R_18666	43.03148183210837	45.93958393437622	33.21835353895052	59.92034588686773	0.0	0.0	41.04412608390697	55.35688584303002	82.28827227543529	17.14965820731193	36.52984049610446	63.292569904383015	17.43654840037105	73.43141322426321	97.9957202596352	68.33094825785368	121.33178880094817	103.24849257200844	99.50770822892562	83.9075406028589	118.53813862422184	169.5336693867402	155.93735586053617	147.49784653144064	184.48657943992112	150.956416725971	196.7669226932276	213.4123144472714	159.4243271454319	70.40047309117917	246.05542398425249	222.69111072758756	227.21813590241308	49.89820765638098	81.50185090703411	143.71795742812796	0.0	35.87328122141348	118.62959096517035	35.00322029626726	63.65792315447	26.424966308167956	37.40376012519787	38.28923689550868	0.0	0.0	7.540886687620277	9.348144533532261	0.0
2R_18667	45.11956685215822	38.5350267336748	41.79631263641852	32.57745872552327	22.153300841825434	0.0	19.127011324784622	26.789102788299115	0.0	23.975784457697728	71.4978805985394	60.04345249851867	60.942165884575545	17.109920545806467	56.04595768530195	98.94065266713294	102.66825876865047	113.41375399525724	113.82139526060357	156.40732377293565	125.71877567055965	106.35226910162719	149.16168265852016	123.72409526755337	175.85337736180855	141.69964198228755	185.6834612772615	233.49710560879507	246.3415349423737	246.05542398425246	64.49879064767536	304.84344343370464	300.6409892790289	104.63899546564352	153.82205067582	146.1253938536006	504.4136191677175	62.69002915086355	102.06034317790393	14.680694886224614	52.588464922482586	73.88593858231356	47.062514707035845	53.529608564737366	0.0	0.0	31.62722049443888	6.534506277210093	6.479621590099138
2R_18668	22.686231272516086	38.75101600320083	35.02548454255316	14.040023896120669	0.0	0.0	52.89410072094659	49.38863603403865	0.0	18.082626754692892	46.220545957088845	28.601051088627507	55.15537268485323	51.6174655437287	18.786698641627755	77.19456426756254	74.06614375969173	124.41757024927058	90.61366434981835	94.37039317654872	176.70547722331048	119.1710462026146	108.1714439503173	139.96976653042944	117.89269171414794	177.35939152085678	202.2845708221623	195.67154965018818	221.18060900753608	222.69111072758756	304.84344343370464	195.67154965018818	282.3611553191708	157.83824736410128	214.8392014512818	110.20832127929819	760.8612949859241	75.64968898521616	86.59608123867035	7.381490175236577	36.611462682851375	13.931263147629593	0.0	0.0	0.0	0.0	15.902245715139893	4.928349195225218	9.773909915827087
2R_18669	19.840639979683186	16.94518909136507	24.505719634962798	42.97631882043512	0.0	0.0	58.875676439468236	23.560197088902047	0.0	0.0	6.737164354471861	54.19602284570809	32.15806331279505	50.785826014531516	49.29070673015309	63.01106474296887	129.55168052084485	54.40578007007465	87.58963339150397	61.89995728902947	135.6944161747744	96.20595771427472	162.71754957965894	108.8115601401493	190.74446016224618	178.9762558167283	117.94100409527456	171.1279729207096	201.1748611893458	227.21813590241305	300.6409892790289	282.3611553191708	127.21351516385101	276.0803946109107	187.89137773983208	108.43268980539946	665.4245408570669	99.24113611252622	109.39372315646332	58.10050095543046	48.028791659640234	0.0	34.491702676004266	35.308240943436196	0.0	0.0	0.0	21.55086953448398	17.09588741332385
2R_18670	0.0	104.19488611498947	75.34205292025797	0.0	0.0	0.0	0.0	0.0	0.0	0.0	41.42639358388016	0.0	0.0	34.697644723876145	0.0	0.0	144.83727532117666	0.0	128.23406307064158	63.43648105152311	46.35423909516525	49.29702443160531	116.34184024869232	0.0	63.398676235640195	195.64685742235264	83.67827377299757	420.9019929709367	0.0	49.898207656380976	104.63899546564352	157.83824736410125	276.0803946109107	282.93345405160704	323.49298482355766	296.33141705683636	0.0	101.70456856922013	413.9415514529348	119.08542394410924	98.44199141585834	0.0	42.41745563134141	0.0	0.0	0.0	42.75843196278306	0.0	0.0
2R_18671	9.963414342534213	42.546999543045224	12.306086836671152	24.66457716590443	0.0	0.0	29.56571762120994	35.49381559700795	0.0	31.766352126836686	33.83215462106634	54.431453005767644	32.297759504423176	34.00429474242597	49.504827958346645	36.16273592794936	76.88581687336138	54.64212142572223	71.21391234991667	31.084426857566495	64.35627634585063	92.59788603052188	76.01135001478421	81.96318213858335	82.84240578488519	63.91243995725855	141.232835085152	85.93568058051272	116.56660071587433	81.50185090703411	153.82205067582	214.83920145128175	187.89137773983208	323.4929848235577	67.93473132946005	242.00828152339375	0.0	431.91305922358646	202.83495657641637	103.73847530375922	64.31657475649477	61.183783849928425	34.641536310565535	106.38486497987554	0.0	0.0	13.968002100787514	34.63118009642186	34.34030556003887
2R_18672	31.943983031356215	95.48779256777587	9.863722805716225	9.884724344692199	0.0	0.0	33.85409966376108	37.932573586031715	0.0	0.0	21.69404455088989	26.84834043695674	0.0	27.25553151011998	26.45313694524465	36.23198907822921	75.84793248017051	131.39223209123878	53.72257126970611	66.44043697875401	78.89259077199435	116.17070381375513	79.20319152306519	21.898705348539796	58.100736717341576	70.4383184452342	116.85433960500312	68.88020079956136	87.20307353461465	143.71795742812796	146.1253938536006	110.20832127929819	108.43268980539946	296.33141705683636	242.00828152339375	38.79547799908443	2142.7040925648166	239.67149027732654	189.67516772704116	124.72456658213115	94.5116240705641	98.08152536388246	33.31956124801749	0.0	0.0	0.0	0.0	62.455500455925154	55.04970988802889
2R_18673	0.0	0.0	0.0	0.0	0.0	0.0	0.0	0.0	6747.638326585696	0.0	0.0	0.0	0.0	0.0	0.0	0.0	0.0	0.0	0.0	0.0	0.0	0.0	0.0	0.0	0.0	0.0	0.0	0.0	0.0	0.0	504.4136191677175	760.8612949859241	665.4245408570669	0.0	0.0	2142.704092564817	59171.5976331361	0.0	0.0	0.0	0.0	0.0	0.0	0.0	0.0	0.0	0.0	0.0	0.0
2R_18674	43.85426351149859	0.0	0.0	27.14046684317017	64.59614490207224	0.0	46.47656512156875	43.396411463943224	0.0	34.95513508411953	0.0	36.858715934483634	0.0	24.94515184737558	36.31616123649266	29.844628862143683	39.04790787817573	0.0	55.31473160370314	22.803171008960504	74.98219172946425	0.0	33.456620981650715	90.19084382553484	22.78958151491464	52.74609349245071	90.23813844736259	75.64968898521616	85.5118912836019	35.87328122141348	62.69002915086356	75.64968898521616	99.24113611252622	101.70456856922013	431.91305922358646	239.67149027732654	0.0	36.55919482029328	37.199336363839265	128.42099255158243	94.36376997415611	80.7906713704791	106.73302411251491	0.0	0.0	0.0	46.110431409196266	38.107541387171665	28.34060112304355
2R_18675	33.46660479063292	38.110191808595374	13.77850773249854	41.42353353787354	32.86360290251341	0.0	23.645178558930404	13.246881242592785	0.0	17.783594989294276	22.728099203607403	18.752051005578735	0.0	44.418385658191646	73.90409465636444	55.67320033849306	59.59743916425849	45.88503046766023	46.902731239845565	75.40795704762766	33.90893754821427	49.58475025513608	55.31896061630428	107.06507109120722	75.36301785987581	17.889887740954425	56.11111224466894	67.35250763007693	60.90642684616081	118.62959096517035	102.06034317790393	86.59608123867035	109.39372315646332	413.94155145293485	202.83495657641637	189.67516772704116	0.0	37.199336363839265	75.70137322291026	210.52325919042917	234.0391313427605	219.21411738915987	93.08733453726286	39.704597792424366	0.0	0.0	70.37671875586473	63.00904034323448	38.44911643930423
2R_18676	51.34876078323977	7.309193503588814	10.57037757388694	10.59288370072985	50.42355788624446	0.0	14.511787199152513	30.487598322504592	0.0	27.285874102976887	11.624122378760404	7.192950908110053	13.871164622981745	4.868027767230384	28.348287054754717	15.531085467563328	20.32045355252329	35.201351731906506	14.392838123749623	13.350065415320536	13.0068611192404	17.290747375264548	22.851621159295387	23.467567821271004	35.57895860388167	34.311202607651396	35.219810752216894	22.14447052570973	40.05019624596161	35.00322029626726	14.680694886224614	7.381490175236577	58.10050095543046	119.08542394410925	103.73847530375922	124.72456658213115	0.0	128.42099255158243	210.52325919042917	33.415014479839606	340.67785686005504	515.0304813958378	327.3108143493061	91.37983551629607	0.0	0.0	83.98521860152614	100.39488655377819	88.4903545513539
2R_18677	7.07457736474823	6.042146387914257	13.107007355652529	13.134914397573718	0.0	0.0	23.992344043015876	14.001433186700991	0.0	11.2779368593427	4.804541637118735	26.757244895683908	0.0	24.144937229199435	41.009705825663055	16.04846894396581	4.199476829176621	9.699735003239711	5.948921371321559	22.07166891613759	18.81621796706893	31.445480112449033	32.38336725491053	9.699735003239711	18.382096132480502	42.545044565934184	22.6445832377678	42.713373129993265	44.14333783227518	63.65792315447	52.58846492248258	36.611462682851375	48.028791659640234	98.44199141585835	64.31657475649477	94.5116240705641	0.0	94.36376997415613	234.03913134276053	340.6778568600551	121.78223737565368	165.08675743542068	295.1689694765769	176.25804177315592	0.0	228.48264674297988	168.6069692203019	129.0978183390828	140.205260501374
2R_18678	16.151957617263214	0.0	0.0	29.98830456122112	0.0	0.0	13.69422172314392	6.393330477645721	0.0	25.748641759147205	10.969242244745733	27.15085694892245	0.0	9.187545363505233	0.0	14.656094736996382	9.587819633937047	44.290902648595974	40.745922012305265	25.19589810778805	18.411120316671266	26.10659322011774	18.483605042327454	22.145451324297987	16.787255115915997	6.475635421725757	7.385688013766923	13.931263147629597	50.39179621557611	26.42496630816796	73.88593858231356	13.931263147629597	0.0	0.0	61.18378384992841	98.08152536388246	0.0	80.79067137047907	219.21411738915987	515.0304813958378	165.08675743542068	59.512001586986706	438.0349080126693	172.46335153779822	0.0	0.0	113.21950998596078	84.21229920629908	97.4224795412793
2R_18679	9.145047773729571	15.620923915165887	28.238249499618217	5.659674704536682	0.0	0.0	15.50701343450109	18.099141304339955	0.0	14.57857707256341	24.842621989695278	11.529371072807978	0.0	10.403759502533836	53.01174891818167	8.298107865444521	21.714041276221064	50.15397269617726	15.379906767005178	28.53124028154628	24.323037738930413	14.781244965138434	10.465199027155098	25.07698634808863	33.266610018382174	25.66499844176795	16.726757543140398	15.775433548352494	28.53124028154628	37.40376012519786	47.06251470703585	0.0	34.49170267600426	42.41745563134141	34.64153631056553	33.319561248017486	0.0	106.7330241125149	93.08733453726286	327.31081434930604	295.1689694765769	438.0349080126693	19.07770731744542	32.548904729355854	398.7240829346092	147.6755862720775	38.46213018661825	107.28002231424465	102.43899363932648
2R_18680	0.0	0.0	115.6269873388449	0.0	0.0	0.0	0.0	0.0	0.0	0.0	31.78841630109988	19.670518809933615	0.0	0.0	0.0	21.23638216993353	0.0	0.0	39.36000629760101	0.0	106.70935040682939	37.82792078833387	17.8549109932687	0.0	48.6487801318382	75.06450856204552	0.0	0.0	0.0	38.28923689550868	53.52960856473737	0.0	35.3082409434362	0.0	106.38486497987553	0.0	0.0	0.0	39.704597792424366	91.37983551629607	176.25804177315592	172.46335153779822	32.54890472935586	0.0	6122.448979591836	0.0	65.62110374696503	223.70682204122306	100.83084617246107
2R_18681	0.0	0.0	0.0	0.0	0.0	0.0	0.0	0.0	0.0	0.0	0.0	0.0	0.0	0.0	0.0	0.0	0.0	0.0	0.0	0.0	0.0	0.0	0.0	0.0	0.0	0.0	0.0	0.0	0.0	0.0	0.0	0.0	0.0	0.0	0.0	0.0	0.0	0.0	0.0	0.0	0.0	0.0	398.7240829346092	6122.448979591836	0.0	0.0	0.0	0.0	0.0
2R_18682	0.0	0.0	0.0	0.0	0.0	0.0	0.0	84.06045628015669	0.0	0.0	0.0	0.0	0.0	0.0	0.0	0.0	126.06207296472782	0.0	0.0	0.0	0.0	0.0	81.00839246945984	0.0	110.36065863241072	0.0	0.0	0.0	0.0	0.0	0.0	0.0	0.0	0.0	0.0	0.0	0.0	0.0	0.0	0.0	228.48264674297988	0.0	147.67558627207748	0.0	0.0	0.0	595.4507562224603	92.26964882171659	182.98931342409603
2R_18683	0.0	23.619741064651958	0.0	5.70517048190434	0.0	0.0	0.0	3.648926558784937	0.0	0.0	18.78174114253088	23.24410180916593	29.883216390346526	0.0	15.267968108268215	12.547219368891597	5.472147861812945	0.0	38.75884864514568	4.793431847944672	14.010606028763775	7.450032631142924	14.06576589501875	25.278569839632755	9.58115042789418	14.783604982074879	0.0	15.902245715139893	35.95073885958504	7.540886687620277	31.62722049443888	15.902245715139893	0.0	42.758431962783064	13.968002100787517	0.0	0.0	46.110431409196266	70.37671875586472	83.98521860152614	168.6069692203019	113.21950998596077	38.46213018661826	65.62110374696502	0.0	595.4507562224604	19.38565564872158	220.29007797467708	146.95042131082954
2R_18684	0.0	9.760158739221733	0.0	3.536239202535625	0.0	0.0	2.422246493132083	4.523432624941167	0.0	0.0	0.0	2.40123423439648	9.261265866863747	3.2502028939156524	9.463553725304266	5.184766947318101	13.567218615037973	7.834215465994804	14.414352082081088	5.94223140891198	4.342101121021957	9.235516286140307	10.897990018312983	39.171077329974025	11.877380301245996	16.035828622808676	13.06387267009097	34.49844436657653	13.370020670051955	9.348144533532261	6.534506277210092	4.928349195225218	21.550869534483976	0.0	34.63118009642186	62.455500455925154	0.0	38.107541387171665	63.00904034323448	100.39488655377819	129.0978183390828	84.21229920629908	107.28002231424465	223.70682204122306	0.0	92.26964882171659	220.29007797467705	76.96033489165599	226.48004710784983
2R_18685	0.0	4.8390905606763885	0.0	7.013075177360671	0.0	0.0	9.607606149636544	4.485439366727728	0.0	0.0	11.543718370211664	0.0	9.183478554740878	12.891615035748448	18.768134710163693	5.141219003590627	33.63316175936414	23.305242747408457	9.528855279557556	14.730803406233132	10.764077260240944	4.578972625070058	2.161291103434205	7.768414249136152	5.888809847974485	9.086365907955113	15.54497576020113	19.547819831654174	17.67696408747976	0.0	6.479621590099138	9.773909915827087	17.095887413323847	0.0	34.34030556003887	55.04970988802889	0.0	28.34060112304355	38.44911643930422	88.4903545513539	140.20526050137403	97.42247954127929	102.43899363932648	100.83084617246108	0.0	182.98931342409603	146.9504213108295	226.48004710784983	70.79082629005296
2R_18686	4.932425766992207	4.212610449380219	3.046087300862043	6.1051458748292475	29.061319383900027	0.0	4.181891364917068	3.9047437755943752	0.0	23.58907825676712	3.349747094094396	6.218422075398368	23.983691090058763	14.028295071158526	4.084591898211969	13.426873888087005	5.855786615135744	0.0	6.221420350265966	12.82371875020037	7.496427483777262	3.9861679970502357	9.407426222259852	20.28809089064719	7.689645891806682	5.932517612161662	6.766243212612277	8.508556417046893	19.235578125300552	24.20867881135387	14.101886127269523	4.254278208523447	0.0	45.75611988103409	7.473632091776203	0.0	0.0	24.671559859372106	20.919626793857997	99.50248756218906	108.78722148149623	109.04134484325307	102.89653753151205	70.22163704191354	0.0	79.6495420151334	245.4793762749369	237.8771075429545	244.37927663734115
2R_18687	0.0	15.874099343288508	7.652245245277417	3.8342690867039435	36.50327799436389	0.0	5.252780887861795	4.904661954757927	0.0	29.62971742138495	16.830171785563415	10.414429191645025	0.0	14.09650396129382	15.39169556457509	8.432599078822877	22.065970632399683	0.0	0.0	25.77214141045131	7.062072082569746	12.5173427784195	9.45316735462092	0.0	6.439195641437254	22.355110937238027	16.99785572050086	16.031113184468417	53.15504165905583	10.135994640086034	10.627839625900044	5.343704394822806	9.346860109283488	28.736623101946044	14.081194986531337	15.048705134166731	0.0	41.31919803568533	31.532014454275426	76.60240128369497	106.64992262881395	83.7004740490485	94.78044110817292	132.3057586081434	0.0	0.0	125.94217777476673	239.57208656789297	216.2061742077245
2R_18688	0.0	0.0	9.442870632672332	0.0	0.0	0.0	3.2409658078107273	9.078529278256923	0.0	0.0	10.384215991692628	3.2128514056224895	12.391573729863692	17.395085888236572	6.331117442228553	0.0	0.0	0.0	12.85760205721633	19.876764062810576	2.904865649963689	9.267840593141798	11.665208515602215	0.0	15.891934843067142	6.130268199233717	13.983569306065373	6.594131223211342	5.963029218843173	6.253908692933083	4.371584699453552	6.594131223211342	11.534025374855824	0.0	11.584129742253113	9.285051067780874	0.0	76.48183556405354	77.82101167315176	109.45273631840796	131.60600452395641	56.33802816901409	90.37745879851144	27.210884353741495	0.0	123.45679012345678	155.41264737406217	162.76366052150806	223.97891963109356
2R_18689	14.980914315162485	0.0	4.625834731877368	9.271367837346832	22.066481896658253	0.0	9.526026214989075	2.964901789110687	0.0	0.0	5.086977135055173	3.147796935619683	0.0	8.521433322127649	6.202923686050183	10.195127952254177	0.0	30.809804912315297	0.0	7.7897181173653465	5.692094676610757	9.0801834681337	2.857252249086108	0.0	7.785075853886583	3.003070639729123	3.4251067862668285	25.842447641585924	0.0	18.381834825734078	12.849203884742641	0.0	16.95072311784821	0.0	0.0	18.19409092314998	0.0	87.42208506668432	31.768864987406825	82.86457977909278	100.73532759732947	45.997736911343964	83.3388024422436	53.319825644170145	0.0	120.95701187797857	147.01527488706077	156.21354000384676	167.80992556984378
2R_18690	0.0	0.0	8.605289154926183	5.74907418346618	0.0	0.0	5.9069850689138415	3.6770065930566718	0.0	22.213287544343274	3.154379098327044	13.663402089524563	15.05659019424507	5.284047961189724	0.0	6.321887766262107	5.514258355686758	6.368274783414974	3.9057114390086056	7.245479002239576	7.059211786059998	5.630522839089792	5.315252968834545	25.473099133659897	14.482322153463373	9.310856924717067	12.743228407714495	12.018465169887014	0.0	11.398375503523237	10.623535114103406	4.006155056629005	7.007305817044851	0.0	24.632110630550365	39.486851442567506	0.0	38.7210589125423	43.33895951825989	57.428531703572055	69.96066461631948	39.93177371234292	54.907326123032455	16.531521478579283	0.0	75.00412522688748	100.92998844840004	159.4258087782272	138.07577598586104
2R_18691	8.924427944168778	0.0	8.267104639499124	13.807844512624513	26.29088232201073	0.0	1.8916142847144326	8.831254161728523	0.0	7.113437995717711	6.060826454295308	7.500820402231494	0.0	10.152773864729518	0.0	10.122400061544193	2.648775073967044	0.0	18.76109249593822	2.3202448322346974	10.17268126446428	9.01540913729747	3.4042437302341098	0.0	11.594310439980893	5.366966322286328	6.121212244872975	3.8487147217186823	6.9607344967040925	3.6501412604667802	2.5515085794475985	0.0	16.829803562532817	41.39415514529349	23.664078267248573	10.838581012973783	0.0	59.51893818214283	15.140274644582053	66.78668912248098	60.0100336776309	54.80352934728997	86.88151223477867	111.17287381878822	0.0	72.05649228995533	100.09133334167429	127.95682038933771	157.6413774011473
2R_18692	4.414122366534596	7.539891681916098	8.178005744231234	8.195418105645496	26.007531781203838	0.0	1.8712273717152006	5.2416450798250125	0.0	0.0	8.993258653313475	0.0	0.0	20.086704258933686	18.276897927911527	12.015966816706039	5.240455689064898	0.0	7.423557769755386	4.590476688870802	3.3543483255931745	8.918245374462854	8.418886053408066	0.0	13.763223016513116	7.078831638838009	8.073654333755988	7.614470234655128	0.0	10.832405357274393	2.524009641716831	7.614470234655128	29.96715599702726	20.474014380947697	10.032444926893573	16.082651964978417	0.0	22.079051837197902	37.442750035196184	43.087104891248146	75.98499106463996	59.63417146450682	73.66726705489316	62.842689038663956	0.0	142.55980383770992	86.63602226793304	124.65991815405128	125.51460990059242
2R_18693	20.51500878042376	4.380285910021919	12.669325535785775	3.1740751697177996	0.0	0.0	10.870860267701458	4.060165151277694	0.0	40.879999215104014	0.0	0.0	0.0	5.8346665546410685	0.0	4.653768901282392	9.133298667390836	7.0318740788244956	4.312701942268447	8.000486429574918	7.794809436396304	10.362075797341008	19.56374415630962	21.09562223647349	2.6652395197451604	2.056216972014887	7.035561480019474	8.847224360301443	12.000729644362375	4.195377030142945	5.865274641485087	0.0	0.0	0.0	31.084426857566495	12.457581933516378	0.0	25.653567385080567	8.700918120880116	50.062745307452005	60.69708951937838	62.98974526947013	74.89450573905899	73.01668431236537	0.0	82.81985026171073	115.04236435067214	144.84189059222953	119.31950759048837
2R_18694	0.0	12.7530199151159	0.0	9.2411876035013	0.0	0.0	3.165005671690164	14.776252080496294	0.0	0.0	0.0	3.137550200803213	12.101146220570012	0.0	0.0	13.549254249046133	31.02308826866349	0.0	9.417189006750242	3.88218048101769	2.836782861292665	9.050625579240037	2.847951297754447	10.236504192872117	7.759733810091379	5.986590038314176	6.8279147002272325	6.4395812726673265	23.29308288610614	18.32199812382739	12.807377049180328	6.4395812726673265	5.6318483275663205	0.0	16.968940052128584	9.067432683379758	0.0	49.792861695347355	31.665450713359274	48.585199004975124	48.19555829734732	18.339201877934272	25.958599149388625	0.0	0.0	0.0	78.50180868167202	61.633241986380995	112.58131587615283
2R_18695	0.0	18.479847726054736	0.0	0.0	0.0	0.0	18.345089478173932	0.0	0.0	0.0	29.3892905425263	9.092975676290067	0.0	0.0	17.918256911967603	0.0	12.84406026433076	59.333096000949325	0.0	11.250998526119194	8.221317877255723	26.229737527759802	0.0	0.0	0.0	8.674907829104315	9.894034886367008	37.32527107478118	16.87649778917879	35.39948316754575	12.372409526755337	37.32527107478118	32.64346804204479	0.0	16.39263642771667	0.0	0.0	0.0	18.354012187064093	56.32216277105041	11.639682003887653	26.574541589157587	75.23095904426589	0.0	0.0	0.0	15.167141903779651	75.20846847355013	83.89887389067044
2R_18696	13.319268186128781	0.0	16.45099413357549	24.72903163585017	0.0	0.0	11.29256379028128	5.272084366002858	0.0	0.0	27.13645293996331	0.0	0.0	0.0	0.0	6.042872975184338	7.906332102317425	0.0	11.200001792000288	6.925701764045497	15.182224651378167	16.146063751118113	0.0	18.261638141987888	6.921574409001369	21.359819509525142	6.090404750028473	0.0	10.388552646068245	0.0	7.616001218560195	0.0	0.0	0.0	10.090705350394698	16.17604715641267	0.0	0.0	56.49028141198588	26.00239222008425	14.329922095378528	32.71662495296985	27.785650378718415	0.0	0.0	0.0	93.36335898958438	92.59114585593859	68.8600900689978
2R_18697	0.0	0.0	30.20107878253411	0.0	72.03365412320636	0.0	0.0	9.678602642064948	0.0	38.97982014710984	0.0	0.0	0.0	0.0	20.24877646768194	11.09363247683095	0.0	0.0	0.0	0.0	0.0	9.88042707157974	18.654384619832967	0.0	0.0	9.803200745043256	0.0	0.0	0.0	40.00368033859115	0.0	0.0	0.0	0.0	55.57418319844244	59.39265075339578	0.0	0.0	0.0	79.5595582853324	0.0	60.06186371963122	51.00947756093082	87.02841477742483	0.0	0.0	51.4195215927711	84.99038015134661	136.9493582342382
2R_18698	0.0	0.0	0.0	9.84359511718308	0.0	0.0	0.0	0.0	0.0	0.0	0.0	0.0	0.0	0.0	13.171534207132915	43.29747821054409	18.88308443854453	0.0	13.374759421514906	8.270498223083457	24.173639250738052	12.854147840695976	12.134405529405912	0.0	0.0	0.0	7.2730076141116715	0.0	0.0	0.0	18.189672813260273	27.437439208923752	0.0	0.0	60.25032806303631	38.63405437356813	0.0	79.5580813773095	26.983707237569956	51.75233403026477	25.668646860168334	19.534683831142193	44.24122972922155	56.61071640861615	0.0	0.0	55.74608328018874	110.57000912893638	47.96807245097662
2R_18699	0.0	0.0	11.515695893502844	0.0	0.0	0.0	0.0	0.0	0.0	0.0	0.0	7.836222940542659	0.0	0.0	0.0	0.0	0.0	0.0	15.680002508800401	9.695982469663695	35.425190853215724	0.0	7.1129320217086685	0.0	0.0	14.951873656667601	0.0	16.083246885881323	0.0	45.76030750926646	0.0	0.0	0.0	0.0	0.0	67.93939805693321	0.0	0.0	126.53823036284837	48.53779881082393	20.061890933529938	45.80327493415779	38.89991053020578	0.0	0.0	0.0	143.77957284395995	56.71207683676239	80.33677174716411
2R_18700	0.0	0.0	0.0	0.0	0.0	0.0	0.0	0.0	0.0	0.0	0.0	0.0	0.0	0.0	0.0	0.0	0.0	0.0	0.0	0.0	0.0	0.0	0.0	0.0	0.0	0.0	0.0	0.0	0.0	0.0	0.0	0.0	0.0	0.0	0.0	0.0	0.0	0.0	0.0	0.0	0.0	0.0	0.0	0.0	0.0	0.0	0.0	0.0	0.0
2R_18701	24.609205811710044	21.017852563967836	0.0	15.230111758560083	0.0	0.0	10.432293372781311	0.0	0.0	0.0	0.0	0.0	0.0	0.0	0.0	11.165050711660331	0.0	67.48184738305396	0.0	12.796200040435993	9.350425911900288	9.944034971182187	18.77447722468168	0.0	25.577148352575875	19.732622958906813	11.252872295653466	21.2257442807232	0.0	0.0	0.0	0.0	0.0	0.0	37.28797127334693	0.0	0.0	0.0	20.874734890866886	64.05739542630197	52.95305976017559	0.0	34.22524317035273	0.0	0.0	0.0	189.75201137132055	106.92191065177458	53.0119255627746
2R_18702	0.0	0.0	0.0	0.0	0.0	0.0	0.0	31.090853692660694	0.0	0.0	0.0	0.0	0.0	0.0	0.0	71.27278947443445	0.0	0.0	33.024662818192624	0.0	0.0	0.0	29.962008173635827	0.0	81.63665159109834	0.0	71.8334039695139	0.0	0.0	0.0	0.0	0.0	0.0	0.0	59.50751579924544	0.0	0.0	0.0	0.0	0.0	42.25364015109901	0.0	0.0	0.0	0.0	0.0	110.11760560278377	68.2542607722287	67.68097893767934
2R_18703	23.16745436011491	4.9466259064691975	0.0	0.0	0.0	0.0	0.0	0.0	0.0	0.0	7.866830296736839	2.4339783375927952	0.0	6.589047684938096	0.0	2.627734157390765	6.876113070803336	15.882091353789468	12.1757595238791	18.069785511645975	8.80262318170815	7.021091358440756	0.0	0.0	12.039344578081169	9.288285150354115	21.18722622131117	9.99110791395658	22.587231889557476	23.689048079291982	6.62361318099023	0.0	13.106847016881618	0.0	8.775855865343267	7.034129596803692	0.0	19.31359483940746	39.30354124906655	45.228403437358665	74.77613893406614	85.36064874093044	80.55031978476954	103.07153164296022	0.0	0.0	89.31761343336908	85.55912890740993	97.31704395736016
2R_18704	0.0	0.0	0.0	7.212634227122967	34.33311360140629	0.0	4.940496658248061	9.226147640505003	0.0	0.0	7.914798774155966	9.795278675678324	0.0	6.6292248049682065	0.0	0.0	20.75412176858324	0.0	4.9000007840001265	0.0	4.428148856651966	14.12780578222835	8.891165027135838	15.978933374239405	0.0	18.689842070834505	5.329104156274914	10.052029303675827	9.089983565309714	19.066794795527695	0.0	0.0	26.373533631530087	0.0	0.0	56.61616504744435	0.0	19.43136066159897	0.0	60.672248513529915	37.61604550036864	57.25409366769725	72.93733224413583	41.480006636801065	0.0	188.1963264077085	98.0315269390636	55.69936117896306	90.37886821555962
2R_18705	0.0	12.18956975085129	0.0	8.832896178579961	0.0	0.0	0.0	2.8246824138944997	0.0	11.37618895394805	0.0	2.9989278832817265	34.699490842804366	4.0592141929612415	5.909568241034742	6.47531254714837	0.0	29.352713951931996	3.0003738465812844	18.55329564045791	2.711448957651234	5.767169006311013	2.722123953547499	0.0	7.416895539701529	20.02732299065153	3.263122893450227	6.155069592294345	27.829943460686867	23.350001342625077	4.080508431350546	30.775347961471727	5.383023665925244	0.0	10.812815565264263	43.33409023544278	0.0	35.69469612510277	48.42626737595006	55.72634648784702	30.710797570929465	35.0578893397723	69.47277113981991	25.39908309310034	0.0	115.23658070017747	60.026771940285364	62.01071607184438	49.19190006173583
2R_18706	0.0	7.026054013492834	5.080454070663019	0.0	0.0	0.0	6.974818811644321	0.0	0.0	13.114444511473828	5.586916781757152	0.0	0.0	18.717811214027876	6.812536702541485	0.0	4.88332276907841	45.116988350793605	24.211768579765323	17.110557299406523	3.1257521341072696	0.0	3.1380582448714716	0.0	8.550180152295809	3.298207424264912	7.523441161799878	0.0	0.0	13.458913973313667	0.0	21.286650290137043	24.82214930026361	0.0	12.464988962252274	0.0	0.0	96.01378209260666	20.934633699735944	80.3015053855543	30.977919823832995	40.414654353668645	34.32345046782863	0.0	0.0	0.0	46.1324832654417	46.465777240204474	67.3411174939464
2R_18707	8.469638041548656	0.0	10.461082680213073	15.725034149532494	24.951095852129825	0.0	3.5904347944727415	13.409939849714805	0.0	27.003745419489686	17.255898065958945	7.118577708173907	0.0	14.45308096326894	0.0	15.370498173216292	20.11034546556958	0.0	14.244020004301694	17.616039051235372	0.0	6.844786257859526	12.923052269869517	0.0	13.204155611854162	16.978216947656158	3.872849697026968	21.915502588220857	0.0	0.0	9.685933602925152	7.305167529406952	6.388861913694143	39.28470410760867	25.666461762746927	41.14498257509988	0.0	0.0	28.737448919184548	55.11585352410767	31.89307255127267	62.4128820188487	53.0061557815581	90.43499231302566	369.2762186115215	0.0	35.62150018760657	91.99706492564061	98.52231128963516
2R_18708	0.0	0.0	18.347546566073188	24.51548213985837	0.0	0.0	25.188853428580785	7.839835300740002	75.75068933127291	0.0	6.725528492028904	4.161724618681982	0.0	0.0	0.0	0.0	11.757084525207777	0.0	0.0	10.29884148332154	3.7627793393312032	0.0	0.0	0.0	10.29270391390359	7.940761916105851	4.528357935901998	17.083241510910213	23.17239333747347	16.20183599205462	0.0	17.083241510910213	14.940447376756248	0.0	22.508024110595425	24.054536445028166	0.0	0.0	42.00184136072526	38.666769778052746	37.291209183439726	48.65114695078937	41.31855781705796	0.0	0.0	0.0	34.70891713731958	43.02729737800256	59.732262931181616
2R_18709	0.0	0.0	0.0	0.0	0.0	0.0	0.0	0.0	0.0	0.0	0.0	0.0	0.0	0.0	0.0	0.0	0.0	873.5150244584206	267.8667095253402	0.0	0.0	0.0	0.0	0.0	0.0	0.0	0.0	0.0	0.0	0.0	0.0	0.0	0.0	0.0	0.0	0.0	0.0	0.0	0.0	0.0	0.0	0.0	0.0	0.0	0.0	0.0	0.0	0.0	0.0
2R_18710	0.0	0.0	0.0	7.756537791791256	0.0	0.0	10.626117402658123	9.921889921592264	0.0	0.0	17.023304904414143	0.0	0.0	0.0	10.378881052833693	5.686244406157066	7.43972889627902	34.36780424098704	5.269509039842758	6.516971823872319	0.0	0.0	0.0	0.0	6.513088050437354	5.024809999371899	0.0	10.810051185592364	19.550915471616957	0.0	21.49959688255845	21.62010237118473	9.454119159717889	0.0	37.980753253288896	0.0	0.0	20.896676383621188	63.78771448618996	40.7797080172906	74.16321976247544	30.78580774263065	34.86112200521173	0.0	0.0	202.38818053025702	26.356017078699068	70.790484669776	53.996846584159485
2R_18711	52.96946839841516	22.61967504574829	0.0	0.0	0.0	0.0	0.0	0.0	0.0	84.44127320551739	0.0	0.0	0.0	60.26011277680106	0.0	12.015966816706039	0.0	0.0	11.13533665463308	0.0	10.063044976779524	0.0	0.0	0.0	0.0	10.618247458257015	0.0	0.0	0.0	0.0	15.144057850300989	45.68682140793078	19.978103998018174	0.0	0.0	0.0	0.0	44.158103674395804	22.46565002111771	51.70452586949778	42.741557473859984	0.0	55.25045029116988	0.0	0.0	0.0	37.129723829114155	46.02827747226509	57.0520954093602
2R_18712	0.0	0.0	0.0	0.0	0.0	0.0	10.454728412292669	0.0	0.0	0.0	0.0	10.364036792330614	0.0	0.0	0.0	0.0	0.0	0.0	10.369033917109943	25.64743750040074	28.111603064164736	0.0	0.0	33.81348481774532	0.0	0.0	11.277072021020462	0.0	0.0	20.173899009461557	0.0	21.271391042617232	18.603266733638428	0.0	0.0	29.951777638002813	0.0	41.11926643228685	41.839253587715994	32.09757663296421	53.06693730804693	151.44631228229593	68.59769168767471	175.55409260478385	0.0	0.0	51.86184005808526	42.86074009782964	63.75111564452378
2R_18713	0.0	0.0	7.631630360457165	0.0	0.0	0.0	5.238630077280271	0.0	0.0	0.0	8.392415941561929	5.19318653926049	40.058966799128314	0.0	20.466974489962997	0.0	7.33550855613718	0.0	0.0	12.851356075093042	14.08609420779806	14.980345786328337	9.42770084773886	0.0	19.265546011261353	14.863258026159334	28.253440138871312	0.0	19.277034112639566	0.0	14.132278123233466	10.658617278897642	0.0	0.0	37.44869528745618	30.016328882912305	0.0	82.41577108195425	20.964712196430966	32.166752444673186	39.8859792805633	15.177270519669742	85.93191442556234	43.98311048557354	0.0	0.0	25.986805632553498	37.583973334707835	154.39723320158103
2R_18714	0.0	0.0	0.0	0.0	0.0	0.0	0.0	9.74091124276494	0.0	39.230763195267194	8.356396989023036	15.512694555044211	0.0	0.0	20.379133397731394	16.7475760674905	14.60805137359507	0.0	5.173391385682535	12.796200040435993	4.675212955950144	0.0	4.69361930617042	16.87046184576349	6.394287088143969	9.866311479453406	11.252872295653466	10.6128721403616	19.19430006065399	10.065303690342944	7.035812284528249	10.6128721403616	27.845018340585412	0.0	9.321992818336733	44.83125515559435	0.0	20.515513831559424	31.312102336300327	8.007174428287746	39.714794820131694	45.33639605875597	8.556310792588182	0.0	0.0	0.0	51.750548555814696	53.46095532588729	79.51788834416189
2R_18715	0.0	0.0	0.0	0.0	0.0	0.0	0.0	0.0	0.0	0.0	0.0	0.0	0.0	0.0	0.0	0.0	0.0	0.0	0.0	0.0	0.0	0.0	0.0	0.0	0.0	0.0	0.0	0.0	0.0	0.0	0.0	0.0	0.0	0.0	0.0	0.0	0.0	0.0	0.0	0.0	0.0	0.0	0.0	0.0	0.0	0.0	0.0	0.0	0.0
2R_18716	0.0	0.0	0.0	0.0	0.0	0.0	0.0	0.0	0.0	0.0	0.0	0.0	0.0	0.0	0.0	0.0	0.0	0.0	25.92258479277486	0.0	0.0	0.0	23.518565555649634	0.0	0.0	0.0	0.0	0.0	0.0	0.0	17.627357659086904	0.0	0.0	0.0	46.71020057360126	0.0	0.0	0.0	52.299066984645	40.121970791205264	66.33367163505868	0.0	0.0	0.0	0.0	0.0	64.82730007260658	53.575925122287046	53.12592970376981
2R_18717	29.143303451732862	12.44513252199366	0.0	36.07233585509021	0.0	0.0	0.0	5.7678076736066854	0.0	46.45879453365824	9.896012698563496	0.0	23.617993131887598	0.0	0.0	6.611071958873844	8.649748335572177	0.0	0.0	15.153822665421023	27.682963627354088	11.776163396622362	5.558390334626215	39.95748523570921	7.572395890915094	17.52617973097314	6.663073049268762	0.0	11.365366999065767	0.0	0.0	25.136459554808166	21.983529939369426	0.0	11.039513731499156	35.39409555697919	0.0	0.0	24.720778803415424	18.964895977545563	31.35467070932888	35.79290226748036	70.92931589688094	51.86318491818583	0.0	0.0	40.856849855162466	82.304057779981	81.61276875712541
2R_18718	0.0	0.0	0.0	0.0	0.0	0.0	0.0	0.0	0.0	0.0	0.0	0.0	0.0	0.0	0.0	0.0	0.0	0.0	0.0	0.0	0.0	0.0	0.0	0.0	0.0	0.0	0.0	0.0	0.0	0.0	0.0	0.0	0.0	0.0	0.0	0.0	0.0	0.0	0.0	0.0	0.0	0.0	0.0	0.0	0.0	0.0	0.0	0.0	0.0
2R_18719	0.0	0.0	0.0	0.0	0.0	0.0	0.0	0.0	0.0	0.0	0.0	0.0	0.0	0.0	0.0	520.2913631633716	0.0	0.0	0.0	0.0	0.0	0.0	0.0	0.0	0.0	0.0	0.0	0.0	0.0	0.0	0.0	0.0	0.0	0.0	0.0	0.0	0.0	0.0	0.0	0.0	0.0	0.0	0.0	0.0	0.0	0.0	0.0	0.0	0.0
2R_18720	0.0	0.0	0.0	0.0	0.0	0.0	0.0	0.0	0.0	0.0	0.0	0.0	0.0	0.0	0.0	0.0	0.0	0.0	0.0	0.0	0.0	0.0	0.0	0.0	0.0	0.0	0.0	0.0	0.0	0.0	0.0	0.0	0.0	0.0	0.0	0.0	0.0	0.0	0.0	0.0	0.0	0.0	0.0	0.0	0.0	0.0	0.0	0.0	0.0
2R_18721	0.0	0.0	0.0	0.0	0.0	0.0	0.0	0.0	0.0	0.0	0.0	0.0	0.0	0.0	0.0	0.0	0.0	0.0	0.0	0.0	0.0	0.0	0.0	0.0	0.0	0.0	0.0	0.0	0.0	0.0	0.0	0.0	0.0	0.0	0.0	0.0	0.0	0.0	0.0	0.0	0.0	0.0	0.0	0.0	0.0	0.0	0.0	0.0	0.0
2R_18722	0.0	0.0	0.0	0.0	0.0	0.0	0.0	12.516354703479214	0.0	0.0	0.0	0.0	0.0	0.0	26.185687950393834	14.346269204872378	0.0	14.451535331113577	8.863236712235521	0.0	4.004869921824939	17.03647167856948	16.08254850496629	0.0	0.0	16.903313049357674	4.819704494278047	9.091173561412695	16.44217615489845	8.622116764154066	24.108003857280615	9.091173561412695	15.901689395481377	48.8892365456821	0.0	0.0	0.0	35.14790237318637	26.82249942778668	48.013608428446005	28.350328410204305	25.890637945318975	21.988460455952715	37.51500600240096	0.0	0.0	14.776811045961795	45.795597760778456	81.73971169495466
2R_18723	19.00230307913319	8.114597593048062	0.0	11.76011943577299	0.0	0.0	12.083136814538753	11.282347901727743	0.0	0.0	0.0	15.971092322895558	0.0	10.808876898241449	0.0	0.0	11.27978780463182	0.0	3.994698236500516	4.9403721779976575	0.0	3.8392048853114322	7.248472565618609	13.026736073116464	4.937427975269411	0.0	8.689044722078732	16.389721350152467	0.0	0.0	27.163948008203512	8.194860675076233	0.0	0.0	7.198092217638637	11.539002983986173	0.0	15.841308111858643	16.118685102144106	18.548516736944936	40.888360974717195	81.68313943311901	19.820584072971464	33.81634343878396	0.0	0.0	33.29985587822376	24.76832329597032	12.280144479993188
2R_18724	0.0	0.0	0.0	0.0	0.0	0.0	0.0	14.229669715136241	0.0	0.0	0.0	45.32235525172792	0.0	0.0	0.0	32.620148160712944	0.0	0.0	0.0	37.3857631275434	0.0	0.0	0.0	0.0	18.681741586677674	0.0	0.0	0.0	28.039322345657553	0.0	61.66812271956422	0.0	0.0	0.0	27.235414754513588	0.0	0.0	0.0	0.0	0.0	58.015969862637526	0.0	24.998375105618134	0.0	0.0	0.0	0.0	15.619313593644812	15.48812370674167
2R_18725	0.0	0.0	7.656381594058648	0.0	0.0	0.0	10.511240457764522	9.81462624676424	0.0	0.0	0.0	10.420058612829697	0.0	0.0	20.5333538666872	16.87431448097421	29.4371975787905	0.0	5.21254137454716	6.446518074425051	0.0	0.0	9.458277174812608	0.0	12.885352575459846	24.852438645542097	5.669014583540017	0.0	9.669777111637577	20.282947112215407	0.0	0.0	0.0	57.50431282346176	46.962688144269386	0.0	0.0	0.0	10.51635292880429	48.40661557079467	46.68456241559264	0.0	17.2421225052804	44.1257584114727	0.0	0.0	26.071087164334752	32.31931483052559	53.41309689135777
2R_18726	9.015636720327738	0.0	11.13546065173624	16.738754904455185	26.5595784463709	0.0	0.0	3.568604276044388	0.0	14.37227645361204	6.122768863026314	0.0	0.0	5.128268245352763	0.0	12.271022716117253	0.0	0.0	3.7905666442265127	9.375832105099327	13.702196462092873	7.286038202155502	3.4390355293638613	49.444246667457776	0.0	10.843634786380395	0.0	23.328294421738235	14.063748157648991	0.0	46.396535725332505	0.0	6.800722508759331	0.0	20.490795534645834	0.0	0.0	0.0	15.295010155886745	35.201351731906506	24.24933750809928	22.145451324297987	25.07698634808863	0.0	0.0	0.0	37.91785475944913	19.585538664987013	54.37889974395306
2R_18727	0.0	0.0	0.0	0.0	0.0	0.0	11.644188531056505	0.0	0.0	0.0	18.654280224597535	5.771589351417647	0.0	0.0	0.0	6.231034289381694	0.0	37.66052800060257	5.774372181384579	7.1413523578960145	5.218321526880878	11.099210291187783	0.0	0.0	7.137096486407399	0.0	12.560092191076683	0.0	0.0	0.0	7.853146166683027	0.0	0.0	63.70238246910435	20.809813908239125	0.0	0.0	22.89875316289028	23.29970409375801	53.6240950933953	22.164184893630384	50.6030193134857	28.65083230667851	0.0	0.0	0.0	9.627048154494869	29.83569482857902	11.834039431019384
2R_18728	0.0	0.0	0.0	0.0	0.0	0.0	0.0	12.351740514635267	0.0	0.0	0.0	0.0	0.0	0.0	25.841295682565523	14.15758811328902	9.261703319857554	21.39220468061438	0.0	0.0	0.0	6.304653464722311	0.0	0.0	40.54065010986516	12.510751427007584	0.0	13.457410659614983	0.0	0.0	8.921601427456228	0.0	11.769413647812064	0.0	0.0	0.0	0.0	26.01422978369168	26.46973186161624	30.459945172098696	33.57296033774398	19.162594615310912	10.849634909785285	0.0	0.0	0.0	43.74740249797668	67.7899460730979	13.44411282299481
2R_18729	11.798240646354815	10.076460179844663	0.0	7.301679094124486	0.0	0.0	0.0	0.0	0.0	0.0	0.0	0.0	0.0	0.0	9.770242966402089	10.7055836041846	0.0	0.0	19.841978483358535	6.134803723089684	0.0	14.302223137564502	4.500466248303324	16.17620415663742	0.0	9.46029043091623	5.394895565611641	10.1761284308817	18.404411169269054	9.651093661933771	6.746272684341902	40.7045137235268	0.0	0.0	26.815115144104425	0.0	0.0	19.67125400310019	20.015692302765366	23.032983231988208	38.08044112382998	14.490233582565352	8.20419923733764	0.0	0.0	0.0	66.16119513582895	30.75654960723886	25.415182420013338
2R_18730	0.0	4.860704364669484	7.029432232758561	3.522199543170719	0.0	0.0	9.650518534424002	2.2527367936121396	0.0	18.145444812897782	3.865092800878149	14.35020478938085	0.0	3.2372988625750447	14.138971955349128	5.164182264648848	0.0	0.0	0.0	2.959319711584701	8.649724019742994	6.899136917971562	6.512833538487589	0.0	5.915112224466679	9.126950172556402	26.024012356201066	9.817565096592569	4.438979567377051	0.0	6.5085628279705485	4.908782548296284	4.29306155391656	0.0	21.558554110892892	48.3836407998507	0.0	37.95624593749555	33.793243282385994	33.33209881115514	27.55398667917822	34.94914898822214	47.490709629928645	0.0	0.0	91.90331770976933	39.89372312160405	37.09102508466027	34.327523808589724
2R_18731	0.0	0.0	39.12791698621132	0.0	0.0	0.0	0.0	0.0	0.0	0.0	0.0	26.625840378086934	0.0	0.0	52.46782410686646	0.0	0.0	86.86889745995343	0.0	32.94491281128824	0.0	0.0	24.168249687021163	0.0	0.0	0.0	0.0	0.0	0.0	0.0	36.228602481659266	109.29499264991175	0.0	0.0	0.0	76.94793702580833	0.0	0.0	0.0	41.230312525768944	0.0	233.4448681036495	44.05790971653141	0.0	0.0	0.0	0.0	0.0	0.0
2R_18732	0.0	0.0	0.0	0.0	0.0	0.0	0.0	0.0	0.0	0.0	0.0	0.0	0.0	0.0	0.0	0.0	0.0	0.0	0.0	0.0	0.0	0.0	0.0	0.0	0.0	0.0	0.0	0.0	0.0	0.0	0.0	0.0	0.0	0.0	0.0	0.0	0.0	0.0	0.0	0.0	0.0	0.0	0.0	0.0	0.0	0.0	0.0	0.0	0.0
2R_18733	0.0	0.0	0.0	0.0	0.0	0.0	0.0	0.0	0.0	0.0	0.0	0.0	0.0	0.0	0.0	0.0	0.0	0.0	0.0	0.0	0.0	0.0	0.0	0.0	0.0	0.0	0.0	0.0	0.0	0.0	0.0	0.0	0.0	0.0	0.0	0.0	0.0	0.0	0.0	0.0	0.0	0.0	0.0	0.0	0.0	0.0	0.0	0.0	0.0
2R_18734	0.0	0.0	0.0	0.0	0.0	0.0	0.0	0.0	0.0	0.0	0.0	0.0	0.0	0.0	0.0	289.05075731298416	0.0	0.0	0.0	0.0	0.0	0.0	0.0	0.0	0.0	0.0	0.0	0.0	0.0	0.0	0.0	0.0	0.0	0.0	0.0	0.0	0.0	0.0	0.0	0.0	0.0	0.0	0.0	0.0	0.0	0.0	0.0	0.0	0.0
2R_18735	0.0	0.0	0.0	0.0	0.0	0.0	0.0	0.0	0.0	0.0	0.0	0.0	0.0	0.0	0.0	0.0	0.0	0.0	0.0	0.0	0.0	0.0	0.0	0.0	0.0	0.0	275.99149946181655	0.0	0.0	0.0	0.0	0.0	0.0	0.0	0.0	0.0	0.0	0.0	0.0	0.0	0.0	0.0	0.0	0.0	0.0	0.0	0.0	262.24005454593134	0.0
2R_18736	0.0	0.0	9.87747974128905	0.0	0.0	0.0	6.780263196256752	0.0	0.0	0.0	0.0	6.721446455277175	0.0	0.0	0.0	14.513008735379959	18.988429400544778	0.0	0.0	0.0	0.0	0.0	0.0	0.0	0.0	12.824828868689783	7.313582273046744	0.0	0.0	13.083490989399756	9.14557468504927	27.590507210089296	12.064880099221574	74.18617763138371	0.0	19.424793028830276	0.0	26.667306682027036	13.56712197928029	20.81641999208976	25.811847121591867	19.643663936197377	22.244021363158115	0.0	0.0	0.0	56.05707956069188	20.847535717040564	20.672432897282814
2R_18737	0.0	0.0	0.0	0.0	0.0	0.0	0.0	0.0	0.0	0.0	0.0	0.0	0.0	0.0	0.0	0.0	0.0	0.0	0.0	0.0	0.0	0.0	0.0	0.0	0.0	0.0	0.0	0.0	0.0	0.0	0.0	0.0	0.0	0.0	0.0	0.0	0.0	0.0	0.0	0.0	0.0	0.0	0.0	0.0	0.0	0.0	365.39023677287344	0.0	0.0
2R_18738	0.0	0.0	0.0	6.29745526130346	0.0	0.0	4.313619087591918	4.027741472163675	0.0	0.0	27.6421011313912	4.276199741289916	0.0	0.0	0.0	4.616604819550767	6.040241295559276	41.85431350554988	4.278261554087066	0.0	11.598842435524933	8.223461040942146	3.8815023898410215	0.0	5.287910883895456	8.159185713265817	0.0	0.0	7.93659612090928	0.0	5.818435713558411	8.77657216931412	7.675704552920913	94.39483471464442	15.418096373895004	12.358098138128936	0.0	0.0	8.63143430270095	26.486908845303212	21.895408915919987	12.497344314333203	35.37924427103897	0.0	0.0	0.0	14.265457336296745	22.105417197749315	56.99134783660844
2R_18739	18.692567087623278	0.0	5.7719258145918895	0.0	0.0	0.0	7.924121779488331	7.398964366957557	0.0	0.0	0.0	11.783073614752409	15.148623141642656	5.316346542859588	7.739752374362534	16.96141363205775	5.5479640913572155	0.0	3.9295849808118364	0.0	3.551180501178104	11.32987847572347	10.695484580319881	0.0	4.856948301670887	14.988430804972412	4.2737070006312265	0.0	0.0	15.290730300569885	0.0	0.0	7.050137759691824	43.350847075551854	7.080763901132709	45.40367270308495	0.0	31.16619216139101	23.783927772968138	24.328236567772382	45.249619526115815	45.91526338142957	45.49419039188696	33.26513979674999	0.0	0.0	19.654242564800036	16.24306776323617	16.106638834394758
2R_18740	0.0	0.0	0.0	0.0	0.0	0.0	0.0	4.503238729294108	0.0	0.0	0.0	4.781028877414419	0.0	6.471386119135629	9.421305717602014	0.0	20.2599760121884	0.0	4.783334098666789	0.0	0.0	0.0	0.0	0.0	17.736534423066008	4.561211457763181	0.0	9.812695272635926	0.0	0.0	13.010668748373666	9.812695272635926	8.581864118196298	0.0	25.857432460386413	0.0	0.0	37.937418434550366	19.300846149095175	14.806917791992419	36.72042536940748	41.91817572099262	0.0	0.0	0.0	0.0	0.0	19.77206760465355	14.704498400150573
2R_18741	0.0	0.0	0.0	0.0	0.0	0.0	0.0	0.0	0.0	0.0	0.0	0.0	0.0	0.0	0.0	0.0	0.0	0.0	0.0	0.0	0.0	0.0	0.0	0.0	0.0	0.0	0.0	0.0	0.0	0.0	0.0	0.0	0.0	0.0	0.0	0.0	0.0	869.1117677733357	0.0	0.0	0.0	0.0	0.0	0.0	0.0	0.0	0.0	0.0	0.0
2R_18742	0.0	0.0	0.0	0.0	0.0	0.0	0.0	0.0	0.0	0.0	0.0	0.0	0.0	0.0	0.0	0.0	0.0	0.0	0.0	34.87151589966767	0.0	0.0	0.0	0.0	0.0	0.0	61.33144432484813	0.0	0.0	0.0	0.0	0.0	0.0	0.0	0.0	0.0	0.0	0.0	56.88670443943841	0.0	0.0	0.0	0.0	0.0	0.0	0.0	0.0	0.0	28.893049488015162
2R_18743	6.2022119568723	0.0	3.8302612084933747	0.0	18.271381170245423	0.0	7.887693961681057	9.819934319369306	0.0	9.88725562411818	4.212094101551904	5.212847061583273	0.0	3.5279379167597162	0.0	5.6278135550391735	0.0	0.0	2.607680244162317	6.450004563378229	7.069710884173392	0.0	9.463392522121863	0.0	0.0	0.0	2.8360402865194785	10.698968993852906	0.0	0.0	14.185780528243004	10.698968993852906	0.0	0.0	4.698808711027493	7.532491401661066	0.0	31.022918698236968	26.30510129568407	24.21639773011632	6.6728301374369465	7.617364544214993	0.0	66.22443460888952	0.0	0.0	13.04259363277969	8.084198544682579	13.36049611263005
2R_18744	0.0	6.902268706701206	0.0	5.001572994706835	0.0	0.0	0.0	9.596753993929095	0.0	0.0	5.48848625353733	3.3962488431527382	0.0	0.0	0.0	7.33321160202074	14.391864566797683	11.080528851481024	0.0	4.202275700382786	0.0	6.531247775293727	9.248315419346367	0.0	0.0	3.2400994710537616	3.6954464339496234	6.970540405085985	0.0	0.0	0.0	0.0	0.0	0.0	0.0	0.0	0.0	0.0	20.565806467534816	10.51823335752527	4.3474499380271014	9.925656830340749	0.0	0.0	0.0	0.0	11.32992982241468	7.0226371196232495	3.4818262596551044
2R_18745	0.0	0.0	0.0	5.019258896385431	0.0	0.0	0.0	0.0	0.0	0.0	11.01578782711382	6.816516419283926	0.0	0.0	0.0	3.67957116805779	14.442755177005592	11.119710353784706	3.4099015356832556	8.434270465124714	3.0815406470619053	0.0	3.0936726968534876	0.0	0.0	6.503113365523745	0.0	6.995188709205808	6.325702848843535	0.0	9.274932177058455	0.0	12.235529039804623	0.0	12.288680773252949	0.0	0.0	13.52224815488924	13.75901903697874	15.833139817180012	13.088468448501676	19.92150925354105	5.639661710531956	0.0	0.0	0.0	22.73998644696808	17.618674103156632	10.48241470109744
2R_18746	9.270727492527794	0.0	5.7252651370284955	0.0	0.0	0.0	0.0	0.0	0.0	0.0	0.0	0.0	0.0	0.0	7.677183640535836	4.2060740756941914	0.0	0.0	0.0	0.0	0.0	0.0	0.0	0.0	0.0	3.716815803900798	0.0	0.0	7.2308357544581705	0.0	5.301032376055236	23.988351256629784	6.993143921699166	0.0	0.0	22.51831301806194	0.0	15.45712117301001	7.863885577319295	6.032891323495698	4.9870909151660925	22.772040488687985	25.78652112754142	0.0	0.0	0.0	6.498452068717231	4.027939398846156	7.988215784075332
2R_18747	0.0	0.0	0.0	0.0	0.0	0.0	7.272174587458626	3.39511192156205	0.0	0.0	0.0	0.0	0.0	4.878950791390213	14.205947888321361	0.0	5.091512296256771	0.0	10.818849898555252	0.0	3.2590115743796066	0.0	3.271842328609447	0.0	0.0	3.4388191095177914	0.0	0.0	0.0	7.016352310695306	9.809090574690094	14.796105960833227	0.0	0.0	6.498202921981926	10.417035603344285	0.0	14.301016373233645	21.827134912065752	27.908326728362674	9.228169726343241	0.0	11.928917963638273	0.0	0.0	0.0	0.0	3.7266724281022405	11.086113977076872
2R_18748	0.0	0.0	0.0	0.0	0.0	0.0	0.0	0.0	0.0	0.0	0.0	0.0	0.0	9.592878247189287	0.0	0.0	20.02162335322148	0.0	7.090589369788416	8.769160615945841	6.407791874919902	0.0	0.0	46.244913059563444	0.0	13.522650439486139	0.0	0.0	0.0	0.0	0.0	14.545877698260313	12.721351516385102	0.0	12.776613686308579	0.0	0.0	0.0	0.0	0.0	0.0	0.0	11.727178909841449	0.0	0.0	0.0	0.0	21.981886925173658	7.265752150662636
2R_18749	0.0	0.0	0.0	0.0	0.0	0.0	0.0	0.0	0.0	0.0	22.906358805204327	4.724781478856603	0.0	0.0	0.0	0.0	6.673874451073827	0.0	9.454119159717889	0.0	0.0	22.715295571425973	0.0	15.414971019854482	0.0	4.5075501464953796	10.282036254459832	0.0	0.0	0.0	6.428801028608165	0.0	0.0	0.0	8.517742457539054	13.654486864383635	0.0	18.745547932366062	0.0	14.632718759145448	0.0	13.808340237503453	23.454357819682897	0.0	0.0	0.0	7.880965891179623	4.884863761149701	0.0
2R_18750	11.78611501362475	5.033052052830941	0.0	7.29417479906372	0.0	0.0	2.498175083101794	2.332612866972488	0.0	0.0	0.0	2.4765041667182603	0.0	3.3520848962429164	0.0	0.0	10.494376063867373	0.0	0.0	3.0642493416460295	0.0	0.0	8.991681795171287	0.0	0.0	7.08792571853847	10.778701931705067	5.082834961365372	4.5963740124690435	0.0	3.3696696038953378	0.0	0.0	0.0	4.4645926550307475	0.0	0.0	19.65103688696134	0.0	3.834885183537605	0.0	0.0	4.09788368894768	0.0	0.0	0.0	0.0	7.681234896771884	5.0778123971742986
2R_18751	12.965392773608682	11.073283544159425	0.0	0.0	0.0	0.0	0.0	7.698018042614688	99.17388156655062	0.0	4.402578854589864	0.0	0.0	0.0	0.0	2.941160899736413	0.0	0.0	5.451216248113198	6.741694990212744	2.463142156554852	7.858542051844374	0.0	8.888225234738027	0.0	7.797118964542602	0.0	0.0	0.0	0.0	0.0	11.182811571302446	9.780123268673677	0.0	4.911304299994253	15.746270889396616	0.0	32.42587714699839	5.498940903981893	4.218590484547303	6.974597469825275	7.961846829990684	0.0	46.146214279946	0.0	0.0	22.720704378188852	14.082987666401063	5.585880681119947
2R_18752	0.0	0.0	0.0	3.9038680305220015	0.0	0.0	0.0	0.0	0.0	0.0	12.851752464966122	0.0	10.224070734210969	0.0	0.0	2.86188868626717	7.488836017706604	0.0	2.6521456388647544	6.559988139541444	4.793507673207407	0.0	0.0	0.0	6.55607873063826	10.115954124148045	2.884399609336917	0.0	4.9199911046560825	0.0	0.0	0.0	4.758261293257354	0.0	0.0	0.0	0.0	0.0	10.701459250983465	12.31466430225112	16.966533173983656	0.0	4.386403552635965	0.0	0.0	0.0	13.264992094064711	16.444095829612856	24.458967635894023
2R_18753	6.958671060835486	0.0	0.0	0.0	0.0	0.0	0.0	0.0	0.0	0.0	0.0	0.0	0.0	7.91645292243776	0.0	0.0	0.0	9.540819441900226	0.0	0.0	0.0	0.0	0.0	9.540819441900226	7.232373259890993	0.0	0.0	12.003879653904141	10.855028917797036	0.0	7.957981855801369	6.0019398269520705	0.0	0.0	5.271903705515676	8.451199394218026	0.0	11.602220200857635	5.902685958218427	22.641646138240837	7.486688667549097	8.546424176124708	9.677769003267215	0.0	0.0	0.0	14.633346861049542	12.093594748477415	11.992018112744155
2R_18754	0.0	0.0	80.47901107391193	0.0	0.0	0.0	0.0	0.0	0.0	0.0	0.0	0.0	0.0	0.0	107.91677458344125	0.0	0.0	0.0	0.0	0.0	0.0	0.0	0.0	0.0	0.0	0.0	0.0	0.0	0.0	0.0	0.0	0.0	0.0	0.0	0.0	0.0	0.0	0.0	0.0	0.0	0.0	0.0	0.0	0.0	0.0	0.0	0.0	0.0	0.0
2R_18755	0.0	0.0	0.0	4.050931552219748	0.0	0.0	8.32439847896591	2.590904474388391	0.0	0.0	0.0	0.0	10.609224083787407	0.0	10.84095452436396	0.0	0.0	8.974469429367335	5.50411046969877	0.0	0.0	5.289863352249885	4.993668028939305	8.974469429367335	0.0	5.248517293864483	0.0	0.0	0.0	0.0	3.742795119395164	0.0	0.0	0.0	14.87687894981136	23.84859007135498	0.0	0.0	16.656894621821863	4.259524296326586	0.0	8.039102193067079	0.0	0.0	0.0	0.0	9.176467133565314	11.375710128704783	5.640081578139946
2R_18756	0.0	7.699936552522807	0.0	5.57958496815173	0.0	0.0	3.821893641286236	3.568604276044388	0.0	0.0	6.122768863026314	0.0	0.0	5.128268245352763	0.0	0.0	0.0	12.361061666864444	18.95283322113256	4.687916052549664	0.0	3.643019101077751	3.4390355293638613	0.0	9.370244600865062	0.0	0.0	15.552196281158826	0.0	0.0	5.155170636148057	0.0	0.0	0.0	13.66053035643056	0.0	0.0	0.0	7.647505077943372	35.201351731906506	9.699735003239713	0.0	25.07698634808863	32.088307020921576	0.0	0.0	12.639284919816378	0.0	7.7684142491361525
2R_18757	0.0	6.140639056306591	0.0	0.0	0.0	0.0	6.095860453562497	2.845933943027249	54.996425232359904	0.0	4.882860184181487	3.0214903501151946	0.0	0.0	0.0	3.2620148160712947	0.0	0.0	3.022947192135501	0.0	2.731848573633564	5.810558365606143	2.7426038829785777	9.85784980580036	7.472696634671071	2.8825712535581745	0.0	0.0	0.0	0.0	0.0	12.402754651808168	0.0	0.0	10.894165901805437	8.732022947756308	0.0	0.0	0.0	9.357600711177655	15.47092529670334	8.830411938716942	9.999350042247256	0.0	0.0	0.0	5.039865334798255	6.247725437457926	6.195249482696669
2R_18758	0.0	0.0	0.0	0.0	0.0	0.0	0.0	0.0	0.0	0.0	0.0	0.0	0.0	0.0	0.0	0.0	0.0	0.0	0.0	0.0	4.153764037126343	0.0	4.170117438847313	0.0	0.0	0.0	0.0	0.0	8.52673386869853	8.942672106196019	0.0	0.0	16.492886618001656	0.0	0.0	0.0	0.0	0.0	0.0	7.114095869555938	5.880868886616259	26.853206944239314	7.601984422013523	0.0	0.0	0.0	15.326187243094786	4.749819863081693	4.709925131030118
2R_18759	6.741851797917038	0.0	4.16352320664565	12.51716416135626	0.0	0.0	2.8579945395156328	0.0	51.56925234897944	0.0	0.0	0.0	0.0	0.0	5.582995980801193	3.058738172624171	4.00197057030882	0.0	0.0	3.5056021274798193	0.0	5.448465957167429	5.143389998060941	0.0	3.503512972457483	0.0	0.0	0.0	0.0	0.0	3.8550129624810867	0.0	5.085549107079288	0.0	5.107640979829416	0.0	0.0	0.0	5.718769229361534	8.774469802662173	3.6267086784599982	0.0	18.75245539962889	0.0	0.0	0.0	9.45159930511842	14.645976003447078	2.904592276572953
2R_18760	0.0	0.0	10.507645362765949	0.0	0.0	0.0	0.0	6.734814004641635	0.0	0.0	0.0	7.150262772156877	27.577686342426617	0.0	0.0	0.0	0.0	0.0	0.0	0.0	6.464834532560139	0.0	0.0	0.0	0.0	6.821515058494492	0.0	0.0	0.0	0.0	0.0	0.0	0.0	0.0	0.0	0.0	0.0	28.368633369456063	0.0	11.072235262854864	9.152865670712844	0.0	0.0	60.55834796826743	0.0	0.0	11.92668428635492	0.0	0.0
2R_18761	0.0	0.0	0.0	0.0	0.0	0.0	0.0	0.0	0.0	0.0	0.0	0.0	0.0	0.0	0.0	0.0	0.0	0.0	0.0	0.0	0.0	0.0	0.0	0.0	0.0	0.0	0.0	0.0	0.0	0.0	0.0	0.0	0.0	0.0	0.0	0.0	0.0	0.0	0.0	0.0	0.0	0.0	0.0	0.0	0.0	0.0	0.0	0.0	0.0
2R_18762	0.0	0.0	0.0	0.0	0.0	0.0	0.0	0.0	0.0	0.0	0.0	0.0	0.0	0.0	0.0	37.97747176374975	0.0	0.0	0.0	0.0	0.0	0.0	0.0	0.0	0.0	0.0	38.276193356018354	0.0	0.0	0.0	0.0	0.0	0.0	0.0	0.0	101.66114307789276	0.0	0.0	0.0	0.0	0.0	0.0	0.0	0.0	0.0	0.0	0.0	36.36905865965471	0.0
2R_18763	0.0	0.0	0.0	0.0	0.0	0.0	0.0	0.0	0.0	0.0	3.717499758362516	4.600741869626478	0.0	3.1136788582762365	0.0	4.966981987239823	6.498665336606495	7.505141021599796	11.507400409203159	0.0	4.159712147919364	4.423790259256228	0.0	7.505141021599796	11.37847363465428	0.0	7.50907659633582	0.0	0.0	0.0	0.0	4.721335004685925	8.258252058369326	0.0	4.147063153551234	6.648007924425446	0.0	9.126710687834551	0.0	3.5621415595055748	2.9446450892890006	0.0	3.806435159280279	0.0	0.0	0.0	15.348134050602798	4.756621514436941	9.433339307781562
2R_18764	0.0	5.850847846361416	4.230676806752837	0.0	0.0	0.0	2.9040912256368525	0.0	0.0	0.0	0.0	11.515596435922903	0.0	0.0	0.0	0.0	0.0	0.0	0.0	0.0	0.0	11.072688880695098	2.6131739506277367	0.0	0.0	2.7465359315563247	0.0	0.0	0.0	0.0	3.9171905909082003	0.0	5.167574092677341	0.0	20.760089143822782	0.0	0.0	11.422018453413012	5.811007442738332	0.0	11.055611939176446	0.0	4.763728589421855	48.76502572355107	0.0	0.0	0.0	5.952880569143005	5.902881078196646
2R_18765	0.0	0.0	0.0	0.0	0.0	0.0	0.0	0.0	0.0	0.0	0.0	0.0	0.0	0.0	0.0	0.0	0.0	0.0	0.0	0.0	0.0	0.0	0.0	0.0	0.0	0.0	0.0	0.0	0.0	0.0	0.0	0.0	0.0	62.285116348597334	40.69366419995239	16.30863770687507	0.0	0.0	0.0	8.738508860847984	0.0	49.477191014942115	0.0	95.5885867227453	0.0	0.0	0.0	0.0	0.0
2R_18766	0.0	0.0	0.0	0.0	0.0	0.0	0.0	0.0	0.0	0.0	0.0	0.0	0.0	0.0	0.0	0.0	0.0	0.0	0.0	0.0	0.0	0.0	0.0	0.0	0.0	0.0	0.0	0.0	0.0	0.0	0.0	0.0	0.0	0.0	0.0	0.0	0.0	0.0	0.0	0.0	0.0	0.0	0.0	0.0	0.0	0.0	0.0	0.0	0.0
2R_18767	42.95089853279731	0.0	0.0	0.0	0.0	0.0	0.0	0.0	0.0	0.0	0.0	0.0	0.0	0.0	0.0	0.0	0.0	0.0	0.0	0.0	0.0	17.35550672872996	0.0	0.0	0.0	17.21985449222954	0.0	0.0	0.0	0.0	0.0	0.0	0.0	0.0	0.0	0.0	0.0	0.0	0.0	0.0	0.0	0.0	0.0	0.0	0.0	0.0	0.0	0.0	0.0
2R_18768	0.0	9.068814161860196	6.557549050466898	6.571511184712037	0.0	0.0	0.0	0.0	0.0	16.92734782314307	0.0	4.462293618920125	0.0	12.079920755719842	0.0	4.81751262188307	6.303103648236392	0.0	0.0	0.0	0.0	4.290666941269351	0.0	0.0	0.0	0.0	0.0	0.0	0.0	0.0	0.0	0.0	0.0	0.0	0.0	12.895904260806768	0.0	0.0	18.014123072488832	20.729684908789388	5.712066168574497	0.0	14.76755862720775	0.0	0.0	0.0	14.88626890556151	0.0	13.724198506807204
2R_18769	0.0	0.0	7.91302008324497	0.0	0.0	0.0	5.431786270073845	0.0	0.0	0.0	0.0	0.0	0.0	0.0	0.0	0.0	0.0	0.0	5.387263431794551	0.0	0.0	0.0	4.887657199274671	0.0	0.0	0.0	5.859037418742474	11.051616575214538	9.993903718731573	10.481411217206285	7.32667826724059	0.0	0.0	0.0	9.707371292390876	0.0	0.0	0.0	0.0	0.0	0.0	0.0	8.91003537284043	0.0	0.0	0.0	0.0	16.701321909629147	5.520348002738092
2R_18770	0.0	0.0	0.0	0.0	0.0	0.0	9.330995607900368	8.712600075102612	0.0	0.0	0.0	0.0	11.892105306970915	0.0	6.075928447436231	9.986398525208665	0.0	0.0	3.084837345781269	3.8151178623436803	0.0	0.0	0.0	0.0	0.0	0.0	0.0	6.328340905193226	5.72267679351552	6.001831759052863	4.1953787902625255	0.0	5.534561120372277	0.0	0.0	8.910797569847286	0.0	0.0	18.67106805977729	4.774591533694292	3.9469171222395754	18.02240184549395	10.20407122033549	0.0	0.0	0.0	10.286097516318895	3.187818961210937	9.483131405855264
2R_18771	0.0	0.0	0.0	0.0	0.0	0.0	3.232346217896337	0.0	0.0	0.0	5.17829919798502	0.0	0.0	0.0	0.0	6.918768127172493	4.526164853786771	0.0	0.0	11.894340197160583	5.794279886895656	0.0	2.9085460062173083	0.0	7.924834529455024	0.0	0.0	6.576593640170886	0.0	6.237275957047622	8.719916288803628	0.0	0.0	0.0	5.776660443277816	0.0	0.0	0.0	6.467836741452106	9.92378532867577	4.101749642327431	9.364698831285587	5.302181953917676	27.13851498046027	0.0	0.0	16.034411986043647	3.312873029503122	3.2850475149272556
2R_18772	0.0	0.0	0.0	0.0	0.0	0.0	0.0	47.781733043457486	0.0	0.0	0.0	0.0	0.0	0.0	0.0	0.0	0.0	0.0	0.0	0.0	0.0	0.0	0.0	0.0	0.0	0.0	0.0	0.0	0.0	0.0	0.0	0.0	0.0	0.0	0.0	0.0	0.0	0.0	0.0	0.0	0.0	0.0	0.0	0.0	0.0	0.0	0.0	0.0	0.0
2R_18773	0.0	0.0	0.0	0.0	0.0	0.0	0.0	7.635432530073105	0.0	0.0	0.0	8.106437524699302	15.632767531367147	0.0	0.0	13.127620601262528	0.0	0.0	0.0	5.015163346377773	0.0	0.0	0.0	13.223944861439504	0.0	0.0	4.410293094848204	0.0	0.0	0.0	0.0	8.318920803042063	0.0	0.0	0.0	11.7136893201609	0.0	0.0	0.0	18.829318504198937	0.0	0.0	13.413762251795095	0.0	0.0	155.74868392362086	0.0	4.190547549514462	0.0
2R_18774	0.0	0.0	5.5028383640281655	5.5145548403177935	0.0	0.0	0.0	3.527012151614966	0.0	14.204767404036144	0.0	3.74458205783507	0.0	10.136996438366301	0.0	0.0	0.0	0.0	3.7463875458089535	0.0	0.0	3.6005596709952594	6.797907060374252	0.0	4.630517145415834	3.572417365520814	4.074466581021379	0.0	0.0	0.0	10.190174124600354	7.685467626120445	0.0	0.0	13.50131671591272	0.0	0.0	0.0	0.0	5.798513261199829	4.793342239363214	0.0	24.784713779929092	0.0	0.0	0.0	6.2459869533824515	11.614361390146144	0.0
2R_18775	0.0	0.0	0.0	0.0	0.0	0.0	0.0	0.0	0.0	0.0	0.0	0.0	0.0	0.0	0.0	0.0	0.0	0.0	0.0	0.0	0.0	0.0	0.0	0.0	0.0	0.0	0.0	0.0	0.0	0.0	0.0	0.0	0.0	0.0	0.0	0.0	0.0	0.0	0.0	0.0	0.0	0.0	0.0	0.0	0.0	0.0	0.0	0.0	0.0
2R_18776	0.0	8.28622613774028	0.0	0.0	0.0	0.0	0.0	0.0	0.0	0.0	0.0	0.0	0.0	11.03749104583539	0.0	0.0	0.0	0.0	0.0	5.044863975332633	3.686377728380316	11.761219026829691	0.0	0.0	0.0	3.8897640858081957	0.0	25.10456049445942	0.0	0.0	5.547696319103492	0.0	7.318544019578568	0.0	14.700672261742529	11.783059730686386	0.0	0.0	8.229802418903526	0.0	10.438293506024461	0.0	13.493200776128909	0.0	0.0	0.0	0.0	0.0	0.0
2R_18777	0.0	0.0	0.0	0.0	0.0	0.0	0.0	0.0	0.0	0.0	0.0	0.0	0.0	0.0	0.0	0.0	0.0	0.0	0.0	0.0	0.0	0.0	0.0	31.135188990597175	11.800941715148868	0.0	10.383838593612902	0.0	0.0	0.0	0.0	0.0	0.0	0.0	0.0	0.0	0.0	0.0	19.262626651770237	0.0	12.215903885268231	0.0	15.791052789489475	0.0	0.0	0.0	15.917990512877655	19.732914995535427	9.78358705435761
2R_18778	0.0	0.0	0.0	0.0	0.0	0.0	0.0	0.0	0.0	0.0	389.40809968847356	0.0	0.0	0.0	0.0	0.0	0.0	0.0	0.0	0.0	0.0	0.0	0.0	0.0	0.0	0.0	0.0	0.0	0.0	0.0	0.0	0.0	0.0	0.0	0.0	0.0	0.0	0.0	0.0	0.0	0.0	0.0	0.0	0.0	0.0	0.0	0.0	0.0	0.0
2R_18779	0.0	0.0	0.0	0.0	0.0	0.0	0.0	0.0	0.0	0.0	0.0	0.0	0.0	0.0	0.0	0.0	0.0	0.0	0.0	0.0	0.0	0.0	0.0	0.0	0.0	0.0	0.0	0.0	0.0	0.0	0.0	0.0	0.0	0.0	0.0	0.0	0.0	0.0	0.0	0.0	0.0	0.0	0.0	0.0	0.0	0.0	0.0	0.0	0.0
2R_18780	0.0	0.0	0.0	0.0	0.0	0.0	9.277573877320785	0.0	0.0	0.0	29.725809136524692	0.0	0.0	0.0	0.0	19.8584489757012	25.98225931334085	0.0	0.0	0.0	0.0	0.0	0.0	0.0	0.0	0.0	0.0	0.0	0.0	0.0	0.0	0.0	0.0	0.0	0.0	0.0	0.0	0.0	0.0	0.0	0.0	26.878830233308246	30.4369528957717	0.0	0.0	0.0	15.34081146756339	0.0	0.0
2R_18781	11.210058561345924	0.0	0.0	13.875331533702834	0.0	0.0	4.75214927831485	0.0	0.0	0.0	0.0	9.421851629391467	0.0	0.0	0.0	0.0	0.0	0.0	0.0	0.0	4.259333797600717	0.0	0.0	0.0	0.0	0.0	0.0	0.0	0.0	0.0	0.0	0.0	16.912060666944026	0.0	16.98552748130955	0.0	0.0	18.690575651039477	0.0	7.294903780219139	0.0	0.0	0.0	0.0	0.0	0.0	0.0	0.0	9.659259946139967
2R_18782	0.0	0.0	0.0	0.0	0.0	0.0	0.0	0.0	0.0	10.993106223087503	0.0	8.69382521064414	0.0	0.0	5.710568949695027	0.0	8.186833361509684	0.0	0.0	0.0	0.0	0.0	7.891376776940767	9.454762742183748	0.0	0.0	3.153240222353888	0.0	0.0	5.6409278649426495	7.886202103644411	0.0	15.605265840905355	0.0	0.0	0.0	0.0	11.497569988582914	0.0	4.487484405991689	0.0	8.469336766237836	4.795238519959221	0.0	0.0	0.0	0.0	0.0	0.0
2R_18783	0.0	0.0	0.0	6.6766059073273745	0.0	0.0	0.0	0.0	0.0	0.0	0.0	0.0	0.0	0.0	0.0	0.0	0.0	0.0	0.0	0.0	0.0	4.35928532132728	4.115195854516304	14.791411514818035	0.0	12.97563823920589	0.0	0.0	0.0	0.0	0.0	0.0	0.0	0.0	0.0	0.0	0.0	17.987261421461323	9.151106734848513	0.0	0.0	13.249771441442636	0.0	0.0	0.0	0.0	15.124337175923264	0.0	0.0
2R_18784	0.0	5.149484382128817	0.0	0.0	0.0	0.0	0.0	0.0	0.0	0.0	0.0	2.5337944839294084	0.0	13.718521993877424	0.0	10.941984503961544	0.0	0.0	0.0	0.0	0.0	4.8726816998642475	0.0	0.0	0.0	9.669192743270846	5.514025751603065	5.20041894575027	0.0	0.0	0.0	15.60125683725081	0.0	0.0	0.0	0.0	0.0	30.158452509484835	0.0	0.0	0.0	7.405103597399328	0.0	0.0	0.0	0.0	0.0	7.858929079452201	7.79292028777696
2R_18785	0.0	12.263338015203269	2.955823445118635	0.0	0.0	0.0	2.028985272001708	0.0	0.0	7.6300232257906995	0.0	0.0	0.0	0.0	0.0	2.171499846257811	0.0	0.0	2.0123542451820216	0.0	1.818571984534864	1.934023496064649	0.0	0.0	0.0	5.7567209717345	2.1885803379693303	0.0	0.0	0.0	5.473603546895098	0.0	0.0	0.0	3.6260840178171265	0.0	0.0	0.0	8.119888530170257	6.229287618667929	5.14944195497534	5.878341837334525	6.656495541479287	17.035194712275562	0.0	0.0	10.065006522124225	4.159065973599913	0.0
2R_18786	0.0	0.0	0.0	4.364841377299508	0.0	0.0	0.0	0.0	0.0	0.0	4.789767523843463	0.0	0.0	0.0	0.0	3.1998238816935514	4.186563308791699	0.0	0.0	0.0	0.0	0.0	0.0	9.669908019834917	3.6651141243236034	2.827614483041382	0.0	6.083146884881312	0.0	0.0	0.0	0.0	5.320122405376304	0.0	5.343233275947008	8.56554526548051	0.0	0.0	0.0	0.0	3.793992289090072	0.0	4.9043552636483305	0.0	0.0	0.0	14.83133802399117	0.0	0.0
2R_18787	0.0	0.0	0.0	0.0	0.0	0.0	0.0	0.0	0.0	23.02460409193264	0.0	6.069618524475737	0.0	0.0	0.0	0.0	8.573491108432371	0.0	0.0	0.0	5.487781454591352	0.0	5.509386893388956	0.0	0.0	11.58111120762037	0.0	0.0	0.0	0.0	0.0	0.0	0.0	0.0	10.942188043689969	35.082056931161986	0.0	0.0	0.0	9.398849580811309	7.769561035340625	17.73867385674247	0.0	51.405952809335325	0.0	0.0	0.0	0.0	0.0
2R_18788	6.026216452053011	0.0	3.7215727664236726	0.0	0.0	0.0	2.5546236004813934	0.0	0.0	9.606692406197855	0.0	0.0	0.0	0.0	0.0	0.0	3.577168649550868	0.0	2.5336840627725294	6.266977634096871	0.0	0.0	2.2987142371785767	8.26235966382111	3.1316214220442347	0.0	16.533384623566523	5.197686198012093	0.0	0.0	0.0	0.0	0.0	0.0	9.130948299201087	0.0	0.0	10.047534887553013	0.0	7.843075740582426	9.725220381598199	7.401212318577783	8.380958127895097	0.0	0.0	0.0	0.0	13.091332202765884	2.596275072228372
2R_18789	0.0	0.0	0.0	0.0	0.0	0.0	0.0	0.0	0.0	0.0	0.0	0.0	0.0	0.0	0.0	0.0	0.0	0.0	4.293500241724064	0.0	3.8800520702987833	0.0	3.8953278658511405	0.0	0.0	0.0	0.0	0.0	0.0	0.0	5.839160328744726	0.0	7.703044551328467	0.0	0.0	0.0	0.0	0.0	8.662178503244853	0.0	10.986698952912656	12.541858452585505	0.0	0.0	0.0	0.0	14.31626929475194	0.0	0.0
2R_18790	0.0	9.63059910994003	0.0	0.0	0.0	0.0	4.7801855572429615	0.0	86.25299729165589	0.0	0.0	0.0	0.0	0.0	0.0	0.0	13.387122792714461	0.0	0.0	0.0	0.0	0.0	4.301330573599638	0.0	0.0	0.0	0.0	0.0	0.0	0.0	0.0	0.0	0.0	0.0	25.62860562445379	0.0	0.0	0.0	0.0	0.0	0.0	0.0	15.682363143937433	0.0	0.0	0.0	0.0	0.0	9.716246730482975
2R_18791	5.224551211050971	0.0	6.4529867649241455	0.0	0.0	0.0	2.21478301217134	0.0	0.0	0.0	3.548137582582902	4.391140873288141	0.0	2.971825607329711	0.0	0.0	0.0	7.16322115729001	0.0	5.433284026280796	1.985101810909127	4.222250839700136	1.9929171723693992	0.0	8.145069110911406	0.0	2.3889924782571823	0.0	8.149926039421192	12.821225110796755	0.0	0.0	0.0	0.0	0.0	0.0	0.0	0.0	4.431720482525726	3.3998572059973484	0.0	0.0	3.6330212568073734	0.0	0.0	0.0	0.0	2.2699594698736654	0.0
2R_18792	0.0	0.0	0.0	0.0	0.0	0.0	2.23720603392365	4.177878176832454	0.0	0.0	0.0	0.0	0.0	0.0	4.3703065638945375	0.0	0.0	0.0	0.0	0.0	2.005199482257494	0.0	2.0130939684081137	0.0	2.742510614887335	2.115831177830321	0.0	0.0	0.0	8.634020284767256	0.0	0.0	0.0	0.0	0.0	12.81875435036476	0.0	8.799106714686324	0.0	6.868556435493953	2.838946830216501	0.0	0.0	0.0	0.0	0.0	7.398605806721782	2.2929411119984793	0.0
2R_18793	0.0	0.0	0.0	0.0	0.0	0.0	0.0	0.0	0.0	0.0	0.0	2.6291746363522828	0.0	0.0	0.0	0.0	0.0	0.0	0.0	6.506305748874164	4.754280932837461	2.528052534954118	0.0	0.0	3.2512141659302665	0.0	0.0	0.0	0.0	0.0	0.0	0.0	0.0	0.0	4.73982395345872	0.0	0.0	0.0	5.306942967345319	0.0	6.731076336127066	0.0	0.0	0.0	0.0	0.0	4.385480201311083	5.436509586876918	0.0
2R_18794	0.0	5.59036489429738	0.0	0.0	0.0	0.0	0.0	0.0	0.0	0.0	8.890595883298483	2.75072894316994	0.0	0.0	0.0	0.0	3.8854748516525697	0.0	0.0	3.4035554902072898	4.974085017061111	0.0	0.0	0.0	3.4015271496290973	0.0	0.0	5.645660293845327	0.0	10.708747761871718	0.0	0.0	0.0	0.0	0.0	0.0	0.0	0.0	11.104596414547908	4.259524296326586	0.0	0.0	0.0	0.0	0.0	0.0	0.0	2.843927532176196	0.0
2R_18795	0.0	0.0	0.0	4.02794102127639	0.0	0.0	0.0	2.576200135714223	0.0	0.0	0.0	0.0	0.0	7.404264708386736	0.0	0.0	0.0	0.0	0.0	0.0	4.945855249654408	0.0	0.0	0.0	0.0	0.0	2.9760717876132317	5.61361908899944	0.0	0.0	0.0	0.0	4.909488666936361	0.0	0.0	0.0	0.0	0.0	0.0	4.235349924610771	3.5011529296597366	0.0	4.5258125191215575	0.0	0.0	0.0	0.0	0.0	5.608072034563669
2R_18796	14.370789358717895	0.0	0.0	0.0	0.0	0.0	0.0	0.0	0.0	0.0	0.0	0.0	0.0	0.0	0.0	0.0	8.530516215658274	0.0	0.0	0.0	0.0	0.0	2.7408854594930014	0.0	0.0	5.761530262437703	0.0	0.0	0.0	5.877733733959664	4.108632236328527	0.0	0.0	0.0	0.0	8.726551755433151	0.0	0.0	0.0	0.0	3.8653079336218394	0.0	9.993084785328552	0.0	0.0	0.0	0.0	0.0	3.0956838737159105
2R_18797	0.0	0.0	0.0	6.076397328329622	0.0	0.0	4.162199239482955	1.9431783557912934	0.0	0.0	6.6679469124738615	2.0630467073774548	7.956918062840556	2.792447434969484	0.0	0.0	0.0	6.730852072025502	0.0	2.552666617655467	0.0	0.0	3.7452510217044783	0.0	0.0	0.0	0.0	4.234245220383995	0.0	0.0	2.807096339546373	0.0	0.0	0.0	0.0	0.0	0.0	0.0	0.0	0.0	0.0	6.029326644800308	0.0	17.472742521666202	0.0	0.0	6.8823503501739856	2.132945649132147	4.230061183604959
2R_18798	0.0	0.0	0.0	3.035599691825919	0.0	0.0	0.0	1.9415160988573401	0.0	0.0	3.331121468678131	0.0	0.0	5.580117372188806	0.0	6.6761081671946725	0.0	0.0	0.0	5.100965969925724	0.0	1.9820018377121038	1.8710236070790551	0.0	2.548963030859785	1.9665103290955035	0.0	0.0	0.0	0.0	0.0	0.0	3.6999653683241522	0.0	0.0	0.0	0.0	0.0	0.0	0.0	2.6385934397179023	6.024168965891155	3.4108133698426797	0.0	0.0	0.0	17.19115741874084	6.393363177552646	0.0
2R_18799	0.0	0.0	6.4677196114194055	3.240745241775799	0.0	0.0	4.4396791887818186	2.0727235795107126	0.0	0.0	3.556238353319393	0.0	0.0	0.0	0.0	0.0	0.0	7.179575543493868	0.0	2.722844392165832	1.9896340068244447	2.115945340899954	1.9974672115757222	0.0	2.7212217197032778	0.0	0.0	0.0	0.0	0.0	0.0	0.0	0.0	0.0	0.0	6.359624019027995	0.0	0.0	0.0	0.0	0.0	0.0	3.641315825886842	0.0	0.0	0.0	0.0	0.0	2.2560326312559784
2R_18800	0.0	0.0	0.0	0.0	0.0	0.0	3.008322222596591	2.8089508905497906	0.0	0.0	0.0	0.0	0.0	0.0	5.876656041672543	0.0	4.212470259959964	0.0	2.9836638437228484	0.0	0.0	0.0	0.0	0.0	3.687794285984021	0.0	3.2449495605040317	6.120790120555082	0.0	0.0	0.0	0.0	0.0	0.0	0.0	0.0	0.0	0.0	0.0	0.0	0.0	0.0	0.0	0.0	0.0	0.0	0.0	0.0	3.057370954486753
2R_18801	0.0	0.0	0.0	0.0	0.0	0.0	0.0	0.0	0.0	0.0	0.0	0.0	0.0	0.0	0.0	0.0	0.0	0.0	0.0	0.0	0.0	0.0	0.0	0.0	0.0	0.0	0.0	0.0	0.0	0.0	0.0	0.0	0.0	0.0	0.0	0.0	0.0	0.0	0.0	0.0	0.0	0.0	0.0	0.0	0.0	0.0	0.0	0.0	0.0
2R_18802	0.0	0.0	0.0	0.0	0.0	0.0	0.0	0.0	0.0	0.0	0.0	0.0	0.0	0.0	0.0	0.0	0.0	0.0	0.0	0.0	0.0	0.0	0.0	0.0	0.0	0.0	0.0	0.0	0.0	0.0	0.0	0.0	0.0	0.0	0.0	0.0	0.0	0.0	0.0	0.0	0.0	0.0	0.0	0.0	0.0	0.0	0.0	0.0	0.0
2R_18803	0.0	0.0	0.0	0.0	0.0	0.0	0.0	0.0	0.0	0.0	0.0	0.0	0.0	0.0	0.0	0.0	0.0	0.0	0.0	0.0	8.283837404839417	0.0	0.0	0.0	0.0	0.0	0.0	0.0	0.0	0.0	0.0	0.0	0.0	0.0	0.0	0.0	0.0	36.350682302306815	0.0	14.187617047840643	0.0	0.0	0.0	0.0	0.0	0.0	15.28248138593767	0.0	0.0
2R_18804	0.0	0.0	0.0	0.0	0.0	0.0	0.0	0.0	0.0	0.0	4.2281009738162165	0.0	30.27257425862466	0.0	0.0	2.8246002343288357	0.0	0.0	0.0	3.2372579906857615	0.0	0.0	0.0	0.0	0.0	0.0	0.0	0.0	0.0	0.0	0.0	0.0	0.0	0.0	0.0	0.0	0.0	0.0	5.281013278579787	0.0	0.0	0.0	0.0	0.0	0.0	0.0	4.364052773617381	2.7049734182262193	0.0
2R_18805	0.0	0.0	6.612654504672502	0.0	0.0	0.0	0.0	8.476684666906557	0.0	0.0	14.543719876320207	4.499791884625337	0.0	12.18143269484354	8.867111263625425	0.0	0.0	0.0	0.0	0.0	0.0	0.0	4.084456763166043	0.0	5.564402956256003	0.0	0.0	0.0	0.0	0.0	0.0	0.0	0.0	0.0	0.0	0.0	0.0	0.0	0.0	0.0	0.0	0.0	0.0	0.0	0.0	0.0	0.0	4.652251201094954	0.0
2R_18806	0.0	0.0	0.0	0.0	0.0	0.0	0.0	1.652444353523284	0.0	0.0	5.670303599395319	3.5087565405414884	0.0	0.0	0.0	0.0	0.0	0.0	3.5104483228657615	2.1707423439545583	0.0	1.686902182952639	1.5924474675467168	0.0	4.338897390717276	0.0	1.9089328320984762	0.0	0.0	0.0	0.0	3.6007269147495498	0.0	0.0	3.1627583934072936	0.0	0.0	0.0	0.0	0.0	0.0	0.0	0.0	0.0	0.0	0.0	0.0	1.8138190885958119	5.395753326302068
2R_18807	0.0	7.143923628598841	0.0	0.0	0.0	0.0	0.0	4.96637269051254	0.0	0.0	0.0	0.0	0.0	2.378977829354017	0.0	0.0	0.0	0.0	0.0	0.0	0.0	0.0	0.0	0.0	0.0	0.0	0.0	10.821878375073318	6.524101989981589	0.0	0.0	0.0	0.0	0.0	0.0	10.158699198884982	0.0	6.973179756022387	0.0	8.164864953133675	0.0	0.0	0.0	0.0	0.0	0.0	5.863300663022039	0.0	1.8018641365611208
2R_18808	0.0	0.0	0.0	0.0	0.0	0.0	0.0	1.559884755714248	0.0	0.0	0.0	0.0	0.0	0.0	0.0	0.0	0.0	0.0	0.0	0.0	0.0	1.592412473048419	1.5032485200518322	0.0	0.0	0.0	0.0	0.0	0.0	0.0	0.0	0.0	0.0	0.0	5.9712008980686155	0.0	0.0	0.0	0.0	0.0	0.0	4.840036784279562	2.740371704017933	0.0	0.0	0.0	0.0	8.561101437066487	5.093516971598549
2R_18809	0.0	0.0	0.0	0.0	0.0	0.0	0.0	4.587432682292533	0.0	0.0	7.870805451005023	0.0	0.0	0.0	0.0	2.629061966464737	0.0	7.945058332618279	2.43638240093791	0.0	0.0	0.0	2.2104361765289697	7.945058332618279	0.0	0.0	0.0	0.0	4.519729069360666	0.0	0.0	9.996156477834274	0.0	0.0	4.390145177710882	0.0	0.0	0.0	0.0	0.0	0.0	7.116981830345388	0.0	0.0	0.0	0.0	0.0	2.5177165418760468	9.986278852856177
2R_18810	0.0	0.0	0.0	0.0	0.0	0.0	0.0	4.373087320933006	0.0	0.0	0.0	0.0	0.0	0.0	0.0	0.0	3.279071262088296	0.0	0.0	0.0	0.0	0.0	0.0	0.0	0.0	2.2146922685092907	0.0	4.764545681511085	0.0	0.0	0.0	9.52909136302217	0.0	0.0	0.0	0.0	0.0	0.0	0.0	7.1894860955338915	0.0	0.0	0.0	0.0	0.0	0.0	0.0	0.0	0.0
2R_18811	0.0	0.0	5.13199490906105	0.0	0.0	0.0	0.0	6.578644404534002	0.0	0.0	0.0	0.0	0.0	0.0	0.0	3.7702272692997933	0.0	11.393674232066358	0.0	0.0	0.0	3.357913258384709	3.1698936183701676	0.0	0.0	0.0	0.0	14.335067876546397	0.0	0.0	0.0	7.167533938273198	6.268492051552078	0.0	0.0	10.092446812805298	0.0	0.0	0.0	0.0	0.0	0.0	5.778609897603033	0.0	0.0	0.0	5.825061745654504	0.0	10.740677092283898
2R_18812	0.0	0.0	0.0	0.0	0.0	0.0	0.0	0.0	0.0	0.0	4.031139748327884	0.0	0.0	0.0	0.0	10.772077912285125	0.0	8.138338737190255	0.0	0.0	0.0	2.3985094702747927	2.2642097274072626	0.0	0.0	0.0	0.0	0.0	4.629681070530413	0.0	3.3940874995757393	0.0	0.0	0.0	4.496944775719377	0.0	0.0	0.0	0.0	3.862674206606718	0.0	0.0	0.0	0.0	0.0	0.0	0.0	0.0	7.671912208774212
2R_18813	0.0	0.0	0.0	0.0	0.0	0.0	3.657974952382311	0.0	0.0	6.877929138071676	0.0	0.0	0.0	7.362479918836021	0.0	3.914908676925293	0.0	0.0	0.0	0.0	0.0	0.0	3.2915373915356136	0.0	0.0	0.0	0.0	3.7212930153562875	0.0	0.0	0.0	0.0	3.254521832634262	0.0	0.0	0.0	0.0	21.580653375861605	0.0	0.0	0.0	0.0	3.000181210945141	0.0	0.0	0.0	3.0242984232517736	3.7491053697311476	3.717615848345066
2R_18814	5.316592447036106	0.0	0.0	0.0	0.0	0.0	2.253800979006069	2.104434232326593	0.0	8.475445363465237	3.6106453378625267	0.0	0.0	0.0	0.0	0.0	0.0	0.0	2.235327200489626	0.0	2.0200734700721066	0.0	0.0	0.0	0.0	4.26305159891079	2.4310795038361217	0.0	0.0	0.0	0.0	0.0	0.0	0.0	4.027861523731959	0.0	0.0	8.864375934637637	0.0	0.0	2.860005313889873	0.0	0.0	18.92272903598157	0.0	0.0	3.726743258694119	6.929848451144221	0.0
2R_18815	0.0	0.0	0.0	0.0	0.0	0.0	0.0	0.0	0.0	0.0	0.0	0.0	0.0	7.945380277818167	0.0	0.0	8.29153707685177	0.0	0.0	0.0	0.0	0.0	0.0	0.0	0.0	0.0	0.0	0.0	0.0	11.426142557124999	7.987060961242786	12.047742795148615	0.0	0.0	0.0	0.0	0.0	0.0	0.0	0.0	0.0	0.0	0.0	0.0	0.0	0.0	0.0	12.137785715889637	0.0
2R_18816	0.0	0.0	0.0	0.0	0.0	0.0	0.0	0.0	0.0	0.0	0.0	0.0	0.0	0.0	0.0	0.0	0.0	0.0	0.0	0.0	0.0	0.0	0.0	0.0	0.0	0.0	0.0	0.0	0.0	0.0	0.0	0.0	0.0	0.0	0.0	0.0	0.0	0.0	0.0	0.0	0.0	0.0	0.0	0.0	0.0	0.0	0.0	0.0	0.0
2R_18817	0.0	0.0	0.0	0.0	0.0	0.0	0.0	0.0	0.0	0.0	0.0	0.0	0.0	0.0	0.0	0.0	0.0	0.0	0.0	0.0	0.0	0.0	0.0	0.0	0.0	0.0	0.0	0.0	0.0	0.0	0.0	0.0	0.0	0.0	0.0	0.0	0.0	0.0	0.0	0.0	0.0	0.0	0.0	0.0	0.0	0.0	0.0	0.0	0.0
2R_18818	0.0	0.0	0.0	0.0	135.67784652122	0.0	0.0	0.0	0.0	0.0	0.0	0.0	0.0	0.0	0.0	0.0	27.338762811627717	0.0	0.0	0.0	0.0	0.0	0.0	0.0	0.0	0.0	0.0	0.0	0.0	0.0	0.0	0.0	0.0	0.0	0.0	0.0	0.0	0.0	0.0	0.0	0.0	0.0	16.01301537889997	0.0	0.0	0.0	0.0	10.005142643318665	0.0
2R_18819	0.0	0.0	0.0	8.223907392223637	0.0	0.0	0.0	0.0	0.0	0.0	0.0	0.0	0.0	0.0	0.0	0.0	0.0	0.0	0.0	6.9096514702701874	0.0	0.0	5.068891301681149	0.0	0.0	0.0	0.0	0.0	0.0	0.0	0.0	0.0	0.0	0.0	10.067320169976632	0.0	0.0	0.0	0.0	0.0	0.0	0.0	9.24041907148573	0.0	0.0	0.0	0.0	0.0	0.0
2R_18820	0.0	0.0	7.150078722366733	0.0	0.0	0.0	0.0	0.0	0.0	0.0	0.0	2.4327496761401997	0.0	0.0	0.0	2.6264076888610375	3.4363210197351353	7.937037072312757	0.0	0.0	2.199544914157261	0.0	2.2082045398035492	0.0	3.0083167926048353	0.0	0.0	9.986064447064123	0.0	0.0	6.620269610479887	4.993032223532062	4.366743579576915	0.0	0.0	0.0	0.0	0.0	0.0	0.0	3.114099677970952	0.0	4.025482917058144	0.0	0.0	0.0	0.0	2.5151746776237736	4.988098397224223
2R_18821	0.0	0.0	4.153755410266422	0.0	0.0	0.0	0.0	2.6623253015416193	0.0	0.0	0.0	0.0	0.0	0.0	5.569898043016322	0.0	0.0	9.221859495748722	2.8279183410299846	3.4973778409637375	0.0	2.7178418161706155	0.0	0.0	0.0	2.696598914618937	0.0	5.801288466168336	0.0	0.0	0.0	0.0	10.147236400166415	0.0	0.0	0.0	0.0	0.0	0.0	0.0	0.0	0.0	4.677115342341457	0.0	0.0	0.0	4.714712732553205	2.9223231884883845	0.0
2R_18822	0.0	0.0	0.0	0.0	0.0	0.0	0.0	0.0	0.0	0.0	0.0	0.0	0.0	0.0	0.0	0.0	0.0	0.0	0.0	0.0	0.0	0.0	0.0	0.0	0.0	0.0	0.0	0.0	0.0	0.0	0.0	0.0	0.0	0.0	0.0	0.0	0.0	0.0	0.0	0.0	0.0	0.0	0.0	0.0	0.0	0.0	0.0	0.0	0.0
2R_18823	0.0	0.0	0.0	0.0	0.0	0.0	0.0	0.0	0.0	0.0	0.0	0.0	0.0	0.0	0.0	3.40504818824196	0.0	10.290098455662024	0.0	0.0	0.0	6.065340702317931	0.0	0.0	0.0	6.017933441656136	0.0	0.0	0.0	0.0	0.0	0.0	0.0	0.0	5.685927556734185	9.11490615292625	0.0	0.0	12.732495365371689	0.0	0.0	9.217609320846545	0.0	53.42451116572283	0.0	0.0	5.260854194373832	0.0	0.0
2R_18824	0.0	4.713339410398947	0.0	0.0	0.0	0.0	4.6789689236921	2.184439191110905	0.0	8.797659118861654	0.0	0.0	8.94483185505079	3.1391516882043864	0.0	0.0	0.0	0.0	0.0	0.0	0.0	0.0	4.210253314100896	0.0	0.0	8.850242828537608	2.523502641854916	0.0	0.0	0.0	0.0	0.0	0.0	0.0	0.0	0.0	0.0	0.0	9.362489373574562	0.0	2.968735063551712	13.555829684555844	0.0	19.642120563336018	0.0	0.0	3.8684240659303253	0.0	4.755256460491427
2R_18825	0.0	0.0	13.413168512318656	0.0	0.0	0.0	0.0	0.0	0.0	0.0	14.750306806381573	0.0	0.0	0.0	0.0	0.0	0.0	0.0	0.0	0.0	0.0	0.0	0.0	0.0	0.0	0.0	0.0	18.733327338668587	0.0	0.0	0.0	0.0	0.0	0.0	0.0	0.0	0.0	0.0	0.0	0.0	0.0	0.0	15.10318495964429	0.0	0.0	0.0	15.224593198869727	0.0	0.0
2R_18826	5.158744898001296	0.0	0.0	6.385274025631129	0.0	0.0	4.373773019987487	0.0	0.0	0.0	7.006893381708926	4.335831856440607	0.0	2.9343937058428766	0.0	0.0	0.0	0.0	0.0	0.0	1.9600982793277255	0.0	0.0	0.0	5.361651431534124	0.0	0.0	0.0	0.0	8.439822797480545	0.0	0.0	15.56548633583782	0.0	0.0	0.0	0.0	8.601196082327208	0.0	0.0	2.775092875420808	0.0	7.174522409979474	0.0	0.0	0.0	0.0	0.0	2.222542268308859
2R_18827	0.0	0.0	0.0	0.0	0.0	0.0	12.33870231400023	0.0	0.0	0.0	0.0	0.0	0.0	0.0	0.0	0.0	0.0	26.60451851142398	0.0	0.0	7.372755456760632	0.0	0.0	0.0	5.041857500973078	0.0	0.0	0.0	0.0	0.0	5.547696319103492	0.0	0.0	0.0	0.0	0.0	0.0	0.0	0.0	0.0	5.219146753012231	0.0	0.0	0.0	0.0	0.0	0.0	0.0	4.179958936083412
2R_18828	0.0	0.0	7.748526230310994	0.0	0.0	0.0	0.0	0.0	0.0	0.0	0.0	0.0	0.0	0.0	0.0	0.0	0.0	0.0	5.275274367019828	0.0	0.0	0.0	0.0	0.0	0.0	15.090922809929827	0.0	0.0	0.0	0.0	0.0	0.0	9.464462834947339	0.0	0.0	0.0	0.0	0.0	0.0	0.0	6.749487376433759	0.0	0.0	0.0	0.0	0.0	0.0	0.0	16.216777229050084
2R_18829	0.0	0.0	0.0	0.0	0.0	0.0	0.0	0.0	0.0	0.0	0.0	0.0	0.0	0.0	0.0	0.0	0.0	0.0	0.0	0.0	0.0	0.0	0.0	0.0	0.0	0.0	0.0	0.0	0.0	0.0	41.76673279732693	0.0	0.0	0.0	0.0	0.0	0.0	0.0	0.0	0.0	0.0	0.0	0.0	0.0	0.0	0.0	0.0	0.0	0.0
2R_18830	8.28604762157289	0.0	0.0	0.0	0.0	0.0	0.0	3.279815490699755	0.0	0.0	0.0	0.0	0.0	9.426527757353634	6.861760233629211	0.0	0.0	0.0	3.4838155863122275	0.0	0.0	0.0	3.160732076120542	0.0	12.917938365932468	0.0	0.0	0.0	0.0	0.0	0.0	0.0	0.0	38.43315705325298	0.0	0.0	0.0	13.815360470385391	0.0	5.392114571650419	0.0	0.0	0.0	0.0	0.0	0.0	0.0	0.0	3.569878224314012
2R_18831	0.0	0.0	0.0	0.0	0.0	0.0	4.547660160632453	0.0	0.0	0.0	0.0	0.0	0.0	0.0	0.0	4.867084781696646	0.0	0.0	0.0	0.0	0.0	4.33481786395781	0.0	0.0	0.0	4.300936528929174	0.0	0.0	0.0	0.0	0.0	0.0	0.0	0.0	0.0	0.0	0.0	0.0	0.0	0.0	0.0	13.175404155522472	0.0	0.0	0.0	0.0	15.039448473345585	4.660955132247611	9.243613587372485
2R_18832	0.0	0.0	0.0	0.0	49.463812274939656	0.0	0.0	0.0	0.0	0.0	0.0	0.0	0.0	0.0	0.0	0.0	0.0	0.0	0.0	0.0	0.0	0.0	0.0	0.0	0.0	0.0	7.6776551826859665	0.0	26.19192921893048	0.0	0.0	0.0	0.0	0.0	12.720493860453638	0.0	0.0	0.0	0.0	0.0	0.0	0.0	0.0	0.0	0.0	0.0	0.0	0.0	7.233838158785641
2R_18833	0.0	0.0	0.0	0.0	0.0	0.0	0.0	0.0	0.0	0.0	0.0	0.0	0.0	0.0	0.0	5.925869739901725	0.0	0.0	0.0	0.0	0.0	0.0	0.0	0.0	6.787557592426171	0.0	0.0	0.0	20.37481509855298	0.0	0.0	0.0	0.0	0.0	9.895327228576122	0.0	0.0	21.777288030766954	0.0	0.0	0.0	0.0	0.0	0.0	0.0	0.0	18.3111280387317	0.0	0.0
2R_18834	5.982206524912301	0.0	0.0	0.0	0.0	0.0	2.5359669857673928	0.0	0.0	0.0	0.0	0.0	0.0	0.0	0.0	5.4281832359245845	0.0	0.0	2.5151803711299547	0.0	0.0	4.834554300021804	0.0	0.0	3.108750947391851	0.0	0.0	0.0	9.331814113995575	0.0	0.0	10.319454183429329	0.0	0.0	9.064264274063468	7.265298175102403	0.0	9.974156959318405	0.0	7.785797148841084	0.0	0.0	0.0	0.0	0.0	0.0	4.193315184665214	0.0	0.0
2R_18835	0.0	0.0	0.0	0.0	0.0	0.0	0.0	0.0	0.0	0.0	0.0	0.0	0.0	0.0	0.0	0.0	0.0	0.0	0.0	0.0	0.0	0.0	0.0	0.0	0.0	31.27687856751896	0.0	0.0	0.0	0.0	0.0	0.0	0.0	0.0	0.0	0.0	0.0	0.0	0.0	0.0	0.0	0.0	0.0	0.0	0.0	0.0	0.0	0.0	0.0
2R_18836	0.0	0.0	0.0	0.0	0.0	0.0	0.0	0.0	0.0	0.0	0.0	0.0	0.0	0.0	0.0	0.0	17.635626787811667	0.0	0.0	0.0	0.0	0.0	0.0	0.0	0.0	0.0	27.170147615411995	0.0	0.0	0.0	0.0	0.0	0.0	0.0	0.0	0.0	0.0	0.0	0.0	0.0	0.0	0.0	0.0	0.0	0.0	0.0	0.0	0.0	0.0
2R_18837	0.0	0.0	0.0	0.0	0.0	0.0	5.149839736987385	0.0	0.0	0.0	0.0	0.0	0.0	0.0	0.0	0.0	0.0	0.0	0.0	0.0	4.615782282781286	0.0	0.0	0.0	0.0	0.0	5.5549136544221565	0.0	0.0	0.0	6.94637399277577	0.0	0.0	0.0	0.0	0.0	0.0	0.0	0.0	7.905388312673918	0.0	44.76008593936501	0.0	0.0	0.0	0.0	0.0	5.2781366910727705	0.0
2R_18838	0.0	0.0	0.0	0.0	0.0	0.0	0.0	0.0	0.0	0.0	6.36287744589009	7.874635798094338	0.0	0.0	7.758722355672247	4.2507464310732965	5.561562042561522	0.0	0.0	0.0	0.0	0.0	0.0	0.0	0.0	0.0	4.284181772691597	0.0	0.0	0.0	0.0	0.0	0.0	0.0	0.0	0.0	0.0	0.0	0.0	6.096966149643937	5.040058384036321	0.0	0.0	0.0	0.0	0.0	0.0	0.0	20.18264486295177
2R_18839	0.0	0.0	0.0	0.0	0.0	0.0	0.0	0.0	0.0	0.0	0.0	0.0	0.0	0.0	0.0	0.0	0.0	0.0	0.0	0.0	0.0	0.0	0.0	0.0	0.0	20.343810395687115	0.0	0.0	0.0	0.0	0.0	0.0	0.0	0.0	0.0	61.626445140138536	0.0	0.0	0.0	0.0	54.593198779296074	0.0	35.285317073859225	0.0	0.0	0.0	0.0	0.0	0.0
2R_18840	24.71527997469155	0.0	15.26326072091433	0.0	0.0	0.0	5.238630077280271	0.0	0.0	0.0	0.0	0.0	0.0	0.0	0.0	0.0	7.33550855613718	0.0	0.0	6.425678037546521	0.0	0.0	0.0	0.0	0.0	0.0	0.0	0.0	0.0	0.0	0.0	0.0	0.0	0.0	0.0	0.0	0.0	0.0	0.0	0.0	0.0	15.177270519669742	8.593191442556234	0.0	0.0	0.0	0.0	0.0	0.0
2R_18841	0.0	0.0	0.0	0.0	0.0	0.0	0.0	0.0	0.0	0.0	0.0	18.607247522910175	0.0	0.0	0.0	0.0	0.0	0.0	0.0	0.0	0.0	0.0	0.0	0.0	0.0	0.0	0.0	0.0	0.0	0.0	0.0	0.0	0.0	0.0	0.0	0.0	0.0	0.0	0.0	28.813461649282544	0.0	0.0	0.0	0.0	0.0	0.0	0.0	0.0	0.0
2R_18842	0.0	0.0	0.0	0.0	0.0	0.0	0.0	0.0	0.0	0.0	0.0	0.0	0.0	0.0	0.0	0.0	0.0	0.0	0.0	0.0	0.0	0.0	0.0	0.0	0.0	0.0	0.0	0.0	0.0	0.0	0.0	0.0	0.0	0.0	0.0	0.0	0.0	0.0	0.0	0.0	0.0	0.0	0.0	0.0	0.0	0.0	0.0	0.0	0.0
2R_18843	0.0	0.0	0.0	0.0	0.0	0.0	0.0	0.0	0.0	0.0	0.0	0.0	0.0	0.0	0.0	11.639627811261107	0.0	0.0	0.0	0.0	0.0	0.0	4.893124377349923	0.0	6.6660800516221235	0.0	0.0	11.063978562435137	0.0	0.0	0.0	0.0	0.0	0.0	0.0	46.73683423379634	0.0	0.0	0.0	0.0	0.0	0.0	0.0	0.0	0.0	0.0	0.0	5.573334492586908	0.0
2R_18844	0.0	0.0	0.0	0.0	0.0	0.0	0.0	0.0	0.0	0.0	0.0	0.0	0.0	0.0	0.0	0.0	0.0	0.0	0.0	0.0	0.0	0.0	0.0	0.0	0.0	0.0	0.0	0.0	0.0	0.0	0.0	0.0	0.0	0.0	0.0	0.0	0.0	0.0	0.0	0.0	0.0	0.0	0.0	0.0	0.0	0.0	0.0	0.0	0.0
2R_18845	0.0	0.0	0.0	0.0	0.0	0.0	0.0	0.0	0.0	0.0	0.0	0.0	0.0	0.0	0.0	0.0	0.0	0.0	0.0	0.0	0.0	0.0	0.0	0.0	0.0	0.0	0.0	0.0	0.0	0.0	0.0	0.0	0.0	0.0	0.0	0.0	0.0	0.0	0.0	0.0	0.0	0.0	0.0	0.0	0.0	0.0	0.0	0.0	0.0
2R_18846	0.0	0.0	0.0	0.0	38.61003861003861	0.0	0.0	0.0	0.0	0.0	0.0	5.507745266781411	0.0	0.0	0.0	0.0	0.0	0.0	5.510400881664141	0.0	0.0	5.295908910366742	0.0	0.0	0.0	0.0	0.0	0.0	0.0	0.0	0.0	0.0	9.886307464162137	0.0	9.929254064788385	0.0	0.0	0.0	0.0	17.057569296375267	0.0	0.0	0.0	0.0	0.0	0.0	9.186954524575105	5.694355470140224	0.0
2R_18847	0.0	0.0	15.440740496738915	0.0	24.552168447517285	0.0	7.0660591740059475	0.0	0.0	0.0	0.0	0.0	0.0	0.0	0.0	0.0	0.0	0.0	3.504070328093113	0.0	0.0	0.0	3.179108425400313	0.0	4.331014219585886	0.0	0.0	7.188369792744923	6.500395224029621	0.0	4.765535646206634	7.188369792744923	0.0	0.0	0.0	0.0	0.0	0.0	0.0	0.0	4.483307748590448	0.0	17.386224546567263	0.0	0.0	0.0	0.0	0.0	0.0
2R_18848	0.0	0.0	0.0	0.0	0.0	0.0	0.0	0.0	0.0	0.0	0.0	0.0	0.0	0.0	0.0	0.0	0.0	0.0	0.0	0.0	7.538578676376357	0.0	0.0	0.0	0.0	0.0	0.0	0.0	0.0	0.0	0.0	0.0	0.0	0.0	15.031310219186565	0.0	0.0	0.0	0.0	0.0	0.0	24.36765924265315	0.0	0.0	0.0	0.0	0.0	0.0	0.0
2R_18849	0.0	0.0	0.0	5.1466512541617115	0.0	0.0	0.0	0.0	0.0	0.0	5.647688175322314	6.989524450230218	0.0	0.0	6.886639712358832	0.0	0.0	0.0	0.0	0.0	0.0	0.0	0.0	0.0	0.0	0.0	0.0	0.0	0.0	0.0	0.0	0.0	0.0	0.0	6.30028811217537	20.19953096689095	0.0	0.0	0.0	5.4116653859058585	0.0	0.0	11.56560066525335	0.0	0.0	0.0	0.0	0.0	7.165643890428706
2R_18850	0.0	0.0	3.992194461389092	4.0006945205687705	0.0	234.87410747839158	2.7403882253191045	2.558773753736449	0.0	0.0	0.0	0.0	0.0	0.0	0.0	0.0	0.0	0.0	0.0	0.0	0.0	0.0	2.465869894786263	0.0	3.3593436111331334	0.0	0.0	0.0	5.042020196316098	0.0	3.6963793963812446	0.0	4.876279047994289	0.0	0.0	7.850945096770749	0.0	10.77816171984971	0.0	0.0	0.0	0.0	0.0	23.008075834617948	0.0	0.0	0.0	2.808658983299152	8.355205404369661
2R_18851	0.0	0.0	0.0	0.0	0.0	0.0	4.493020990495463	4.195253825442201	0.0	0.0	0.0	4.454045386722491	0.0	0.0	0.0	2.404303896318722	3.1457264048499547	0.0	0.0	0.0	0.0	4.2827359487716254	0.0	0.0	0.0	0.0	2.4232155682876684	0.0	0.0	0.0	3.0302112057210384	0.0	0.0	24.580170684705234	8.029664793613525	0.0	0.0	0.0	0.0	6.897122520484454	2.850753910379139	0.0	7.370130923005716	0.0	0.0	0.0	0.0	2.30247737355485	0.0
2R_18852	0.0	0.0	0.0	0.0	0.0	0.0	0.0	11.024322135102517	0.0	0.0	0.0	0.0	0.0	0.0	0.0	6.318049340174518	4.133182720155011	0.0	2.9275050221348655	0.0	0.0	0.0	2.656012867851142	0.0	0.0	0.0	0.0	0.0	0.0	0.0	3.9814068301034173	0.0	0.0	0.0	0.0	0.0	0.0	0.0	5.9062698598324035	0.0	3.7456171597209815	0.0	0.0	24.782226187378413	0.0	0.0	9.761487806925581	6.05046877519453	5.999649620462166
2R_18853	4.832654828595398	0.0	0.0	2.9908268350143277	0.0	0.0	0.0	1.9128801681957275	0.0	0.0	3.281989883594383	0.0	0.0	0.0	0.0	6.577640495112156	0.0	0.0	0.0	2.512865241821817	0.0	0.0	3.686854777371118	0.0	0.0	0.0	4.419585747808273	4.168224540588712	0.0	3.953166051158713	0.0	0.0	0.0	0.0	3.6612293749219704	0.0	0.0	8.057504800258485	0.0	0.0	0.0	5.935316916246743	0.0	0.0	0.0	0.0	0.0	4.199377190368896	4.164105741635561
2R_18854	0.0	0.0	10.204831375366354	0.0	0.0	0.0	0.0	0.0	0.0	0.0	22.44427087541634	13.888406652546786	0.0	0.0	0.0	0.0	0.0	0.0	0.0	0.0	0.0	0.0	0.0	0.0	0.0	0.0	0.0	0.0	0.0	0.0	0.0	0.0	0.0	0.0	0.0	0.0	0.0	0.0	0.0	10.753150673147232	0.0	0.0	0.0	0.0	0.0	0.0	0.0	0.0	0.0
2R_18855	0.0	0.0	0.0	7.16892129241313	0.0	0.0	4.910554254258678	0.0	0.0	0.0	0.0	0.0	0.0	13.178095369876193	0.0	0.0	0.0	0.0	0.0	0.0	0.0	0.0	0.0	0.0	0.0	0.0	0.0	0.0	0.0	0.0	0.0	0.0	8.737898011254414	0.0	0.0	0.0	0.0	0.0	9.825885312266637	0.0	0.0	28.453549580310142	0.0	0.0	0.0	0.0	0.0	10.065779871459991	0.0
2R_18856	0.0	0.0	4.0057426326381504	8.028543076345022	0.0	0.0	0.0	5.1349147501453185	0.0	0.0	4.4050690010008315	2.725835468571117	0.0	0.0	0.0	2.9428244522815135	0.0	0.0	0.0	0.0	0.0	0.0	0.0	8.893252511454511	0.0	2.6005096999011807	0.0	5.594568345484737	0.0	0.0	0.0	0.0	0.0	0.0	0.0	0.0	0.0	0.0	0.0	12.66292969541433	6.978542377896445	0.0	0.0	0.0	0.0	0.0	13.6401332731955	2.81819063143252	5.589040115894336
2R_18857	0.0	0.0	0.0	0.0	0.0	0.0	0.0	0.0	0.0	0.0	0.0	0.0	0.0	0.0	0.0	0.0	0.0	0.0	0.0	0.0	0.0	0.0	0.0	0.0	0.0	0.0	8.310362107408105	0.0	0.0	0.0	0.0	15.675430800026964	0.0	84.2971305256769	0.0	22.07222916271206	0.0	0.0	0.0	0.0	0.0	0.0	0.0	0.0	0.0	0.0	12.739437732176253	0.0	7.829970621950227
2R_18858	0.0	0.0	0.0	0.0	0.0	0.0	0.0	6.588192509620408	0.0	0.0	0.0	6.994596674069281	0.0	0.0	0.0	7.551398594533693	0.0	0.0	6.997969189341253	0.0	0.0	0.0	0.0	0.0	0.0	0.0	0.0	0.0	0.0	0.0	0.0	0.0	0.0	0.0	0.0	0.0	0.0	0.0	0.0	0.0	0.0	0.0	0.0	0.0	0.0	0.0	0.0	7.231583507072127	0.0
2R_18859	0.0	0.0	0.0	0.0	0.0	0.0	0.0	0.0	38.74527307668464	0.0	0.0	0.0	0.0	0.0	0.0	0.0	3.0067808922682433	0.0	0.0	0.0	0.0	4.093569166582066	0.0	0.0	2.632277193529231	0.0	0.0	0.0	0.0	0.0	0.0	0.0	0.0	0.0	0.0	0.0	0.0	0.0	0.0	0.0	2.7248372182245832	0.0	0.0	0.0	0.0	0.0	7.101223682865031	0.0	0.0
2R_18860	0.0	0.0	0.0	0.0	0.0	0.0	3.5330295870029738	3.298884185413126	0.0	0.0	0.0	7.004763239002521	0.0	0.0	6.901654188475893	0.0	0.0	0.0	10.512210984279339	0.0	3.166641333535998	6.735349268271655	0.0	0.0	0.0	0.0	0.0	0.0	0.0	0.0	0.0	0.0	0.0	0.0	6.314024205443194	10.121785320982054	0.0	0.0	14.138991946430187	5.4234640749739675	0.0	0.0	0.0	29.663028001898432	0.0	0.0	0.0	0.0	0.0
2R_18861	0.0	0.0	0.0	0.0	0.0	0.0	4.085251018248816	0.0	0.0	0.0	0.0	0.0	15.619630751929025	0.0	0.0	0.0	0.0	0.0	0.0	0.0	7.323190714194174	0.0	0.0	0.0	0.0	0.0	8.813173932394143	0.0	0.0	0.0	0.0	16.623860226583215	0.0	0.0	0.0	0.0	0.0	16.067612513456627	0.0	0.0	0.0	0.0	0.0	0.0	0.0	0.0	0.0	4.187026080985459	4.151858371807221
2R_18862	0.0	10.992502014375996	0.0	0.0	0.0	0.0	2.728085696810377	0.0	0.0	0.0	4.370461275964911	2.704420375103106	0.0	0.0	0.0	0.0	0.0	8.823384085438594	0.0	0.0	0.0	0.0	0.0	0.0	0.0	2.580079208431699	0.0	0.0	0.0	0.0	0.0	0.0	0.0	0.0	4.87547548074626	0.0	0.0	0.0	5.458825173481465	0.0	0.0	0.0	4.475017765820531	0.0	0.0	0.0	0.0	0.0	2.772565354910546
2R_18863	0.0	0.0	0.0	0.0	0.0	0.0	11.686174787779066	0.0	0.0	0.0	0.0	0.0	0.0	0.0	0.0	4.16900130739881	0.0	0.0	0.0	0.0	0.0	3.713077160713861	0.0	0.0	0.0	0.0	0.0	0.0	0.0	0.0	10.508617065994116	0.0	0.0	0.0	0.0	0.0	0.0	0.0	0.0	0.0	0.0	11.285662694113398	0.0	0.0	0.0	0.0	19.32352213702696	3.992436727862737	0.0
2R_18864	0.0	0.0	0.0	0.0	0.0	0.0	3.4308036074213772	0.0	0.0	0.0	0.0	0.0	0.0	0.0	0.0	0.0	0.0	0.0	0.0	0.0	0.0	0.0	3.0871229310873898	0.0	4.205699058680437	0.0	0.0	0.0	0.0	0.0	4.627647882272638	0.0	0.0	0.0	12.262663806195958	0.0	0.0	0.0	0.0	0.0	4.353586070614296	0.0	0.0	0.0	0.0	0.0	0.0	0.0	3.4867406227597693
2R_18865	0.0	0.0	0.0	16.898171617830954	0.0	0.0	0.0	0.0	0.0	0.0	0.0	2.868617326448652	0.0	0.0	0.0	0.0	0.0	0.0	2.870000459200074	0.0	2.593630044610437	0.0	0.0	0.0	0.0	0.0	0.0	0.0	0.0	0.0	3.9032006245121003	0.0	0.0	0.0	5.171486492077284	0.0	0.0	0.0	0.0	0.0	7.344085073881496	0.0	0.0	0.0	0.0	0.0	9.5697442964324	2.9658101406980335	0.0
2R_18866	0.0	8.014991239614575	0.0	0.0	0.0	0.0	7.956544536360215	3.7146191809561877	0.0	14.960340138293384	0.0	0.0	0.0	16.014297564865913	0.0	0.0	0.0	0.0	0.0	0.0	0.0	0.0	0.0	0.0	0.0	0.0	0.0	0.0	0.0	0.0	10.732204663142927	0.0	0.0	0.0	7.109735930188081	0.0	0.0	0.0	0.0	0.0	5.0483072520953	0.0	0.0	0.0	0.0	151.5427047341941	0.0	0.0	0.0
2R_18867	0.0	0.0	0.0	0.0	0.0	0.0	7.601952637554483	0.0	0.0	0.0	6.089258791062917	3.7680039940842334	0.0	0.0	0.0	0.0	5.322401829628853	0.0	0.0	0.0	0.0	0.0	0.0	0.0	0.0	0.0	0.0	0.0	0.0	0.0	0.0	0.0	0.0	0.0	6.7928829606644525	0.0	0.0	0.0	0.0	5.8347823042722275	0.0	0.0	6.234934838696001	0.0	0.0	0.0	0.0	7.79133860261563	0.0
2R_18868	0.0	0.0	0.0	0.0	0.0	0.0	0.0	4.920612074936001	0.0	0.0	0.0	0.0	0.0	0.0	5.147249953031344	0.0	0.0	0.0	0.0	0.0	0.0	0.0	0.0	17.044195599188697	0.0	0.0	0.0	0.0	0.0	0.0	0.0	0.0	0.0	0.0	0.0	0.0	0.0	0.0	0.0	4.0448165675686605	3.3436484889216564	15.267758311385931	0.0	0.0	0.0	0.0	0.0	5.401150174929752	0.0
2R_18869	0.0	0.0	0.0	0.0	0.0	0.0	0.0	0.0	0.0	0.0	0.0	0.0	0.0	0.0	0.0	0.0	0.0	0.0	0.0	0.0	0.0	0.0	0.0	0.0	0.0	0.0	0.0	0.0	0.0	0.0	0.0	0.0	0.0	0.0	0.0	0.0	0.0	0.0	0.0	0.0	0.0	0.0	0.0	0.0	0.0	0.0	0.0	0.0	0.0
2R_18870	0.0	0.0	0.0	0.0	0.0	0.0	0.0	2.1677481562218057	0.0	0.0	3.7192750686578178	0.0	8.876485479845051	0.0	0.0	0.0	0.0	0.0	0.0	2.847673934500082	0.0	2.2129514310271725	2.0890416396135776	0.0	0.0	4.391309598304955	2.5042208642667214	0.0	0.0	4.479877287201348	0.0	0.0	4.13109791363031	0.0	0.0	0.0	0.0	0.0	0.0	0.0	2.946051319035557	13.45225123424405	0.0	0.0	0.0	0.0	3.8388659068783264	0.0	0.0
2R_18871	0.0	7.604285166777182	0.0	0.0	0.0	0.0	0.0	3.524273788143215	0.0	0.0	0.0	0.0	0.0	5.064563049758319	0.0	0.0	0.0	0.0	0.0	4.629681070530413	0.0	0.0	0.0	0.0	0.0	0.0	0.0	0.0	0.0	0.0	5.091131249363608	0.0	0.0	0.0	6.745417163579064	10.813335870862817	0.0	0.0	15.10501002972666	0.0	0.0	21.87035255008311	6.191367747431821	0.0	0.0	0.0	0.0	0.0	7.671912208774212
2R_18872	0.0	0.0	0.0	0.0	0.0	0.0	0.0	0.0	0.0	6.953798268921459	0.0	1.8331217605301389	0.0	0.0	0.0	0.0	0.0	0.0	0.0	0.0	0.0	1.7626170774328258	0.0	0.0	2.266822200893944	3.4976806005517593	0.0	3.762341892284904	0.0	0.0	0.0	0.0	3.2904218452422476	0.0	3.3047155978280087	0.0	0.0	7.2729018223710105	0.0	0.0	2.3465315565083515	0.0	0.0	0.0	0.0	0.0	0.0	0.0	0.0
2R_18873	0.0	0.0	0.0	0.0	0.0	0.0	0.0	0.0	0.0	0.0	3.245067497403946	0.0	0.0	2.7179821700369646	3.956948401392846	0.0	5.672793283412753	0.0	0.0	2.484595507851322	0.0	0.0	0.0	0.0	0.0	0.0	4.369865408145429	0.0	0.0	0.0	0.0	0.0	0.0	0.0	3.620040544454098	0.0	0.0	0.0	0.0	0.0	0.0	0.0	0.0	0.0	0.0	0.0	6.69882100750268	0.0	2.0586297760210805
2R_18874	0.0	0.0	0.0	0.0	0.0	0.0	0.0	0.0	0.0	0.0	0.0	2.394077053369963	0.0	0.0	4.717673205833497	0.0	3.3816949528540996	0.0	0.0	0.0	2.16457947091184	2.3019971667018875	0.0	0.0	0.0	0.0	2.6049868304890786	0.0	0.0	0.0	0.0	4.9136596298147115	0.0	0.0	0.0	6.91881599685609	0.0	0.0	0.0	0.0	6.12919171590706	0.0	0.0	0.0	0.0	0.0	0.0	0.0	2.4544021174617945
2R_18875	0.0	0.0	4.4626042687487395	0.0	0.0	0.0	0.0	5.720560351768698	0.0	0.0	9.814948952450498	3.0367215554087807	0.0	4.110370011398056	0.0	0.0	4.289446717136297	0.0	3.0381857413082063	0.0	0.0	0.0	0.0	0.0	0.0	0.0	0.0	0.0	0.0	0.0	0.0	0.0	0.0	0.0	0.0	0.0	0.0	12.048178255206922	0.0	4.702385990651657	0.0	0.0	0.0	0.0	0.0	0.0	0.0	3.139609978810772	15.566198684469414
2R_18876	0.0	0.0	0.0	0.0	0.0	0.0	16.50746591414632	0.0	0.0	0.0	0.0	0.0	0.0	0.0	0.0	0.0	0.0	0.0	0.0	0.0	0.0	0.0	0.0	0.0	0.0	0.0	0.0	0.0	0.0	0.0	0.0	0.0	14.686789526556652	0.0	0.0	0.0	0.0	0.0	0.0	0.0	0.0	0.0	0.0	0.0	0.0	0.0	0.0	8.45935659825585	0.0
2R_18877	0.0	0.0	0.0	6.958070666165685	0.0	0.0	0.0	0.0	0.0	0.0	0.0	0.0	0.0	0.0	9.310466826806696	0.0	0.0	0.0	0.0	0.0	4.2718612499466015	0.0	0.0	0.0	0.0	0.0	5.141018127229916	0.0	0.0	0.0	0.0	0.0	0.0	0.0	0.0	0.0	0.0	18.745547932366062	0.0	0.0	6.0480700608435845	0.0	0.0	0.0	0.0	0.0	0.0	0.0	0.0
2R_18878	0.0	0.0	6.600328960395386	0.0	0.0	0.0	0.0	4.230442347743207	0.0	0.0	0.0	0.0	0.0	0.0	0.0	0.0	0.0	0.0	0.0	0.0	0.0	0.0	4.076843609833021	0.0	0.0	0.0	0.0	0.0	0.0	0.0	0.0	0.0	0.0	0.0	0.0	0.0	0.0	0.0	0.0	13.90994700310192	0.0	0.0	0.0	0.0	0.0	0.0	0.0	0.0	0.0
2R_18879	0.0	0.0	0.0	0.0	0.0	0.0	0.0	4.441550527522955	0.0	0.0	0.0	4.715535331148469	0.0	12.765473988431927	0.0	0.0	0.0	0.0	0.0	0.0	0.0	0.0	4.280286881947975	0.0	0.0	0.0	0.0	0.0	0.0	9.1789266530329	0.0	9.678274789449132	8.464304335755253	0.0	17.002147371212985	0.0	0.0	18.708863885531684	0.0	14.604083301691151	12.072468614599718	0.0	0.0	0.0	0.0	0.0	0.0	4.875304340873479	0.0
2R_18880	19.90953109072375	0.0	0.0	0.0	0.0	0.0	0.0	3.940333888132345	0.0	0.0	0.0	0.0	0.0	0.0	0.0	0.0	5.909159670221617	0.0	0.0	0.0	0.0	4.022500257440016	0.0	0.0	0.0	0.0	0.0	0.0	0.0	0.0	0.0	0.0	0.0	0.0	0.0	0.0	0.0	0.0	0.0	0.0	0.0	0.0	0.0	35.43083900226757	0.0	0.0	0.0	8.65027957703593	0.0
2R_18881	0.0	0.0	0.0	0.0	0.0	0.0	0.0	0.0	0.0	0.0	0.0	0.0	0.0	0.0	0.0	0.0	0.0	0.0	0.0	3.446837698753279	2.5186696386968404	0.0	0.0	0.0	0.0	0.0	0.0	0.0	5.1702565481299185	5.422464184624061	0.0	0.0	0.0	0.0	0.0	0.0	0.0	0.0	0.0	0.0	0.0	16.282667100871123	0.0	0.0	0.0	0.0	0.0	2.880093084608495	2.85590257945121
2R_18882	0.0	0.0	0.0	11.653911460573068	0.0	0.0	0.0	7.453636517452317	0.0	15.009470976185971	0.0	0.0	0.0	5.355629891698452	0.0	0.0	0.0	0.0	0.0	0.0	3.5774207511868092	0.0	0.0	0.0	4.892837082225106	0.0	0.0	0.0	0.0	0.0	0.0	0.0	0.0	0.0	0.0	0.0	0.0	0.0	0.0	6.127000465652035	0.0	0.0	0.0	0.0	0.0	0.0	0.0	4.090772607859356	0.0
2R_18883	0.0	0.0	0.0	0.0	125.59027428915904	0.0	0.0	0.0	0.0	0.0	0.0	0.0	0.0	0.0	0.0	0.0	0.0	0.0	0.0	0.0	0.0	0.0	0.0	0.0	0.0	0.0	0.0	0.0	0.0	0.0	0.0	0.0	0.0	0.0	0.0	51.77537770138033	0.0	35.53988641452302	18.081090072758307	27.74232924596349	11.466601230595643	0.0	14.822456614669488	0.0	0.0	0.0	0.0	0.0	0.0
2R_18884	15.763422554304992	0.0	0.0	0.0	0.0	0.0	0.0	0.0	0.0	25.129258624047445	0.0	0.0	0.0	0.0	0.0	0.0	0.0	0.0	0.0	4.098301868620737	0.0	0.0	0.0	0.0	0.0	0.0	0.0	0.0	0.0	6.44732854941555	0.0	0.0	0.0	0.0	0.0	0.0	0.0	0.0	20.056961771430863	5.12899420423655	0.0	9.680073568559123	0.0	0.0	0.0	0.0	0.0	3.4244405748265954	3.3956779810657
2R_18885	0.0	0.0	0.0	0.0	0.0	0.0	0.0	0.0	0.0	0.0	0.0	0.0	0.0	0.0	0.0	0.0	0.0	0.0	0.0	0.0	0.0	0.0	2.8628620375332665	0.0	3.9001803443391223	0.0	0.0	0.0	0.0	0.0	4.2914771264269165	0.0	16.98400333339372	0.0	0.0	9.11490615292625	0.0	0.0	0.0	0.0	0.0	0.0	10.43780321818349	0.0	0.0	0.0	0.0	0.0	0.0
2R_18886	0.0	0.0	0.0	0.0	0.0	0.0	0.0	0.0	0.0	0.0	12.207150460453715	7.553725875287985	0.0	0.0	0.0	0.0	0.0	0.0	15.114735960677502	0.0	0.0	0.0	6.856509707446444	0.0	0.0	0.0	0.0	0.0	0.0	0.0	0.0	0.0	13.558807258843055	0.0	13.617707377256794	43.66011473878154	0.0	0.0	15.247063415586156	0.0	0.0	0.0	0.0	0.0	0.0	0.0	0.0	0.0	0.0
2R_18887	0.0	7.046272873963317	5.095074082377158	5.105922359344604	0.0	0.0	0.0	0.0	0.0	0.0	0.0	0.0	0.0	0.0	0.0	0.0	0.0	0.0	0.0	0.0	3.1347471042773623	0.0	3.1470886283099504	0.0	4.287392493633222	0.0	0.0	7.115968945911519	0.0	0.0	0.0	0.0	0.0	0.0	0.0	10.019839281777921	0.0	0.0	6.9982924166503375	0.0	0.0	0.0	0.0	0.0	0.0	0.0	0.0	10.753728855480636	3.554468678022009
2R_18888	0.0	0.0	0.0	0.0	0.0	0.0	0.0	0.0	0.0	0.0	0.0	3.3054026806815737	0.0	0.0	0.0	0.0	0.0	0.0	0.0	0.0	0.0	0.0	0.0	0.0	0.0	0.0	3.596597043741094	0.0	0.0	0.0	0.0	0.0	0.0	0.0	0.0	0.0	0.0	0.0	0.0	0.0	0.0	0.0	0.0	27.994736989445983	0.0	0.0	16.540298783957237	3.417394400804318	0.0
2R_18889	0.0	0.0	0.0	0.0	0.0	0.0	0.0	0.0	0.0	0.0	0.0	0.0	0.0	0.0	0.0	11.4770153638979	0.0	0.0	0.0	0.0	0.0	0.0	0.0	0.0	0.0	0.0	0.0	0.0	0.0	0.0	0.0	0.0	0.0	0.0	0.0	10.240865148287726	0.0	0.0	0.0	0.0	4.536052545632688	0.0	0.0	0.0	0.0	0.0	0.0	3.6636478208622765	0.0
2R_18890	0.0	0.0	0.0	0.0	0.0	0.0	0.0	0.0	0.0	0.0	0.0	0.0	0.0	0.0	0.0	0.0	0.0	0.0	0.0	0.0	0.0	0.0	0.0	0.0	0.0	0.0	0.0	0.0	0.0	0.0	0.0	0.0	0.0	0.0	0.0	0.0	0.0	0.0	0.0	0.0	0.0	0.0	0.0	0.0	0.0	0.0	0.0	0.0	0.0
2R_18891	0.0	0.0	0.0	0.0	0.0	0.0	0.0	0.0	0.0	0.0	0.0	0.0	0.0	0.0	0.0	0.0	0.0	0.0	0.0	0.0	0.0	0.0	0.0	0.0	0.0	0.0	0.0	0.0	0.0	0.0	0.0	0.0	0.0	0.0	0.0	0.0	0.0	0.0	187.0697395989225	0.0	0.0	0.0	0.0	0.0	0.0	0.0	0.0	0.0	0.0
2R_18892	0.0	5.5839904759458445	0.0	0.0	0.0	0.0	0.0	0.0	0.0	10.422768328959245	0.0	0.0	0.0	0.0	0.0	0.0	0.0	0.0	0.0	0.0	0.0	7.92574737155798	0.0	0.0	0.0	0.0	0.0	0.0	0.0	0.0	0.0	0.0	0.0	0.0	4.953305191955436	0.0	0.0	0.0	0.0	0.0	3.517121700148493	0.0	0.0	0.0	0.0	0.0	0.0	0.0	0.0
2R_18893	0.0	0.0	0.0	3.8157161717682793	0.0	0.0	2.613682103073167	0.0	0.0	0.0	4.187183867617994	5.182018396165307	0.0	3.5070737677896315	0.0	0.0	0.0	0.0	0.0	0.0	2.3426335886803944	0.0	0.0	8.45337120443633	0.0	0.0	0.0	5.317847760654308	0.0	0.0	0.0	0.0	0.0	0.0	0.0	0.0	0.0	10.279816608071712	0.0	0.0	0.0	0.0	0.0	0.0	0.0	0.0	0.0	2.6787962561143526	2.656296485188491
2R_18894	0.0	0.0	0.0	0.0	0.0	0.0	0.0	0.0	0.0	0.0	0.0	0.0	0.0	0.0	0.0	0.0	0.0	0.0	0.0	0.0	7.190261509811112	0.0	0.0	0.0	0.0	0.0	0.0	0.0	0.0	15.479972012210602	0.0	0.0	0.0	0.0	0.0	0.0	0.0	0.0	0.0	0.0	0.0	0.0	0.0	0.0	0.0	0.0	0.0	0.0	0.0
2R_18895	0.0	6.690108807929652	0.0	0.0	0.0	0.0	0.0	3.1005906004975827	0.0	0.0	0.0	0.0	0.0	0.0	19.460401974063174	0.0	0.0	0.0	0.0	0.0	0.0	0.0	5.97602895266507	10.739938825308451	0.0	0.0	0.0	0.0	0.0	0.0	0.0	0.0	0.0	0.0	0.0	0.0	0.0	0.0	0.0	5.097463502161325	0.0	0.0	0.0	0.0	0.0	0.0	0.0	6.806777372093847	0.0
2R_18896	22.619112245082608	0.0	0.0	0.0	0.0	0.0	0.0	0.0	0.0	0.0	0.0	0.0	0.0	12.86618778715723	0.0	0.0	0.0	0.0	0.0	0.0	0.0	0.0	0.0	0.0	0.0	0.0	0.0	0.0	0.0	0.0	0.0	0.0	0.0	0.0	0.0	0.0	0.0	0.0	0.0	0.0	0.0	0.0	0.0	0.0	0.0	0.0	15.855197650893917	0.0	0.0
2R_18897	0.0	0.0	4.072543401095025	4.081214536796434	0.0	0.0	0.0	5.220545875938426	0.0	0.0	0.0	8.313876552789651	0.0	0.0	0.0	2.9918997306691866	0.0	0.0	0.0	0.0	0.0	0.0	0.0	0.0	0.0	0.0	0.0	0.0	0.0	5.394400827716863	0.0	0.0	0.0	0.0	0.0	0.0	0.0	0.0	0.0	0.0	0.0	24.297596967659896	0.0	0.0	0.0	0.0	0.0	0.0	0.0
2R_18898	0.0	0.0	0.0	0.0	0.0	0.0	0.0	0.0	0.0	0.0	0.0	0.0	0.0	0.0	0.0	2.951170522764444	3.8612319569457196	0.0	0.0	3.3823194661617544	0.0	0.0	0.0	0.0	3.3803037811402037	0.0	0.0	0.0	0.0	0.0	3.71944245557591	0.0	0.0	0.0	0.0	15.799860013240284	0.0	0.0	0.0	0.0	0.0	0.0	9.04649082097809	0.0	0.0	0.0	0.0	0.0	0.0
2R_18899	0.0	0.0	0.0	4.046312474053021	0.0	0.0	0.0	0.0	0.0	0.0	0.0	0.0	0.0	0.0	0.0	0.0	3.8810444356301614	0.0	0.0	0.0	0.0	0.0	0.0	0.0	0.0	0.0	0.0	0.0	0.0	0.0	0.0	0.0	0.0	0.0	0.0	0.0	0.0	0.0	0.0	0.0	0.0	0.0	0.0	0.0	0.0	0.0	0.0	0.0	0.0
2R_18900	0.0	0.0	0.0	0.0	0.0	0.0	0.0	0.0	0.0	0.0	0.0	0.0	0.0	0.0	0.0	0.0	0.0	0.0	0.0	0.0	0.0	0.0	0.0	0.0	0.0	0.0	0.0	0.0	0.0	0.0	0.0	0.0	0.0	48.3998993282094	0.0	0.0	0.0	0.0	0.0	0.0	0.0	0.0	7.256125258136657	0.0	0.0	0.0	0.0	0.0	0.0
2R_18901	6.12928375641736	5.234804540250674	0.0	0.0	0.0	0.0	0.0	2.4261168568297493	0.0	0.0	4.16256653862612	0.0	0.0	0.0	0.0	5.561639371067573	0.0	0.0	0.0	6.374162713889013	0.0	2.476707801480972	0.0	0.0	0.0	2.4573496255613505	0.0	0.0	0.0	0.0	0.0	0.0	0.0	28.42944380636137	4.643558154297079	0.0	0.0	10.219379417965463	0.0	0.0	0.0	0.0	4.262149470172199	0.0	0.0	0.0	0.0	0.0	0.0
2R_18902	0.0	0.0	0.0	0.0	0.0	0.0	2.1284801715044184	0.0	0.0	0.0	0.0	2.110016247125103	24.414221446754212	0.0	0.0	4.555966402481362	0.0	0.0	0.0	2.610783370771967	0.0	0.0	5.745779150635943	0.0	0.0	2.013004005877972	0.0	0.0	0.0	0.0	5.742011426602739	0.0	0.0	0.0	0.0	0.0	0.0	0.0	0.0	0.0	0.0	0.0	0.0	17.870545766467707	0.0	0.0	0.0	0.0	0.0
2R_18903	0.0	0.0	0.0	0.0	0.0	0.0	0.0	0.0	0.0	0.0	0.0	2.497034771209189	0.0	0.0	0.0	2.69581017183094	0.0	0.0	0.0	0.0	0.0	0.0	0.0	0.0	0.0	2.382228574831755	0.0	0.0	0.0	0.0	3.3976046886944706	0.0	0.0	0.0	0.0	0.0	0.0	0.0	0.0	0.0	0.0	0.0	4.131855781705795	0.0	0.0	0.0	0.0	2.581637842680153	0.0
2R_18904	0.0	0.0	0.0	0.0	0.0	0.0	0.0	0.0	0.0	13.199664728515895	0.0	0.0	0.0	0.0	0.0	0.0	0.0	0.0	0.0	0.0	0.0	0.0	0.0	0.0	0.0	0.0	0.0	0.0	0.0	0.0	4.7345682665561934	0.0	0.0	0.0	0.0	0.0	0.0	0.0	0.0	0.0	0.0	0.0	0.0	0.0	0.0	0.0	0.0	0.0	0.0
2R_18905	0.0	10.565608732264304	0.0	0.0	0.0	0.0	10.48856248482436	0.0	0.0	0.0	0.0	0.0	0.0	7.036847042166898	0.0	0.0	0.0	16.9614567856004	0.0	0.0	0.0	0.0	0.0	0.0	0.0	0.0	0.0	0.0	0.0	0.0	0.0	10.670115247914792	0.0	0.0	0.0	0.0	0.0	0.0	0.0	0.0	0.0	0.0	0.0	0.0	0.0	0.0	0.0	0.0	0.0
2R_18906	0.0	14.17412343677136	0.0	0.0	0.0	0.0	4.690254425196422	0.0	0.0	0.0	0.0	0.0	0.0	0.0	0.0	0.0	3.2838166618887135	0.0	2.3259048583965862	2.8765215720420514	0.0	2.235369173454365	0.0	0.0	0.0	0.0	2.529589237710813	0.0	0.0	0.0	0.0	0.0	0.0	0.0	8.382148872831486	0.0	0.0	0.0	0.0	0.0	0.0	0.0	0.0	0.0	0.0	0.0	0.0	0.0	0.0
2R_18907	0.0	0.0	0.0	0.0	0.0	0.0	0.0	2.312411940462792	0.0	0.0	0.0	0.0	0.0	0.0	0.0	0.0	0.0	8.009816831508697	0.0	0.0	0.0	0.0	4.456905953490404	0.0	0.0	0.0	0.0	0.0	0.0	4.778840060825076	0.0	0.0	0.0	0.0	0.0	0.0	0.0	0.0	4.955489790699934	0.0	0.0	0.0	12.187185418276393	0.0	0.0	0.0	0.0	2.538237919700813	2.5169187276875156
2R_18908	0.0	0.0	4.437439207082862	4.44688726785025	0.0	0.0	0.0	0.0	0.0	0.0	0.0	3.0195971857354227	0.0	0.0	0.0	0.0	0.0	0.0	0.0	3.736233846392965	2.7301368890636173	0.0	0.0	0.0	0.0	0.0	0.0	0.0	0.0	0.0	4.108632236328527	0.0	0.0	0.0	0.0	0.0	0.0	0.0	0.0	0.0	0.0	0.0	4.996542392664276	0.0	0.0	0.0	0.0	0.0	0.0
2R_18909	6.5493374690216335	0.0	0.0	0.0	0.0	0.0	0.0	2.5923841457044325	0.0	10.440625727581107	0.0	0.0	0.0	0.0	0.0	0.0	0.0	0.0	0.0	0.0	0.0	0.0	0.0	0.0	0.0	0.0	0.0	0.0	0.0	16.072295327355153	7.489865276048348	5.648884543013714	4.940330685974796	0.0	9.923583445676568	0.0	0.0	0.0	0.0	0.0	3.523147608258399	0.0	0.0	0.0	0.0	0.0	4.590853917192014	0.0	0.0
2R_18910	0.0	0.0	0.0	0.0	0.0	0.0	0.0	0.0	0.0	0.0	0.0	0.0	0.0	0.0	0.0	0.0	0.0	0.0	0.0	0.0	0.0	0.0	0.0	0.0	0.0	0.0	0.0	8.714710867680187	7.880655355299346	0.0	0.0	0.0	0.0	0.0	0.0	0.0	0.0	0.0	8.570595999245787	0.0	0.0	0.0	0.0	0.0	0.0	0.0	0.0	0.0	0.0
2R_18911	0.0	6.671879628616493	0.0	0.0	0.0	0.0	0.0	0.0	0.0	0.0	5.3052874616958245	0.0	0.0	0.0	0.0	0.0	0.0	10.710674686819873	0.0	0.0	0.0	0.0	2.97987274751419	0.0	0.0	0.0	0.0	0.0	0.0	0.0	0.0	0.0	0.0	0.0	5.91832241600125	0.0	0.0	26.049671513642213	0.0	0.0	4.202337508215569	0.0	0.0	0.0	0.0	0.0	0.0	0.0	0.0
2R_18912	0.0	0.0	0.0	0.0	0.0	0.0	0.0	4.104217576065516	0.0	0.0	0.0	0.0	16.805931821695783	0.0	0.0	0.0	0.0	0.0	0.0	0.0	0.0	0.0	0.0	0.0	0.0	0.0	0.0	8.943215944680842	0.0	0.0	0.0	0.0	0.0	0.0	0.0	0.0	0.0	0.0	0.0	0.0	0.0	0.0	0.0	0.0	0.0	0.0	0.0	0.0	8.934378774775032
2R_18913	8.603068198242221	0.0	5.3129429666198424	0.0	0.0	0.0	3.6469982833579078	3.4052998042974205	0.0	0.0	0.0	0.0	0.0	0.0	7.124288194555762	0.0	0.0	0.0	0.0	0.0	0.0	0.0	0.0	0.0	0.0	0.0	0.0	0.0	0.0	0.0	0.0	7.420252689285081	12.979023302538439	39.90359291950648	6.517702405618781	0.0	0.0	0.0	7.297544230415581	0.0	4.62793057919014	0.0	0.0	0.0	0.0	0.0	0.0	0.0	0.0
2R_18914	0.0	0.0	0.0	0.0	0.0	0.0	0.0	2.8264412447873357	0.0	11.383272508713896	0.0	6.001590421461687	23.147398000990705	0.0	0.0	0.0	0.0	0.0	0.0	0.0	5.426274564066667	0.0	0.0	0.0	3.71075689050447	0.0	0.0	6.158902138740357	0.0	0.0	0.0	0.0	5.3863754863897055	0.0	0.0	0.0	0.0	0.0	0.0	0.0	0.0	0.0	0.0	25.414898213332656	0.0	0.0	0.0	0.0	0.0
2R_18915	12.798984272608125	0.0	0.0	3.9605089729291287	0.0	0.0	0.0	0.0	0.0	0.0	0.0	0.0	0.0	0.0	5.299484466151133	0.0	0.0	0.0	0.0	0.0	2.4315281668222846	0.0	0.0	0.0	0.0	0.0	0.0	0.0	0.0	0.0	0.0	0.0	0.0	0.0	0.0	7.77208515718265	0.0	0.0	0.0	0.0	0.0	0.0	0.0	0.0	0.0	0.0	4.485817638952686	0.0	0.0
2R_18916	0.0	0.0	0.0	0.0	0.0	0.0	0.0	0.0	0.0	0.0	0.0	0.0	0.0	3.518423521083449	0.0	0.0	0.0	8.4807283928002	0.0	0.0	0.0	0.0	0.0	8.4807283928002	0.0	0.0	0.0	0.0	0.0	0.0	0.0	5.335057623957396	0.0	0.0	0.0	0.0	0.0	0.0	0.0	0.0	0.0	0.0	0.0	0.0	0.0	0.0	0.0	0.0	0.0
2R_18917	0.0	0.0	0.0	0.0	0.0	0.0	0.0	14.126342237951642	0.0	0.0	0.0	0.0	0.0	6.766760589303646	0.0	0.0	7.061568402588489	0.0	0.0	0.0	0.0	0.0	0.0	0.0	0.0	0.0	0.0	0.0	0.0	0.0	0.0	0.0	0.0	0.0	0.0	0.0	0.0	0.0	0.0	0.0	0.0	0.0	0.0	0.0	0.0	0.0	0.0	5.168631780469601	0.0
2R_18918	0.0	0.0	0.0	0.0	0.0	0.0	0.0	0.0	0.0	0.0	0.0	0.0	0.0	0.0	4.974686308718088	0.0	3.5659255841253557	0.0	0.0	0.0	0.0	0.0	0.0	0.0	0.0	2.408434337048343	0.0	5.181349834896288	0.0	4.914019402514209	3.4349801200525554	0.0	0.0	0.0	0.0	0.0	0.0	0.0	5.095666034124657	0.0	0.0	0.0	0.0	0.0	0.0	0.0	0.0	0.0	2.58811496199612
2R_18919	5.842022367935242	0.0	0.0	3.6155028423275595	0.0	0.0	0.0	0.0	0.0	0.0	0.0	0.0	0.0	0.0	0.0	0.0	0.0	0.0	0.0	0.0	0.0	0.0	0.0	0.0	0.0	0.0	0.0	0.0	0.0	0.0	0.0	0.0	0.0	0.0	0.0	0.0	0.0	0.0	0.0	0.0	0.0	0.0	0.0	0.0	0.0	0.0	0.0	0.0	2.5169187276875156
2R_18920	0.0	0.0	0.0	0.0	0.0	0.0	0.0	0.0	0.0	0.0	0.0	6.974351821177619	0.0	0.0	0.0	0.0	0.0	0.0	0.0	0.0	0.0	0.0	0.0	0.0	0.0	0.0	0.0	0.0	0.0	0.0	0.0	0.0	0.0	0.0	0.0	40.311364983129685	0.0	0.0	0.0	0.0	17.8553732621142	0.0	0.0	0.0	0.0	0.0	0.0	0.0	0.0
2R_18921	0.0	0.0	0.0	0.0	0.0	0.0	0.0	0.0	0.0	0.0	0.0	0.0	0.0	0.0	0.0	5.832862815732864	0.0	0.0	0.0	0.0	4.884863761149701	0.0	0.0	0.0	0.0	0.0	0.0	0.0	10.027515502538966	0.0	0.0	0.0	0.0	0.0	0.0	0.0	0.0	0.0	0.0	0.0	13.83190910775887	0.0	0.0	0.0	0.0	0.0	0.0	0.0	0.0
2R_18922	0.0	0.0	0.0	0.0	0.0	0.0	2.6052779805552473	0.0	0.0	0.0	0.0	0.0	0.0	0.0	0.0	0.0	0.0	0.0	0.0	0.0	0.0	0.0	0.0	0.0	0.0	0.0	0.0	0.0	0.0	0.0	0.0	0.0	0.0	0.0	0.0	0.0	0.0	20.493525070753893	0.0	0.0	0.0	0.0	0.0	21.87370124898834	0.0	0.0	0.0	0.0	2.647755338933865
2R_18923	0.0	0.0	0.0	0.0	0.0	0.0	0.0	0.0	0.0	0.0	0.0	0.0	0.0	0.0	0.0	2.7211891378837416	0.0	0.0	0.0	0.0	2.2789217965196302	2.423598481470135	0.0	0.0	3.1168805262291728	2.404655412879334	0.0	0.0	0.0	0.0	0.0	0.0	0.0	0.0	0.0	0.0	0.0	0.0	0.0	0.0	0.0	0.0	0.0	0.0	0.0	0.0	0.0	0.0	0.0
2R_18924	0.0	0.0	0.0	0.0	0.0	0.0	0.0	0.0	0.0	0.0	0.0	0.0	0.0	0.0	0.0	7.3695660504726845	0.0	0.0	0.0	0.0	0.0	0.0	0.0	11.13546065173624	0.0	0.0	3.7137666358176453	0.0	0.0	0.0	4.644034737379836	0.0	0.0	0.0	0.0	0.0	0.0	0.0	0.0	0.0	0.0	0.0	0.0	0.0	0.0	0.0	0.0	0.0	0.0
2R_18925	0.0	0.0	0.0	0.0	0.0	0.0	0.0	0.0	0.0	0.0	0.0	6.1236049662436285	0.0	0.0	0.0	0.0	0.0	0.0	0.0	0.0	0.0	0.0	0.0	0.0	0.0	0.0	0.0	0.0	0.0	11.919775145361658	0.0	0.0	0.0	0.0	0.0	0.0	0.0	0.0	0.0	0.0	0.0	0.0	0.0	0.0	0.0	0.0	0.0	6.331081367690846	0.0
2R_18926	0.0	0.0	0.0	0.0	0.0	0.0	0.0	0.0	0.0	0.0	0.0	4.295255889869639	16.566275039924722	5.813865604357143	0.0	0.0	6.067158591885296	0.0	0.0	0.0	0.0	0.0	0.0	0.0	0.0	0.0	0.0	0.0	0.0	0.0	0.0	0.0	7.709910009930364	0.0	0.0	0.0	0.0	0.0	0.0	0.0	0.0	0.0	0.0	0.0	0.0	0.0	0.0	0.0	0.0
2R_18927	0.0	0.0	0.0	0.0	0.0	0.0	0.0	0.0	0.0	0.0	0.0	0.0	0.0	0.0	0.0	0.0	0.0	0.0	0.0	0.0	0.0	4.574452415173641	0.0	0.0	0.0	0.0	0.0	0.0	0.0	0.0	0.0	0.0	0.0	0.0	17.15320297470846	0.0	0.0	0.0	0.0	0.0	0.0	0.0	0.0	0.0	0.0	0.0	0.0	4.918618989509078	0.0
2R_18928	0.0	0.0	0.0	0.0	0.0	0.0	0.0	0.0	0.0	0.0	0.0	0.0	0.0	0.0	0.0	0.0	0.0	0.0	0.0	0.0	0.0	0.0	0.0	0.0	0.0	0.0	0.0	0.0	0.0	0.0	14.869335712427048	0.0	0.0	0.0	0.0	0.0	0.0	0.0	22.058109884680203	0.0	27.977466948119986	0.0	0.0	0.0	0.0	0.0	0.0	0.0	0.0
2R_18929	11.983166048335299	0.0	0.0	0.0	0.0	0.0	0.0	0.0	0.0	0.0	0.0	10.071634500383981	0.0	0.0	0.0	5.436691360118825	0.0	0.0	0.0	0.0	0.0	0.0	4.571006471630963	0.0	6.227247195559226	0.0	5.479455057235649	0.0	0.0	0.0	0.0	0.0	0.0	0.0	0.0	0.0	0.0	0.0	0.0	0.0	0.0	0.0	0.0	0.0	0.0	0.0	0.0	0.0	5.162707902247224
2R_18930	0.0	0.0	9.392775828254972	0.0	0.0	0.0	0.0	3.0101224397403583	0.0	0.0	0.0	0.0	12.325835938193327	4.325701066371827	0.0	0.0	0.0	0.0	3.197347991681779	0.0	5.778910444224846	0.0	0.0	0.0	0.0	0.0	0.0	0.0	0.0	0.0	0.0	0.0	0.0	0.0	0.0	0.0	0.0	0.0	6.450680675824913	0.0	0.0	0.0	0.0	0.0	0.0	0.0	0.0	0.0	3.276333861041507
2R_18931	0.0	0.0	10.219556961766594	0.0	0.0	0.0	0.0	0.0	0.0	0.0	0.0	0.0	0.0	0.0	0.0	0.0	0.0	0.0	0.0	8.604659767450464	0.0	6.686753674705481	0.0	0.0	0.0	6.6344893931100835	0.0	14.273011305652254	0.0	0.0	0.0	0.0	0.0	0.0	0.0	0.0	0.0	0.0	0.0	0.0	0.0	0.0	0.0	0.0	0.0	0.0	0.0	0.0	0.0
2R_18932	0.0	0.0	0.0	0.0	0.0	0.0	0.0	0.0	0.0	0.0	0.0	0.0	0.0	0.0	0.0	0.0	0.0	0.0	0.0	24.044472656625697	0.0	0.0	0.0	0.0	0.0	0.0	0.0	0.0	0.0	0.0	0.0	0.0	0.0	0.0	0.0	0.0	0.0	0.0	0.0	20.060985395602632	0.0	0.0	0.0	0.0	0.0	0.0	0.0	0.0	0.0
2R_18933	0.0	0.0	0.0	0.0	0.0	0.0	0.0	0.0	0.0	0.0	0.0	0.0	0.0	0.0	0.0	0.0	0.0	0.0	0.0	0.0	0.0	0.0	0.0	0.0	0.0	0.0	0.0	0.0	0.0	0.0	0.0	0.0	0.0	0.0	0.0	0.0	0.0	0.0	0.0	0.0	0.0	0.0	0.0	0.0	0.0	0.0	0.0	0.0	0.0
2R_18934	0.0	0.0	0.0	0.0	0.0	0.0	0.0	0.0	0.0	0.0	0.0	0.0	0.0	0.0	0.0	0.0	0.0	0.0	0.0	0.0	0.0	0.0	0.0	0.0	0.0	11.654502279912007	6.646183130259207	0.0	0.0	0.0	0.0	0.0	0.0	0.0	0.0	0.0	0.0	0.0	0.0	0.0	0.0	0.0	0.0	51.73171930369105	0.0	0.0	0.0	0.0	0.0
2R_18935	0.0	6.490602581053023	0.0	0.0	0.0	0.0	0.0	0.0	0.0	0.0	0.0	0.0	0.0	0.0	0.0	0.0	0.0	0.0	0.0	3.9516429548331162	0.0	0.0	0.0	0.0	0.0	0.0	3.475042074071912	0.0	0.0	0.0	0.0	13.109604817517578	0.0	0.0	0.0	0.0	0.0	0.0	0.0	0.0	0.0	0.0	5.2846134252433306	0.0	0.0	0.0	0.0	3.301895981691647	0.0
2R_18936	0.0	0.0	7.384935322736444	0.0	0.0	0.0	0.0	0.0	0.0	0.0	0.0	0.0	0.0	0.0	0.0	0.0	0.0	0.0	0.0	0.0	0.0	4.832033677341918	0.0	0.0	0.0	0.0	0.0	0.0	0.0	0.0	0.0	0.0	0.0	0.0	0.0	0.0	0.0	0.0	10.143510384925934	0.0	0.0	0.0	0.0	0.0	0.0	0.0	0.0	0.0	0.0
2R_18937	0.0	0.0	0.0	0.0	0.0	0.0	4.975894280159766	0.0	0.0	0.0	0.0	0.0	0.0	0.0	0.0	0.0	0.0	0.0	0.0	0.0	0.0	0.0	0.0	0.0	0.0	0.0	0.0	0.0	0.0	0.0	3.3558736177995536	5.062024992229792	0.0	0.0	0.0	0.0	0.0	0.0	0.0	3.8191845277196412	3.1571297144628745	0.0	0.0	41.777202180769955	0.0	0.0	0.0	2.5499288824834676	2.528511495624664
2R_18938	0.0	5.950376242289799	0.0	0.0	0.0	0.0	0.0	2.7577549447925036	0.0	0.0	0.0	0.0	0.0	3.963035970892293	0.0	0.0	0.0	0.0	0.0	0.0	2.647204419772499	0.0	0.0	0.0	3.6205805383658434	0.0	0.0	0.0	0.0	5.6991877517616185	0.0	0.0	0.0	0.0	0.0	0.0	0.0	0.0	0.0	4.533831450282004	0.0	0.0	0.0	0.0	0.0	0.0	0.0	0.0	3.001647304040457
2R_18939	0.0	0.0	0.0	0.0	0.0	0.0	0.0	0.0	0.0	0.0	0.0	0.0	0.0	15.988130411982144	0.0	0.0	0.0	0.0	0.0	0.0	0.0	0.0	0.0	0.0	0.0	0.0	0.0	0.0	0.0	0.0	0.0	0.0	0.0	0.0	0.0	0.0	0.0	0.0	0.0	0.0	0.0	0.0	0.0	0.0	0.0	0.0	0.0	0.0	0.0
2R_18940	0.0	0.0	2.889495297635353	0.0	0.0	0.0	0.0	0.0	0.0	0.0	0.0	0.0	0.0	0.0	0.0	0.0	0.0	0.0	0.0	0.0	0.0	0.0	0.0	0.0	0.0	0.0	4.2789379761521955	0.0	3.649344687174524	0.0	0.0	4.035576023997149	0.0	21.701954043942116	0.0	5.68240579423554	0.0	0.0	0.0	0.0	2.516944700963059	5.746432901776223	3.2535624882465055	0.0	0.0	0.0	0.0	0.0	2.0157941503266392
2R_18941	0.0	0.0	0.0	0.0	0.0	0.0	0.0	0.0	0.0	0.0	0.0	0.0	0.0	0.0	0.0	0.0	2.973941432981784	0.0	0.0	0.0	0.0	0.0	0.0	0.0	0.0	0.0	2.2908861903776825	0.0	0.0	0.0	0.0	0.0	0.0	0.0	0.0	0.0	0.0	8.353193049809255	0.0	0.0	0.0	0.0	0.0	0.0	0.0	0.0	0.0	0.0	0.0
2R_18942	0.0	0.0	0.0	0.0	0.0	0.0	0.0	0.0	0.0	0.0	5.30167596580631	3.2806515373953267	0.0	0.0	0.0	0.0	0.0	0.0	0.0	0.0	0.0	0.0	0.0	0.0	0.0	0.0	0.0	0.0	0.0	0.0	0.0	0.0	0.0	0.0	5.914293605643182	0.0	0.0	0.0	0.0	10.160226776261645	0.0	0.0	0.0	0.0	0.0	0.0	0.0	0.0	0.0
2R_18943	0.0	0.0	0.0	0.0	0.0	0.0	0.0	0.0	0.0	0.0	0.0	0.0	0.0	0.0	0.0	0.0	0.0	0.0	0.0	0.0	0.0	0.0	0.0	9.64617818420342	0.0	0.0	0.0	0.0	0.0	0.0	4.022930705018606	6.068218917065652	0.0	0.0	0.0	0.0	0.0	0.0	5.9678689933398585	0.0	0.0	0.0	0.0	0.0	0.0	0.0	0.0	0.0	6.0622226533136105
2R_18944	0.0	0.0	0.0	0.0	0.0	0.0	0.0	0.0	0.0	0.0	0.0	0.0	0.0	0.0	0.0	0.0	0.0	0.0	0.0	0.0	0.0	0.0	0.0	0.0	0.0	0.0	0.0	0.0	0.0	0.0	0.0	0.0	0.0	0.0	0.0	0.0	0.0	0.0	0.0	0.0	0.0	0.0	0.0	0.0	0.0	0.0	0.0	0.0	0.0
2R_18945	0.0	0.0	0.0	0.0	0.0	0.0	0.0	3.390040805921181	0.0	0.0	0.0	0.0	13.88152396922744	4.871663336884776	0.0	0.0	5.0839073488389115	11.742547005415663	0.0	0.0	0.0	0.0	6.533910669680107	0.0	0.0	3.433682710549132	0.0	7.387002863941011	0.0	0.0	0.0	0.0	0.0	0.0	0.0	0.0	0.0	0.0	0.0	0.0	0.0	0.0	0.0	0.0	0.0	0.0	0.0	0.0	0.0
2R_18946	10.828980083339832	0.0	0.0	6.701824437666667	0.0	0.0	0.0	4.286368875475412	0.0	0.0	0.0	0.0	0.0	0.0	0.0	0.0	0.0	14.847280868981656	4.55297523272533	0.0	0.0	0.0	0.0	0.0	0.0	0.0	0.0	0.0	0.0	0.0	0.0	0.0	0.0	0.0	0.0	0.0	0.0	0.0	0.0	0.0	0.0	0.0	0.0	0.0	0.0	0.0	0.0	0.0	0.0
2R_18947	0.0	0.0	0.0	0.0	0.0	0.0	0.0	0.0	0.0	0.0	0.0	0.0	0.0	0.0	0.0	0.0	0.0	0.0	0.0	0.0	0.0	0.0	0.0	0.0	0.0	0.0	0.0	0.0	0.0	0.0	0.0	0.0	0.0	0.0	0.0	0.0	0.0	0.0	0.0	0.0	0.0	0.0	0.0	0.0	0.0	0.0	0.0	0.0	0.0
2R_18948	0.0	0.0	4.801459643731695	0.0	0.0	0.0	0.0	0.0	0.0	0.0	0.0	0.0	0.0	0.0	0.0	0.0	0.0	0.0	0.0	0.0	2.954100660980023	0.0	0.0	0.0	0.0	3.1170855250340934	0.0	0.0	0.0	6.359907145355678	0.0	0.0	0.0	0.0	0.0	0.0	0.0	0.0	0.0	5.059448520111308	0.0	0.0	0.0	0.0	0.0	0.0	0.0	3.3780074822865735	0.0
2R_18949	0.0	0.0	0.0	0.0	0.0	0.0	0.0	0.0	0.0	0.0	0.0	0.0	0.0	0.0	0.0	0.0	0.0	0.0	0.0	0.0	0.0	0.0	0.0	0.0	0.0	0.0	0.0	0.0	0.0	0.0	0.0	0.0	0.0	0.0	0.0	0.0	0.0	0.0	0.0	0.0	0.0	0.0	0.0	0.0	0.0	0.0	0.0	0.0	0.0
2R_18950	0.0	0.0	0.0	0.0	0.0	0.0	0.0	0.0	0.0	0.0	0.0	0.0	0.0	0.0	0.0	0.0	0.0	0.0	0.0	0.0	0.0	0.0	0.0	0.0	0.0	0.0	0.0	0.0	0.0	0.0	0.0	0.0	0.0	0.0	0.0	0.0	0.0	0.0	0.0	0.0	0.0	0.0	0.0	0.0	0.0	0.0	0.0	0.0	0.0
2R_18951	0.0	0.0	0.0	0.0	0.0	0.0	0.0	0.0	0.0	0.0	0.0	0.0	0.0	0.0	0.0	0.0	0.0	0.0	0.0	0.0	0.0	0.0	0.0	0.0	4.630517145415834	0.0	0.0	0.0	6.949917504479222	0.0	5.095087062300177	0.0	0.0	0.0	0.0	0.0	0.0	0.0	0.0	0.0	4.793342239363214	0.0	0.0	0.0	0.0	0.0	0.0	0.0	3.838936645260756
2R_18952	0.0	5.01244590317759	0.0	0.0	0.0	0.0	0.0	2.3230627631158964	0.0	0.0	0.0	0.0	0.0	0.0	0.0	0.0	0.0	0.0	0.0	0.0	0.0	0.0	0.0	0.0	0.0	0.0	2.6836430346850126	0.0	0.0	0.0	0.0	5.062024992229792	0.0	0.0	0.0	0.0	0.0	0.0	0.0	0.0	0.0	0.0	0.0	0.0	0.0	0.0	0.0	0.0	0.0
2R_18953	0.0	0.0	0.0	0.0	0.0	0.0	0.0	0.0	0.0	0.0	0.0	0.0	0.0	0.0	0.0	0.0	0.0	0.0	0.0	0.0	0.0	0.0	0.0	0.0	0.0	0.0	0.0	0.0	0.0	0.0	0.0	0.0	0.0	0.0	0.0	0.0	0.0	0.0	0.0	0.0	0.0	0.0	0.0	0.0	0.0	0.0	0.0	0.0	0.0
2R_18954	0.0	7.5340917652377	0.0	0.0	0.0	0.0	0.0	3.4917420300988162	0.0	0.0	0.0	0.0	0.0	0.0	0.0	0.0	0.0	0.0	0.0	0.0	0.0	0.0	0.0	0.0	0.0	0.0	0.0	0.0	0.0	0.0	0.0	0.0	0.0	0.0	0.0	10.713520462824084	0.0	0.0	0.0	0.0	0.0	0.0	0.0	0.0	0.0	0.0	0.0	0.0	0.0
2R_18955	0.0	0.0	0.0	0.0	0.0	0.0	0.0	0.0	0.0	0.0	0.0	0.0	0.0	0.0	0.0	0.0	3.8810444356301614	0.0	0.0	0.0	0.0	0.0	0.0	0.0	0.0	0.0	0.0	0.0	0.0	0.0	3.73852739405948	0.0	4.931880861540404	0.0	0.0	0.0	0.0	0.0	0.0	0.0	0.0	0.0	0.0	0.0	0.0	0.0	0.0	0.0	0.0
2R_18956	0.0	0.0	0.0	0.0	0.0	0.0	0.0	0.0	52.02805352646148	0.0	0.0	2.8584087238634255	0.0	0.0	0.0	0.0	0.0	0.0	0.0	0.0	2.584400044451681	2.7484699267917554	0.0	0.0	0.0	0.0	3.110224489783224	0.0	0.0	0.0	3.8893102308305627	0.0	0.0	0.0	0.0	0.0	0.0	0.0	5.769647959160125	0.0	0.0	0.0	0.0	0.0	0.0	0.0	0.0	0.0	0.0
2R_18957	0.0	0.0	0.0	0.0	0.0	0.0	3.7920816784056877	0.0	0.0	0.0	0.0	0.0	0.0	0.0	0.0	0.0	5.309946911150782	0.0	0.0	0.0	0.0	0.0	0.0	0.0	0.0	0.0	0.0	0.0	0.0	0.0	0.0	0.0	0.0	0.0	0.0	0.0	0.0	0.0	0.0	0.0	0.0	0.0	0.0	0.0	0.0	0.0	0.0	0.0	0.0
2R_18958	0.0	0.0	0.0	0.0	26.04763591656421	0.0	0.0	6.999637068817981	0.0	0.0	0.0	0.0	0.0	0.0	0.0	0.0	0.0	0.0	0.0	0.0	0.0	0.0	0.0	0.0	0.0	0.0	0.0	0.0	0.0	0.0	0.0	7.626211900398621	6.669636878289799	0.0	0.0	10.738301157803631	0.0	0.0	0.0	0.0	0.0	0.0	0.0	0.0	0.0	0.0	0.0	0.0	7.618676117888347
2R_18959	0.0	0.0	0.0	0.0	0.0	0.0	0.0	0.0	0.0	0.0	0.0	0.0	0.0	0.0	0.0	0.0	0.0	0.0	0.0	0.0	0.0	0.0	0.0	0.0	0.0	0.0	0.0	0.0	0.0	0.0	0.0	0.0	0.0	0.0	0.0	0.0	0.0	0.0	0.0	0.0	0.0	0.0	0.0	0.0	0.0	0.0	0.0	0.0	0.0
2R_18960	0.0	0.0	0.0	0.0	0.0	0.0	0.0	2.7746116376090835	0.0	0.0	0.0	0.0	0.0	0.0	0.0	0.0	0.0	0.0	2.947188735608877	0.0	0.0	0.0	0.0	0.0	0.0	0.0	0.0	0.0	0.0	0.0	0.0	0.0	0.0	0.0	0.0	0.0	0.0	0.0	0.0	0.0	0.0	0.0	0.0	0.0	0.0	0.0	0.0	0.0	0.0
2R_18961	0.0	0.0	0.0	0.0	0.0	0.0	0.0	3.0608662435121112	0.0	0.0	0.0	0.0	12.533621439511489	0.0	0.0	0.0	0.0	0.0	6.502495983083106	0.0	0.0	0.0	0.0	0.0	0.0	0.0	0.0	0.0	0.0	0.0	0.0	6.6697213990674395	0.0	0.0	0.0	0.0	0.0	0.0	6.559424449861071	0.0	0.0	0.0	0.0	0.0	0.0	0.0	0.0	0.0	0.0
2R_18962	0.0	0.0	0.0	0.0	0.0	0.0	0.0	0.0	0.0	0.0	0.0	4.441730053855977	0.0	0.0	0.0	0.0	0.0	0.0	0.0	2.747939732185794	0.0	0.0	0.0	0.0	0.0	0.0	0.0	0.0	4.121909598278691	0.0	0.0	0.0	3.9864143000653773	0.0	0.0	0.0	0.0	0.0	0.0	0.0	0.0	0.0	0.0	0.0	0.0	0.0	0.0	0.0	2.276825558732992
2R_18963	0.0	0.0	0.0	0.0	0.0	0.0	1.9610523242097988	0.0	0.0	0.0	0.0	0.0	0.0	0.0	0.0	0.0	0.0	0.0	0.0	7.216251575848937	0.0	0.0	0.0	6.342585897640811	0.0	3.7093192008271783	0.0	0.0	0.0	7.5682638478415685	0.0	0.0	0.0	0.0	0.0	0.0	0.0	0.0	0.0	0.0	0.0	0.0	0.0	0.0	0.0	0.0	0.0	0.0	0.0
2R_18964	0.0	4.699769335321022	0.0	0.0	0.0	0.0	0.0	2.178150018775653	0.0	0.0	0.0	2.3125130078856695	0.0	0.0	0.0	0.0	3.266483656475673	0.0	0.0	0.0	0.0	4.447140399780133	0.0	0.0	0.0	0.0	0.0	0.0	0.0	0.0	0.0	9.492511357789839	0.0	0.0	0.0	0.0	0.0	0.0	4.667767014944323	0.0	0.0	0.0	0.0	0.0	0.0	0.0	0.0	0.0	0.0
2R_18965	0.0	0.0	0.0	0.0	0.0	0.0	2.1284801715044184	0.0	0.0	0.0	0.0	0.0	0.0	0.0	0.0	0.0	0.0	0.0	0.0	0.0	0.0	0.0	0.0	0.0	0.0	0.0	0.0	0.0	0.0	0.0	2.8710057133013693	0.0	0.0	0.0	0.0	0.0	0.0	0.0	0.0	0.0	0.0	0.0	3.4914543164151426	0.0	0.0	0.0	3.5195206694409875	2.181506583350567	2.1631836525615555
2R_18966	0.0	0.0	2.6104507830830257	0.0	0.0	0.0	0.0	0.0	0.0	0.0	2.8706826368483123	0.0	0.0	2.4044073748944763	0.0	0.0	0.0	0.0	0.0	0.0	0.0	0.0	0.0	0.0	0.0	1.6946926463049345	0.0	0.0	0.0	0.0	2.417020659484087	0.0	0.0	0.0	0.0	0.0	0.0	0.0	0.0	0.0	0.0	0.0	0.0	0.0	0.0	0.0	0.0	0.0	0.0
2R_18967	0.0	0.0	0.0	0.0	0.0	0.0	5.082539165411491	0.0	0.0	0.0	0.0	0.0	0.0	0.0	0.0	0.0	0.0	0.0	0.0	0.0	0.0	0.0	0.0	0.0	0.0	0.0	0.0	0.0	0.0	9.807488802299659	0.0	0.0	0.0	0.0	4.541608628693066	0.0	0.0	0.0	0.0	0.0	0.0	0.0	0.0	0.0	0.0	0.0	0.0	0.0	0.0
2R_18968	0.0	0.0	0.0	0.0	0.0	0.0	4.334773706389738	0.0	0.0	0.0	0.0	0.0	0.0	0.0	0.0	0.0	0.0	0.0	0.0	0.0	0.0	0.0	0.0	0.0	0.0	0.0	0.0	0.0	0.0	0.0	0.0	4.4098068813272455	0.0	0.0	0.0	0.0	0.0	0.0	4.336882059359772	3.3271005649416763	0.0	0.0	0.0	0.0	0.0	0.0	0.0	0.0	0.0
2R_18969	6.045276704405315	0.0	0.0	0.0	0.0	0.0	2.5627035907833906	0.0	0.0	0.0	0.0	0.0	0.0	0.0	5.006155067655683	0.0	0.0	0.0	0.0	6.286799387288532	0.0	2.442762412530785	0.0	0.0	0.0	4.847339113785227	0.0	0.0	0.0	0.0	0.0	0.0	0.0	0.0	0.0	0.0	0.0	0.0	0.0	0.0	0.0	0.0	0.0	0.0	0.0	0.0	0.0	0.0	0.0
2R_18970	0.0	0.0	0.0	0.0	0.0	0.0	0.0	0.0	0.0	0.0	3.1672069921795325	0.0	0.0	0.0	0.0	2.1158656493020396	0.0	0.0	0.0	2.424981382205438	0.0	0.0	0.0	0.0	0.0	0.0	0.0	0.0	0.0	0.0	0.0	0.0	0.0	0.0	0.0	0.0	0.0	0.0	0.0	0.0	0.0	0.0	0.0	0.0	0.0	0.0	0.0	0.0	0.0
2R_18971	0.0	3.364589245897977	4.865786997254723	0.0	0.0	0.0	0.0	1.559348896986761	0.0	0.0	0.0	0.0	0.0	2.2408647228061542	0.0	1.7873286264629733	0.0	0.0	1.6563382931831412	0.0	0.0	0.0	0.0	0.0	0.0	1.579423273591648	0.0	0.0	0.0	3.222556866849751	0.0	0.0	0.0	0.0	0.0	0.0	0.0	0.0	0.0	0.0	0.0	0.0	5.478860638057152	42.06423208238981	0.0	0.0	2.761451463072214	0.0	0.0
2R_18972	0.0	0.0	0.0	0.0	0.0	0.0	0.0	0.0	0.0	0.0	0.0	0.0	0.0	0.0	0.0	0.0	0.0	0.0	0.0	0.0	0.0	0.0	0.0	0.0	0.0	0.0	0.0	0.0	0.0	0.0	3.0785807742630644	0.0	0.0	0.0	0.0	0.0	0.0	0.0	0.0	0.0	0.0	0.0	0.0	0.0	0.0	0.0	0.0	2.339230533508308	0.0
2R_18973	0.0	0.0	0.0	0.0	0.0	0.0	0.0	0.0	0.0	0.0	0.0	0.0	0.0	0.0	0.0	0.0	0.0	0.0	0.0	0.0	0.0	0.0	5.05133163204484	0.0	0.0	0.0	3.027620375158496	0.0	0.0	0.0	3.786014462575247	0.0	4.9945259995045435	0.0	0.0	0.0	0.0	0.0	0.0	8.61742097824963	0.0	0.0	0.0	0.0	0.0	0.0	0.0	0.0	0.0
2R_18974	0.0	0.0	4.122324199362194	0.0	0.0	0.0	0.0	2.642179650249395	0.0	0.0	0.0	0.0	0.0	0.0	0.0	0.0	0.0	0.0	0.0	0.0	0.0	0.0	0.0	0.0	0.0	2.6761939170112266	0.0	0.0	0.0	0.0	0.0	0.0	0.0	0.0	0.0	0.0	0.0	0.0	0.0	0.0	0.0	0.0	9.283447798244685	0.0	0.0	0.0	0.0	0.0	0.0
2R_18975	0.0	0.0	0.0	0.0	0.0	0.0	0.0	0.0	0.0	0.0	0.0	0.0	0.0	0.0	0.0	0.0	0.0	0.0	0.0	0.0	0.0	0.0	0.0	0.0	0.0	0.0	0.0	0.0	0.0	0.0	0.0	0.0	0.0	0.0	0.0	0.0	0.0	0.0	0.0	0.0	0.0	0.0	0.0	0.0	0.0	0.0	0.0	0.0	0.0
2R_18976	0.0	6.533902131293536	0.0	0.0	0.0	0.0	0.0	0.0	0.0	0.0	0.0	0.0	0.0	0.0	0.0	0.0	0.0	0.0	0.0	0.0	0.0	0.0	0.0	0.0	0.0	0.0	6.996448952334243	0.0	0.0	0.0	0.0	0.0	0.0	0.0	0.0	0.0	0.0	0.0	0.0	0.0	0.0	0.0	5.319867684250957	0.0	0.0	0.0	0.0	0.0	0.0
2R_18977	0.0	0.0	0.0	0.0	0.0	0.0	0.0	0.0	0.0	0.0	0.0	0.0	0.0	0.0	0.0	0.0	0.0	0.0	1.897520964760379	0.0	1.7147967237093795	0.0	0.0	0.0	0.0	0.0	0.0	0.0	0.0	0.0	0.0	0.0	0.0	0.0	0.0	0.0	0.0	0.0	0.0	2.9369093141141986	0.0	0.0	0.0	0.0	0.0	0.0	3.1635518335313715	0.0	0.0
2R_18978	0.0	0.0	0.0	0.0	0.0	0.0	0.0	0.0	0.0	0.0	0.0	0.0	0.0	0.0	0.0	0.0	0.0	0.0	0.0	0.0	0.0	0.0	0.0	0.0	0.0	0.0	0.0	0.0	0.0	0.0	5.122950819672131	0.0	0.0	0.0	0.0	0.0	0.0	0.0	0.0	0.0	0.0	0.0	0.0	0.0	0.0	0.0	0.0	0.0	0.0
2R_18979	0.0	0.0	0.0	0.0	0.0	0.0	0.0	0.0	0.0	0.0	0.0	0.0	0.0	0.0	0.0	0.0	0.0	0.0	0.0	0.0	0.0	0.0	0.0	0.0	0.0	0.0	0.0	0.0	0.0	0.0	0.0	0.0	0.0	0.0	0.0	0.0	0.0	0.0	0.0	0.0	0.0	0.0	0.0	0.0	0.0	0.0	0.0	0.0	0.0
2R_18980	0.0	0.0	0.0	0.0	0.0	0.0	0.0	0.0	0.0	0.0	0.0	0.0	0.0	0.0	0.0	0.0	0.0	0.0	0.0	0.0	0.0	0.0	0.0	0.0	0.0	0.0	0.0	0.0	0.0	0.0	0.0	0.0	0.0	0.0	0.0	0.0	0.0	0.0	0.0	0.0	0.0	0.0	0.0	0.0	0.0	0.0	0.0	0.0	0.0
2R_18981	0.0	0.0	12.446666036035586	0.0	0.0	0.0	0.0	0.0	0.0	0.0	0.0	0.0	0.0	0.0	0.0	0.0	0.0	0.0	0.0	0.0	0.0	0.0	0.0	0.0	0.0	0.0	0.0	0.0	0.0	0.0	0.0	0.0	0.0	0.0	0.0	0.0	0.0	0.0	0.0	0.0	0.0	0.0	0.0	0.0	0.0	0.0	14.127566272413382	0.0	0.0
2R_18982	0.0	0.0	0.0	0.0	0.0	0.0	0.0	0.0	0.0	0.0	0.0	0.0	0.0	0.0	0.0	0.0	0.0	0.0	0.0	0.0	0.0	0.0	0.0	0.0	0.0	0.0	0.0	0.0	0.0	0.0	0.0	0.0	0.0	0.0	0.0	0.0	0.0	0.0	0.0	0.0	0.0	0.0	0.0	0.0	0.0	0.0	0.0	0.0	0.0
2R_18983	0.0	0.0	0.0	0.0	0.0	0.0	0.0	0.0	0.0	0.0	0.0	0.0	0.0	0.0	0.0	0.0	0.0	0.0	0.0	0.0	0.0	0.0	0.0	0.0	0.0	0.0	0.0	0.0	0.0	0.0	0.0	0.0	0.0	0.0	0.0	0.0	0.0	0.0	0.0	0.0	0.0	0.0	0.0	0.0	0.0	0.0	0.0	0.0	0.0
2R_18984	14.002307580289232	0.0	0.0	0.0	0.0	0.0	0.0	0.0	0.0	0.0	0.0	0.0	0.0	0.0	0.0	0.0	0.0	0.0	0.0	0.0	0.0	0.0	0.0	0.0	0.0	0.0	0.0	0.0	0.0	0.0	0.0	0.0	10.562294299318522	0.0	0.0	0.0	0.0	0.0	0.0	0.0	0.0	0.0	0.0	0.0	0.0	0.0	0.0	0.0	0.0
2R_18985	0.0	0.0	7.727390043103381	0.0	0.0	0.0	0.0	2.476412787304125	0.0	0.0	0.0	0.0	0.0	0.0	10.361894340799596	2.838468975250253	0.0	0.0	0.0	0.0	0.0	0.0	0.0	0.0	0.0	0.0	0.0	0.0	0.0	0.0	0.0	0.0	0.0	0.0	0.0	0.0	0.0	0.0	0.0	0.0	0.0	0.0	0.0	0.0	0.0	0.0	0.0	2.718254793438459	0.0
2R_18986	0.0	0.0	0.0	0.0	0.0	0.0	0.0	0.0	0.0	0.0	0.0	0.0	0.0	0.0	0.0	0.0	0.0	0.0	0.0	4.994161824826778	0.0	0.0	0.0	0.0	0.0	0.0	0.0	8.28408445127053	0.0	0.0	0.0	0.0	14.489981626703297	0.0	0.0	0.0	0.0	0.0	0.0	0.0	0.0	0.0	0.0	0.0	0.0	0.0	6.7324834246258085	0.0	0.0
2R_18987	0.0	0.0	0.0	0.0	0.0	0.0	0.0	0.0	0.0	0.0	0.0	0.0	0.0	0.0	0.0	0.0	0.0	0.0	0.0	0.0	0.0	0.0	0.0	0.0	0.0	0.0	0.0	0.0	0.0	0.0	0.0	0.0	0.0	0.0	0.0	0.0	0.0	0.0	0.0	0.0	0.0	0.0	0.0	0.0	0.0	0.0	0.0	0.0	0.0
2R_18988	0.0	0.0	0.0	10.467893922550147	0.0	0.0	0.0	0.0	0.0	0.0	0.0	0.0	0.0	0.0	0.0	0.0	0.0	0.0	0.0	0.0	0.0	0.0	0.0	0.0	0.0	0.0	0.0	0.0	0.0	0.0	0.0	0.0	12.758877627052902	0.0	0.0	0.0	0.0	0.0	0.0	0.0	0.0	0.0	0.0	0.0	0.0	0.0	0.0	0.0	0.0
2R_18989	0.0	0.0	0.0	0.0	0.0	0.0	0.0	0.0	0.0	0.0	0.0	0.0	0.0	0.0	0.0	0.0	0.0	0.0	0.0	0.0	0.0	0.0	0.0	0.0	0.0	0.0	0.0	0.0	0.0	0.0	0.0	0.0	0.0	0.0	0.0	0.0	0.0	0.0	0.0	0.0	0.0	0.0	0.0	0.0	0.0	0.0	0.0	0.0	0.0
2R_18990	0.0	0.0	0.0	0.0	0.0	0.0	0.0	0.0	0.0	15.938566389707512	0.0	0.0	0.0	0.0	0.0	0.0	0.0	0.0	0.0	0.0	0.0	0.0	0.0	0.0	0.0	0.0	0.0	0.0	0.0	0.0	5.7169808624065634	0.0	0.0	0.0	0.0	0.0	0.0	0.0	0.0	0.0	5.378405808248	0.0	0.0	0.0	0.0	0.0	0.0	0.0	0.0
2R_18991	0.0	0.0	0.0	0.0	0.0	0.0	0.0	0.0	0.0	0.0	0.0	0.0	0.0	0.0	0.0	0.0	0.0	0.0	0.0	0.0	0.0	0.0	0.0	0.0	0.0	0.0	0.0	0.0	0.0	0.0	0.0	0.0	0.0	0.0	0.0	0.0	0.0	0.0	0.0	0.0	0.0	0.0	0.0	0.0	0.0	0.0	0.0	0.0	0.0
2R_18992	0.0	0.0	0.0	0.0	0.0	0.0	0.0	0.0	0.0	0.0	0.0	0.0	0.0	16.64070716349162	0.0	0.0	0.0	0.0	0.0	0.0	0.0	0.0	0.0	0.0	0.0	0.0	0.0	0.0	0.0	0.0	0.0	0.0	0.0	0.0	0.0	0.0	0.0	0.0	0.0	0.0	7.8686625791587455	0.0	10.171532727923704	0.0	0.0	0.0	0.0	6.355307444352928	6.301927885778817
2R_18993	0.0	0.0	0.0	0.0	0.0	0.0	0.0	0.0	0.0	0.0	0.0	0.0	0.0	0.0	0.0	0.0	0.0	0.0	0.0	0.0	0.0	0.0	0.0	0.0	0.0	0.0	0.0	0.0	0.0	0.0	3.4787146149497756	0.0	0.0	0.0	0.0	0.0	0.0	0.0	0.0	0.0	0.0	0.0	0.0	0.0	0.0	0.0	0.0	0.0	0.0
2R_18994	0.0	0.0	0.0	0.0	0.0	0.0	0.0	0.0	0.0	0.0	0.0	0.0	0.0	0.0	0.0	0.0	0.0	0.0	11.604333986657338	0.0	0.0	0.0	0.0	0.0	0.0	0.0	0.0	0.0	0.0	0.0	0.0	0.0	0.0	0.0	0.0	0.0	0.0	0.0	0.0	0.0	0.0	0.0	0.0	0.0	0.0	0.0	0.0	0.0	5.9455011581836255
2R_18995	0.0	0.0	0.0	0.0	0.0	0.0	0.0	0.0	0.0	0.0	0.0	0.0	0.0	0.0	0.0	0.0	0.0	0.0	0.0	0.0	0.0	0.0	0.0	0.0	0.0	0.0	0.0	0.0	0.0	0.0	0.0	0.0	0.0	0.0	0.0	0.0	0.0	0.0	0.0	0.0	0.0	0.0	0.0	0.0	0.0	0.0	0.0	0.0	0.0
2R_18996	0.0	0.0	0.0	0.0	0.0	0.0	0.0	0.0	0.0	0.0	0.0	0.0	0.0	0.0	0.0	4.209477048247343	0.0	0.0	0.0	0.0	0.0	0.0	0.0	0.0	4.821582173260662	0.0	0.0	0.0	0.0	0.0	0.0	0.0	0.0	0.0	0.0	0.0	0.0	0.0	0.0	0.0	0.0	0.0	0.0	0.0	0.0	0.0	6.503709716022019	0.0	0.0
2R_18997	0.0	0.0	0.0	0.0	0.0	0.0	0.0	0.0	0.0	0.0	0.0	0.0	0.0	0.0	0.0	0.0	0.0	0.0	0.0	0.0	3.3543483255931745	0.0	0.0	0.0	0.0	0.0	4.036827166877994	0.0	0.0	0.0	0.0	0.0	0.0	0.0	0.0	0.0	0.0	0.0	0.0	0.0	0.0	0.0	6.138938921241096	0.0	0.0	0.0	6.18828730485236	0.0	3.8034730272906794
2R_18998	0.0	7.425564287194095	0.0	5.380767308179681	0.0	0.0	7.371415787287477	0.0	0.0	0.0	5.904595901265709	0.0	0.0	0.0	0.0	0.0	0.0	0.0	0.0	0.0	0.0	0.0	0.0	0.0	0.0	0.0	0.0	0.0	6.781306920594965	0.0	0.0	0.0	0.0	0.0	6.586881961099192	0.0	0.0	0.0	0.0	0.0	0.0	0.0	0.0	0.0	0.0	0.0	0.0	0.0	0.0
2R_18999	0.0	0.0	0.0	0.0	0.0	0.0	0.0	0.0	0.0	0.0	0.0	0.0	0.0	0.0	0.0	0.0	0.0	0.0	0.0	0.0	0.0	0.0	0.0	0.0	0.0	0.0	0.0	0.0	0.0	0.0	0.0	0.0	0.0	0.0	0.0	0.0	0.0	0.0	0.0	0.0	0.0	0.0	0.0	0.0	0.0	0.0	0.0	0.0	0.0
2R_19000	0.0	0.0	0.0	0.0	0.0	0.0	0.0	0.0	0.0	0.0	0.0	8.575226171590275	0.0	0.0	0.0	0.0	0.0	0.0	0.0	0.0	0.0	0.0	0.0	0.0	0.0	0.0	0.0	0.0	0.0	0.0	0.0	0.0	0.0	0.0	0.0	0.0	0.0	0.0	0.0	0.0	0.0	0.0	0.0	0.0	0.0	0.0	0.0	0.0	0.0
2R_19001	0.0	6.22256626099683	0.0	0.0	0.0	0.0	0.0	0.0	0.0	0.0	0.0	0.0	0.0	0.0	0.0	0.0	8.649748335572177	0.0	0.0	0.0	0.0	2.9440408491555905	0.0	0.0	0.0	0.0	0.0	0.0	0.0	0.0	0.0	0.0	0.0	0.0	0.0	0.0	0.0	0.0	0.0	0.0	0.0	0.0	0.0	0.0	0.0	0.0	0.0	0.0	6.277905289009648
2R_19002	0.0	0.0	0.0	0.0	0.0	0.0	0.0	0.0	0.0	0.0	12.371980927354201	0.0	0.0	0.0	0.0	0.0	0.0	0.0	0.0	0.0	0.0	0.0	0.0	0.0	0.0	3.651867473729378	4.165082199979758	0.0	0.0	0.0	0.0	0.0	0.0	0.0	0.0	0.0	0.0	0.0	0.0	0.0	0.0	0.0	0.0	0.0	0.0	0.0	0.0	3.9575544371506717	0.0
2R_19003	0.0	19.9071530382297	0.0	0.0	0.0	0.0	0.0	0.0	0.0	0.0	0.0	0.0	0.0	0.0	0.0	0.0	0.0	0.0	9.800001568000253	0.0	8.856297713303931	0.0	0.0	0.0	0.0	0.0	0.0	0.0	0.0	0.0	0.0	0.0	0.0	0.0	0.0	28.308082523722174	0.0	0.0	0.0	0.0	0.0	0.0	0.0	0.0	0.0	0.0	0.0	0.0	0.0
2R_19004	0.0	0.0	0.0	0.0	0.0	0.0	0.0	0.0	0.0	0.0	0.0	0.0	0.0	0.0	0.0	0.0	0.0	0.0	0.0	0.0	0.0	0.0	0.0	0.0	0.0	0.0	0.0	0.0	0.0	0.0	0.0	0.0	0.0	0.0	0.0	0.0	0.0	0.0	0.0	0.0	0.0	0.0	0.0	0.0	0.0	0.0	0.0	0.0	0.0
2R_19005	0.0	0.0	0.0	0.0	0.0	0.0	0.0	0.0	0.0	0.0	0.0	0.0	0.0	0.0	0.0	0.0	0.0	0.0	0.0	0.0	0.0	0.0	0.0	0.0	0.0	0.0	0.0	0.0	0.0	0.0	0.0	0.0	0.0	0.0	0.0	0.0	0.0	0.0	0.0	0.0	0.0	0.0	0.0	0.0	0.0	0.0	0.0	0.0	0.0
2R_19006	0.0	0.0	0.0	0.0	0.0	0.0	0.0	0.0	0.0	0.0	0.0	0.0	0.0	0.0	0.0	0.0	0.0	0.0	0.0	0.0	0.0	0.0	0.0	0.0	0.0	0.0	0.0	0.0	0.0	0.0	0.0	0.0	0.0	0.0	0.0	0.0	0.0	0.0	0.0	0.0	0.0	0.0	0.0	0.0	0.0	0.0	0.0	0.0	0.0
2R_19007	0.0	0.0	0.0	0.0	0.0	0.0	0.0	12.3854423987134	0.0	0.0	0.0	0.0	12.67896357080187	0.0	0.0	0.0	4.6434869987007525	0.0	0.0	0.0	0.0	0.0	0.0	0.0	0.0	0.0	0.0	0.0	0.0	0.0	0.0	0.0	0.0	0.0	0.0	0.0	0.0	0.0	0.0	0.0	0.0	0.0	0.0	0.0	0.0	0.0	0.0	0.0	0.0
2R_19008	0.0	0.0	0.0	0.0	0.0	0.0	0.0	0.0	0.0	0.0	0.0	0.0	0.0	0.0	0.0	0.0	0.0	0.0	0.0	0.0	0.0	0.0	0.0	0.0	0.0	0.0	0.0	0.0	0.0	0.0	0.0	0.0	0.0	0.0	0.0	30.016328882912305	0.0	0.0	0.0	0.0	0.0	0.0	34.37276577022494	0.0	0.0	0.0	0.0	0.0	0.0
2R_19009	0.0	0.0	0.0	0.0	0.0	0.0	7.79078319185271	0.0	0.0	0.0	0.0	0.0	0.0	0.0	0.0	0.0	0.0	0.0	0.0	0.0	0.0	0.0	0.0	0.0	0.0	0.0	0.0	0.0	0.0	0.0	0.0	0.0	0.0	0.0	0.0	0.0	0.0	0.0	0.0	0.0	0.0	0.0	0.0	0.0	0.0	0.0	0.0	0.0	3.9589034154251546
2R_19010	7.947255653677672	0.0	0.0	0.0	0.0	0.0	0.0	0.0	0.0	0.0	5.397201658883902	3.339762375906954	0.0	0.0	0.0	0.0	0.0	0.0	0.0	0.0	0.0	0.0	3.031499094491221	0.0	0.0	0.0	0.0	0.0	0.0	0.0	0.0	0.0	0.0	0.0	0.0	0.0	0.0	0.0	0.0	0.0	0.0	0.0	0.0	0.0	0.0	0.0	0.0	0.0	0.0
2R_19011	0.0	0.0	0.0	0.0	0.0	0.0	0.0	0.0	0.0	0.0	0.0	0.0	0.0	0.0	0.0	0.0	0.0	0.0	0.0	0.0	0.0	0.0	0.0	0.0	0.0	0.0	0.0	0.0	0.0	0.0	0.0	0.0	10.070452888407297	0.0	0.0	0.0	0.0	0.0	0.0	0.0	0.0	0.0	0.0	0.0	0.0	0.0	0.0	0.0	0.0
2R_19012	0.0	0.0	0.0	0.0	0.0	0.0	0.0	0.0	0.0	0.0	0.0	0.0	0.0	0.0	0.0	0.0	0.0	0.0	0.0	0.0	0.0	0.0	0.0	0.0	0.0	0.0	0.0	0.0	0.0	0.0	0.0	0.0	0.0	0.0	0.0	0.0	0.0	0.0	0.0	0.0	0.0	0.0	0.0	0.0	0.0	0.0	0.0	0.0	0.0
2R_19013	0.0	0.0	0.0	0.0	0.0	0.0	0.0	0.0	0.0	0.0	0.0	0.0	0.0	0.0	0.0	0.0	0.0	0.0	0.0	0.0	0.0	0.0	0.0	0.0	0.0	0.0	0.0	0.0	0.0	0.0	0.0	0.0	0.0	0.0	0.0	0.0	0.0	0.0	0.0	0.0	0.0	0.0	0.0	0.0	0.0	0.0	0.0	0.0	0.0
2R_19014	0.0	0.0	0.0	0.0	0.0	0.0	0.0	0.0	0.0	0.0	0.0	0.0	0.0	0.0	0.0	0.0	0.0	0.0	0.0	0.0	0.0	0.0	0.0	0.0	0.0	0.0	0.0	0.0	0.0	0.0	0.0	0.0	0.0	0.0	0.0	0.0	0.0	0.0	0.0	0.0	0.0	0.0	0.0	0.0	0.0	0.0	0.0	0.0	0.0
2R_19015	0.0	0.0	0.0	0.0	0.0	0.0	0.0	0.0	0.0	0.0	0.0	0.0	0.0	0.0	0.0	0.0	0.0	0.0	0.0	0.0	0.0	0.0	0.0	0.0	0.0	0.0	0.0	0.0	0.0	0.0	0.0	0.0	0.0	0.0	0.0	0.0	0.0	0.0	0.0	0.0	0.0	0.0	0.0	0.0	0.0	0.0	0.0	0.0	0.0
2R_19016	0.0	0.0	0.0	0.0	0.0	0.0	0.0	0.0	0.0	0.0	0.0	0.0	0.0	0.0	0.0	0.0	0.0	0.0	0.0	0.0	0.0	0.0	0.0	0.0	0.0	0.0	0.0	0.0	0.0	0.0	0.0	0.0	0.0	0.0	0.0	0.0	0.0	0.0	0.0	0.0	0.0	0.0	0.0	0.0	0.0	0.0	0.0	0.0	0.0
2R_19017	0.0	0.0	0.0	0.0	0.0	0.0	0.0	0.0	0.0	0.0	0.0	0.0	0.0	0.0	0.0	0.0	0.0	0.0	0.0	0.0	0.0	0.0	0.0	0.0	0.0	0.0	0.0	0.0	0.0	0.0	0.0	0.0	0.0	0.0	0.0	0.0	0.0	0.0	0.0	0.0	0.0	0.0	0.0	0.0	0.0	0.0	0.0	0.0	0.0
2R_19018	0.0	0.0	0.0	0.0	0.0	0.0	0.0	0.0	0.0	0.0	0.0	0.0	0.0	0.0	0.0	0.0	0.0	0.0	0.0	0.0	0.0	0.0	0.0	0.0	0.0	0.0	0.0	0.0	0.0	0.0	0.0	0.0	0.0	0.0	0.0	0.0	0.0	0.0	0.0	0.0	0.0	0.0	0.0	0.0	0.0	0.0	0.0	0.0	0.0
2R_19019	0.0	0.0	0.0	0.0	0.0	0.0	0.0	0.0	0.0	0.0	0.0	0.0	0.0	0.0	0.0	0.0	0.0	0.0	0.0	0.0	0.0	0.0	0.0	0.0	0.0	0.0	0.0	0.0	0.0	0.0	0.0	0.0	0.0	0.0	0.0	0.0	0.0	0.0	0.0	0.0	0.0	0.0	0.0	0.0	0.0	0.0	0.0	0.0	0.0
2R_19020	0.0	0.0	0.0	0.0	93.06827488645672	0.0	0.0	0.0	0.0	0.0	0.0	0.0	0.0	0.0	0.0	0.0	0.0	0.0	0.0	0.0	0.0	0.0	0.0	0.0	0.0	0.0	0.0	0.0	0.0	0.0	0.0	0.0	0.0	0.0	0.0	0.0	0.0	0.0	0.0	0.0	0.0	0.0	0.0	0.0	0.0	0.0	0.0	0.0	0.0
2R_19021	0.0	0.0	0.0	0.0	0.0	0.0	0.0	0.0	0.0	0.0	0.0	0.0	0.0	0.0	6.256044903387899	0.0	13.453264703745658	0.0	0.0	0.0	0.0	3.0526484167133727	0.0	10.35788566551487	0.0	0.0	3.454439057822474	0.0	0.0	6.179751672858778	0.0	0.0	5.698629137774618	0.0	0.0	0.0	0.0	0.0	0.0	0.0	4.063920594242726	0.0	0.0	0.0	0.0	0.0	0.0	0.0	0.0
2R_19022	0.0	0.0	0.0	0.0	0.0	0.0	0.0	0.0	0.0	0.0	0.0	0.0	0.0	0.0	0.0	0.0	0.0	0.0	0.0	0.0	0.0	0.0	0.0	0.0	0.0	0.0	0.0	0.0	0.0	0.0	0.0	0.0	0.0	0.0	0.0	0.0	0.0	0.0	0.0	0.0	0.0	0.0	0.0	0.0	0.0	0.0	0.0	0.0	0.0
[truncated: 337 more columns]
