# Supplementary material for: Convergence of topological domain boundaries, insulators, and polytene interbands revealed by high-resolution mapping of chromatin contacts in the early Drosophila melanogaster embryo
Source: eLife. 2017 Nov 17;6:e29550. doi: 10.7554/eLife.29550 (PMC5739541; doi:10.7554/eLife.29550)
Supplement: Supplementary file 3. [file elife-29550-supp3.zip › local_HiC_maps/nc14_anterior_dm3_CompressedBinCounts_500bp_VCnorm_chr2R_9,323,231-9,411,472.txt]

2R_18646	2R_18647	2R_18648	2R_18649	2R_18650	2R_18651	2R_18652	2R_18653	2R_18654	2R_18655	2R_18656	2R_18657	2R_18658	2R_18659	2R_18660	2R_18661	2R_18662	2R_18663	2R_18664	2R_18665	2R_18666	2R_18667	2R_18668	2R_18669	2R_18670	2R_18671	2R_18672	2R_18673	2R_18674	2R_18675	2R_18676	2R_18677	2R_18678	2R_18679	2R_18680	2R_18681	2R_18682	2R_18683	2R_18684	2R_18685	2R_18686	2R_18687	2R_18688	2R_18689	2R_18690	2R_18691	2R_18692	2R_18693	2R_18694	2R_18695
2R_18646	0.0	0.0	167.39719389440762	101.94164860034117	155.02933035677017	138.89105906168672	133.1641514494918	37.33465415043128	28.74455290722408	70.51701311087567	76.30933186819416	63.72648592242097	59.30062536745209	87.96889419901125	0.0	0.0	67.24242997331316	9.586542028838235	18.082626754692896	16.351999686041605	17.14965820731193	23.975784457697728	18.082626754692896	0.0	0.0	31.76635212683669	0.0	0.0	34.95513508411953	17.783594989294276	27.285874102976887	11.2779368593427	25.748641759147205	14.57857707256341	0.0	0.0	0.0	0.0	0.0	0.0	23.589078256767113	29.62971742138495	0.0	0.0	22.213287544343274	7.11343799571771	0.0	40.879999215104014	0.0
2R_18647	0.0	30.327733620597627	180.15989190406486	115.80910027909994	121.92817211380775	125.73480901622126	141.82396970964177	95.43016738451358	36.73661317815788	63.837393391553036	65.01745254190375	50.90301956712072	54.13458290386564	47.6965301455698	24.49107545210525	55.696033328506346	42.969169620797075	16.33594545101095	61.62739460945179	69.66155629489687	36.529840496104455	71.4978805985394	46.220545957088845	6.73716435447186	41.42639358388016	33.83215462106634	21.69404455088989	0.0	0.0	22.728099203607403	11.624122378760404	4.804541637118735	10.969242244745733	24.842621989695278	31.788416301099875	0.0	0.0	18.781741142530876	0.0	11.543718370211664	3.349747094094396	16.830171785563415	10.384215991692628	5.086977135055173	3.1543790983270434	6.060826454295308	8.993258653313475	0.0	0.0
2R_18648	167.39719389440762	180.15989190406486	9.290172739149368	179.1552828414028	169.75927192134486	128.14791931257793	145.43083886012312	91.85824304706915	90.92975676290065	67.3862276492663	71.84372552823099	56.69737774627924	60.29679422044061	40.05523405959798	7.577479730241722	37.336473426483046	55.3939897521119	68.23307914405393	52.43526032915043	47.41685884863245	63.292569904383015	60.04345249851867	28.601051088627507	54.196022845708086	0.0	54.43145300576764	26.84834043695674	0.0	36.858715934483634	18.752051005578735	7.192950908110052	26.757244895683908	27.15085694892245	11.529371072807978	19.67051880993361	0.0	0.0	23.244101809165922	2.40123423439648	0.0	6.218422075398368	10.414429191645024	3.2128514056224895	3.147796935619683	13.663402089524563	7.5008204022314935	0.0	0.0	3.137550200803213
2R_18649	101.94164860034117	115.80910027909994	179.1552828414028	69.09799477619158	157.62275781627005	158.86632987004734	212.75854999245675	202.44912832997184	87.67622922073367	89.62083218319933	33.251092298382	56.69347458107571	86.13234751990518	73.17858501888007	0.0	55.38546065195334	68.367303337179	58.48147014618417	36.77024845656882	49.876638447573	17.43654840037105	60.942165884575545	55.155372684853226	32.15806331279505	0.0	32.297759504423176	0.0	0.0	0.0	0.0	13.871164622981745	0.0	0.0	0.0	0.0	0.0	0.0	29.883216390346526	9.261265866863747	9.183478554740878	23.983691090058755	0.0	12.39157372986369	0.0	15.05659019424507	0.0	0.0	0.0	12.101146220570012
2R_18650	155.02933035677017	121.92817211380775	169.75927192134486	157.62275781627005	21.27578998071988	198.234597016941	244.3638496266324	142.09736600329398	82.05229192564421	56.613707688330216	73.90577635878687	73.9006916820508	60.455581168570106	51.3634425833757	71.79575543493868	50.536974794489446	59.98305478702266	44.46829769541336	38.71309915779653	75.85066521033389	73.4314132242632	17.109920545806464	51.6174655437287	50.785826014531516	34.697644723876145	34.00429474242597	27.255531510119976	0.0	24.94515184737558	44.41838565819163	4.868027767230384	24.144937229199435	9.187545363505233	10.403759502533836	0.0	0.0	0.0	0.0	3.2502028939156524	12.891615035748448	14.028295071158526	14.096503961293818	17.395085888236572	8.521433322127649	5.284047961189724	10.152773864729516	20.086704258933686	5.8346665546410685	0.0
2R_18651	138.89105906168675	125.73480901622128	128.14791931257793	158.86632987004737	198.23459701694102	117.24291559682506	281.63919943316404	155.15332057197273	223.97821139959504	96.1572803424298	107.59501914341905	120.00157243439742	88.0136808465508	95.54836034859365	74.65940379986502	50.93568859957418	65.49431836788159	64.7387467873397	37.57339728325551	76.44909254927146	97.9957202596352	56.04595768530196	18.786698641627755	49.2907067301531	0.0	49.504827958346645	26.45313694524465	0.0	36.31616123649266	73.90409465636444	28.34828705475472	41.009705825663055	0.0	53.01174891818167	0.0	0.0	0.0	15.267968108268217	9.463553725304266	18.768134710163697	4.08459189821197	15.391695564575091	6.331117442228554	6.202923686050183	0.0	0.0	18.276897927911527	0.0	0.0
2R_18652	133.1641514494918	141.82396970964177	145.43083886012312	212.75854999245675	244.3638496266324	281.63919943316404	100.16014795548776	180.63212744269535	163.6136362148967	122.92322466251302	130.305529235907	126.95562674138914	84.38460477626506	106.97154010795477	98.16818172893802	74.41592798522595	66.98003755666392	81.84971628160012	97.77978140557921	65.1527646179535	68.33094825785368	98.94065266713294	77.19456426756254	63.01106474296887	0.0	36.16273592794937	36.23198907822921	0.0	29.84462886214368	55.67320033849306	15.53108546756333	16.04846894396581	14.656094736996382	8.298107865444521	21.23638216993353	0.0	0.0	12.547219368891595	5.184766947318101	5.141219003590628	13.426873888087005	8.432599078822877	0.0	10.195127952254175	6.321887766262107	10.122400061544193	12.015966816706039	4.653768901282393	13.549254249046134
2R_18653	37.33465415043128	95.43016738451358	91.85824304706915	202.44912832997184	142.09736600329398	155.1533205719727	180.63212744269535	23.170020218159642	96.33045198248071	246.1675002445264	215.13992416520637	192.8008174754661	164.03257686976633	107.20239275740636	139.14398619691656	109.53426840439403	75.11560761484472	99.95063152735632	53.86628637068488	73.06638933912669	121.33178880094817	102.66825876865047	74.06614375969173	129.55168052084485	144.83727532117666	76.88581687336136	75.8479324801705	0.0	39.04790787817573	59.59743916425849	20.32045355252329	4.199476829176621	9.587819633937047	21.714041276221064	0.0	0.0	126.06207296472782	5.472147861812943	13.567218615037973	33.63316175936414	5.855786615135744	22.065970632399683	0.0	0.0	5.514258355686757	2.6487750739670437	5.240455689064898	9.133298667390836	31.02308826866349
2R_18654	28.74455290722408	36.73661317815788	90.92975676290065	87.67622922073367	82.05229192564421	223.97821139959507	163.6136362148967	96.33045198248071	173.0548633361022	272.9207983843089	140.63748157648993	178.12855400720733	138.4347258409545	137.56142117455443	49.444246667457776	131.18342441211084	187.95633629726018	115.4304070076151	15.552196281158826	84.38248894589395	103.24849257200843	113.41375399525724	124.41757024927061	54.40578007007465	0.0	54.64212142572224	131.39223209123875	0.0	0.0	45.88503046766023	35.201351731906506	9.699735003239713	44.290902648595974	50.15397269617726	0.0	0.0	0.0	0.0	7.834215465994805	23.305242747408457	0.0	0.0	0.0	30.809804912315297	6.368274783414974	0.0	0.0	7.0318740788244956	0.0
2R_18655	70.51701311087567	63.837393391553036	67.3862276492663	89.62083218319933	56.613707688330216	96.1572803424298	122.92322466251305	246.16750024452637	272.92079838430885	106.9400363968089	221.3853663697803	287.825405529189	245.77205044493678	198.26354878253525	166.78493234596655	129.3039539425063	137.44333233576077	154.2305438168975	166.91990801282327	99.19214467217428	99.50770822892564	113.82139526060357	90.61366434981835	87.58963339150397	128.23406307064158	71.21391234991668	53.722571269706116	0.0	55.31473160370314	46.902731239845565	14.392838123749623	5.948921371321559	40.74592201230528	15.379906767005178	39.36000629760101	0.0	0.0	38.75884864514569	14.414352082081088	9.528855279557558	6.221420350265966	0.0	12.85760205721633	0.0	3.9057114390086056	18.76109249593822	7.423557769755386	4.312701942268447	9.417189006750242
2R_18656	76.30933186819415	65.01745254190375	71.84372552823099	33.251092298382	73.90577635878688	107.59501914341908	130.305529235907	215.13992416520634	140.6374815764899	221.38536636978026	78.22697842251031	249.43390196468172	210.00473615944446	169.55244935468338	112.50998526119193	152.8070657987225	153.5308672437782	159.47272688044143	218.23153422076894	112.00681001404887	83.9075406028589	156.40732377293568	94.37039317654872	61.89995728902947	63.43648105152311	31.084426857566495	66.44043697875401	0.0	22.803171008960504	75.40795704762766	13.350065415320534	22.07166891613759	25.195898107788054	28.53124028154628	0.0	0.0	0.0	4.793431847944672	5.94223140891198	14.730803406233132	12.82371875020037	25.77214141045131	19.876764062810576	7.789718117365346	7.245479002239578	2.3202448322346974	4.590476688870802	8.000486429574918	3.88218048101769
2R_18657	63.72648592242097	50.90301956712072	56.69737774627924	56.69347458107571	73.9006916820508	120.00157243439742	126.95562674138911	192.8008174754661	178.12855400720738	287.8254055291891	249.4339019646817	100.62606499874218	312.9662945396468	240.16605767416326	219.23514339348597	173.980332432271	186.31207272180902	153.08809534417975	103.43735252096222	120.81954626414272	118.53813862422184	125.71877567055967	176.70547722331048	135.6944161747744	46.35423909516525	64.35627634585063	78.89259077199435	0.0	74.98219172946425	33.90893754821427	13.0068611192404	18.81621796706893	18.41112031667127	24.323037738930413	106.70935040682939	0.0	0.0	14.010606028763775	4.342101121021957	10.764077260240944	7.496427483777262	7.062072082569746	2.904865649963689	5.692094676610756	7.059211786059998	10.17268126446428	3.3543483255931745	7.794809436396304	2.836782861292665
2R_18658	59.300625367452085	54.13458290386564	60.29679422044061	86.13234751990518	60.455581168570106	88.01368084655077	84.38460477626506	164.03257686976633	138.4347258409545	245.77205044493678	210.00473615944443	312.9662945396468	98.77679964886995	289.87340437866953	218.58114606466506	259.58790695927564	164.05143118894674	201.6860957605583	132.92155153368554	145.0690611627741	169.5336693867402	106.35226910162719	119.17104620261462	96.20595771427473	49.29702443160531	92.59788603052188	116.17070381375513	0.0	0.0	49.58475025513608	17.290747375264548	31.445480112449037	26.10659322011774	14.781244965138434	37.82792078833387	0.0	0.0	7.450032631142924	9.235516286140307	4.578972625070058	3.9861679970502357	12.517342778419499	9.267840593141798	9.0801834681337	5.630522839089792	9.015409137297468	8.918245374462852	10.362075797341008	9.050625579240037
2R_18659	87.96889419901122	47.6965301455698	40.05523405959797	73.17858501888007	51.36344258337571	95.54836034859365	106.97154010795477	107.20239275740636	137.56142117455445	198.26354878253525	169.55244935468338	240.16605767416326	289.87340437866953	88.02486740775952	151.31756329200988	271.1222479788358	235.31541315956193	174.33583780527692	186.05488359454577	191.72469273183427	155.93735586053617	149.16168265852014	108.17144395031728	162.71754957965894	116.34184024869232	76.01135001478421	79.20319152306519	0.0	33.456620981650715	55.31896061630428	22.851621159295387	32.38336725491053	18.483605042327454	10.465199027155098	17.8549109932687	0.0	81.00839246945984	14.06576589501875	10.897990018312983	2.161291103434205	9.407426222259852	9.453167354620922	11.665208515602215	2.857252249086108	5.315252968834546	3.4042437302341098	8.418886053408066	19.56374415630962	2.8479512977544474
2R_18660	0.0	24.491075452105257	7.5774797302417225	0.0	71.79575543493868	74.65940379986502	98.16818172893802	139.14398619691656	49.444246667457776	166.78493234596655	112.50998526119193	219.23514339348597	218.58114606466506	151.31756329200988	49.444246667457776	243.62635962249155	202.414516012434	123.67543607958763	93.31317768695294	28.127496315297982	147.49784653144064	123.72409526755334	139.96976653042944	108.8115601401493	0.0	81.96318213858333	21.898705348539796	0.0	90.19084382553484	107.06507109120719	23.467567821271004	9.699735003239713	22.145451324297987	25.07698634808863	0.0	0.0	0.0	25.278569839632755	39.171077329974025	7.7684142491361525	20.28809089064719	0.0	0.0	0.0	25.473099133659897	0.0	0.0	21.09562223647349	10.236504192872118
2R_18661	0.0	55.696033328506346	37.336473426483046	55.38546065195334	50.536974794489446	50.93568859957418	74.41592798522595	109.53426840439404	131.18342441211087	129.3039539425063	152.80706579872253	173.98033243227098	259.5879069592756	271.1222479788358	243.62635962249158	63.92762824237379	216.45911251763866	240.6290606153979	129.68196088556275	175.90580830318058	184.4865794399211	175.85337736180855	117.89269171414794	190.7444601622462	63.398676235640195	82.84240578488519	58.100736717341576	0.0	22.78958151491464	75.36301785987581	35.57895860388166	18.382096132480502	16.787255115915997	33.26661001838218	48.648780131838194	0.0	110.36065863241072	9.581150427894176	11.877380301245996	5.888809847974485	7.6896458918066815	6.439195641437254	15.891934843067142	7.785075853886583	14.482322153463373	11.594310439980891	13.763223016513113	2.6652395197451604	7.759733810091379
2R_18662	67.24242997331316	42.969169620797075	55.3939897521119	68.367303337179	59.98305478702266	65.49431836788159	66.98003755666392	75.11560761484472	187.95633629726018	137.44333233576077	153.5308672437782	186.31207272180902	164.0514311889468	235.31541315956196	202.41451601243406	216.4591125176387	86.66930902364909	207.3425793657969	231.93151198881273	176.83465959328026	150.95641672597097	141.69964198228755	177.35939152085678	178.9762558167283	195.64685742235264	63.91243995725855	70.4383184452342	0.0	52.74609349245071	17.889887740954425	34.3112026076514	42.545044565934184	6.475635421725757	25.66499844176795	75.0645085620455	0.0	0.0	14.783604982074879	16.035828622808676	9.086365907955113	5.93251761216166	22.355110937238027	6.130268199233717	3.0030706397291227	9.310856924717067	5.366966322286328	7.07883163883801	2.056216972014887	5.986590038314176
2R_18663	9.586542028838235	16.33594545101095	68.23307914405393	58.481470146184186	44.468297695413376	64.7387467873397	81.84971628160012	99.95063152735632	115.43040700761512	154.2305438168975	159.47272688044143	153.08809534417975	201.6860957605583	174.33583780527692	123.67543607958761	240.6290606153979	207.34257936579692	38.496978949576935	176.3506514859876	225.13796736062318	196.76692269322757	185.6834612772615	202.2845708221623	117.94100409527456	83.67827377299757	141.23283508515203	116.85433960500312	0.0	90.23813844736259	56.11111224466894	35.219810752216894	22.6445832377678	7.385688013766923	16.726757543140398	0.0	0.0	0.0	0.0	13.06387267009097	15.544975760201131	6.766243212612277	16.99785572050086	13.983569306065373	3.4251067862668285	12.743228407714495	6.121212244872975	8.07365433375599	7.035561480019474	6.8279147002272325
2R_18664	18.082626754692892	61.62739460945179	52.43526032915043	36.77024845656882	38.713099157796535	37.57339728325551	97.77978140557921	53.86628637068488	15.552196281158823	166.91990801282324	218.2315342207689	103.43735252096222	132.92155153368554	186.05488359454577	93.31317768695297	129.68196088556275	231.93151198881273	176.35065148598764	29.35073244752823	97.31946796331586	213.41231444727137	233.49710560879507	195.67154965018818	171.12797292070954	420.9019929709367	85.9356805805127	68.88020079956136	0.0	75.64968898521616	67.35250763007693	22.14447052570973	42.713373129993265	13.931263147629593	15.77543354835249	0.0	0.0	0.0	15.902245715139893	34.49844436657653	19.547819831654174	8.508556417046893	16.031113184468417	6.594131223211342	25.842447641585924	12.018465169887016	3.848714721718682	7.614470234655129	8.847224360301443	6.4395812726673265
2R_18665	16.351999686041605	69.66155629489687	47.41685884863246	49.876638447573	75.8506652103339	76.44909254927146	65.1527646179535	73.06638933912669	84.38248894589395	99.19214467217428	112.00681001404887	120.81954626414272	145.0690611627741	191.72469273183427	28.127496315297982	175.90580830318058	176.8346595932803	225.13796736062318	97.31946796331587	56.00340500702443	159.4243271454319	246.3415349423737	221.18060900753608	201.17486118934576	0.0	116.56660071587436	87.20307353461465	0.0	85.5118912836019	60.90642684616081	40.0501962459616	44.14333783227518	50.39179621557611	28.53124028154628	0.0	0.0	0.0	35.95073885958504	13.370020670051955	17.67696408747976	19.235578125300552	53.15504165905583	5.963029218843173	0.0	0.0	6.9607344967040925	0.0	12.000729644362375	23.29308288610614
2R_18666	17.14965820731193	36.52984049610446	63.292569904383015	17.43654840037105	73.43141322426321	97.9957202596352	68.33094825785368	121.33178880094817	103.24849257200844	99.50770822892562	83.9075406028589	118.53813862422184	169.5336693867402	155.93735586053617	147.49784653144064	184.48657943992112	150.956416725971	196.7669226932276	213.4123144472714	159.4243271454319	70.40047309117917	246.05542398425249	222.69111072758756	227.21813590241308	49.89820765638098	81.50185090703411	143.71795742812796	0.0	35.87328122141348	118.62959096517035	35.00322029626726	63.65792315447	26.424966308167956	37.40376012519787	38.28923689550868	0.0	0.0	7.540886687620277	9.348144533532261	0.0	24.20867881135387	10.135994640086034	6.253908692933083	18.381834825734078	11.398375503523237	3.6501412604667802	10.832405357274393	4.195377030142945	18.32199812382739
2R_18667	23.975784457697728	71.4978805985394	60.04345249851867	60.942165884575545	17.109920545806467	56.04595768530195	98.94065266713294	102.66825876865047	113.41375399525724	113.82139526060357	156.40732377293565	125.71877567055965	106.35226910162719	149.16168265852016	123.72409526755337	175.85337736180855	141.69964198228755	185.6834612772615	233.49710560879507	246.3415349423737	246.05542398425246	64.49879064767536	304.84344343370464	300.6409892790289	104.63899546564352	153.82205067582	146.1253938536006	504.4136191677175	62.69002915086355	102.06034317790393	14.680694886224614	52.588464922482586	73.88593858231356	47.062514707035845	53.529608564737366	0.0	0.0	31.62722049443888	6.534506277210093	6.479621590099138	14.101886127269523	10.627839625900044	4.371584699453552	12.849203884742641	10.623535114103406	2.5515085794475985	2.524009641716831	5.865274641485087	12.807377049180328
2R_18668	18.082626754692892	46.220545957088845	28.601051088627507	55.15537268485323	51.6174655437287	18.786698641627755	77.19456426756254	74.06614375969173	124.41757024927058	90.61366434981835	94.37039317654872	176.70547722331048	119.1710462026146	108.1714439503173	139.96976653042944	117.89269171414794	177.35939152085678	202.2845708221623	195.67154965018818	221.18060900753608	222.69111072758756	304.84344343370464	195.67154965018818	282.3611553191708	157.83824736410128	214.8392014512818	110.20832127929819	760.8612949859241	75.64968898521616	86.59608123867035	7.381490175236577	36.611462682851375	13.931263147629593	0.0	0.0	0.0	0.0	15.902245715139893	4.928349195225218	9.773909915827087	4.254278208523447	5.3437043948228045	6.594131223211342	0.0	4.006155056629005	0.0	7.614470234655129	0.0	6.4395812726673265
2R_18669	0.0	6.737164354471861	54.19602284570809	32.15806331279505	50.785826014531516	49.29070673015309	63.01106474296887	129.55168052084485	54.40578007007465	87.58963339150397	61.89995728902947	135.6944161747744	96.20595771427472	162.71754957965894	108.8115601401493	190.74446016224618	178.9762558167283	117.94100409527456	171.1279729207096	201.1748611893458	227.21813590241305	300.6409892790289	282.3611553191708	127.21351516385101	276.0803946109107	187.89137773983208	108.43268980539946	665.4245408570669	99.24113611252622	109.39372315646332	58.10050095543046	48.028791659640234	0.0	34.491702676004266	35.308240943436196	0.0	0.0	0.0	21.55086953448398	17.09588741332385	0.0	9.346860109283488	11.534025374855824	16.950723117848206	7.007305817044851	16.82980356253282	29.967155997027255	0.0	5.6318483275663205
2R_18670	0.0	41.42639358388016	0.0	0.0	34.697644723876145	0.0	0.0	144.83727532117666	0.0	128.23406307064158	63.43648105152311	46.35423909516525	49.29702443160531	116.34184024869232	0.0	63.398676235640195	195.64685742235264	83.67827377299757	420.9019929709367	0.0	49.898207656380976	104.63899546564352	157.83824736410125	276.0803946109107	282.93345405160704	323.49298482355766	296.33141705683636	0.0	101.70456856922013	413.9415514529348	119.08542394410924	98.44199141585834	0.0	42.41745563134141	0.0	0.0	0.0	42.75843196278306	0.0	0.0	45.75611988103409	28.736623101946044	0.0	0.0	0.0	41.39415514529348	20.474014380947697	0.0	0.0
2R_18671	31.766352126836686	33.83215462106634	54.431453005767644	32.297759504423176	34.00429474242597	49.504827958346645	36.16273592794936	76.88581687336138	54.64212142572223	71.21391234991667	31.084426857566495	64.35627634585063	92.59788603052188	76.01135001478421	81.96318213858335	82.84240578488519	63.91243995725855	141.232835085152	85.93568058051272	116.56660071587433	81.50185090703411	153.82205067582	214.83920145128175	187.89137773983208	323.4929848235577	67.93473132946005	242.00828152339375	0.0	431.91305922358646	202.83495657641637	103.73847530375922	64.31657475649477	61.183783849928425	34.641536310565535	106.38486497987554	0.0	0.0	13.968002100787514	34.63118009642186	34.34030556003887	7.473632091776201	14.081194986531338	11.584129742253113	0.0	24.632110630550365	23.66407826724858	10.032444926893573	31.084426857566495	16.968940052128584
2R_18672	0.0	21.69404455088989	26.84834043695674	0.0	27.25553151011998	26.45313694524465	36.23198907822921	75.84793248017051	131.39223209123878	53.72257126970611	66.44043697875401	78.89259077199435	116.17070381375513	79.20319152306519	21.898705348539796	58.100736717341576	70.4383184452342	116.85433960500312	68.88020079956136	87.20307353461465	143.71795742812796	146.1253938536006	110.20832127929819	108.43268980539946	296.33141705683636	242.00828152339375	38.79547799908443	2142.7040925648166	239.67149027732654	189.67516772704116	124.72456658213115	94.5116240705641	98.08152536388246	33.31956124801749	0.0	0.0	0.0	0.0	62.455500455925154	55.04970988802889	0.0	15.048705134166731	9.285051067780874	18.19409092314998	39.486851442567506	10.838581012973782	16.082651964978417	12.457581933516378	9.067432683379758
2R_18673	0.0	0.0	0.0	0.0	0.0	0.0	0.0	0.0	0.0	0.0	0.0	0.0	0.0	0.0	0.0	0.0	0.0	0.0	0.0	0.0	0.0	504.4136191677175	760.8612949859241	665.4245408570669	0.0	0.0	2142.704092564817	59171.5976331361	0.0	0.0	0.0	0.0	0.0	0.0	0.0	0.0	0.0	0.0	0.0	0.0	0.0	0.0	0.0	0.0	0.0	0.0	0.0	0.0	0.0
2R_18674	34.95513508411953	0.0	36.858715934483634	0.0	24.94515184737558	36.31616123649266	29.844628862143683	39.04790787817573	0.0	55.31473160370314	22.803171008960504	74.98219172946425	0.0	33.456620981650715	90.19084382553484	22.78958151491464	52.74609349245071	90.23813844736259	75.64968898521616	85.5118912836019	35.87328122141348	62.69002915086356	75.64968898521616	99.24113611252622	101.70456856922013	431.91305922358646	239.67149027732654	0.0	36.55919482029328	37.199336363839265	128.42099255158243	94.36376997415611	80.7906713704791	106.73302411251491	0.0	0.0	0.0	46.110431409196266	38.107541387171665	28.34060112304355	24.671559859372106	41.31919803568532	76.48183556405354	87.42208506668432	38.7210589125423	59.51893818214283	22.079051837197902	25.65356738508057	49.792861695347355
2R_18675	17.783594989294276	22.728099203607403	18.752051005578735	0.0	44.418385658191646	73.90409465636444	55.67320033849306	59.59743916425849	45.88503046766023	46.902731239845565	75.40795704762766	33.90893754821427	49.58475025513608	55.31896061630428	107.06507109120722	75.36301785987581	17.889887740954425	56.11111224466894	67.35250763007693	60.90642684616081	118.62959096517035	102.06034317790393	86.59608123867035	109.39372315646332	413.94155145293485	202.83495657641637	189.67516772704116	0.0	37.199336363839265	75.70137322291026	210.52325919042917	234.0391313427605	219.21411738915987	93.08733453726286	39.704597792424366	0.0	0.0	70.37671875586473	63.00904034323448	38.44911643930423	20.919626793857997	31.532014454275426	77.82101167315176	31.768864987406825	43.33895951825989	15.140274644582053	37.442750035196184	8.700918120880116	31.665450713359274
2R_18676	27.285874102976887	11.624122378760404	7.192950908110053	13.871164622981745	4.868027767230384	28.348287054754717	15.531085467563328	20.32045355252329	35.201351731906506	14.392838123749623	13.350065415320536	13.0068611192404	17.290747375264548	22.851621159295387	23.467567821271004	35.57895860388167	34.311202607651396	35.219810752216894	22.14447052570973	40.05019624596161	35.00322029626726	14.680694886224614	7.381490175236577	58.10050095543046	119.08542394410925	103.73847530375922	124.72456658213115	0.0	128.42099255158243	210.52325919042917	33.415014479839606	340.67785686005504	515.0304813958378	327.3108143493061	91.37983551629607	0.0	0.0	83.98521860152614	100.39488655377819	88.4903545513539	99.50248756218906	76.60240128369497	109.45273631840796	82.86457977909276	57.428531703572055	66.78668912248098	43.087104891248146	50.062745307452005	48.585199004975124
2R_18677	11.2779368593427	4.804541637118735	26.757244895683908	0.0	24.144937229199435	41.009705825663055	16.04846894396581	4.199476829176621	9.699735003239711	5.948921371321559	22.07166891613759	18.81621796706893	31.445480112449033	32.38336725491053	9.699735003239711	18.382096132480502	42.545044565934184	22.6445832377678	42.713373129993265	44.14333783227518	63.65792315447	52.58846492248258	36.611462682851375	48.028791659640234	98.44199141585835	64.31657475649477	94.5116240705641	0.0	94.36376997415613	234.03913134276053	340.6778568600551	121.78223737565368	165.08675743542068	295.1689694765769	176.25804177315592	0.0	228.48264674297988	168.6069692203019	129.0978183390828	140.205260501374	108.78722148149623	106.64992262881395	131.60600452395641	100.73532759732946	69.96066461631948	60.0100336776309	75.98499106463996	60.69708951937837	48.19555829734732
2R_18678	25.748641759147205	10.969242244745733	27.15085694892245	0.0	9.187545363505233	0.0	14.656094736996382	9.587819633937047	44.290902648595974	40.745922012305265	25.19589810778805	18.411120316671266	26.10659322011774	18.483605042327454	22.145451324297987	16.787255115915997	6.475635421725757	7.385688013766923	13.931263147629597	50.39179621557611	26.42496630816796	73.88593858231356	13.931263147629597	0.0	0.0	61.18378384992841	98.08152536388246	0.0	80.79067137047907	219.21411738915987	515.0304813958378	165.08675743542068	59.512001586986706	438.0349080126693	172.46335153779822	0.0	0.0	113.21950998596078	84.21229920629908	97.4224795412793	109.04134484325307	83.70047404904847	56.33802816901407	45.997736911343964	39.93177371234292	54.80352934728997	59.63417146450682	62.98974526947013	18.339201877934276
2R_18679	14.57857707256341	24.842621989695278	11.529371072807978	0.0	10.403759502533836	53.01174891818167	8.298107865444521	21.714041276221064	50.15397269617726	15.379906767005178	28.53124028154628	24.323037738930413	14.781244965138434	10.465199027155098	25.07698634808863	33.266610018382174	25.66499844176795	16.726757543140398	15.775433548352494	28.53124028154628	37.40376012519786	47.06251470703585	0.0	34.49170267600426	42.41745563134141	34.64153631056553	33.319561248017486	0.0	106.7330241125149	93.08733453726286	327.31081434930604	295.1689694765769	438.0349080126693	19.07770731744542	32.548904729355854	398.7240829346092	147.6755862720775	38.46213018661825	107.28002231424465	102.43899363932648	102.89653753151205	94.78044110817292	90.37745879851144	83.3388024422436	54.90732612303246	86.88151223477867	73.66726705489316	74.89450573905899	25.95859914938862
2R_18680	0.0	31.78841630109988	19.670518809933615	0.0	0.0	0.0	21.23638216993353	0.0	0.0	39.36000629760101	0.0	106.70935040682939	37.82792078833387	17.8549109932687	0.0	48.6487801318382	75.06450856204552	0.0	0.0	0.0	38.28923689550868	53.52960856473737	0.0	35.3082409434362	0.0	106.38486497987553	0.0	0.0	0.0	39.704597792424366	91.37983551629607	176.25804177315592	172.46335153779822	32.54890472935586	0.0	6122.448979591836	0.0	65.62110374696503	223.70682204122306	100.83084617246107	70.22163704191355	132.3057586081434	27.2108843537415	53.319825644170145	16.531521478579283	111.17287381878822	62.84268903866396	73.01668431236538	0.0
2R_18681	0.0	0.0	0.0	0.0	0.0	0.0	0.0	0.0	0.0	0.0	0.0	0.0	0.0	0.0	0.0	0.0	0.0	0.0	0.0	0.0	0.0	0.0	0.0	0.0	0.0	0.0	0.0	0.0	0.0	0.0	0.0	0.0	0.0	398.7240829346092	6122.448979591836	0.0	0.0	0.0	0.0	0.0	0.0	0.0	0.0	0.0	0.0	0.0	0.0	0.0	0.0
2R_18682	0.0	0.0	0.0	0.0	0.0	0.0	0.0	126.06207296472782	0.0	0.0	0.0	0.0	0.0	81.00839246945984	0.0	110.36065863241072	0.0	0.0	0.0	0.0	0.0	0.0	0.0	0.0	0.0	0.0	0.0	0.0	0.0	0.0	0.0	228.48264674297988	0.0	147.67558627207748	0.0	0.0	0.0	595.4507562224603	92.26964882171659	182.98931342409603	79.6495420151334	0.0	123.45679012345678	120.95701187797856	75.00412522688748	72.05649228995532	142.55980383770992	82.81985026171073	0.0
2R_18683	0.0	18.78174114253088	23.24410180916593	29.883216390346526	0.0	15.267968108268215	12.547219368891597	5.472147861812945	0.0	38.75884864514568	4.793431847944672	14.010606028763775	7.450032631142924	14.06576589501875	25.278569839632755	9.58115042789418	14.783604982074879	0.0	15.902245715139893	35.95073885958504	7.540886687620277	31.62722049443888	15.902245715139893	0.0	42.758431962783064	13.968002100787517	0.0	0.0	46.110431409196266	70.37671875586472	83.98521860152614	168.6069692203019	113.21950998596077	38.46213018661826	65.62110374696502	0.0	595.4507562224604	19.38565564872158	220.29007797467708	146.95042131082954	245.4793762749369	125.94217777476673	155.41264737406217	147.01527488706077	100.92998844840004	100.09133334167427	86.63602226793304	115.04236435067214	78.50180868167202
2R_18684	0.0	0.0	2.40123423439648	9.261265866863747	3.2502028939156524	9.463553725304266	5.184766947318101	13.567218615037973	7.834215465994804	14.414352082081088	5.94223140891198	4.342101121021957	9.235516286140307	10.897990018312983	39.171077329974025	11.877380301245996	16.035828622808676	13.06387267009097	34.49844436657653	13.370020670051955	9.348144533532261	6.534506277210092	4.928349195225218	21.550869534483976	0.0	34.63118009642186	62.455500455925154	0.0	38.107541387171665	63.00904034323448	100.39488655377819	129.0978183390828	84.21229920629908	107.28002231424465	223.70682204122306	0.0	92.26964882171659	220.29007797467705	76.96033489165599	226.48004710784983	237.8771075429545	239.57208656789297	162.76366052150806	156.21354000384676	159.4258087782272	127.95682038933772	124.65991815405125	144.8418905922295	61.633241986381
2R_18685	0.0	11.543718370211664	0.0	9.183478554740878	12.891615035748448	18.768134710163693	5.141219003590627	33.63316175936414	23.305242747408457	9.528855279557556	14.730803406233132	10.764077260240944	4.578972625070058	2.161291103434205	7.768414249136152	5.888809847974485	9.086365907955113	15.54497576020113	19.547819831654174	17.67696408747976	0.0	6.479621590099138	9.773909915827087	17.095887413323847	0.0	34.34030556003887	55.04970988802889	0.0	28.34060112304355	38.44911643930422	88.4903545513539	140.20526050137403	97.42247954127929	102.43899363932648	100.83084617246108	0.0	182.98931342409603	146.9504213108295	226.48004710784983	70.79082629005296	244.37927663734115	216.20617420772447	223.97891963109356	167.80992556984378	138.07577598586104	157.64137740114734	125.51460990059243	119.31950759048837	112.58131587615283
2R_18686	23.58907825676712	3.349747094094396	6.218422075398368	23.983691090058763	14.028295071158526	4.084591898211969	13.426873888087005	5.855786615135744	0.0	6.221420350265966	12.82371875020037	7.496427483777262	3.9861679970502357	9.407426222259852	20.28809089064719	7.689645891806682	5.932517612161662	6.766243212612277	8.508556417046893	19.235578125300552	24.20867881135387	14.101886127269523	4.254278208523447	0.0	45.75611988103409	7.473632091776203	0.0	0.0	24.671559859372106	20.919626793857997	99.50248756218906	108.78722148149623	109.04134484325307	102.89653753151205	70.22163704191354	0.0	79.6495420151334	245.4793762749369	237.8771075429545	244.37927663734115	79.54676841253324	225.39400382240345	220.78853046594983	199.46201442587946	177.68719215040696	184.09271578595036	155.620121350584	128.87837343951372	109.20698924731182
2R_18687	29.62971742138495	16.830171785563415	10.414429191645025	0.0	14.09650396129382	15.39169556457509	8.432599078822877	22.065970632399683	0.0	0.0	25.77214141045131	7.062072082569746	12.5173427784195	9.45316735462092	0.0	6.439195641437254	22.355110937238027	16.99785572050086	16.031113184468417	53.15504165905583	10.135994640086034	10.627839625900044	5.343704394822806	9.346860109283488	28.736623101946044	14.081194986531337	15.048705134166731	0.0	41.31919803568533	31.532014454275426	76.60240128369497	106.64992262881395	83.7004740490485	94.78044110817292	132.3057586081434	0.0	0.0	125.94217777476673	239.57208656789297	216.2061742077245	225.39400382240348	75.88579887753228	129.65964343598057	172.90775441876352	166.29763907679427	163.9664751622322	133.08662400408576	149.80057194824826	87.9310732937151
2R_18688	0.0	10.384215991692628	3.2128514056224895	12.391573729863692	17.395085888236572	6.331117442228553	0.0	0.0	0.0	12.85760205721633	19.876764062810576	2.904865649963689	9.267840593141798	11.665208515602215	0.0	15.891934843067142	6.130268199233717	13.983569306065373	6.594131223211342	5.963029218843173	6.253908692933083	4.371584699453552	6.594131223211342	11.534025374855824	0.0	11.584129742253113	9.285051067780874	0.0	76.48183556405354	77.82101167315176	109.45273631840796	131.60600452395641	56.33802816901409	90.37745879851144	27.210884353741495	0.0	123.45679012345678	155.41264737406217	162.76366052150806	223.97891963109356	220.78853046594983	129.65964343598054	57.77777777777777	174.17809710428915	172.80950452274874	181.58236057068743	153.96458814472672	98.38998211091234	108.50694444444444
2R_18689	0.0	5.086977135055173	3.147796935619683	0.0	8.521433322127649	6.202923686050183	10.195127952254177	0.0	30.809804912315297	0.0	7.7897181173653465	5.692094676610757	9.0801834681337	2.857252249086108	0.0	7.785075853886583	3.003070639729123	3.4251067862668285	25.842447641585924	0.0	18.381834825734078	12.849203884742641	0.0	16.95072311784821	0.0	0.0	18.19409092314998	0.0	87.42208506668432	31.768864987406825	82.86457977909278	100.73532759732947	45.997736911343964	83.3388024422436	53.319825644170145	0.0	120.95701187797857	147.01527488706077	156.21354000384676	167.80992556984378	199.46201442587952	172.90775441876352	174.17809710428915	25.597695524797555	158.7285210549415	198.23771752141857	170.96002602614985	178.18980193473226	123.31945351622032
2R_18690	22.213287544343274	3.154379098327044	13.663402089524563	15.05659019424507	5.284047961189724	0.0	6.321887766262107	5.514258355686758	6.368274783414974	3.9057114390086056	7.245479002239576	7.059211786059998	5.630522839089792	5.315252968834545	25.473099133659897	14.482322153463373	9.310856924717067	12.743228407714495	12.018465169887014	0.0	11.398375503523237	10.623535114103406	4.006155056629005	7.007305817044851	0.0	24.632110630550365	39.486851442567506	0.0	38.7210589125423	43.33895951825989	57.428531703572055	69.96066461631948	39.93177371234292	54.907326123032455	16.531521478579283	0.0	75.00412522688748	100.92998844840004	159.4258087782272	138.07577598586104	177.687192150407	166.2976390767943	172.80950452274874	158.7285210549415	100.06625698556799	234.81836248075356	272.8210097744752	224.6098490694269	200.40164709059
2R_18691	7.113437995717711	6.060826454295308	7.500820402231494	0.0	10.152773864729518	0.0	10.122400061544193	2.648775073967044	0.0	18.76109249593822	2.3202448322346974	10.17268126446428	9.01540913729747	3.4042437302341098	0.0	11.594310439980893	5.366966322286328	6.121212244872975	3.8487147217186823	6.9607344967040925	3.6501412604667802	2.5515085794475985	0.0	16.829803562532817	41.39415514529349	23.664078267248573	10.838581012973783	0.0	59.51893818214283	15.140274644582053	66.78668912248098	60.0100336776309	54.80352934728997	86.88151223477867	111.17287381878822	0.0	72.05649228995533	100.09133334167429	127.95682038933771	157.6413774011473	184.09271578595036	163.9664751622322	181.58236057068743	198.23771752141857	234.8183624807536	109.0099774409908	271.08551025482035	264.5079108747555	139.3279831387808
2R_18692	0.0	8.993258653313475	0.0	0.0	20.086704258933686	18.276897927911527	12.015966816706039	5.240455689064898	0.0	7.423557769755386	4.590476688870802	3.3543483255931745	8.918245374462854	8.418886053408066	0.0	13.763223016513116	7.078831638838009	8.073654333755988	7.614470234655128	0.0	10.832405357274393	2.524009641716831	7.614470234655128	29.96715599702726	20.474014380947697	10.032444926893573	16.082651964978417	0.0	22.079051837197902	37.442750035196184	43.087104891248146	75.98499106463996	59.63417146450682	73.66726705489316	62.842689038663956	0.0	142.55980383770992	86.63602226793304	124.65991815405128	125.51460990059242	155.620121350584	133.08662400408576	153.96458814472672	170.96002602614985	272.82100977447527	271.08551025482035	48.8917572053116	246.16431244069676	145.34417500641518
2R_18693	40.879999215104014	0.0	0.0	0.0	5.8346665546410685	0.0	4.653768901282392	9.133298667390836	7.0318740788244956	4.312701942268447	8.000486429574918	7.794809436396304	10.362075797341008	19.56374415630962	21.09562223647349	2.6652395197451604	2.056216972014887	7.035561480019474	8.847224360301443	12.000729644362375	4.195377030142945	5.865274641485087	0.0	0.0	0.0	31.084426857566495	12.457581933516378	0.0	25.653567385080567	8.700918120880116	50.062745307452005	60.69708951937838	62.98974526947013	74.89450573905899	73.01668431236537	0.0	82.81985026171073	115.04236435067214	144.84189059222953	119.31950759048837	128.87837343951372	149.80057194824826	98.38998211091234	178.18980193473226	224.6098490694269	264.5079108747555	246.1643124406968	108.00656679926138	171.7864862850328
2R_18694	0.0	0.0	3.137550200803213	12.101146220570012	0.0	0.0	13.549254249046133	31.02308826866349	0.0	9.417189006750242	3.88218048101769	2.836782861292665	9.050625579240037	2.847951297754447	10.236504192872117	7.759733810091379	5.986590038314176	6.8279147002272325	6.4395812726673265	23.29308288610614	18.32199812382739	12.807377049180328	6.4395812726673265	5.6318483275663205	0.0	16.968940052128584	9.067432683379758	0.0	49.792861695347355	31.665450713359274	48.585199004975124	48.19555829734732	18.339201877934272	25.958599149388625	0.0	0.0	0.0	78.50180868167202	61.633241986380995	112.58131587615283	109.20698924731182	87.9310732937151	108.50694444444444	123.31945351622032	200.40164709059	139.3279831387808	145.34417500641518	171.78648628503282	63.57828776041667
2R_18695	0.0	29.3892905425263	9.092975676290067	0.0	0.0	17.918256911967603	0.0	12.84406026433076	59.333096000949325	0.0	11.250998526119194	8.221317877255723	26.229737527759802	0.0	0.0	0.0	8.674907829104315	9.894034886367008	37.32527107478118	16.87649778917879	35.39948316754575	12.372409526755337	37.32527107478118	32.64346804204479	0.0	16.39263642771667	0.0	0.0	0.0	18.354012187064093	56.32216277105041	11.639682003887653	26.574541589157587	75.23095904426589	0.0	0.0	0.0	15.167141903779651	75.20846847355013	83.89887389067044	64.92189085007101	91.74031375187303	75.47169811320754	147.8870635791134	160.48052454205737	102.78246824755892	174.29953374874722	177.2032267863773	61.419025157232696
2R_18696	0.0	27.13645293996331	0.0	0.0	0.0	0.0	6.042872975184338	7.906332102317425	0.0	11.200001792000288	6.925701764045497	15.182224651378167	16.146063751118113	0.0	18.261638141987888	6.921574409001369	21.359819509525142	6.090404750028473	0.0	10.388552646068245	0.0	7.616001218560195	0.0	0.0	0.0	10.090705350394698	16.17604715641267	0.0	0.0	56.49028141198588	26.00239222008425	14.329922095378528	32.71662495296985	27.785650378718415	0.0	0.0	0.0	93.36335898958438	92.59114585593859	68.8600900689978	69.93618323280008	62.74663348624688	108.40108401084012	144.1369270462323	98.78592103053472	112.98056282397177	165.40911037615822	140.2454607219213	128.54481223383664
2R_18697	38.97982014710984	0.0	0.0	0.0	0.0	20.24877646768194	11.09363247683095	0.0	0.0	0.0	0.0	0.0	9.88042707157974	18.654384619832967	0.0	0.0	9.803200745043256	0.0	0.0	0.0	40.00368033859115	0.0	0.0	0.0	0.0	55.57418319844244	59.39265075339578	0.0	0.0	0.0	79.5595582853324	0.0	60.06186371963122	51.00947756093082	87.02841477742483	0.0	0.0	51.4195215927711	84.99038015134661	136.9493582342382	100.87809798931609	92.15326470218943	170.57569296375266	125.34138117845967	112.26630257841154	116.15076369127127	98.48481117999576	181.17945920792155	138.81485429992892
2R_18698	0.0	0.0	0.0	0.0	0.0	13.171534207132915	43.29747821054409	18.88308443854453	0.0	13.374759421514906	8.270498223083457	24.173639250738052	12.854147840695976	12.134405529405912	0.0	0.0	0.0	7.2730076141116715	0.0	0.0	0.0	18.189672813260273	27.437439208923752	0.0	0.0	60.25032806303631	38.63405437356813	0.0	79.5580813773095	26.983707237569956	51.75233403026477	25.668646860168334	19.534683831142193	44.24122972922155	56.61071640861615	0.0	0.0	55.74608328018874	110.57000912893638	47.96807245097662	167.03204927445452	74.93044581367346	120.20342117429496	108.71032412889059	84.26260947819537	91.74460460773784	122.78729290321479	105.44885234431406	108.35644937586686
2R_18699	0.0	0.0	7.836222940542659	0.0	0.0	0.0	0.0	0.0	0.0	15.680002508800401	9.695982469663695	35.425190853215724	0.0	7.1129320217086685	0.0	0.0	14.951873656667601	0.0	16.083246885881323	0.0	45.76030750926646	0.0	0.0	0.0	0.0	0.0	67.93939805693321	0.0	0.0	126.53823036284837	48.53779881082393	20.061890933529938	45.80327493415779	38.89991053020578	0.0	0.0	0.0	143.77957284395995	56.71207683676239	80.33677174716411	69.93618323280008	43.922643440372816	86.72086720867208	148.6886194792712	65.85728068702316	101.2305842902787	100.1395695250255	189.07165815844203	148.20460704607046
2R_18700	0.0	0.0	0.0	0.0	0.0	0.0	0.0	0.0	0.0	0.0	0.0	0.0	0.0	0.0	0.0	0.0	0.0	0.0	0.0	0.0	0.0	0.0	0.0	0.0	0.0	0.0	0.0	0.0	0.0	0.0	0.0	0.0	0.0	0.0	0.0	0.0	0.0	0.0	0.0	0.0	0.0	0.0	0.0	0.0	0.0	0.0	0.0	0.0	0.0
2R_18701	0.0	0.0	0.0	0.0	0.0	0.0	11.165050711660331	0.0	67.48184738305396	0.0	12.796200040435993	9.350425911900288	9.944034971182187	18.77447722468168	0.0	25.577148352575875	19.732622958906813	11.252872295653466	21.2257442807232	0.0	0.0	0.0	0.0	0.0	0.0	37.28797127334693	0.0	0.0	0.0	20.874734890866886	64.05739542630197	52.95305976017559	0.0	34.22524317035273	0.0	0.0	0.0	189.75201137132055	106.92191065177458	53.0119255627746	36.919101019890164	46.37326303146658	100.14306151645208	98.11534439887532	78.22318639542343	83.49893956346754	74.33912517717492	86.37435027294295	111.76680972818312
2R_18702	0.0	0.0	0.0	0.0	0.0	0.0	71.27278947443445	0.0	0.0	33.024662818192624	0.0	0.0	0.0	29.962008173635827	0.0	81.63665159109834	0.0	71.8334039695139	0.0	0.0	0.0	0.0	0.0	0.0	0.0	59.50751579924544	0.0	0.0	0.0	0.0	0.0	42.25364015109901	0.0	0.0	0.0	0.0	0.0	110.11760560278377	68.2542607722287	67.68097893767934	29.459419649432903	148.0132915935851	273.972602739726	178.9500997646806	110.96500718498422	239.85928255423482	184.54659537895324	91.89599823559682	44.59189497716895
2R_18703	0.0	7.866830296736839	2.4339783375927952	0.0	6.589047684938096	0.0	2.627734157390765	6.876113070803336	15.882091353789468	12.1757595238791	18.069785511645975	8.80262318170815	7.021091358440756	0.0	0.0	12.039344578081169	9.288285150354115	21.18722622131117	9.99110791395658	22.587231889557476	23.689048079291982	6.62361318099023	0.0	13.106847016881618	0.0	8.775855865343267	7.034129596803692	0.0	19.31359483940746	39.30354124906655	45.228403437358665	74.77613893406614	85.36064874093044	80.55031978476954	103.07153164296022	0.0	0.0	89.31761343336908	85.55912890740993	97.31704395736016	84.71814923427826	92.76994690284805	80.8080808080808	65.97655193344286	100.2327855304769	56.99013481114648	104.97585555322276	117.45360582569884	124.94739057239057
2R_18704	0.0	7.914798774155966	9.795278675678324	0.0	6.6292248049682065	0.0	0.0	20.75412176858324	0.0	4.9000007840001265	0.0	4.428148856651966	14.12780578222835	8.891165027135838	15.978933374239405	0.0	18.689842070834505	5.329104156274914	10.052029303675827	9.089983565309714	19.066794795527695	0.0	0.0	26.373533631530087	0.0	0.0	56.61616504744435	0.0	19.43136066159897	0.0	60.672248513529915	37.61604550036864	57.25409366769725	72.93733224413583	41.480006636801065	0.0	188.1963264077085	98.0315269390636	55.69936117896306	90.37886821555962	69.93618323280008	87.84528688074563	94.8509485094851	46.465193587272246	65.85728068702316	110.72095156749232	70.41063482228355	145.43973704495542	138.94181910569108
2R_18705	11.37618895394805	0.0	2.9989278832817265	34.699490842804366	4.0592141929612415	5.909568241034742	6.47531254714837	0.0	29.352713951931996	3.0003738465812844	18.55329564045791	2.711448957651234	5.767169006311013	2.722123953547499	0.0	7.416895539701529	20.02732299065153	3.263122893450227	6.155069592294345	27.829943460686867	23.350001342625077	4.080508431350546	30.775347961471727	5.383023665925244	0.0	10.812815565264263	43.33409023544278	0.0	35.69469612510277	48.42626737595006	55.72634648784702	30.710797570929465	35.0578893397723	69.47277113981991	25.39908309310034	0.0	115.23658070017747	60.026771940285364	62.01071607184438	49.19190006173583	120.44081337695967	70.59874798163223	58.079236672889444	97.54840534776616	90.73305503489064	99.27384812069764	93.41348689552491	91.83881342026666	113.4360091267372
2R_18706	13.114444511473828	5.586916781757152	0.0	0.0	18.717811214027876	6.812536702541485	0.0	4.88332276907841	45.116988350793605	24.211768579765323	17.110557299406523	3.1257521341072696	0.0	3.1380582448714716	0.0	8.550180152295809	3.298207424264912	7.523441161799878	0.0	0.0	13.458913973313667	0.0	21.286650290137043	24.82214930026361	0.0	12.464988962252274	0.0	0.0	96.01378209260666	20.934633699735944	80.3015053855543	30.977919823832995	40.414654353668645	34.32345046782863	0.0	0.0	0.0	46.1324832654417	46.465777240204474	67.3411174939464	58.622977121611825	81.38607461010255	86.0832137733142	107.76801201753901	72.63670664009906	92.11238827883815	104.9256518920304	105.87157329007785	126.09845767575321
2R_18707	27.003745419489686	17.255898065958945	7.118577708173907	0.0	14.45308096326894	0.0	15.370498173216292	20.11034546556958	0.0	14.244020004301694	17.616039051235372	0.0	6.844786257859526	12.923052269869517	0.0	13.204155611854162	16.978216947656158	3.872849697026968	21.915502588220857	0.0	0.0	9.685933602925152	7.305167529406952	6.388861913694143	39.28470410760867	25.666461762746927	41.14498257509988	0.0	0.0	28.737448919184548	55.11585352410767	31.89307255127267	62.4128820188487	53.0061557815581	90.43499231302566	369.2762186115215	0.0	35.62150018760657	91.99706492564061	98.52231128963516	66.70796207175871	59.85027854319634	108.32102412604627	77.18379487634674	56.83473595479066	74.71736718987982	79.59764527423094	99.09021966319895	105.78225012309207
2R_18708	0.0	6.725528492028904	4.161724618681982	0.0	0.0	0.0	0.0	11.757084525207777	0.0	0.0	10.29884148332154	3.7627793393312032	0.0	0.0	0.0	10.29270391390359	7.940761916105851	4.528357935901998	17.083241510910213	23.17239333747347	16.20183599205462	0.0	17.083241510910213	14.940447376756248	0.0	22.508024110595425	24.054536445028166	0.0	0.0	42.00184136072526	38.666769778052746	37.291209183439726	48.65114695078937	41.31855781705796	0.0	0.0	0.0	34.70891713731958	43.02729737800256	59.732262931181616	74.28454695711925	79.31109450243484	57.570523891767415	56.40482419180348	80.4448389739156	57.122504250586346	59.83079850183681	77.24131112491155	78.70970063327577
2R_18709	0.0	0.0	0.0	0.0	0.0	0.0	0.0	0.0	873.5150244584206	267.8667095253402	0.0	0.0	0.0	0.0	0.0	0.0	0.0	0.0	0.0	0.0	0.0	0.0	0.0	0.0	0.0	0.0	0.0	0.0	0.0	0.0	0.0	0.0	0.0	0.0	0.0	0.0	0.0	0.0	0.0	0.0	0.0	0.0	0.0	0.0	0.0	0.0	0.0	0.0	0.0
2R_18710	0.0	17.023304904414143	0.0	0.0	0.0	10.378881052833693	5.686244406157066	7.43972889627902	34.36780424098704	5.269509039842758	6.516971823872319	0.0	0.0	0.0	0.0	6.513088050437354	5.024809999371899	0.0	10.810051185592364	19.550915471616957	0.0	21.49959688255845	21.62010237118473	9.454119159717889	0.0	37.980753253288896	0.0	0.0	20.896676383621188	63.78771448618996	40.7797080172906	74.16321976247544	30.78580774263065	34.86112200521173	0.0	0.0	202.38818053025702	26.356017078699068	70.790484669776	53.996846584159485	61.108173218167934	70.85226417266696	80.14571948998179	85.66135923161761	57.54414853472679	80.79777168250729	79.92697198769966	92.86684849018056	92.49772313296903
2R_18711	84.44127320551739	0.0	0.0	0.0	60.26011277680106	0.0	12.015966816706039	0.0	0.0	11.13533665463308	0.0	10.063044976779524	0.0	0.0	0.0	0.0	10.618247458257015	0.0	0.0	0.0	0.0	15.144057850300989	45.68682140793078	19.978103998018174	0.0	0.0	0.0	0.0	44.158103674395804	22.46565002111771	51.70452586949778	42.741557473859984	0.0	55.25045029116988	0.0	0.0	0.0	37.129723829114155	46.02827747226509	57.0520954093602	59.59919541086196	24.95374200076608	30.79291762894534	60.33883271511171	46.76931596133861	71.89008006757668	88.89410400965745	51.64286274979653	90.2136258660508
2R_18712	0.0	0.0	10.364036792330614	0.0	0.0	0.0	0.0	0.0	0.0	10.369033917109943	25.64743750040074	28.111603064164736	0.0	0.0	33.81348481774532	0.0	0.0	11.277072021020462	0.0	0.0	20.173899009461557	0.0	21.271391042617232	18.603266733638428	0.0	0.0	29.951777638002813	0.0	41.11926643228685	41.839253587715994	32.09757663296421	53.06693730804693	151.44631228229593	68.59769168767471	175.55409260478385	0.0	0.0	51.86184005808526	42.86074009782964	63.75111564452378	83.24661810613944	69.70948571826911	57.34767025089606	126.4195866079518	69.68125182368901	142.2534621982344	99.33199235143658	67.32452343855195	56.00358422939068
2R_18713	0.0	8.392415941561929	5.19318653926049	40.058966799128314	0.0	20.466974489962997	0.0	7.33550855613718	0.0	0.0	12.851356075093042	14.08609420779806	14.980345786328337	9.42770084773886	0.0	19.265546011261353	14.863258026159334	28.253440138871312	0.0	19.277034112639566	0.0	14.132278123233466	10.658617278897642	0.0	0.0	37.44869528745618	30.016328882912305	0.0	82.41577108195425	20.964712196430966	32.166752444673186	39.8859792805633	15.177270519669742	85.93191442556234	43.98311048557354	0.0	0.0	25.986805632553498	37.583973334707835	154.39723320158103	55.61735261401557	110.6112259915423	86.20689655172414	56.307574494921056	82.92481948576136	109.01650342144103	41.47752913381647	81.92739497871814	84.1864224137931
2R_18714	39.230763195267194	8.356396989023036	15.512694555044211	0.0	0.0	20.379133397731394	16.7475760674905	14.60805137359507	0.0	5.173391385682535	12.796200040435993	4.675212955950144	0.0	4.69361930617042	16.87046184576349	6.394287088143969	9.866311479453406	11.252872295653466	10.6128721403616	19.19430006065399	10.065303690342944	7.035812284528249	10.6128721403616	27.845018340585412	0.0	9.321992818336733	44.83125515559435	0.0	20.515513831559424	31.312102336300327	8.007174428287746	39.714794820131694	45.33639605875597	8.556310792588182	0.0	0.0	0.0	51.750548555814696	53.46095532588729	79.51788834416189	50.76376390234898	46.37326303146658	50.07153075822604	112.13182217014322	69.53172124037638	108.5486214325078	74.33912517717492	91.17292528810644	125.73766094420603
2R_18715	0.0	0.0	0.0	0.0	0.0	0.0	0.0	0.0	0.0	0.0	0.0	0.0	0.0	0.0	0.0	0.0	0.0	0.0	0.0	0.0	0.0	0.0	0.0	0.0	0.0	0.0	0.0	0.0	0.0	0.0	0.0	0.0	0.0	0.0	0.0	0.0	0.0	0.0	0.0	0.0	0.0	0.0	0.0	0.0	0.0	0.0	0.0	0.0	0.0
2R_18716	0.0	0.0	0.0	0.0	0.0	0.0	0.0	0.0	0.0	25.92258479277486	0.0	0.0	0.0	23.518565555649634	0.0	0.0	0.0	0.0	0.0	0.0	0.0	17.627357659086904	0.0	0.0	0.0	46.71020057360126	0.0	0.0	0.0	52.299066984645	40.121970791205264	66.33367163505868	0.0	0.0	0.0	0.0	0.0	64.82730007260658	53.575925122287046	53.12592970376981	57.810151462596835	29.045619049278802	71.68458781362008	87.79137958885542	54.438477987257045	52.299066984644995	41.38833014643192	96.17789062650279	87.50560035842294
2R_18717	46.45879453365824	9.896012698563496	0.0	23.617993131887598	0.0	0.0	6.611071958873844	8.649748335572177	0.0	0.0	15.153822665421023	27.682963627354088	11.776163396622362	5.558390334626215	39.95748523570921	7.572395890915094	17.52617973097314	6.663073049268762	0.0	11.365366999065767	0.0	0.0	25.136459554808166	21.983529939369426	0.0	11.039513731499156	35.39409555697919	0.0	0.0	24.720778803415424	18.964895977545563	31.35467070932888	35.79290226748036	70.92931589688094	51.86318491818583	0.0	0.0	40.856849855162466	82.304057779981	81.61276875712541	43.72122255468568	34.3232855347259	67.76789495976281	74.69518141384698	118.3673742462443	79.10649217092936	44.01783015573508	68.19220199439461	57.90713680643795
2R_18718	0.0	0.0	0.0	0.0	0.0	0.0	0.0	0.0	0.0	0.0	0.0	0.0	0.0	0.0	0.0	0.0	0.0	0.0	0.0	0.0	0.0	0.0	0.0	0.0	0.0	0.0	0.0	0.0	0.0	0.0	0.0	0.0	0.0	0.0	0.0	0.0	0.0	0.0	0.0	0.0	0.0	0.0	0.0	0.0	0.0	228.88532845044634	0.0	0.0	0.0
2R_18719	0.0	0.0	0.0	0.0	0.0	0.0	520.2913631633716	0.0	0.0	0.0	0.0	0.0	0.0	0.0	0.0	0.0	0.0	0.0	0.0	0.0	0.0	0.0	0.0	0.0	0.0	0.0	0.0	0.0	0.0	0.0	0.0	0.0	0.0	0.0	0.0	0.0	0.0	0.0	0.0	0.0	0.0	0.0	0.0	0.0	0.0	0.0	0.0	0.0	0.0
2R_18720	0.0	0.0	0.0	0.0	0.0	0.0	0.0	0.0	0.0	0.0	0.0	0.0	0.0	0.0	0.0	0.0	0.0	0.0	0.0	0.0	0.0	0.0	0.0	0.0	0.0	0.0	0.0	0.0	0.0	0.0	0.0	0.0	0.0	0.0	0.0	0.0	0.0	0.0	0.0	0.0	307.21966205837174	0.0	0.0	0.0	0.0	0.0	274.9367645441548	0.0	0.0
2R_18721	0.0	0.0	0.0	0.0	0.0	0.0	0.0	0.0	0.0	0.0	0.0	0.0	0.0	0.0	0.0	0.0	0.0	0.0	0.0	0.0	0.0	0.0	0.0	0.0	0.0	0.0	0.0	0.0	0.0	0.0	0.0	0.0	0.0	0.0	0.0	0.0	0.0	0.0	0.0	0.0	0.0	0.0	0.0	0.0	0.0	0.0	0.0	0.0	0.0
2R_18722	0.0	0.0	0.0	0.0	0.0	26.185687950393834	14.346269204872378	0.0	14.451535331113577	8.863236712235521	0.0	4.004869921824939	17.03647167856948	16.08254850496629	0.0	0.0	16.903313049357674	4.819704494278047	9.091173561412695	16.44217615489845	8.622116764154066	24.108003857280615	9.091173561412695	15.901689395481377	48.8892365456821	0.0	0.0	0.0	35.14790237318637	26.82249942778668	48.013608428446005	28.350328410204305	25.890637945318975	21.988460455952715	37.51500600240096	0.0	0.0	14.776811045961795	45.795597760778456	81.73971169495466	55.34471853257431	14.89655829917056	73.52941176470588	36.020286625427445	48.394205798966	28.610666056305792	70.75578499298103	12.331632116173841	53.85454963235294
2R_18723	0.0	0.0	15.971092322895558	0.0	10.808876898241449	0.0	0.0	11.27978780463182	0.0	3.994698236500516	4.9403721779976575	0.0	3.8392048853114322	7.248472565618609	13.026736073116464	4.937427975269411	0.0	8.689044722078732	16.389721350152467	0.0	0.0	27.163948008203512	8.194860675076233	0.0	0.0	7.198092217638637	11.539002983986173	0.0	15.841308111858643	16.118685102144106	18.548516736944936	40.888360974717195	81.68313943311901	19.820584072971464	33.81634343878396	0.0	0.0	33.29985587822376	24.76832329597032	12.280144479993188	46.32475434517287	62.66345650730902	66.28003314001657	48.703486141423014	46.97855730863873	51.57979232686114	28.700938137997937	66.69502440296837	86.30212648439658
2R_18724	0.0	0.0	45.32235525172792	0.0	0.0	0.0	32.620148160712944	0.0	0.0	0.0	37.3857631275434	0.0	0.0	0.0	0.0	18.681741586677674	0.0	0.0	0.0	28.039322345657553	0.0	61.66812271956422	0.0	0.0	0.0	27.235414754513588	0.0	0.0	0.0	0.0	0.0	58.015969862637526	0.0	24.998375105618134	0.0	0.0	0.0	0.0	15.619313593644812	15.48812370674167	26.96598914618937	16.935690103968202	83.59456635318703	40.950963269033494	50.78649231663854	24.39530146493785	0.0	56.078644691315105	40.81765935214211
2R_18725	0.0	0.0	10.420058612829697	0.0	0.0	20.5333538666872	16.87431448097421	29.4371975787905	0.0	5.21254137454716	6.446518074425051	0.0	0.0	9.458277174812608	0.0	12.885352575459846	24.852438645542097	5.669014583540017	0.0	9.669777111637577	20.282947112215407	0.0	0.0	0.0	57.50431282346176	46.962688144269386	0.0	0.0	0.0	10.51635292880429	48.40661557079467	46.68456241559264	0.0	17.2421225052804	44.1257584114727	0.0	0.0	26.071087164334752	32.31931483052559	53.41309689135777	37.19848881139204	46.72419583278579	57.657657657657666	28.245096827722563	78.81514564382121	37.858870543695446	54.09566610490398	53.18377411400667	77.42117117117118
2R_18726	14.37227645361204	6.122768863026314	0.0	0.0	5.128268245352763	0.0	12.271022716117253	0.0	0.0	3.7905666442265127	9.375832105099327	13.702196462092873	7.286038202155502	3.4390355293638613	49.444246667457776	0.0	10.843634786380395	0.0	23.328294421738235	14.063748157648991	0.0	46.396535725332505	0.0	6.800722508759331	0.0	20.490795534645834	0.0	0.0	0.0	15.295010155886745	35.201351731906506	24.24933750809928	22.145451324297987	25.07698634808863	0.0	0.0	0.0	37.91785475944913	19.585538664987013	54.37889974395306	30.43213633597079	33.977893982175196	26.20545073375262	51.34967485385882	35.02551130878236	24.47201624941879	39.33843643634919	52.73905559118372	56.300773060796644
2R_18727	0.0	18.654280224597535	5.771589351417647	0.0	0.0	0.0	6.231034289381694	0.0	37.66052800060257	5.774372181384579	7.1413523578960145	5.218321526880878	11.099210291187783	0.0	0.0	7.137096486407399	0.0	12.560092191076683	0.0	0.0	0.0	7.853146166683027	0.0	0.0	63.70238246910435	20.809813908239125	0.0	0.0	22.89875316289028	23.29970409375801	53.6240950933953	22.164184893630384	50.6030193134857	28.65083230667851	0.0	0.0	0.0	9.627048154494869	29.83569482857902	11.834039431019384	51.50988345888868	32.3502104381189	23.952095808383234	62.57895704345718	38.80452945870106	46.599408187516026	69.14577311888924	58.91615695264212	62.375249500998
2R_18728	0.0	0.0	0.0	0.0	0.0	25.841295682565523	14.15758811328902	9.261703319857554	21.39220468061438	0.0	0.0	0.0	6.304653464722311	0.0	0.0	40.54065010986516	12.510751427007584	0.0	13.457410659614983	0.0	0.0	8.921601427456228	0.0	11.769413647812064	0.0	0.0	0.0	0.0	26.01422978369168	26.46973186161624	30.459945172098696	33.57296033774398	19.162594615310912	10.849634909785285	0.0	0.0	0.0	43.74740249797668	67.7899460730979	13.44411282299481	52.666227781435154	29.401279690698537	36.281179138321995	35.54655042944676	60.6155787547907	42.35157097858598	52.368907532219964	54.762513234274024	35.43083900226757
2R_18729	0.0	0.0	0.0	0.0	0.0	9.770242966402089	10.7055836041846	0.0	0.0	19.841978483358535	6.134803723089684	0.0	14.302223137564502	4.500466248303324	16.17620415663742	0.0	9.46029043091623	5.394895565611641	10.1761284308817	18.404411169269054	9.651093661933771	6.746272684341902	40.7045137235268	0.0	0.0	26.815115144104425	0.0	0.0	19.67125400310019	20.015692302765366	23.032983231988208	38.08044112382998	14.490233582565352	8.20419923733764	0.0	0.0	0.0	66.16119513582895	30.75654960723886	25.415182420013338	30.974821894774106	72.25545973369972	41.15226337448559	20.159501979663094	37.50206261344374	36.02824614497766	39.59994551047498	64.41543909244167	53.58367626886146
2R_18730	18.145444812897782	3.865092800878149	14.35020478938085	0.0	3.2372988625750447	14.138971955349128	5.164182264648848	0.0	0.0	0.0	2.959319711584701	8.649724019742994	6.899136917971562	6.512833538487589	0.0	5.915112224466679	9.126950172556402	26.024012356201066	9.817565096592569	4.438979567377051	0.0	6.5085628279705485	4.908782548296284	4.29306155391656	0.0	21.558554110892892	48.3836407998507	0.0	37.95624593749555	33.793243282385994	33.33209881115514	27.55398667917822	34.94914898822214	47.490709629928645	0.0	0.0	91.90331770976933	39.89372312160405	37.09102508466027	34.327523808589724	38.42151604898743	58.98494945392002	39.702233250620345	51.864445787877656	40.20072220597443	32.8277220457464	66.8580717750054	39.95081610639347	54.92659222497933
2R_18731	0.0	0.0	26.625840378086934	0.0	0.0	52.46782410686646	0.0	0.0	86.86889745995343	0.0	32.94491281128824	0.0	0.0	24.168249687021163	0.0	0.0	0.0	0.0	0.0	0.0	0.0	36.228602481659266	109.29499264991175	0.0	0.0	0.0	76.94793702580833	0.0	0.0	0.0	41.230312525768944	0.0	233.4448681036495	44.05790971653141	0.0	0.0	0.0	0.0	0.0	0.0	23.762846789045327	29.847984216385946	36.83241252302025	36.0866223282367	44.75384267681684	85.99006814712901	42.531654183626166	98.83473843386473	107.90745856353591
2R_18732	0.0	0.0	0.0	0.0	0.0	0.0	0.0	0.0	0.0	0.0	0.0	0.0	0.0	0.0	0.0	0.0	0.0	0.0	0.0	0.0	0.0	0.0	0.0	0.0	0.0	0.0	0.0	0.0	0.0	0.0	0.0	0.0	0.0	0.0	0.0	0.0	0.0	0.0	0.0	0.0	0.0	0.0	0.0	0.0	0.0	0.0	0.0	0.0	0.0
2R_18733	0.0	0.0	0.0	0.0	0.0	0.0	0.0	0.0	0.0	0.0	0.0	0.0	0.0	0.0	0.0	0.0	0.0	0.0	0.0	0.0	0.0	0.0	0.0	0.0	0.0	0.0	0.0	0.0	0.0	0.0	0.0	0.0	0.0	0.0	0.0	0.0	0.0	0.0	0.0	0.0	358.42293906810033	0.0	0.0	0.0	0.0	0.0	0.0	0.0	0.0
2R_18734	0.0	0.0	0.0	0.0	0.0	0.0	289.05075731298416	0.0	0.0	0.0	0.0	0.0	0.0	0.0	0.0	0.0	0.0	0.0	0.0	0.0	0.0	0.0	0.0	0.0	0.0	0.0	0.0	0.0	0.0	0.0	0.0	0.0	0.0	0.0	0.0	0.0	0.0	0.0	0.0	0.0	0.0	0.0	0.0	0.0	0.0	0.0	0.0	0.0	0.0
2R_18735	0.0	0.0	0.0	0.0	0.0	0.0	0.0	0.0	0.0	0.0	0.0	0.0	0.0	0.0	0.0	0.0	0.0	275.99149946181655	0.0	0.0	0.0	0.0	0.0	0.0	0.0	0.0	0.0	0.0	0.0	0.0	0.0	0.0	0.0	0.0	0.0	0.0	0.0	0.0	262.24005454593134	0.0	0.0	0.0	0.0	0.0	0.0	0.0	0.0	0.0	0.0
2R_18736	0.0	0.0	6.721446455277175	0.0	0.0	0.0	14.513008735379959	18.988429400544778	0.0	0.0	0.0	0.0	0.0	0.0	0.0	0.0	12.824828868689783	7.313582273046744	0.0	0.0	13.083490989399756	9.14557468504927	27.590507210089296	12.064880099221574	74.18617763138371	0.0	19.424793028830276	0.0	26.667306682027036	13.56712197928029	20.81641999208976	25.811847121591867	19.643663936197377	22.244021363158115	0.0	0.0	0.0	56.05707956069188	20.847535717040564	20.672432897282814	47.989682218323054	52.743927478606686	46.49000464900046	36.43893244859605	22.59538500558953	75.97588308396963	42.94688651177872	31.187391311941276	45.40039516503952
2R_18737	0.0	0.0	0.0	0.0	0.0	0.0	0.0	0.0	0.0	0.0	0.0	0.0	0.0	0.0	0.0	0.0	0.0	0.0	0.0	0.0	0.0	0.0	0.0	0.0	0.0	0.0	0.0	0.0	0.0	0.0	0.0	0.0	0.0	0.0	0.0	0.0	0.0	365.39023677287344	0.0	0.0	0.0	0.0	0.0	0.0	0.0	0.0	0.0	0.0	0.0
2R_18738	0.0	27.6421011313912	4.276199741289916	0.0	0.0	0.0	4.616604819550767	6.040241295559276	41.85431350554988	4.278261554087066	0.0	11.598842435524933	8.223461040942146	3.8815023898410215	0.0	5.287910883895456	8.159185713265817	0.0	0.0	7.93659612090928	0.0	5.818435713558411	8.77657216931412	7.675704552920913	94.39483471464442	15.418096373895004	12.358098138128936	0.0	0.0	8.63143430270095	26.486908845303212	21.895408915919987	12.497344314333203	35.37924427103897	0.0	0.0	0.0	14.265457336296745	22.105417197749315	56.99134783660844	26.714753222467106	33.555808342645065	29.577048210588583	40.56943255534684	21.562854102494715	37.978310931884174	44.399725951229975	43.651278665001044	46.21413782904467
2R_18739	0.0	0.0	11.783073614752409	15.148623141642656	5.316346542859588	7.739752374362534	16.96141363205775	5.5479640913572155	0.0	3.9295849808118364	0.0	3.551180501178104	11.32987847572347	10.695484580319881	0.0	4.856948301670887	14.988430804972412	4.2737070006312265	0.0	0.0	15.290730300569885	0.0	0.0	7.050137759691824	43.350847075551854	7.080763901132709	45.40367270308495	0.0	31.16619216139101	23.783927772968138	24.328236567772382	45.249619526115815	45.91526338142957	45.49419039188696	33.26513979674999	0.0	0.0	19.654242564800036	16.24306776323617	16.106638834394758	17.526794086459674	8.80600675332658	43.46644933441999	31.939748857754733	36.31006551326093	47.56785554593628	53.32921757254186	47.383484012812495	26.529815267590326
2R_18740	0.0	0.0	4.781028877414419	0.0	6.471386119135629	9.421305717602014	0.0	20.2599760121884	0.0	4.783334098666789	0.0	0.0	0.0	0.0	0.0	17.736534423066008	4.561211457763181	0.0	9.812695272635926	0.0	0.0	13.010668748373666	9.812695272635926	8.581864118196298	0.0	25.857432460386413	0.0	0.0	37.937418434550366	19.300846149095175	14.806917791992419	36.72042536940748	41.91817572099262	0.0	0.0	0.0	0.0	0.0	19.77206760465355	14.704498400150573	21.33469875405359	16.078824830850763	33.06878306878306	25.919359688138265	16.072312548618743	27.021184608733243	34.36709556801935	13.310333077774937	38.75248015873016
2R_18741	0.0	0.0	0.0	0.0	0.0	0.0	0.0	0.0	0.0	0.0	0.0	0.0	0.0	0.0	0.0	0.0	0.0	0.0	0.0	0.0	0.0	0.0	0.0	0.0	0.0	0.0	0.0	0.0	869.1117677733357	0.0	0.0	0.0	0.0	0.0	0.0	0.0	0.0	0.0	0.0	0.0	0.0	0.0	0.0	0.0	0.0	0.0	0.0	0.0	0.0
2R_18742	0.0	0.0	0.0	0.0	0.0	0.0	0.0	0.0	0.0	0.0	34.87151589966767	0.0	0.0	0.0	0.0	0.0	0.0	61.33144432484813	0.0	0.0	0.0	0.0	0.0	0.0	0.0	0.0	0.0	0.0	0.0	56.88670443943841	0.0	0.0	0.0	0.0	0.0	0.0	0.0	0.0	0.0	28.893049488015162	0.0	0.0	0.0	38.19695111936165	0.0	0.0	0.0	0.0	0.0
2R_18743	9.88725562411818	4.212094101551904	5.212847061583273	0.0	3.5279379167597162	0.0	5.6278135550391735	0.0	0.0	2.607680244162317	6.450004563378229	7.069710884173392	0.0	9.463392522121863	0.0	0.0	0.0	2.8360402865194785	10.698968993852906	0.0	0.0	14.185780528243004	10.698968993852906	0.0	0.0	4.698808711027493	7.532491401661066	0.0	31.022918698236968	26.30510129568407	24.21639773011632	6.6728301374369465	7.617364544214993	0.0	66.22443460888952	0.0	0.0	13.04259363277969	8.084198544682579	13.36049611263005	11.630814680414291	5.84368322678838	10.81665765278529	3.532546588107541	4.380987303679745	6.313224310964177	4.163455601533984	9.675006845067342	28.168379304128358
2R_18744	0.0	5.48848625353733	3.3962488431527382	0.0	0.0	0.0	7.33321160202074	14.391864566797683	11.080528851481024	0.0	4.202275700382786	0.0	6.531247775293727	9.248315419346367	0.0	0.0	3.2400994710537616	3.6954464339496234	6.970540405085985	0.0	0.0	0.0	0.0	0.0	0.0	0.0	0.0	0.0	0.0	20.565806467534816	10.51823335752527	4.3474499380271014	9.925656830340749	0.0	0.0	0.0	0.0	11.32992982241468	7.0226371196232495	3.4818262596551044	6.062121591003812	7.614496325815161	9.396288466055909	13.809045753511297	11.417118427771456	5.484215058009285	8.137663221180059	0.0	4.5880314775663615
2R_18745	0.0	11.01578782711382	6.816516419283926	0.0	0.0	0.0	3.67957116805779	14.442755177005592	11.119710353784706	3.4099015356832556	8.434270465124714	3.0815406470619053	0.0	3.0936726968534876	0.0	0.0	6.503113365523745	0.0	6.995188709205808	6.325702848843535	0.0	9.274932177058455	0.0	12.235529039804623	0.0	12.288680773252949	0.0	0.0	13.52224815488924	13.75901903697874	15.833139817180012	13.088468448501676	19.92150925354105	5.639661710531956	0.0	0.0	0.0	22.73998644696808	17.618674103156632	10.48241470109744	12.167115329044426	0.0	14.144271570014144	4.6192918256088	8.593117600251606	11.007215229582993	8.16643855081648	22.139959970952372	9.20851013672796
2R_18746	0.0	0.0	0.0	0.0	0.0	7.677183640535836	4.2060740756941914	0.0	0.0	0.0	0.0	0.0	0.0	0.0	0.0	0.0	3.716815803900798	0.0	0.0	7.2308357544581705	0.0	5.301032376055236	23.988351256629784	6.993143921699166	0.0	0.0	22.51831301806194	0.0	15.45712117301001	7.863885577319295	6.032891323495698	4.9870909151660925	22.772040488687985	25.78652112754142	0.0	0.0	0.0	6.498452068717231	4.027939398846156	7.988215784075332	6.954042471814397	13.102227509698924	5.3893829156561575	15.840772776259119	9.822690611766996	6.291108461855436	3.1116529536121	18.07708938614543	0.0
2R_18747	0.0	0.0	0.0	0.0	4.878950791390213	14.205947888321361	0.0	5.091512296256771	0.0	10.818849898555252	0.0	3.2590115743796066	0.0	3.271842328609447	0.0	0.0	3.4388191095177914	0.0	0.0	0.0	7.016352310695306	9.809090574690094	14.796105960833227	0.0	0.0	6.498202921981926	10.417035603344285	0.0	14.301016373233645	21.827134912065752	27.908326728362674	9.228169726343241	0.0	11.928917963638273	0.0	0.0	0.0	0.0	3.7266724281022405	11.086113977076872	3.216959812129547	12.122255369856072	39.89030167040638	14.65597301737661	6.058672793196595	11.641138619768398	14.394595002311771	13.38002068551198	4.869421590625779
2R_18748	0.0	0.0	0.0	0.0	9.592878247189287	0.0	0.0	20.02162335322148	0.0	7.090589369788416	8.769160615945841	6.407791874919902	0.0	0.0	46.244913059563444	0.0	13.522650439486139	0.0	0.0	0.0	0.0	0.0	14.545877698260313	12.721351516385102	0.0	12.776613686308579	0.0	0.0	0.0	0.0	0.0	0.0	0.0	11.727178909841449	0.0	0.0	0.0	0.0	21.981886925173658	7.265752150662636	12.65022137887413	15.88966218578193	9.803921568627452	0.0	11.912419888976247	5.722133211261158	0.0	13.153740923918761	28.722426470588236
2R_18749	0.0	22.906358805204327	4.724781478856603	0.0	0.0	0.0	0.0	6.673874451073827	0.0	9.454119159717889	0.0	0.0	22.715295571425973	0.0	15.414971019854482	0.0	4.5075501464953796	10.282036254459832	0.0	0.0	0.0	6.428801028608165	0.0	0.0	0.0	8.517742457539054	13.654486864383635	0.0	18.745547932366062	0.0	14.632718759145448	0.0	13.808340237503453	23.454357819682897	0.0	0.0	0.0	7.880965891179623	4.884863761149701	0.0	4.21674045962471	0.0	0.0	0.0	11.912419888976247	3.814755474174105	3.773641866292321	17.538321231891683	0.0
2R_18750	0.0	0.0	2.4765041667182603	0.0	3.3520848962429164	0.0	0.0	10.494376063867373	0.0	0.0	3.0642493416460295	0.0	0.0	8.991681795171287	0.0	0.0	7.08792571853847	10.778701931705067	5.082834961365372	4.5963740124690435	0.0	3.3696696038953378	0.0	0.0	0.0	4.4645926550307475	0.0	0.0	19.65103688696134	0.0	3.834885183537605	0.0	0.0	4.09788368894768	0.0	0.0	0.0	0.0	7.681234896771884	5.0778123971742986	6.63064018831018	13.88099985397188	6.851661527920521	16.782319222535566	4.1626133219444235	9.997560595214768	7.91184933940014	6.894561018703564	16.727689277149707
2R_18751	0.0	4.402578854589864	0.0	0.0	0.0	0.0	2.941160899736413	0.0	0.0	5.451216248113198	6.741694990212744	2.463142156554852	7.858542051844374	0.0	8.888225234738027	0.0	7.797118964542602	0.0	0.0	0.0	0.0	0.0	11.182811571302446	9.780123268673677	0.0	4.911304299994253	15.746270889396616	0.0	32.42587714699839	5.498940903981893	4.218590484547303	6.974597469825275	7.961846829990684	0.0	46.146214279946	0.0	0.0	22.720704378188852	14.082987666401063	5.585880681119947	9.72543870846174	3.0539769039942652	0.0	11.076899900640207	2.2895549814878033	0.0	15.231092665532602	5.056271242659557	18.401403806293576
2R_18752	0.0	12.851752464966122	0.0	10.224070734210969	0.0	0.0	2.86188868626717	7.488836017706604	0.0	2.6521456388647544	6.559988139541444	4.793507673207407	0.0	0.0	0.0	6.55607873063826	10.115954124148045	2.884399609336917	0.0	4.9199911046560825	0.0	0.0	0.0	4.758261293257354	0.0	0.0	0.0	0.0	0.0	10.701459250983465	12.31466430225112	16.966533173983656	0.0	4.386403552635965	0.0	0.0	0.0	13.264992094064711	16.444095829612856	24.458967635894023	14.194967883885164	8.914991985422205	0.0	7.185565062058132	11.139226518844675	0.0	12.703348856825636	2.4599955523280412	17.905436376971032
2R_18753	0.0	0.0	0.0	0.0	7.91645292243776	0.0	0.0	0.0	9.540819441900226	0.0	0.0	0.0	0.0	0.0	9.540819441900226	7.232373259890993	0.0	0.0	12.003879653904141	10.855028917797036	0.0	7.957981855801369	6.0019398269520705	0.0	0.0	5.271903705515676	8.451199394218026	0.0	11.602220200857635	5.902685958218427	22.641646138240837	7.486688667549097	8.546424176124708	9.677769003267215	0.0	0.0	0.0	14.633346861049542	12.093594748477415	11.992018112744155	5.219751539826704	6.556414008696427	4.0453074433656955	31.70717787092642	22.118934988026282	16.5275206830116	7.006883562411714	8.141271688347778	7.9009911003236235
2R_18754	0.0	0.0	0.0	0.0	0.0	107.91677458344125	0.0	0.0	0.0	0.0	0.0	0.0	0.0	0.0	0.0	0.0	0.0	0.0	0.0	0.0	0.0	0.0	0.0	0.0	0.0	0.0	0.0	0.0	0.0	0.0	0.0	0.0	0.0	0.0	0.0	0.0	0.0	0.0	0.0	0.0	0.0	0.0	0.0	0.0	0.0	0.0	0.0	0.0	0.0
2R_18755	0.0	0.0	0.0	10.609224083787407	0.0	10.84095452436396	0.0	0.0	8.974469429367335	5.50411046969877	0.0	0.0	5.289863352249885	4.993668028939305	8.974469429367335	0.0	5.248517293864483	0.0	0.0	0.0	0.0	3.742795119395164	0.0	0.0	0.0	14.87687894981136	23.84859007135498	0.0	0.0	16.656894621821863	4.259524296326586	0.0	8.039102193067079	0.0	0.0	0.0	0.0	9.176467133565314	11.375710128704783	5.640081578139946	9.819806549810968	0.0	15.220700152207002	14.912508313723384	4.623541966041008	11.104596414547908	4.393966556641744	10.210666470621868	7.431982496194824
2R_18756	0.0	6.122768863026314	0.0	0.0	5.128268245352763	0.0	0.0	0.0	12.361061666864444	18.95283322113256	4.687916052549664	0.0	3.643019101077751	3.4390355293638613	0.0	9.370244600865062	0.0	0.0	15.552196281158826	0.0	0.0	5.155170636148057	0.0	0.0	0.0	13.66053035643056	0.0	0.0	0.0	7.647505077943372	35.201351731906506	9.699735003239713	0.0	25.07698634808863	32.088307020921576	0.0	0.0	12.639284919816378	0.0	7.7684142491361525	10.144045445323595	16.988946991087598	5.241090146750524	15.404902456157648	6.368274783414974	0.0	24.208268576214895	3.5159370394122478	5.118252096436059
2R_18757	0.0	4.882860184181487	3.0214903501151946	0.0	0.0	0.0	3.2620148160712947	0.0	0.0	3.022947192135501	0.0	2.731848573633564	5.810558365606143	2.7426038829785777	9.85784980580036	7.472696634671071	2.8825712535581745	0.0	0.0	0.0	0.0	0.0	12.402754651808168	0.0	0.0	10.894165901805437	8.732022947756308	0.0	0.0	0.0	9.357600711177655	15.47092529670334	8.830411938716942	9.999350042247256	0.0	0.0	0.0	5.039865334798255	6.247725437457926	6.195249482696669	8.08979674385681	16.935690103968202	8.359456635318704	8.1901926538067	2.5393246158319274	9.758120585975142	16.89266641086343	11.21572893826302	4.081765935214211
2R_18758	0.0	0.0	0.0	0.0	0.0	0.0	0.0	0.0	0.0	0.0	0.0	4.153764037126343	0.0	4.170117438847313	0.0	0.0	0.0	0.0	0.0	8.52673386869853	8.942672106196019	0.0	0.0	16.492886618001656	0.0	0.0	0.0	0.0	0.0	0.0	7.114095869555938	5.880868886616259	26.853206944239314	7.601984422013523	0.0	0.0	0.0	15.326187243094786	4.749819863081693	4.709925131030118	0.0	10.300257660945388	12.710517953606608	0.0	3.861032185178192	14.837180490591374	18.346590579686215	8.52673386869853	24.825230378137906
2R_18759	0.0	0.0	0.0	0.0	0.0	5.582995980801193	3.058738172624171	4.00197057030882	0.0	0.0	3.5056021274798193	0.0	5.448465957167429	5.143389998060941	0.0	3.503512972457483	0.0	0.0	0.0	0.0	0.0	3.8550129624810867	0.0	5.085549107079288	0.0	5.107640979829416	0.0	0.0	0.0	5.718769229361534	8.774469802662173	3.6267086784599982	0.0	18.75245539962889	0.0	0.0	0.0	9.45159930511842	14.645976003447078	2.904592276572953	12.642784446846575	6.352128328237338	3.9192631785224377	3.8399051389834464	9.524333362144441	4.5750153834892275	9.051416116679995	7.887604786829592	22.96443268665491
2R_18760	0.0	0.0	7.150262772156877	27.577686342426617	0.0	0.0	0.0	0.0	0.0	0.0	0.0	6.464834532560139	0.0	0.0	0.0	0.0	6.821515058494492	0.0	0.0	0.0	0.0	0.0	0.0	0.0	0.0	0.0	0.0	0.0	28.368633369456063	0.0	11.072235262854864	9.152865670712844	0.0	0.0	60.55834796826743	0.0	0.0	11.92668428635492	0.0	0.0	0.0	24.046669776702625	0.0	19.381835731189444	12.018465169887016	17.31921624773407	11.421705351982695	13.270836540452164	19.318743818001977
2R_18761	0.0	0.0	0.0	0.0	0.0	0.0	0.0	0.0	0.0	0.0	0.0	0.0	0.0	0.0	0.0	0.0	0.0	0.0	0.0	0.0	0.0	0.0	0.0	0.0	0.0	0.0	0.0	0.0	0.0	0.0	0.0	0.0	0.0	0.0	0.0	0.0	0.0	0.0	0.0	0.0	0.0	0.0	0.0	0.0	0.0	0.0	0.0	0.0	0.0
2R_18762	0.0	0.0	0.0	0.0	0.0	0.0	37.97747176374975	0.0	0.0	0.0	0.0	0.0	0.0	0.0	0.0	0.0	0.0	38.276193356018354	0.0	0.0	0.0	0.0	0.0	0.0	0.0	0.0	101.66114307789276	0.0	0.0	0.0	0.0	0.0	0.0	0.0	0.0	0.0	0.0	0.0	36.36905865965471	0.0	0.0	39.434198125298224	0.0	0.0	0.0	0.0	28.095727763636262	0.0	0.0
2R_18763	0.0	3.717499758362516	4.600741869626478	0.0	3.1136788582762365	0.0	4.966981987239823	6.498665336606495	7.505141021599796	11.507400409203159	0.0	4.159712147919364	4.423790259256228	0.0	7.505141021599796	11.37847363465428	0.0	7.50907659633582	0.0	0.0	0.0	0.0	4.721335004685925	8.258252058369326	0.0	4.147063153551234	6.648007924425446	0.0	9.126710687834551	0.0	3.5621415595055748	2.9446450892890006	0.0	3.806435159280279	0.0	0.0	0.0	15.348134050602798	4.756621514436941	9.433339307781562	4.106038442784921	12.89375929156529	6.364359586316627	6.235492736430398	5.799841664322564	5.571910143662416	7.34914501884137	6.404207991597679	6.2151949085123315
2R_18764	0.0	0.0	11.515596435922903	0.0	0.0	0.0	0.0	0.0	0.0	0.0	0.0	0.0	11.072688880695098	2.6131739506277367	0.0	0.0	2.7465359315563247	0.0	0.0	0.0	0.0	3.9171905909082003	0.0	5.167574092677341	0.0	20.760089143822782	0.0	0.0	11.422018453413012	5.811007442738332	0.0	11.055611939176446	0.0	4.763728589421855	48.76502572355107	0.0	0.0	0.0	5.952880569143005	5.902881078196646	0.0	9.681873016426266	0.0	0.0	7.258463731634272	4.648805954190666	2.299351674801773	0.0	0.0
2R_18765	0.0	0.0	0.0	0.0	0.0	0.0	0.0	0.0	0.0	0.0	0.0	0.0	0.0	0.0	0.0	0.0	0.0	0.0	0.0	0.0	0.0	0.0	0.0	0.0	62.285116348597334	40.69366419995239	16.30863770687507	0.0	0.0	0.0	8.738508860847984	0.0	49.477191014942115	0.0	95.5885867227453	0.0	0.0	0.0	0.0	0.0	5.036387902596258	12.652190030833387	0.0	0.0	9.4852992090209	9.11253064088428	13.521480223483026	0.0	0.0
2R_18766	0.0	0.0	0.0	0.0	0.0	0.0	0.0	0.0	0.0	0.0	0.0	0.0	0.0	0.0	0.0	0.0	0.0	0.0	0.0	0.0	0.0	0.0	0.0	0.0	0.0	0.0	0.0	0.0	0.0	0.0	0.0	0.0	0.0	0.0	0.0	0.0	0.0	0.0	0.0	0.0	0.0	0.0	0.0	0.0	0.0	0.0	0.0	0.0	0.0
2R_18767	0.0	0.0	0.0	0.0	0.0	0.0	0.0	0.0	0.0	0.0	0.0	0.0	17.35550672872996	0.0	0.0	0.0	17.21985449222954	0.0	0.0	0.0	0.0	0.0	0.0	0.0	0.0	0.0	0.0	0.0	0.0	0.0	0.0	0.0	0.0	0.0	0.0	0.0	0.0	0.0	0.0	0.0	0.0	20.234026753430175	0.0	0.0	0.0	0.0	0.0	0.0	0.0
2R_18768	16.92734782314307	0.0	4.462293618920125	0.0	12.079920755719842	0.0	4.81751262188307	6.303103648236392	0.0	0.0	0.0	0.0	4.290666941269351	0.0	0.0	0.0	0.0	0.0	0.0	0.0	0.0	0.0	0.0	0.0	0.0	0.0	12.895904260806768	0.0	0.0	18.014123072488832	20.729684908789388	5.712066168574497	0.0	14.76755862720775	0.0	0.0	0.0	14.88626890556151	0.0	13.724198506807204	0.0	5.002301058486904	12.345679012345679	0.0	3.750206261344374	0.0	0.0	0.0	6.028163580246914
2R_18769	0.0	0.0	0.0	0.0	0.0	0.0	0.0	0.0	0.0	5.387263431794551	0.0	0.0	0.0	4.887657199274671	0.0	0.0	0.0	5.859037418742474	11.051616575214538	9.993903718731573	10.481411217206285	7.32667826724059	0.0	0.0	0.0	9.707371292390876	0.0	0.0	0.0	0.0	0.0	0.0	0.0	8.91003537284043	0.0	0.0	0.0	0.0	16.701321909629147	5.520348002738092	4.80567069141587	0.0	0.0	0.0	0.0	0.0	4.300686819685104	0.0	0.0
2R_18770	0.0	0.0	0.0	11.892105306970915	0.0	6.075928447436231	9.986398525208665	0.0	0.0	3.084837345781269	3.8151178623436803	0.0	0.0	0.0	0.0	0.0	0.0	0.0	6.328340905193226	5.72267679351552	6.001831759052863	4.1953787902625255	0.0	5.534561120372277	0.0	0.0	8.910797569847286	0.0	0.0	18.67106805977729	4.774591533694292	3.9469171222395754	18.02240184549395	10.20407122033549	0.0	0.0	0.0	10.286097516318895	3.187818961210937	9.483131405855264	0.0	0.0	4.265301770100234	0.0	20.730506780560074	0.0	4.925290727598423	2.86133839675776	0.0
2R_18771	0.0	5.17829919798502	0.0	0.0	0.0	0.0	6.918768127172493	4.526164853786771	0.0	0.0	11.894340197160583	5.794279886895656	0.0	2.9085460062173083	0.0	7.924834529455024	0.0	0.0	6.576593640170886	0.0	6.237275957047622	8.719916288803628	0.0	0.0	0.0	5.776660443277816	0.0	0.0	0.0	6.467836741452106	9.92378532867577	4.101749642327431	9.364698831285587	5.302181953917676	27.13851498046027	0.0	0.0	16.034411986043647	3.312873029503122	3.2850475149272556	5.719514985129261	0.0	0.0	8.685742874216546	0.0	2.5871346965808426	5.118503595236924	11.894340197160583	12.986203457446809
2R_18772	0.0	0.0	0.0	0.0	0.0	0.0	0.0	0.0	0.0	0.0	0.0	0.0	0.0	0.0	0.0	0.0	0.0	0.0	0.0	0.0	0.0	0.0	0.0	0.0	0.0	0.0	0.0	0.0	0.0	0.0	0.0	0.0	0.0	0.0	0.0	0.0	0.0	0.0	0.0	0.0	0.0	0.0	0.0	0.0	0.0	0.0	0.0	0.0	68.53070175438597
2R_18773	0.0	0.0	8.106437524699302	15.632767531367147	0.0	0.0	13.127620601262528	0.0	0.0	0.0	5.015163346377773	0.0	0.0	0.0	13.223944861439504	0.0	0.0	4.410293094848204	0.0	0.0	0.0	0.0	8.318920803042063	0.0	0.0	0.0	11.7136893201609	0.0	0.0	0.0	18.829318504198937	0.0	0.0	13.413762251795095	0.0	0.0	155.74868392362086	0.0	4.190547549514462	0.0	3.617388787903452	13.631165205632945	0.0	5.493421901943518	6.812822140036878	6.545080880836984	0.0	7.522745019566659	10.951079338379591
2R_18774	14.204767404036144	0.0	3.74458205783507	0.0	10.136996438366301	0.0	0.0	0.0	0.0	3.7463875458089535	0.0	0.0	3.6005596709952594	6.797907060374252	0.0	4.630517145415834	3.572417365520814	4.074466581021379	0.0	0.0	0.0	10.190174124600354	7.685467626120445	0.0	0.0	13.50131671591272	0.0	0.0	0.0	0.0	5.798513261199829	4.793342239363214	0.0	24.784713779929092	0.0	0.0	0.0	6.2459869533824515	11.614361390146144	0.0	0.0	4.1977351539750245	5.18000518000518	0.0	0.0	3.0233493268512723	17.944590692858593	6.949917504479222	10.117197617197618
2R_18775	0.0	0.0	0.0	0.0	0.0	0.0	0.0	0.0	0.0	0.0	0.0	0.0	0.0	0.0	0.0	0.0	0.0	0.0	0.0	0.0	0.0	0.0	0.0	0.0	0.0	0.0	0.0	0.0	0.0	0.0	0.0	0.0	0.0	0.0	0.0	0.0	0.0	0.0	0.0	0.0	0.0	0.0	0.0	0.0	0.0	0.0	197.3904976214445	0.0	0.0
2R_18776	0.0	0.0	0.0	0.0	11.03749104583539	0.0	0.0	0.0	0.0	0.0	5.044863975332633	3.686377728380316	11.761219026829691	0.0	0.0	0.0	3.8897640858081957	0.0	25.10456049445942	0.0	0.0	5.547696319103492	0.0	7.318544019578568	0.0	14.700672261742529	11.783059730686386	0.0	0.0	8.229802418903526	0.0	10.438293506024461	0.0	13.493200776128909	0.0	0.0	0.0	0.0	0.0	0.0	7.277623128286301	0.0	11.280315848843768	0.0	6.853168802456723	26.335367740491282	3.2564422196431195	0.0	16.523900169204737
2R_18777	0.0	0.0	0.0	0.0	0.0	0.0	0.0	0.0	0.0	0.0	0.0	0.0	0.0	0.0	31.135188990597175	11.800941715148868	0.0	10.383838593612902	0.0	0.0	0.0	0.0	0.0	0.0	0.0	0.0	0.0	0.0	0.0	19.262626651770237	0.0	12.215903885268231	0.0	15.791052789489475	0.0	0.0	0.0	15.917990512877655	19.732914995535427	9.78358705435761	0.0	0.0	0.0	0.0	0.0	0.0	0.0	0.0	38.67574257425743
2R_18778	0.0	389.40809968847356	0.0	0.0	0.0	0.0	0.0	0.0	0.0	0.0	0.0	0.0	0.0	0.0	0.0	0.0	0.0	0.0	0.0	0.0	0.0	0.0	0.0	0.0	0.0	0.0	0.0	0.0	0.0	0.0	0.0	0.0	0.0	0.0	0.0	0.0	0.0	0.0	0.0	0.0	0.0	0.0	0.0	0.0	0.0	0.0	0.0	0.0	0.0
2R_18779	0.0	0.0	0.0	0.0	0.0	0.0	0.0	0.0	0.0	0.0	0.0	0.0	0.0	0.0	0.0	0.0	0.0	0.0	0.0	0.0	0.0	0.0	0.0	0.0	0.0	0.0	0.0	0.0	0.0	0.0	0.0	0.0	0.0	0.0	0.0	0.0	0.0	0.0	0.0	0.0	0.0	0.0	0.0	0.0	0.0	0.0	0.0	0.0	0.0
2R_18780	0.0	29.725809136524692	0.0	0.0	0.0	0.0	19.8584489757012	25.98225931334085	0.0	0.0	0.0	0.0	0.0	0.0	0.0	0.0	0.0	0.0	0.0	0.0	0.0	0.0	0.0	0.0	0.0	0.0	0.0	0.0	0.0	0.0	0.0	0.0	26.878830233308246	30.4369528957717	0.0	0.0	0.0	15.34081146756339	0.0	0.0	0.0	0.0	25.44529262086514	12.46503557521153	0.0	0.0	0.0	0.0	0.0
2R_18781	0.0	0.0	9.421851629391467	0.0	0.0	0.0	0.0	0.0	0.0	0.0	0.0	4.259333797600717	0.0	0.0	0.0	0.0	0.0	0.0	0.0	0.0	0.0	0.0	0.0	16.912060666944026	0.0	16.98552748130955	0.0	0.0	18.690575651039477	0.0	7.294903780219139	0.0	0.0	0.0	0.0	0.0	0.0	0.0	0.0	9.659259946139967	4.204374651825224	5.281021645323418	0.0	0.0	7.9183240708737515	0.0	3.7625754678574466	0.0	0.0
2R_18782	10.993106223087503	0.0	8.69382521064414	0.0	0.0	5.710568949695027	0.0	8.186833361509684	0.0	0.0	0.0	0.0	0.0	7.891376776940767	9.454762742183748	0.0	0.0	3.153240222353888	0.0	0.0	5.6409278649426495	7.886202103644411	0.0	15.605265840905355	0.0	0.0	0.0	0.0	11.497569988582914	0.0	4.487484405991689	0.0	8.469336766237836	4.795238519959221	0.0	0.0	0.0	0.0	0.0	0.0	5.172670197014076	0.0	0.0	11.782944031408617	12.177458695886722	9.359111445959321	0.0	2.68927956351917	7.829725395870916
2R_18783	0.0	0.0	0.0	0.0	0.0	0.0	0.0	0.0	0.0	0.0	0.0	0.0	4.35928532132728	4.115195854516304	14.791411514818035	0.0	12.97563823920589	0.0	0.0	0.0	0.0	0.0	0.0	0.0	0.0	0.0	0.0	0.0	17.987261421461323	9.151106734848513	0.0	0.0	13.249771441442636	0.0	0.0	0.0	0.0	15.124337175923264	0.0	0.0	8.092333525526255	5.082300228754334	12.543116964565694	0.0	0.0	0.0	7.241984390626845	0.0	0.0
2R_18784	0.0	0.0	2.5337944839294084	0.0	13.718521993877424	0.0	10.941984503961544	0.0	0.0	0.0	0.0	0.0	4.8726816998642475	0.0	0.0	0.0	9.669192743270846	5.514025751603065	5.20041894575027	0.0	0.0	0.0	15.60125683725081	0.0	0.0	0.0	0.0	0.0	30.158452509484835	0.0	0.0	0.0	7.405103597399328	0.0	0.0	0.0	0.0	0.0	7.858929079452201	7.79292028777696	2.261343464152053	5.6808466279346534	3.505082369435682	6.868221494648625	4.258909318876891	4.091535839808189	6.07115883851446	0.0	6.845864002804065
2R_18785	7.6300232257906995	0.0	0.0	0.0	0.0	0.0	2.171499846257811	0.0	0.0	2.0123542451820216	0.0	1.818571984534864	1.934023496064649	0.0	0.0	0.0	5.7567209717345	2.1885803379693303	0.0	0.0	0.0	5.473603546895098	0.0	0.0	0.0	3.6260840178171265	0.0	0.0	0.0	8.119888530170257	6.229287618667929	5.14944195497534	5.878341837334525	6.656495541479287	17.035194712275562	0.0	0.0	10.065006522124225	4.159065973599913	0.0	3.590213079146247	0.0	5.564830272676684	2.7260762276339077	6.761640671539105	1.6239777060340517	11.245326763492143	1.8665575601554172	0.0
2R_18786	0.0	4.789767523843463	0.0	0.0	0.0	0.0	3.1998238816935514	4.186563308791699	0.0	0.0	0.0	0.0	0.0	0.0	9.669908019834917	3.6651141243236034	2.827614483041382	0.0	6.083146884881312	0.0	0.0	0.0	0.0	5.320122405376304	0.0	5.343233275947008	8.56554526548051	0.0	0.0	0.0	0.0	3.793992289090072	0.0	4.9043552636483305	0.0	0.0	0.0	14.83133802399117	0.0	0.0	0.0	6.645123177325777	12.300123001230013	0.0	4.981823815808024	0.0	2.3672292150173235	2.7504747319387324	0.0
2R_18787	23.02460409193264	0.0	6.069618524475737	0.0	0.0	0.0	0.0	8.573491108432371	0.0	0.0	0.0	5.487781454591352	0.0	5.509386893388956	0.0	0.0	11.58111120762037	0.0	0.0	0.0	0.0	0.0	0.0	0.0	0.0	10.942188043689969	35.082056931161986	0.0	0.0	0.0	9.398849580811309	7.769561035340625	17.73867385674247	0.0	51.405952809335325	0.0	0.0	0.0	0.0	0.0	0.0	6.804137459906619	0.0	16.452591036299353	5.101036224498645	0.0	0.0	0.0	0.0
2R_18788	9.606692406197855	0.0	0.0	0.0	0.0	0.0	0.0	3.577168649550868	0.0	2.5336840627725294	6.266977634096871	0.0	0.0	2.2987142371785767	8.26235966382111	3.1316214220442347	0.0	16.533384623566523	5.197686198012093	0.0	0.0	0.0	0.0	0.0	0.0	9.130948299201087	0.0	0.0	10.047534887553013	0.0	7.843075740582426	9.725220381598199	7.401212318577783	8.380958127895097	0.0	0.0	0.0	0.0	13.091332202765884	2.596275072228372	2.26015515965171	0.0	0.0	6.864612339895788	0.0	0.0	6.067968529088021	4.700233225572653	10.263399894902784
2R_18789	0.0	0.0	0.0	0.0	0.0	0.0	0.0	0.0	0.0	4.293500241724064	0.0	3.8800520702987833	0.0	3.8953278658511405	0.0	0.0	0.0	0.0	0.0	0.0	0.0	5.839160328744726	0.0	7.703044551328467	0.0	0.0	0.0	0.0	0.0	8.662178503244853	0.0	10.986698952912656	12.541858452585505	0.0	0.0	0.0	0.0	14.31626929475194	0.0	0.0	0.0	0.0	0.0	0.0	0.0	3.4648714012979407	3.427528676418671	3.982432692905057	0.0
2R_18790	0.0	0.0	0.0	0.0	0.0	0.0	0.0	13.387122792714461	0.0	0.0	0.0	0.0	0.0	4.301330573599638	0.0	0.0	0.0	0.0	0.0	0.0	0.0	0.0	0.0	0.0	0.0	25.62860562445379	0.0	0.0	0.0	0.0	0.0	0.0	0.0	15.682363143937433	0.0	0.0	0.0	0.0	0.0	9.716246730482975	8.458358444084965	0.0	0.0	6.422496205910367	0.0	7.6520168803492385	0.0	4.39751417318818	6.401589642740086
2R_18791	0.0	3.548137582582902	4.391140873288141	0.0	2.971825607329711	0.0	0.0	0.0	7.16322115729001	0.0	5.433284026280796	1.985101810909127	4.222250839700136	1.9929171723693992	0.0	8.145069110911406	0.0	2.3889924782571823	0.0	8.149926039421192	12.821225110796755	0.0	0.0	0.0	0.0	0.0	0.0	0.0	0.0	4.431720482525726	3.3998572059973484	0.0	0.0	3.6330212568073734	0.0	0.0	0.0	0.0	2.2699594698736654	0.0	3.9189751879883414	4.922537715868662	3.0372057706909645	0.0	1.8452039919143162	7.090752772041162	0.0	0.0	0.0
2R_18792	0.0	0.0	0.0	0.0	0.0	4.3703065638945375	0.0	0.0	0.0	0.0	0.0	2.005199482257494	0.0	2.0130939684081137	0.0	2.742510614887335	2.115831177830321	0.0	0.0	0.0	8.634020284767256	0.0	0.0	0.0	0.0	0.0	12.81875435036476	0.0	8.799106714686324	0.0	6.868556435493953	2.838946830216501	0.0	0.0	0.0	0.0	0.0	7.398605806721782	2.2929411119984793	0.0	0.0	9.944749458197618	0.0	3.0058346255917363	0.0	1.7906353353233262	1.7713367250888945	2.0581094864852183	0.0
2R_18793	0.0	0.0	2.6291746363522828	0.0	0.0	0.0	0.0	0.0	0.0	0.0	6.506305748874164	4.754280932837461	2.528052534954118	0.0	0.0	3.2512141659302665	0.0	0.0	0.0	0.0	0.0	0.0	0.0	0.0	0.0	4.73982395345872	0.0	0.0	0.0	5.306942967345319	0.0	6.731076336127066	0.0	0.0	0.0	0.0	0.0	4.385480201311083	5.436509586876918	0.0	4.692935372413753	2.947345959173953	3.637024913620658	0.0	6.628842491410678	4.245554373876255	2.0998989108664308	0.0	3.551782142207674
2R_18794	0.0	8.890595883298483	2.75072894316994	0.0	0.0	0.0	0.0	3.8854748516525697	0.0	0.0	3.4035554902072898	4.974085017061111	0.0	0.0	0.0	3.4015271496290973	0.0	0.0	5.645660293845327	0.0	10.708747761871718	0.0	0.0	0.0	0.0	0.0	0.0	0.0	0.0	11.104596414547908	4.259524296326586	0.0	0.0	0.0	0.0	0.0	0.0	0.0	2.843927532176196	0.0	0.0	6.167220483066045	7.610350076103501	3.728127078430846	4.623541966041008	0.0	2.196983278320872	2.552666617655467	0.0
2R_18795	0.0	0.0	0.0	0.0	7.404264708386736	0.0	0.0	0.0	0.0	0.0	0.0	4.945855249654408	0.0	0.0	0.0	0.0	0.0	2.9760717876132317	5.61361908899944	0.0	0.0	0.0	0.0	4.909488666936361	0.0	0.0	0.0	0.0	0.0	0.0	4.235349924610771	3.5011529296597366	0.0	4.5258125191215575	0.0	0.0	0.0	0.0	0.0	5.608072034563669	0.0	0.0	0.0	0.0	2.2986508298819093	2.2083147466842155	0.0	5.07635858584833	0.0
2R_18796	0.0	0.0	0.0	0.0	0.0	0.0	0.0	8.530516215658274	0.0	0.0	0.0	0.0	0.0	2.7408854594930014	0.0	0.0	5.761530262437703	0.0	0.0	0.0	5.877733733959664	4.108632236328527	0.0	0.0	0.0	0.0	8.726551755433151	0.0	0.0	0.0	0.0	3.8653079336218394	0.0	9.993084785328552	0.0	0.0	0.0	0.0	0.0	3.0956838737159105	2.6949093163015063	10.155047261589955	0.0	4.092530477074463	5.0754671206164454	0.0	0.0	0.0	4.079208437761069
2R_18797	0.0	6.6679469124738615	2.0630467073774548	7.956918062840556	2.792447434969484	0.0	0.0	0.0	6.730852072025502	0.0	2.552666617655467	0.0	0.0	3.7452510217044783	0.0	0.0	0.0	0.0	4.234245220383995	0.0	0.0	2.807096339546373	0.0	0.0	0.0	0.0	0.0	0.0	0.0	0.0	0.0	0.0	6.029326644800308	0.0	17.472742521666202	0.0	0.0	6.8823503501739856	2.132945649132147	4.230061183604959	3.682427456179113	0.0	0.0	5.592190617646269	0.0	3.331378924364373	8.23868729370327	1.9144999632416007	5.5739868721461185
2R_18798	0.0	3.331121468678131	0.0	0.0	5.580117372188806	0.0	6.6761081671946725	0.0	0.0	0.0	5.100965969925724	0.0	1.9820018377121038	1.8710236070790551	0.0	2.548963030859785	1.9665103290955035	0.0	0.0	0.0	0.0	0.0	0.0	3.6999653683241522	0.0	0.0	0.0	0.0	0.0	0.0	0.0	2.6385934397179023	6.024168965891155	3.4108133698426797	0.0	0.0	0.0	17.19115741874084	6.393363177552646	0.0	3.6792773899206193	0.0	0.0	0.0	1.7323450651205832	0.0	3.2926558628042493	0.0	2.784609352723125
2R_18799	0.0	3.556238353319393	0.0	0.0	0.0	0.0	0.0	0.0	7.179575543493868	0.0	2.722844392165832	1.9896340068244447	2.115945340899954	1.9974672115757222	0.0	2.7212217197032778	0.0	0.0	0.0	0.0	0.0	0.0	0.0	0.0	0.0	0.0	6.359624019027995	0.0	0.0	0.0	0.0	0.0	0.0	3.641315825886842	0.0	0.0	0.0	0.0	0.0	2.2560326312559784	0.0	4.933776386452837	0.0	2.9825016627446765	1.8494167864164035	3.553470852655331	1.7575866226566976	2.042133294124374	0.0
2R_18800	0.0	0.0	0.0	0.0	0.0	5.876656041672543	0.0	4.212470259959964	0.0	2.9836638437228484	0.0	0.0	0.0	0.0	0.0	3.687794285984021	0.0	3.2449495605040317	6.120790120555082	0.0	0.0	0.0	0.0	0.0	0.0	0.0	0.0	0.0	0.0	0.0	0.0	0.0	0.0	0.0	0.0	0.0	0.0	0.0	0.0	3.057370954486753	2.661556478228468	10.02936598359998	8.250825082508252	8.0837606948154	2.506325966740052	0.0	0.0	0.0	4.028723184818482
2R_18801	0.0	0.0	0.0	0.0	0.0	0.0	0.0	0.0	0.0	0.0	0.0	0.0	0.0	0.0	0.0	0.0	0.0	0.0	0.0	0.0	0.0	0.0	0.0	0.0	0.0	0.0	0.0	0.0	0.0	0.0	0.0	0.0	0.0	0.0	0.0	0.0	0.0	0.0	0.0	0.0	0.0	0.0	0.0	0.0	0.0	0.0	0.0	0.0	0.0
2R_18802	0.0	0.0	0.0	0.0	0.0	0.0	0.0	0.0	0.0	0.0	0.0	0.0	0.0	0.0	0.0	0.0	0.0	0.0	0.0	0.0	0.0	0.0	0.0	0.0	0.0	0.0	0.0	0.0	0.0	0.0	0.0	0.0	0.0	0.0	0.0	0.0	0.0	0.0	0.0	0.0	0.0	0.0	0.0	0.0	0.0	0.0	0.0	0.0	0.0
2R_18803	0.0	0.0	0.0	0.0	0.0	0.0	0.0	0.0	0.0	0.0	0.0	8.283837404839417	0.0	0.0	0.0	0.0	0.0	0.0	0.0	0.0	0.0	0.0	0.0	0.0	0.0	0.0	0.0	0.0	36.350682302306815	0.0	14.187617047840643	0.0	0.0	0.0	0.0	0.0	0.0	15.28248138593767	0.0	0.0	8.176949180260845	0.0	0.0	0.0	0.0	0.0	0.0	0.0	0.0
2R_18804	0.0	4.2281009738162165	0.0	30.27257425862466	0.0	0.0	2.8246002343288357	0.0	0.0	0.0	3.2372579906857615	0.0	0.0	0.0	0.0	0.0	0.0	0.0	0.0	0.0	0.0	0.0	0.0	0.0	0.0	0.0	0.0	0.0	0.0	5.281013278579787	0.0	0.0	0.0	0.0	0.0	0.0	0.0	4.364052773617381	2.7049734182262193	0.0	0.0	2.9329452460183805	10.857763300760045	0.0	2.198818003394096	0.0	0.0	0.0	0.0
2R_18805	0.0	14.543719876320207	4.499791884625337	0.0	12.18143269484354	8.867111263625425	0.0	0.0	0.0	0.0	0.0	0.0	0.0	4.084456763166043	0.0	5.564402956256003	0.0	0.0	0.0	0.0	0.0	0.0	0.0	0.0	0.0	0.0	0.0	0.0	0.0	0.0	0.0	0.0	0.0	0.0	0.0	0.0	0.0	0.0	4.652251201094954	0.0	0.0	0.0	12.449424214130095	0.0	0.0	3.6331004515943865	10.781833903692348	0.0	0.0
2R_18806	0.0	5.670303599395319	3.5087565405414884	0.0	0.0	0.0	0.0	0.0	0.0	3.5104483228657615	2.1707423439545583	0.0	1.686902182952639	1.5924474675467168	0.0	4.338897390717276	0.0	1.9089328320984762	0.0	0.0	0.0	0.0	3.6007269147495498	0.0	0.0	3.1627583934072936	0.0	0.0	0.0	0.0	0.0	0.0	0.0	0.0	0.0	0.0	0.0	0.0	1.8138190885958119	5.395753326302068	3.1314708910208986	1.9666855271808723	2.4268899405411966	0.0	1.4744167317990258	0.0	2.8024133262600417	3.2561135159318377	4.740019415119524
2R_18807	0.0	0.0	0.0	0.0	2.378977829354017	0.0	0.0	0.0	0.0	0.0	0.0	0.0	0.0	0.0	0.0	0.0	0.0	0.0	10.821878375073318	6.524101989981589	0.0	0.0	0.0	0.0	0.0	0.0	10.158699198884982	0.0	6.973179756022387	0.0	8.164864953133675	0.0	0.0	0.0	0.0	0.0	0.0	5.863300663022039	0.0	1.8018641365611208	6.274362171870465	0.0	0.0	0.0	1.4771053108139764	0.0	0.0	1.6310254974953973	0.0
2R_18808	0.0	0.0	0.0	0.0	0.0	0.0	0.0	0.0	0.0	0.0	0.0	0.0	1.592412473048419	1.5032485200518322	0.0	0.0	0.0	0.0	0.0	0.0	0.0	0.0	0.0	0.0	0.0	5.9712008980686155	0.0	0.0	0.0	0.0	0.0	0.0	4.840036784279562	2.740371704017933	0.0	0.0	0.0	0.0	8.561101437066487	5.093516971598549	1.4780327384251561	1.8565241041807066	4.581901489117985	0.0	0.0	0.0	1.3227198294220508	1.5368632007327765	2.2372565864833907
2R_18809	0.0	7.870805451005023	0.0	0.0	0.0	0.0	2.629061966464737	0.0	7.945058332618279	2.43638240093791	0.0	0.0	0.0	2.2104361765289697	7.945058332618279	0.0	0.0	0.0	0.0	4.519729069360666	0.0	0.0	9.996156477834274	0.0	0.0	4.390145177710882	0.0	0.0	0.0	0.0	0.0	0.0	7.116981830345388	0.0	0.0	0.0	0.0	0.0	2.5177165418760468	9.986278852856177	0.0	0.0	0.0	0.0	0.0	0.0	0.0	2.259864534680333	6.579501431699512
2R_18810	0.0	0.0	0.0	0.0	0.0	0.0	0.0	3.279071262088296	0.0	0.0	0.0	0.0	0.0	0.0	0.0	0.0	2.2146922685092907	0.0	4.764545681511085	0.0	0.0	0.0	9.52909136302217	0.0	0.0	0.0	0.0	0.0	0.0	0.0	7.1894860955338915	0.0	0.0	0.0	0.0	0.0	0.0	0.0	0.0	0.0	4.143617792694802	0.0	6.422607578676942	0.0	1.9509743556126802	3.7486036451421847	1.8541014949991175	2.154273561720799	0.0
2R_18811	0.0	0.0	0.0	0.0	0.0	0.0	3.7702272692997933	0.0	11.393674232066358	0.0	0.0	0.0	3.357913258384709	3.1698936183701676	0.0	0.0	0.0	0.0	14.335067876546397	0.0	0.0	0.0	7.167533938273198	6.268492051552078	0.0	0.0	10.092446812805298	0.0	0.0	0.0	0.0	0.0	0.0	5.778609897603033	0.0	0.0	0.0	5.825061745654504	0.0	10.740677092283898	0.0	0.0	4.830917874396135	0.0	5.869888061234672	2.819601872215643	13.946067766732494	3.2407767493712893	0.0
2R_18812	0.0	4.031139748327884	0.0	0.0	0.0	0.0	10.772077912285125	0.0	8.138338737190255	0.0	0.0	0.0	2.3985094702747927	2.2642097274072626	0.0	0.0	0.0	0.0	0.0	4.629681070530413	0.0	3.3940874995757393	0.0	0.0	0.0	4.496944775719377	0.0	0.0	0.0	0.0	3.862674206606718	0.0	0.0	0.0	0.0	0.0	0.0	0.0	0.0	7.671912208774212	2.2262294352055925	0.0	0.0	3.3807860462789043	0.0	2.014001337296888	1.9922953952474989	0.0	3.3697808833678398
2R_18813	6.877929138071676	0.0	0.0	0.0	7.362479918836021	0.0	3.914908676925293	0.0	0.0	0.0	0.0	0.0	0.0	3.2915373915356136	0.0	0.0	0.0	0.0	3.7212930153562875	0.0	0.0	0.0	0.0	3.254521832634262	0.0	0.0	0.0	0.0	21.580653375861605	0.0	0.0	0.0	0.0	3.000181210945141	0.0	0.0	0.0	3.0242984232517736	3.7491053697311476	3.717615848345066	3.2363245062582426	0.0	0.0	0.0	3.047571679647798	0.0	4.344373254648045	1.6825703213440102	2.4493666917481813
2R_18814	8.475445363465237	3.6106453378625267	0.0	0.0	0.0	0.0	0.0	0.0	0.0	2.235327200489626	0.0	2.0200734700721066	0.0	0.0	0.0	0.0	4.26305159891079	2.4310795038361217	0.0	0.0	0.0	0.0	0.0	0.0	0.0	4.027861523731959	0.0	0.0	8.864375934637637	0.0	0.0	2.860005313889873	0.0	0.0	18.92272903598157	0.0	0.0	3.726743258694119	6.929848451144221	0.0	3.988016011884288	2.504629180883568	0.0	0.0	3.7554221254074394	1.8039177485663362	3.568951973683976	4.146751890711524	9.054821511358368
2R_18815	0.0	0.0	0.0	0.0	7.945380277818167	0.0	0.0	8.29153707685177	0.0	0.0	0.0	0.0	0.0	0.0	0.0	0.0	0.0	0.0	0.0	0.0	11.426142557124999	7.987060961242786	12.047742795148615	0.0	0.0	0.0	0.0	0.0	0.0	0.0	0.0	0.0	0.0	0.0	0.0	0.0	0.0	0.0	12.137785715889637	0.0	0.0	6.5803716725528085	0.0	0.0	4.933279856579688	0.0	4.688324852153675	16.342041099143895	7.9298619569630535
2R_18816	0.0	0.0	0.0	0.0	0.0	0.0	0.0	0.0	0.0	0.0	0.0	0.0	0.0	0.0	0.0	0.0	0.0	0.0	0.0	0.0	0.0	0.0	0.0	0.0	0.0	0.0	0.0	0.0	0.0	0.0	0.0	0.0	0.0	0.0	0.0	0.0	0.0	0.0	0.0	0.0	0.0	0.0	0.0	0.0	0.0	0.0	0.0	0.0	0.0
2R_18817	0.0	0.0	0.0	0.0	0.0	0.0	0.0	0.0	0.0	0.0	0.0	0.0	0.0	0.0	0.0	0.0	0.0	0.0	0.0	0.0	0.0	0.0	0.0	0.0	0.0	0.0	0.0	0.0	0.0	0.0	0.0	0.0	0.0	0.0	0.0	0.0	0.0	0.0	0.0	0.0	0.0	0.0	0.0	0.0	0.0	0.0	0.0	0.0	0.0
2R_18818	0.0	0.0	0.0	0.0	0.0	0.0	0.0	27.338762811627717	0.0	0.0	0.0	0.0	0.0	0.0	0.0	0.0	0.0	0.0	0.0	0.0	0.0	0.0	0.0	0.0	0.0	0.0	0.0	0.0	0.0	0.0	0.0	0.0	0.0	16.01301537889997	0.0	0.0	0.0	0.0	10.005142643318665	0.0	0.0	0.0	0.0	0.0	0.0	0.0	0.0	0.0	13.073125836680052
2R_18819	0.0	0.0	0.0	0.0	0.0	0.0	0.0	0.0	0.0	0.0	6.9096514702701874	0.0	0.0	5.068891301681149	0.0	0.0	0.0	0.0	0.0	0.0	0.0	0.0	0.0	0.0	0.0	10.067320169976632	0.0	0.0	0.0	0.0	0.0	0.0	0.0	9.24041907148573	0.0	0.0	0.0	0.0	0.0	0.0	0.0	0.0	0.0	7.568573165018358	0.0	0.0	4.460156087622442	0.0	0.0
2R_18820	0.0	0.0	2.4327496761401997	0.0	0.0	0.0	2.6264076888610375	3.4363210197351353	7.937037072312757	0.0	0.0	2.199544914157261	0.0	2.2082045398035492	0.0	3.0083167926048353	0.0	0.0	9.986064447064123	0.0	0.0	6.620269610479887	4.993032223532062	4.366743579576915	0.0	0.0	0.0	0.0	0.0	0.0	0.0	3.114099677970952	0.0	4.025482917058144	0.0	0.0	0.0	0.0	2.5151746776237736	4.988098397224223	2.1711636894584574	2.7271505013457125	3.3653037186606087	0.0	0.0	0.0	0.0	2.2575829955236646	6.572858825509003
2R_18821	0.0	0.0	0.0	0.0	0.0	5.569898043016322	0.0	0.0	9.221859495748722	2.8279183410299846	3.4973778409637375	0.0	2.7178418161706155	0.0	0.0	0.0	2.696598914618937	0.0	5.801288466168336	0.0	0.0	0.0	0.0	10.147236400166415	0.0	0.0	0.0	0.0	0.0	0.0	0.0	0.0	0.0	4.677115342341457	0.0	0.0	0.0	4.714712732553205	2.9223231884883845	0.0	0.0	9.505838961582151	0.0	0.0	2.3754972212621253	2.282141104784509	4.515090561428936	5.246066761445606	0.0
2R_18822	0.0	0.0	0.0	0.0	0.0	0.0	0.0	0.0	0.0	0.0	0.0	0.0	0.0	0.0	0.0	0.0	0.0	0.0	0.0	0.0	0.0	0.0	0.0	0.0	0.0	0.0	0.0	0.0	0.0	0.0	0.0	0.0	0.0	0.0	0.0	0.0	0.0	0.0	0.0	0.0	0.0	0.0	0.0	0.0	0.0	0.0	0.0	0.0	0.0
[truncated: 128 more columns]
