# Supplementary material for: Convergence of topological domain boundaries, insulators, and polytene interbands revealed by high-resolution mapping of chromatin contacts in the early Drosophila melanogaster embryo
Source: eLife. 2017 Nov 17;6:e29550. doi: 10.7554/eLife.29550 (PMC5739541; doi:10.7554/eLife.29550)
Supplement: Supplementary file 3. [file elife-29550-supp3.zip › local_HiC_maps/nc14_anterior_dm3_CompressedBinCounts_500bp_VCnorm_chr3L_1367546_1464138.txt]

3L_2675	3L_2676	3L_2677	3L_2678	3L_2679	3L_2680	3L_2681	3L_2682	3L_2683	3L_2684	3L_2685	3L_2686	3L_2687	3L_2688	3L_2689	3L_2690	3L_2691	3L_2692	3L_2693	3L_2694	3L_2695	3L_2696	3L_2697	3L_2698	3L_2699	3L_2700	3L_2701	3L_2702	3L_2703	3L_2704	3L_2705	3L_2706	3L_2707	3L_2708	3L_2709	3L_2710	3L_2711	3L_2712	3L_2713	3L_2714	3L_2715	3L_2716	3L_2717	3L_2718	3L_2719	3L_2720	3L_2721	3L_2722	3L_2723	3L_2724
3L_2675	24.4140625	176.9822006472492	61.35471204188481	216.36993076162216	264.8305084745763	185.14600084638172	72.37519300051467	71.7291507268554	136.5681233933162	42.22972972972973	49.38369152970923	14.400921658986174	0.0	53.32764505119454	70.75957184026349	39.58201393286891	93.81823144104804	44.242567248702215	153.61657303370785	0.0	71.8060661764706	21.945224719101127	50.99543080939948	33.1389183457052	0.0	0.0	0.0	16.36125654450262	26.20178870877585	26.64109121909634	0.0	0.0	0.0	7.318501170960188	8.566337719298247	67.85049627791562	10.04823151125402	0.0	0.0	0.0	0.0	0.0	12.140637140637141	0.0	0.0	6.729112833763997	12.037750385208012	0.0	0.0
3L_2676	176.9822006472492	2.909246633128871	127.07772073400089	202.73218971038108	365.67750900480866	123.25947351770212	210.97503221533225	103.17029949925264	124.79097511667955	131.1991603253739	61.37002442526971	54.6831113696131	116.53149013810648	55.22604018246684	66.61683727238692	51.23885298753255	52.995294017891204	71.27173724350448	34.08966946656485	34.57527729372389	59.489815343613174	98.48126734785403	52.81080213271143	28.598850783780108	0.0	0.0	39.01441777808989	11.295797398577859	21.1046410311607	27.589479579646692	7.920327838209879	15.555135566895249	0.0	12.631717231430745	11.828384337326595	20.07596746087194	13.87458072751364	3.257091339263845	0.0	0.0	0.0	0.0	12.57282810680869	6.405870852518916	8.92511294730435	9.291547386427093	0.0	0.0	0.0
3L_2677	61.35471204188481	127.07772073400092	34.26441161152381	51.7863708629163	0.0	149.5569789933375	195.3582870985387	90.1308700232738	195.1574045411109	0.0	99.28448977700702	12.063599295485803	80.79632861482774	63.81767545393513	80.82959182133857	16.578854003295877	50.012574590182666	92.65459109675857	45.95858579916466	47.945074123084595	84.21234986141053	18.383434319665863	34.174948395827926	41.64052566999605	0.0	0.0	71.00726167596072	13.705764644609523	58.53104633024972	22.317144476729915	19.22027200528942	0.0	8.258047467256842	12.261363218362618	0.0	16.23946059007704	8.417366710998131	15.807977337683688	0.0	0.0	0.0	0.0	0.0	15.54513685938491	7.219528535908491	11.273906318348057	0.0	0.0	0.0
3L_2678	216.36993076162216	202.73218971038108	51.7863708629163	9.78357748250941	335.2948079598987	192.54974794819407	127.26707198683754	181.62871005019764	167.81979205602133	53.46592883684871	87.53271535236294	63.814173127851696	40.7045137235268	57.871458809265796	36.64914430356242	25.056863419422452	37.793874368842296	46.67860705435116	62.51458673690528	45.28936279678119	63.63821492988887	41.676391157936855	25.82557920317758	68.17898136406212	430.05203629639186	0.0	0.0	20.714548345166516	16.586691170738423	33.72957147422681	29.049036225600627	14.262720742346088	24.962010939601292	18.531516318158335	10.845610564492338	12.271956370740709	0.0	5.972944948560998	0.0	0.0	0.0	0.0	7.685467626120444	5.87363232471319	5.455707024168237	0.0	7.620336544543153	0.0	0.0
3L_2679	264.8305084745763	365.67750900480866	0.0	335.2948079598987	0.0	0.0	174.4637420728037	129.6798205231284	261.42651736307783	0.0	0.0	0.0	0.0	0.0	139.5566285909665	0.0	0.0	399.93281128770366	0.0	0.0	155.78265204386838	0.0	0.0	0.0	0.0	0.0	0.0	0.0	0.0	0.0	0.0	0.0	0.0	0.0	0.0	0.0	0.0	0.0	0.0	0.0	0.0	0.0	395.08514084785276	0.0	0.0	0.0	0.0	0.0	0.0
3L_2680	185.14600084638172	123.25947351770212	149.5569789933375	192.54974794819407	0.0	23.281765416871647	243.93914676620545	197.51065343323702	161.00834741249793	137.25108943052237	80.25111107663285	105.31016769669112	56.59960049389682	72.21687014973446	67.947482519639	64.322866484222	57.74984430641975	69.89938682260754	53.49322656877802	46.50449000851033	46.6754623982475	53.49322656877802	63.53387571006012	53.8524953226864	0.0	0.0	22.957912789011427	31.019225272692225	21.28964634822244	32.46988688573738	18.64276912235436	12.204494854432413	10.67989549722256	9.910792952633347	6.960375971668486	18.376774277556496	2.721484624292244	7.66650107024355	0.0	0.0	0.0	0.0	6.576392526456005	15.078059112022945	11.671011005996798	10.935164317246615	3.2603301932006468	0.0	0.0
3L_2681	72.37519300051467	210.97503221533225	195.3582870985387	127.26707198683754	174.46374207280374	243.93914676620545	47.678974287523815	137.82235171397846	195.812004598936	403.38846308995556	107.35806125655779	99.61316886092341	111.19371215442582	67.75249661676654	78.39735466136898	65.18911198413818	58.995790509880955	75.29357816214204	57.82786956345741	42.41769553143717	33.11283339892828	43.37090217259306	36.953971476909146	46.3910745755626	0.0	0.0	69.80127112768142	26.945970634281203	20.137933335960852	21.938109084176087	7.557533614020132	7.421312748590786	3.2471169660237917	9.642492536108122	0.0	15.963648855917214	9.929286928259247	6.215797573849891	0.0	0.0	0.0	0.0	11.996923988689302	24.449788081461808	8.516294083531788	4.432971913133256	7.930170094218352	0.0	0.0
3L_2682	71.72915072685541	103.17029949925262	90.13087002327379	181.62871005019764	129.6798205231284	197.51065343323702	137.82235171397846	52.68552769531842	173.08422317637087	62.03602225025332	120.90880864198128	77.5688511700556	55.10058217700826	63.41728911979414	66.14791997865626	82.37419885034691	83.52739531511546	39.717887456116244	75.22158128658992	49.04557314656779	49.225887753724294	21.491880367597123	29.965180460305127	44.6247102436428	0.0	0.0	76.09602488201656	32.04653156383068	42.76752046318935	6.522684919748146	0.0	11.032601890215682	24.135991832380363	10.750973411050927	0.0	9.492691576755055	14.760982786233908	9.24047030297654	0.0	0.0	0.0	0.0	11.889835914319464	9.086828278936549	4.220137568044443	13.180205703470415	5.894537296505836	0.0	0.0
3L_2683	136.5681233933162	124.79097511667955	195.15740454111094	167.8197920560213	261.4265173630779	161.00834741249793	195.812004598936	173.08422317637087	34.36403407326147	138.9564371569513	94.24795010708517	99.5107388672361	111.07937414706909	85.23022815380045	69.8500657754786	104.19532716518704	70.16086483088425	77.64248305513465	39.71577944022414	61.20700208103807	47.25540601844851	28.88420322925392	67.11995006275714	62.699855790331675	223.53861629596514	0.0	41.83769762501337	32.301915234390776	17.243336528140407	21.91555061725148	0.0	22.241044736008067	19.462668169617157	7.22443303251597	8.456230550669734	6.378893517130518	19.838153729159608	3.1047030041106263	0.0	0.0	0.0	0.0	3.994862606687799	3.053080863899761	5.671691312528624	19.92786114266356	27.72705487184159	0.0	0.0
3L_2684	42.22972972972973	131.19916032537392	0.0	53.465928836848725	0.0	137.25108943052237	403.3884630899557	62.03602225025332	138.95643715695132	73.04601899196494	136.67270304438446	99.63880931622869	27.80558336113892	105.41990064174365	155.77537191370044	119.81582595895452	0.0	51.018455926431386	189.79653811114486	99.00009900009901	24.84101748807631	37.95930762222897	70.56665020111497	71.65171534206529	0.0	0.0	48.87346659498558	0.0	30.21467526777756	0.0	39.68726435686788	0.0	17.05175206752494	25.318058104943354	0.0	0.0	17.38072477622317	16.32066849458154	0.0	0.0	0.0	0.0	0.0	16.049303460229826	0.0	23.279093046534907	0.0	0.0	0.0
3L_2685	49.383691529709225	61.370024425269726	99.28448977700702	87.53271535236294	0.0	80.25111107663285	107.35806125655779	120.90880864198125	94.24795010708517	136.67270304438446	7.9912926874877135	174.7773045844087	162.58005441879578	200.3277979167142	130.11758986831578	124.10037238118191	113.86283461871821	113.35643020316456	93.21865367405786	69.46277489893167	75.52799881014352	53.26780209946164	78.39499856413372	60.32875147637861	0.0	115.98371588628957	97.15995729534112	86.04655780673943	38.86653866619933	59.27726996916504	18.564207094868667	41.01659166706924	19.9404180309236	23.685667506520964	20.793133275667042	15.685142719113603	8.130048251836374	15.268387719330391	0.0	0.0	0.0	0.0	4.9115093362880975	11.260889279933696	27.89238837640499	8.166812035920906	14.609659127433238	0.0	0.0
3L_2686	14.400921658986174	54.6831113696131	12.063599295485801	63.814173127851696	0.0	105.31016769669112	99.61316886092341	77.56885117005561	99.5107388672361	99.63880931622866	174.7773045844087	16.989105735946826	199.12385503783352	215.69786122089482	178.33665026854842	99.2286432234133	75.46334493791882	165.28098855429155	129.44648682234762	33.760402423996894	33.884521550555704	90.61254077564335	72.19260988316829	53.755296118378936	0.0	84.55587029129497	24.999791668402764	48.254397181943204	20.607243961433543	23.57184107864745	40.601717452648245	26.579927503247735	23.259532774135398	17.267615666044314	0.0	17.15246252186939	5.927067435209745	5.565573588013981	0.0	0.0	0.0	0.0	35.80648741939064	10.94606871941942	5.083612720215749	11.907738839471774	0.0	0.0	0.0
3L_2687	0.0	116.53149013810646	80.79632861482774	40.7045137235268	0.0	56.59960049389682	111.19371215442582	55.10058217700826	111.07937414706907	27.80558336113892	162.5800544187958	199.12385503783352	31.753289640806784	235.75772532920809	131.30096383378483	130.31115698063837	117.93088576203569	92.24787684228721	86.69718407546122	75.37044574081612	122.92725732268217	43.34859203773061	53.723581428832375	60.004625811153446	894.6144211844696	94.38592517083852	102.32253551522189	75.40990670717257	28.753677595364447	70.16583695564468	30.214583975393246	7.417495200880606	6.490893276732744	24.09383101550679	11.280773951339256	19.146524522868607	19.848358540748677	24.850400588457486	285.7796067672611	0.0	0.0	0.0	15.987670308657965	18.327908272484677	5.6746088492120235	22.15345788893497	15.85218157722866	0.0	0.0
3L_2688	53.32764505119454	55.22604018246683	63.81767545393513	57.871458809265796	0.0	72.21687014973446	67.75249661676654	63.41728911979414	85.23022815380045	105.41990064174365	200.3277979167142	215.69786122089485	235.75772532920806	128.36967423342503	289.0475661893836	225.41098134369028	220.895547810313	184.07438998322394	106.14170122549154	156.2714873295078	112.03286775461038	89.02207199557355	108.20678443808218	126.67436364228608	0.0	0.0	70.5341107367905	71.47579650840734	65.40865830762183	41.56581760171051	7.159574749898155	17.576317248308015	21.53292923202808	13.70211823329455	8.019194744540533	18.147656593104134	9.406438079769732	14.721227067272475	0.0	0.0	0.0	0.0	18.941998464182763	8.685873642542715	8.067849538908952	2.099771922773748	3.75629461069387	0.0	0.0
3L_2689	70.75957184026349	66.61683727238692	80.8295918213386	36.649144303562416	139.5566285909665	67.947482519639	78.397354661369	66.14791997865628	69.85006577547861	155.77537191370044	130.1175898683158	178.33665026854842	131.30096383378483	289.0475661893836	71.18594599596851	211.19098417866653	262.925602391769	205.9431701764758	167.6835614600728	124.41243400485887	155.14130724335843	115.64383548970538	120.92782275098435	157.16769837073852	0.0	377.69913242509284	40.94586435602951	38.79820407424251	36.81985952763342	49.136306571243956	24.18161846363296	38.58685440853328	15.584557262208877	15.426400162748521	15.799585418878607	28.093130259161683	18.53276128876822	17.4024419106489	114.35890398426422	0.0	0.0	0.0	22.3919532276881	19.55781730847274	11.3538900811735	7.092025053287704	19.030449353313614	0.0	0.0
3L_2690	39.58201393286891	51.23885298753256	16.578854003295877	25.056863419422452	0.0	64.322866484222	65.18911198413818	82.37419885034691	104.19532716518704	119.81582595895453	124.1003723811819	99.22864322341329	130.31115698063837	225.41098134369028	211.19098417866653	72.19518690732264	269.64166696626853	233.12106365370644	160.1070226498068	121.79081210113509	197.91006966434452	62.26384214159154	148.82010460399798	137.67657020128314	275.3531404025663	116.20407760108303	28.63075148851277	53.05233281054681	53.10052176572687	37.793568290548315	9.299738956327497	18.264231374935903	19.97830356233131	14.831667984213173	6.944212970678755	15.714943496920657	16.290989657257942	15.297396689031462	0.0	0.0	1055.5203715431708	0.0	9.84168178595031	3.760761418799896	13.972691073930557	8.182328461574967	14.637416554527793	0.0	0.0
3L_2691	93.81823144104804	52.99529401789121	50.012574590182666	37.793874368842296	0.0	57.74984430641975	58.995790509880955	83.52739531511546	70.16086483088426	0.0	113.86283461871822	75.46334493791882	117.93088576203569	220.895547810313	262.925602391769	269.64166696626853	89.38616731183616	226.6868074460434	206.9942593592071	144.96057072476285	155.5275494477267	214.6607134095481	128.26798317124062	133.13451911811694	0.0	100.15624374023476	93.77196238066284	68.5886737236791	33.56269878271143	37.22772572100798	32.061763781749164	23.61289956961555	13.77543289297866	20.453453054211877	11.970428254041215	27.089405875150344	7.020598435810669	9.888614644642743	0.0	0.0	0.0	0.0	8.482541233632936	16.206993123048676	6.021528167504462	21.1570359838868	16.82131058195006	0.0	0.0
3L_2692	44.24256724870222	71.27173724350448	92.65459109675857	46.678607054351176	399.9328112877037	69.89938682260754	75.29357816214205	39.717887456116244	77.64248305513465	51.018455926431386	113.35643020316454	165.28098855429155	92.2478768422872	184.07438998322394	205.9431701764758	233.12106365370644	226.68680744604336	64.58565739624927	192.21489890821937	121.00531213320264	173.50026372040085	99.42149943528587	135.53858721969695	195.17399761887722	0.0	86.5909573063285	98.1390280139989	39.53262553461699	52.75804553599668	32.18555616842219	34.64909818792147	13.609826022191502	14.887088874431871	13.262408917643757	18.11099244098921	17.565287245142322	30.34859918453314	28.497627857457143	0.0	0.0	0.0	0.0	22.000965842400483	16.814277339174243	10.411929780904364	6.0971668904326926	18.178764149441076	0.0	0.0
3L_2693	153.61657303370788	34.08966946656485	45.95858579916465	62.51458673690527	0.0	53.49322656877802	57.82786956345741	75.22158128658992	39.71577944022414	189.79653811114483	93.21865367405786	129.44648682234762	86.69718407546124	106.14170122549154	167.6835614600728	160.1070226498068	206.99425935920712	192.21489890821937	24.657555864158564	141.47837181545046	116.18060145406477	207.12346925893195	183.35435796638015	137.76853694281937	0.0	128.8526955983919	76.19318528150842	66.18036355079711	74.5818704819088	53.88085864536337	20.623999736012806	15.189196633263936	39.87523482082728	29.60292608478278	11.550118273211117	26.138232916050963	0.0	29.68436193888075	0.0	0.0	0.0	0.0	5.456466130623434	8.340227921748646	15.493594947848559	6.048640749450783	27.051124461141598	0.0	0.0
3L_2694	0.0	34.57527729372389	47.945074123084595	45.28936279678119	0.0	46.50449000851033	42.41769553143717	49.04557314656779	61.20700208103807	99.000099000099	69.46277489893167	33.760402423996894	75.37044574081611	156.27148732950778	124.41243400485887	121.7908121011351	144.96057072476287	121.00531213320264	141.4783718154505	25.157992190959227	109.4187675070028	141.4783718154505	155.41464627626507	145.6655751459569	0.0	168.02769096347077	66.23876424961416	67.12310377231843	97.25694465772722	39.034565888785835	67.23575005513332	26.40954335258589	34.66564980760565	21.44615727753901	25.102821155452737	5.680836946345631	41.22351389232418	5.52989683424466	0.0	0.0	0.0	0.0	14.230783461552692	10.875901612243654	20.204101836754898	23.66281436048878	21.16527540256354	0.0	0.0
3L_2695	71.8060661764706	59.489815343613174	84.21234986141053	63.63821492988887	155.78265204386838	46.6754623982475	33.11283339892828	49.225887753724294	47.25540601844851	24.84101748807631	75.52799881014352	33.884521550555704	122.92725732268214	112.03286775461038	155.14130724335843	197.91006966434452	155.52754944772667	173.50026372040085	116.18060145406477	109.4187675070028	8.44777249134948	180.7253800396563	125.98871141145753	112.08751793400288	0.0	252.9681597409606	58.17200297840655	105.86695411148753	77.06408443757603	39.1780753222005	80.97952837522675	13.253318630985198	17.396548524772687	30.135004821600766	30.234133126934985	28.508611881477158	5.910724418384717	11.100454674623473	0.0	0.0	0.0	0.0	7.141551259198318	16.373829816962417	0.0	23.74981000151999	42.48617783014593	0.0	0.0
3L_2696	21.94522471910112	98.481267347854	18.383434319665863	41.676391157936855	0.0	53.49322656877802	43.370902172593055	21.491880367597123	28.88420322925392	37.95930762222897	53.26780209946164	90.61254077564335	43.34859203773062	89.02207199557354	115.64383548970538	62.26384214159153	214.66071340954812	99.4214994352859	207.12346925893195	141.47837181545046	180.7253800396563	78.9041787653074	100.84489688150907	201.0675944570877	0.0	0.0	126.98864213584736	73.53373727866345	102.05940171208572	47.89409657365633	0.0	30.378393266527873	8.861163293517173	13.156856037681235	15.400157697614825	17.425488610700643	0.0	42.406231341258206	0.0	0.0	0.0	0.0	76.39052582872807	50.04136753049187	7.746797473924279	12.097281498901566	21.64089956891328	0.0	0.0
3L_2697	50.99543080939948	52.81080213271143	34.174948395827926	25.82557920317758	0.0	63.53387571006012	36.953971476909146	29.965180460305124	67.11995006275716	70.56665020111495	78.3949985641337	72.19260988316829	53.723581428832375	108.20678443808217	120.92782275098435	148.82010460399798	128.26798317124062	135.53858721969698	183.35435796638015	155.4146462762651	125.98871141145754	100.84489688150907	29.82500391985766	193.81508379733586	851.4019752525825	59.88454260186361	141.64372825178586	75.18488647082143	102.16189157120611	44.51775034000432	57.510265582406454	28.2368355166682	24.709457956857282	18.34402382277227	28.62901378773304	32.39411981937039	37.779251635002055	15.766703245418197	0.0	0.0	0.0	0.0	20.28722655354509	19.38068629335847	18.001696479876262	14.055588164520097	0.0	0.0	0.0
3L_2698	33.1389183457052	28.598850783780108	41.64052566999606	68.17898136406212	0.0	53.8524953226864	46.391074575562605	44.62471024364281	62.69985579033168	71.65171534206529	60.32875147637861	53.755296118378936	60.004625811153446	126.67436364228608	157.16769837073852	137.67657020128314	133.13451911811697	195.17399761887722	137.76853694281937	145.6655751459569	112.08751793400288	201.0675944570877	193.81508379733586	56.2272209471138	461.0632117663332	48.64428381020947	129.4395363955212	99.93726160799054	59.27587406722003	67.80341349504899	7.785942636289033	45.8736288563475	23.416775108637108	27.31826524048766	29.069226619039647	13.156890658344496	27.278337930869874	32.01827859488425	0.0	0.0	0.0	0.0	20.599172242862593	22.040135716858565	23.39647847904173	9.133896529393336	16.33968238925372	0.0	0.0
3L_2699	0.0	0.0	0.0	430.05203629639186	0.0	0.0	0.0	0.0	223.53861629596514	0.0	0.0	0.0	894.6144211844694	0.0	0.0	275.3531404025663	0.0	0.0	0.0	0.0	0.0	0.0	851.4019752525825	461.0632117663331	0.0	0.0	0.0	455.2697473252902	0.0	0.0	0.0	0.0	0.0	0.0	0.0	0.0	0.0	0.0	0.0	0.0	0.0	0.0	0.0	0.0	0.0	0.0	0.0	0.0	0.0
3L_2700	0.0	0.0	0.0	0.0	0.0	0.0	0.0	0.0	0.0	0.0	115.98371588628956	84.55587029129497	94.38592517083852	0.0	377.69913242509284	116.20407760108303	100.15624374023476	86.5909573063285	128.85269559839193	168.0276909634708	252.9681597409606	0.0	59.88454260186361	48.64428381020946	0.0	0.0	414.7518954161621	96.06609347230896	205.1271531940862	312.8495115637001	0.0	66.14500307574265	0.0	42.971016049674496	0.0	113.82521000751248	0.0	0.0	0.0	0.0	0.0	0.0	0.0	0.0	101.20586791622179	39.51038728081613	0.0	0.0	0.0
3L_2701	0.0	39.01441777808989	71.00726167596072	0.0	0.0	22.957912789011424	69.80127112768142	76.09602488201656	41.83769762501337	48.87346659498558	97.15995729534112	24.999791668402764	102.32253551522189	70.5341107367905	40.9458643560295	28.63075148851277	93.77196238066284	98.1390280139989	76.19318528150842	66.23876424961416	58.17200297840655	126.98864213584737	141.6437282517859	129.4395363955212	0.0	414.7518954161621	49.05022415952441	227.22323736307433	262.807573305624	238.95083625084598	39.83079876683847	65.18811333866138	51.34026617075773	67.75899818321186	29.742076710764252	28.044638089554383	52.33075362099743	43.67918512112238	0.0	0.0	0.0	0.0	7.025323481019683	21.476463943164685	4.987088428059753	19.469404220655328	27.863147365400103	0.0	0.0
3L_2702	16.36125654450262	11.29579739857786	13.705764644609523	20.714548345166524	0.0	31.019225272692225	26.945970634281206	32.04653156383068	32.30191523439077	0.0	86.04655780673943	48.25439718194321	75.40990670717257	71.47579650840734	38.79820407424252	53.05233281054681	68.5886737236791	39.532625534617	66.18036355079711	67.12310377231843	105.86695411148752	73.53373727866345	75.18488647082143	99.93726160799054	455.26974732529027	96.06609347230896	227.22323736307433	54.82305857843809	351.1862779814983	285.6594493021429	123.00974083385229	52.846740677268734	105.70300758088757	78.47272459752075	45.92633416000735	38.974705416184904	33.669466843992524	88.52467309102866	0.0	0.0	0.0	0.0	32.54453516233621	87.0527664125555	51.98060545854114	22.547812636696115	16.134367008446343	0.0	0.0
3L_2703	26.20178870877585	21.1046410311607	58.53104633024972	16.586691170738423	0.0	21.289646348222448	20.137933335960852	42.76752046318935	17.243336528140407	30.21467526777756	38.86653866619933	20.607243961433543	28.753677595364447	65.40865830762182	36.81985952763342	53.10052176572687	33.56269878271143	52.75804553599668	74.58187048190878	97.2569446577272	77.06408443757603	102.05940171208572	102.16189157120611	59.27587406722002	0.0	205.1271531940862	262.807573305624	351.18627798149834	137.47761692549432	419.34775222456835	123.12147410878521	112.84211815939997	91.69248456656787	68.07146980703048	67.41980720386769	58.94860652429307	35.94671977195401	60.75777091890053	77.634929507484	0.0	0.0	0.0	39.08891555621573	39.83169779956424	33.91443142301563	19.258277087127816	60.28968331551916	0.0	0.0
3L_2704	26.64109121909633	27.589479579646692	22.31714447672991	33.72957147422681	0.0	32.46988688573739	21.938109084176087	6.522684919748146	21.915550617251487	0.0	59.27726996916505	23.57184107864745	70.16583695564466	41.56581760171051	49.136306571243956	37.793568290548315	37.22772572100798	32.18555616842219	53.880858645363375	39.034565888785835	39.1780753222005	47.89409657365633	44.51775034000432	67.803413495049	0.0	312.8495115637001	238.95083625084598	285.6594493021429	419.34775222456835	101.7494361991062	125.18574434817661	110.63639900648514	150.60200462025435	67.88174999151478	79.4558860920417	84.6168654105293	82.23616582100476	36.03625865385011	118.40484986265038	0.0	0.0	0.0	19.872142634290974	65.81172177638999	32.915633938651844	47.72908676633968	32.83955774310797	0.0	0.0
3L_2705	0.0	7.920327838209879	19.22027200528942	29.049036225600627	0.0	18.64276912235436	7.557533614020131	0.0	0.0	39.68726435686788	18.564207094868667	40.601717452648245	30.21458397539324	7.159574749898155	24.18161846363296	9.299738956327495	32.061763781749164	34.64909818792147	20.623999736012802	67.23575005513331	80.97952837522675	0.0	57.51026558240647	7.7859426362890325	0.0	0.0	39.83079876683847	123.00974083385226	123.12147410878522	125.1857443481766	43.12566170937185	10.587085661168793	148.23255835498918	171.9471640754229	169.06252415178918	91.09359684889029	66.10290333394714	124.1425298119418	203.94844183390435	0.0	0.0	0.0	79.86792127761291	26.15965762240104	129.59106728773185	88.53575769533835	56.565053205089036	0.0	0.0
3L_2706	0.0	15.555135566895249	0.0	14.262720742346088	0.0	12.204494854432411	7.421312748590785	11.032601890215682	22.241044736008064	0.0	41.01659166706923	26.57992750324773	7.417495200880605	17.576317248308015	38.58685440853327	18.264231374935903	23.61289956961555	13.6098260221915	15.189196633263935	26.40954335258589	13.253318630985198	30.37839326652787	28.2368355166682	45.87362885634749	0.0	66.14500307574264	65.18811333866138	52.84674067726873	112.84211815939997	110.63639900648514	10.587085661168793	88.36819805288472	118.26810013669062	209.37139615263175	142.29878951163056	138.65010260107593	134.45939210445175	87.07494366251144	100.13618521188816	0.0	0.0	400.54474084755265	67.22429217021863	85.62714174888299	63.62762568345017	65.2049578123923	49.990946084209185	514.9860953754248	0.0
3L_2707	0.0	0.0	8.258047467256842	24.962010939601296	0.0	10.67989549722256	3.2471169660237917	24.135991832380363	19.462668169617157	17.05175206752494	19.9404180309236	23.2595327741354	6.490893276732744	21.532929232028078	15.584557262208877	19.97830356233131	13.775432892978662	14.887088874431871	39.87523482082728	34.66564980760565	17.396548524772687	8.861163293517173	24.70945795685729	23.416775108637108	0.0	0.0	51.34026617075773	105.70300758088757	91.69248456656787	150.60200462025435	148.23255835498918	118.26810013669065	43.78588701250884	218.6777384584697	231.75051192650398	148.7268201423081	154.17854280990394	160.01462990902027	0.0	573.5589331803843	0.0	0.0	137.26196691496375	71.183976861461	107.87843144760674	111.40184274950617	53.46735817783244	0.0	0.0
3L_2708	7.318501170960188	12.631717231430745	12.261363218362618	18.53151631815834	0.0	9.910792952633347	9.64249253610812	10.750973411050925	7.224433032515969	25.31805810494335	23.685667506520957	17.267615666044314	24.09383101550679	13.702118233294547	15.426400162748521	14.831667984213173	20.453453054211877	13.262408917643755	29.60292608478278	21.44615727753901	30.135004821600774	13.156856037681235	18.34402382277227	27.31826524048766	0.0	42.97101604967449	67.75899818321186	78.47272459752075	68.07146980703048	67.8817499915148	171.94716407542293	209.37139615263177	218.6777384584697	92.14112949667908	179.75266033937305	191.77015475270366	183.73909049150205	121.62146873479732	130.10668748373666	425.8037044922291	0.0	0.0	120.09848075421846	77.87858728242671	95.5885867227453	98.84073932873018	101.03816716764757	0.0	0.0
3L_2709	8.566337719298245	11.828384337326595	0.0	10.845610564492338	0.0	6.960375971668485	0.0	0.0	8.456230550669734	0.0	20.793133275667042	0.0	11.280773951339253	8.019194744540531	15.799585418878607	6.9442129706787545	11.970428254041215	18.11099244098921	11.550118273211117	25.10282115545273	30.23413312693498	15.400157697614821	28.629013787733037	29.069226619039647	0.0	0.0	29.742076710764252	45.92633416000734	67.41980720386768	79.4558860920417	169.06252415178915	142.29878951163056	231.75051192650398	179.75266033937305	81.15477839335179	190.457533411693	151.60489648558695	135.73713874057125	76.14522417153995	0.0	0.0	0.0	68.157962894805	136.73584198024753	117.9347983859262	84.99932000543996	80.25166923472008	0.0	0.0
3L_2710	67.85049627791564	20.07596746087194	16.239460590077037	12.271956370740712	0.0	18.3767742775565	15.963648855917214	9.492691576755055	6.378893517130519	0.0	15.685142719113601	17.15246252186939	19.146524522868607	18.14765659310413	28.093130259161683	15.714943496920657	27.089405875150344	17.565287245142322	26.138232916050967	5.680836946345631	28.508611881477158	17.425488610700643	32.39411981937039	13.156890658344494	0.0	113.82521000751247	28.044638089554383	38.97470541618489	58.94860652429307	84.6168654105293	91.09359684889031	138.65010260107593	148.7268201423081	191.77015475270366	190.457533411693	19.241544495686817	159.5748924864162	123.61995181069514	0.0	0.0	0.0	0.0	101.22218558943123	81.04300878800917	99.22820982728817	82.81985026171074	57.351068832752816	443.10528181495926	0.0
3L_2711	10.048231511254018	13.874580727513642	8.417366710998131	0.0	0.0	2.721484624292244	9.929286928259247	14.760982786233907	19.838153729159604	17.38072477622317	8.130048251836374	5.927067435209745	19.848358540748677	9.40643807976973	18.53276128876822	16.290989657257942	7.020598435810669	30.34859918453314	0.0	41.22351389232418	5.910724418384717	0.0	37.779251635002055	27.278337930869874	0.0	0.0	52.33075362099741	33.669466843992524	35.94671977195401	82.23616582100476	66.10290333394714	134.45939210445175	154.17854280990394	183.73909049150205	151.60489648558695	159.5748924864162	12.40681961518181	112.61786041598707	0.0	0.0	0.0	0.0	89.9422121287073	118.3829650732065	106.4126006707541	108.01199764035327	99.08887776891483	459.3477262287552	0.0
3L_2712	0.0	3.2570913392638454	15.807977337683688	5.972944948560998	0.0	7.666501070243549	6.2157975738498905	9.24047030297654	3.1047030041106267	16.320668494581536	15.268387719330388	5.565573588013981	24.850400588457486	14.721227067272475	17.4024419106489	15.29739668903146	9.888614644642743	28.497627857457143	29.684361938880745	5.52989683424466	11.100454674623473	42.406231341258206	15.766703245418194	32.018278594884244	0.0	0.0	43.67918512112238	88.52467309102865	60.757770918900526	36.03625865385011	124.1425298119418	87.07494366251146	160.01462990902027	121.62146873479732	135.73713874057123	123.61995181069514	112.6178604159871	10.939578519918784	0.0	0.0	0.0	0.0	140.76101032622773	86.06148232297153	146.5529415839975	78.01869952190142	79.08860156465168	0.0	0.0
3L_2713	0.0	0.0	0.0	0.0	0.0	0.0	0.0	0.0	0.0	0.0	0.0	0.0	285.7796067672611	0.0	114.3589039842642	0.0	0.0	0.0	0.0	0.0	0.0	0.0	0.0	0.0	0.0	0.0	0.0	0.0	77.634929507484	118.40484986265038	203.94844183390435	100.13618521188816	0.0	130.10668748373666	76.14522417153995	0.0	0.0	0.0	0.0	0.0	0.0	0.0	215.8335491668825	82.47558722618103	153.21443892872463	59.81433630012441	0.0	0.0	0.0
3L_2714	0.0	0.0	0.0	0.0	0.0	0.0	0.0	0.0	0.0	0.0	0.0	0.0	0.0	0.0	0.0	0.0	0.0	0.0	0.0	0.0	0.0	0.0	0.0	0.0	0.0	0.0	0.0	0.0	0.0	0.0	0.0	0.0	573.5589331803843	425.8037044922291	0.0	0.0	0.0	0.0	0.0	0.0	0.0	0.0	0.0	539.8402072986396	0.0	0.0	0.0	0.0	0.0
3L_2715	0.0	0.0	0.0	0.0	0.0	0.0	0.0	0.0	0.0	0.0	0.0	0.0	0.0	0.0	0.0	1055.5203715431708	0.0	0.0	0.0	0.0	0.0	0.0	0.0	0.0	0.0	0.0	0.0	0.0	0.0	0.0	0.0	0.0	0.0	0.0	0.0	0.0	0.0	0.0	0.0	0.0	0.0	0.0	0.0	0.0	0.0	0.0	0.0	0.0	0.0
3L_2716	0.0	0.0	0.0	0.0	0.0	0.0	0.0	0.0	0.0	0.0	0.0	0.0	0.0	0.0	0.0	0.0	0.0	0.0	0.0	0.0	0.0	0.0	0.0	0.0	0.0	0.0	0.0	0.0	0.0	0.0	0.0	400.54474084755265	0.0	0.0	0.0	0.0	0.0	0.0	0.0	0.0	0.0	0.0	0.0	0.0	0.0	0.0	0.0	0.0	0.0
3L_2717	12.140637140637141	12.57282810680869	0.0	7.685467626120445	395.0851408478527	6.576392526456005	11.996923988689302	11.889835914319464	3.9948626066878	0.0	4.9115093362880975	35.80648741939064	15.987670308657963	18.941998464182763	22.3919532276881	9.84168178595031	8.482541233632936	22.000965842400483	5.4564661306234346	14.230783461552692	7.141551259198318	76.39052582872807	20.28722655354509	20.599172242862593	0.0	0.0	7.025323481019683	32.54453516233621	39.088915556215724	19.87214263429097	79.86792127761291	67.22429217021863	137.26196691496378	120.09848075421846	68.157962894805	101.22218558943123	89.9422121287073	140.76101032622773	215.8335491668825	0.0	0.0	0.0	0.0	59.98224525540441	115.71440142868715	137.19651962546018	161.62573943775794	0.0	0.0
3L_2718	0.0	6.405870852518917	15.54513685938491	5.873632324713191	0.0	15.078059112022943	24.449788081461808	9.08682827893655	3.0530808638997615	16.049303460229826	11.260889279933696	10.94606871941942	18.32790827248468	8.685873642542715	19.55781730847274	3.760761418799896	16.206993123048676	16.81427733917424	8.340227921748646	10.875901612243657	16.373829816962417	50.04136753049188	19.38068629335847	22.040135716858565	0.0	0.0	21.47646394316469	87.0527664125555	39.831697799564246	65.81172177638999	26.15965762240104	85.62714174888299	71.18397686146099	77.8785872824267	136.73584198024753	81.04300878800917	118.38296507320649	86.06148232297153	82.47558722618106	539.8402072986396	0.0	0.0	59.98224525540439	28.21017710349186	150.6669304429739	150.88557042929247	150.97226136317886	0.0	0.0
3L_2719	0.0	8.925112947304347	7.219528535908492	5.455707024168237	0.0	11.671011005996798	8.516294083531786	4.220137568044444	5.671691312528625	0.0	27.89238837640499	5.083612720215749	5.6746088492120235	8.067849538908952	11.353890081173502	13.972691073930557	6.021528167504463	10.411929780904364	15.49359494784856	20.2041018367549	0.0	7.74679747392428	18.001696479876262	23.39647847904173	0.0	101.20586791622179	4.987088428059753	51.98060545854113	33.91443142301563	32.915633938651844	129.59106728773187	63.62762568345018	107.87843144760674	95.5885867227453	117.9347983859262	99.22820982728817	106.41260067075409	146.5529415839975	153.21443892872466	0.0	0.0	0.0	115.71440142868714	150.66693044297386	21.296215449552463	168.6546537044876	157.22776013332916	0.0	367.71465342893913
3L_2720	6.729112833763996	9.291547386427093	11.273906318348056	0.0	0.0	10.935164317246615	4.4329719131332554	13.180205703470415	19.92786114266356	23.279093046534907	8.166812035920906	11.907738839471774	22.15345788893497	2.099771922773748	7.092025053287704	8.182328461574969	21.1570359838868	6.097166890432692	6.048640749450783	23.66281436048878	23.74981000151999	12.097281498901566	14.055588164520099	9.133896529393336	0.0	39.510387280816126	19.469404220655328	22.547812636696115	19.258277087127816	47.72908676633968	88.53575769533835	65.20495781239228	111.40184274950617	98.84073932873018	84.99932000543996	82.81985026171073	108.0119976403533	78.0186995219014	59.81433630012442	0.0	0.0	0.0	137.1965196254602	150.88557042929247	168.6546537044876	51.9318268652243	142.6696341950579	0.0	0.0
3L_2721	12.037750385208012	0.0	0.0	7.620336544543153	0.0	3.2603301932006468	7.930170094218352	5.8945372965058365	27.72705487184159	0.0	14.60965912743324	0.0	15.85218157722866	3.75629461069387	19.030449353313614	14.637416554527794	16.821310581950062	18.178764149441076	27.051124461141598	21.16527540256354	42.48617783014593	21.640899568913284	0.0	16.339682389253717	0.0	0.0	27.863147365400103	16.134367008446343	60.28968331551917	32.83955774310797	56.56505320508905	49.99094608420919	53.46735817783244	101.03816716764759	80.25166923472008	57.351068832752816	99.08887776891483	79.08860156465167	0.0	0.0	0.0	0.0	161.62573943775791	150.9722613631789	157.22776013332916	142.66963419505794	47.48326808340911	0.0	513.6106831022086
3L_2722	0.0	0.0	0.0	0.0	0.0	0.0	0.0	0.0	0.0	0.0	0.0	0.0	0.0	0.0	0.0	0.0	0.0	0.0	0.0	0.0	0.0	0.0	0.0	0.0	0.0	0.0	0.0	0.0	0.0	0.0	0.0	514.9860953754248	0.0	0.0	0.0	443.10528181495926	459.3477262287551	0.0	0.0	0.0	0.0	0.0	0.0	0.0	0.0	0.0	0.0	0.0	0.0
3L_2723	0.0	0.0	0.0	0.0	0.0	0.0	0.0	0.0	0.0	0.0	0.0	0.0	0.0	0.0	0.0	0.0	0.0	0.0	0.0	0.0	0.0	0.0	0.0	0.0	0.0	0.0	0.0	0.0	0.0	0.0	0.0	0.0	0.0	0.0	0.0	0.0	0.0	0.0	0.0	0.0	0.0	0.0	0.0	0.0	367.71465342893913	0.0	513.6106831022086	0.0	0.0
3L_2724	0.0	0.0	0.0	0.0	0.0	0.0	0.0	0.0	0.0	0.0	0.0	0.0	0.0	0.0	0.0	0.0	0.0	0.0	0.0	0.0	0.0	0.0	0.0	0.0	0.0	0.0	0.0	0.0	0.0	0.0	0.0	0.0	0.0	0.0	0.0	0.0	0.0	0.0	0.0	0.0	0.0	0.0	0.0	0.0	0.0	0.0	592.627711271779	0.0	0.0
3L_2725	0.0	8.086571600930926	0.0	0.0	0.0	0.0	0.0	11.470928651970876	7.708228148136728	0.0	18.953860617099792	13.817975804724366	0.0	7.309850681680125	6.1722946678163595	0.0	8.18368108522158	7.075273123230739	0.0	41.18819711023609	0.0	0.0	39.14491840241759	31.79746288043677	0.0	0.0	0.0	15.698956804320353	16.760764391420835	51.12533247442774	44.03084801211729	75.66512345845823	47.29496450512914	112.35599998595549	98.63489307977589	74.40448510236197	86.7733335904395	99.5878872158124	0.0	0.0	0.0	832.9168748958854	69.89512236888548	97.93203160889864	74.42500481695171	109.76423932736475	23.10093027446215	0.0	0.0
3L_2726	0.0	9.16134735935614	22.231856026500374	0.0	0.0	3.5939775717829634	19.668842259163224	16.244393653640287	8.732718768250018	11.476444597463706	8.0523726315959	3.9136262682595127	4.3686054537670485	8.281393468672007	10.48896953741022	5.3784477530862205	11.58920442429468	8.015638510734444	8.945824089315106	15.554155681544216	3.902835019358062	17.891648178630213	8.31517852688297	18.011811245224056	0.0	0.0	15.357267634942392	31.124598437100524	28.482623819306234	50.68029242528729	87.29512924355654	116.33656167291974	58.93896468350445	85.5223576326218	104.76030841434796	79.025145801394	90.1140762283163	97.4388955557607	0.0	0.0	0.0	235.90469450342064	95.68162434404472	105.90495786495605	117.10657752513984	135.32517359110952	160.29887561788672	0.0	0.0
3L_2727	0.0	0.0	0.0	0.0	0.0	0.0	0.0	19.82152697115175	13.31965848395647	0.0	0.0	0.0	0.0	0.0	21.33119452556224	0.0	14.141231305292216	12.22592531915778	0.0	23.724116988365694	0.0	0.0	16.91040192643299	0.0	0.0	0.0	70.27143513009585	27.127471990885173	14.481126747509972	44.17175746171413	0.0	18.678252163875513	65.37977476667594	36.40290737886932	56.81301699845469	48.21352807313028	49.9808406777402	46.93249230307126	0.0	0.0	0.0	0.0	221.42509189141313	92.30428414950833	142.89429537394008	200.82740892477005	179.63067932331128	0.0	0.0
3L_2728	10.775862068965516	3.7198229364282254	9.026900162484202	13.643030116988982	0.0	8.755672946429874	10.648304257546986	0.0	3.545784948142895	0.0	13.078163825798859	12.712537740346416	21.285653469561517	10.087593940718573	14.196277735977626	13.103011508811775	15.057973196807708	6.50925127337228	4.843084075939558	31.577617784514334	12.677484787018255	9.686168151879116	9.003331232556045	14.626832925000913	0.0	0.0	6.235580220739539	14.443040259974723	30.839806480214335	70.5529588147103	50.63547521393488	94.4733112895607	60.91591428260634	90.44657998869418	98.3061101028433	98.39993154787372	84.26654839782681	33.31667499583541	191.57088122605364	0.0	0.0	0.0	75.02076467593709	94.1928085838316	95.09861726610495	127.7139208173691	85.01142341002071	492.61083743842363	0.0
3L_2729	0.0	0.0	9.484786402610213	7.167533938273198	0.0	3.0666004280974195	3.7294785443099348	5.544282181785925	11.176930814798256	0.0	0.0	6.678688305616777	44.73072105922347	0.0	17.89965453666744	13.767657020128315	11.866337573571293	10.259146028684572	15.266243282852956	26.54350480437437	6.660272804774083	0.0	18.920043894501838	19.210967156930547	0.0	0.0	6.551877768168357	30.35131648835268	28.353626428820245	12.355288681320038	31.922364808785034	36.571476338254804	59.43400539477895	50.91131249363609	51.64632595982711	94.40069047362175	27.960296379141617	43.75831407967514	201.28824476650564	0.0	0.0	0.0	56.304404130491086	55.9399635099315	83.9348665435622	102.98468336890986	111.65449632656707	0.0	0.0
3L_2730	0.0	0.0	39.42471456506655	0.0	0.0	6.373356311407288	7.751024685463418	11.52275513684424	0.0	0.0	0.0	0.0	0.0	7.342877115482898	0.0	9.537834682619014	0.0	7.1072397186670235	31.728035738459454	13.791429454080056	0.0	0.0	0.0	15.97056305817118	0.0	0.0	40.850563193097884	0.0	25.254736104844195	64.19540052794298	44.229782566388906	43.432562260578	47.50864657367641	28.215908129003132	16.513422109490595	28.027743729259466	77.48033936388642	45.471742040626275	0.0	0.0	0.0	0.0	70.21091358440756	80.48822367856222	74.76126236883552	90.80248643151417	127.62916071063918	0.0	0.0
3L_2731	0.0	0.0	8.702796034309902	19.729780920512656	0.0	5.6275380196468605	6.843989881845359	15.261521431245827	10.255428540173932	17.9700977573318	8.405734728461145	0.0	6.8404693109184835	3.2418021307717044	8.21194257333812	4.210852546049884	29.03465576512125	15.688853634291567	14.007590246234757	12.177538773283453	36.666927409261575	0.0	4.340036664629743	21.152501071726718	0.0	0.0	12.023392712862146	20.886710482343766	33.44909196865002	28.341586403293974	19.52697847345893	43.143781926398624	29.364386871602118	52.94234889630774	40.09775102650242	49.4958027559263	47.034275159061366	28.105406516599853	0.0	0.0	0.0	0.0	56.82851427532278	75.01768838126041	113.688373566793	77.3132112815438	76.83670458643412	0.0	443.2624113475177
3L_2732	0.0	0.0	0.0	0.0	0.0	0.0	0.0	0.0	0.0	0.0	54.49234927416191	0.0	0.0	0.0	0.0	0.0	0.0	40.68282045857676	0.0	0.0	0.0	0.0	56.27082020347529	0.0	0.0	0.0	0.0	0.0	48.187197625334896	0.0	0.0	0.0	54.38920918089851	80.75587498990552	94.52510586811856	53.478223667322666	332.6311120966848	52.057304680992836	0.0	0.0	0.0	0.0	0.0	0.0	0.0	259.8829784074371	66.41517453907869	0.0	0.0
3L_2733	0.0	6.923932295020446	0.0	12.697300173064201	0.0	0.0	6.606778422525943	9.821706560801765	3.299992410017457	17.34725739860528	0.0	17.746963790278215	6.603379873954685	0.0	5.284878746384482	16.259620614272208	0.0	6.058032314755973	9.014726457140384	5.877733733959664	23.59737219663218	9.014726457140384	4.189611773814591	6.806453062019039	0.0	0.0	11.606664082249464	20.162780850734933	10.763250817468899	21.88741768962985	18.85017690891029	60.15883784231536	28.346622499929136	36.075795245811456	38.70797018219489	55.74366831561746	45.40407563493472	38.7589688253862	0.0	0.0	0.0	0.0	49.871680166930496	30.49161633009004	63.72461901528471	60.812521629908254	39.55923104766689	0.0	0.0
3L_2734	0.0	0.0	0.0	46.383103563034055	0.0	14.883617552547852	6.033622967347842	0.0	6.027418727792729	0.0	7.410448435876648	0.0	0.0	11.43181806490186	24.13200787475681	14.849055637184113	0.0	5.5324820318814805	8.23267515839667	10.73564965710335	10.775118957313287	0.0	0.0	6.215975305173307	0.0	107.55348096841153	0.0	24.551475236768287	6.5530069455320605	19.988626471537692	17.214874340024753	42.26146151967144	88.75706820610871	10.982041616446706	6.4272639394500315	29.090147457957464	22.617355804932846	28.317220834678402	162.8240197994008	0.0	0.0	0.0	81.98132465424376	6.96159704605514	45.26382017589521	40.39045452388237	36.12736340695488	0.0	0.0
3L_2735	10.185788787483702	0.0	0.0	12.895954152303798	0.0	5.517481865416478	6.710143925877066	9.975370809471414	3.3516220174753575	0.0	20.6033654361238	0.0	6.706692205750587	9.535209396376748	2.683781319057048	4.128502105123223	0.0	0.0	0.0	17.90907918678453	0.0	9.155765202232542	12.76547942034511	3.4564712746498247	0.0	0.0	11.78825465459235	0.0	14.575527834521116	16.672390854193274	38.29018986190643	28.200020868015446	24.677242235922662	42.74691687862013	25.017726846451197	16.175942491289256	8.384443503523562	27.555757106236104	90.54034477763291	0.0	0.0	0.0	45.58674702090608	38.710836246968945	25.169516694940423	22.459620409955452	20.08907495836539	0.0	0.0
3L_2736	0.0	0.0	0.0	0.0	0.0	0.0	0.0	0.0	0.0	0.0	0.0	0.0	0.0	0.0	0.0	0.0	0.0	0.0	0.0	0.0	0.0	0.0	0.0	0.0	0.0	0.0	0.0	0.0	0.0	0.0	0.0	0.0	0.0	0.0	97.90100250626566	0.0	0.0	0.0	0.0	0.0	0.0	0.0	0.0	0.0	0.0	0.0	0.0	0.0	0.0
3L_2737	0.0	0.0	0.0	0.0	0.0	0.0	0.0	0.0	0.0	0.0	0.0	0.0	0.0	0.0	0.0	0.0	0.0	0.0	0.0	0.0	835.5614973262033	0.0	0.0	0.0	0.0	0.0	0.0	0.0	0.0	0.0	0.0	0.0	0.0	0.0	0.0	0.0	0.0	0.0	0.0	0.0	0.0	0.0	0.0	0.0	0.0	0.0	0.0	0.0	0.0
3L_2738	13.185654008438817	0.0	0.0	0.0	0.0	10.713692634871999	4.3431902035001775	0.0	21.693620990747668	0.0	10.66854433046883	7.777712963503082	0.0	8.228979585958893	3.474194551420685	16.033220833567153	0.0	0.0	0.0	15.455711658243303	7.756267063787541	11.852273266012421	0.0	13.423359329905901	0.0	77.42035381101692	0.0	8.836459230786224	0.0	35.971093629159604	24.783608121588383	42.58956738125877	15.972527253124627	27.668257591478177	18.506181064475534	10.469998220100303	21.707571872413745	61.15085916957133	0.0	0.0	0.0	0.0	52.45574865828031	35.07822444050232	23.273079330945514	36.3428878785566	52.01120841541352	0.0	0.0
3L_2739	0.0	0.0	29.086678301337987	21.980437410704475	0.0	4.702120656416044	5.7185337679419	0.0	11.425307055127107	0.0	0.0	0.0	0.0	0.0	4.574356159370568	0.0	12.1300339640951	0.0	0.0	20.350020350020348	0.0	0.0	14.50536698578474	11.782726522917402	0.0	0.0	10.046212577858148	23.26934264107039	12.42158872119744	9.472387989012029	0.0	24.032684450853164	7.010164738871364	20.817069997397866	30.458089668615983	55.141990625861595	0.0	13.419216317767043	0.0	0.0	0.0	0.0	43.1667098333765	39.5882818685669	12.257155114297973	52.63661594410949	68.4814244136278	0.0	0.0
3L_2740	0.0	0.0	0.0	0.0	0.0	0.0	0.0	23.83523180954696	0.0	0.0	0.0	28.712117949380534	32.050049357076006	0.0	0.0	0.0	0.0	0.0	0.0	0.0	0.0	0.0	0.0	0.0	0.0	0.0	28.166951152873313	0.0	0.0	0.0	45.74544489732435	0.0	0.0	43.77421261135065	0.0	0.0	20.033857218699605	0.0	0.0	0.0	0.0	0.0	0.0	36.998394269688696	51.54878319097278	67.08149865434514	48.00099842076715	0.0	0.0
3L_2741	9.016156953260243	3.1123734897985735	22.65840490871684	5.70755731957127	0.0	4.883910664482907	0.0	4.414950612154977	8.900268046405998	15.59551472996366	0.0	5.318286129112032	0.0	0.0	9.502413256626685	3.6544271374835686	6.299498307954755	2.7231432043825174	24.313232233510764	5.284194551361313	31.821730423271443	0.0	7.5330815275281395	6.119130912074819	0.0	0.0	15.651918038209462	0.0	12.901823253407612	0.0	25.420001982760155	4.160303136327725	29.124746751225516	35.13556245954342	28.472074589242872	10.738846991476219	14.843319485753195	24.391535718964906	80.14361736231326	0.0	0.0	0.0	13.4506770398288	41.118815558811555	15.91379054077925	27.335807472416928	4.445562750451891	0.0	0.0
3L_2742	0.0	6.658942293606084	16.159265722965547	0.0	0.0	0.0	0.0	0.0	25.38957123361579	0.0	15.607685224204397	11.378506002161915	0.0	0.0	0.0	7.818669418838302	0.0	5.82618169530235	8.669718407546123	0.0	0.0	0.0	32.234148857299424	0.0	0.0	0.0	89.2996673587391	12.927412578372438	6.900882622887467	21.049751086693398	18.128750385235946	44.504971205283624	15.578143864158585	28.91259721860815	13.536928741607104	15.317219618294885	15.878686832598943	29.82048070614898	0.0	0.0	0.0	0.0	19.185204370389553	29.324653235975482	6.809530619054429	21.26731957337757	38.04523578534878	0.0	0.0
3L_2743	0.0	17.371153809407176	7.025767705637194	5.309284398720887	0.0	0.0	2.7625766994888403	4.106875690211796	2.7597360036538903	0.0	0.0	4.9471765226790945	5.522311241879441	0.0	2.2098338934157336	0.0	0.0	10.132489904873651	11.308328357668856	9.830927705323841	9.86707082188753	0.0	0.0	5.6921384168683105	0.0	49.244830523915745	4.85324279123582	0.0	3.0003837490815073	18.30413137973339	15.764130769770388	3.86999749611162	23.70587109763263	22.627249997171592	17.65686357600927	9.98949105540971	6.903776883738671	19.448139590966726	0.0	0.0	0.0	0.0	29.194876215810194	9.562386924774614	41.449316811635654	34.67497756528951	45.488868873786586	0.0	0.0
3L_2744	0.0	0.0	0.0	0.0	0.0	9.864588789684008	0.0	8.917376935739599	11.984587820063398	0.0	14.734528008864292	0.0	0.0	0.0	0.0	0.0	0.0	5.500241460600121	8.184699195935151	0.0	21.424653777594955	32.738796783740604	15.215419915158819	18.539255018576334	0.0	0.0	0.0	24.40840137175216	0.0	0.0	17.11455455948848	16.806073042554658	22.05995896847632	43.672174819715806	6.389809021387968	7.2301561135308035	29.98073737623577	14.076101032622772	0.0	0.0	0.0	0.0	36.22381244758867	62.289254688304574	45.00004500004499	15.058154593038315	17.958415493084214	0.0	0.0
3L_2745	0.0	0.0	10.18599629229735	15.39485888687473	0.0	9.879942235271065	0.0	0.0	4.001080291678754	0.0	0.0	0.0	8.006276921106148	11.382888104312787	0.0	9.85699957861327	0.0	0.0	10.929917369824684	28.50586508174057	0.0	0.0	5.079700500858469	8.252493284533589	0.0	0.0	28.145031346528665	0.0	17.399890815685133	19.903072039169245	22.854922664655433	33.664460709366296	34.368901054388786	7.290024512707425	29.865519830705168	19.310424732791997	40.03653333666971	37.59469162954191	0.0	0.0	0.0	0.0	24.18679461481018	13.863600654361951	21.461944752661818	20.108788546034045	5.995455444772863	0.0	0.0
3L_2746	0.0	0.0	0.0	0.0	0.0	0.0	14.139231843812391	0.0	0.0	0.0	0.0	0.0	14.131958576403022	6.697349456978906	0.0	8.69934372150965	14.995921109458228	0.0	0.0	0.0	12.625242404654172	19.29250524756143	8.966229592861447	0.0	0.0	0.0	12.419768296802655	0.0	7.678179841399517	0.0	0.0	19.807157514439417	34.66564980760565	25.735388733046815	30.123385386543283	0.0	35.33444047913501	33.17938100546797	0.0	0.0	0.0	0.0	21.34617519232904	8.156926209182743	7.576538188783087	35.49422154073317	10.58263770128177	0.0	0.0
3L_2747	0.0	0.0	0.0	0.0	0.0	0.0	0.0	0.0	26.276259837174774	0.0	0.0	0.0	0.0	0.0	7.013493259682303	21.5779292308655	0.0	8.039535218389954	0.0	0.0	0.0	23.926650460348753	22.2399153104025	9.032754574638554	0.0	0.0	0.0	17.838507987191953	0.0	0.0	50.031645015472286	12.282462240640458	10.74812310900209	7.979285774130357	28.01936698646104	0.0	21.91096479455732	30.861911463348395	0.0	0.0	0.0	0.0	13.23681051108649	20.2325120282284	18.792912441002002	7.3366817949045275	39.37390245246913	0.0	0.0
3L_2748	0.0	5.324524440099632	25.84206364383434	9.7642614361471	0.0	4.177599793459466	5.0806321729000095	0.0	10.1508157449303	0.0	0.0	0.0	10.156037357967817	0.0	4.064087407140683	0.0	0.0	9.317289581826067	0.0	0.0	18.146449102839554	0.0	0.0	0.0	0.0	0.0	0.0	0.0	11.035962338674922	8.415744511461822	0.0	0.0	6.228181900280579	36.989857843352574	16.23629656569855	30.619318585436474	6.348339750446764	11.922304724570916	0.0	0.0	0.0	0.0	15.340587897349987	23.44814325877605	43.55948510510631	25.508186852570333	0.0	0.0	0.0
3L_2749	0.0	0.0	0.0	0.0	0.0	19.868115449645256	0.0	0.0	0.0	0.0	0.0	0.0	8.050129768091862	3.815078563912867	6.442755154043055	0.0	4.271138719751796	3.6926503702620526	5.494891948444725	0.0	0.0	0.0	0.0	0.0	0.0	0.0	7.07479759004095	0.0	13.12139653647617	0.0	11.490053061065037	11.282950446409936	9.873471463199104	7.329954224435869	25.73923070587266	14.562145411759225	5.031978221598258	28.35045700936699	0.0	0.0	0.0	0.0	24.319273145564225	23.232559782022832	12.947699064399266	40.43786116064749	24.113177610432327	0.0	0.0
3L_2750	11.634400595681312	4.016190065391607	0.0	14.730002732415507	0.0	3.1510860690799993	15.328906600588859	11.394057201585369	3.8282860571907658	0.0	0.0	6.8626879089733075	7.66051068028399	3.630432170275982	0.0	0.0	0.0	10.54178817541676	0.0	13.637392639626444	20.531295168849372	0.0	4.8603240086397115	7.896093723474061	0.0	0.0	6.732383708170017	7.796875791870198	16.648443557822333	19.04352015661391	32.801834278572855	5.3684328631838785	9.395604266543899	17.437977473620702	4.082245823046073	9.238233723617913	43.09591474670376	4.496386703644951	0.0	0.0	0.0	0.0	5.785560513780916	22.108124647375412	28.749097997050345	32.067254010491126	11.473060679870631	0.0	0.0
3L_2751	23.946360153256705	0.0	0.0	0.0	0.0	0.0	3.943816391684069	0.0	7.879522106984212	0.0	0.0	0.0	0.0	14.944583615879369	6.309456771545612	4.852967225485843	4.182770332446586	14.46500282971618	5.381204528821732	0.0	7.043047103899031	0.0	5.001850684753359	4.063009145833587	0.0	0.0	0.0	0.0	4.283306455585325	13.065362743464869	11.252327825318863	16.574265138519422	9.669192743270846	32.3023499959622	21.005579081804125	9.507239763079586	19.711473309433174	23.13657985821904	106.42826734780758	0.0	0.0	0.0	17.862086827604067	40.953395036448526	25.35963127096132	3.3001013131103125	17.710713210420984	0.0	0.0
3L_2752	0.0	7.817019214233229	0.0	0.0	0.0	6.133200856194839	3.7294785443099348	0.0	7.451287209865504	19.584802193497847	0.0	0.0	0.0	0.0	0.0	4.589219006709438	0.0	3.4197153428948575	10.17749552190197	0.0	13.320545609548166	0.0	4.730010973625459	0.0	0.0	0.0	13.103755536336713	15.17565824417634	4.0505180612600356	0.0	31.922364808785034	10.448993239501373	32.00292598180405	16.970437497878695	19.863971523010424	17.981083899737477	9.320098793047206	21.87915703983757	0.0	0.0	0.0	402.5764895330113	16.891321239147327	30.121518813040034	0.0	31.207479808760567	33.49634889797012	0.0	0.0
3L_2753	0.0	0.0	19.24853711117955	4.848625899420105	0.0	0.0	2.52288254468025	0.0	5.040576641967841	26.497085320614733	0.0	4.517936206740761	10.086339062373922	16.730241584688482	0.0	0.0	2.6757427861974485	4.62667369921069	3.4423881912315486	4.488975077210371	9.010957324106114	0.0	3.19971330568781	0.0	213.12872975277065	0.0	8.864305215757188	10.265886459295759	2.740056335558259	8.357989402069437	7.198180300020154	31.807964714364477	15.463598688686831	18.36800293888047	5.374957000343997	36.49102320829076	12.609545425887397	5.920242493132518	0.0	0.0	0.0	0.0	11.426482014717308	26.198127707139864	18.926489514724807	16.888753778858657	18.882745702287078	0.0	0.0
3L_2754	0.0	6.368055794357648	0.0	0.0	0.0	4.996350166203588	3.0381820490836535	4.516593512907069	6.070115908863279	0.0	7.462942757736459	5.440726010478838	0.0	5.756399533271125	2.430295480185072	0.0	3.222264040048875	0.0	12.436490986031332	21.623398246774872	0.0	8.290993990687555	0.0	12.520016376181418	0.0	0.0	0.0	12.362696798679663	0.0	5.032555602190571	8.66841075090975	21.280417164273754	11.173225971046447	41.47438680119115	19.4183806623998	7.324054244875359	15.185048800950584	7.129453769769975	81.98871835235472	0.0	0.0	0.0	9.173562892571157	21.032735349297646	6.512065881268108	33.04971592498019	22.73955208539884	0.0	0.0
3L_2755	0.0	9.706796504776715	0.0	0.0	0.0	0.0	3.087390756537318	4.589747696979349	3.0842160616719845	16.212973621491916	11.375727382968414	11.057696294842412	6.171605185135812	0.0	2.4696583943812307	7.598227029704888	6.548908558899574	2.830958112294483	4.212640617943826	10.98681362628573	11.027206323441193	0.0	0.0	9.542100063550388	0.0	0.0	5.423870018039792	6.2814662198450355	13.412633292234789	20.4562668029054	0.0	12.975054592542199	3.7847320125880186	25.28768251033634	46.04342289436849	7.442680198451624	19.288746752257268	10.867391739043496	0.0	0.0	0.0	0.0	4.661072447515158	14.248931686346815	9.926310380505257	20.667701085105975	4.6215718335531655	0.0	0.0
3L_2756	0.0	0.0	0.0	0.0	0.0	0.0	3.9257668887472996	0.0	0.0	0.0	4.8215961218938075	0.0	0.0	0.0	0.0	0.0	0.0	7.199400721883911	5.356576590474721	0.0	0.0	0.0	4.978958919605746	4.0444141383011685	0.0	69.97949600766975	0.0	0.0	17.054812889515937	26.011134065936925	0.0	16.498410378160067	19.249880289806946	53.59085525645903	20.909443708432025	9.463728368282883	4.905315154235372	23.030691620881655	0.0	0.0	0.0	0.0	11.853558764313913	0.0	21.036307404401555	22.99498512224463	29.38276219120186	0.0	0.0
3L_2757	14.61646398503274	5.045597060636977	0.0	0.0	0.0	3.9587545283203363	14.443443567299466	0.0	0.0	0.0	0.0	0.0	0.0	0.0	11.553565603648769	0.0	0.0	4.414599787834335	32.84598648321964	8.566425778773768	0.0	13.138394593287858	6.106094615157281	4.959987778590114	0.0	0.0	25.3739700282666	0.0	10.457838960783626	7.9748823106743005	0.0	6.74443904139939	17.70574817114376	4.381516136028551	20.514335417589812	0.0	0.0	16.946624910182887	129.92412431140215	0.0	0.0	0.0	7.268482478959561	16.664852049443503	25.79850234534185	12.085965052223454	7.206885169815835	0.0	0.0
3L_2758	0.0	0.0	0.0	0.0	0.0	0.0	0.0	0.0	44.32231185178618	0.0	0.0	0.0	0.0	0.0	0.0	0.0	0.0	0.0	0.0	0.0	0.0	0.0	0.0	0.0	0.0	0.0	0.0	0.0	0.0	73.49266543198989	0.0	0.0	0.0	0.0	0.0	0.0	0.0	0.0	0.0	0.0	0.0	0.0	0.0	0.0	0.0	111.37841931747305	66.41517453907869	0.0	0.0
3L_2759	0.0	0.0	6.610608704849542	0.0	0.0	4.274655142196403	5.198667061765363	3.8641966721538257	2.5966606943470696	0.0	0.0	18.619373458083135	5.1959928503138375	0.0	2.079252799713895	6.397093160867701	0.0	0.0	7.093405969810464	9.25000925000925	0.0	7.093405969810464	6.593348629902154	5.355784783144274	0.0	0.0	9.132920525325588	0.0	5.646176691453382	4.305630904096377	14.832613951556683	14.565263303547368	15.932192588344009	7.096728408203818	33.22700691121744	31.33067649196682	12.9916528630355	12.199287561606402	0.0	0.0	420.8754208754209	0.0	11.772739045466318	17.99467357662132	11.142868285725429	21.75066774549979	0.0	0.0	0.0
3L_2760	0.0	5.9863965125648475	7.263598909879076	0.0	0.0	0.0	11.424373787231321	12.737696022527038	0.0	0.0	0.0	0.0	0.0	13.528497238292573	0.0	0.0	0.0	7.856615715640793	0.0	0.0	5.100541881569498	7.794086470712941	14.489267799341029	11.769649134989637	0.0	50.91183089126252	15.052593762606547	5.81087912790326	6.203901137113039	14.192812192193385	0.0	4.001001850863456	7.002384311858187	18.194719892287257	15.212142453803764	13.770197437090854	7.13747854295513	3.3510806564901054	0.0	0.0	0.0	0.0	4.311880005553702	9.886085927222588	6.121775584277566	11.949589937871691	12.826015948723299	0.0	0.0
3L_2761	0.0	0.0	0.0	0.0	0.0	0.0	0.0	0.0	0.0	0.0	0.0	0.0	0.0	0.0	0.0	0.0	0.0	0.0	0.0	0.0	0.0	0.0	0.0	0.0	0.0	0.0	0.0	0.0	0.0	0.0	0.0	0.0	0.0	0.0	0.0	0.0	0.0	0.0	0.0	0.0	0.0	0.0	0.0	41.52616979220304	0.0	0.0	53.87524647925264	0.0	0.0
3L_2762	0.0	20.9873278514433	0.0	0.0	0.0	16.46657039211844	0.0	0.0	0.0	0.0	0.0	0.0	0.0	0.0	0.0	49.28499789306634	0.0	0.0	0.0	0.0	0.0	0.0	0.0	0.0	0.0	0.0	0.0	0.0	21.749863519606414	0.0	0.0	0.0	0.0	18.22506128176856	42.66502832957882	24.138030915989997	50.045666670837136	0.0	0.0	0.0	0.0	0.0	0.0	0.0	0.0	33.514647576723405	0.0	0.0	0.0
3L_2763	7.335680751173709	2.532273829962877	6.145072880564363	0.0	0.0	0.0	2.416281873778267	7.1841402918916195	2.4137972651676987	0.0	11.870633832493485	4.3270374937798834	0.0	13.734282830086322	5.7984796386387485	2.9732968212483684	0.0	6.646770666471695	3.296935169066835	8.598600147895922	0.0	6.59387033813367	0.0	7.467925261003988	0.0	0.0	0.0	9.832116608902982	15.745675843771405	12.007252380437786	6.894031836639021	6.769770267845961	5.924082877919462	15.392903871315324	12.86961535293633	11.64971632940738	15.095934664794772	17.010274205620195	0.0	0.0	0.0	0.0	10.943672915503903	30.666978912270135	10.358159251519412	14.153251406226621	18.084883207824245	0.0	0.0
3L_2764	0.0	0.0	0.0	0.0	0.0	0.0	0.0	0.0	8.56898029134533	0.0	0.0	30.721966205837177	17.146776406035666	0.0	13.723068478111706	0.0	0.0	0.0	11.704119850187267	0.0	0.0	0.0	0.0	0.0	0.0	0.0	0.0	0.0	0.0	0.0	0.0	24.032684450853164	31.545741324921135	31.225604996096802	0.0	0.0	10.718113612004288	10.064412238325282	0.0	0.0	0.0	0.0	12.950012950012951	9.897070467141726	36.77146534289392	0.0	0.0	0.0	0.0
3L_2765	0.0	0.0	0.0	0.0	0.0	0.0	23.93804833091958	0.0	0.0	0.0	0.0	10.716964955524595	0.0	5.6693841914891205	4.7871169109692	0.0	6.34711079516604	10.974900402778845	8.165665011758557	0.0	0.0	0.0	15.180035217681704	12.330760314681003	0.0	0.0	0.0	0.0	12.999337033811276	0.0	17.07475326981525	25.150483727637027	7.336218912772358	16.338979358422744	0.0	36.06670898493854	22.433261048381066	7.0216829569711265	0.0	0.0	0.0	0.0	27.104678267468962	13.809865768104734	25.65451070434459	25.03855938144743	8.958325868061777	0.0	0.0
3L_2766	0.0	2.4252442706029353	0.0	4.4474805911947	0.0	0.0	0.0	0.0	0.0	12.152440209994168	0.0	0.0	4.625928886520414	6.576893531493675	0.0	5.695253803290489	4.908736766045679	2.121945671400586	3.157586290518147	8.235170105673703	0.0	6.315172581036294	0.0	7.152284535044287	0.0	0.0	12.196391169162322	23.54137632302535	2.513361027220705	0.0	6.602647397500503	3.24181894570861	11.34738896579897	10.53021751217293	12.325665783162943	11.157327239945017	5.783154826621018	16.291314774267544	124.90007993605117	0.0	0.0	0.0	3.493708529679753	8.010218903262189	12.4004491938716	9.68217673922877	13.856403321102748	0.0	0.0
3L_2767	9.609471094710948	9.951555826237874	8.049818718082468	6.083146884881312	0.0	2.602649809824378	0.0	0.0	9.4859560420797	0.0	7.7750461448988695	0.0	6.327223766064821	0.0	2.5319314535261452	0.0	3.3570204697680164	0.0	0.0	5.631924451112643	11.305260111424644	0.0	4.0144004573205	3.260902174239134	0.0	0.0	5.560634268187167	6.439854974465975	3.4377090556819483	10.48603836421996	9.030927313678424	8.868149243857255	15.520659938460584	8.641772600395793	10.11523273127468	19.0758731408654	11.865070419192937	3.713805253994569	0.0	0.0	0.0	0.0	9.557205129160849	18.26027761465263	10.176604799693887	10.594421189689932	9.4762118653544	0.0	0.0
3L_2768	0.0	0.0	0.0	0.0	0.0	0.0	22.8741350717676	0.0	22.850614110254213	0.0	0.0	0.0	0.0	0.0	0.0	0.0	24.2600679281902	0.0	0.0	0.0	0.0	0.0	0.0	23.565453045834804	0.0	0.0	0.0	0.0	0.0	0.0	0.0	64.08715853560842	0.0	20.817069997397866	73.09941520467837	55.141990625861595	0.0	53.67686527106817	0.0	4040.40404040404	0.0	0.0	0.0	0.0	24.514310228595946	38.281175232079626	0.0	0.0	0.0
3L_2769	0.0	12.51448551698591	0.0	0.0	0.0	0.0	0.0	0.0	0.0	0.0	0.0	0.0	0.0	22.624920671371893	0.0	0.0	0.0	32.848309790219744	48.88031491957558	21.247121015102454	0.0	0.0	15.144814718336734	0.0	0.0	0.0	20.978170116177107	24.295137328263746	0.0	0.0	0.0	0.0	0.0	0.0	25.44063174176741	0.0	14.920807812534969	0.0	0.0	0.0	0.0	0.0	18.027860255238444	0.0	0.0	9.992186110461617	0.0	0.0	0.0
3L_2770	8.254094030639198	0.0	0.0	0.0	0.0	0.0	0.0	8.083580994046038	0.0	0.0	3.339203653355933	9.737548718173432	0.0	7.726894460666631	4.349625508117815	6.691095857642922	11.534105195653028	0.0	3.7097051823097518	9.675128534082576	0.0	0.0	6.89637099165677	2.80096510053504	0.0	0.0	4.776329276319246	11.063078910176097	14.7641704293155	0.0	0.0	0.0	9.9986501822254	9.897180664372994	14.480866720419645	29.493536982929143	16.985916976235004	19.139928186989444	0.0	0.0	0.0	0.0	12.313799952468733	9.410843550372482	14.568726364062565	6.825090671329568	12.209445715583405	0.0	0.0
3L_2771	0.0	15.67948621459572	19.024716912212345	0.0	0.0	0.0	14.961280206824737	0.0	14.945895856997668	0.0	0.0	13.396206194405744	0.0	7.0867302393614	5.9838961387115	0.0	0.0	13.718625503473556	20.414162529396393	13.310333077774937	26.718536251709985	0.0	0.0	7.7067251966756265	0.0	133.34755707275443	0.0	15.219773529769878	0.0	0.0	42.686883174538124	20.95873643969752	18.340547281930892	6.807908066009476	0.0	9.016677246234636	37.38876841396844	0.0	0.0	0.0	0.0	0.0	11.293615944778734	8.631166105065459	8.017034595107685	25.03855938144743	11.197907335077222	0.0	0.0
3L_2772	0.0	2.6861271204287487	0.0	4.925894838056281	0.0	4.215048397185696	2.5630878441970664	0.0	2.5604522782904375	0.0	3.14796440030019	4.589935190115115	0.0	0.0	2.0502592347776454	3.153945333296327	2.7183841054994	4.70040555099094	0.0	0.0	13.731837356456525	0.0	0.0	7.921653787817975	0.0	45.68880441536606	0.0	10.429486243507643	11.134890287925993	8.49118445230162	14.625784673347725	10.771621516816655	9.426018324179623	11.662950073243326	10.921227371216887	21.625656184196217	9.607870767732926	12.029177974093962	0.0	0.0	0.0	0.0	38.69525781876379	8.871875916760512	16.481234466436515	19.302634423546127	26.85713233353182	0.0	0.0
3L_2773	0.0	0.0	12.267108936834203	9.270100126351466	0.0	0.0	0.0	0.0	0.0	0.0	0.0	8.637853666121043	0.0	4.569513031565739	0.0	0.0	5.115759403788936	0.0	0.0	8.582482809286933	8.614036054909311	0.0	0.0	0.0	0.0	0.0	0.0	9.813687149467363	26.19360320777342	0.0	13.762219130310326	20.271242742050465	0.0	0.0	15.414590835100874	40.69757977307029	24.108221807694743	33.956779810657	0.0	0.0	0.0	0.0	7.28210662606164	16.696088885524937	20.677487540521415	4.036206385762847	14.440787716088337	0.0	0.0
3L_2774	6.590046393926613	2.2748811715820025	0.0	0.0	0.0	5.354586998027548	4.341358406704099	0.0	4.336894284949134	11.398999167873061	0.0	0.0	4.339125197647152	2.0563772267737845	1.7363646324055302	2.671076435790394	2.3021996135988165	3.9807736593799268	0.0	7.724596505701524	3.8764978787803606	0.0	13.765109961204415	4.472565951339377	0.0	0.0	15.253633606195416	4.416366169751866	11.787673818091204	3.595592235390479	0.0	9.122486716899132	2.66096510543409	5.926411745357891	6.936890940975382	7.849186771922517	8.136906158417426	2.54687783340159	0.0	0.0	0.0	0.0	16.385507739366872	5.009061392058234	2.3263263607904205	7.265511958851046	3.249329500857498	0.0	0.0
3L_2775	0.0	0.0	14.478988092480192	32.82476825713611	0.0	0.0	0.0	8.46361660493869	0.0	0.0	0.0	0.0	0.0	0.0	4.554115645391053	0.0	0.0	0.0	0.0	20.2599760121884	0.0	0.0	0.0	0.0	0.0	0.0	0.0	0.0	6.18331296962262	0.0	16.243681208010084	15.950896759415814	0.0	10.36247953410292	6.064663872069555	6.8622499396122	7.113792220356827	6.679919627207045	0.0	0.0	0.0	0.0	0.0	0.0	18.304379872015776	9.527947375241057	25.566903473008168	0.0	0.0
3L_2776	0.0	2.986568802780137	0.0	0.0	0.0	4.686498993105691	5.699535316885614	4.236494690401204	8.540511918284382	0.0	7.0001246022179195	5.103316645487902	0.0	2.699706757851962	11.397897407069525	0.0	6.044867423967657	7.839214573413461	15.553647641444872	0.0	0.0	0.0	0.0	2.935895313019286	0.0	0.0	0.0	0.0	0.0	18.881836522947566	24.392504671164644	7.9842805484562	17.467187887553234	18.154421509358606	12.142760000777136	20.609547991393452	17.80417543522307	3.3436585509386316	0.0	0.0	0.0	0.0	8.604659767450464	3.2880632781201746	18.32465050310328	28.615496435939917	4.265869460981798	0.0	0.0
3L_2777	0.0	0.0	0.0	0.0	0.0	0.0	0.0	0.0	0.0	0.0	0.0	0.0	0.0	0.0	0.0	0.0	0.0	0.0	0.0	0.0	0.0	0.0	0.0	0.0	0.0	0.0	0.0	0.0	0.0	0.0	0.0	0.0	0.0	0.0	0.0	0.0	0.0	0.0	0.0	0.0	0.0	0.0	0.0	0.0	0.0	0.0	0.0	0.0	0.0
3L_2778	0.0	6.167802467491056	0.0	0.0	0.0	0.0	11.770566932298935	8.749124540725644	5.879231760785818	0.0	7.228259023216445	5.269633997570699	0.0	0.0	2.3538710940157297	0.0	0.0	5.39646331983408	0.0	5.2358542924580656	0.0	8.030270909219393	0.0	0.0	0.0	0.0	0.0	17.960899122610076	9.58784721190197	4.87429913671288	8.395819217862273	0.0	3.6072888879269454	8.034032160230737	6.269246587022158	14.187476147305727	14.707531543059057	6.905257110343246	0.0	0.0	0.0	0.0	13.327629108075078	20.371328577307153	0.0	22.161057702962047	4.404894366228203	0.0	0.0
3L_2779	0.0	4.101705899483595	0.0	0.0	0.0	3.2181814378512845	3.9138253925077637	5.818334152748727	0.0	0.0	19.227718679248003	0.0	15.647248431363344	3.7077341480461166	3.1307380558429743	0.0	4.150962193036346	0.0	0.0	0.0	6.989487810333258	10.68056564275644	0.0	0.0	0.0	0.0	13.751469688322938	15.925785837994942	12.752201348757831	6.483003186396066	11.166758792426704	21.930966799257636	0.0	3.5618560832049577	4.169168167567206	23.58735340459859	14.671182130500165	9.184254514061093	0.0	0.0	0.0	0.0	0.0	9.031547194349864	25.166782363957815	13.100021942536753	17.576030980683942	0.0	0.0
3L_2780	0.0	0.0	0.0	0.0	0.0	0.0	13.040575315408049	6.462085651068054	0.0	0.0	0.0	0.0	0.0	0.0	3.477128837359385	5.348920801739041	0.0	0.0	0.0	0.0	0.0	0.0	5.513019546962106	4.4782322088790805	0.0	0.0	0.0	0.0	0.0	0.0	12.402270111521215	6.089362614236443	10.657345042203087	11.867839736692195	23.152264106211476	0.0	0.0	5.100208904556731	0.0	0.0	0.0	0.0	13.125013125013126	10.03081466264364	27.951282777537603	10.91207486556324	26.02756840044976	0.0	0.0
3L_2781	8.690211345939934	5.999714413593912	0.0	0.0	0.0	0.0	8.587342143183053	0.0	2.8595039904378186	0.0	3.5156354370427034	10.252046564795497	17.165849572227028	0.0	4.579444430960525	3.5223149217235954	6.07176338580956	10.498792376406902	3.905712964467386	0.0	5.11188902702349	0.0	0.0	2.948958251008249	0.0	0.0	0.0	0.0	3.108851459699026	0.0	0.0	12.029708568280224	10.52694371243197	13.025141127404115	21.34437874441387	13.800831914147786	14.306714498782142	10.075607357611517	0.0	0.0	0.0	0.0	8.642945239163259	19.816158888604125	9.203091993494027	9.580939296126713	8.569699940526283	0.0	0.0
3L_2782	0.0	7.274097448173874	8.826031851383744	0.0	0.0	2.853613345094025	3.4704520506727645	5.159210661405647	3.466883462445852	18.22456306610049	0.0	0.0	6.937333677425084	6.575415245692034	16.65645533418818	4.270480262480799	0.0	9.546609251237161	0.0	0.0	6.197691483876086	0.0	0.0	7.150676918830521	0.0	0.0	0.0	14.121650962213993	3.7691941500599113	5.74858340533434	0.0	0.0	17.017257626390364	6.316710383566446	33.27181743975583	12.549171838319817	13.00917363560871	20.359566227225788	0.0	0.0	0.0	0.0	0.0	12.012627674211132	7.438597169836934	20.328001008268853	10.38996661703726	0.0	0.0
3L_2783	0.0	7.139302789968138	0.0	0.0	0.0	2.800733680194864	13.624567547710681	10.127212985922668	6.805278854807675	0.0	0.0	0.0	0.0	0.0	2.7246330532319734	4.1913449564917435	7.225036775437187	0.0	9.295131581882673	6.060561983791633	0.0	0.0	4.319930604634767	3.509084669300352	0.0	0.0	5.9838460093132575	0.0	11.0980441916721	5.642057703580957	0.0	4.77154555609262	8.350957332871248	12.399313697986818	10.885088299836289	16.422167956080553	21.280172624760333	19.982287700182557	0.0	0.0	0.0	0.0	5.142295016550477	3.9300081272568073	0.0	11.400747090956871	10.197432490447556	0.0	0.0
3L_2784	16.613503455608722	0.0	0.0	0.0	0.0	4.499636991785688	2.736140558823876	0.0	2.733327046681126	0.0	0.0	0.0	0.0	0.0	6.566061472780721	10.100673411896372	11.607688003918756	2.5088820697474232	7.466743126116278	9.736851842115	9.77264909153454	7.466743126116278	0.0	8.45650228917517	0.0	0.0	0.0	11.133656766062389	5.943343885740402	4.532243056943556	15.613277843743877	11.498892081747925	10.062437424217267	19.920641145835283	20.40254810337913	13.191863786091291	3.4188560165882897	9.631016496005055	0.0	0.0	0.0	295.351172544155	12.392356889964546	18.94176165960139	20.52633631581	22.89543973210504	8.191557944213853	0.0	354.42140705298607
3L_2785	27.573529411764707	3.172790151659369	0.0	0.0	0.0	4.978715989146399	0.0	0.0	6.048691970361409	0.0	0.0	10.843046896177825	6.0518034374243515	2.8680414145180255	0.0	0.0	3.2108913434369377	2.7760042195264134	4.130865829477858	0.0	10.813148788927334	0.0	3.8396559668253722	0.0	0.0	0.0	5.318583129454313	6.159531875577456	3.2880676026699107	15.044380923724988	8.637816360024186	0.0	14.845054741139357	22.041603526656562	19.34984520123839	7.298204641658152	15.131454511064875	17.760727479397556	81.69934640522875	0.0	0.0	0.0	4.570592805886923	0.0	6.489082119334219	10.133252267315195	27.191153811293397	0.0	0.0
3L_2786	13.975849731663684	2.4122286483993416	0.0	0.0	0.0	0.0	0.0	0.0	11.496842966921283	12.087221389546972	2.8269733970495445	4.121909598278691	4.6011027923172625	0.0	3.682397623822461	2.832344467468258	0.0	2.1105577697651623	12.562561556551627	0.0	8.221088077449227	0.0	0.0	9.48520024206231	0.0	0.0	4.04364549198226	0.0	7.499617519506504	11.438035586016314	13.134425592165579	9.673262972168088	14.108113293792995	8.378963773550126	14.7114207701723	8.323086688831971	0.0	8.101941873428222	0.0	0.0	0.0	0.0	13.899835008958444	15.934460501659307	4.9335597508354985	9.63021514671055	20.673059695527176	0.0	0.0
3L_2787	0.0	0.0	12.63417493783986	0.0	0.0	0.0	0.0	0.0	4.962729898462546	0.0	0.0	0.0	0.0	0.0	19.86930764205363	0.0	0.0	0.0	0.0	0.0	0.0	27.113791158734976	0.0	0.0	0.0	0.0	17.454809498209137	0.0	0.0	0.0	0.0	13.918543118254727	18.269734358062433	13.563245413362509	10.58389216283953	11.975818427431332	6.2074017057939885	5.8288101766362646	0.0	0.0	0.0	0.0	0.0	17.19568227881767	5.324053862388116	12.470942703500842	14.872896228828434	0.0	0.0
3L_2788	0.0	0.0	0.0	25.36204316619747	0.0	0.0	0.0	0.0	0.0	0.0	0.0	0.0	0.0	0.0	0.0	0.0	0.0	0.0	0.0	0.0	0.0	0.0	0.0	0.0	0.0	0.0	0.0	0.0	14.332602370612433	0.0	0.0	0.0	16.1773032435493	12.009848075421846	0.0	15.906343449767768	0.0	15.483711135885049	0.0	0.0	0.0	0.0	39.84619369234753	15.226262257141116	14.142871285728429	22.08529340312286	19.754257042392638	0.0	0.0
3L_2789	39.690939881456394	0.0	0.0	8.375272510429308	0.0	7.166652990303877	0.0	0.0	4.3534192843414035	0.0	10.70467826554239	0.0	0.0	0.0	3.485961510104582	5.36250823815328	9.243887017515316	0.0	11.892416443882064	0.0	0.0	0.0	0.0	0.0	0.0	0.0	15.311754987421393	0.0	4.733035499186155	0.0	24.86754921598834	0.0	5.342208522425256	27.761968878832885	4.642215190813613	5.25272984369977	5.445273638613524	15.339493673992807	0.0	0.0	0.0	0.0	26.31670709570794	0.0	51.37418951378066	7.293195958694255	6.523421038554723	0.0	0.0
3L_2790	0.0	8.251519517319114	0.0	0.0	0.0	4.316071994670515	2.6245183024720604	0.0	0.0	0.0	0.0	9.399887671342329	0.0	4.972636822723757	0.0	3.22953708784244	0.0	9.626123759704035	3.5810667568140544	9.339631981141416	0.0	21.486400540884322	3.32861557552429	0.0	0.0	0.0	9.221408791506713	5.339726766181375	2.850441062997883	8.694695757379732	0.0	3.676596295388041	12.869246843415048	9.553984190544663	0.0	0.0	13.117528132998618	9.238114242215966	0.0	0.0	0.0	0.0	0.0	6.056340928388614	25.314369307958582	13.176845120680136	11.786068709637625	0.0	0.0
3L_2791	19.195331695331696	0.0	0.0	0.0	0.0	0.0	6.322703183228145	0.0	0.0	0.0	0.0	0.0	0.0	0.0	5.0576419452500145	0.0	20.117378195980816	0.0	17.254230737376805	0.0	0.0	17.254230737376805	8.018937522853971	6.5137923038241174	0.0	0.0	22.21521208862981	0.0	13.733943303535254	20.94631250641481	0.0	8.857254711616644	0.0	17.262312344279557	6.735204103625156	45.72585217746508	23.700988331213413	0.0	0.0	0.0	0.0	0.0	9.545464090918637	14.590275872936205	6.776068552130328	10.58140593024314	9.464570327436274	0.0	0.0
3L_2792	0.0	0.0	0.0	0.0	0.0	0.0	0.0	0.0	15.347427387484172	0.0	0.0	0.0	0.0	0.0	0.0	0.0	0.0	14.087185591626577	0.0	0.0	0.0	0.0	0.0	0.0	0.0	273.8600575106121	26.989824836036814	0.0	0.0	0.0	0.0	0.0	37.666556805875985	13.981614177356777	16.365540717465304	0.0	0.0	0.0	0.0	0.0	0.0	0.0	23.194053044799315	35.45219271811962	0.0	12.85561854808644	0.0	0.0	0.0
3L_2793	0.0	3.1915640578822058	15.489947024381175	11.705558384398833	0.0	0.0	0.0	9.054567350135592	0.0	0.0	0.0	5.453603468491806	0.0	0.0	7.308142976509193	0.0	6.45978140099739	2.7924302799969842	0.0	0.0	0.0	16.62123529020677	0.0	3.1374123877590723	0.0	0.0	0.0	6.195978809752471	16.53761811993742	0.0	17.377855398865226	17.064628012440114	14.932895301737815	8.314510206061279	3.2440568877815843	18.3534732112705	22.831484617287238	3.573164108281165	0.0	0.0	0.0	0.0	4.597637733732409	10.54125848571308	16.318697637378957	2.5483030849757147	0.0	0.0	0.0
3L_2794	0.0	0.0	0.0	0.0	0.0	0.0	0.0	0.0	0.0	0.0	0.0	0.0	88.69022278983965	0.0	0.0	0.0	0.0	0.0	0.0	0.0	0.0	0.0	56.27082020347529	0.0	0.0	0.0	0.0	0.0	0.0	73.49266543198989	0.0	0.0	0.0	40.37793749495276	47.26255293405928	0.0	0.0	0.0	0.0	0.0	0.0	0.0	0.0	0.0	0.0	0.0	0.0	0.0	0.0
3L_2795	0.0	0.0	0.0	0.0	0.0	12.319966785369548	0.0	0.0	14.967651163921975	0.0	9.201037140906523	0.0	0.0	0.0	0.0	9.218518528761317	0.0	0.0	0.0	0.0	0.0	0.0	0.0	0.0	0.0	0.0	0.0	0.0	16.272823652223725	0.0	21.374509187832775	10.494622030940246	0.0	27.27127073894917	15.960571005388289	9.02980195838345	9.360797914414226	17.579759368253768	0.0	0.0	0.0	0.0	11.31005497817725	0.0	8.028704223339282	18.80625420789938	0.0	0.0	0.0
3L_2796	0.0	0.0	0.0	0.0	0.0	0.0	0.0	0.0	0.0	0.0	0.0	0.0	0.0	0.0	0.0	0.0	0.0	0.0	42.560435818862786	0.0	0.0	0.0	0.0	0.0	0.0	0.0	0.0	0.0	0.0	103.33514169831305	0.0	43.69578991064211	38.23726221202562	0.0	0.0	0.0	0.0	0.0	0.0	0.0	0.0	0.0	0.0	0.0	33.42860485717629	0.0	0.0	0.0	0.0
3L_2797	0.0	5.372254240857497	0.0	0.0	0.0	0.0	5.126175688394133	0.0	2.5604522782904375	0.0	6.29592880060038	4.589935190115115	10.247077533487449	0.0	0.0	0.0	0.0	2.35020277549547	3.4972469671874302	0.0	9.154558237637685	6.9944939343748604	9.752114258371215	10.562205050423966	0.0	0.0	0.0	0.0	8.351167715944495	8.49118445230162	29.25156934669545	3.590540505605552	9.426018324179623	16.328130102540655	5.460613685608443	9.268138364655522	9.607870767732926	12.029177974093962	69.16777335104028	0.0	0.0	0.0	3.8695257818763795	2.9572919722535036	10.987489644291012	8.578948632687167	23.020399143027273	0.0	0.0
3L_2798	0.0	11.081136636509354	0.0	0.0	0.0	0.0	0.0	3.9296915310038907	0.0	0.0	3.246590917207387	0.0	0.0	7.51258922138774	2.1144943725904013	0.0	0.0	4.847670439850954	10.820449784456642	0.0	0.0	7.21363318963776	0.0	5.446560796417906	0.0	0.0	0.0	5.37812233614878	2.870937300739008	0.0	15.084014188023746	3.7030330432747554	19.442675701029977	28.86804776218502	5.631696086647024	12.744681962833958	9.908887776891483	9.304541360547256	0.0	0.0	0.0	0.0	7.981517996926318	3.049944674003614	8.498797845044818	6.6357969393050205	0.0	0.0	0.0
3L_2799	0.0	0.0	0.0	7.43140258062886	0.0	3.1794955603113744	0.0	0.0	3.8628010329129965	0.0	0.0	0.0	15.45915228192547	7.326326678708706	3.0931033384173645	0.0	4.101063323698569	0.0	5.27608708498299	0.0	0.0	10.55217416996598	9.808287218036265	0.0	0.0	0.0	13.586162764947156	0.0	0.0	0.0	0.0	5.416833459996956	52.14172119821676	7.038077760202134	4.1190504435393525	0.0	9.66321287333219	0.0	0.0	0.0	0.0	0.0	0.0	13.384467949553049	8.288083848886682	9.706909572371805	5.788249621737887	0.0	0.0
3L_2800	9.191176470588234	0.0	0.0	5.818351079304125	0.0	7.4680739837195995	3.0274590536162997	0.0	0.0	0.0	0.0	0.0	0.0	2.8680414145180255	0.0	0.0	6.421782686873875	2.7760042195264134	8.261731658955716	0.0	0.0	0.0	7.6793119336507445	0.0	0.0	0.0	0.0	0.0	3.2880676026699107	5.0147936412416625	8.637816360024186	0.0	7.422527370569679	11.020801763328281	3.224974200206398	21.894613924974458	7.565727255532438	3.5521454958795107	0.0	0.0	0.0	0.0	0.0	10.479251082855946	3.2445410596671094	12.666565334143993	4.531858968548899	0.0	0.0
3L_2801	0.0	3.4731122072253235	0.0	0.0	0.0	2.72498943385347	0.0	0.0	3.3106169831340617	0.0	0.0	5.934700490502996	6.624639950818673	0.0	5.301893809959449	4.077992420643287	3.5148198865697324	3.038768302121637	4.521875022609375	0.0	17.75500927995152	0.0	4.203100543208714	6.828366948245758	0.0	0.0	0.0	6.742565478739005	3.599301303630939	0.0	0.0	0.0	8.12511045072019	9.047985993717681	7.060471526530428	3.994509945530862	8.281864993177814	19.44187811653306	0.0	0.0	0.0	0.0	0.0	15.29489318811342	3.551654733698704	13.865525478457686	4.960824369950501	0.0	0.0
3L_2802	0.0	0.0	0.0	0.0	0.0	0.0	0.0	0.0	0.0	0.0	0.0	0.0	0.0	0.0	0.0	0.0	0.0	0.0	0.0	0.0	0.0	0.0	0.0	0.0	0.0	0.0	0.0	0.0	0.0	0.0	0.0	0.0	0.0	0.0	0.0	0.0	0.0	0.0	0.0	0.0	0.0	0.0	0.0	0.0	0.0	0.0	0.0	0.0	0.0
3L_2803	0.0	0.0	0.0	0.0	0.0	0.0	0.0	0.0	0.0	0.0	0.0	0.0	0.0	0.0	0.0	0.0	0.0	0.0	0.0	0.0	0.0	0.0	0.0	0.0	0.0	0.0	0.0	0.0	0.0	0.0	0.0	0.0	0.0	0.0	0.0	0.0	0.0	0.0	0.0	0.0	0.0	0.0	0.0	0.0	0.0	0.0	0.0	0.0	0.0
3L_2804	0.0	0.0	0.0	0.0	0.0	0.0	0.0	0.0	0.0	0.0	0.0	0.0	0.0	0.0	0.0	0.0	0.0	0.0	0.0	0.0	0.0	0.0	0.0	0.0	0.0	0.0	0.0	0.0	0.0	0.0	0.0	0.0	0.0	0.0	0.0	0.0	0.0	0.0	0.0	0.0	0.0	0.0	0.0	0.0	0.0	0.0	0.0	0.0	0.0
3L_2805	0.0	0.0	0.0	0.0	0.0	0.0	0.0	0.0	0.0	0.0	0.0	0.0	0.0	0.0	0.0	0.0	0.0	44.52082238863116	0.0	0.0	0.0	0.0	0.0	0.0	0.0	0.0	0.0	0.0	0.0	0.0	138.5310170947275	0.0	59.520266650794596	0.0	0.0	0.0	0.0	0.0	0.0	0.0	0.0	0.0	0.0	0.0	0.0	121.88581736629126	0.0	0.0	0.0
3L_2806	0.0	0.0	0.0	6.830937040619484	0.0	0.0	0.0	5.2839153389948725	10.652047323495577	0.0	0.0	19.095144741197135	0.0	0.0	2.8431771708794966	0.0	0.0	0.0	0.0	0.0	12.69499512512187	0.0	4.507883386466252	7.3235178664541865	0.0	0.0	12.48838580120488	0.0	0.0	5.887533971071013	0.0	9.95829466195573	8.714293183679871	6.469393300296298	3.786226616264418	12.852501268113459	13.323621893375496	12.511009688525903	0.0	0.0	0.0	0.0	0.0	12.302988149761815	7.618397515792938	8.922580553057232	10.64110531289106	0.0	0.0
3L_2807	0.0	0.0	0.0	0.0	0.0	4.853106182080779	5.90215641186664	0.0	0.0	0.0	0.0	0.0	0.0	0.0	4.72123915531366	0.0	0.0	0.0	0.0	0.0	0.0	0.0	0.0	0.0	0.0	0.0	10.368797385404052	0.0	0.0	0.0	16.839779600964583	8.268125384467831	0.0	26.85688503104656	0.0	0.0	7.374848815599281	6.925054292425653	0.0	0.0	0.0	0.0	0.0	6.809910871886509	25.301466979055448	0.0	0.0	0.0	0.0
3L_2808	0.0	4.775337102984442	0.0	0.0	150.05889811751112	0.0	0.0	3.3869452903340305	0.0	0.0	0.0	0.0	4.554256681549978	4.316662598212168	0.0	8.410520888790204	7.2490242813317325	8.356276535095004	6.217327941666542	4.053788914346684	4.0686925500611935	6.217327941666542	5.779030671627386	9.388626711487971	0.0	0.0	0.0	4.635327219336731	0.0	7.547719513156996	19.5010462311303	0.0	27.928943182754434	18.66072011718932	7.280818247477924	5.492230142018087	2.846776523772719	8.019451982729308	0.0	0.0	0.0	0.0	27.51662778223203	13.14351987668224	9.766657461592008	3.8128660589720744	17.052147513353535	0.0	0.0
3L_2809	0.0	0.0	0.0	0.0	0.0	0.0	0.0	0.0	0.0	0.0	0.0	0.0	0.0	0.0	0.0	0.0	0.0	0.0	0.0	0.0	0.0	0.0	0.0	0.0	0.0	0.0	0.0	0.0	0.0	0.0	0.0	0.0	0.0	0.0	0.0	0.0	0.0	0.0	0.0	0.0	0.0	0.0	0.0	282.77344191833504	0.0	0.0	0.0	0.0	0.0
3L_2810	0.0	0.0	0.0	0.0	0.0	0.0	6.112447020365452	0.0	0.0	32.09860692045965	0.0	0.0	0.0	0.0	4.889454327118185	7.521522837599792	0.0	11.209518226116161	8.340227921748646	0.0	0.0	33.360911686994584	15.504549034686777	6.297181633388162	0.0	0.0	21.47646394316469	0.0	0.0	20.249760546581538	34.879543496534716	25.688142524664897	22.47915058782979	5.56275623445905	0.0	0.0	0.0	7.171790193580961	0.0	0.0	0.0	0.0	9.228037731600677	7.052544275872965	13.101472212432512	25.573825496490247	9.149834022010841	0.0	0.0
3L_2811	0.0	0.0	17.475307390657	0.0	0.0	2.8250391126665146	0.0	5.107549673474349	0.0	0.0	4.219701278907063	12.305193406877372	0.0	0.0	5.496556132755023	4.227718444098147	3.6438686808029335	0.0	0.0	0.0	0.0	0.0	0.0	0.0	0.0	0.0	12.071550494088562	0.0	7.462903771079905	28.455104105843883	9.80259533514093	14.438862487161447	4.211714462606293	3.126729472239332	14.639402243927575	12.423512574251195	8.585938808014115	12.09341924498365	92.71621421154131	0.0	0.0	0.0	15.560763224314629	7.92822734350472	14.728223768849364	8.624764112701518	10.285928233021533	0.0	0.0
3L_2812	0.0	2.9931982562824238	0.0	0.0	0.0	0.0	0.0	4.24589867417568	0.0	0.0	0.0	5.114644762348031	0.0	13.528497238292573	2.2846395912505613	0.0	3.0291427768273	5.237743810427196	0.0	0.0	0.0	0.0	0.0	0.0	0.0	0.0	5.017531254202183	5.81087912790326	0.0	4.7309373973977955	24.44665007554015	16.004007403453823	7.002384311858187	7.797737096694539	6.084856981521506	6.885098718545427	14.27495708591026	0.0	154.14971019854485	0.0	0.0	0.0	4.311880005553702	3.295361975740863	9.182663376416349	9.559671950297355	0.0	0.0	0.0
3L_2813	0.0	8.310852477382015	20.167958760557926	0.0	0.0	0.0	0.0	0.0	0.0	0.0	0.0	0.0	0.0	0.0	0.0	9.758277703018528	0.0	0.0	0.0	0.0	28.32411855343062	0.0	0.0	0.0	0.0	0.0	0.0	0.0	0.0	26.27164619448637	67.87806384610685	0.0	0.0	28.86804776218502	0.0	0.0	0.0	0.0	0.0	0.0	0.0	0.0	23.944553990778953	9.149834022010841	0.0	13.271593878610041	0.0	0.0	0.0
3L_2814	13.68213660245184	0.0	0.0	0.0	0.0	7.411398582792363	0.0	0.0	0.0	0.0	5.535124794923626	8.070569055824127	0.0	0.0	0.0	0.0	0.0	4.132405580731088	0.0	0.0	0.0	0.0	5.715775081964214	18.57172306589433	0.0	0.0	7.91733040286544	0.0	9.789343125286951	0.0	0.0	12.62662930867942	0.0	8.202873466575342	4.800749685070821	10.864227575147861	0.0	5.287782261817136	0.0	0.0	0.0	0.0	13.607719387053887	10.399723783336315	0.0	15.084526142238031	0.0	0.0	0.0
3L_2815	0.0	0.0	0.0	6.683241104606091	0.0	0.0	0.0	5.169668520854444	6.947821857847565	0.0	8.542043940274029	6.227425582264293	0.0	3.294371895054489	0.0	0.0	3.688186002596483	0.0	0.0	0.0	0.0	0.0	13.231246912709056	3.582585767103265	0.0	0.0	0.0	0.0	11.330503225416585	0.0	0.0	9.74298018277831	4.262938016881235	6.3295145262358385	7.408724513987672	4.1915364496009655	4.345181194055792	4.080167123645385	0.0	0.0	0.0	0.0	10.5000105000105	0.0	3.7268377036716807	8.72965989245059	0.0	0.0	0.0
3L_2816	0.0	5.388354902918009	0.0	0.0	0.0	4.227680909864574	2.570769426147707	3.821732972459828	7.70437788432647	13.5000135000135	0.0	4.60369123963594	0.0	0.0	0.0	0.0	8.179593332431761	4.714492680514389	7.015456453658701	0.0	0.0	14.030912907317402	0.0	0.0	217.17413021760848	45.825733899128394	0.0	10.46074344503664	0.0	4.258316278776637	0.0	14.40520546504685	0.0	0.0	10.953958322379375	6.197276668740688	22.485553032176824	3.016307364133451	0.0	0.0	0.0	0.0	11.643368286724929	8.89846495547208	22.04083836736898	15.058154593038315	15.392927565500754	0.0	0.0
3L_2817	0.0	11.725528821349842	0.0	0.0	0.0	0.0	11.188435632929803	16.632846545357772	0.0	0.0	27.4830978947947	0.0	0.0	0.0	0.0	13.767657020128315	0.0	0.0	0.0	0.0	0.0	30.532486565705913	0.0	11.526580294158329	0.0	0.0	0.0	0.0	0.0	0.0	0.0	0.0	0.0	0.0	0.0	0.0	13.980148189570809	52.509976895610166	301.9323671497584	0.0	0.0	0.0	33.782642478294655	12.909222348445729	0.0	18.72448788525634	16.74817444898506	0.0	0.0
3L_2818	0.0	0.0	0.0	0.0	0.0	0.0	0.0	0.0	0.0	0.0	0.0	0.0	0.0	0.0	0.0	0.0	0.0	0.0	0.0	0.0	0.0	0.0	0.0	0.0	0.0	0.0	0.0	0.0	0.0	0.0	0.0	0.0	0.0	0.0	0.0	0.0	0.0	140.43365913942253	0.0	0.0	0.0	0.0	0.0	0.0	0.0	0.0	0.0	0.0	0.0
3L_2819	0.0	6.7253656581308325	0.0	6.166581567841031	0.0	2.6383470017297	0.0	0.0	3.205354223695261	0.0	0.0	5.746003654458324	0.0	0.0	7.699976078740982	0.0	0.0	2.942149110470638	0.0	0.0	17.190479683145078	17.51239877833506	12.208382438160474	0.0	0.0	0.0	5.636902319247089	6.528182162395059	0.0	15.94479274958384	9.154792900275009	0.0	7.866768410204772	2.9201002178394764	0.0	3.8675024597315644	0.0	3.764742732540629	0.0	0.0	0.0	0.0	9.688288990034625	7.404292120056154	10.316184167270738	5.369865603003688	14.409277269076922	0.0	0.0
3L_2820	0.0	2.986568802780137	14.495022409304644	0.0	0.0	4.686498993105691	0.0	0.0	0.0	0.0	0.0	10.206633290975804	0.0	2.699706757851962	2.2795794814139043	3.506712197817843	0.0	7.839214573413461	3.888411910361218	5.070603077247595	10.178490000651422	0.0	3.6142940994480246	2.935895313019286	0.0	0.0	0.0	0.0	3.0950802461455416	14.161377392210676	0.0	11.9764208226843	6.986875155021292	12.967443935256146	3.035690000194284	10.304773995696726	10.68250526113384	6.687317101877263	0.0	0.0	0.0	0.0	4.302329883725232	16.440316390600874	9.16232525155164	9.538498811979972	8.531738921963596	0.0	0.0
3L_2821	0.0	0.0	0.0	0.0	0.0	0.0	0.0	0.0	0.0	0.0	0.0	0.0	0.0	0.0	0.0	0.0	0.0	0.0	0.0	0.0	0.0	0.0	0.0	0.0	0.0	0.0	0.0	0.0	0.0	0.0	0.0	0.0	0.0	70.96728408203818	0.0	0.0	0.0	0.0	0.0	0.0	0.0	0.0	0.0	0.0	0.0	0.0	0.0	0.0	0.0
3L_2822	0.0	2.1854713362321423	0.0	4.007778296117104	0.0	0.0	0.0	0.0	2.083220492223338	0.0	5.12245746823564	0.0	4.168584215405753	3.951110538639095	8.340600776810193	0.0	8.846864317411336	0.0	0.0	11.131494113665914	0.0	5.690820024402236	5.289639500488763	0.0	0.0	0.0	0.0	0.0	9.059505550306076	0.0	5.949873505689269	8.763944896988592	15.338285895423567	5.693485513875025	8.88566635389121	7.540689560870457	10.422800919291042	9.787110766604812	0.0	0.0	0.0	0.0	6.296602730962536	9.624379708727773	6.704683713250511	12.214921189328487	3.1216208454348164	0.0	0.0
3L_2823	0.0	0.0	0.0	0.0	0.0	0.0	11.253674324667005	0.0	7.494734948698539	0.0	0.0	6.717631094570811	0.0	0.0	3.0006709500244253	0.0	3.978509682101162	6.879310748097526	10.236839519114227	0.0	0.0	0.0	0.0	3.864596891627428	0.0	0.0	0.0	15.26414604734938	12.222408727125762	12.427331180919573	0.0	10.50992031378418	0.0	0.0	3.995959285970027	13.564447402498752	23.436108481058938	17.60538583963606	0.0	0.0	0.0	0.0	11.326541938786837	0.0	12.060611810715935	9.416834286316963	22.461108590475593	0.0	0.0
3L_2824	0.0	3.189676675234139	0.0	0.0	0.0	2.5026070909369835	0.0	0.0	0.0	0.0	0.0	0.0	0.0	2.8833059755651353	2.4346070629411662	0.0	0.0	2.790778931516797	4.152851513963548	0.0	0.0	0.0	3.860091746660635	3.135557028570569	0.0	0.0	10.693780390387149	6.192314718203239	3.305567666788202	10.082967699717123	8.683789362531707	0.0	3.731016123586178	8.30959328695657	3.2421384626557526	0.0	0.0	14.284204241265924	0.0	0.0	0.0	0.0	4.594918846840787	14.04669965768193	3.26180946270496	15.280776630191452	9.111957713226646	0.0	0.0
3L_2825	8.176347462061749	0.0	6.8492963032978	0.0	0.0	0.0	2.6931870178690267	0.0	5.380835347783567	0.0	3.3077511856634128	0.0	5.383603267201151	5.102742443412501	0.0	0.0	2.856365925611091	2.4694961659837276	0.0	0.0	9.61923230830794	0.0	0.0	0.0	0.0	0.0	0.0	10.958874085276479	2.925020891961721	0.0	15.368171441173331	0.0	0.0	7.352968209441947	2.8688938463374556	3.246192540768932	6.730369615073337	6.3198820962796125	72.67864410721555	0.0	0.0	0.0	4.065938131872198	3.1074004606410446	11.545201049574228	4.507202735331196	4.031481029059722	0.0	697.7149834292692
3L_2826	0.0	0.0	0.0	0.0	0.0	1.9980682675988855	4.859943712131926	7.2248436363216015	0.0	25.521271980195493	0.0	0.0	0.0	0.0	1.9437774048316865	2.9901426955897192	2.5772026835896105	2.2281431412629384	0.0	0.0	0.0	0.0	6.163753676679068	2.503412150761488	0.0	43.31592033335933	0.0	0.0	5.2782954905938135	4.025094046322392	6.933091507101566	27.23250362702908	11.915294173719031	4.422890226076034	12.94253102065835	2.9289300969827337	0.0	5.70221656562339	0.0	0.0	0.0	0.0	3.6685589093521105	2.8037026819098374	2.6042114265505605	16.26678834224347	7.274938854138931	0.0	0.0
3L_2827	0.0	2.598142224383876	12.609831633528028	0.0	0.0	2.038491614053198	0.0	0.0	0.0	0.0	3.0448518862248464	4.439590492173002	0.0	0.0	5.949307143690046	6.101273823948964	2.629342622274949	0.0	0.0	0.0	0.0	0.0	3.144226947785709	2.5540592173953907	0.0	0.0	0.0	0.0	2.692540907774012	8.21305316966361	14.14671272836331	13.891725116100092	3.039088759626314	2.256185332087919	5.281749653517223	2.9881859081933664	3.0977206971110656	11.635158657023448	0.0	0.0	0.0	0.0	7.485556618504595	5.720849981006778	7.970693354673536	14.521399564192054	7.422119698008793	0.0	0.0
3L_2828	0.0	0.0	0.0	0.0	0.0	2.537115462094987	0.0	4.586996049679001	3.082367011275298	0.0	0.0	0.0	0.0	0.0	0.0	22.781015213161957	0.0	8.487782685602344	0.0	0.0	0.0	0.0	3.913318431416746	0.0	0.0	0.0	5.420618297405475	0.0	0.0	5.1110007134957	0.0	8.644850521889625	7.564925977199312	8.424174009738346	6.573688417686903	3.719109079981672	0.0	7.240584344118907	0.0	0.0	0.0	0.0	51.24105843530303	3.56009729033875	3.3067864516990926	2.5819137971276724	0.0	0.0	0.0
3L_2829	0.0	2.619593617202976	0.0	0.0	0.0	2.0553222878943367	0.0	0.0	0.0	0.0	0.0	0.0	0.0	2.3679797982907447	3.998951474923275	6.151648595686279	0.0	0.0	3.4106225886898294	0.0	0.0	0.0	0.0	5.150293283451027	0.0	0.0	0.0	0.0	5.429543394403932	4.140431855323373	0.0	17.508026554774034	0.0	2.2748133799973385	2.6626790385385513	6.02571534279692	9.369890481596753	11.731223590082893	0.0	0.0	0.0	0.0	7.547360631382001	14.42020951987624	5.35766857837211	12.549681049856117	0.0	0.0	0.0
3L_2830	0.0	5.136898340781836	0.0	0.0	0.0	0.0	0.0	0.0	0.0	0.0	6.020107157907411	8.777704630239192	0.0	4.643495623505375	0.0	0.0	5.198585984612186	0.0	0.0	8.721437292865865	0.0	0.0	0.0	0.0	0.0	0.0	0.0	0.0	10.647076046740663	0.0	13.985036011467729	0.0	6.008712633318312	4.460800713728114	10.442773600668337	5.908070424199456	0.0	5.751092707614447	0.0	0.0	0.0	0.0	14.8000148000148	0.0	0.0	0.0	0.0	0.0	0.0
3L_2831	10.199086161879896	0.0	0.0	0.0	0.0	0.0	3.359451952446286	0.0	3.3559975031378575	0.0	0.0	0.0	0.0	0.0	5.374569900043749	0.0	7.125999065068923	6.160844873622589	0.0	0.0	5.999462448164645	0.0	0.0	6.921967278476281	0.0	0.0	11.803644020982158	6.834989679165584	0.0	0.0	0.0	14.1184177583341	16.47297197123819	3.057337303795378	17.89313361733315	4.0492649774212985	16.79077850444536	11.825027434063644	0.0	0.0	0.0	0.0	0.0	7.7522745173433885	7.200678591950506	8.433352898712057	0.0	0.0	0.0
3L_2832	0.0	13.759549127094202	0.0	0.0	0.0	5.39784259027352	0.0	0.0	0.0	0.0	8.062643515054567	0.0	0.0	0.0	0.0	0.0	6.962391943677034	0.0	0.0	0.0	0.0	0.0	16.651569243885543	6.763044560347999	0.0	0.0	23.065283979776357	0.0	0.0	0.0	0.0	36.78472109824463	0.0	5.9742866701715815	13.985857500895094	0.0	16.405275936741255	15.404712609681553	0.0	0.0	0.0	0.0	0.0	0.0	7.035356889584294	5.493153333684895	19.653470016666144	0.0	0.0
3L_2833	0.0	2.2596327012236817	5.483454225220819	0.0	0.0	0.0	4.312258392247767	3.2053244285146945	0.0	0.0	0.0	0.0	12.930120457002177	4.085186765547251	3.4494516492949403	2.65317227870089	0.0	5.931135952905199	2.9419656095988103	0.0	0.0	0.0	0.0	0.0	0.0	0.0	3.787847222485267	0.0	4.683464536689441	7.142982145044681	12.303550743226742	15.102231535936212	7.929386173000704	19.622290529595812	11.483988563784829	5.197715915717997	5.38824312291795	5.059612352739982	0.0	0.0	0.0	0.0	16.27567609972302	7.463228672331423	4.621466109287044	5.41260856339626	0.0	0.0	0.0
3L_2834	0.0	2.711786454409717	0.0	0.0	0.0	0.0	2.587571840697692	0.0	2.5849110984450463	13.588248882366528	6.356070905784596	4.633780724862318	0.0	2.4513174483060047	0.0	3.1840735189839235	5.488703151174253	2.3726531790824046	3.5306545551092805	0.0	4.621003755951852	0.0	3.281757236602882	2.6657752314292766	0.0	0.0	4.545797546542148	0.0	2.810314190316163	12.858445233952983	0.0	3.624839283688259	0.0	9.419488686605368	5.512776410609227	6.237781745006967	0.0	6.072043582700018	0.0	0.0	0.0	0.0	19.53244788840566	8.956624857141835	5.546224033618991	4.330449686886835	3.873383733802477	0.0	0.0
3L_2835	0.0	0.0	0.0	6.924183993571587	0.0	0.0	0.0	2.678022194912347	0.0	0.0	0.0	0.0	0.0	1.706569970136732	1.4409942399137248	2.2167036154214297	3.8211517562777697	0.0	0.0	3.205288469551683	3.217072618336799	0.0	0.0	1.8558722209705396	0.0	0.0	6.329430395570411	0.0	5.869494145473064	5.96790282821899	5.139757722100495	7.570674135725532	2.2083123083598974	6.557704934427049	1.918955596902652	4.342648894231312	6.752749213023352	6.340896754982677	0.0	0.0	0.0	0.0	10.878554805751167	0.0	17.375386143824564	12.05917315676292	10.786363663329546	0.0	0.0
3L_2836	0.0	0.0	0.0	0.0	0.0	8.890564266332856	0.0	0.0	0.0	0.0	0.0	0.0	43.22716741017395	0.0	0.0	0.0	0.0	9.914300784022904	0.0	0.0	0.0	0.0	13.71305702437633	0.0	0.0	0.0	0.0	0.0	0.0	0.0	0.0	0.0	0.0	0.0	0.0	0.0	13.51022724202221	0.0	0.0	0.0	0.0	0.0	16.32354573531044	24.95059781632368	0.0	9.04754666724571	0.0	0.0	0.0
3L_2837	0.0	0.0	0.0	0.0	0.0	0.0	0.0	0.0	0.0	0.0	0.0	0.0	0.0	0.0	0.0	0.0	0.0	0.0	0.0	0.0	0.0	0.0	0.0	0.0	0.0	0.0	0.0	0.0	0.0	0.0	0.0	0.0	0.0	0.0	0.0	0.0	0.0	0.0	0.0	0.0	0.0	0.0	0.0	0.0	0.0	0.0	0.0	0.0	0.0
3L_2838	0.0	5.171374168572317	12.549381817451673	0.0	0.0	0.0	0.0	0.0	4.929422986392328	0.0	0.0	0.0	0.0	0.0	3.947191316810654	0.0	5.233475823435086	9.049294675349767	0.0	0.0	0.0	0.0	6.258307903742218	0.0	0.0	175.92160933088218	0.0	0.0	0.0	0.0	14.078895313558116	6.912565038596306	0.0	4.490738973551792	0.0	11.895443807113	0.0	5.789690645249443	0.0	0.0	0.0	0.0	7.44967187920208	22.773700020268592	10.576643914542831	0.0	14.773078133332938	0.0	0.0
3L_2839	0.0	0.0	0.0	0.0	0.0	0.0	0.0	0.0	0.0	0.0	0.0	0.0	17.29086696406958	0.0	0.0	0.0	0.0	3.9657203136091628	5.9012368992540845	15.390771693292702	0.0	0.0	0.0	0.0	0.0	0.0	0.0	8.799331250824938	0.0	14.327981832119038	0.0	12.117319891186467	10.603610529385257	15.744002519040405	4.607106000294855	0.0	0.0	10.148987131084318	0.0	0.0	0.0	0.0	0.0	0.0	4.635058656667301	10.857056000694854	19.422252722352425	0.0	0.0
3L_2840	0.0	0.0	0.0	0.0	0.0	0.0	0.0	0.0	0.0	0.0	0.0	0.0	0.0	0.0	0.0	0.0	0.0	0.0	0.0	0.0	0.0	0.0	0.0	0.0	0.0	0.0	0.0	0.0	0.0	0.0	0.0	0.0	0.0	0.0	0.0	0.0	0.0	0.0	0.0	0.0	0.0	0.0	0.0	0.0	0.0	0.0	0.0	0.0	0.0
3L_2841	0.0	6.831847065004341	0.0	0.0	0.0	2.6801194368425834	3.2594555992069094	0.0	0.0	0.0	0.0	0.0	19.546673547095757	3.087821662242333	2.6072961009711917	0.0	3.456944448285494	2.9887315853039285	0.0	0.0	0.0	0.0	0.0	3.357965126860565	0.0	0.0	0.0	0.0	3.5400347843817914	0.0	18.599477912654994	4.566057843733976	0.0	8.899000790527904	6.944212970678755	7.857471748460329	16.290989657257942	11.473047516773596	0.0	0.0	0.0	0.0	4.920840892975155	11.282284256399686	0.0	5.454885641049978	24.39569425754632	0.0	0.0
3L_2842	0.0	3.0301928414724313	0.0	11.113704308783161	0.0	0.0	0.0	8.59675214703885	0.0	0.0	0.0	0.0	0.0	2.739140676786879	0.0	3.557933836662374	0.0	2.6512399849409576	0.0	0.0	0.0	0.0	3.6670871593276035	0.0	0.0	0.0	5.079545685433895	17.648096946879228	6.280578566897582	0.0	0.0	8.1009048710741	3.54446531740687	18.419598452753732	3.080031539522965	3.4850977221401287	3.6128472849452655	3.392498507300657	0.0	0.0	0.0	0.0	4.365172904498747	13.344364674797832	3.0987189895697123	7.25836889934094	8.656359827565312	0.0	0.0
3L_2843	0.0	0.0	7.0713156324160416	0.0	0.0	0.0	0.0	4.1335004920932334	0.0	0.0	0.0	0.0	0.0	0.0	2.224160207149385	6.842919750685062	11.795819089881782	0.0	7.587760032536315	14.84199215155455	9.931038866113706	15.17552006507263	3.5264263336591752	2.86452022437214	0.0	0.0	0.0	0.0	0.0	0.0	7.9331646742523585	0.0	3.408507976760793	5.060876012333355	14.809443923152019	0.0	13.897067892388055	19.574221533209624	0.0	0.0	0.0	0.0	8.395470307950049	3.2081265695759242	14.89929714055669	2.326651655110188	4.1621611272464225	0.0	0.0
3L_2844	0.0	0.0	0.0	0.0	0.0	5.745972288899442	3.4940124855042156	0.0	3.4904196706090955	0.0	4.291318747999172	0.0	0.0	13.240109720789256	2.7949222969677607	0.0	0.0	3.203806634891312	0.0	0.0	0.0	0.0	8.862749685815523	0.0	0.0	0.0	12.276430848706495	0.0	3.794782705050135	0.0	0.0	4.894640417689034	0.0	3.1797968427797145	7.443932301902073	4.211455495865192	8.731660783710213	24.597341519328587	0.0	0.0	0.0	0.0	0.0	12.094179796914533	7.489096811180023	5.847430025266745	5.230251355419639	0.0	0.0
3L_2845	0.0	3.6493526778220082	4.427944937619112	0.0	0.0	5.726533952333477	3.4821924162027806	2.5883320063817914	1.7393058778102837	0.0	0.0	0.0	0.0	1.6494148865631408	0.0	2.142463541697911	0.0	4.78945247617886	0.0	0.0	0.0	14.254002523908714	2.2081918618413847	10.762300951243907	0.0	0.0	0.0	0.0	0.0	0.0	4.967621046022028	4.878082094219181	6.4030598088473205	3.1690397492655755	7.4187498516250034	0.0	13.053183018679105	8.171376648166671	0.0	0.0	0.0	0.0	2.628554725983684	4.017755264062947	11.19564235744402	1.4569121155646	18.243951869327436	0.0	0.0
3L_2846	0.0	2.3129259253091456	0.0	0.0	0.0	1.8147120886682844	0.0	6.561843405544233	0.0	0.0	0.0	3.952225498178024	4.411692042719297	2.0907677550088524	0.0	2.715747096594779	0.0	4.04734748987556	15.056757954786363	3.92689071934355	0.0	0.0	0.0	2.2736822192593618	0.0	0.0	7.75436648376701	0.0	0.0	7.31144870506932	31.484322066983527	15.458416241972444	2.7054666659452087	6.025524120173054	2.3509674701333094	7.9804553328594725	8.27298649297072	0.0	0.0	0.0	0.0	0.0	9.995721831056308	5.092832144326788	2.365231475743605	7.387019234320682	9.911012324013457	0.0	0.0
3L_2847	0.0	3.934167219417161	0.0	0.0	0.0	0.0	0.0	0.0	0.0	0.0	0.0	6.722530898432642	0.0	3.5562876766452547	0.0	0.0	0.0	10.326492720338956	0.0	0.0	0.0	0.0	0.0	3.867415707740942	0.0	0.0	0.0	7.637639816543891	4.077107895360211	6.218197804603083	10.710640271364783	0.0	0.0	3.4163681614985557	3.998873917104943	9.049560824813172	0.0	13.21367033478155	0.0	0.0	0.0	0.0	17.002205186012624	8.662643734916172	4.023136251957759	0.0	0.0	0.0	0.0
3L_2848	9.876738305941847	3.4094458014038738	0.0	0.0	0.0	2.675037035887762	0.0	0.0	3.24992931403742	0.0	0.0	5.8259101528136235	0.0	0.0	0.0	0.0	0.0	0.0	0.0	0.0	23.239384249274934	0.0	8.252105112014076	0.0	0.0	0.0	0.0	0.0	10.599965090781634	5.38884272446955	9.282103547434334	9.11479814823761	7.976167212369441	5.921416876630241	0.0	3.921285679778401	4.065024125918187	15.268387719330391	0.0	0.0	0.0	0.0	4.9115093362880975	3.7536297599778985	0.0	8.166812035920906	0.0	0.0	0.0
3L_2849	0.0	0.0	0.0	43.76635767618147	0.0	0.0	0.0	0.0	11.37475259913097	0.0	0.0	0.0	0.0	0.0	0.0	0.0	0.0	0.0	0.0	0.0	0.0	0.0	0.0	0.0	0.0	0.0	20.003520619629054	23.16638094796831	0.0	0.0	0.0	0.0	0.0	0.0	24.25865548827822	13.7244998792244	28.45516888142731	13.35983925441409	0.0	0.0	0.0	0.0	0.0	0.0	12.202919914677183	9.527947375241057	0.0	0.0	0.0
3L_2850	NA	NA	NA	NA	NA	NA	NA	NA	NA	NA	NA	NA	NA	NA	NA	NA	NA	NA	NA	NA	NA	NA	NA	NA	NA	NA	NA	NA	NA	NA	NA	NA	NA	NA	NA	NA	NA	NA	NA	NA	NA	NA	NA	NA	NA	NA	NA	NA	NA
3L_2851	NA	NA	NA	NA	NA	NA	NA	NA	NA	NA	NA	NA	NA	NA	NA	NA	NA	NA	NA	NA	NA	NA	NA	NA	NA	NA	NA	NA	NA	NA	NA	NA	NA	NA	NA	NA	NA	NA	NA	NA	NA	NA	NA	NA	NA	NA	NA	NA	NA
3L_2852	NA	NA	NA	NA	NA	NA	NA	NA	NA	NA	NA	NA	NA	NA	NA	NA	NA	NA	NA	NA	NA	NA	NA	NA	NA	NA	NA	NA	NA	NA	NA	NA	NA	NA	NA	NA	NA	NA	NA	NA	NA	NA	NA	NA	NA	NA	NA	NA	NA
3L_2853	NA	NA	NA	NA	NA	NA	NA	NA	NA	NA	NA	NA	NA	NA	NA	NA	NA	NA	NA	NA	NA	NA	NA	NA	NA	NA	NA	NA	NA	NA	NA	NA	NA	NA	NA	NA	NA	NA	NA	NA	NA	NA	NA	NA	NA	NA	NA	NA	NA
3L_2854	NA	NA	NA	NA	NA	NA	NA	NA	NA	NA	NA	NA	NA	NA	NA	NA	NA	NA	NA	NA	NA	NA	NA	NA	NA	NA	NA	NA	NA	NA	NA	NA	NA	NA	NA	NA	NA	NA	NA	NA	NA	NA	NA	NA	NA	NA	NA	NA	NA
3L_2855	NA	NA	NA	NA	NA	NA	NA	NA	NA	NA	NA	NA	NA	NA	NA	NA	NA	NA	NA	NA	NA	NA	NA	NA	NA	NA	NA	NA	NA	NA	NA	NA	NA	NA	NA	NA	NA	NA	NA	NA	NA	NA	NA	NA	NA	NA	NA	NA	NA
3L_2856	0.0	0.0	0.0	0.0	0.0	0.0	0.0	0.0	0.0	0.0	0.0	0.0	0.0	0.0	0.0	0.0	0.0	0.0	0.0	0.0	0.0	0.0	0.0	0.0	0.0	0.0	0.0	0.0	0.0	0.0	0.0	0.0	0.0	0.0	0.0	0.0	0.0	0.0	0.0	0.0	0.0	0.0	0.0	0.0	0.0	0.0	0.0	0.0	0.0
3L_2857	NA	NA	NA	NA	NA	NA	NA	NA	NA	NA	NA	NA	NA	NA	NA	NA	NA	NA	NA	NA	NA	NA	NA	NA	NA	NA	NA	NA	NA	NA	NA	NA	NA	NA	NA	NA	NA	NA	NA	NA	NA	NA	NA	NA	NA	NA	NA	NA	NA
3L_2858	NA	NA	NA	NA	NA	NA	NA	NA	NA	NA	NA	NA	NA	NA	NA	NA	NA	NA	NA	NA	NA	NA	NA	NA	NA	NA	NA	NA	NA	NA	NA	NA	NA	NA	NA	NA	NA	NA	NA	NA	NA	NA	NA	NA	NA	NA	NA	NA	NA
3L_2859	0.0	0.0	0.0	0.0	0.0	0.0	0.0	0.0	0.0	0.0	0.0	0.0	0.0	0.0	0.0	0.0	0.0	0.0	0.0	0.0	0.0	0.0	0.0	0.0	0.0	0.0	0.0	0.0	0.0	0.0	0.0	0.0	0.0	0.0	0.0	0.0	0.0	0.0	0.0	0.0	0.0	0.0	0.0	0.0	0.0	0.0	0.0	0.0	0.0
3L_2860	0.0	8.939905952189383	0.0	0.0	0.0	0.0	5.686939658726751	4.227132271195899	2.8405459529321537	0.0	0.0	0.0	0.0	0.0	4.549083473407196	3.498962557601671	3.0157543004656326	2.607296780770665	3.879818734868707	0.0	0.0	0.0	0.0	0.0	0.0	0.0	0.0	5.78519568424402	0.0	14.13008153057043	0.0	0.0	6.9714345469438985	12.938786600592596	9.086943879034603	17.13666835748461	17.764829191167326	6.672538500547149	0.0	0.0	0.0	0.0	17.171287889519935	22.965577879555386	6.094718012634352	9.517419256594383	8.51288425031285	0.0	0.0
3L_2861	0.0	0.0	0.0	0.0	0.0	3.550258884877885	0.0	0.0	0.0	0.0	0.0	0.0	17.261855442317785	0.0	3.453792402209322	0.0	4.5792913455057	7.918132840931046	11.78267099012141	0.0	15.421437031188313	0.0	0.0	13.34453087746518	0.0	0.0	0.0	8.78456727221617	9.378716316340348	0.0	12.319033399363352	0.0	5.292909618275358	0.0	4.599375956670199	15.61276999683581	0.0	10.131958629186524	0.0	0.0	0.0	0.0	19.55538868290546	9.963493758867509	4.627281712612489	18.06473243963489	6.463221683333161	0.0	0.0
3L_2862	0.0	0.0	0.0	0.0	0.0	0.0	6.223313653141124	0.0	0.0	0.0	0.0	0.0	0.0	0.0	4.9781385047563615	0.0	0.0	0.0	0.0	0.0	0.0	16.983003410187084	7.892884091418541	0.0	0.0	0.0	0.0	0.0	6.759026510929684	10.308523809082015	0.0	0.0	0.0	16.990957978529092	0.0	7.501177684896528	7.776140468201418	0.0	0.0	0.0	0.0	0.0	0.0	7.1804622494377695	6.6695523596542765	20.83014371757658	18.631584634904783	0.0	0.0
3L_2863	0.0	0.0	0.0	0.0	0.0	3.785249186739212	0.0	0.0	0.0	0.0	0.0	0.0	0.0	8.722129525367878	3.682397623822461	0.0	9.764785838716985	0.0	0.0	0.0	0.0	0.0	5.838475083723733	9.48520024206231	0.0	0.0	8.08729098396452	0.0	14.999235039013008	7.62535705734421	0.0	6.448841981445392	11.286490635034395	16.757927547100252	9.807613846781534	5.548724459221313	0.0	10.802589164570964	0.0	0.0	0.0	0.0	6.949917504479222	10.622973667772872	9.867119501670997	15.408344234736878	27.564079594036237	0.0	0.0
3L_2864	6.8651142355008785	2.3698344718018136	0.0	0.0	0.0	0.0	0.0	0.0	2.258957897542705	0.0	2.7772902090521883	4.049468304811578	0.0	4.284420390756277	1.8088403090656904	2.7825668845602043	0.0	0.0	9.256333800675343	0.0	0.0	6.170889200450228	2.867932839895928	6.988875573786685	0.0	0.0	3.9725796661126243	0.0	0.0	7.491343752294224	0.0	9.503258350513113	2.772033508341049	2.0579265155599824	7.226436037369346	5.451207333400201	8.47653976344803	7.959552736812613	0.0	0.0	0.0	0.0	10.241662262751893	10.436278172732926	7.270280933348973	9.460967077348327	6.769912343174981	0.0	0.0
3L_2865	28.35753176043557	0.0	11.877500213795004	0.0	0.0	0.0	0.0	0.0	0.0	0.0	5.736036765701253	8.363511671280538	9.335812925246278	0.0	0.0	0.0	14.859841970533923	0.0	0.0	8.309899416977457	8.340450517775167	0.0	0.0	0.0	0.0	0.0	24.614132450287656	9.502000171036002	5.072336592140516	0.0	13.325125056298653	0.0	17.17553974133637	8.500618419990053	9.95001114401248	11.258573403646876	11.671267091111746	0.0	0.0	0.0	0.0	0.0	0.0	21.554418440236063	0.0	11.724044138681371	13.982142008227092	0.0	0.0
3L_2866	0.0	0.0	5.353376374479383	0.0	0.0	0.0	0.0	3.1292881026030988	0.0	0.0	5.170644184705751	0.0	0.0	0.0	3.3676241664077806	5.180468081193476	2.2325215884837606	0.0	5.744353300705407	3.7454025184086537	0.0	0.0	0.0	6.505799920629241	0.0	0.0	0.0	0.0	2.286181973226523	3.4867685849124035	6.005843685906386	5.897591276282984	10.321714952939432	1.915681288104098	0.0	2.5372081576316687	5.260423858652412	4.939588828625904	0.0	0.0	0.0	0.0	3.177917288346736	12.143644744959175	2.255918119195946	10.568422610083331	12.60394314361248	0.0	0.0
3L_2867	0.0	3.691816056003373	0.0	0.0	0.0	5.793167133161449	0.0	0.0	7.038176830673782	0.0	0.0	0.0	0.0	0.0	5.635757075199879	0.0	0.0	12.920485073771124	9.613240123357098	0.0	0.0	9.613240123357098	8.935544344425917	7.258353094199633	0.0	0.0	0.0	0.0	3.825951351498185	11.670293210281761	10.050847236167773	4.93484280304993	0.0	9.617742811939467	3.7525367148192177	16.984186024392688	4.401689368379584	0.0	0.0	0.0	0.0	0.0	10.636560944569158	4.064505325314877	7.550608899978216	5.895458197958874	0.0	0.0	0.0
3L_2868	0.0	0.0	0.0	0.0	0.0	0.0	0.0	0.0	0.0	0.0	0.0	0.0	0.0	0.0	18.71327519742505	0.0	0.0	0.0	0.0	0.0	0.0	0.0	29.670068834559697	0.0	0.0	0.0	0.0	0.0	0.0	0.0	0.0	32.77184243298158	0.0	0.0	0.0	0.0	0.0	27.448397013614404	0.0	0.0	0.0	0.0	0.0	0.0	0.0	0.0	0.0	0.0	0.0
3L_2869	0.0	3.0681133434703796	0.0	0.0	0.0	2.4072290049911484	8.78273104291418	0.0	2.92456665233629	0.0	0.0	0.0	0.0	0.0	0.0	7.204917211898777	0.0	0.0	0.0	0.0	0.0	0.0	0.0	6.032112554394575	0.0	52.18607466783563	0.0	0.0	9.538762669861518	9.698690773732453	0.0	8.20228138254374	0.0	7.992902302755153	6.237151467975969	3.528711004214692	3.6580592532437834	6.869905964727154	0.0	0.0	0.0	0.0	8.83959928328529	0.0	9.412491128727112	0.0	4.382343712476182	0.0	0.0
3L_2870	0.0	2.243653601423015	0.0	4.114474556912235	0.0	3.5207226212765717	2.140882026267766	3.1826578248188753	0.0	22.485047443450107	5.258829048088837	0.0	0.0	2.0281490868055925	3.4250586883806258	0.0	2.270597039868051	0.0	2.9211613602796835	0.0	0.0	0.0	0.0	2.205585247634289	0.0	0.0	11.283183843684276	0.0	2.325172597561917	7.0924702080788915	18.324818401049644	8.997261233680467	10.497750856878914	5.8450591714823465	18.244446390518725	5.160960021139292	0.0	2.5119165320279406	0.0	0.0	0.0	0.0	22.624814638125788	2.4701506989538418	18.355140770163352	3.5828886968460547	6.409451120243866	0.0	0.0
3L_2871	0.0	0.0	0.0	0.0	0.0	5.303143597461703	0.0	0.0	0.0	0.0	0.0	0.0	0.0	0.0	0.0	7.9362433950614335	0.0	0.0	0.0	0.0	0.0	0.0	0.0	6.6443946557804905	0.0	0.0	0.0	13.121809760002098	7.004655293908331	0.0	0.0	9.034843778516224	7.906200833313568	23.477898493305865	20.61073736974014	0.0	0.0	7.567227246861114	0.0	0.0	0.0	0.0	0.0	0.0	6.911929575731939	16.190346667702848	19.308672297075507	0.0	0.0
3L_2872	0.0	0.0	5.584046602219324	4.219793871508965	0.0	1.8054217537433614	0.0	6.528250350567044	0.0	0.0	0.0	0.0	0.0	2.0800641658193872	0.0	0.0	0.0	10.06656820220756	2.995935115235648	0.0	0.0	0.0	0.0	2.2620422078979656	0.0	0.0	0.0	17.868949127101835	7.154072002396137	0.0	0.0	3.0758555184539027	2.69161615400351	1.9982255756887883	9.355727201963955	5.293066506322038	0.0	10.304858947090732	0.0	0.0	0.0	0.0	6.629699462463968	2.5333798124082914	9.412491128727112	12.861103026989209	3.2867577843571363	0.0	0.0
3L_2873	0.0	0.0	0.0	0.0	0.0	0.0	0.0	0.0	0.0	0.0	7.4806065275772555	0.0	0.0	5.770024147551058	9.744190635345591	0.0	0.0	0.0	0.0	0.0	0.0	16.62123529020677	0.0	6.2748247755181445	0.0	0.0	0.0	12.391957619504941	0.0	0.0	34.75571079773045	0.0	0.0	0.0	6.488113775563169	7.3413892845082005	7.61049487242908	7.14632821656233	0.0	0.0	0.0	0.0	0.0	0.0	19.58243716485475	20.386424679805717	9.117349404181216	0.0	0.0
3L_2874	0.0	0.0	0.0	0.0	0.0	6.407128827818984	0.0	23.16762879898433	11.676127573369866	0.0	4.785096529752295	0.0	0.0	0.0	0.0	4.794187910112812	0.0	0.0	10.632054368073216	0.0	0.0	0.0	0.0	0.0	0.0	0.0	6.844505162810244	0.0	16.92570756862634	12.907114595171578	0.0	16.37351703691737	9.552079129423507	3.5456780843410445	0.0	0.0	4.868181807117769	0.0	105.13920430650181	0.0	0.0	0.0	0.0	22.47631445982224	8.350824831845703	13.040521464372318	17.49620040847796	0.0	0.0
3L_2875	0.0	0.0	0.0	0.0	0.0	0.0	8.797744258372154	0.0	8.788697734713159	0.0	0.0	0.0	0.0	0.0	0.0	0.0	9.33079535699623	0.0	12.004225487371555	0.0	0.0	0.0	0.0	0.0	0.0	0.0	0.0	0.0	9.555068247074955	14.572904598480045	0.0	0.0	0.0	0.0	0.0	0.0	10.992937037953116	30.967422271770097	0.0	0.0	0.0	0.0	0.0	0.0	0.0	7.36176446770762	13.169504694928424	0.0	0.0
3L_2876	0.0	4.500411562637403	5.460577903880723	0.0	0.0	0.0	4.294268161157873	3.191952194770369	6.43477869187384	0.0	2.637093248144673	0.0	0.0	4.068143850380178	0.0	2.642103558305809	0.0	3.937594637626119	2.9296920776438715	0.0	0.0	5.859384155287743	2.7231602601598386	2.2120262558668466	0.0	0.0	0.0	0.0	2.3319628387729865	7.11318246984633	6.126110893634174	3.0078453630604707	5.264203808914666	1.954042865838348	11.436078724136165	0.0	8.04864601652387	2.519252124737242	0.0	379.2619562331703	0.0	0.0	6.483110362960175	4.954728644376333	6.903278850355554	8.98337966960567	3.214084374857375	0.0	0.0
3L_2877	0.0	0.0	0.0	0.0	0.0	5.356846317435999	0.0	3.2283162071158547	4.338724198149534	0.0	5.334272165234415	3.888856481751541	0.0	4.114489792979446	0.0	5.344406944522383	0.0	0.0	5.926136633006211	0.0	11.634400595681312	5.926136633006211	2.754183604895837	2.237226554984317	0.0	0.0	0.0	0.0	7.075588512074492	10.791328088747882	0.0	18.252671734825185	7.986263626562313	3.9526082273540255	9.253090532237767	7.8524986650752275	5.426892968103436	0.0	0.0	0.0	0.0	0.0	6.556968582285038	12.5279373001794	23.273079330945514	10.902866363566982	6.50140105192669	0.0	0.0
3L_2878	0.0	8.349447767524657	0.0	0.0	0.0	13.10188418196421	7.966997509516579	0.0	0.0	0.0	0.0	0.0	0.0	15.094954813252766	0.0	9.803594782134713	0.0	0.0	10.870699551257523	0.0	0.0	0.0	0.0	0.0	0.0	0.0	0.0	16.20929440941436	8.652809480710292	0.0	22.731095684274173	11.16068937346122	0.0	7.25052747587387	0.0	9.602900844287044	0.0	9.347751304946083	0.0	0.0	0.0	0.0	0.0	0.0	8.538265946492395	6.666613333759996	0.0	0.0	0.0
3L_2879	0.0	0.0	0.0	0.0	0.0	0.0	0.0	0.0	0.0	0.0	0.0	0.0	0.0	0.0	0.0	0.0	0.0	0.0	0.0	0.0	0.0	0.0	0.0	0.0	0.0	0.0	0.0	0.0	0.0	0.0	0.0	0.0	0.0	0.0	0.0	0.0	0.0	0.0	0.0	0.0	0.0	0.0	0.0	0.0	0.0	0.0	0.0	0.0	0.0
3L_2880	0.0	0.0	0.0	0.0	0.0	6.177968745656115	3.7567010154362843	0.0	3.752838083800874	0.0	0.0	0.0	0.0	0.0	9.015154474671924	4.622716955663521	7.968635450865393	6.889353537510807	0.0	6.684313253656319	0.0	0.0	0.0	3.870238638914475	0.0	0.0	0.0	0.0	4.080083886524707	0.0	10.718458256964317	5.262631631573685	9.210435423334637	10.256585582659532	0.0	4.5280831718317	14.082193066866948	4.407771783208153	0.0	0.0	0.0	0.0	5.671538518253846	4.334483416266449	8.052145695524214	9.430581489654653	5.623474632505932	0.0	0.0
3L_2881	0.0	0.0	0.0	0.0	0.0	0.0	0.0	0.0	0.0	0.0	0.0	0.0	8.566249661633139	0.0	0.0	0.0	0.0	0.0	5.8471872690361035	7.624903544970156	15.30587255718274	0.0	5.434983466780294	4.414843409919094	0.0	0.0	0.0	8.718737875505141	9.308434512137966	7.098375678693445	0.0	12.006336944639381	10.506491698558246	15.59980266249632	9.12981871831953	10.330514480282146	0.0	5.02801610574119	0.0	0.0	0.0	0.0	0.0	0.0	0.0	0.0	12.829575764418198	0.0	0.0
3L_2882	0.0	0.0	0.0	5.940658759649857	0.0	0.0	3.0910993340226485	0.0	3.0879208257100283	0.0	15.185855893820495	0.0	6.179018524697536	0.0	4.945249902022236	0.0	0.0	0.0	0.0	0.0	16.56067832538421	0.0	0.0	0.0	0.0	0.0	5.43038517722062	6.289011524613619	3.357186140864173	0.0	8.819392079303974	8.660426829136274	7.578556474455528	2.8131175672159277	3.292766450661188	11.177430532269243	3.862383283605148	14.507260884072478	0.0	0.0	0.0	0.0	0.0	3.5665118800510722	13.250978501943752	2.586565894059434	9.254246542382136	0.0	0.0
3L_2883	0.0	4.0615536579976865	0.0	0.0	0.0	0.0	0.0	5.76137756842212	0.0	0.0	0.0	0.0	15.494075065694878	0.0	3.100090770657765	0.0	0.0	0.0	10.57601191281982	6.895714727040028	6.921066619418852	0.0	4.9152222466891065	3.992640764542795	0.0	0.0	0.0	0.0	0.0	6.419540052794298	0.0	5.42907028257225	0.0	3.5269885161253915	12.385066582117945	4.671290621543245	4.842521210242901	0.0	0.0	0.0	0.0	0.0	0.0	8.943135964284693	4.153403464935307	0.0	23.20530194738894	0.0	0.0
3L_2884	0.0	0.0	0.0	0.0	0.0	0.0	0.0	0.0	0.0	16.135538523598225	3.7737985168971826	0.0	0.0	2.9108480027944137	2.4578630110050814	7.56193699016003	0.0	2.8174371183253153	4.192520543350662	0.0	0.0	0.0	3.8969642648376914	0.0	0.0	0.0	0.0	0.0	3.337143238530656	5.089641307528852	0.0	12.913084182547967	0.0	8.388968506414065	0.0	11.11069960371838	3.8393242789269086	7.210325185665874	82.91873963515755	0.0	0.0	0.0	9.277621217919727	21.27131563087177	3.292967045632291	0.0	0.0	0.0	0.0
3L_2885	0.0	0.0	0.0	0.0	0.0	2.322672113487618	2.8247422563928155	4.199291663482204	0.0	0.0	3.469326298464754	0.0	0.0	0.0	4.519122440651495	3.4759177987151615	8.98767609853369	0.0	0.0	0.0	0.0	0.0	0.0	0.0	0.0	0.0	0.0	0.0	3.0679006172002463	4.679006141663462	16.118866972602763	27.69958141975392	3.4627597502657665	0.0	0.0	10.214282017688411	3.52956540461173	9.942888051034855	0.0	0.0	0.0	0.0	8.52909744237955	9.777566872039028	0.0	4.72736796224913	12.685225433369585	0.0	0.0
3L_2886	0.0	0.0	0.0	0.0	0.0	0.0	0.0	0.0	4.455275714737606	0.0	0.0	0.0	8.915135046465684	0.0	0.0	0.0	0.0	0.0	0.0	7.9354498765244	0.0	0.0	0.0	4.594650723841275	0.0	0.0	0.0	0.0	0.0	0.0	0.0	12.495329870460916	0.0	0.0	14.252485633494484	0.0	5.572676054768261	5.232796657708118	0.0	0.0	0.0	0.0	0.0	15.437371612526091	4.779653207481878	7.463833992389874	0.0	0.0	0.0
3L_2887	0.0	5.692605021446889	0.0	0.0	0.0	0.0	2.715926327782433	0.0	2.713133601481371	0.0	13.342717711457059	4.863635810950476	5.4290584926762	2.5729131423116853	4.34503487433616	3.3420170075245514	0.0	2.490346793242693	3.705789926180665	0.0	0.0	0.0	3.4445462499224972	0.0	0.0	0.0	0.0	5.525701418723839	0.0	8.997518934153907	30.995858178450902	0.0	0.0	0.0	11.572466787020321	3.273601026601282	0.0	3.1866212891795085	0.0	0.0	0.0	0.0	4.100267952510697	12.534548348886618	11.642680319649786	0.0	8.131039838029686	0.0	0.0
3L_2888	0.0	0.0	0.0	8.843269409760406	0.0	0.0	2.3007064779381805	0.0	0.0	24.163636143966947	0.0	0.0	4.5990459739031735	0.0	0.0	0.0	0.0	0.0	0.0	0.0	0.0	0.0	0.0	0.0	0.0	0.0	0.0	0.0	2.4987549953235804	0.0	0.0	3.2229795866141924	5.6407226329765106	4.187609074130103	4.901614787975751	8.319366042122615	11.499093727675588	13.49720014080279	62.08712064769285	0.0	0.0	0.0	6.946810701839759	2.654556227217271	12.328385787738235	7.7007281423495	3.4439697123527617	0.0	0.0
3L_2889	0.0	2.667528811978698	0.0	0.0	0.0	4.185864085830305	0.0	0.0	0.0	0.0	0.0	0.0	0.0	0.0	6.108190717260403	3.1321079274278065	0.0	2.3339303527175583	0.0	0.0	0.0	0.0	0.0	0.0	0.0	0.0	0.0	0.0	2.7644485284564033	4.216196434278351	7.262259056400157	3.565680185586522	3.1202513674501615	4.632879079539584	5.422805282246169	15.339945463425888	3.180449143027978	14.932362371402494	0.0	0.0	0.0	0.0	3.842733813060222	2.936816162356595	5.455707024168237	4.2597746919969905	7.620336544543153	0.0	0.0
3L_2890	6.85908691834943	0.0	5.745831973486434	0.0	0.0	0.0	0.0	0.0	2.256974615806496	0.0	2.7748518506596933	4.045913020961875	4.516271221958472	0.0	0.0	2.7801238934411874	0.0	0.0	3.0827356936401933	0.0	0.0	6.165471387280387	2.8654149006159493	2.3275798662479508	0.0	0.0	3.9690918876524726	4.596665578789146	2.4537817930372468	0.0	12.892263223916697	3.1649716133695995	11.07839906055176	4.112239463928463	7.2200914929994	5.446421374371755	5.646065116068983	10.603419390685108	60.96966149643937	0.0	0.0	0.0	10.232670460940872	7.820336628996974	12.106496491295186	13.233724975971336	3.381984304887238	0.0	0.0
3L_2891	0.0	0.0	0.0	3.915754883142127	0.0	1.6753399013358825	4.0749646802436335	3.0289427596455165	0.0	0.0	0.0	3.6486895731398064	0.0	3.8603882855745395	4.889454327118185	0.0	2.1609324164064905	7.473012150744106	2.780075973916215	0.0	0.0	0.0	2.5840915057811293	0.0	0.0	0.0	0.0	4.145369829169309	0.0	0.0	11.626514498844905	2.8542380582960996	2.4976833986477542	0.0	4.340820380325319	4.911697502303586	7.63761064988429	11.952983655968268	0.0	0.0	0.0	0.0	3.076012577200226	4.701696183915309	10.917893510360424	1.7049216997660164	0.0	0.0	0.0
3L_2892	0.0	0.0	0.0	0.0	0.0	0.0	2.4959652721375893	0.0	0.0	0.0	3.0655249834155103	0.0	0.0	0.0	1.9965667038959805	6.142698573481111	2.6471946090411227	4.577310546260818	10.216981440512647	0.0	4.45740856963542	0.0	3.1655747544147106	2.57140006562213	0.0	0.0	8.769729699391206	0.0	2.7108219808626814	0.0	14.242762184326981	20.979064991045437	9.179168183779186	11.357518791014842	10.635220446849422	9.025422810973952	9.356258245202579	5.8570779272504065	0.0	0.0	0.0	0.0	11.304569985462324	2.8798459167240713	2.6749368581154642	6.265711271012063	0.0	0.0	0.0
3L_2893	0.0	0.0	0.0	0.0	0.0	0.0	0.0	0.0	2.51166984602208	0.0	3.0879885275050225	0.0	0.0	0.0	2.011197138951398	3.093855510141194	5.333185426324176	2.3054260738617014	0.0	0.0	0.0	0.0	6.377542885787135	0.0	0.0	0.0	0.0	5.1153904193852835	8.192059000301194	0.0	0.0	14.08853021056365	6.164287508533686	0.0	8.034864885712082	12.122079033530882	0.0	8.849996106001713	0.0	0.0	0.0	0.0	15.183210102604338	5.80189768469471	5.389076503599499	8.415500173148915	3.763634707637092	0.0	0.0
3L_2894	0.0	0.0	0.0	6.92176125599511	0.0	5.922895158536654	3.601595795064877	21.416681346017004	3.597892354658641	0.0	0.0	0.0	0.0	0.0	5.7619601727550895	8.863712007360425	0.0	0.0	0.0	6.4083339100833845	0.0	9.828512120521145	0.0	0.0	0.0	0.0	18.981647277968506	0.0	0.0	0.0	10.275918692820936	5.045350129640271	4.415079261710446	0.0	7.67313665549458	4.341129422959712	4.500257639749876	0.0	0.0	0.0	0.0	0.0	10.874748453474835	0.0	7.719691814463383	21.0961689959851	0.0	0.0	0.0
3L_2895	0.0	0.0	11.082984958172815	16.750545020858617	0.0	0.0	0.0	6.478500771265517	0.0	0.0	0.0	0.0	8.711317395107027	4.128425406164813	0.0	0.0	4.621943508757658	7.991883443175111	0.0	0.0	15.56507446331623	0.0	5.5270238303159465	13.468823713749781	0.0	0.0	0.0	0.0	0.0	14.437170516699114	0.0	12.209661871728954	5.342208522425256	0.0	9.284430381627226	0.0	21.781094554454096	10.226329115995206	0.0	0.0	0.0	0.0	13.15835354785397	5.0281475700974045	28.022285189334905	10.939793938041383	13.046842077109446	0.0	0.0
3L_2896	0.0	5.14424726544676	0.0	14.150496187148802	0.0	2.018077534942508	0.0	0.0	0.0	0.0	3.014359807249776	0.0	14.718263009472674	9.300277357521495	0.0	0.0	2.603011580277918	4.500912897658467	0.0	4.366957156656727	4.383012146203259	0.0	3.1127396965203307	0.0	0.0	0.0	0.0	0.0	2.665576978797734	8.130805140782858	14.005043216062104	6.8763045639064835	0.0	20.102320812937855	10.457713190941108	0.0	12.26679669471163	11.518640616109048	0.0	0.0	0.0	0.0	7.410593962811417	5.6635596378493425	13.15145398529825	10.26855558800419	7.347792319058777	340.6226582192247	0.0
3L_2897	0.0	0.0	0.0	0.0	0.0	0.0	0.0	0.0	0.0	0.0	0.0	0.0	12.306298856006457	0.0	14.77363831375662	0.0	0.0	0.0	0.0	10.953958322379375	0.0	0.0	0.0	12.684753433762754	0.0	0.0	0.0	0.0	6.686261871457953	0.0	0.0	0.0	15.093656136325903	5.602680322266172	19.673885671115592	7.420423379676351	0.0	0.0	0.0	0.0	0.0	0.0	18.588535334946815	7.103160622350521	0.0	0.0	0.0	0.0	0.0
3L_2898	0.0	0.0	0.0	0.0	0.0	5.488856797372812	0.0	4.961808956462111	0.0	17.527254881340482	0.0	0.0	0.0	6.323826724618215	0.0	0.0	0.0	6.120891275220368	0.0	5.938721892029285	5.96055542839704	0.0	8.466167501430782	0.0	0.0	0.0	17.590644591580414	6.790664194864899	7.249954506535471	5.528631121991457	28.56865333081929	4.6756195429675405	8.183071679616377	0.0	7.110838054929801	12.069015457994999	4.170472222569762	3.9161137114106155	0.0	0.0	0.0	0.0	0.0	3.851000181767209	10.730972376330909	8.378661894180851	9.992425741288104	0.0	0.0
3L_2899	0.0	0.0	0.0	0.0	0.0	0.0	7.733554306758392	0.0	3.8628010329129965	0.0	4.749145391286838	0.0	0.0	7.326326678708706	0.0	0.0	0.0	3.5456101977422265	0.0	0.0	6.905466920051266	21.10434833993196	0.0	0.0	0.0	0.0	0.0	0.0	4.199635555626483	0.0	11.032522773885136	0.0	0.0	3.519038880101067	12.357151330618056	4.66076179219341	4.831606436666095	18.14770050486903	0.0	0.0	0.0	0.0	11.675443681454201	4.4614893165176825	20.720209622216704	9.706909572371805	5.788249621737887	0.0	0.0
3L_2900	0.0	0.0	0.0	0.0	0.0	0.0	0.0	12.646461836139792	0.0	0.0	0.0	0.0	0.0	0.0	0.0	0.0	0.0	0.0	11.607391586962578	0.0	15.192027224112785	0.0	0.0	0.0	0.0	0.0	0.0	0.0	36.956792889513046	14.091155686133598	0.0	0.0	0.0	7.741885536222346	0.0	0.0	10.629534160665408	0.0	0.0	0.0	0.0	0.0	0.0	19.630552992677803	0.0	14.236800706145315	12.734149167823352	0.0	0.0
3L_2901	12.037750385208012	0.0	0.0	0.0	0.0	3.2603301932006468	0.0	5.8945372965058365	3.9610078388345134	0.0	0.0	0.0	7.92609078861433	3.75629461069387	6.343483117771204	0.0	0.0	3.635752829888215	0.0	7.055091800854513	7.081029638357655	0.0	0.0	0.0	0.0	0.0	0.0	0.0	12.919217853325536	0.0	0.0	11.109099129824266	9.721337850514988	14.43402388109251	0.0	4.779255736062735	24.772219442228707	0.0	0.0	0.0	0.0	0.0	5.986138497694738	9.149834022010841	21.246994612612045	3.3178984696525102	0.0	0.0	0.0
3L_2902	8.872799545712663	0.0	0.0	0.0	0.0	0.0	2.922589659936235	0.0	5.839168852705505	0.0	0.0	0.0	11.684345080773879	8.306082461125458	4.675662173121536	7.192643076955167	3.0996679635677427	8.039535218389954	3.9877750767247924	0.0	0.0	0.0	11.11995765520125	0.0	246.89529170678716	0.0	0.0	0.0	3.1741708827591415	4.841084151113473	8.338607502578714	8.18830816042697	14.33083081200279	7.979285774130357	9.339788995487014	0.0	7.303654931519106	3.429101273705377	0.0	0.0	0.0	0.0	8.824540340724328	3.372085338038067	6.264304147000667	9.782242393206037	8.749756100548698	0.0	0.0
3L_2903	0.0	3.740459956879978	0.0	0.0	0.0	2.934749369469098	3.569126484845846	5.305901117104422	0.0	0.0	0.0	6.391532497746986	0.0	3.3811861336204183	0.0	0.0	0.0	6.545363624403472	0.0	0.0	0.0	0.0	13.579920548411511	0.0	0.0	0.0	12.540348571528895	0.0	11.629087915129366	0.0	0.0	0.0	4.37527618930945	0.0	7.603961359709955	4.301993027329702	8.919373324830199	12.563066594303402	0.0	0.0	0.0	0.0	5.388354902918009	8.23611966752432	7.650096811975155	5.973137605560275	0.0	0.0	0.0
3L_2904	0.0	0.0	0.0	0.0	0.0	0.0	0.0	0.0	0.0	0.0	0.0	0.0	0.0	0.0	0.0	0.0	0.0	0.0	0.0	0.0	0.0	0.0	0.0	0.0	0.0	0.0	0.0	0.0	0.0	0.0	0.0	0.0	0.0	0.0	46.46149271483794	0.0	54.49888277290315	0.0	0.0	0.0	0.0	0.0	0.0	0.0	0.0	0.0	0.0	0.0	0.0
3L_2905	0.0	2.619593617202976	19.07091583623423	0.0	0.0	2.0553222878943367	0.0	7.431869267474089	0.0	0.0	0.0	0.0	0.0	2.3679797982907447	0.0	0.0	5.302103238312574	2.2919898849902394	3.4106225886898294	0.0	4.463903094020512	6.821245177379659	6.340374107433835	0.0	0.0	0.0	0.0	5.085577556329128	5.429543394403932	8.280863710646747	7.131757072385195	3.501605310954807	6.12836159784772	9.099253519989354	5.3253580770771025	9.03857301419538	6.246593654397836	8.79841769256217	0.0	0.0	0.0	0.0	7.547360631382001	8.652125711925743	5.35766857837211	2.091613508309353	3.7416999740326022	0.0	0.0
3L_2906	0.0	0.0	0.0	0.0	0.0	0.0	0.0	0.0	0.0	0.0	19.75347661188369	0.0	0.0	30.472940029254023	0.0	0.0	17.057860262008735	0.0	21.945224719101127	0.0	28.722426470588236	0.0	0.0	0.0	0.0	0.0	0.0	0.0	0.0	0.0	0.0	0.0	0.0	14.637002341920375	0.0	19.385856079404466	0.0	18.870772946859905	0.0	0.0	0.0	0.0	24.281274281274282	18.557007125890735	0.0	13.458225667527994	0.0	0.0	0.0
3L_2907	0.0	8.727739899386615	0.0	0.0	0.0	0.0	0.0	12.380435939910317	8.31939834111197	0.0	0.0	0.0	0.0	0.0	0.0	0.0	8.83254900298187	0.0	0.0	0.0	0.0	0.0	10.562160426542286	0.0	0.0	0.0	0.0	0.0	0.0	0.0	0.0	11.66635167517144	0.0	7.5790303388584475	0.0	0.0	0.0	9.771274017791535	0.0	0.0	0.0	0.0	12.57282810680869	0.0	8.92511294730435	20.90598161946096	37.39883614821907	0.0	0.0
3L_2908	0.0	0.0	0.0	14.335067876546397	0.0	0.0	7.4589570886198695	0.0	0.0	0.0	0.0	0.0	14.91024035307449	0.0	0.0	0.0	15.821783431428392	0.0	0.0	0.0	0.0	0.0	0.0	0.0	0.0	0.0	0.0	0.0	0.0	0.0	21.281576539190024	20.897986479002746	18.287386275316603	0.0	15.89117721840834	17.981083899737477	18.640197586094413	17.503325631870055	0.0	0.0	0.0	0.0	11.260880826098216	8.606148232297153	0.0	12.482991923504226	11.165449632656708	0.0	0.0
3L_2909	0.0	0.0	0.0	0.0	0.0	0.0	32.57392652625133	24.212371553368907	0.0	0.0	0.0	0.0	0.0	0.0	0.0	0.0	0.0	0.0	0.0	0.0	0.0	0.0	0.0	0.0	0.0	0.0	0.0	0.0	35.37794256037246	0.0	46.46926522797822	0.0	19.96565906640578	0.0	17.349544747945814	0.0	0.0	19.109643490491038	0.0	0.0	0.0	0.0	0.0	18.7919059502691	0.0	13.628582954458727	0.0	0.0	0.0
3L_2910	11.954858454475898	0.0	10.014541113697089	0.0	0.0	0.0	0.0	0.0	1.9668661724587597	0.0	0.0	0.0	15.743023479145217	3.730428771752597	3.149900951364584	4.845541108843936	0.0	1.8053585207325566	5.372970091899281	10.509765674264527	3.516134839551735	0.0	2.4970983716920934	0.0	0.0	0.0	0.0	4.005816445478835	2.1383760231594677	6.522684919748146	11.235109267055176	0.0	4.827198366476073	1.791828901841821	2.0973435885045437	2.3731728941887638	4.920327595411302	6.930352727232406	0.0	0.0	0.0	0.0	2.972458978579866	13.630242418404826	6.330206352066665	1.647525712933802	17.683611889517508	0.0	0.0
3L_2911	0.0	0.0	0.0	0.0	0.0	0.0	0.0	10.32538382033006	2.3128151933455685	0.0	0.0	0.0	9.256019652380926	4.386568065389693	3.703932112850663	2.848907885406669	0.0	0.0	0.0	0.0	4.134582307956921	0.0	0.0	2.385167312331458	0.0	0.0	0.0	4.710393247180241	0.0	3.8349748943368542	0.0	3.2432772538263372	0.0	6.320972671274656	9.864968313721777	8.371759710404087	8.678634503647196	5.432881100310544	0.0	0.0	0.0	0.0	24.46696103916077	8.013822240600588	12.406027443621428	25.184983705315542	3.465659130244322	0.0	0.0
3L_2912	0.0	3.075110181197793	0.0	0.0	0.0	2.4127186948542985	0.0	0.0	0.0	0.0	3.603826975942293	0.0	0.0	0.0	2.347161085195845	0.0	3.1120383602296435	5.3810800150455	0.0	10.441857648243053	0.0	16.01475920208064	3.721445349830749	3.022934398696027	0.0	0.0	0.0	0.0	0.0	9.720808654630362	0.0	12.33148004889843	7.1940117046570435	2.670376710042486	9.377062953849848	7.073516471390456	7.332802927254928	3.44278639851492	79.18408716584315	0.0	0.0	0.0	8.859758004569864	10.156628757614087	3.1446521102816916	2.4553205322742064	4.392337654807941	0.0	0.0
3L_2913	0.0	0.0	0.0	27.846837935858705	0.0	0.0	0.0	0.0	0.0	0.0	0.0	0.0	5.792829866903941	0.0	0.0	10.697841603478082	3.0734883354970695	0.0	0.0	0.0	0.0	0.0	3.675346364641404	0.0	0.0	0.0	5.090986103644331	0.0	3.1473620070601624	4.800196616053393	24.80454022304243	8.119150152315257	10.657345042203087	0.0	3.0869685474948634	3.4929470413341384	3.620984328379827	17.000696348522435	0.0	0.0	0.0	0.0	4.375004375004375	16.718024437739402	3.1056980863930668	12.124527628403596	4.337928066741626	0.0	0.0
3L_2914	0.0	0.0	0.0	0.0	0.0	5.939520829157108	3.611705537647515	5.369199586571632	7.215983403238172	0.0	8.871736864284605	0.0	0.0	6.84304618200792	5.778134096047033	0.0	0.0	0.0	0.0	0.0	6.449948400412796	9.856100926473486	0.0	0.0	0.0	0.0	0.0	0.0	0.0	11.965121670330984	0.0	0.0	13.282417399966793	13.147623156251283	19.236688211757464	4.353315049410125	0.0	8.475294516484448	0.0	0.0	0.0	0.0	16.357911094753202	8.334375130224611	7.741361124819771	9.066594133913595	0.0	0.0	0.0
3L_2915	0.0	0.0	0.0	0.0	0.0	0.0	0.0	0.0	0.0	0.0	0.0	11.392570904513166	0.0	0.0	5.088900548125477	0.0	26.98895072357377	0.0	8.680434993958416	0.0	0.0	17.360869987916832	0.0	0.0	0.0	0.0	11.1762562670857	0.0	6.909412762099936	0.0	0.0	0.0	7.798699956717214	5.7896671809821	27.107323314466637	15.3361531406908	0.0	7.464335405432841	0.0	0.0	0.0	0.0	0.0	7.340225315556286	6.817947838608266	26.617009972861297	9.523065817717091	0.0	0.0
3L_2916	0.0	5.875537317887721	0.0	0.0	0.0	4.6099222121725925	0.0	0.0	0.0	29.44120591179415	13.771486962533293	0.0	0.0	10.622375609326022	8.96932580268739	0.0	0.0	0.0	7.6497515360701085	0.0	0.0	0.0	0.0	17.327539004290298	0.0	0.0	9.849228017507988	11.406540510328623	6.089014079018353	0.0	0.0	0.0	6.872710528305259	10.204446077155819	23.888697779306657	13.515193780848431	28.021212057527553	0.0	0.0	0.0	0.0	0.0	42.320303758212255	6.46867350793577	18.02522810926172	9.382640988254812	0.0	0.0	0.0
3L_2917	0.0	0.0	0.0	0.0	0.0	0.0	0.0	0.0	0.0	0.0	0.0	0.0	0.0	0.0	0.0	0.0	0.0	0.0	0.0	0.0	0.0	0.0	0.0	0.0	0.0	0.0	0.0	0.0	0.0	0.0	0.0	0.0	0.0	0.0	0.0	0.0	0.0	0.0	0.0	0.0	0.0	0.0	0.0	0.0	0.0	0.0	0.0	0.0	0.0
3L_2918	0.0	0.0	0.0	0.0	0.0	0.0	0.0	0.0	0.0	0.0	0.0	0.0	0.0	0.0	0.0	0.0	0.0	0.0	0.0	0.0	0.0	0.0	0.0	0.0	0.0	0.0	0.0	0.0	0.0	0.0	0.0	0.0	0.0	0.0	0.0	0.0	0.0	0.0	0.0	0.0	0.0	0.0	0.0	0.0	0.0	0.0	0.0	0.0	0.0
3L_2919	0.0	0.0	0.0	0.0	0.0	0.0	0.0	0.0	0.0	0.0	0.0	0.0	0.0	0.0	0.0	0.0	0.0	0.0	0.0	0.0	0.0	0.0	0.0	0.0	0.0	0.0	0.0	0.0	0.0	0.0	0.0	0.0	0.0	0.0	577.1006463527239	326.4986287057594	0.0	0.0	0.0	0.0	0.0	0.0	0.0	0.0	0.0	0.0	0.0	0.0	0.0
3L_2920	0.0	15.77117911643546	0.0	0.0	0.0	0.0	0.0	0.0	0.0	0.0	0.0	40.423639744522596	15.041031935119003	0.0	0.0	18.517901255143347	0.0	0.0	0.0	0.0	0.0	0.0	9.543004595911013	7.751793765077239	0.0	0.0	26.437401520679334	0.0	0.0	0.0	0.0	42.16260429974239	0.0	13.695440787761752	8.015286754898943	18.138812705875523	0.0	8.828431788004632	0.0	0.0	0.0	0.0	0.0	8.681640760650636	8.063917838353929	0.0	11.263392173294045	0.0	0.0
3L_2921	0.0	4.943852665280411	0.0	0.0	0.0	0.0	0.0	0.0	0.0	0.0	0.0	0.0	28.289823584660127	0.0	0.0	0.0	0.0	0.0	0.0	8.393683920723333	0.0	0.0	5.982965301194439	0.0	0.0	0.0	8.287434757169875	9.597804022439666	5.123478390961365	7.814068918525049	13.459475538076184	26.433750083431526	0.0	0.0	10.05033206297136	0.0	0.0	11.069930967910484	0.0	0.0	0.0	0.0	0.0	16.328805536989098	5.055655180049576	3.9474172443711804	14.123116858905826	0.0	0.0
3L_2922	0.0	0.0	0.0	0.0	0.0	0.0	0.0	0.0	0.0	0.0	0.0	0.0	0.0	0.0	0.0	0.0	0.0	0.0	0.0	0.0	0.0	0.0	0.0	0.0	0.0	0.0	0.0	0.0	0.0	0.0	0.0	0.0	0.0	0.0	0.0	0.0	0.0	0.0	0.0	0.0	0.0	0.0	0.0	0.0	0.0	0.0	0.0	0.0	0.0
3L_2923	7.102272727272727	0.0	0.0	4.4959985612804605	0.0	0.0	0.0	0.0	0.0	0.0	0.0	4.189359028068705	0.0	0.0	0.0	2.878691922390466	0.0	2.145094169634047	0.0	4.162504162504162	4.177807486631016	6.3840653728294185	2.9670068834559697	2.4101031524149232	0.0	0.0	0.0	0.0	5.081559022308044	0.0	13.349352556401016	19.663105459788948	5.735589331803842	8.516074089844581	7.476076555023924	5.639521768554027	20.461853259280915	0.0	0.0	413.2231404958678	0.0	0.0	14.127286854559582	13.49600518246599	10.028581457152885	5.872680291284943	17.50945510575711	0.0	0.0
3L_2924	0.0	7.201259356236218	0.0	0.0	0.0	0.0	0.0	10.215099346948698	0.0	0.0	0.0	0.0	13.735735438746861	0.0	0.0	8.455436888196294	0.0	6.300677133771567	18.751593885480265	0.0	0.0	0.0	17.429679956216642	0.0	0.0	0.0	0.0	0.0	0.0	0.0	0.0	0.0	25.27028677563776	0.0	14.639402243927575	16.564683432334924	0.0	8.062279496655766	0.0	0.0	0.0	0.0	0.0	0.0	0.0	5.749842741801012	30.8577846990646	0.0	0.0
3L_2925	7.85175879396985	0.0	6.577389565629194	0.0	0.0	0.0	0.0	0.0	0.0	0.0	3.1764384501521516	0.0	5.169882333478091	2.450085630492786	4.137608586365339	0.0	2.7429725044436157	0.0	7.057760713680763	4.601763395733245	0.0	7.057760713680763	3.280108112363384	5.328871291771691	0.0	0.0	13.630539678501004	5.261911652503355	5.61780394426015	17.135978271579553	14.7580782030564	7.246035512820049	12.681705055244677	11.768444094006332	8.265009256810368	21.82126513460603	12.926368175281553	18.206976913553273	0.0	0.0	0.0	0.0	23.427159105551063	17.90424808126141	8.315155479548876	15.148957535307892	3.8714373098156427	0.0	0.0
3L_2926	0.0	0.0	0.0	0.0	0.0	0.0	15.739083764977705	0.0	0.0	0.0	9.665309657190797	14.092645048549162	0.0	0.0	6.294985540418214	0.0	0.0	0.0	10.737724633199328	14.002307580289232	0.0	0.0	0.0	0.0	0.0	0.0	0.0	16.01101557871816	0.0	13.03539631515417	0.0	0.0	9.647015695694536	14.323672016558165	16.76592091850421	0.0	9.833131754132372	0.0	0.0	0.0	0.0	0.0	0.0	27.239643487546036	16.867644652703632	26.340258187210754	0.0	0.0	0.0
3L_2927	7.415757000474609	0.0	0.0	4.6944455789354596	0.0	6.025498705421603	7.327973978852933	0.0	0.0	0.0	0.0	4.374271410418203	4.882802963275462	4.628068727746221	1.953925269783347	0.0	0.0	2.239775592403846	0.0	13.038693627208104	0.0	13.33169797838132	3.09796637095545	7.549445090621023	0.0	0.0	12.873646872433318	4.96972196890445	5.305851850535214	16.184431305383633	13.938574097808369	6.843669041533885	5.988750132875394	11.114951944505266	7.806060000499588	11.776884566510546	6.10428872064791	8.597979130985053	0.0	0.0	0.0	0.0	11.063133986722026	8.455019858023308	7.85342164418712	10.219820155692828	10.969378613953197	0.0	0.0
3L_2928	0.0	0.0	0.0	0.0	0.0	0.0	0.0	0.0	0.0	0.0	0.0	0.0	47.410441675674655	22.46852721050988	0.0	0.0	0.0	0.0	0.0	0.0	0.0	0.0	0.0	0.0	0.0	0.0	0.0	0.0	0.0	0.0	0.0	0.0	0.0	43.16903916511078	50.52954968065325	0.0	29.635337176048722	0.0	0.0	0.0	0.0	0.0	0.0	0.0	0.0	39.69246279823924	0.0	0.0	0.0
3L_2929	0.0	0.0	0.0	0.0	0.0	0.0	0.0	0.0	0.0	0.0	0.0	0.0	0.0	0.0	0.0	0.0	0.0	0.0	0.0	0.0	0.0	0.0	0.0	0.0	0.0	0.0	0.0	0.0	0.0	0.0	0.0	0.0	0.0	0.0	0.0	0.0	0.0	0.0	0.0	0.0	0.0	0.0	0.0	0.0	0.0	0.0	0.0	0.0	0.0
3L_2930	0.0	0.0	0.0	0.0	0.0	0.0	0.0	0.0	0.0	0.0	0.0	0.0	0.0	0.0	0.0	0.0	0.0	0.0	0.0	0.0	0.0	0.0	0.0	0.0	0.0	0.0	0.0	0.0	0.0	0.0	0.0	0.0	0.0	0.0	0.0	0.0	0.0	0.0	0.0	0.0	0.0	0.0	0.0	0.0	0.0	0.0	0.0	0.0	0.0
3L_2931	0.0	0.0	21.906284913141576	0.0	0.0	0.0	0.0	0.0	0.0	0.0	0.0	7.712627499373348	0.0	4.080058916050747	3.44512179366821	0.0	0.0	7.898254683171386	5.876545531474777	7.66318757950557	30.765444253015012	0.0	0.0	0.0	0.0	0.0	0.0	17.525027930513264	4.67758571091117	0.0	0.0	12.066619807959745	10.559243958132596	0.0	4.587829406151362	20.764766344466707	0.0	15.159784124674063	0.0	0.0	0.0	0.0	6.502098552307757	0.0	4.615665105802583	0.0	6.446996022203455	0.0	0.0
3L_2932	0.0	0.0	0.0	0.0	0.0	0.0	0.0	0.0	33.60384427978561	0.0	0.0	0.0	0.0	0.0	0.0	0.0	0.0	30.844491328071264	0.0	0.0	0.0	0.0	0.0	34.655078008580595	0.0	0.0	0.0	0.0	0.0	0.0	0.0	0.0	0.0	30.613338231467452	35.83304666895998	0.0	42.03181808629133	39.46828328755012	0.0	0.0	0.0	0.0	0.0	0.0	108.15136865557034	84.44376889429329	0.0	0.0	0.0
3L_2933	0.0	2.5611316513869555	6.215102201140596	4.696674660406939	0.0	4.018906543945336	0.0	0.0	0.0	0.0	0.0	8.752696924739936	0.0	0.0	3.909706119120144	0.0	0.0	0.0	0.0	0.0	13.092843975196917	0.0	0.0	0.0	0.0	0.0	0.0	0.0	2.6541856241874875	4.048029055133346	0.0	3.4234593234833564	11.983187587814298	6.672137819678803	0.0	8.836857472093204	3.0535936216536435	8.60206174215836	0.0	0.0	0.0	0.0	11.068387136763205	5.639356391533747	20.952401904782857	10.224672871816137	3.6581957485912286	0.0	0.0
3L_2934	0.0	0.0	0.0	4.489876003094423	0.0	3.8419506044252745	2.3362144308432637	0.0	2.3338121537935534	12.2682828084553	0.0	0.0	0.0	0.0	0.0	0.0	14.866587246053912	6.426519073801503	3.1876858420845933	12.470507250352917	0.0	0.0	5.925932949253866	0.0	0.0	0.0	0.0	4.75315669018687	2.537319529976781	3.8697908261964717	0.0	3.2727214413327044	5.727778724452317	12.75671561347577	7.465895788040232	14.079604960075873	5.838282494055899	2.7411018352225005	0.0	0.0	0.0	0.0	14.108048606459864	18.868677241032795	5.007462370798082	15.639154656773337	10.49136665438011	0.0	0.0
3L_2935	0.0	0.0	0.0	0.0	0.0	0.0	0.0	0.0	0.0	0.0	0.0	0.0	0.0	8.16695210164262	0.0	0.0	0.0	0.0	11.762934522801272	0.0	0.0	0.0	0.0	17.762904305905632	0.0	0.0	0.0	0.0	0.0	0.0	24.596797005093997	0.0	10.568087546037232	15.69125879200844	9.183343618678187	0.0	0.0	10.114987174196264	0.0	0.0	0.0	0.0	13.015088391972816	9.946804489589676	0.0	0.0	12.904791032718807	0.0	0.0
3L_2936	0.0	0.0	0.0	0.0	0.0	0.0	0.0	0.0	0.0	0.0	11.070249589847252	0.0	0.0	0.0	0.0	0.0	0.0	0.0	0.0	0.0	0.0	0.0	0.0	18.57172306589433	0.0	0.0	0.0	0.0	19.578686250573902	0.0	0.0	0.0	11.049296436049433	0.0	0.0	0.0	22.52493228442232	0.0	0.0	0.0	0.0	0.0	0.0	31.199171350008946	0.0	22.626789213357046	0.0	0.0	0.0
3L_2937	0.0	0.0	0.0	0.0	0.0	0.0	0.0	0.0	0.0	0.0	0.0	0.0	0.0	0.0	0.0	7.287827651621432	0.0	5.430618150972271	0.0	0.0	0.0	0.0	0.0	0.0	0.0	0.0	10.404593003535481	0.0	6.432353192794992	0.0	16.897914628355714	16.593337940750168	0.0	5.3899203100282165	0.0	35.69317575034194	7.400308592868323	6.9489612692694696	0.0	0.0	0.0	0.0	8.941320794025051	6.8334203455524	6.347203453894231	14.867545041227702	17.731093777981883	0.0	0.0
3L_2938	12.351778656126482	4.263828662309034	0.0	0.0	0.0	0.0	0.0	0.0	4.064338478108457	0.0	0.0	14.571683575891148	0.0	7.7085698097717685	13.017930572121776	0.0	0.0	0.0	0.0	7.239137673920283	0.0	0.0	5.160011971227774	0.0	0.0	0.0	0.0	0.0	4.418746975920039	0.0	0.0	0.0	14.962406952531765	7.405281817256157	4.333957423202274	4.903931972655675	5.083690250753022	4.7736342632372875	0.0	0.0	0.0	0.0	12.284597264834419	0.0	4.360252807457776	3.4044523427738795	18.27073576252916	0.0	0.0
3L_2939	0.0	0.0	0.0	16.679927208797658	0.0	7.136439444813557	0.0	0.0	0.0	0.0	0.0	0.0	0.0	24.666123463814383	0.0	0.0	0.0	0.0	0.0	30.885359721784678	15.499454419204444	0.0	0.0	0.0	0.0	0.0	15.24720290062788	17.658017181250717	0.0	0.0	0.0	36.47456324750058	0.0	0.0	9.245288600928966	10.461170228346424	0.0	0.0	0.0	0.0	0.0	0.0	0.0	10.013899292217598	0.0	7.262448926827921	0.0	0.0	0.0
3L_2940	0.0	0.0	0.0	24.91485348820406	0.0	0.0	0.0	19.27231589638432	0.0	0.0	0.0	0.0	0.0	0.0	0.0	0.0	0.0	0.0	0.0	0.0	0.0	0.0	0.0	0.0	0.0	0.0	0.0	0.0	14.079886459795588	21.47392743100964	0.0	0.0	0.0	11.798087530011385	0.0	15.625878955691258	48.595981112362004	0.0	0.0	0.0	0.0	0.0	0.0	0.0	0.0	0.0	0.0	0.0	0.0
3L_2941	0.0	4.805116488036461	11.660583728821466	0.0	0.0	0.0	2.292507969330828	0.0	2.2901506346579947	0.0	0.0	0.0	0.0	2.1717908261383716	1.833817614001564	0.0	0.0	4.204193472779424	0.0	4.079068667041941	0.0	6.256099697204775	2.90753458512389	11.808968675529691	0.0	40.86553196706238	4.027434886446474	0.0	4.979701491794074	0.0	19.6226563189859	3.2114945814057676	14.051555155866874	4.172686636449462	2.4420740046106357	5.526480129540694	2.8645292504243085	8.069461928278622	0.0	0.0	0.0	0.0	27.688223679314994	21.160774272730638	12.284453900744069	5.754965096136692	3.431697214491371	0.0	0.0
3L_2942	0.0	7.522654473948295	12.170158285078655	9.196835736696432	0.0	0.0	0.0	0.0	0.0	0.0	0.0	0.0	14.348766866975451	4.533398795611942	3.8279131040757894	0.0	7.612992027674748	0.0	0.0	0.0	4.272978368474307	0.0	3.0345956037206565	0.0	0.0	0.0	0.0	9.736126628062925	0.0	7.926684509633498	0.0	6.703677671088747	8.799369965110499	6.532553346463764	7.646382343585602	14.419976628101882	8.9691327297107	8.422102291485592	0.0	0.0	0.0	0.0	14.449107894017239	11.042756448693698	15.385550352675278	10.010767581610782	17.908322283898485	0.0	0.0
3L_2943	14.19164396003633	2.4494746856589136	0.0	0.0	0.0	0.0	0.0	0.0	2.334872013990553	0.0	5.741246608358566	0.0	4.672146159682742	0.0	5.608883574160098	0.0	4.95777954935767	2.1431458552202103	0.0	4.158723504772551	0.0	6.378266948330935	0.0	4.815828279121554	0.0	0.0	0.0	19.021261014498954	7.615415428527041	3.8715482243918378	0.0	6.548415381703858	8.595569843302762	4.254169617996839	14.938572589511926	0.0	2.920466924251849	13.711733294721093	0.0	0.0	0.0	0.0	7.057227765674631	8.090248338262992	7.5146046341063855	5.8673463400667	3.498710375355644	0.0	0.0
3L_2944	0.0	12.221472638567057	0.0	0.0	0.0	6.392611164311842	3.8872208392354306	0.0	0.0	0.0	0.0	13.922341180892978	0.0	0.0	0.0	0.0	0.0	0.0	0.0	0.0	13.883952372489782	0.0	0.0	8.00940624669612	0.0	0.0	0.0	0.0	12.665517200616728	6.43893443361845	0.0	0.0	0.0	3.5376440705547734	0.0	23.427016410156455	19.428604734750976	9.12182378095947	0.0	0.0	0.0	0.0	5.86858592900889	0.0	4.165951511657165	0.0	17.456556449848478	0.0	0.0
3L_2945	0.0	3.9000312782508515	0.0	7.15198614231165	0.0	3.0599483664312648	0.0	0.0	0.0	0.0	4.5705802717301385	6.664200912329105	0.0	0.0	0.0	0.0	0.0	0.0	0.0	13.242963351423223	6.645825358342903	0.0	9.439501292267726	0.0	0.0	0.0	0.0	0.0	4.041731688025198	0.0	0.0	5.213163655282681	0.0	6.773450107613189	3.9641765295378724	8.971039689673795	32.54958580652061	8.732678731735602	0.0	0.0	0.0	0.0	11.236453752722733	17.17495959590755	11.96468503564878	9.341935387438086	5.5706147841888125	0.0	0.0
3L_2946	0.0	7.368501718334601	0.0	0.0	0.0	17.34388766710836	0.0	10.452335260743956	0.0	0.0	0.0	0.0	0.0	6.660751918962628	0.0	0.0	0.0	0.0	0.0	0.0	0.0	19.18708172161847	0.0	0.0	0.0	0.0	0.0	0.0	0.0	11.646378675014791	0.0	39.39784336205436	8.619055006809054	0.0	14.979388361614419	0.0	8.785339026233022	24.748554684406432	0.0	0.0	0.0	0.0	31.844294139376107	0.0	0.0	0.0	0.0	0.0	0.0
3L_2947	0.0	3.722390102015823	0.0	6.826222798355427	0.0	2.9205718362832567	3.5518843279142236	10.560537489116047	0.0	0.0	0.0	0.0	7.100114453844996	0.0	5.682430011640458	4.370684768294703	0.0	3.2568717551379596	0.0	0.0	12.686233913855398	9.692852878001876	9.009544711667541	3.6592318394153427	0.0	0.0	0.0	0.0	7.715272497638162	0.0	0.0	14.92713319928768	4.354139589361095	6.464928570620456	0.0	8.562420904636895	0.0	0.0	0.0	0.0	0.0	0.0	5.362324202903913	12.29449747471022	0.0	11.888563736670692	5.316880777455576	0.0	0.0
3L_2948	7.53012048192771	5.198788682237038	0.0	0.0	0.0	4.0789480393006645	4.960655798696587	0.0	2.477777433642023	0.0	3.046319284724232	0.0	9.91620804204472	0.0	0.0	6.104214196876168	5.26121955069185	4.548633419946895	3.3843238121023416	8.826514850611236	17.71793054571226	0.0	3.145742237881028	0.0	0.0	0.0	8.71478681452755	5.046363464328517	0.0	4.10850563378835	0.0	6.94920996169248	6.08110676143058	2.2572726503202505	10.56859015007398	8.96887799336303	3.0992135745554568	5.820382981200163	66.93440428380187	0.0	0.0	0.0	7.48916411567014	14.309017542855509	5.316356435117192	16.603883233191162	0.0	0.0	0.0
3L_2949	0.0	0.0	0.0	0.0	0.0	0.0	0.0	0.0	6.109789869051929	0.0	0.0	5.476286311200923	0.0	0.0	0.0	0.0	0.0	0.0	0.0	10.882363823540295	5.461186257034008	8.345183493894664	7.756880741061359	0.0	0.0	0.0	5.3723061913679935	6.221749369270158	3.321280406737284	0.0	8.72506703032746	8.56780194326316	0.0	5.566061496630446	13.030198788712722	3.68596194023139	3.82107437148103	10.764077260240944	0.0	0.0	0.0	0.0	4.616760409986792	3.5283673679649654	3.2773142016839496	15.353412526235143	4.577635321766565	0.0	0.0
3L_2950	0.0	0.0	0.0	0.0	0.0	0.0	0.0	0.0	3.5336001201424043	0.0	8.688814454711727	0.0	7.070835631354915	0.0	2.829498655280764	4.35266132595122	0.0	3.2434413561477005	4.826441175334955	12.587641453620837	0.0	0.0	0.0	0.0	0.0	0.0	0.0	7.1967039096094	3.8417284704734356	11.718418130736532	20.184588057788478	4.955192670279003	8.672368749119213	6.438269071360165	15.072044372098633	4.263555976226413	0.0	0.0	0.0	0.0	0.0	0.0	10.680423051557073	4.081266172017207	11.372618147286778	5.919769365785509	0.0	0.0	0.0
3L_2951	0.0	0.0	17.10981076549293	0.0	0.0	0.0	0.0	0.0	0.0	0.0	0.0	0.0	0.0	0.0	0.0	0.0	0.0	0.0	0.0	11.970600205894321	0.0	0.0	0.0	6.931015601716119	0.0	0.0	0.0	0.0	0.0	11.143985869425917	19.195147466720414	0.0	16.49450526793262	0.0	7.166609333791996	0.0	0.0	0.0	0.0	0.0	0.0	0.0	0.0	0.0	7.210091243704689	0.0	50.353988539432216	0.0	0.0
3L_2952	0.0	2.09873278514433	0.0	0.0	0.0	0.0	0.0	0.0	2.000540145839377	0.0	7.3787305631939075	0.0	8.006276921106148	1.8971480173854645	0.0	0.0	0.0	1.8362673825661102	0.0	0.0	0.0	0.0	0.0	4.1262466422667945	0.0	0.0	3.518128918316083	0.0	2.1749863519606416	3.3171786731948742	0.0	2.8053717257805246	4.909843007769828	5.4675183845305675	8.533005665915763	2.4138030915989996	0.0	9.398672907385478	0.0	0.0	0.0	0.0	0.0	4.62120021812065	2.146194475266182	5.027197136508511	2.9977277223864314	0.0	0.0
3L_2953	0.0	0.0	0.0	0.0	0.0	4.768347707914861	0.0	0.0	2.8965567182012384	0.0	10.683570449244138	0.0	0.0	0.0	6.958175566366499	10.703868556494127	0.0	2.658708266588678	0.0	0.0	0.0	0.0	0.0	0.0	0.0	0.0	0.0	0.0	3.149135168754281	4.802900952175114	0.0	12.18558648212273	7.108899453503355	2.6387835207969124	9.266123054114159	13.979659595288856	7.246048639101491	6.804109682248078	0.0	0.0	0.0	0.0	4.377469166201561	3.3454886086112876	3.107447775455824	7.278815008916549	0.0	0.0	0.0
3L_2954	7.054176072234763	0.0	5.909257442709749	0.0	0.0	0.0	0.0	0.0	0.0	0.0	2.8537754021682984	0.0	0.0	2.201205600307288	0.0	0.0	0.0	2.1305675725484887	0.0	4.134315646730997	4.149515336608684	6.340832424480685	5.8938285721021515	2.393781912105116	0.0	0.0	4.081982537278705	14.182217862503398	5.047146658725823	11.546477458389381	6.629475310176575	13.019964488046858	2.8483739345301253	4.22920157960679	7.425448497089223	5.601330876216188	5.8066529726434055	5.45250324423943	0.0	0.0	0.0	0.0	0.0	5.361844045404094	0.0	5.832910447325903	3.4781761835364007	0.0	0.0
3L_2955	0.0	0.0	0.0	6.0981484801584545	0.0	0.0	0.0	9.43416696777383	0.0	0.0	0.0	0.0	12.685654554403698	0.0	0.0	0.0	3.3652991885590597	2.909498873732986	4.32951412460688	0.0	5.666569957206064	0.0	0.0	0.0	0.0	0.0	0.0	0.0	3.446186759888316	5.25594894581432	9.053198404464315	4.44500945453511	0.0	0.0	6.7601185454388135	15.298332787692797	3.964776921826494	14.891855346473905	0.0	0.0	0.0	0.0	0.0	3.661061825083253	0.0	7.965410999276741	18.99916213694976	0.0	0.0
3L_2956	0.0	0.0	0.0	0.0	0.0	0.0	0.0	0.0	0.0	0.0	0.0	0.0	0.0	4.117964868818111	3.477128837359385	0.0	0.0	7.971633738504904	0.0	0.0	0.0	0.0	0.0	0.0	0.0	0.0	0.0	8.8439224564879	4.721043010590244	0.0	0.0	0.0	5.328672521101543	11.867839736692195	4.630452821242295	10.478841124002415	10.86295298513948	0.0	0.0	0.0	0.0	0.0	6.562506562506563	0.0	9.317094259179202	3.6373582885210793	6.50689210011244	0.0	0.0
3L_2957	0.0	6.585767103566456	0.0	0.0	0.0	0.0	0.0	0.0	6.277641239080828	0.0	0.0	0.0	0.0	0.0	5.0267650102973285	0.0	0.0	5.762157720628697	0.0	0.0	22.44487538605186	0.0	0.0	6.474025562042529	0.0	0.0	11.03979404160236	12.785353099489225	6.8250487479106825	0.0	0.0	0.0	7.703477735023476	0.0	6.694085641454063	0.0	0.0	7.373195778992881	0.0	0.0	0.0	0.0	0.0	0.0	0.0	5.258403191219729	0.0	0.0	0.0
3L_2958	0.0	3.241432246286615	0.0	0.0	0.0	0.0	0.0	9.196044964981462	0.0	0.0	3.7987455022853256	11.077632045373981	0.0	2.9300903874282715	0.0	0.0	0.0	0.0	0.0	5.503310791772331	5.5235435520362	0.0	11.76817634063065	3.1864344563178078	0.0	0.0	0.0	0.0	6.718407361224578	0.0	8.824692194736247	0.0	3.7915554477068674	2.8148081426769953	0.0	7.456098492078642	3.864704427405392	0.0	83.46688034188035	0.0	0.0	0.0	0.0	7.137310433034899	9.944206372777801	0.0	4.629903994310774	0.0	0.0
3L_2959	7.233796296296297	2.497103360102282	0.0	4.579257793896765	0.0	0.0	0.0	0.0	2.3802723031514805	0.0	0.0	0.0	0.0	0.0	0.0	8.796003096193092	0.0	4.369636271476763	3.251144402829796	4.2395875729209065	0.0	0.0	9.065854366115463	0.0	0.0	0.0	16.743687629763578	0.0	0.0	3.946828328755013	13.59656278892696	6.675745680792545	20.446313821708145	6.505334374186833	5.076348278102665	5.743957356860583	2.977253781112302	5.591340132402934	0.0	0.0	0.0	0.0	0.0	2.7491862408727017	10.214295928581643	9.969056050020736	7.133481709752897	0.0	0.0
3L_2960	0.0	0.0	0.0	0.0	0.0	0.0	0.0	0.0	0.0	0.0	0.0	0.0	0.0	0.0	0.0	0.0	0.0	0.0	0.0	0.0	0.0	0.0	0.0	0.0	0.0	0.0	0.0	0.0	19.786601502792383	30.177519257029477	0.0	0.0	0.0	0.0	0.0	10.979599903379519	0.0	10.687871403531272	0.0	0.0	0.0	0.0	27.504452283213343	0.0	0.0	0.0	0.0	0.0	0.0
3L_2961	0.0	3.0945170727601417	0.0	11.349623447868057	0.0	7.283835784465472	5.905542617495937	0.0	2.9497350400500273	0.0	3.626570577052657	0.0	0.0	5.594573040367921	0.0	0.0	6.263356607966488	0.0	0.0	5.253877887268592	5.273193614795315	0.0	0.0	6.084024022160449	0.0	0.0	5.187373103885445	0.0	6.413901232976303	4.891078135462322	8.42472048883598	4.136434501007428	3.6197064056134405	10.748917382477382	9.436241205423197	3.559078568794853	3.6895399697088767	10.393541037857434	0.0	0.0	0.0	0.0	0.0	6.813817877550242	12.657991512183791	7.412447871960341	13.260172541365108	0.0	0.0
3L_2962	0.0	0.0	0.0	0.0	0.0	0.0	4.328578966482515	6.434911195008053	8.648255971080232	0.0	15.948980275364462	0.0	0.0	0.0	0.0	5.326427442606413	0.0	0.0	0.0	0.0	7.730173650620888	0.0	5.4898361174122225	0.0	0.0	0.0	7.604366122853097	0.0	0.0	14.340032279412661	0.0	0.0	5.306264310331562	7.878621950234684	9.221961548109128	5.217387674860747	5.408635969051784	0.0	0.0	0.0	0.0	0.0	6.534909814977099	0.0	0.0	14.488249667313566	6.47952922332475	0.0	0.0
3L_2963	0.0	7.579030338858446	0.0	0.0	0.0	1.9821585905266694	2.41062313402703	0.0	0.0	0.0	0.0	0.0	0.0	4.567372744431516	1.9283000203435652	0.0	2.5566816317764847	2.2104014862739594	0.0	0.0	0.0	0.0	0.0	4.9669573164523015	0.0	0.0	4.234937386450741	9.809090574690094	0.0	0.0	0.0	6.753916004923605	2.955104573763104	2.1938364165875974	2.567895147705329	2.905608405343995	3.012116237565608	19.798843747525144	0.0	0.0	0.0	0.0	3.6393479016429837	2.781378117229525	2.583475316830954	8.068631781937157	14.43402388109251	0.0	0.0
3L_2964	0.0	0.0	0.0	0.0	0.0	2.695483178837222	0.0	0.0	3.2747695380937563	0.0	4.02618631579795	0.0	0.0	6.211045101504005	0.0	0.0	0.0	3.005864441525416	0.0	0.0	5.854252529037092	0.0	0.0	0.0	0.0	0.0	5.758975363103397	0.0	0.0	0.0	0.0	4.592232697615254	8.037131547750608	2.9833380569519234	0.0	3.9512572900697003	8.192188748028753	0.0	0.0	0.0	0.0	0.0	0.0	7.56463984749686	14.052789303016782	2.7430778430630305	9.814216874564494	0.0	0.0
3L_2965	0.0	0.0	9.92343080788635	0.0	0.0	3.208421979358938	3.9019563238420845	0.0	3.897944029421682	0.0	0.0	0.0	0.0	0.0	0.0	0.0	0.0	3.577867455037834	0.0	0.0	0.0	0.0	9.89752106687359	0.0	0.0	0.0	6.854883487545362	0.0	0.0	0.0	0.0	10.932229469683014	4.783281474590013	7.102108793653556	0.0	0.0	0.0	4.578201169821963	0.0	0.0	0.0	0.0	0.0	0.0	0.0	9.79522110752606	5.840909967045586	0.0	0.0
3L_2966	7.843875502008031	0.0	0.0	0.0	0.0	0.0	0.0	0.0	0.0	0.0	3.1732492549210747	9.253604278866618	5.164691688564959	0.0	4.133454360877019	0.0	5.480437031970677	4.738159812444681	0.0	0.0	0.0	0.0	6.553629662252141	2.661760509695196	0.0	0.0	4.538951465899765	0.0	0.0	8.559386737059063	7.371630427731484	3.6193801883814998	0.0	0.0	5.504474036496864	3.1141937476954964	6.456694946990535	0.0	0.0	0.0	0.0	0.0	11.701818930734595	17.886271928569386	2.768935643290204	0.0	3.867550324564823	0.0	0.0
3L_2967	0.0	3.9485675386683217	0.0	0.0	0.0	0.0	0.0	0.0	0.0	0.0	0.0	0.0	0.0	0.0	0.0	0.0	3.995984834438356	3.4547636699816278	0.0	13.407773290642984	0.0	0.0	0.0	0.0	0.0	0.0	0.0	22.996788115259903	4.0920314235277075	6.240958411501338	0.0	0.0	0.0	3.4288731694103367	12.040533251136628	0.0	0.0	0.0	0.0	0.0	0.0	0.0	5.688146244515205	0.0	0.0	3.1527322207971875	5.639941615324399	0.0	0.0
3L_2968	0.0	0.0	0.0	10.181365758947004	0.0	0.0	0.0	0.0	5.292216340511785	0.0	0.0	0.0	0.0	2.509351726546909	4.237694846560486	0.0	0.0	0.0	7.2284836954321765	0.0	0.0	0.0	3.359451952446286	0.0	0.0	0.0	0.0	5.389194126856241	0.0	0.0	7.557533614020132	7.421312748590786	12.988467864095167	14.463738804162181	2.821644951287122	15.963648855917214	13.239049237678996	3.1078987869249457	0.0	0.0	0.0	0.0	0.0	3.056223510182726	5.677529389021192	6.649457869699883	11.895255141327528	0.0	0.0
3L_2969	0.0	0.0	0.0	0.0	0.0	0.0	4.490995105713534	0.0	0.0	0.0	0.0	0.0	0.0	2.1272558484645043	0.0	0.0	7.14465351288324	0.0	0.0	3.995422843590383	0.0	6.127811439888621	0.0	4.626725074444006	0.0	0.0	0.0	4.568588214869841	2.4387935970937384	0.0	12.813514670192948	3.1456393260279003	5.505364978171229	8.174242145575079	7.175989712501148	5.41315353002568	14.028944518330217	2.6346628896139483	60.597246461120804	0.0	0.0	0.0	3.3900557460766887	5.181712286461637	0.0	5.636953159174029	6.7226529201859755	0.0	0.0
3L_2970	0.0	3.4159235325021706	0.0	0.0	0.0	0.0	13.037822396827638	0.0	0.0	0.0	0.0	0.0	0.0	0.0	5.214592201942383	4.01084371707348	0.0	0.0	0.0	0.0	0.0	0.0	0.0	0.0	0.0	0.0	0.0	0.0	3.5400347843817914	0.0	0.0	0.0	3.9956607124662615	2.966333596842635	3.4721064853393777	3.9287358742301643	4.0727474143144855	3.8243491722578655	0.0	0.0	0.0	0.0	9.84168178595031	3.760761418799896	6.9863455369652785	13.637214102624945	9.758277703018528	0.0	0.0
3L_2971	0.0	0.0	0.0	8.541620755455106	0.0	0.0	0.0	0.0	0.0	0.0	10.91729277340722	7.95905860254849	0.0	8.420846985631508	0.0	0.0	0.0	0.0	0.0	7.908038996121897	0.0	0.0	0.0	0.0	0.0	0.0	0.0	9.042490663628389	0.0	14.723919153904708	25.36146426950106	12.452168109250342	10.89662912777932	8.089534973082072	0.0	5.3570586747922535	5.5534267419711325	0.0	0.0	0.0	0.0	0.0	6.709851269436762	0.0	9.526286358262672	0.0	0.0	0.0	0.0
3L_2972	NA	NA	NA	NA	NA	NA	NA	NA	NA	NA	NA	NA	NA	NA	NA	NA	NA	NA	NA	NA	NA	NA	NA	NA	NA	NA	NA	NA	NA	NA	NA	NA	NA	NA	NA	NA	NA	NA	NA	NA	NA	NA	NA	NA	NA	NA	NA	NA	NA
3L_2973	0.0	0.0	0.0	0.0	0.0	0.0	0.0	0.0	0.0	0.0	0.0	0.0	0.0	0.0	0.0	0.0	0.0	0.0	0.0	0.0	0.0	0.0	0.0	0.0	0.0	0.0	0.0	0.0	0.0	0.0	0.0	0.0	0.0	0.0	0.0	0.0	0.0	0.0	0.0	0.0	0.0	0.0	0.0	0.0	0.0	0.0	0.0	0.0	0.0
3L_2974	0.0	0.0	0.0	0.0	0.0	0.0	0.0	0.0	0.0	0.0	0.0	0.0	0.0	0.0	0.0	0.0	0.0	0.0	0.0	0.0	0.0	0.0	0.0	252.48699691965862	0.0	0.0	0.0	0.0	0.0	0.0	0.0	0.0	0.0	0.0	0.0	0.0	0.0	0.0	0.0	0.0	0.0	0.0	0.0	0.0	0.0	0.0	0.0	0.0	0.0
3L_2975	14.726672950047124	10.167282295609667	12.33647995815466	0.0	0.0	0.0	0.0	0.0	4.845794698216021	0.0	0.0	0.0	0.0	0.0	0.0	5.969012468670146	0.0	0.0	0.0	0.0	8.662748794145367	13.237458831503032	0.0	4.997386366930096	0.0	0.0	0.0	9.869183966523728	10.536691657943164	0.0	0.0	0.0	0.0	8.829106030941603	0.0	11.693636089367445	0.0	17.074403420344495	0.0	0.0	0.0	0.0	0.0	5.596835325433587	10.39720980477679	4.059031304061223	7.26122549154866	0.0	0.0
3L_2976	0.0	2.4810226576913195	0.0	9.09953710654739	0.0	0.0	2.3673782847965548	0.0	2.364943962652805	0.0	0.0	4.239461757935213	0.0	0.0	0.0	0.0	2.5108165979037698	0.0	6.460415740673744	0.0	0.0	0.0	9.007472599268354	2.4389268331705756	0.0	0.0	8.317931297214656	0.0	2.5711660186471246	7.842823541960282	13.50900442690075	3.3163777991057715	0.0	6.4634416965241765	0.0	5.706967751066632	2.9580810336718364	5.555333342221866	0.0	0.0	0.0	0.0	0.0	8.194446568930593	5.074259246949482	3.9619431587938894	3.5437719625267374	0.0	0.0
3L_2977	0.0	0.0	0.0	0.0	0.0	0.0	0.0	0.0	11.29975423034549	0.0	6.946277489893166	0.0	0.0	5.357879565583125	0.0	0.0	0.0	5.185941948565828	0.0	0.0	0.0	0.0	7.172983674289158	0.0	0.0	0.0	0.0	0.0	0.0	0.0	0.0	0.0	0.0	15.441233239828087	12.049354154617314	0.0	0.0	6.635876201093592	152.62515262515262	0.0	0.0	0.0	0.0	0.0	0.0	9.465125744195511	0.0	0.0	0.0
3L_2978	0.0	7.828364670277109	0.0	7.177936745150227	0.0	0.0	0.0	5.552329035460505	3.731050925114077	0.0	0.0	0.0	14.931880759973003	0.0	2.9876056193276574	0.0	0.0	3.4246786452793203	10.19226692324	0.0	6.669939383590881	0.0	0.0	0.0	0.0	0.0	0.0	7.598841936488879	4.056396897343141	0.0	21.312464168419616	5.232079343436828	0.0	3.3990136062514655	7.957120668143508	0.0	9.333625786941324	0.0	0.0	0.0	0.0	0.0	0.0	0.0	8.005398840978355	0.0	5.590827464828104	0.0	0.0
3L_2979	0.0	0.0	0.0	0.0	0.0	0.0	0.0	0.0	0.0	0.0	0.0	0.0	0.0	0.0	0.0	0.0	0.0	0.0	0.0	0.0	0.0	0.0	0.0	0.0	0.0	0.0	0.0	0.0	0.0	0.0	0.0	0.0	0.0	0.0	0.0	0.0	0.0	0.0	0.0	0.0	0.0	0.0	0.0	0.0	0.0	0.0	0.0	0.0	0.0
3L_2980	0.0	0.0	0.0	0.0	0.0	0.0	0.0	0.0	0.0	0.0	0.0	0.0	0.0	0.0	0.0	0.0	0.0	0.0	0.0	0.0	0.0	0.0	0.0	0.0	0.0	0.0	0.0	0.0	24.570175492478455	0.0	0.0	7.922863005775767	0.0	0.0	0.0	0.0	0.0	13.271752402187184	0.0	0.0	0.0	0.0	8.538470076931615	0.0	0.0	0.0	0.0	0.0	0.0
3L_2981	0.0	0.0	0.0	0.0	0.0	0.0	0.0	0.0	0.0	0.0	0.0	0.0	0.0	0.0	0.0	0.0	0.0	0.0	0.0	107.73540185304891	0.0	0.0	0.0	0.0	0.0	0.0	0.0	0.0	0.0	0.0	0.0	0.0	0.0	0.0	0.0	0.0	0.0	0.0	0.0	0.0	0.0	0.0	0.0	0.0	0.0	0.0	0.0	0.0	0.0
3L_2982	0.0	0.0	13.748955079413962	5.194956320807254	0.0	2.222641066583214	0.0	0.0	0.0	0.0	0.0	0.0	0.0	0.0	0.0	0.0	0.0	0.0	0.0	0.0	4.8272985664854176	0.0	3.4282642560940824	2.7847830542609406	0.0	48.18441137923059	0.0	10.99916406353117	2.9357746452409916	0.0	7.71233603573588	0.0	9.940884871298676	0.0	0.0	0.0	6.755113621011105	12.686233913855396	0.0	0.0	0.0	0.0	16.32354573531044	9.35647418112138	0.0	4.523773333622855	0.0	0.0	0.0
3L_2983	6.9321206743567	2.3929650655816004	0.0	0.0	0.0	0.0	0.0	6.788916957288887	2.2810062887343383	0.0	0.0	0.0	13.693077875272492	4.32623815854538	1.8264953608844328	2.8097259224751663	2.4217015456267945	2.093703271160117	6.231119707286921	4.062781347608322	0.0	0.0	0.0	0.0	0.0	0.0	0.0	0.0	4.959818034195961	3.782231228975522	0.0	0.0	2.799089736017847	12.468076529053734	0.0	5.5044134386951455	0.0	5.358160907715323	0.0	0.0	0.0	0.0	0.0	0.0	9.788322628986846	0.0	3.4179947855071555	0.0	0.0
3L_2984	0.0	6.543158015957453	0.0	3.9996752263716187	0.0	0.0	4.162297121833975	0.0	4.158017124793528	0.0	0.0	3.7268863169232316	0.0	1.9715610208979553	3.3294949805366043	2.5609066838896175	0.0	1.9082924274949062	2.8396570602961417	0.0	0.0	0.0	2.639472358917563	6.432139428199957	0.0	0.0	0.0	8.468422311752263	0.0	3.4472904124993233	0.0	2.9154085464035373	5.102424799825497	1.8939914069609867	4.43385049765538	0.0	2.600431931743863	4.8836614177073745	0.0	0.0	0.0	0.0	0.0	4.80246039651034	2.230375981170274	10.448763963466941	0.0	0.0	0.0
3L_2985	0.0	0.0	0.0	0.0	0.0	0.0	2.166111275735568	0.0	0.0	0.0	0.0	0.0	0.0	2.052049833619799	0.0	2.6654554836948754	0.0	3.97239661043342	0.0	0.0	0.0	0.0	2.7472285957925644	0.0	0.0	0.0	0.0	4.407072469899695	0.0	0.0	0.0	0.0	7.966096294172004	0.0	4.614862071002421	10.443558830655604	5.413188692931458	0.0	0.0	0.0	0.0	0.0	9.810615871221932	0.0	2.321430892859464	1.8125556454583156	3.242491686251316	0.0	0.0
3L_2986	0.0	0.0	0.0	0.0	0.0	0.0	0.0	0.0	0.0	10.91560057634371	0.0	0.0	0.0	1.9691722151375783	1.662730429496572	0.0	0.0	0.0	0.0	0.0	0.0	0.0	2.636274290631314	4.282897362934436	0.0	0.0	3.6516927787044966	4.22908085156772	0.0	10.329340698841873	5.930649358659578	0.0	0.0	1.8916965870010178	0.0	2.5054418196322414	0.0	0.0	0.0	0.0	0.0	0.0	6.276258295644403	2.398320791714473	6.683020761026761	0.0	0.0	0.0	0.0
3L_2987	0.0	0.0	0.0	9.935908422719251	0.0	0.0	0.0	7.685695038537998	0.0	0.0	0.0	4.629125997865973	0.0	4.897710100131234	0.0	0.0	2.7415948186051207	0.0	3.527107940789734	4.5994521132642685	23.0818093184034	0.0	0.0	2.6630974059833408	0.0	0.0	0.0	10.5185376077164	8.422473517637641	0.0	0.0	3.621198058892993	0.0	0.0	5.5072387145664266	6.231515766358041	12.91987577539442	9.098916137109748	69.75835705117474	0.0	0.0	0.0	11.707696288309046	0.0	2.7703263693792506	2.163049831044178	0.0	0.0	0.0
3L_2988	0.0	3.532248367924642	0.0	6.47753558272234	0.0	0.0	3.370452122559077	0.0	0.0	0.0	0.0	0.0	0.0	0.0	0.0	0.0	3.5746661976704615	0.0	0.0	0.0	0.0	0.0	0.0	3.472316264121042	0.0	0.0	0.0	0.0	0.0	5.5829398756455975	0.0	4.7215490080261615	0.0	3.067348231443694	0.0	0.0	0.0	0.0	0.0	0.0	0.0	0.0	0.0	0.0	0.0	2.8203223402809154	15.135874747609288	0.0	0.0
[truncated: 265 more columns]
