# Supplementary material for: Convergence of topological domain boundaries, insulators, and polytene interbands revealed by high-resolution mapping of chromatin contacts in the early Drosophila melanogaster embryo
Source: eLife. 2017 Nov 17;6:e29550. doi: 10.7554/eLife.29550 (PMC5739541; doi:10.7554/eLife.29550)
Supplement: Supplementary file 3. [file elife-29550-supp3.zip › local_HiC_maps/nc14_anterior_dm3_CompressedBinCounts_500bp_VCnorm_chr3L_18179635-18227044.txt]

3L_36279	3L_36280	3L_36281	3L_36282	3L_36283	3L_36284	3L_36285	3L_36286	3L_36287	3L_36288	3L_36289	3L_36290	3L_36291	3L_36292	3L_36293	3L_36294	3L_36295	3L_36296	3L_36297	3L_36298	3L_36299	3L_36300	3L_36301	3L_36302	3L_36303	3L_36304	3L_36305	3L_36306	3L_36307	3L_36308	3L_36309	3L_36310	3L_36311	3L_36312	3L_36313	3L_36314	3L_36315	3L_36316	3L_36317	3L_36318	3L_36319	3L_36320	3L_36321	3L_36322	3L_36323	3L_36324	3L_36325	3L_36326	3L_36327	3L_36328
3L_36279	2295.684113865932	181.0216863980305	148.32613951556684	0.0	0.0	91.60529112161518	0.0	175.56796235822887	0.0	152.27653418608193	0.0	0.0	0.0	101.75631397928241	154.92346780690337	0.0	144.16284635123836	264.19381258090937	61.44166728108334	0.0	0.0	0.0	0.0	0.0	0.0	0.0	0.0	0.0	0.0	0.0	0.0	0.0	0.0	0.0	0.0	0.0	0.0	0.0	0.0	0.0	0.0	0.0	0.0	0.0	0.0	0.0	0.0	240.1190990731403	0.0
3L_36280	181.02168639803048	28.54822294449226	105.26371191427324	99.83925879334272	0.0	180.5839072289905	47.981651816345426	207.6610307462922	57.950353931786644	0.0	663.746183459445	0.0	0.0	48.1427722052519	73.29712455380376	0.0	34.10303892179832	31.248730520322614	82.36266510080705	48.38975821089515	0.0	23.38049178526421	0.0	0.0	70.59043605477112	52.25516672961039	23.990825908172713	0.0	0.0	30.426395506629913	10.255305838858378	141.55724291789116	42.84793055207416	27.78472395876747	0.0	0.0	0.0	44.24974556396301	36.87478796996917	0.0	0.0	36.06771713892834	0.0	13.043047273220536	22.584936299187166	11.218245354244143	28.13366868666408	0.0	0.0
3L_36281	148.32613951556684	105.26371191427324	47.91740189930206	81.8066173372764	0.0	82.86176113203369	137.60376798432102	85.07698616478051	118.70887479418849	59.032312812225584	0.0	0.0	68.172181114397	72.32019965634755	100.09739476510644	0.0	37.257945606193765	51.209373363700486	55.57719096203721	39.64975782919162	90.25803383287683	47.893958943382636	0.0	0.0	28.92031080658024	62.279285617669416	54.05862313669754	0.0	0.0	29.086025660522868	29.410590753730418	46.395854066480624	43.88609627029623	37.943896155145	0.0	0.0	188.2601001543733	25.89821483605135	50.357639958988734	0.0	0.0	7.388320911718801	16.734231124833183	26.718136484790968	13.87928904729784	32.1721485709821	19.210214301466657	11.635727267861421	16.370443491684632
3L_36282	0.0	99.83925879334272	81.8066173372764	77.59095599816887	0.0	50.523252484901974	0.0	161.3855921398761	90.07325207224775	83.98538654274158	0.0	0.0	232.77286799450658	93.53644460491141	0.0	0.0	53.00695186173667	24.285225111894174	11.295682564210308	22.56391511003857	0.0	81.76659453035994	0.0	0.0	0.0	33.22682290657171	0.0	0.0	6963.788300835655	70.93842072158562	47.820005499300635	132.01494409167117	0.0	107.96571009047527	0.0	0.0	0.0	14.738176298064877	85.97269507204513	0.0	0.0	0.0	0.0	0.0	0.0	26.155073430368656	21.864327475151192	0.0	0.0
3L_36283	0.0	0.0	0.0	0.0	0.0	0.0	0.0	199.78423302832942	0.0	173.28019407381734	0.0	0.0	0.0	0.0	0.0	0.0	0.0	0.0	69.91638000950863	0.0	0.0	0.0	0.0	0.0	0.0	0.0	0.0	0.0	0.0	0.0	0.0	0.0	0.0	0.0	0.0	0.0	0.0	0.0	0.0	0.0	0.0	0.0	0.0	0.0	325.9239945244769	0.0	0.0	0.0	0.0
3L_36284	91.60529112161518	180.5839072289905	82.86176113203372	50.52325248490197	0.0	10.966050569576666	72.84276161477834	91.07455362960118	102.63939651944919	85.06863215715822	0.0	0.0	50.52325248490197	105.57063771973918	92.7292824237209	0.0	28.762841170440545	57.98207615892992	51.4861855209078	80.80855571602993	25.72744346394299	35.49480947569434	0.0	0.0	98.23551160161392	55.290986847956994	66.77253148021347	100.7658202337767	0.0	41.059077854170475	31.137935866231427	71.63446936050477	75.89057590828372	37.49425869163784	287.9023435250763	0.0	0.0	35.18806420862043	24.880449440438692	0.0	0.0	36.50384431110401	41.33982368565198	33.001906190101536	17.143523291190743	28.384738094021603	23.7282151256931	33.53537598905405	40.44113186639868
3L_36285	0.0	47.981651816345426	137.60376798432102	0.0	0.0	72.84276161477834	161.28772116578764	46.53608640820524	227.26313499754878	80.72490968900728	0.0	0.0	223.73617030797283	26.971553102942323	205.32025853926956	0.0	38.2118387918945	0.0	16.28574313474498	32.53190973696324	113.93090090859893	39.29612775957057	0.0	0.0	0.0	111.77912445008663	40.32193029144691	0.0	0.0	0.0	34.47265456676491	95.16739945564247	72.0154977351126	93.3968431867003	0.0	0.0	0.0	21.249017232952976	0.0	0.0	0.0	121.23967568386755	0.0	0.0	37.95901944260975	37.70952354017007	0.0	0.0	0.0
3L_36286	175.56796235822887	207.66103074629223	85.07698616478051	161.38559213987614	199.78423302832942	91.07455362960118	46.53608640820524	0.0	140.51114206519532	93.16571268858779	0.0	0.0	0.0	124.51294039643363	35.544434097064745	643.7491953135059	22.05040060065291	80.81942818234076	61.08569006624508	84.47741566689993	16.436149667578874	102.04243604773772	0.0	0.0	17.115931337729844	59.89555137310551	46.53608640820524	0.0	0.0	9.83657514061384	9.946339498406099	54.9169929651332	27.704687425327208	0.0	0.0	0.0	0.0	79.7022813245293	11.921281394694551	0.0	0.0	8.745272087277815	0.0	25.30018671537796	21.90450948136693	43.52107235922293	18.190715095201107	9.181842722379638	0.0
3L_36287	0.0	57.950353931786644	118.70887479418849	90.07325207224775	0.0	102.63939651944919	227.26313499754878	140.5111420651953	0.0	121.8704679419734	0.0	0.0	45.03662603612388	97.72554648939975	74.3933224553764	0.0	30.76717173543001	77.52817620603889	88.51176321333107	45.839222854912634	22.933544321941092	31.640212812071375	0.0	0.0	59.70512831229126	32.14343687270075	48.69924321376046	0.0	0.0	41.175251477848406	27.756478535568192	76.62629737899749	57.98499251751993	87.73414048742582	0.0	0.0	0.0	17.10915211319415	33.267795775655294	0.0	0.0	12.202376412806395	0.0	35.30163481870845	22.922706162998782	15.181360325791992	6.3454272947286	44.84034913976993	0.0
3L_36288	152.27653418608193	0.0	59.032312812225584	83.98538654274155	173.2801940738174	85.06863215715822	80.72490968900729	93.1657126885878	121.8704679419734	30.3022650943158	0.0	0.0	111.9805153903221	94.49531067020799	71.9343136952657	0.0	86.06304596244783	52.57324109650256	52.981859826301005	65.12921024726712	28.511351081649384	19.66781067765442	0.0	0.0	29.690550240122327	35.96511383957561	80.72490968900729	0.0	0.0	25.594867375928878	17.253650225375807	23.815761270809023	30.036614633237917	54.53624712710842	0.0	0.0	0.0	53.175932572917496	31.019294000868538	0.0	528.9605924358635	22.755285863278655	0.0	10.971890017774463	56.995753816340674	28.310566919102556	31.55494899931368	23.891247043458176	0.0
3L_36289	0.0	663.746183459445	0.0	0.0	0.0	0.0	0.0	0.0	0.0	0.0	30864.197530864196	0.0	0.0	0.0	0.0	0.0	0.0	0.0	0.0	0.0	0.0	0.0	0.0	0.0	0.0	0.0	0.0	0.0	0.0	0.0	0.0	0.0	0.0	430.66322136089576	0.0	0.0	0.0	0.0	0.0	0.0	0.0	0.0	0.0	0.0	525.0997689561017	0.0	0.0	0.0	0.0
3L_36290	0.0	0.0	0.0	0.0	0.0	0.0	0.0	0.0	0.0	0.0	0.0	0.0	1740.9470752089137	0.0	0.0	0.0	0.0	0.0	253.44687753446877	0.0	0.0	0.0	0.0	0.0	0.0	248.5089463220676	0.0	0.0	0.0	0.0	0.0	0.0	0.0	968.9922480620155	0.0	0.0	0.0	0.0	0.0	0.0	0.0	471.6981132075471	0.0	0.0	0.0	0.0	0.0	0.0	0.0
3L_36291	0.0	0.0	68.172181114397	232.77286799450658	0.0	50.523252484901974	223.73617030797283	0.0	45.03662603612388	111.98051539032208	0.0	1740.9470752089137	77.59095599816887	74.82915568392913	56.963503483318235	0.0	79.510427792605	145.71135067136504	67.77409538526184	33.84587266505786	79.02171121515636	27.25553151011998	0.0	0.0	82.28996515019975	44.30243054209562	27.967021288496603	0.0	0.0	23.64614024052854	47.820005499300635	66.00747204583558	16.649822596140236	129.55885210857033	0.0	0.0	0.0	29.476352596129754	57.31513004803008	0.0	0.0	84.09102853839282	0.0	91.22866769653696	52.65624424072329	0.0	21.864327475151192	66.21668748813617	0.0
3L_36292	101.75631397928241	48.14277220525189	72.32019965634757	93.53644460491141	0.0	105.5706377197392	26.971553102942327	124.51294039643363	97.72554648939975	94.49531067020799	0.0	0.0	74.82915568392913	31.57247619773571	13.733981027878608	0.0	108.63043224048988	81.97282834948295	103.48938988647214	57.122013436729624	38.104492043305754	52.570776693797576	0.0	0.0	29.760339982123956	66.75861553312764	26.971553102942327	111.93194537721065	0.0	57.01117761148251	115.29470768468049	47.743483810184635	68.24302706799453	36.442958960022075	0.0	0.0	0.0	46.19413618742028	41.456276065633574	0.0	0.0	55.75478033883701	11.480199525867759	7.331786815101135	25.39098949955629	12.61205018334768	15.814560571348444	5.321645580532995	44.92251988383037
3L_36293	154.92346780690343	73.29712455380376	100.09739476510646	0.0	0.0	92.72928242372089	205.32025853926956	35.544434097064745	74.3933224553764	71.93431369526569	0.0	0.0	56.96350348331824	13.733981027878608	31.364873850477373	0.0	38.91512416843244	106.9741817812271	132.68384590761556	111.81596582904085	0.0	90.04358109324914	0.0	0.0	151.03321824602105	52.852618440685134	20.532025853926957	0.0	0.0	34.71969057811757	105.32136180520814	24.22973667122186	30.558723476555958	23.7789508726875	0.0	0.0	0.0	43.280206879388885	63.11696836577546	0.0	0.0	38.58471273681368	17.47854508590705	44.65043176967522	57.98647755343455	19.201781925362674	16.05172507889423	8.102178189584489	0.0
3L_36294	0.0	0.0	0.0	0.0	0.0	0.0	0.0	643.7491953135058	0.0	0.0	0.0	0.0	0.0	0.0	0.0	0.0	1057.194206575748	0.0	0.0	0.0	0.0	0.0	0.0	0.0	0.0	0.0	557.7867023650156	0.0	0.0	0.0	0.0	0.0	0.0	0.0	0.0	0.0	0.0	0.0	0.0	0.0	0.0	0.0	0.0	0.0	0.0	0.0	0.0	0.0	0.0
3L_36295	144.16284635123836	34.10303892179832	37.25794560619376	53.006951861736674	0.0	28.762841170440545	38.2118387918945	22.050400600652914	30.767171735430015	86.06304596244783	0.0	0.0	79.510427792605	108.63043224048988	38.91512416843244	1057.194206575748	18.10608536476067	157.61134204398687	154.3349206679924	115.61054506903683	67.48048127079242	65.16950588480638	0.0	0.0	28.108560883845588	90.79679865620737	133.74143577163076	158.5791309863622	0.0	64.61628427288103	57.17015881053401	0.0	56.87237214095476	36.87886767124702	0.0	0.0	0.0	45.308323138960624	97.8883524607174	0.0	0.0	28.723767122058057	32.529052510023014	31.161837966752397	8.993145424557403	44.670177742637236	29.873619652061954	22.618259570162593	31.821899194587733
3L_36296	264.19381258090937	31.248730520322614	51.20937336370049	24.285225111894174	0.0	57.98207615892993	0.0	80.81942818234076	77.52817620603889	52.57324109650257	0.0	0.0	145.71135067136504	81.97282834948295	106.9741817812271	0.0	157.61134204398684	76.01042558997392	109.59864974463515	155.37035879606333	49.46607554706389	119.43007965986313	0.0	0.0	103.0238796475038	83.1974153336303	78.78068507683743	145.30659691950015	0.0	88.81218147881162	67.35241402277259	82.63882289260673	72.95728715623437	54.06757094679076	415.1617054842862	0.0	0.0	83.03234109685722	26.908629059166696	0.0	0.0	59.21929232945666	14.903240709692323	19.035798723078624	16.480899461569017	32.7451486015775	13.686649631350091	34.54198025027737	0.0
3L_36297	61.44166728108334	82.36266510080706	55.5771909620372	11.295682564210308	69.91638000950863	51.4861855209078	16.285743134744983	61.08569006624508	88.51176321333107	52.981859826301005	0.0	253.44687753446877	67.77409538526184	103.48938988647214	132.68384590761556	0.0	154.3349206679924	109.59864974463514	46.04387718387754	185.59414928405005	132.295675081822	126.97142984114286	0.0	0.0	77.86846458961521	93.51837071649584	93.64302302478364	202.75750202757501	0.0	75.7328530493489	93.98201810720217	67.26552199966943	101.80292988832218	62.87054326436434	0.0	0.0	0.0	70.80420705724842	58.407510872140946	311.93461850396153	0.0	39.78637775635435	41.59128246719487	39.84317725432697	15.331380115506617	38.07652620236151	22.281044178854398	41.77254399934192	13.562374717563547
3L_36298	0.0	48.389758210895145	39.64975782919162	22.56391511003857	0.0	80.80855571602993	32.53190973696324	84.47741566689992	45.839222854912634	65.12921024726712	0.0	0.0	33.845872665057854	57.12201343672962	111.81596582904085	0.0	115.61054506903683	155.37035879606333	185.59414928405002	37.72990017488629	103.40994286600657	110.96500718498422	0.0	0.0	59.826037847148065	103.06729892012848	81.3297743424081	67.50371270419873	0.0	68.76439324706152	83.43806548845164	95.97684270739155	75.0489573399938	75.3529816232916	0.0	0.0	155.77779854815094	66.43222520095748	70.83722938094928	623.1111941926038	0.0	39.73803464850944	6.923457713251152	30.951483991008153	22.96912719613567	41.833286746264	22.253971221164413	16.046841371838052	27.091791051852336
3L_36299	0.0	0.0	90.25803383287683	0.0	0.0	25.72744346394299	113.93090090859894	16.436149667578874	22.933544321941095	28.511351081649384	0.0	0.0	79.02171121515637	38.10449204330576	0.0	0.0	67.48048127079242	49.46607554706389	132.295675081822	103.40994286600657	120.71827372868567	41.63717366865138	0.0	0.0	125.71105314434772	95.87862893560623	71.20681306787434	0.0	0.0	96.32867343375598	97.40358566949747	0.0	50.87052180437741	98.96091044037604	0.0	0.0	0.0	75.04972043979136	87.55800717975659	0.0	0.0	42.82082162451493	24.246832757471058	61.940598965592	80.4408156698709	0.0	0.0	56.198087017117935	47.439455395052065
3L_36300	0.0	23.38049178526421	47.893958943382636	81.76659453035994	0.0	35.49480947569434	39.296127759570574	102.04243604773771	31.640212812071375	19.667810677654415	0.0	0.0	27.255531510119976	52.57077669379756	90.04358109324913	0.0	65.16950588480638	119.43007965986313	126.97142984114286	110.96500718498422	41.637173668651364	38.296421965295785	0.0	0.0	57.81232385307575	120.6070815809643	108.06435133881907	326.1578604044358	0.0	49.8373640685895	142.78155262340104	23.186577753869837	64.33478418019354	45.51039912620033	0.0	0.0	0.0	77.65663342962756	70.46620440836574	0.0	0.0	14.769412546615957	33.452088246608795	32.04607798733539	27.744997576936875	45.93772681752616	38.40163191574989	31.01342571199072	0.0
3L_36301	0.0	0.0	0.0	0.0	0.0	0.0	0.0	0.0	0.0	0.0	0.0	0.0	0.0	0.0	0.0	0.0	0.0	0.0	0.0	0.0	0.0	0.0	0.0	0.0	0.0	0.0	0.0	0.0	0.0	0.0	0.0	0.0	0.0	516.7958656330749	0.0	0.0	0.0	0.0	0.0	0.0	0.0	0.0	0.0	0.0	0.0	0.0	0.0	0.0	0.0
3L_36302	0.0	0.0	0.0	0.0	0.0	0.0	0.0	0.0	0.0	0.0	0.0	0.0	0.0	0.0	0.0	0.0	0.0	0.0	0.0	0.0	0.0	0.0	0.0	0.0	0.0	0.0	0.0	0.0	0.0	0.0	0.0	0.0	0.0	1291.9896640826873	0.0	0.0	0.0	0.0	0.0	0.0	0.0	0.0	0.0	0.0	0.0	0.0	0.0	0.0	0.0
3L_36303	0.0	70.59043605477113	28.92031080658024	0.0	0.0	98.23551160161391	0.0	17.115931337729847	59.70512831229125	29.690550240122327	0.0	0.0	82.28996515019976	29.76033998212396	151.03321824602102	0.0	28.108560883845588	103.0238796475038	77.86846458961521	59.826037847148065	125.71105314434772	57.81232385307576	0.0	0.0	21.81838810112387	99.84406705997398	177.96444270434768	0.0	0.0	150.46908737990688	63.39505898910239	35.00248517644753	26.487236242308768	57.252126916514946	0.0	0.0	0.0	39.07684853031973	15.19655220623545	0.0	0.0	22.295922633148464	126.24827986718681	48.37679719801591	13.961293709320282	13.869529337521932	46.37691913488495	11.704476025721757	0.0
3L_36304	0.0	52.25516672961039	62.279285617669416	33.22682290657171	0.0	55.290986847956994	111.77912445008664	59.89555137310551	32.14343687270073	35.96511383957561	0.0	248.5089463220676	44.30243054209562	66.75861553312764	52.852618440685134	0.0	90.7967986562074	83.19741533363032	93.51837071649584	103.06729892012848	95.87862893560623	120.6070815809643	0.0	0.0	99.84406705997398	23.71457141840804	79.84223175006187	132.5381047051027	0.0	151.89001812554216	126.2809409636601	122.4878218838627	80.80625630556173	98.63300815263457	0.0	0.0	152.9285823520416	65.21716263266958	69.54159814773908	0.0	209.27069163963586	39.011215724520795	54.37460705850368	47.748443834807745	15.032677282242275	22.400806429031448	43.69388067201189	22.054676694193006	39.89441278748911
3L_36305	0.0	23.990825908172713	54.05862313669755	0.0	0.0	66.77253148021349	40.32193029144691	46.53608640820524	48.69924321376046	80.72490968900728	0.0	0.0	27.967021288496603	26.971553102942323	20.532025853926957	557.7867023650156	133.74143577163076	78.78068507683743	93.64302302478364	81.3297743424081	71.20681306787434	108.06435133881907	0.0	0.0	177.96444270434768	79.84223175006187	30.241447718585185	167.33601070950465	0.0	59.66139600848214	112.03612734198596	47.583699727821234	120.025829558521	85.61377292114194	478.1028877414419	0.0	0.0	47.8102887741442	10.329383377129918	0.0	0.0	60.61983784193377	17.1626677650774	10.960874063941354	37.95901944260975	47.13690442521259	15.761633661805778	31.823013130175212	0.0
3L_36306	0.0	0.0	0.0	0.0	0.0	100.76582023377671	0.0	0.0	0.0	0.0	0.0	0.0	0.0	111.93194537721065	0.0	0.0	158.5791309863622	145.30659691950015	202.75750202757501	67.50371270419873	0.0	326.1578604044358	0.0	0.0	0.0	132.5381047051027	167.3360107095047	0.0	0.0	141.48273910582907	286.1230329041488	0.0	0.0	0.0	0.0	0.0	0.0	88.18342151675485	0.0	0.0	0.0	0.0	0.0	363.9010189228529	157.52993068683048	0.0	0.0	0.0	0.0
3L_36307	0.0	0.0	0.0	6963.788300835655	0.0	0.0	0.0	0.0	0.0	0.0	0.0	0.0	0.0	0.0	0.0	0.0	0.0	0.0	0.0	0.0	0.0	0.0	0.0	0.0	0.0	0.0	0.0	0.0	0.0	0.0	0.0	0.0	0.0	0.0	0.0	0.0	0.0	0.0	0.0	0.0	0.0	0.0	0.0	0.0	0.0	0.0	0.0	0.0	0.0
3L_36308	0.0	30.426395506629913	29.086025660522868	70.93842072158562	0.0	41.059077854170475	0.0	9.83657514061384	41.175251477848406	25.59486737592888	0.0	0.0	23.64614024052854	57.01117761148251	34.71969057811757	0.0	64.61628427288103	88.81218147881165	75.7328530493489	68.76439324706152	96.32867343375597	49.8373640685895	0.0	0.0	150.46908737990688	151.89001812554216	59.66139600848214	141.48273910582907	0.0	57.650012538877725	7.286664674978322	100.58014628376476	106.5560378202897	92.12829523170267	0.0	0.0	0.0	112.28788817922943	69.86801931152054	0.0	0.0	76.88118653297883	43.53315049410126	37.069713302837314	24.070787371502117	23.91257562352041	33.31618660262852	13.453192308002766	0.0
3L_36309	0.0	10.255305838858378	29.41059075373042	47.82000549930063	0.0	31.13793586623143	34.472654566764916	9.946339498406099	27.756478535568192	17.253650225375804	0.0	0.0	47.82000549930063	115.29470768468052	105.32136180520814	0.0	57.17015881053401	67.35241402277259	93.98201810720215	83.43806548845166	97.40358566949746	142.78155262340104	0.0	0.0	63.39505898910239	126.2809409636601	112.03612734198596	286.1230329041488	0.0	7.286664674978322	22.103925288732526	81.361999877957	107.74507515218993	139.73450444156103	0.0	0.0	330.14196104324856	90.83270885845994	35.32383122273441	0.0	0.0	97.17386023159769	44.01892813909981	28.11252506700152	32.45251790973332	32.23921497511535	13.4751820833979	40.809941301701095	0.0
3L_36310	0.0	141.55724291789113	46.395854066480624	132.01494409167117	0.0	71.63446936050477	95.16739945564248	54.91699296513321	76.62629737899749	23.815761270809023	0.0	0.0	66.00747204583558	47.743483810184635	24.22973667122186	0.0	0.0	82.63882289260673	67.26552199966945	95.97684270739155	0.0	23.18657775386984	0.0	0.0	35.00248517644753	122.4878218838627	47.58369972782124	0.0	0.0	100.58014628376475	81.361999877957	0.0	70.82092786746854	110.21712774165104	0.0	0.0	0.0	50.151708919481436	146.27581768182083	0.0	0.0	35.768577304837706	40.507149511888855	25.86974068171941	44.795240953601095	22.250406069910778	0.0	112.66251567886677	0.0
3L_36311	0.0	42.84793055207416	43.88609627029623	0.0	0.0	75.89057590828371	72.0154977351126	27.704687425327208	57.98499251751993	30.036614633237917	0.0	0.0	16.649822596140236	68.24302706799455	30.558723476555958	0.0	56.87237214095477	72.95728715623437	101.80292988832218	75.0489573399938	50.87052180437741	64.33478418019355	0.0	0.0	26.487236242308768	80.80625630556173	120.025829558521	0.0	0.0	106.55603782028969	107.74507515218993	70.82092786746855	21.436770993476433	143.64021369956953	0.0	747.1607890017931	229.8956273851671	123.34082866061348	129.13890180277906	0.0	0.0	72.1785516922487	0.0	52.20337390405542	28.248044952808815	28.06237705171054	37.533979981251775	28.418159962033343	19.990924120449314
3L_36312	0.0	27.78472395876747	37.943896155145005	107.96571009047527	0.0	37.49425869163784	93.39684318670028	0.0	87.73414048742582	54.5362471271084	430.66322136089576	968.9922480620155	129.55885210857033	36.442958960022075	23.7789508726875	0.0	36.87886767124702	54.067570946790745	62.87054326436434	75.35298162329161	98.96091044037605	45.51039912620033	516.7958656330749	1291.9896640826873	57.252126916514946	98.63300815263457	85.61377292114194	0.0	0.0	92.12829523170267	139.73450444156103	110.21712774165104	143.64021369956956	42.06477976083168	0.0	0.0	0.0	139.4528526311472	95.70293808019905	0.0	407.99673602611176	99.45882697089367	53.004704167494864	76.16532954199248	36.63486760158849	14.557630017833096	30.42361846348557	49.140652833572894	51.85242798994063
3L_36313	0.0	0.0	0.0	0.0	0.0	287.9023435250763	0.0	0.0	0.0	0.0	0.0	0.0	0.0	0.0	0.0	0.0	0.0	415.16170548428613	0.0	0.0	0.0	0.0	0.0	0.0	0.0	0.0	478.102887741442	0.0	0.0	0.0	0.0	0.0	0.0	0.0	0.0	0.0	0.0	0.0	489.90789731530475	0.0	0.0	718.7780772686433	0.0	0.0	0.0	0.0	0.0	377.33001282922044	0.0
3L_36314	0.0	0.0	0.0	0.0	0.0	0.0	0.0	0.0	0.0	0.0	0.0	0.0	0.0	0.0	0.0	0.0	0.0	0.0	0.0	0.0	0.0	0.0	0.0	0.0	0.0	0.0	0.0	0.0	0.0	0.0	0.0	0.0	747.1607890017931	0.0	0.0	156250.0	0.0	0.0	0.0	0.0	0.0	0.0	0.0	0.0	0.0	0.0	0.0	0.0	0.0
3L_36315	0.0	0.0	188.26010015437328	0.0	0.0	0.0	0.0	0.0	0.0	0.0	0.0	0.0	0.0	0.0	0.0	0.0	0.0	0.0	0.0	155.77779854815094	0.0	0.0	0.0	0.0	0.0	152.92858235204162	0.0	0.0	0.0	0.0	330.1419610432486	0.0	229.89562738516713	0.0	0.0	0.0	0.0	0.0	0.0	0.0	0.0	0.0	0.0	839.7715821296608	0.0	0.0	0.0	0.0	0.0
3L_36316	0.0	44.24974556396301	25.89821483605135	14.738176298064879	0.0	35.18806420862043	21.24901723295298	79.7022813245293	17.10915211319415	53.175932572917496	0.0	0.0	29.476352596129757	46.19413618742028	43.280206879388885	0.0	45.30832313896063	83.03234109685724	70.80420705724842	66.43222520095748	75.04972043979136	77.65663342962756	0.0	0.0	39.07684853031973	65.21716263266958	47.810288774144205	88.18342151675486	0.0	112.28788817922943	90.83270885845992	50.151708919481436	123.34082866061348	139.4528526311472	0.0	0.0	0.0	19.59631589261219	21.773684325124655	0.0	278.47396268448904	111.80992313067786	9.044453488897934	63.53827314526005	20.00380072213721	79.48928136721564	20.765326887775867	41.92555698102449	53.08700960874874
3L_36317	0.0	36.87478796996917	50.35763995898874	85.97269507204511	0.0	24.880449440438692	0.0	11.921281394694555	33.267795775655294	31.019294000868538	0.0	0.0	57.315130048030085	41.456276065633574	63.11696836577545	0.0	97.8883524607174	26.908629059166692	58.40751087214095	70.83722938094928	87.55800717975659	70.46620440836574	0.0	0.0	15.19655220623545	69.54159814773908	10.32938337712992	0.0	0.0	69.86801931152054	35.32383122273442	146.27581768182083	129.13890180277906	95.70293808019905	489.9078973153048	0.0	0.0	21.773684325124655	0.0	0.0	0.0	100.9395139374175	35.17287467904752	78.6205905080238	38.89627918193346	28.9804671651307	40.37702450400863	32.60876654079683	137.6329878745338
3L_36318	0.0	0.0	0.0	0.0	0.0	0.0	0.0	0.0	0.0	0.0	0.0	0.0	0.0	0.0	0.0	0.0	0.0	0.0	311.9346185039616	623.1111941926038	0.0	0.0	0.0	0.0	0.0	0.0	0.0	0.0	0.0	0.0	0.0	0.0	0.0	0.0	0.0	0.0	0.0	0.0	0.0	0.0	0.0	0.0	0.0	0.0	0.0	722.2824124232576	0.0	0.0	0.0
3L_36319	0.0	0.0	0.0	0.0	0.0	0.0	0.0	0.0	0.0	528.9605924358635	0.0	0.0	0.0	0.0	0.0	0.0	0.0	0.0	0.0	0.0	0.0	0.0	0.0	0.0	0.0	209.27069163963586	0.0	0.0	0.0	0.0	0.0	0.0	0.0	407.99673602611176	0.0	0.0	0.0	278.473962684489	0.0	0.0	0.0	0.0	0.0	0.0	0.0	0.0	0.0	0.0	0.0
3L_36320	0.0	36.06771713892834	7.3883209117188	0.0	0.0	36.50384431110401	121.23967568386755	8.745272087277815	12.202376412806395	22.755285863278658	0.0	471.6981132075471	84.09102853839279	55.75478033883701	38.58471273681368	0.0	28.723767122058057	59.21929232945666	39.78637775635435	39.73803464850944	42.82082162451492	14.769412546615957	0.0	0.0	22.29592263314846	39.011215724520795	60.61983784193377	0.0	0.0	76.88118653297883	97.17386023159769	35.7685773048377	72.1785516922487	99.45882697089365	718.7780772686433	0.0	0.0	111.80992313067786	100.9395139374175	0.0	0.0	62.65574937700249	129.01144976616675	98.87122023564308	121.268324000428	148.81743289928247	136.2518882734516	101.66552043775977	75.72411181927178
3L_36321	0.0	0.0	16.73423112483318	0.0	0.0	41.33982368565198	0.0	0.0	0.0	0.0	0.0	0.0	0.0	11.480199525867759	17.478545085907047	0.0	32.529052510023014	14.903240709692323	41.59128246719487	6.923457713251152	24.246832757471054	33.452088246608795	0.0	0.0	126.24827986718682	54.37460705850368	17.1626677650774	0.0	0.0	43.53315049410126	44.01892813909981	40.50714951188885	0.0	53.004704167494864	0.0	0.0	0.0	9.044453488897933	35.17287467904752	0.0	0.0	129.01144976616675	87.66162612316458	130.63113499794724	290.82448742184096	144.4564824846515	93.92317084624779	94.81625963400924	171.51187719749592
3L_36322	0.0	13.043047273220536	26.718136484790968	0.0	0.0	33.001906190101536	0.0	25.300186715377958	35.30163481870845	10.971890017774461	0.0	0.0	91.22866769653695	7.331786815101134	44.650431769675215	0.0	31.161837966752394	19.03579872307862	39.843177254326974	30.95148399100815	61.940598965591995	32.04607798733539	0.0	0.0	48.37679719801591	47.74844383480775	10.960874063941354	363.9010189228529	0.0	37.069713302837314	28.112525067001513	25.869740681719403	52.20337390405542	76.16532954199249	0.0	0.0	839.7715821296607	63.53827314526005	78.62059050802378	0.0	0.0	98.87122023564307	130.6311349979472	23.83631128315631	227.00819705962473	276.76978903991636	119.96736887566581	138.40926234783632	73.0236158373618
3L_36323	0.0	22.58493629918717	13.879289047297842	0.0	325.9239945244769	17.143523291190743	37.95901944260976	21.90450948136693	22.922706162998782	56.99575381634069	525.0997689561017	0.0	52.65624424072329	25.39098949955629	57.98647755343455	0.0	8.993145424557403	16.480899461569017	15.331380115506617	22.969127196135673	80.4408156698709	27.74499757693688	0.0	0.0	13.961293709320282	15.032677282242275	37.95901944260976	157.52993068683048	0.0	24.070787371502117	32.452517909733324	44.795240953601095	28.248044952808815	36.63486760158849	0.0	0.0	0.0	20.003800722137203	38.89627918193346	0.0	0.0	121.26832400042802	290.8244874218409	227.00819705962473	53.60186677434686	88.74925672497493	163.21782457348215	179.74889079955307	126.44542931384389
3L_36324	0.0	11.218245354244143	32.1721485709821	26.155073430368656	0.0	28.384738094021607	37.70952354017007	43.52107235922293	15.181360325791992	28.310566919102556	0.0	0.0	0.0	12.612050183347678	19.201781925362674	0.0	44.670177742637236	32.7451486015775	38.07652620236151	41.833286746264	0.0	45.93772681752616	0.0	0.0	13.86952933752193	22.400806429031444	47.13690442521259	0.0	0.0	23.91257562352041	32.23921497511535	22.250406069910778	28.06237705171054	14.557630017833096	0.0	0.0	0.0	79.48928136721564	28.980467165130705	722.2824124232575	0.0	148.8174328992825	144.4564824846515	276.76978903991636	88.74925672497493	88.16592827701736	213.73663224769862	178.56744269101137	62.80716629767457
3L_36325	0.0	28.133668686664077	19.210214301466657	21.864327475151192	0.0	23.7282151256931	0.0	18.190715095201107	6.3454272947286	31.55494899931368	0.0	0.0	21.864327475151192	15.814560571348443	16.05172507889423	0.0	29.873619652061954	13.686649631350091	22.2810441788544	22.25397122116442	0.0	38.40163191574989	0.0	0.0	46.37691913488495	43.69388067201189	15.76163366180578	0.0	0.0	33.31618660262851	13.475182083397902	0.0	37.53397998125178	30.42361846348557	0.0	0.0	0.0	20.765326887775867	40.37702450400863	0.0	0.0	136.2518882734516	93.92317084624779	119.96736887566583	163.21782457348215	213.73663224769865	55.45026850252237	111.95505875152695	26.251817938392236
3L_36326	240.1190990731403	0.0	11.635727267861425	0.0	0.0	33.53537598905405	0.0	9.18184272237964	44.84034913976993	23.891247043458183	0.0	0.0	66.21668748813617	5.321645580532995	8.102178189584489	0.0	22.618259570162596	34.54198025027737	41.77254399934193	16.046841371838052	56.19808701711794	31.01342571199072	0.0	0.0	11.704476025721757	22.054676694193006	31.823013130175216	0.0	0.0	13.453192308002766	40.809941301701095	112.66251567886677	28.418159962033343	49.1406528335729	377.33001282922044	0.0	0.0	41.9255569810245	32.60876654079683	0.0	0.0	101.66552043775978	94.81625963400924	138.40926234783632	179.748890799553	178.56744269101137	111.95505875152695	18.836601274358866	132.50719514069613
3L_36327	0.0	0.0	16.370443491684632	0.0	0.0	40.44113186639868	0.0	0.0	0.0	0.0	0.0	0.0	0.0	44.92251988383036	0.0	0.0	31.821899194587733	0.0	13.562374717563547	27.091791051852333	47.439455395052065	0.0	0.0	0.0	0.0	39.89441278748911	0.0	0.0	0.0	0.0	0.0	0.0	19.990924120449318	51.85242798994063	0.0	0.0	0.0	53.08700960874874	137.63298787453377	0.0	0.0	75.72411181927178	171.51187719749595	73.0236158373618	126.44542931384387	62.80716629767457	26.251817938392236	132.50719514069613	223.71114417064686
3L_36328	0.0	34.69056707976194	22.739895953606062	32.35209431282534	0.0	7.022008378660397	23.32209208494839	33.645428326489856	28.16750652781964	5.836382843368994	0.0	0.0	0.0	31.200542265424573	23.751333043567072	0.0	27.627026304244286	20.25179051142859	18.839256866673637	4.704091477644511	16.47432887702737	34.09315613983649	0.0	0.0	17.155689598676954	13.85415728624767	40.81366114865968	0.0	0.0	29.57827298379702	34.89305279318888	41.28341892762191	24.29791183745669	18.006824586518288	0.0	0.0	0.0	43.016303178904806	47.79589242100534	0.0	0.0	48.21072469484803	99.26839195131878	145.81399712936616	164.66543277369038	163.58312476484926	168.65497203974058	138.047565669227	38.84415337225517
3L_36329	0.0	0.0	0.0	0.0	0.0	0.0	0.0	0.0	0.0	0.0	0.0	0.0	0.0	0.0	0.0	0.0	0.0	0.0	0.0	0.0	0.0	0.0	0.0	0.0	0.0	0.0	0.0	0.0	0.0	0.0	0.0	0.0	0.0	0.0	0.0	0.0	0.0	0.0	0.0	0.0	0.0	0.0	0.0	0.0	0.0	0.0	0.0	0.0	0.0
3L_36330	122.28825788147822	0.0	11.851725433447228	0.0	0.0	14.639102213139472	0.0	0.0	32.62338326668376	8.111582934851821	0.0	0.0	44.96392768901149	10.840866380359385	8.252581820222456	0.0	23.038130409641	21.10991722801455	22.910452206505653	9.806834775428387	22.896524879936347	23.691854266666034	0.0	0.0	0.0	19.25493046563236	48.62063265167207	134.51708366962603	0.0	47.960250544348845	27.71167388902167	19.125651706581902	62.715675590142446	68.82269397050635	0.0	0.0	0.0	42.70383608559556	66.428189466482	0.0	0.0	18.274018913609577	41.38987189834647	70.48930148626692	129.6856572240251	113.67640873489523	114.0333205362607	134.30390287141745	134.9669735815646
3L_36331	0.0	0.0	5.361185765622897	0.0	0.0	0.0	0.0	38.074979788531564	26.563223571142068	11.007942230319175	0.0	0.0	30.509477769269022	0.0	0.0	0.0	31.264231738822776	9.549173948707566	4.441566309475904	8.872339019171793	0.0	42.86850301044062	0.0	0.0	0.0	43.55030822730648	43.98756031794208	0.0	0.0	18.595759794851578	18.803266127326317	51.909490612168625	26.187453721859125	67.92497686305475	0.0	0.0	0.0	34.771119108468504	22.536836459192546	0.0	0.0	41.3317076195003	74.8916411567014	83.70122012464307	72.46721893589135	61.70649306573284	94.56980197083469	95.46903939052565	73.26356200112093
3L_36332	0.0	0.0	21.421280542729566	0.0	0.0	46.30376859757791	0.0	25.355548174273753	8.844720321098727	32.9876955895451	0.0	0.0	0.0	36.7391505614477	22.374067560734407	0.0	20.820017197334206	19.077452549606146	31.0569477941581	26.587895594651577	15.519034095317906	10.705400232093078	0.0	0.0	32.3217696815336	8.700532037534094	0.0	0.0	0.0	37.15082864923302	18.782693626092918	25.92634842938181	26.158802240763	25.443997760928198	0.0	0.0	0.0	34.73307630856865	67.53653726666127	0.0	0.0	123.85946079848065	74.80970281845555	71.66540854060563	62.04679983288728	123.27796098252536	120.2298795296607	34.67803181362638	36.59170246554891
3L_36333	0.0	17.867544320443688	14.6403667119054	27.771837690271802	0.0	9.041798425762616	20.02026050362967	17.32924055180923	16.119789378831975	5.01009534211436	0.0	0.0	0.0	13.391658469855711	20.388731555843716	0.0	23.715722480512788	30.42311600507979	16.172083910474576	16.1524337477644	28.283942498744896	29.266408211763927	0.0	0.0	7.363434070020366	19.821251949915663	50.05065125907418	83.08408109006314	0.0	25.390720876419977	47.069093149735345	35.438707573960585	38.736152570382096	27.050631052578698	0.0	0.0	191.73249482322262	31.65107851050025	20.51458792347238	0.0	0.0	79.00825824413553	144.86455164421267	92.51720820072534	141.35287898120384	56.169519610183535	93.90979338280293	102.70298454873098	100.03434512515965
3L_36334	0.0	22.997942834013497	42.39929108385308	0.0	165.94205303508016	17.45702371711242	38.65316898005883	11.152536588684415	0.0	9.673004096517236	0.0	0.0	0.0	32.31913726002232	0.0	0.0	9.157601404409752	0.0	3.9029355539475463	19.490966132107427	0.0	0.0	0.0	0.0	28.4332025879901	42.09583691307401	9.663292245014707	0.0	0.0	32.68128718517708	16.522985538256908	68.42160480593351	51.776301066534266	37.30480262028933	0.0	0.0	370.17842600133264	15.27720488259468	49.50946026766795	0.0	0.0	43.583271287704065	82.26187244474058	84.05798319680916	72.77609887360794	63.26053852792727	60.4372940410339	122.0239502508355	64.37885669588394
3L_36335	0.0	0.0	0.0	0.0	0.0	0.0	0.0	0.0	0.0	122.56403971074886	0.0	0.0	0.0	0.0	0.0	0.0	0.0	0.0	0.0	0.0	0.0	119.32604648942772	0.0	0.0	0.0	24.244775250933426	0.0	0.0	0.0	51.76197772164479	104.67915837956663	0.0	0.0	0.0	0.0	0.0	0.0	0.0	0.0	0.0	0.0	46.01932811780948	0.0	0.0	57.63290147079165	114.50818733539448	0.0	48.31664798422945	0.0
3L_36336	0.0	5.066764759232406	8.303244451253104	59.065210354840154	0.0	23.076142038269474	0.0	14.742347984278762	10.285081900107171	12.786579206464896	0.0	0.0	11.81304207096803	22.785128829966542	30.353961885830945	0.0	28.24564674057342	18.48684439179391	8.598706616945504	18.894168950284634	36.092613646617224	24.897546595758453	0.0	0.0	37.585365761986914	23.607296003453413	8.515827517023139	0.0	0.0	25.200487881445387	25.481695042354218	10.049483657529676	27.883863202781086	42.737571585432406	0.0	0.0	0.0	22.438529648029224	4.363047431561238	0.0	0.0	19.203994430841618	50.74559781938917	74.07654329218381	64.13432292593608	63.712782775249174	56.58947861783194	73.9297989512722	28.367104371087112
3L_36337	0.0	0.0	9.431141818908873	107.34163084139736	0.0	0.0	0.0	22.326561687173612	0.0	38.729291931720255	0.0	0.0	0.0	25.880218584326165	0.0	0.0	0.0	16.798450510924873	23.44017364480636	15.607794844901441	54.66049003129313	18.85305551470727	0.0	0.0	0.0	15.322324243364477	58.03561065069526	0.0	0.0	0.0	33.07780727215593	45.65834771571286	23.033858620479176	44.80889008379262	0.0	0.0	0.0	30.583845612747346	59.46858869145317	0.0	0.0	14.541753008325154	32.93644912142022	84.13896391279837	54.634658041675316	36.183704668602495	60.495518794445296	61.07075352149233	0.0
3L_36338	145.26860164444057	34.36461544277089	0.0	26.706762419312195	0.0	11.593382960741327	77.00986111271548	0.0	15.501580773699398	19.271814489513723	0.0	0.0	0.0	6.43903808497856	0.0	0.0	0.0	16.717921026212863	11.663902321816396	19.416216501687074	13.599613770968903	28.14401479999925	0.0	0.0	28.324158666272016	11.436653330258144	9.626232639089435	0.0	0.0	8.138987868024683	8.229809191873885	0.0	17.19257807866063	22.297041182635063	0.0	0.0	0.0	20.291487213826617	49.31958697805082	0.0	0.0	28.94408364840174	49.16783440273373	41.867806587480686	81.55912039394867	36.010244914678225	60.20551151355151	68.37523722408693	64.13195791660921
3L_36339	0.0	30.20842301458916	6.18806903162289	0.0	0.0	22.930275148014925	0.0	0.0	20.440137480364697	0.0	0.0	0.0	0.0	0.0	25.853220923528763	0.0	24.057516710952548	44.087968723995	5.1266119349576496	20.48153103540796	0.0	24.740166402359225	0.0	0.0	18.673892218028897	20.106918539332906	25.3859940393686	0.0	0.0	10.73193975518299	10.851695306099197	0.0	7.556619863482106	19.600348886210178	0.0	0.0	0.0	40.134047719382735	0.0	0.0	0.0	28.62390573193712	108.05320539833814	13.801555711359788	23.898345995473655	47.48253532997395	79.38602845592192	80.1408876805424	0.0
3L_36340	0.0	0.0	19.816852647828764	0.0	0.0	0.0	0.0	23.45644841223301	8.18226151162372	0.0	0.0	0.0	0.0	0.0	10.34913853770812	0.0	38.52124639344831	17.648574524635645	28.730820125364883	4.099415751267129	0.0	29.710736271659126	0.0	0.0	0.0	24.146618266111833	40.64842365413069	0.0	0.0	0.0	43.43973171621692	23.984496421513136	12.099769862377217	7.8460910774252275	0.0	0.0	0.0	32.131611078979496	10.41302210892854	0.0	0.0	22.916507524253305	69.20654693934047	55.248130403267155	28.699784942944827	47.51857976468799	39.723145564672464	40.10086168731594	135.40411357697047
3L_36341	0.0	12.355151295005184	10.12360414480601	0.0	0.0	12.504548529527616	0.0	0.0	8.359952816426306	10.393227772783256	0.0	0.0	0.0	0.0	21.147774302493534	0.0	0.0	9.015921215274053	29.354757273899175	20.942206630051313	0.0	10.118651305204832	0.0	0.0	15.275127967384547	8.223667303315578	20.765585610279796	0.0	0.0	35.11464052264631	8.876619428256943	49.01071864416749	30.906340806692583	24.049445660277527	0.0	0.0	0.0	21.886268008294895	42.55663223835119	0.0	0.0	7.804725761448558	35.354740628784064	45.15834774637266	39.09739748173663	38.84041928232616	48.70295902944743	98.33212330192713	34.586159310767016
3L_36342	0.0	0.0	16.433255744890136	13.359785709037228	0.0	5.799471668131033	19.26169907447536	27.787735049503848	11.631761688466527	19.281057566007497	0.0	0.0	40.079357127111685	12.884252705290436	9.808104436696041	0.0	4.563428229823373	12.54445441031656	13.614412606168106	31.080846137185027	6.803068183750872	9.385837709480166	0.0	0.0	14.168871697324564	11.44213853569232	24.077123843094196	0.0	0.0	24.42867437798488	12.350634513848147	11.36531533067385	11.467215946310494	7.435911735727697	0.0	0.0	0.0	10.150609670993365	24.67162072810887	0.0	0.0	21.71847427718203	40.99284674824243	31.415915302692348	58.932060400828675	58.54471352495469	52.705088676311696	41.80490789618701	32.08135832471147
3L_36343	0.0	0.0	13.099275479073253	99.39394541781488	0.0	21.57341378778449	0.0	10.336739978272172	28.84593888843617	8.965433770099382	0.0	0.0	0.0	5.99100510493545	9.121274643403769	0.0	16.97546451236705	31.109351704442492	7.2348796441596805	43.3565326913676	25.306685393613858	8.728577887719066	0.0	0.0	0.0	39.01656962772873	26.869296991713508	0.0	0.0	0.0	15.314346096564611	0.0	10.664203946501955	13.83039783139362	0.0	0.0	0.0	42.47907905356612	36.71031523147689	0.0	0.0	74.05786612357565	30.497800346150036	48.69326747406597	50.589451424851895	25.128469299292632	42.01227598704341	63.61763820225037	0.0
3L_36344	0.0	6.318049340174516	7.765355796954583	14.730382444919416	0.0	9.591669826589003	21.237780312152893	6.127702546611902	8.55005221944393	5.314781203744794	0.0	0.0	14.730382444919416	17.75757991177324	21.62865970440111	0.0	20.126383625979337	18.44187374969859	12.86668442269117	14.992892298129807	7.501003259185916	10.348742265608749	0.0	0.0	7.8112367765525414	14.718668423094432	15.928335234114671	88.13678829543451	0.0	13.467420961950946	22.696168659768546	0.0	15.804564547896208	20.496927510566167	0.0	0.0	0.0	39.17190590908201	27.202712436862505	0.0	0.0	31.928798778723447	36.15868237761416	69.27782486104023	69.97627804174385	59.585434340575446	53.96129895638848	41.903385877385666	88.43156016264332
3L_36345	0.0	18.282220814491218	14.980145689406902	0.0	0.0	4.625821892904821	0.0	0.0	30.926068758547192	23.068671590546458	0.0	0.0	0.0	30.83052818347042	15.646440513015492	0.0	21.83951306621668	20.011620080726875	12.41055865509258	9.296609247709084	32.55791238665777	14.972816851006996	0.0	0.0	22.602982011416763	18.253143723732585	23.04551027368848	0.0	0.0	19.484998499655116	13.134951778308283	18.130591021006104	27.439722931970984	5.931092566561686	0.0	0.0	0.0	12.144618112483455	15.743023479145217	0.0	0.0	11.548844393757848	39.236458517254235	25.058218594534637	50.62170687717583	7.1841402918916195	48.04464308235212	54.56417170981075	76.76698405549742
3L_36346	0.0	18.52314930584498	15.177558462058	43.1862840361901	0.0	4.68678233645473	0.0	8.982546911351244	25.066897282121662	0.0	0.0	0.0	64.77942605428517	15.618410982866603	0.0	0.0	29.503094136997614	13.516892736697686	12.574108652872868	6.2794151352743	32.98697014679202	15.17013304206678	0.0	0.0	0.0	9.24684451430949	15.566140531116714	0.0	0.0	32.90296258275095	6.654024021026715	0.0	37.0684422450502	24.03701700618953	0.0	0.0	0.0	20.507772445756945	15.950489680033177	0.0	0.0	40.95363463507386	66.25588020936858	76.16532954199248	21.98092056095309	43.672890053499295	42.5930658488798	42.998071229376286	25.926213994970315
3L_36347	0.0	34.23332751366765	28.050215495780545	0.0	0.0	0.0	0.0	33.201964228203735	23.163536886774317	0.0	0.0	0.0	0.0	19.243314391497535	0.0	0.0	27.262887848658256	24.98107683429802	0.0	11.605222814475425	0.0	0.0	0.0	0.0	0.0	0.0	0.0	0.0	0.0	0.0	0.0	0.0	34.25378975366387	22.211856689100642	0.0	0.0	0.0	0.0	29.478698692324922	0.0	0.0	21.625128399199866	97.95998334680283	31.280889878755268	108.33003829466854	80.7135074054643	44.98162500618497	45.40934251812968	0.0
3L_36348	0.0	0.0	9.898407692646522	0.0	0.0	36.679166111384845	0.0	23.432731073090206	8.173988244170108	30.48610087850781	0.0	0.0	56.329935699378396	13.581226941623134	20.677348584945648	0.0	0.0	0.0	16.401011286355917	12.285812221188849	0.0	19.787130054869714	0.0	0.0	0.0	8.040734360269123	50.759153905815374	0.0	0.0	8.583381543326336	8.679161766556586	0.0	24.17507102938057	7.83815771940963	0.0	0.0	0.0	37.448975770512675	20.804986539173708	0.0	0.0	38.15556021901291	17.284142663313542	33.115360670431514	19.11384396604617	47.470532666847056	55.55617284636496	24.03618888598674	0.0
3L_36349	0.0	0.0	50.461470144471186	0.0	0.0	31.164686670240215	0.0	0.0	0.0	0.0	0.0	0.0	0.0	34.61812743625072	0.0	0.0	0.0	0.0	0.0	0.0	0.0	0.0	0.0	0.0	0.0	0.0	0.0	0.0	0.0	0.0	0.0	0.0	0.0	79.91688643810437	0.0	0.0	0.0	27.273223149511807	0.0	0.0	0.0	0.0	0.0	0.0	97.4411942392766	0.0	121.38082830277233	0.0	0.0
3L_36350	0.0	0.0	0.0	0.0	0.0	0.0	0.0	0.0	0.0	0.0	0.0	0.0	0.0	0.0	0.0	0.0	0.0	0.0	0.0	0.0	0.0	0.0	0.0	0.0	0.0	0.0	0.0	0.0	0.0	0.0	0.0	0.0	0.0	0.0	0.0	0.0	0.0	0.0	0.0	0.0	0.0	0.0	0.0	0.0	0.0	0.0	0.0	0.0	1520.2189115232593
3L_36351	0.0	13.78019758047291	2.822815803929472	32.12820438678503	0.0	10.460119747450868	46.321387047613754	0.0	9.324191895598888	0.0	0.0	0.0	16.064102193392515	7.746155389426343	17.690222967570286	0.0	10.974334324315723	5.027909928010385	16.37027121329902	14.014611634089702	0.0	11.285739114340336	0.0	0.0	0.0	9.172187176823718	0.0	0.0	0.0	14.686789526556652	14.850676448312221	54.663627368984955	6.894217199555185	4.470552470874351	0.0	0.0	0.0	3.051329464247573	23.732562499703345	0.0	0.0	8.704924811211944	59.14884807618372	25.183461517152455	43.60690122818838	43.32028309805004	54.320370682209536	73.11585023680396	19.287667850929473
3L_36352	0.0	0.0	81.57937673356174	0.0	0.0	0.0	0.0	0.0	0.0	0.0	0.0	0.0	0.0	0.0	0.0	0.0	0.0	0.0	0.0	0.0	0.0	0.0	0.0	0.0	0.0	0.0	0.0	0.0	0.0	141.48273910582907	0.0	0.0	0.0	0.0	0.0	0.0	0.0	0.0	0.0	0.0	0.0	0.0	0.0	0.0	0.0	156.49452269170578	0.0	132.06550449022717	0.0
3L_36353	0.0	22.6420049948263	6.184159954534056	0.0	0.0	15.277193212954142	25.369957403841518	21.959858842027362	20.427225201476276	12.697727424234246	0.0	0.0	52.78929855339725	4.242524777405331	25.836889135200565	0.0	0.0	0.0	10.246746785979786	0.0	8.960453040505728	6.1811344359653	0.0	0.0	0.0	5.023554189706988	12.684978701920759	0.0	0.0	37.53806091247519	0.0	59.87790894366387	52.86292379545221	9.793983555901608	0.0	0.0	0.0	30.081520921697802	12.998188052585467	0.0	0.0	38.14109822524702	53.99247344920118	41.378511311505704	41.79568596871055	29.657837528434452	29.7509547577231	45.05077222029227	105.63744805278492
3L_36354	0.0	12.471222653726524	0.0	0.0	0.0	0.0	0.0	12.095496362884242	16.876981990572517	0.0	0.0	0.0	0.0	0.0	0.0	0.0	0.0	18.20124387300628	4.23293323648382	12.683369819160513	29.612520173529365	10.213711703687965	0.0	0.0	0.0	0.0	20.960669399937956	0.0	0.0	26.583395656627594	17.92002293762936	0.0	18.71801559085912	32.36717321292745	0.0	0.0	0.0	16.568910097093816	21.478216792529015	0.0	0.0	15.75609563950053	0.0	45.58259109680831	29.598525598778174	19.602654199378595	73.74075372882412	41.35662979860976	104.73324442644584
3L_36355	0.0	0.0	2.8574212516133715	16.261035144975256	0.0	10.588352388838182	0.0	6.764439880702339	0.0	5.86704685130263	0.0	0.0	65.04414057990103	3.920558507082685	5.969030283278239	0.0	27.77217705540494	15.268644159667266	21.30551685053328	9.45761298832907	16.560884019988986	0.0	0.0	0.0	8.622912285149361	18.56926160491807	29.305781210070872	0.0	0.0	19.822450312550487	15.032733777801162	0.0	20.936204245234137	22.626789213357046	0.0	0.0	0.0	6.177472610630812	30.029380746122005	0.0	0.0	8.811640176673386	29.936982651518555	25.492190467450296	77.24760173785033	32.888516152372496	36.65752977736966	37.006095829135454	19.52411912055558
3L_36356	0.0	0.0	24.112131054254704	0.0	0.0	14.89150052715912	0.0	0.0	0.0	0.0	0.0	0.0	137.21750346474198	0.0	0.0	0.0	0.0	21.47388131815273	0.0	29.92775440087628	69.87387765084024	48.200669025286075	0.0	0.0	0.0	19.58691202538464	0.0	0.0	0.0	0.0	0.0	0.0	0.0	19.09344331156681	0.0	0.0	0.0	13.032032736466235	50.6801273084798	0.0	0.0	55.767264615670605	42.10349037935245	0.0	23.280285323176923	23.127269363306276	19.333235378274082	0.0	0.0
3L_36357	0.0	0.0	0.0	0.0	0.0	0.0	0.0	0.0	0.0	0.0	0.0	0.0	0.0	0.0	0.0	0.0	0.0	0.0	135.17166801838334	0.0	0.0	0.0	0.0	0.0	0.0	0.0	0.0	0.0	0.0	0.0	0.0	0.0	0.0	0.0	0.0	0.0	0.0	88.18342151675485	0.0	0.0	0.0	251.57232704402514	0.0	0.0	0.0	0.0	0.0	0.0	0.0
3L_36358	0.0	12.03771415845845	7.397626101783937	0.0	0.0	6.091636487684234	0.0	17.51257256772258	12.217744645064336	10.126197739326354	0.0	0.0	0.0	6.766666723055557	0.0	0.0	19.173295434119357	4.392138949707813	8.171586983479093	8.161657959197832	0.0	9.858675881242391	0.0	0.0	7.441334380081036	28.043326940122487	30.34809262237868	0.0	0.0	8.553112691536267	17.29711030151025	0.0	9.033682083648884	19.52629215238318	0.0	0.0	0.0	10.661975397491771	25.914523535570275	0.0	0.0	15.208402642459959	17.223191026717473	16.49929053050719	9.523219991143405	23.651565142323292	15.81721624902625	47.90285301408743	33.69754766096897
3L_36359	0.0	0.0	0.0	0.0	0.0	13.877465678714467	0.0	17.731423895398784	0.0	0.0	0.0	0.0	0.0	5.138421363911736	15.646440513015492	0.0	0.0	13.341080053817917	3.102639663773145	15.494348746181805	0.0	0.0	0.0	0.0	11.301491005708382	6.084381241244195	0.0	0.0	0.0	6.494999499885039	0.0	0.0	4.573287155328496	11.862185133123372	0.0	0.0	0.0	8.096412074988969	7.871511739572608	0.0	0.0	17.323266590636777	0.0	16.705479063023088	36.15836205512559	0.0	12.01116077058803	18.188057236603587	0.0
3L_36360	0.0	0.0	7.099003051506462	0.0	0.0	0.0	0.0	0.0	11.724545864371626	14.576143953997692	0.0	0.0	0.0	0.0	0.0	0.0	13.799489280901716	18.966778423139974	8.821936273861132	5.874144687820049	0.0	7.095529958037036	0.0	0.0	0.0	0.0	14.561509271312953	0.0	0.0	0.0	12.449152990753392	0.0	4.334507840474507	0.0	0.0	0.0	0.0	3.836842125457064	0.0	0.0	0.0	27.36464761175038	0.0	7.916628402962719	6.854094156062241	6.809043771937888	28.46009268882987	17.238426982045603	48.50589710444048
3L_36361	0.0	0.0	0.0	0.0	0.0	0.0	0.0	0.0	0.0	11.53875000721172	0.0	0.0	0.0	23.131745313315637	23.47864265271096	0.0	21.847871088821428	0.0	0.0	4.650083538750774	0.0	0.0	0.0	0.0	0.0	18.260129236064667	23.054329833686065	0.0	0.0	0.0	0.0	0.0	13.725112082696546	17.800087220427383	0.0	0.0	0.0	0.0	0.0	0.0	0.0	17.329896237246277	19.625737191753267	12.533904210890459	0.0	21.560669027559925	9.01181809825405	18.19501784021499	38.398181462125955
3L_36362	0.0	0.0	18.128750385235946	0.0	0.0	0.0	0.0	42.91661302090039	0.0	0.0	0.0	0.0	0.0	0.0	0.0	0.0	0.0	32.290354871000034	0.0	0.0	0.0	0.0	0.0	0.0	0.0	14.726456078344746	0.0	0.0	0.0	0.0	0.0	0.0	0.0	0.0	0.0	0.0	0.0	0.0	0.0	0.0	0.0	0.0	0.0	0.0	0.0	69.55312119631368	0.0	29.347889886717144	0.0
3L_36363	0.0	0.0	0.0	0.0	0.0	0.0	0.0	0.0	0.0	0.0	0.0	0.0	0.0	0.0	0.0	0.0	0.0	0.0	0.0	0.0	0.0	0.0	0.0	0.0	0.0	0.0	0.0	0.0	0.0	0.0	0.0	0.0	0.0	0.0	0.0	0.0	0.0	0.0	0.0	0.0	0.0	0.0	0.0	0.0	0.0	0.0	0.0	0.0	0.0
3L_36364	0.0	0.0	0.0	0.0	0.0	0.0	0.0	0.0	0.0	0.0	0.0	0.0	0.0	0.0	0.0	0.0	0.0	0.0	0.0	0.0	0.0	0.0	0.0	0.0	0.0	0.0	0.0	0.0	0.0	0.0	0.0	0.0	0.0	0.0	0.0	0.0	0.0	0.0	0.0	0.0	0.0	0.0	158.2779360557138	0.0	0.0	0.0	0.0	0.0	0.0
3L_36365	0.0	0.0	0.0	0.0	0.0	0.0	0.0	0.0	0.0	0.0	0.0	0.0	0.0	0.0	13.383440936198461	0.0	12.453858454426351	0.0	0.0	10.602677388094042	0.0	0.0	0.0	0.0	19.33383343515819	0.0	0.0	0.0	0.0	0.0	11.235197627126261	0.0	0.0	0.0	0.0	0.0	0.0	27.701598382226653	0.0	0.0	0.0	19.756989034871086	0.0	42.86792107729943	12.371460525143757	12.290145761128729	0.0	0.0	0.0
3L_36366	0.0	0.0	0.0	0.0	0.0	0.0	0.0	14.951594213733038	0.0	0.0	0.0	0.0	0.0	0.0	13.193482419684676	0.0	0.0	0.0	0.0	5.226093886776676	0.0	0.0	0.0	0.0	0.0	0.0	12.955045990413264	0.0	0.0	10.953502382386768	0.0	0.0	7.712627499373349	0.0	0.0	0.0	0.0	6.82710360129715	0.0	0.0	0.0	0.0	44.11359250068927	28.172982110156358	24.39173120312214	0.0	0.0	20.448852308164206	0.0
3L_36367	0.0	0.0	6.483129276839345	0.0	0.0	8.007879753677619	0.0	7.673831467313314	5.35369163806903	19.96738660188359	0.0	0.0	0.0	0.0	6.771489321361341	0.0	0.0	5.773772063026496	10.742119312719206	16.09360037980897	0.0	6.4799574914788565	0.0	0.0	0.0	7.899622134741222	0.0	0.0	0.0	16.865492078840553	5.684563567632095	0.0	7.916935512601782	0.0	0.0	0.0	0.0	14.015908055643154	34.06644319079933	0.0	0.0	34.98687992002999	0.0	28.91928627201481	18.778402333529463	6.218325404968442	10.396415315999043	0.0	0.0
3L_36368	0.0	37.45276270304079	0.0	0.0	0.0	0.0	0.0	0.0	0.0	0.0	0.0	0.0	0.0	0.0	96.15939381118142	0.0	0.0	27.33039440492166	0.0	0.0	0.0	0.0	0.0	0.0	46.304228039062245	12.464398561608405	31.47385781369994	0.0	0.0	0.0	0.0	0.0	0.0	24.30074603290321	0.0	0.0	0.0	0.0	0.0	0.0	0.0	0.0	0.0	0.0	0.0	29.4347064623898	0.0	0.0	0.0
3L_36369	0.0	0.0	0.0	0.0	0.0	0.0	0.0	0.0	0.0	0.0	0.0	0.0	0.0	0.0	0.0	0.0	0.0	290.6131938390003	0.0	0.0	0.0	0.0	0.0	0.0	0.0	0.0	0.0	0.0	0.0	0.0	0.0	0.0	0.0	0.0	0.0	0.0	0.0	176.3668430335097	0.0	0.0	0.0	0.0	0.0	0.0	0.0	0.0	0.0	0.0	0.0
3L_36370	0.0	12.58949557668073	10.315621926267028	0.0	0.0	0.0	0.0	0.0	0.0	10.59035959566007	0.0	0.0	0.0	14.153670648330113	0.0	0.0	20.052155656863498	18.37385840920971	12.819230897423079	17.071539566920645	0.0	0.0	0.0	0.0	15.564856421981935	8.379648348057074	10.579726704499768	0.0	0.0	0.0	0.0	0.0	25.194041357278586	16.33706635299499	0.0	0.0	0.0	5.575348041101466	10.84095452436396	0.0	0.0	23.858281806071933	0.0	0.0	0.0	29.68283886670921	33.084482881261444	0.0	0.0
3L_36371	0.0	0.0	5.8132572494224535	0.0	0.0	10.770693374156656	0.0	0.0	9.601038448318569	0.0	0.0	0.0	16.54106484759063	3.988074063321045	12.143644744959174	0.0	0.0	0.0	2.4080463423702496	2.4051204051377217	8.423038695439768	0.0	0.0	0.0	26.314219853552597	11.80565065663029	11.924181285712923	0.0	0.0	5.040952699732628	10.194407348128818	0.0	14.19782971974904	0.0	0.0	0.0	0.0	9.425781397277834	24.43721102997957	0.0	0.0	4.481692287007574	10.150841504760745	19.448391747658416	5.612705368889448	11.15162869537096	9.322201381923133	14.116265325558722	19.860342074531893
3L_36372	0.0	0.0	0.0	0.0	0.0	0.0	0.0	0.0	0.0	0.0	0.0	0.0	0.0	0.0	0.0	0.0	0.0	0.0	0.0	0.0	0.0	0.0	0.0	0.0	0.0	0.0	0.0	0.0	0.0	0.0	0.0	0.0	0.0	0.0	0.0	0.0	0.0	0.0	0.0	0.0	0.0	0.0	0.0	0.0	0.0	0.0	0.0	0.0	0.0
3L_36373	0.0	0.0	0.0	0.0	0.0	17.756091671150077	0.0	8.50769861647805	11.870887479418847	7.379039101528198	0.0	0.0	0.0	14.792768111525637	7.5073046073829826	0.0	0.0	0.0	0.0	5.947463674378743	41.65755407671239	0.0	0.0	0.0	10.845116552467589	2.9193415133282534	7.371630427731484	0.0	0.0	24.930879137591027	6.302269447227946	17.398445274930232	17.55443850811849	11.3831688465435	0.0	0.0	0.0	7.769464450815406	0.0	0.0	0.0	5.5412406837891	12.550673343624885	8.015440945437291	41.63786714189353	27.576127346556085	5.763064290439998	23.271454535722842	0.0
3L_36374	0.0	0.0	14.105944103785893	0.0	0.0	0.0	0.0	0.0	0.0	0.0	0.0	0.0	0.0	0.0	0.0	0.0	0.0	8.375019995360239	15.581748474741596	15.562815609037171	13.625741751316587	0.0	0.0	0.0	0.0	0.0	0.0	0.0	0.0	0.0	0.0	0.0	5.741869656113685	14.893252611904176	0.0	0.0	0.0	20.330471819424748	0.0	0.0	0.0	0.0	49.26229710091381	0.0	9.079534909903774	0.0	22.620442546337973	15.223689278412351	32.127585065813356
3L_36375	0.0	0.0	8.992215439094377	0.0	0.0	0.0	0.0	14.191654030181391	0.0	6.15447106937012	0.0	0.0	34.11531317004607	0.0	0.0	0.0	0.0	5.338882924170244	2.4832517088496635	9.920937568283952	17.37219493339935	0.0	0.0	0.0	0.0	12.174351320125783	6.1482918815494685	0.0	0.0	10.396772010226265	10.512787491885442	0.0	7.320620100446228	0.0	0.0	0.0	0.0	12.96020891856777	12.600203115274219	0.0	0.0	4.621659406810015	10.467861049612427	20.055781814486693	11.575990007605425	11.499903688306611	24.033354450640775	19.409504640327324	20.480597705763444
3L_36376	0.0	0.0	4.295535413790001	0.0	0.0	2.652895662144187	17.622045884283075	0.0	10.641607336749763	4.409939120790438	0.0	0.0	0.0	8.840609990301852	8.97318900856132	243.77163473258253	8.349932302923854	7.651071360394918	1.7793549980480474	7.108771851253925	6.223956631470192	0.0	0.0	0.0	0.0	6.978750576837352	8.811022942141538	0.0	0.0	7.449727377226631	7.532857382294395	10.3978422397784	13.113835699899838	10.204394012061595	0.0	0.0	0.0	0.0	18.05715812833945	0.0	0.0	16.55807330259051	0.0	0.0	12.442030506199865	0.0	3.444183222281386	10.43079895052255	14.675215468851121
3L_36377	0.0	0.0	5.378860004410665	0.0	0.0	13.287800470388136	0.0	6.366750283320387	13.325397318930058	0.0	0.0	0.0	30.61005846521167	3.690064133314637	5.61810377761298	0.0	5.227883439110841	4.790327370972532	6.684313253656319	8.901588488465768	0.0	0.0	0.0	0.0	8.115960848604866	6.554082100801783	5.516571781632022	0.0	0.0	0.0	4.716313729189266	0.0	3.2842232483595306	0.0	0.0	0.0	0.0	5.814291528577243	11.305566861122417	0.0	0.0	12.440389798880364	0.0	17.995105331349873	25.966472091235797	36.114120621162876	4.312798661307296	13.061423521011475	0.0
3L_36378	0.0	5.1144825780265455	0.0	11.92429503567749	0.0	0.0	0.0	9.920792393530055	6.921296552640612	8.604667171473807	0.0	0.0	0.0	2.8749643504420543	8.754237050732554	0.0	8.146188235600798	3.7321899893707227	6.943750069437501	5.201484711796136	0.0	16.754684609816906	0.0	0.0	0.0	3.404232141398186	0.0	0.0	0.0	10.901923390003954	11.023575754012581	10.144127767318055	17.911388777440248	3.3184666029521077	0.0	0.0	0.0	15.854895991882293	0.0	0.0	0.0	9.692426983716722	7.317644303945674	18.69354549261231	4.046145479969961	8.039102193067079	13.440571170512461	3.392093437248985	14.317130159893708
3L_36379	0.0	4.398906959598679	5.406586086907628	0.0	0.0	4.452098095748602	0.0	0.0	8.92938995598406	3.700387060486527	0.0	0.0	10.255947423911126	17.30906371812536	7.529417433914302	0.0	14.01288344503937	6.4200263734683425	4.479178984408874	2.9824909884034785	10.445064184919415	3.602627324054887	0.0	0.0	0.0	13.175732058312862	14.786687249735317	0.0	0.0	15.627695777521623	31.604164164670337	0.0	13.204608936703266	8.562523546939754	0.0	0.0	0.0	1.948087367822272	7.575895319308836	0.0	0.0	5.557562453108067	12.587641453620835	0.0	6.960085302805471	17.285845658141287	17.340118328967478	8.75250029758501	0.0
3L_36380	0.0	0.0	0.0	0.0	0.0	0.0	84.90622107881845	48.99571042555225	17.091066328719318	0.0	0.0	0.0	0.0	0.0	43.23445613215909	0.0	20.115746002498376	0.0	0.0	25.688516462485772	0.0	0.0	0.0	0.0	0.0	25.218666857207705	42.453110539409224	0.0	0.0	0.0	0.0	0.0	25.273937894352414	16.388875231492865	0.0	0.0	0.0	11.186057697685605	0.0	0.0	0.0	0.0	0.0	0.0	0.0	39.702627321362996	16.59470098008304	0.0	0.0
3L_36381	0.0	13.252835609839172	0.0	0.0	0.0	10.059815663937774	0.0	0.0	13.451038890988746	0.0	0.0	0.0	0.0	3.7248567513214863	11.342150721304076	0.0	5.277175739978776	4.835494073860238	4.498225225237383	6.739139371467427	7.867108798181125	0.0	0.0	0.0	0.0	4.410585847091605	11.137172093810628	0.0	0.0	0.0	9.52156515488016	0.0	13.260757209127778	21.497332181076327	0.0	0.0	213.31968087375742	14.672782282321938	28.53040999340377	0.0	0.0	12.557686874077795	0.0	24.219701758592546	31.4535635314803	15.623413247092094	8.706925749949283	13.184576155430332	18.549537467283255
3L_36382	0.0	8.273844392153748	6.779449590046683	38.58054460296761	0.0	4.186945439076594	0.0	24.073723370449667	0.0	0.0	0.0	0.0	0.0	13.952735573336508	0.0	0.0	0.0	6.037670232112195	0.0	19.634043861332042	0.0	13.55226566777434	0.0	0.0	0.0	5.507123464200944	0.0	0.0	0.0	11.7575683467448	0.0	32.82088983996534	4.139394952918522	10.736756211213468	0.0	0.0	0.0	18.320655439769013	7.12469933768795	0.0	0.0	15.679715674489103	23.675923952932262	0.0	0.0	6.5025424941151995	21.74319546697861	10.974972672318046	0.0
3L_36383	0.0	0.0	10.541484430754569	0.0	0.0	0.0	0.0	0.0	0.0	7.214825022456143	0.0	0.0	0.0	4.821189319908571	36.701180456768206	0.0	6.830400473210146	0.0	5.8221823984946175	5.815108057791707	0.0	0.0	0.0	0.0	31.811303828702492	19.98061879976423	7.207581222232793	0.0	0.0	0.0	12.324035875268432	0.0	12.872834842816252	22.25969270494221	0.0	0.0	0.0	15.193123592262141	7.3855461906829865	0.0	0.0	10.835850411085076	0.0	7.83706429841033	13.57041757531921	20.221833513644683	5.634812321306015	17.065176459612985	24.009200325564755
3L_36384	0.0	15.813939513262756	3.239419327606688	0.0	0.0	8.002580031802253	0.0	7.6687528230596325	0.0	0.0	0.0	0.0	0.0	0.0	0.0	0.0	6.296987332350583	5.7699509034877625	2.6837525086376575	8.04147470996411	0.0	6.475668968982841	0.0	0.0	9.775677527770256	10.525858745607099	0.0	0.0	0.0	0.0	5.680801447468209	0.0	3.95584798942048	0.0	0.0	0.0	0.0	3.5016580350796103	0.0	0.0	0.0	9.989635752906361	0.0	21.675110326311557	0.0	18.642630102254824	10.389534829357085	20.976651937560895	0.0
3L_36385	0.0	5.362401841234297	4.3938623016281015	0.0	0.0	2.713621729814453	18.02542305667914	0.0	10.885198887097266	0.0	0.0	0.0	12.50231292789166	6.028650558916193	9.178589654628029	0.0	8.541066300881267	7.826208092612216	10.920511778864004	7.271495084832898	0.0	21.95856331268643	0.0	0.0	6.629734624982431	3.569248780209229	13.519067292509355	74.80550568521844	0.0	15.24051049613958	7.7052881392499675	0.0	5.365607102346809	0.0	0.0	0.0	0.0	7.1243338747827085	9.235247615459066	0.0	0.0	6.774838250736764	30.689438229833204	4.899923953180247	8.484556410421751	4.21439468649118	7.046044491543338	14.226086659629495	30.022276529184655
3L_36386	0.0	5.955848106814561	14.6403667119054	0.0	0.0	3.0139328085875383	0.0	0.0	4.029947344707994	10.02019068422872	0.0	0.0	0.0	0.0	10.194365777921858	0.0	14.229433488307675	0.0	4.043020977618644	12.114325310823302	0.0	9.755469403921307	0.0	0.0	0.0	1.982125194991566	20.02026050362967	0.0	0.0	8.463573625473325	0.0	0.0	0.0	0.0	0.0	0.0	0.0	13.187949379375102	20.51458792347238	0.0	0.0	3.7622980116255005	0.0	0.0	0.0	0.0	15.651632230467152	7.900229580671613	16.67239085419327
3L_36387	0.0	0.0	3.570213423788261	0.0	0.0	8.819765447157698	0.0	0.0	5.896480214065818	7.330599019898911	0.0	0.0	0.0	4.898553408193027	0.0	0.0	0.0	6.3591508498687155	5.915609103649161	2.954210621627953	0.0	0.0	0.0	0.0	10.77392322717787	17.401064075068188	0.0	0.0	0.0	18.57541432461651	0.0	0.0	4.3598003734605	5.654221724650711	0.0	0.0	0.0	3.859230700952072	0.0	0.0	0.0	5.5048649243769185	24.93656760615185	15.925646342356805	0.0	13.697551220280594	17.175697075665816	17.33901590681319	0.0
3L_36388	0.0	8.727122938108117	0.0	0.0	0.0	26.49795126673456	0.0	8.46419687044785	0.0	7.341308441403511	0.0	0.0	0.0	9.811419609397573	0.0	0.0	0.0	6.368441062943761	0.0	0.0	20.72227489133757	0.0	0.0	0.0	10.789663071191276	8.713242822103174	0.0	0.0	0.0	12.401701017311535	0.0	0.0	8.73233938935624	22.649928369601533	0.0	0.0	0.0	0.0	0.0	0.0	0.0	0.0	0.0	0.0	0.0	6.858781126006098	17.2007894015616	0.0	0.0
3L_36389	0.0	0.0	6.596715099748929	75.08127548070787	0.0	0.0	0.0	46.849671896131156	0.0	0.0	0.0	0.0	0.0	9.051100704356656	27.560509097724054	0.0	12.823110322347349	0.0	10.930323559438007	5.458521242927121	0.0	0.0	0.0	0.0	39.814147559193685	10.717366957285934	0.0	0.0	0.0	0.0	0.0	0.0	0.0	0.0	0.0	0.0	0.0	7.130734893538128	13.86531784854636	0.0	0.0	10.171387885877028	0.0	0.0	25.4765386555521	12.654543613884567	0.0	10.67915130648737	0.0
3L_36390	0.0	6.196800467982371	7.61633185271842	14.447693570198453	0.0	9.40759732473019	0.0	0.0	4.192984633549915	0.0	0.0	0.0	28.895387140396906	0.0	15.910190158592775	0.0	0.0	18.087958122759353	6.309880768492999	6.302213841678305	0.0	0.0	0.0	0.0	7.661332336338619	0.0	15.622656601509773	0.0	0.0	17.611959224792002	13.356365643865866	0.0	9.30075670956589	4.020714722249027	0.0	0.0	0.0	16.46578410063887	5.336133736318153	0.0	0.0	11.743521490644326	26.598574316416638	22.649441011795826	14.707151205202017	14.610484483665477	4.071210354553567	12.329767016722451	17.3468962933152
3L_36391	0.0	0.0	6.005843685906386	0.0	0.0	11.127513890846506	0.0	0.0	4.959554830358427	0.0	0.0	0.0	0.0	0.0	6.272974770095475	0.0	11.674537250529733	5.348709089061355	9.951288443071169	4.969598481290705	17.404168298307447	0.0	0.0	0.0	9.061993094761263	4.878703240678627	6.159607756178087	0.0	0.0	5.207953586717636	0.0	0.0	3.667046817186715	28.534741047224994	0.0	0.0	0.0	6.492031031908334	0.0	0.0	0.0	9.260331056835282	10.487127051544231	13.395129530902564	17.39594326603036	0.0	28.893105142009613	4.861306913750693	20.518292057369145
3L_36392	0.0	0.0	4.639585406648062	13.201494409167118	0.0	0.0	0.0	0.0	3.831314868949875	9.526304508323609	0.0	0.0	13.201494409167118	9.54869676203693	4.8459473342443715	0.0	9.018718349935291	8.263882289260671	1.9218720571334127	5.758610562443494	0.0	0.0	0.0	0.0	0.0	3.768856057965006	0.0	0.0	0.0	4.023205851350591	4.06809999389785	0.0	14.16418557349371	0.0	0.0	0.0	0.0	7.522756337922215	9.751721178788056	0.0	0.0	7.15371546096754	16.20285980475554	5.173948136343881	0.0	17.800324855928622	7.440088685857135	0.0	15.850623722043462
3L_36393	0.0	31.22151037178575	8.527460982602275	0.0	0.0	5.266506283995298	0.0	0.0	0.0	0.0	0.0	0.0	0.0	23.40040669906843	8.906749891337652	0.0	16.57621578254657	7.594421441785722	14.12944265000523	3.528068608233383	0.0	0.0	0.0	0.0	0.0	13.85415728624767	0.0	0.0	0.0	14.78913649189851	7.477082741397616	0.0	0.0	13.505118439888717	0.0	0.0	0.0	0.0	0.0	0.0	0.0	19.72256919334692	29.780517585395636	0.0	16.46654327736904	8.179156238242463	0.0	13.804756566922698	0.0
3L_36394	0.0	0.0	0.0	0.0	0.0	0.0	0.0	0.0	0.0	0.0	0.0	0.0	0.0	0.0	0.0	0.0	0.0	0.0	0.0	0.0	0.0	0.0	0.0	0.0	0.0	0.0	0.0	0.0	0.0	0.0	0.0	0.0	0.0	0.0	0.0	0.0	0.0	0.0	0.0	0.0	0.0	0.0	0.0	0.0	0.0	0.0	0.0	0.0	0.0
3L_36395	0.0	10.272941790429932	0.0	0.0	0.0	0.0	0.0	19.92688824702168	13.902105543395075	0.0	0.0	0.0	0.0	0.0	17.583746990981297	0.0	8.18121054099891	0.0	0.0	10.447694141664464	0.0	0.0	0.0	0.0	0.0	3.4188677052047134	17.26596843090332	0.0	0.0	14.598390965347798	0.0	20.37547933315131	5.1395411109323685	0.0	0.0	0.0	0.0	4.5494456500475415	0.0	0.0	0.0	12.9787958922111	29.396418046461037	9.386956636015125	0.0	32.2946564454079	0.0	20.440060884128023	57.514730960467254
3L_36396	0.0	0.0	0.0	0.0	0.0	0.0	0.0	101.64460978634303	0.0	0.0	0.0	0.0	0.0	0.0	0.0	0.0	0.0	0.0	0.0	35.52826984431512	0.0	0.0	0.0	0.0	0.0	0.0	0.0	0.0	0.0	0.0	0.0	0.0	0.0	0.0	0.0	0.0	0.0	0.0	0.0	0.0	0.0	0.0	0.0	0.0	0.0	0.0	0.0	0.0	0.0
3L_36397	0.0	0.0	3.0233246473216218	0.0	0.0	7.468745168655469	0.0	0.0	14.979754861304947	12.415381416036329	0.0	0.0	0.0	8.296376433147177	0.0	0.0	5.876928881520526	5.385049916720204	5.009450328043855	0.0	8.761208871600104	0.0	0.0	0.0	0.0	2.4559253496930706	12.40291617365075	0.0	0.0	0.0	5.301847428736544	14.636616716772686	3.6919618974764337	0.0	0.0	0.0	0.0	9.804209927742972	25.418322034889194	0.0	0.0	0.0	0.0	20.22921044043037	5.838045609147517	5.799673478383167	0.0	9.788672352580148	20.657699847752756
3L_36398	0.0	19.316784643928877	15.827849972558464	0.0	0.0	4.887590310449961	0.0	18.73481894202604	0.0	0.0	0.0	0.0	0.0	5.429197027188875	24.797774151792137	0.0	15.383585867715006	14.096032037461613	9.834640357036784	6.548460407844662	0.0	23.73015960905353	0.0	0.0	23.8820513249165	16.071718436350373	8.116540535626742	0.0	0.0	0.0	13.878239267784096	0.0	0.0	6.2667243205304155	0.0	0.0	0.0	4.277288028298537	0.0	0.0	0.0	18.30356461920959	0.0	17.650817409354225	15.28180410866585	30.362720651583984	6.3454272947286	12.81152832564855	27.037038038408813
3L_36399	0.0	0.0	0.0	0.0	0.0	8.878045835575039	58.97304342185187	0.0	0.0	14.758078203056396	0.0	0.0	0.0	29.585536223051275	0.0	0.0	0.0	0.0	5.954699031646843	11.894927348757486	0.0	14.36818768301479	0.0	0.0	0.0	17.516049079969523	0.0	0.0	0.0	12.465439568795514	0.0	0.0	0.0	11.3831688465435	0.0	0.0	0.0	0.0	0.0	0.0	0.0	0.0	0.0	0.0	0.0	0.0	23.052257161759993	11.635727267861421	0.0
3L_36400	0.0	0.0	3.0765321206874328	17.50795298764464	0.0	3.8000937863146462	0.0	21.84943843301654	0.0	6.316939821672788	0.0	0.0	0.0	8.442384315063029	0.0	0.0	5.98035691966168	0.0	7.646417424044313	5.091417677249433	0.0	0.0	0.0	0.0	0.0	7.497441498088778	25.24239005045954	0.0	0.0	0.0	16.185463834929852	0.0	3.7569367140253584	0.0	0.0	0.0	0.0	9.976754162800674	12.932829470297172	0.0	0.0	0.0	0.0	20.58522420053851	5.940789340798133	5.901741899121526	4.9335597508354985	0.0	42.04250918103295
3L_36401	0.0	0.0	0.0	0.0	0.0	0.0	0.0	0.0	0.0	98.85493038965319	0.0	0.0	0.0	22.019399090598817	67.04884508364344	0.0	0.0	28.584904312032815	13.295573903447542	13.27941889262926	0.0	0.0	0.0	0.0	0.0	0.0	0.0	0.0	0.0	0.0	0.0	0.0	19.5976600393913	25.416190113102047	0.0	0.0	0.0	0.0	0.0	0.0	0.0	0.0	0.0	0.0	0.0	0.0	0.0	25.98009924397911	0.0
3L_36402	0.0	11.487914713721166	9.413005007718665	0.0	0.0	0.0	0.0	0.0	7.773148436042535	9.663703131039815	0.0	0.0	26.78380115706021	0.0	0.0	0.0	9.148796018443972	25.149218697605797	0.0	0.0	0.0	0.0	0.0	0.0	0.0	7.64642911760208	19.30800123571208	0.0	0.0	0.0	16.50709805216243	22.785271600437476	0.0	14.907573047107931	0.0	0.0	0.0	10.175010175010176	0.0	0.0	0.0	7.25689404934688	0.0	0.0	0.0	0.0	52.83178360101437	22.857491161770085	0.0
3L_36403	0.0	0.0	15.037673130610461	85.5765075371509	0.0	9.287172371776654	0.0	0.0	0.0	15.438173972782499	0.0	0.0	0.0	0.0	0.0	0.0	0.0	26.784626160276524	24.916436501084487	0.0	0.0	0.0	0.0	0.0	0.0	18.323240281811437	15.422673798111031	0.0	0.0	13.039883788555676	0.0	0.0	0.0	11.907738839471774	0.0	0.0	0.0	0.0	0.0	0.0	0.0	0.0	0.0	0.0	0.0	0.0	12.05728657999889	0.0	0.0
3L_36404	0.0	0.0	3.5859066696071102	0.0	0.0	4.429266823462712	0.0	8.489000377760517	5.92239880841336	14.725642866346384	0.0	0.0	0.0	9.840171022172365	14.981610073634615	0.0	0.0	0.0	5.941611781027839	0.0	31.174499259605643	7.168304624273313	0.0	0.0	0.0	5.8258507562682516	0.0	0.0	0.0	12.438042998314646	6.2884183055856875	0.0	4.378964331146041	5.679075446517307	0.0	0.0	0.0	3.8761943523848283	7.5370445740816105	0.0	0.0	0.0	0.0	0.0	20.773177672988638	13.757760236633477	5.750398215076394	5.805077120449545	0.0
3L_36405	0.0	0.0	18.706099123619257	0.0	0.0	3.850923066258982	0.0	0.0	10.298183915266542	0.0	0.0	0.0	0.0	8.555307926920559	0.0	0.0	6.060348954892823	0.0	10.331592460003824	0.0	18.069295749198172	12.464631607812832	0.0	0.0	9.408311302204368	5.06515049828418	6.395006778707185	0.0	0.0	0.0	16.40195730023783	0.0	3.8071887337670987	4.937540117513454	0.0	0.0	0.0	10.110201193003741	0.0	0.0	0.0	9.61422905900733	0.0	6.953522654576808	6.020252128159127	23.92272958344547	9.99910008099271	25.2354467178778	42.604861214664595
3L_36406	0.0	0.0	3.3139895761771867	0.0	0.0	8.186796498343401	0.0	0.0	0.0	6.804503220231148	0.0	0.0	0.0	4.546998458112823	6.922781906063388	0.0	6.441941678525207	23.611092255030492	5.491063020381178	10.968782023701891	9.603518729262401	6.6247365011056685	0.0	0.0	0.0	0.0	27.19068555875499	0.0	0.0	0.0	0.0	0.0	8.093820327710691	20.993738617457343	0.0	0.0	0.0	7.164529845640205	6.965515127705754	0.0	0.0	10.219593515667913	0.0	7.391354480491259	0.0	19.071776631352094	0.0	0.0	0.0
3L_36407	0.0	0.0	2.9083556767758205	0.0	0.0	17.961821788551998	47.72506544299599	6.88501813169525	19.213486330324983	0.0	0.0	0.0	0.0	0.0	6.0754301100746435	0.0	0.0	5.180270834919791	0.0	7.219648417561361	8.428043471848229	11.627731208714287	0.0	0.0	8.776618386488924	9.450132242788072	23.862532721497995	0.0	0.0	0.0	5.100232315581976	14.080025231405216	3.5515664361344896	4.606023757870544	0.0	0.0	0.0	18.862763960803175	6.112932765075104	0.0	0.0	17.937420823103402	20.31374580394188	12.973298357320962	0.0	11.158254737376527	4.663870210088698	9.416435257770207	119.23285580574581
3L_36408	0.0	0.0	8.891485202568038	0.0	0.0	13.728313383348326	0.0	5.262255002562719	3.6712417681581453	13.692440403653144	0.0	0.0	12.649933334851324	6.099833535542815	0.0	0.0	0.0	15.837231271880125	5.524727575683243	3.6786764416457074	0.0	0.0	0.0	0.0	0.0	0.0	9.119128649019329	0.0	0.0	7.71023101394164	15.592535853087128	32.2843085346798	5.428961227987599	10.561223412120059	0.0	0.0	0.0	4.805636049959392	9.344292319365485	0.0	239.01716143219082	6.854831799564718	7.762950542242096	9.91555909871534	8.584737367129728	25.58493558992465	14.258480587791603	14.39406043490214	15.188381495691056
3L_36409	0.0	18.71171699650746	0.0	0.0	0.0	0.0	31.449211096539646	0.0	6.330520261146622	15.740409171936426	0.0	0.0	0.0	5.259136039649678	8.007007733168068	0.0	14.901719434896995	6.827248093320289	3.1755286143707915	3.1716701348879592	0.0	0.0	0.0	0.0	23.13398393807495	12.454637873619676	7.862302774134911	0.0	0.0	0.0	13.443525430108792	0.0	14.042176144121408	24.281716474537586	0.0	0.0	0.0	8.286617527024731	24.169301120488804	0.0	0.0	5.910078160783676	40.15822340019678	17.097933543751903	7.401562914024925	7.352914143698001	6.146666846968895	18.6153412750516	0.0
3L_36410	0.0	0.0	0.0	0.0	0.0	0.0	0.0	0.0	0.0	0.0	0.0	0.0	0.0	0.0	0.0	0.0	0.0	0.0	0.0	0.0	0.0	0.0	0.0	0.0	0.0	0.0	0.0	0.0	0.0	0.0	0.0	0.0	0.0	0.0	0.0	0.0	0.0	0.0	0.0	0.0	0.0	0.0	0.0	0.0	0.0	0.0	0.0	0.0	0.0
3L_36411	0.0	0.0	0.0	0.0	0.0	0.0	0.0	0.0	0.0	0.0	0.0	0.0	0.0	0.0	340.83162917518746	0.0	0.0	0.0	0.0	0.0	0.0	0.0	0.0	0.0	0.0	0.0	0.0	0.0	0.0	0.0	0.0	0.0	0.0	0.0	0.0	0.0	0.0	0.0	0.0	0.0	0.0	0.0	0.0	363.9010189228529	0.0	0.0	0.0	0.0	0.0
3L_36412	0.0	6.3147099906289705	5.1741676575197735	0.0	0.0	6.391066822438268	0.0	6.124463803194031	0.0	0.0	0.0	0.0	0.0	0.0	16.212921049559657	0.0	5.028936500624594	4.608031614783303	6.4299419247645355	6.422129115621443	14.994077339450918	0.0	0.0	0.0	23.421324647665205	4.203111142867951	0.0	0.0	0.0	8.97353524984117	0.0	0.0	0.0	0.0	0.0	0.0	0.0	8.389543273264202	0.0	0.0	0.0	7.977980773066337	9.03489275582299	0.0	14.986991291558926	4.9628284151703745	8.29735049004152	4.188123821043145	0.0
3L_36413	0.0	10.466431276627254	0.0	0.0	0.0	0.0	0.0	0.0	3.540987461009302	8.804425104057298	0.0	0.0	12.201118354508374	5.883413686055751	4.478733629108902	0.0	0.0	3.818833033363999	0.0	5.3222375325255245	12.426103515655338	0.0	0.0	0.0	0.0	12.19141567589644	8.795585319816277	0.0	0.0	11.155012281668522	15.039318418089293	0.0	13.090859202834746	10.186515091322109	0.0	0.0	0.0	6.952700776616677	0.0	0.0	0.0	3.305812444730948	14.975047826558995	0.0	8.280154043985835	4.1128652481394425	17.190743678447827	3.4708411166945377	29.299006617180645
3L_36414	0.0	8.302592982814463	3.401502851990066	19.357298959932326	0.0	0.0	0.0	16.104913850789583	11.23568363236169	0.0	0.0	0.0	0.0	0.0	0.0	0.0	6.612055496304191	0.0	14.090166923389507	11.258437143160316	19.714242061321148	13.599354846606076	0.0	0.0	10.264801073287598	16.578776127115002	6.977179042786852	0.0	0.0	23.596843214314788	11.930077813932542	32.93493045789434	12.461333520530253	10.774062521884813	0.0	0.0	0.0	3.676862606674976	0.0	0.0	0.0	0.0	0.0	0.0	0.0	0.0	27.273431423138565	11.013106698281625	0.0
3L_36415	0.0	0.0	0.0	0.0	0.0	0.0	0.0	0.0	0.0	0.0	0.0	0.0	0.0	0.0	0.0	0.0	0.0	0.0	0.0	0.0	0.0	0.0	0.0	0.0	0.0	0.0	0.0	0.0	0.0	0.0	0.0	0.0	0.0	0.0	0.0	0.0	0.0	0.0	0.0	0.0	0.0	0.0	0.0	0.0	0.0	0.0	0.0	0.0	0.0
3L_36416	0.0	0.0	0.0	15.826791592808306	0.0	0.0	0.0	0.0	0.0	0.0	0.0	0.0	0.0	0.0	11.619260085517753	0.0	0.0	0.0	0.0	0.0	0.0	11.119017968333036	0.0	0.0	8.392641332080032	0.0	5.704636728733115	0.0	0.0	4.823275196789628	14.631291455325789	13.464024127531237	0.0	4.404510218463707	0.0	0.0	0.0	3.0062530062530057	11.690983913206136	0.0	0.0	4.288164665523156	0.0	6.2028582770940845	16.111015638425844	0.0	13.37947766519195	9.004466215242761	0.0
3L_36417	0.0	0.0	0.0	0.0	0.0	27.99050562049353	0.0	0.0	0.0	23.264470500651402	0.0	0.0	0.0	0.0	0.0	0.0	0.0	0.0	9.38692139016551	0.0	0.0	0.0	0.0	0.0	0.0	0.0	0.0	0.0	0.0	0.0	0.0	0.0	0.0	0.0	0.0	0.0	0.0	0.0	0.0	0.0	0.0	17.470300489168412	0.0	0.0	21.87915703983757	0.0	36.339322053607766	0.0	0.0
3L_36418	0.0	5.199056267306359	10.650049181927121	24.24295317958452	0.0	2.63096136380618	0.0	5.042421895406052	0.0	0.0	0.0	0.0	12.12147658979226	8.767515303697964	0.0	0.0	0.0	15.175623699164506	5.293929556855745	12.337493183535017	0.0	4.257935514418221	0.0	0.0	6.42778448409959	10.381574781078541	8.738172883002855	0.0	0.0	3.6940662951913597	0.0	0.0	0.0	3.373341159484823	0.0	0.0	0.0	13.814635224556897	0.0	0.0	0.0	6.5684680690346	14.877299472599733	4.750666043379282	4.113053020543878	12.258056607705415	13.662826046265062	0.0	29.107759837695127
3L_36419	0.0	5.914569951618818	2.4231498039671813	0.0	0.0	0.0	0.0	5.736378968140151	4.002017016576355	4.975371909050202	0.0	0.0	0.0	6.649422497656079	0.0	0.0	14.130813652250097	8.632075064524761	2.007500020075	6.015182320176125	14.043957587248087	4.8439286198678575	0.0	0.0	0.0	9.841938468200697	4.970376555727862	0.0	0.0	16.809830388811378	8.498703947647984	11.731030922997512	0.0	3.8375930616317446	0.0	0.0	0.0	7.8579286500078585	5.0931019027828714	0.0	0.0	3.7362226788716604	16.924769400016924	5.404470578062174	0.0	13.945056477478733	19.428944464305143	0.0	0.0
3L_36420	0.0	0.0	23.16133724296706	0.0	0.0	9.536197498464672	0.0	0.0	0.0	0.0	0.0	0.0	0.0	0.0	0.0	0.0	0.0	13.751412957681401	6.3961357106490535	0.0	22.37286618788733	0.0	0.0	0.0	23.298184139528164	6.271519150083725	15.836215524558803	0.0	0.0	0.0	13.538944774644262	0.0	18.855792782379638	0.0	0.0	0.0	0.0	8.345434212942099	0.0	0.0	0.0	0.0	0.0	0.0	0.0	0.0	0.0	0.0	0.0
3L_36421	0.0	21.27139104261723	8.714710867680187	0.0	0.0	7.17620084750932	0.0	6.876846003349024	0.0	0.0	0.0	0.0	33.06249638378946	7.971414507575833	0.0	0.0	0.0	0.0	7.219851704245994	0.0	8.418039859418734	17.420894621008436	0.0	0.0	0.0	7.079186601459493	17.875656930392193	0.0	0.0	5.037961036409345	15.282535882120706	0.0	7.094701854022961	0.0	0.0	0.0	0.0	9.420187461730489	12.21135411705804	0.0	0.0	4.479032528973741	0.0	0.0	11.218748772949352	5.572505259051838	0.0	4.702629240008089	0.0
3L_36422	0.0	0.0	11.508062548621563	0.0	0.0	4.738204713186993	0.0	0.0	0.0	7.876372457900788	0.0	0.0	0.0	5.263257619618056	0.0	0.0	0.0	0.0	12.71206909263793	3.1741557697899085	22.232597434358258	0.0	0.0	0.0	0.0	3.1160996404021013	7.868464453424985	0.0	0.0	6.652793374882245	6.727030554172776	0.0	4.684393661453249	0.0	0.0	0.0	0.0	0.0	0.0	0.0	0.0	11.829419766960429	13.39656512070305	17.111333178190577	7.40736351191993	7.35867661559745	12.302967967992597	0.0	0.0
3L_36423	0.0	0.0	0.0	0.0	0.0	4.786974832958513	0.0	0.0	0.0	3.97872179583587	0.0	0.0	0.0	0.0	0.0	0.0	0.0	0.0	0.0	8.01706801712574	5.615359130293178	0.0	0.0	0.0	5.847604411900576	7.8704337710868595	7.949454190475282	0.0	0.0	3.360635133155085	0.0	0.0	2.3663049532915066	9.20657717873649	0.0	0.0	0.0	2.094618088283963	4.072868504996595	0.0	0.0	0.0	13.534455339680992	4.321864832812981	0.0	7.4344191302473055	6.214800921282088	0.0	0.0
3L_36424	65.11179695537237	5.13426355920499	6.310394418582344	0.0	0.0	2.5981732763328758	0.0	0.0	3.474032820577669	0.0	0.0	0.0	0.0	0.0	17.57619058918027	0.0	4.088847382544792	0.0	3.4853030000442633	3.481068123981026	12.191144961856956	4.204871427646357	0.0	0.0	6.347678876003806	5.126097732470668	4.314637147645158	0.0	0.0	3.648029371014072	14.75494797958653	0.0	0.0	0.0	0.0	0.0	0.0	9.094981162020268	4.421171398204297	0.0	0.0	9.729913809180173	7.345946323170217	0.0	8.123589034129635	16.140389104430337	16.86569308891121	6.810425672035779	0.0
3L_36425	0.0	0.0	3.2054764924778687	0.0	0.0	7.9187285056013135	0.0	0.0	10.58817861622035	6.58169695892692	0.0	0.0	0.0	4.398111802640891	13.39220546857318	0.0	0.0	17.12847900819255	5.311263969288148	0.0	0.0	6.407816510892648	0.0	0.0	19.346494753714286	5.207784074856689	0.0	0.0	0.0	0.0	16.863832980598158	0.0	3.9143983706708223	5.0765802125056485	0.0	0.0	0.0	3.464967446630839	6.737436701782187	0.0	0.0	0.0	0.0	0.0	18.56934349942992	12.298194317619316	0.0	15.567642965449172	0.0
3L_36426	0.0	0.0	0.0	0.0	0.0	0.0	0.0	0.0	5.036806463230054	0.0	0.0	0.0	17.355235640711914	8.368743579604535	0.0	0.0	5.928191812574288	5.43202231474767	12.63286616994237	2.523503278661635	0.0	12.192817211380776	0.0	0.0	18.406291270356206	0.0	6.255551802224474	0.0	0.0	0.0	0.0	0.0	7.448331852977377	9.6597358062257	0.0	0.0	0.0	6.593153010598494	6.410009871415202	0.0	0.0	4.702286486804209	10.650477940197568	0.0	5.888969371470298	17.550787591593174	14.671576754353792	19.748112820968547	0.0
3L_36427	0.0	0.0	0.0	0.0	0.0	0.0	0.0	0.0	0.0	0.0	0.0	0.0	0.0	0.0	0.0	0.0	0.0	0.0	0.0	0.0	64.47453255963894	0.0	0.0	0.0	67.14113065664026	0.0	45.63709382986492	0.0	0.0	0.0	0.0	0.0	27.169483236428842	35.236081747709655	0.0	0.0	0.0	0.0	0.0	0.0	0.0	0.0	0.0	0.0	42.96270836913558	42.68032437046521	0.0	36.017864860971045	0.0
3L_36428	0.0	0.0	9.495174789551319	54.035214749452216	0.0	0.0	0.0	11.239074214978762	0.0	0.0	0.0	0.0	0.0	6.513983242126711	9.917506183565106	0.0	9.228659417247073	0.0	11.799660641759944	0.0	13.757902195073296	0.0	0.0	0.0	0.0	15.426355542785961	0.0	0.0	0.0	8.23371905562536	0.0	0.0	0.0	0.0	0.0	0.0	0.0	5.131915898162261	0.0	0.0	0.0	0.0	0.0	0.0	9.167600233957158	9.107343706597815	15.226563653888029	15.371348728251464	0.0
3L_36429	111.16298717179129	0.0	0.0	0.0	0.0	4.435766114472929	0.0	0.0	0.0	0.0	0.0	0.0	61.30994835658684	0.0	7.501796680304934	0.0	0.0	0.0	2.9751651067876015	8.914650247069533	0.0	0.0	0.0	0.0	0.0	0.0	0.0	0.0	0.0	24.912587957005854	12.595291250366053	0.0	17.541559242888763	17.06222593799587	0.0	0.0	0.0	3.8818820917133463	0.0	0.0	0.0	16.611525630199754	0.0	8.009560211067932	6.93455307498887	27.555895411598964	11.51767214024839	0.0	0.0
3L_36430	0.0	36.592438904349194	0.0	0.0	0.0	0.0	0.0	0.0	37.139698499927576	0.0	0.0	0.0	0.0	0.0	0.0	0.0	14.570823674091473	0.0	0.0	6.202485087675228	0.0	0.0	0.0	0.0	0.0	18.26712009718108	0.0	0.0	0.0	0.0	13.145009168643895	0.0	0.0	23.74253594026378	0.0	0.0	0.0	16.205222943354645	0.0	0.0	0.0	11.557687306769916	0.0	0.0	14.47441935866743	0.0	12.02035767776306	12.134655849025465	0.0
3L_36431	0.0	0.0	0.0	0.0	0.0	0.0	0.0	0.0	0.0	0.0	0.0	0.0	0.0	0.0	10.662094760433394	0.0	0.0	0.0	8.457038666426488	0.0	0.0	0.0	0.0	0.0	0.0	8.292269324615395	0.0	0.0	0.0	0.0	0.0	49.419567183430615	0.0	16.166711125122262	0.0	0.0	0.0	16.551632818577552	10.727910160189154	0.0	0.0	0.0	0.0	56.91882464903853	39.42354886844559	0.0	16.36974674364813	8.26270101085884	0.0
3L_36432	0.0	0.0	10.652366929300774	0.0	0.0	0.0	0.0	12.608798167185098	8.796598883007874	0.0	0.0	0.0	0.0	7.3078527993826325	0.0	0.0	10.353370902265215	9.486828961011978	0.0	8.814412975521053	0.0	0.0	0.0	0.0	16.07295837264511	0.0	21.85018638208984	0.0	0.0	9.237175567301138	0.0	0.0	0.0	0.0	0.0	0.0	0.0	0.0	0.0	0.0	0.0	24.63711581497526	0.0	23.75849960323306	0.0	10.217270251906799	8.54112466113088	8.622339792615483	0.0
3L_36433	0.0	6.507315524112208	10.663970814844674	45.51495621461213	0.0	3.293000661234533	0.0	0.0	0.0	16.421979176930403	0.0	0.0	15.171652071537375	0.0	0.0	0.0	15.546973626113942	0.0	2.208687385921297	2.2060036831437495	0.0	0.0	0.0	0.0	0.0	4.331310611277868	10.936994164019914	0.0	0.0	18.49447570010838	4.675212955950144	12.906689795454781	3.2556025664566155	8.44437688942933	0.0	0.0	0.0	8.64543348203479	0.0	0.0	0.0	12.331976815883587	9.310466826806698	17.838285241316324	5.148036950550017	10.228400175928485	4.275214359247973	0.0	0.0
3L_36434	0.0	0.0	2.5560118036625092	0.0	0.0	0.0	0.0	0.0	0.0	10.496345959562827	0.0	0.0	0.0	3.507006121479185	0.0	0.0	4.968536741087066	0.0	2.1175718227422977	4.229997662926291	0.0	5.109522617301866	0.0	0.0	0.0	0.0	0.0	0.0	0.0	8.865759108459264	13.447035488967828	0.0	3.121298335255533	4.048009391381788	0.0	0.0	0.0	5.525854089822759	0.0	0.0	0.0	7.882161682841519	17.85275936711968	5.700799252055138	4.935663624652652	14.709667929246498	8.197695627759037	0.0	0.0
3L_36435	74.9703866972546	29.558216977412197	2.421950818413511	0.0	0.0	5.983126386963486	0.0	0.0	4.000036800338564	9.945820144761413	0.0	0.0	0.0	3.3230661665673624	10.118702499015958	0.0	9.415881107552432	4.313901937243943	4.013013399853044	12.024411961163553	7.018504286551494	9.683063643872414	0.0	0.0	7.308782159555101	1.9674137264488283	0.0	0.0	0.0	0.0	0.0	0.0	0.0	0.0	0.0	0.0	0.0	2.6180135037136525	0.0	0.0	0.0	3.734373978882115	33.83278989414566	5.401796421417908	4.676791608713424	4.646052133350989	15.535464747311783	15.683187074544541	33.097294461664234
3L_36436	0.0	9.003339338560671	3.6885927686614206	0.0	0.0	4.556103401677922	0.0	8.732091571697893	0.0	15.147326686181472	0.0	0.0	0.0	5.060977183596563	0.0	0.0	0.0	6.570004382192923	9.167633852038056	12.208659418996003	0.0	0.0	0.0	0.0	0.0	2.9963399707257583	0.0	0.0	0.0	0.0	6.468493584871488	0.0	0.0	5.8417015708335525	0.0	0.0	0.0	3.987193135648298	0.0	0.0	0.0	17.062177418208186	25.763401799573614	0.0	0.0	0.0	0.0	0.0	25.203327847408975
3L_36437	0.0	0.0	10.176221629966124	14.477730355167683	0.0	3.142385246375573	0.0	12.045203238714247	4.201701857320289	0.0	0.0	0.0	0.0	0.0	5.314422492336603	0.0	0.0	0.0	2.1076663412429837	0.0	22.11704339363914	0.0	0.0	0.0	0.0	6.199807392650335	0.0	0.0	0.0	4.412143631158911	8.922755703871584	0.0	3.106697667367124	0.0	0.0	0.0	0.0	5.500005500005501	0.0	0.0	0.0	7.845290864158789	0.0	11.348264623373794	9.82515160208922	0.0	16.318697637378957	8.23693375198922	0.0
3L_36438	0.0	10.498621530992981	0.0	0.0	0.0	0.0	0.0	0.0	0.0	8.831503740141834	0.0	0.0	0.0	5.901508543613918	0.0	0.0	0.0	0.0	7.1268014772434105	3.5590709685869273	0.0	8.59818612665472	0.0	0.0	12.979831937136076	6.987949281464115	17.64527353703037	0.0	0.0	0.0	0.0	0.0	0.0	0.0	0.0	0.0	0.0	4.649389535154034	0.0	0.0	0.0	6.631959412408396	15.02110465203611	9.593172730830922	8.305620247108813	24.75308794772148	6.89744601369005	6.9630318711894805	0.0
3L_36439	0.0	0.0	68.94031836639022	0.0	0.0	0.0	0.0	0.0	0.0	0.0	0.0	0.0	0.0	0.0	0.0	0.0	0.0	0.0	0.0	0.0	0.0	0.0	0.0	0.0	0.0	0.0	0.0	0.0	0.0	0.0	0.0	0.0	0.0	0.0	0.0	0.0	0.0	74.52120128176466	0.0	0.0	0.0	0.0	0.0	0.0	0.0	0.0	0.0	0.0	0.0
3L_36440	0.0	7.485859211948629	0.0	17.453103510866303	0.0	0.0	0.0	0.0	0.0	0.0	0.0	0.0	0.0	4.207967871323708	0.0	0.0	0.0	10.92530803906016	5.081641654826441	2.5377335603082227	0.0	0.0	0.0	0.0	18.51008614594092	4.9826355152294255	6.290827470282131	0.0	0.0	10.637799932769104	5.378252498198285	14.847545403793843	3.7451668621643766	14.571312000932563	0.0	0.0	0.0	6.630332444868785	6.44615654362243	0.0	0.0	9.45760627985057	10.710537026326499	6.84024471659498	23.688711381478267	11.766505465541789	0.0	14.89460576957449	41.91079705953848
3L_36441	0.0	0.0	0.0	0.0	0.0	4.014574511305844	0.0	0.0	10.735822541147723	13.34694721949722	0.0	0.0	0.0	0.0	0.0	0.0	12.635787329590613	0.0	8.077988128588645	0.0	18.83718082751735	0.0	0.0	0.0	0.0	2.6402012889462694	20.00032000512008	0.0	0.0	16.91028754252937	0.0	0.0	3.968981614883363	5.1473691796123	0.0	0.0	0.0	10.539851177301376	20.494155066974898	0.0	0.0	0.0	11.350608960170712	7.2490242813317325	12.552185712098048	0.0	10.424028636891471	15.784721652218385	22.207713182942697
3L_36442	0.0	0.0	3.7279227753341244	0.0	0.0	0.0	61.17386530126599	17.65039682504662	0.0	0.0	423.11923500042315	0.0	21.214892005592244	10.229880765624737	7.787470582829873	0.0	0.0	6.640057741942123	0.0	0.0	0.0	14.904395753439562	0.0	0.0	0.0	6.056577518892737	0.0	0.0	0.0	12.930638760624136	0.0	0.0	0.0	5.9039893255872995	0.0	0.0	0.0	4.02970700000403	7.835541388896725	0.0	0.0	5.748034890571786	13.019053384628405	0.0	0.0	21.453933042274976	5.978136758247737	12.069962329647568	25.47206096992514
3L_36443	0.0	0.0	2.2401659514936867	0.0	0.0	2.7670248119114884	0.0	0.0	3.6998052052559434	9.199314651058497	0.0	0.0	0.0	6.147292194629419	4.679610469224542	0.0	13.06372703777812	3.9901125012219723	0.0	5.560946584327584	6.4917149487965995	4.478139959786303	0.0	0.0	0.0	7.278980578769944	0.0	0.0	0.0	7.7702190813269985	3.928462694336139	0.0	2.7356001427983276	10.643393113724654	0.0	0.0	0.0	7.264538156986669	0.0	0.0	0.0	3.454082293510643	31.293395137788735	0.0	4.325764687052554	0.0	7.184708067349454	7.253025418227579	0.0
3L_36444	0.0	0.0	0.0	0.0	0.0	0.0	0.0	0.0	0.0	0.0	0.0	0.0	0.0	0.0	0.0	0.0	0.0	0.0	19.781219710007317	0.0	0.0	0.0	0.0	0.0	0.0	0.0	0.0	0.0	0.0	0.0	20.935831675913324	0.0	0.0	0.0	0.0	0.0	0.0	12.904890953671442	0.0	0.0	0.0	0.0	0.0	0.0	23.053160588316658	68.7049124012367	0.0	38.65331838738356	0.0
3L_36445	0.0	0.0	0.0	0.0	0.0	0.0	0.0	0.0	0.0	0.0	0.0	0.0	0.0	0.0	0.0	0.0	0.0	0.0	0.0	0.0	0.0	0.0	0.0	0.0	0.0	0.0	0.0	0.0	0.0	0.0	0.0	0.0	0.0	0.0	0.0	0.0	0.0	0.0	0.0	0.0	0.0	0.0	0.0	0.0	0.0	0.0	0.0	0.0	0.0
3L_36446	0.0	0.0	0.0	145.07892293407613	0.0	0.0	0.0	0.0	0.0	0.0	0.0	0.0	0.0	0.0	0.0	0.0	0.0	0.0	0.0	0.0	0.0	0.0	0.0	0.0	0.0	0.0	0.0	0.0	0.0	0.0	0.0	0.0	0.0	0.0	0.0	0.0	0.0	0.0	0.0	0.0	0.0	0.0	0.0	0.0	49.22810333963453	0.0	0.0	41.27047015319599	0.0
3L_36447	0.0	17.518227715938433	7.177071266882266	0.0	0.0	0.0	0.0	0.0	3.951160495349089	0.0	0.0	0.0	0.0	0.0	14.992593658732586	0.0	9.300828796854088	0.0	5.945967801395162	5.938743053155314	0.0	0.0	0.0	0.0	0.0	3.886747938566062	0.0	0.0	0.0	12.447161798166784	4.195352388623883	0.0	11.68579924147477	3.7888259943773823	0.0	0.0	0.0	7.758072274201306	5.0283801777230686	0.0	0.0	11.066231394898466	25.06454119357345	0.0	0.0	0.0	11.509228099089851	7.745777389456138	32.6928798177045
3L_36448	0.0	0.0	0.0	13.10830738980829	81.13590263691684	8.535457713919909	0.0	10.905868720605275	0.0	0.0	0.0	0.0	26.21661477961658	0.0	0.0	0.0	8.955056808641631	0.0	1.9083059014360002	0.0	0.0	4.604581558650858	0.0	0.0	34.755408810496135	5.6133785522161155	0.0	0.0	0.0	0.0	12.118151981822773	0.0	2.812840617418516	0.0	0.0	0.0	0.0	7.469654528478058	4.841442749939482	0.0	0.0	10.654827968923419	0.0	0.0	0.0	0.0	3.6937852063902485	11.186725086231007	0.0
3L_36449	0.0	0.0	0.0	0.0	0.0	0.0	0.0	0.0	8.50060396791192	10.568087546037232	0.0	0.0	0.0	3.530976194864689	5.375893204655953	0.0	0.0	4.583804319227133	2.132045236883018	4.258909318876891	0.0	5.144445747704034	0.0	0.0	7.766061379842721	6.271519150083725	15.836215524558803	0.0	0.0	8.926355779547576	0.0	0.0	6.2852642607932125	0.0	0.0	0.0	0.0	0.0	5.40907773061062	0.0	0.0	3.9680177767196394	26.962172072582167	0.0	0.0	9.873471463199104	4.126863072334005	4.166104242593916	0.0
3L_36450	0.0	0.0	5.1058024381227805	0.0	0.0	2.1022076543903343	0.0	0.0	8.432622781798576	3.4945240807654403	0.0	0.0	0.0	4.670317609619359	3.5552673418830403	0.0	3.3083267938740373	0.0	4.229989611145515	1.40828329702779	14.795963661113248	0.0	0.0	0.0	15.407908982400059	0.0	6.982031044902838	0.0	0.0	2.951656587743305	2.984593528207393	0.0	4.156666420037792	5.390777457924982	0.0	0.0	0.0	11.038258604322582	7.154426873172043	0.0	0.0	7.872569344214973	11.887355420039704	11.387723123455066	16.432190266359232	13.05934820793094	8.187719294415102	2.755191331506825	23.257869300077683
3L_36451	0.0	0.0	2.5994490727635187	0.0	0.0	0.0	0.0	0.0	0.0	0.0	0.0	0.0	0.0	7.133209477039446	5.430137480220723	295.0374697586593	10.105945681552555	0.0	2.153558173420871	4.301882912641449	7.532871568306195	5.196354653283628	0.0	0.0	7.844423125045595	2.1116001811752954	5.33200246551794	0.0	0.0	4.508212610913301	9.117037692113078	25.16907324955388	6.34868434627121	0.0	0.0	0.0	0.0	2.8098806643681837	0.0	0.0	0.0	4.008056192947825	0.0	46.3814362939377	15.058623220196223	0.0	4.168504282304449	4.208141407017328	0.0
3L_36452	0.0	8.638778960426617	10.617706299378971	0.0	0.0	4.37161909907925	0.0	0.0	5.845317695939434	0.0	0.0	0.0	20.14110860689994	4.856049690985278	0.0	0.0	6.879788762965822	0.0	2.9321403040864062	5.857155115331777	10.25625246791075	0.0	0.0	0.0	0.0	2.8750131172473474	7.2596967769850185	120.51096649795132	0.0	0.0	6.206573381868736	0.0	25.931827817849655	0.0	0.0	0.0	0.0	0.0	7.438948549256254	0.0	0.0	0.0	0.0	0.0	0.0	6.789350225236694	0.0	11.459045942752898	0.0
3L_36453	0.0	5.973715651135006	4.894762604013706	0.0	0.0	3.022974607013301	0.0	0.0	4.042037186742118	10.050251256281406	0.0	0.0	0.0	0.0	5.112474437627813	0.0	0.0	17.436791630340018	6.082725060827252	4.050222762251924	0.0	4.892367906066537	0.0	0.0	0.0	1.9880715705765406	0.0	0.0	0.0	4.244482173174873	0.0	0.0	8.965929468021518	7.7519379844961245	0.0	0.0	0.0	2.6455026455026456	0.0	384.61538461538464	0.0	3.7735849056603774	0.0	0.0	14.177693761814746	4.694835680751174	7.849293563579279	15.847860538827259	0.0
3L_36454	0.0	5.941039931511692	0.0	0.0	0.0	0.0	0.0	0.0	0.0	4.997638615754056	0.0	0.0	13.85139393502865	0.0	0.0	0.0	0.0	0.0	0.0	4.0280683861282185	0.0	9.731214134393904	0.0	0.0	0.0	3.9543939742944616	0.0	0.0	0.0	0.0	8.5367389230477	11.783531807287405	2.9722955305889336	7.70953553903145	0.0	0.0	0.0	7.89309590900839	0.0	0.0	0.0	3.7529437152266305	0.0	5.4286576666760755	4.700047658483257	0.0	11.70953788699047	11.820880561034752	16.630937868479215
3L_36455	0.0	0.0	3.8663211722067183	22.002490681945197	0.0	2.387815645350159	0.0	0.0	9.578287172374687	0.0	0.0	0.0	0.0	0.0	4.038289445203643	0.0	3.7577993124730376	0.0	6.406240190444708	3.199228090246385	5.602052592069734	7.728859251289947	0.0	0.0	0.0	6.28142676327501	11.89592493195531	65.82411795681938	0.0	6.705343085584317	10.170249984744625	0.0	7.082092786746855	9.184760645137588	0.0	0.0	0.0	2.089654538311726	4.0632171578283565	0.0	0.0	5.961429550806283	6.751191585314809	0.0	3.732936746133424	7.416802023303592	6.200073904880946	6.2590286488259315	0.0
3L_36456	0.0	7.343227598199146	9.02537665153111	0.0	0.0	0.0	0.0	0.0	14.90609902916577	0.0	0.0	0.0	0.0	4.127791470579372	0.0	0.0	5.848031874112927	10.71714298115551	4.984818734543946	2.489380923326321	0.0	0.0	0.0	0.0	0.0	9.775398011439657	0.0	0.0	0.0	5.217556451352025	10.551556222648387	0.0	7.347616855580019	4.764559302087353	0.0	0.0	0.0	9.756002380464581	12.646669752454086	0.0	0.0	9.277406037271978	10.506464102038779	40.259485805847284	5.809339791770024	0.0	9.648793563096836	0.0	0.0
3L_36457	0.0	0.0	8.247283241809107	0.0	0.0	0.0	0.0	0.0	0.0	0.0	0.0	0.0	0.0	0.0	0.0	0.0	24.047382963391065	0.0	0.0	0.0	0.0	0.0	0.0	0.0	0.0	6.69948296740199	0.0	0.0	0.0	7.151612760193551	14.462832328769103	0.0	0.0	6.530697543804653	0.0	0.0	0.0	26.74476136986668	8.667283777271608	0.0	0.0	19.074565656244538	0.0	0.0	15.925519530260875	0.0	6.612715723318684	6.6755941612583225	0.0
3L_36458	0.0	17.141221380588252	0.0	0.0	0.0	2.8914152147425165	19.20642877583985	0.0	7.732256693911273	0.0	0.0	0.0	0.0	0.0	0.0	0.0	0.0	0.0	1.9393352656869922	5.810936531207925	6.78354718465833	4.679452803506969	0.0	0.0	14.128214963616315	3.8031020001464193	0.0	0.0	0.0	4.059762958560376	0.0	22.665406470066934	14.292889316150994	22.243724489228477	0.0	0.0	0.0	5.060741550459389	4.920165396279962	0.0	0.0	0.0	0.0	0.0	9.0404551326732	8.981034300815255	0.0	34.105869165338426	0.0
3L_36459	0.0	0.0	13.447150011026665	0.0	0.0	0.0	0.0	10.611250472200647	0.0	0.0	0.0	0.0	0.0	12.300213777715456	0.0	0.0	0.0	15.967757903241775	0.0	0.0	0.0	8.96038078034164	0.0	0.0	0.0	10.923470168002973	9.194286302720037	0.0	0.0	0.0	0.0	0.0	5.47370541393255	0.0	0.0	0.0	0.0	0.0	0.0	0.0	0.0	6.911327666044647	0.0	0.0	25.966472091235797	0.0	0.0	29.025385602247727	0.0
3L_36460	0.0	8.727122938108117	10.726287664018345	0.0	0.0	4.416325211122427	0.0	0.0	0.0	0.0	0.0	0.0	0.0	4.905709804698787	0.0	0.0	6.950144528255465	0.0	5.924251337547846	0.0	0.0	0.0	0.0	0.0	10.789663071191276	5.8088285480687825	14.667875299591353	0.0	0.0	6.200850508655767	6.270044548666519	17.309483173451408	0.0	5.662482092400383	0.0	0.0	0.0	0.0	0.0	0.0	0.0	5.512907093733204	0.0	15.948912443660467	0.0	6.858781126006098	17.2007894015616	0.0	24.4301066862759
3L_36461	0.0	0.0	0.0	0.0	0.0	0.0	0.0	0.0	0.0	12.271369055288654	0.0	0.0	0.0	8.200142518476971	0.0	0.0	11.617518753579649	10.645171935494515	0.0	9.890653876073074	0.0	0.0	0.0	0.0	0.0	0.0	12.259048403626718	0.0	0.0	0.0	31.442091527928437	0.0	0.0	0.0	0.0	0.0	0.0	0.0	12.561740956802685	0.0	0.0	0.0	0.0	0.0	11.540654262771465	0.0	0.0	9.675128534082576	0.0
3L_36462	0.0	9.94790283286429	0.0	0.0	0.0	5.034095931745713	0.0	9.648197764898507	0.0	0.0	0.0	0.0	0.0	0.0	0.0	0.0	0.0	7.259280445603672	0.0	0.0	0.0	8.147157212433866	0.0	0.0	0.0	3.3106937062057296	0.0	0.0	0.0	14.136493499333465	0.0	0.0	4.9769244896039515	0.0	0.0	0.0	0.0	13.216499477948272	8.566249661633139	640.4918977774931	0.0	6.2840714498923855	0.0	0.0	15.739876504928944	15.636421917572601	13.071263219948838	0.0	0.0
3L_36463	0.0	0.0	3.7681005419659006	0.0	0.0	4.6543104034077	0.0	0.0	0.0	7.7369139771219455	0.0	0.0	0.0	0.0	0.0	0.0	0.0	0.0	6.243495058585835	3.117954397422574	0.0	0.0	0.0	0.0	0.0	15.304631028302854	0.0	0.0	0.0	13.069998993610076	13.215844475942207	0.0	4.601452126262005	5.967619695532043	0.0	0.0	0.0	0.0	7.919989102094995	0.0	0.0	5.809984458291574	26.3187330161926	0.0	21.828627808798682	0.0	12.085132507435377	6.1000233020890136	0.0
3L_36464	0.0	0.0	2.8050215495780546	15.962838511944193	0.0	0.0	0.0	6.640392845640747	9.265414754709726	11.518912614649176	0.0	0.0	0.0	7.697325756599013	0.0	0.0	5.452577569731651	4.996215366859603	0.0	4.642089125790171	8.12859436281981	0.0	0.0	0.0	0.0	4.5571841159347635	5.7536737206706485	0.0	0.0	4.86473601510014	4.919020622993962	27.159521449232063	0.0	0.0	0.0	0.0	0.0	0.0	0.0	0.0	0.0	0.0	9.795998334680283	6.256177975751053	5.416501914733426	5.380900493697619	8.996325001236993	0.0	0.0
3L_36465	0.0	0.0	6.742097250707583	0.0	0.0	0.0	0.0	0.0	11.135088668711068	0.0	0.0	0.0	0.0	0.0	0.0	0.0	0.0	0.0	0.0	0.0	0.0	0.0	0.0	0.0	0.0	0.0	0.0	459.1368227731864	0.0	0.0	11.823265822485487	0.0	16.466353476623542	10.677600529608986	0.0	0.0	0.0	0.0	14.170889591765013	0.0	0.0	10.39555070429856	47.09095618186527	15.037232186894752	0.0	0.0	0.0	10.914504503324558	0.0
3L_36466	0.0	0.0	4.263730491301137	0.0	0.0	5.266506283995298	0.0	10.093628497946957	14.08375326390982	0.0	0.0	0.0	24.264070734619004	0.0	0.0	0.0	0.0	0.0	0.0	7.056137216466766	0.0	8.523289034959122	0.0	0.0	0.0	3.4635393215619175	0.0	0.0	0.0	0.0	0.0	0.0	5.206695393740719	0.0	0.0	0.0	0.0	4.608889626311229	8.9617298289385	0.0	0.0	19.72256919334692	0.0	0.0	0.0	8.179156238242463	13.674727462681668	27.609513133845397	0.0
3L_36467	0.0	4.707419740847129	0.0	10.975237668771717	0.0	4.764341382211665	0.0	0.0	12.740857956633944	0.0	0.0	0.0	0.0	0.0	8.057485323290484	0.0	3.7489156261551346	0.0	11.184416975516353	1.5958324516359037	0.0	11.56588157462538	0.0	0.0	0.0	1.5666442636536966	3.9559340593263523	0.0	0.0	3.3447456053387494	0.0	9.336754320116224	4.710233500405316	3.054349087665928	0.0	0.0	151.5427047341941	12.508286739965227	8.1072228870145	0.0	0.0	0.0	0.0	0.0	3.724111836568097	0.0	9.278124779644536	0.0	0.0
3L_36468	0.0	0.0	8.98121578718111	12.777593212542486	0.0	5.546742398189544	0.0	10.630720656553308	0.0	9.220413996588448	0.0	0.0	0.0	3.080695744326899	9.380687041518922	0.0	0.0	3.9992641353990868	1.8601605690603213	1.857900349656846	6.506604203266315	0.0	0.0	0.0	0.0	0.0	0.0	0.0	0.0	0.0	15.74989171949443	0.0	2.7418744550524523	0.0	0.0	0.0	0.0	2.4270666472501334	14.15788877562578	0.0	0.0	3.462004500605851	7.841292244961971	0.0	8.671372331385166	4.307188697936857	10.80178013336598	0.0	0.0
3L_36469	0.0	13.371495581723574	2.739094909912538	15.587662676744612	0.0	13.533182348128937	67.42133615603994	12.968646352146733	0.0	0.0	0.0	0.0	0.0	15.03282982122583	5.721851636964535	0.0	5.324425214986979	14.636366785400126	4.5385003251835485	4.532985743986485	7.937547377235909	16.426529063457874	0.0	0.0	0.0	8.900152526363922	5.618444679669995	0.0	0.0	14.251199238415913	0.0	0.0	10.034616080606064	4.33796193872195	0.0	0.0	0.0	5.921662329049011	0.0	0.0	0.0	0.0	0.0	0.0	0.0	5.254432770846306	13.177325512444227	13.302624962641795	18.71562174231209
3L_36470	0.0	0.0	0.0	0.0	0.0	0.0	0.0	0.0	0.0	0.0	0.0	0.0	0.0	0.0	0.0	0.0	0.0	0.0	0.0	0.0	0.0	0.0	0.0	0.0	0.0	13.830063099662894	0.0	0.0	0.0	0.0	14.928158238477328	0.0	10.395280542633644	0.0	0.0	0.0	0.0	9.201748332183115	0.0	0.0	0.0	0.0	0.0	0.0	0.0	16.329863237395386	0.0	13.780748294632398	0.0
3L_36471	0.0	0.0	6.874666578670934	0.0	0.0	0.0	0.0	0.0	0.0	14.115521427361527	0.0	0.0	0.0	0.0	0.0	0.0	13.363409914581084	0.0	8.543153175319173	5.688515115522365	9.960953063989162	0.0	0.0	0.0	10.372927489087681	0.0	0.0	0.0	0.0	11.922702733637284	0.0	0.0	0.0	0.0	0.0	0.0	0.0	3.7155936032340526	0.0	0.0	0.0	0.0	12.004225487371555	7.666454050341003	6.637497079501285	0.0	5.512144356446122	0.0	0.0
3L_36472	0.0	11.011457421447016	0.0	0.0	0.0	2.7861517115329963	0.0	5.339855076333229	0.0	0.0	0.0	0.0	12.836476130572636	6.1897849978181005	0.0	0.0	4.3846764328026415	0.0	5.60619821274401	1.8664621024202415	6.5365885544334414	9.018189688601911	0.0	0.0	0.0	3.664648056362287	0.0	0.0	0.0	7.823930273133406	7.911235932833606	0.0	0.0	7.144643303683063	0.0	0.0	0.0	0.0	0.0	0.0	0.0	13.911833753586645	7.8774272322659415	0.0	4.355666286271811	8.654074987559767	7.2343719479993345	3.6515807693150366	0.0
3L_36473	0.0	11.995412954086357	0.0	0.0	0.0	0.0	0.0	0.0	0.0	20.18122742225182	0.0	0.0	0.0	13.485776551471162	0.0	0.0	0.0	0.0	4.071435783686245	4.066488717120405	0.0	9.824031939892642	0.0	0.0	0.0	7.984223175006187	0.0	0.0	0.0	0.0	8.618163641691227	0.0	0.0	0.0	0.0	0.0	0.0	15.936762924714731	10.329383377129918	0.0	0.0	0.0	17.1626677650774	0.0	0.0	0.0	39.40408415451445	7.955753282543803	0.0
3L_36474	0.0	0.0	0.0	0.0	0.0	0.0	0.0	0.0	0.0	0.0	0.0	0.0	0.0	0.0	14.26073762239278	0.0	0.0	0.0	0.0	0.0	0.0	13.646772401859236	0.0	0.0	0.0	22.182109574075767	0.0	0.0	0.0	0.0	0.0	0.0	8.336522053018612	0.0	0.0	0.0	0.0	7.379365817301661	28.697533733950902	0.0	0.0	0.0	0.0	15.225984055349496	0.0	13.09577595746492	0.0	22.103013303803706	0.0
3L_36475	0.0	0.0	0.0	0.0	0.0	0.0	0.0	0.0	0.0	0.0	0.0	0.0	0.0	0.0	38.439657425773014	0.0	0.0	0.0	0.0	0.0	0.0	36.78472109824463	0.0	0.0	0.0	14.947906545688276	0.0	0.0	0.0	0.0	0.0	0.0	44.94200234597252	0.0	0.0	0.0	0.0	0.0	0.0	0.0	0.0	28.372818839551705	0.0	0.0	0.0	35.299516396625364	0.0	29.78921153914898	0.0
3L_36476	0.0	0.0	0.0	0.0	0.0	3.2470189119369506	0.0	0.0	0.0	0.0	0.0	0.0	0.0	0.0	16.474138896759868	0.0	0.0	23.411374369414634	0.0	2.1752001945499053	0.0	10.50992031378418	0.0	0.0	0.0	2.135415220812611	0.0	89.5094880057286	0.0	0.0	4.609930712741387	0.0	6.420286049424646	0.0	0.0	0.0	0.0	2.841571047800908	5.525277037390655	0.0	0.0	4.053259834221673	9.180460308279857	5.863066899938556	5.076152438888201	10.085576113321531	8.431034976991706	8.511203296899708	0.0
3L_36477	0.0	5.833706690561529	0.0	0.0	0.0	8.85637091898428	0.0	0.0	3.9473019401778493	4.907349246231156	0.0	0.0	13.601149025069638	6.558512424445937	14.977952453987731	0.0	9.29174595623216	4.257029206625981	1.9800537307380373	3.9552956662616445	0.0	0.0	0.0	0.0	0.0	1.9414761431411531	4.902422188755019	0.0	0.0	8.290004244482173	16.765021459227466	0.0	11.674387328153017	0.0	0.0	0.0	0.0	7.750496031746032	0.0	0.0	0.0	11.055424528301888	0.0	0.0	0.0	4.584800469483568	0.0	3.869106576862124	0.0
3L_36478	0.0	0.0	10.40332115624592	0.0	0.0	0.0	0.0	0.0	0.0	10.680394533774077	0.0	0.0	0.0	14.273999410483823	0.0	0.0	10.111315472031595	18.53006549451649	4.3094049315106275	8.608337433054036	15.073748313624405	0.0	0.0	0.0	15.697182512710793	0.0	0.0	0.0	0.0	0.0	0.0	0.0	0.0	8.23797872953892	0.0	0.0	0.0	5.622747386828151	0.0	0.0	0.0	8.020371744230344	0.0	0.0	10.0444164093622	39.913587083963215	0.0	0.0	0.0
3L_36479	0.0	0.0	0.0	0.0	0.0	0.0	0.0	0.0	0.0	0.0	0.0	0.0	0.0	0.0	12.717598103551769	0.0	11.83426350644494	10.843775889514937	5.043718955909826	10.075181000626676	0.0	0.0	0.0	0.0	0.0	4.945451668100848	0.0	0.0	0.0	0.0	0.0	0.0	0.0	19.283427822129664	0.0	0.0	0.0	13.16170470399326	0.0	0.0	0.0	18.774054257016804	0.0	0.0	0.0	11.678695723261626	9.76280293977522	0.0	0.0
3L_36480	0.0	0.0	0.0	0.0	0.0	5.26192272761236	0.0	0.0	0.0	34.987819865209424	0.0	0.0	0.0	0.0	0.0	0.0	8.280894568478443	0.0	0.0	10.574994157315727	0.0	0.0	0.0	0.0	12.85556896819918	0.0	0.0	0.0	0.0	0.0	0.0	0.0	5.202163892092554	0.0	0.0	0.0	0.0	9.209756816371264	8.953930238138728	0.0	0.0	0.0	0.0	0.0	0.0	8.172037738470276	0.0	13.79274198331354	0.0
3L_36481	0.0	0.0	0.0	0.0	0.0	0.0	0.0	0.0	0.0	6.277483607920928	0.0	0.0	0.0	0.0	12.773202842293095	0.0	0.0	0.0	0.0	5.05961619269447	0.0	12.223280215031945	0.0	0.0	0.0	2.483537252437902	0.0	0.0	0.0	0.0	0.0	0.0	14.933882103721036	9.68387006183151	0.0	0.0	0.0	0.0	6.426024886709181	0.0	0.0	4.714034860287792	0.0	6.818882303363891	5.9036825991316855	0.0	0.0	4.949363066466976	0.0
3L_36482	0.0	0.0	0.0	0.0	0.0	0.0	0.0	0.0	0.0	0.0	0.0	0.0	0.0	0.0	0.0	0.0	0.0	0.0	0.0	0.0	0.0	0.0	0.0	0.0	0.0	29.895813091376553	0.0	0.0	0.0	0.0	0.0	0.0	0.0	0.0	0.0	0.0	0.0	0.0	0.0	0.0	0.0	0.0	0.0	0.0	0.0	0.0	0.0	0.0	0.0
3L_36483	0.0	0.0	0.0	0.0	0.0	4.852286688624882	0.0	0.0	6.488021166520254	0.0	0.0	0.0	0.0	0.0	0.0	0.0	0.0	0.0	3.2545345429787327	3.25058006601278	0.0	7.852917987265708	0.0	0.0	23.709548546486126	0.0	0.0	0.0	0.0	6.812972990649875	6.888997581961848	0.0	0.0	18.664377169733847	0.0	0.0	0.0	8.492785378820692	0.0	0.0	0.0	12.114237257336685	13.719114842710347	17.52332354363658	0.0	7.535851815009909	6.299593550224139	0.0	0.0
3L_36484	0.0	0.0	0.0	0.0	122.5400093130407	0.0	0.0	0.0	0.0	0.0	0.0	0.0	0.0	9.54643457374931	0.0	0.0	0.0	6.196443365437106	0.0	5.757246286072386	0.0	0.0	0.0	0.0	10.498257814115748	5.651944763543826	14.27172799228185	0.0	0.0	6.033379066346655	6.100704326314473	0.0	16.992995911910008	16.52865241896828	338.443835245541	0.0	0.0	7.520974116567578	0.0	0.0	0.0	0.0	12.149265880609164	7.759083559122664	13.435388544719018	0.0	0.0	5.631791236257021	0.0
3L_36485	0.0	0.0	14.721090538387084	41.88744842607913	0.0	0.0	0.0	0.0	0.0	0.0	0.0	0.0	0.0	20.198245782353805	0.0	0.0	0.0	13.110369646872195	0.0	6.090560544739735	0.0	0.0	0.0	0.0	0.0	17.937487854825932	0.0	0.0	0.0	0.0	0.0	0.0	0.0	0.0	0.0	0.0	0.0	0.0	0.0	0.0	0.0	11.349127535820685	0.0	0.0	42.63968048666089	14.119806558650149	11.80344896778839	0.0	0.0
3L_36486	0.0	0.0	4.1340900371737375	23.526311827147484	0.0	10.212752050720612	0.0	0.0	0.0	0.0	0.0	0.0	0.0	5.672226961682973	0.0	0.0	0.0	0.0	0.0	0.0	11.980065171554534	0.0	0.0	0.0	0.0	0.0	16.959730815152504	140.76576576576576	0.0	0.0	0.0	0.0	0.0	0.0	0.0	0.0	0.0	0.0	0.0	0.0	0.0	12.748597654258031	0.0	0.0	7.982935676697491	0.0	13.258941830370402	0.0	0.0
3L_36487	0.0	0.0	3.625750077047189	0.0	0.0	4.478480899278964	0.0	0.0	0.0	7.444630560208449	0.0	0.0	0.0	4.9747531278760295	0.0	0.0	0.0	0.0	3.0038148448529634	0.0	31.52088258471237	7.247952453431905	0.0	0.0	0.0	0.0	0.0	0.0	0.0	0.0	19.074868860276585	0.0	0.0	5.7421762848119435	0.0	0.0	0.0	3.9192631785224377	0.0	0.0	0.0	16.771488469601678	0.0	8.086689309396734	0.0	6.955312119631368	0.0	17.608733932030287	0.0
3L_36488	0.0	0.0	0.0	0.0	0.0	5.486342299479675	0.0	0.0	0.0	0.0	0.0	0.0	0.0	0.0	0.0	0.0	0.0	15.822859918638853	3.6798094741846645	3.6753382597567366	0.0	17.758141219842237	0.0	0.0	0.0	7.21623074619434	9.110853577649982	0.0	0.0	0.0	0.0	0.0	5.424034765893235	0.0	0.0	0.0	0.0	9.602550437396172	18.671625850492557	0.0	0.0	0.0	0.0	0.0	0.0	0.0	0.0	35.95249668517981	91.04759361210083
3L_36489	0.0	0.0	0.0	0.0	0.0	10.514694285263657	0.0	0.0	14.059259779972585	0.0	0.0	0.0	0.0	0.0	0.0	0.0	0.0	0.0	0.0	0.0	24.66851680542708	0.0	0.0	0.0	0.0	0.0	0.0	0.0	0.0	14.763416254521298	0.0	0.0	10.395280542633644	0.0	0.0	0.0	0.0	9.201748332183115	0.0	0.0	0.0	26.251025430680887	0.0	0.0	0.0	0.0	13.650945327963962	0.0	0.0
3L_36490	0.0	13.892361979383734	0.0	0.0	0.0	0.0	0.0	6.736910183513434	0.0	5.843169335047329	0.0	0.0	0.0	0.0	0.0	0.0	0.0	0.0	2.3576453724136632	4.709561351455726	16.49348507339601	5.688799890775042	0.0	0.0	0.0	2.3117111285773726	5.8373026991687675	0.0	0.0	29.612666324475853	0.0	0.0	0.0	4.506940688660537	0.0	0.0	0.0	6.152331733727083	0.0	0.0	0.0	8.775778850372971	0.0	25.38844318066416	0.0	0.0	4.563542769522836	9.213872406294918	0.0
3L_36491	0.0	7.4999568752479675	0.0	0.0	0.0	3.7953227959991227	0.0	0.0	10.149497016301616	0.0	0.0	0.0	0.0	8.431784962501744	0.0	0.0	0.0	0.0	2.545605800722851	5.085025439111016	0.0	0.0	0.0	0.0	0.0	4.992019009608389	0.0	0.0	0.0	0.0	0.0	0.0	15.00887962841016	0.0	0.0	0.0	0.0	3.3214094733241	0.0	0.0	0.0	4.737708607232113	10.73070752920094	0.0	0.0	0.0	14.782097106552312	9.948437249734626	41.98972511426454
3L_36492	0.0	0.0	0.0	13.796509758961177	0.0	0.0	39.78270685515712	0.0	0.0	0.0	0.0	0.0	13.796509758961177	3.326357960689767	10.12872597846025	0.0	4.71260418978788	4.318175242778607	4.016988648391778	2.006053869366976	7.025456742506472	0.0	0.0	0.0	0.0	0.0	14.918515070683924	0.0	0.0	8.40907810435834	0.0	23.473682480886552	2.9605182327956143	3.839493801137258	0.0	0.0	0.0	7.861820640423908	0.0	0.0	0.0	11.214219630491462	0.0	0.0	18.72569755564107	4.650654463349355	3.887713503506329	7.849361336714837	0.0
3L_36493	0.0	8.407763055784667	0.0	0.0	0.0	0.0	28.262239669444845	0.0	0.0	0.0	0.0	0.0	0.0	0.0	0.0	0.0	6.69581130132423	6.135394662329352	8.561189388919425	0.0	9.981982521548606	0.0	0.0	0.0	0.0	0.0	14.131119834722423	0.0	0.0	11.947873816115052	6.040598864971473	16.67606084761082	4.206394308243734	10.910539035181033	0.0	0.0	0.0	7.446875849409276	0.0	0.0	0.0	0.0	0.0	7.682639386126382	0.0	0.0	0.0	0.0	0.0
3L_36494	0.0	0.0	9.64802090147248	18.30167753176256	0.0	3.9723713626981616	0.0	0.0	5.311481191513954	0.0	0.0	0.0	0.0	4.412560264541813	6.718100443663354	0.0	25.005907645681294	11.456499100091994	2.6643561370246394	2.6611187662627622	0.0	6.428867156460626	0.0	0.0	0.0	5.224892432527046	6.5966889898622085	0.0	0.0	0.0	11.27948881356697	0.0	7.854515521700848	5.0932575456610545	0.0	0.0	0.0	3.4763503883083384	13.519140398976871	0.0	0.0	0.0	0.0	0.0	0.0	6.169297872209164	5.157223103534348	0.0	0.0
3L_36495	0.0	0.0	6.623494728029371	0.0	0.0	4.090628696905685	0.0	15.67995333645887	0.0	0.0	0.0	0.0	0.0	0.0	0.0	0.0	6.437583125292106	11.79755861322058	5.487347822126523	0.0	0.0	6.620254270726031	0.0	0.0	0.0	5.380437268136782	6.793072153295184	0.0	0.0	0.0	5.807639368825754	0.0	0.0	5.244883616032561	0.0	0.0	0.0	0.0	6.960802329919756	0.0	0.0	5.1063395205147195	0.0	7.386353564063322	0.0	0.0	10.621506851934072	0.0	22.628427641076932
3L_36496	0.0	0.0	0.0	0.0	0.0	0.0	34.502270249382406	0.0	0.0	8.634236474468562	0.0	0.0	0.0	0.0	8.784320339566687	0.0	8.174182009606298	0.0	0.0	0.0	0.0	16.81226084558947	0.0	0.0	0.0	3.415930533636668	0.0	0.0	0.0	0.0	0.0	0.0	0.0	6.659740536508697	0.0	0.0	0.0	4.545537191585302	0.0	0.0	0.0	0.0	0.0	0.0	16.240199039879432	0.0	6.743379350154019	0.0	0.0
3L_36497	0.0	11.36767964059944	0.0	0.0	0.0	5.752568234088109	0.0	22.050400600652914	7.691792933857504	0.0	0.0	0.0	0.0	0.0	9.72878104210811	0.0	0.0	8.295333791788781	0.0	3.8536848356345614	0.0	18.619858824230395	0.0	0.0	0.0	3.7831999440086412	0.0	0.0	0.0	8.077035534110129	0.0	22.546795874838228	17.06171164228643	0.0	0.0	0.0	0.0	0.0	0.0	0.0	0.0	0.0	0.0	0.0	0.0	0.0	0.0	7.539419856720865	0.0
3L_36498	0.0	14.841529568037283	0.0	0.0	0.0	0.0	49.888996981715685	0.0	5.021164207133067	0.0	0.0	0.0	0.0	0.0	6.35089992251902	0.0	0.0	5.415152680229819	0.0	2.515666311957717	0.0	6.077475659709983	0.0	0.0	18.349128875106654	4.939308249879605	0.0	0.0	0.0	0.0	15.994455255511422	14.718436313326071	3.71260019379773	14.444604940054889	0.0	0.0	0.0	3.2863386900653984	0.0	0.0	0.0	0.0	0.0	0.0	11.741361293428362	5.832094013355496	0.0	4.921695819511571	0.0
3L_36499	0.0	0.0	0.0	0.0	0.0	0.0	0.0	0.0	0.0	0.0	0.0	0.0	0.0	0.0	0.0	0.0	0.0	23.951636854862663	0.0	0.0	0.0	0.0	0.0	0.0	0.0	0.0	0.0	0.0	0.0	0.0	0.0	65.10077600124994	0.0	21.2965329244399	0.0	0.0	0.0	0.0	0.0	0.0	0.0	20.733982998133946	0.0	0.0	0.0	0.0	0.0	0.0	0.0
3L_36500	0.0	0.0	0.0	0.0	0.0	0.0	0.0	0.0	0.0	0.0	0.0	0.0	0.0	0.0	0.0	0.0	0.0	0.0	0.0	0.0	0.0	0.0	0.0	0.0	0.0	0.0	0.0	0.0	0.0	0.0	0.0	0.0	0.0	0.0	0.0	0.0	0.0	0.0	0.0	0.0	0.0	0.0	0.0	0.0	0.0	0.0	0.0	0.0	0.0
3L_36501	0.0	0.0	0.0	0.0	0.0	9.359054510877094	31.08408867668818	0.0	0.0	0.0	0.0	0.0	0.0	0.0	0.0	0.0	0.0	6.747984377066571	6.27732204419737	3.1348473392042755	0.0	7.573324931991542	0.0	0.0	0.0	3.077510171171116	7.771022169172045	0.0	0.0	0.0	0.0	0.0	0.0	0.0	0.0	0.0	0.0	16.380821334381707	15.92579851953777	0.0	0.0	11.682925404521292	13.23066338546215	8.449714061676152	14.63126291208952	0.0	0.0	0.0	0.0
3L_36502	0.0	0.0	0.0	0.0	0.0	10.815651545664764	0.0	0.0	0.0	17.9789825693764	0.0	0.0	0.0	12.01416229451277	0.0	0.0	17.021015848267858	0.0	0.0	14.490958004479156	0.0	52.511998991769616	0.0	0.0	0.0	0.0	0.0	0.0	0.0	0.0	15.35544004852319	0.0	0.0	0.0	0.0	0.0	0.0	9.465125744195511	0.0	0.0	0.0	13.501198231343032	0.0	19.52957167743397	0.0	33.59453081038407	14.041670060070265	0.0	0.0
3L_36503	0.0	9.650590712657523	0.0	22.50012375068063	0.0	4.883642337662845	0.0	0.0	0.0	0.0	0.0	0.0	22.50012375068063	5.424811569170145	0.0	0.0	0.0	7.042322952479814	6.551130921731019	9.814756289786567	0.0	7.903663822401513	0.0	0.0	0.0	0.0	8.109984363950147	0.0	0.0	0.0	0.0	0.0	0.0	0.0	0.0	0.0	0.0	0.0	8.310230891455088	0.0	0.0	0.0	0.0	0.0	0.0	7.584548757271687	6.3403017476407735	6.40058987836319	0.0
3L_36504	0.0	0.0	0.0	0.0	0.0	0.0	0.0	0.0	0.0	0.0	0.0	0.0	0.0	0.0	7.540522769362553	0.0	0.0	12.85899087783187	0.0	2.9868899426636606	0.0	7.215881867354772	0.0	0.0	10.89310379385019	5.86451790730543	0.0	0.0	0.0	0.0	0.0	17.47542954605824	4.408028253697895	0.0	0.0	0.0	0.0	0.0	15.174138412420943	0.0	0.0	11.131518895753326	0.0	0.0	0.0	0.0	11.577129149821944	29.218031966864412	0.0
3L_36505	0.0	0.0	0.0	0.0	0.0	0.0	0.0	0.0	0.0	0.0	0.0	0.0	0.0	0.0	0.0	0.0	0.0	0.0	0.0	0.0	0.0	0.0	0.0	0.0	0.0	0.0	0.0	0.0	0.0	0.0	0.0	0.0	0.0	0.0	0.0	0.0	0.0	0.0	0.0	0.0	0.0	0.0	0.0	0.0	0.0	0.0	0.0	0.0	0.0
3L_36506	0.0	0.0	0.0	0.0	0.0	0.0	0.0	0.0	0.0	0.0	0.0	0.0	0.0	0.0	0.0	0.0	0.0	0.0	0.0	0.0	0.0	0.0	0.0	0.0	0.0	0.0	0.0	0.0	0.0	0.0	0.0	0.0	0.0	0.0	0.0	0.0	0.0	0.0	0.0	0.0	0.0	0.0	0.0	0.0	0.0	0.0	0.0	0.0	0.0
3L_36507	0.0	0.0	0.0	0.0	0.0	0.0	0.0	0.0	0.0	0.0	0.0	0.0	0.0	0.0	0.0	0.0	0.0	0.0	0.0	0.0	0.0	0.0	0.0	0.0	0.0	0.0	0.0	0.0	0.0	0.0	0.0	0.0	0.0	0.0	0.0	0.0	0.0	0.0	0.0	0.0	0.0	0.0	0.0	0.0	0.0	0.0	0.0	0.0	0.0
3L_36508	0.0	26.5301953418283	0.0	0.0	0.0	4.475165961529683	0.0	0.0	5.9837708167907	0.0	0.0	0.0	20.618174095738432	0.0	7.5684299594786255	0.0	0.0	0.0	0.0	2.997944309586916	10.499183688468221	7.242587573747647	0.0	0.0	0.0	5.886222266695902	0.0	0.0	0.0	0.0	0.0	0.0	4.42434219986258	5.737925969279144	0.0	0.0	0.0	0.0	15.230297325864393	0.0	0.0	0.0	0.0	8.080703603024123	20.98844376286417	6.950163850112766	5.809987833885475	17.595700080119087	0.0
3L_36509	0.0	0.0	0.0	0.0	0.0	4.272755628287351	0.0	0.0	0.0	0.0	0.0	0.0	0.0	4.746230899387024	0.0	0.0	40.34522060430415	0.0	2.8658304173508835	2.8623482418741513	0.0	0.0	0.0	0.0	10.43890370633276	0.0	0.0	0.0	0.0	0.0	18.19863813524621	16.746772059685494	4.224230609197417	0.0	0.0	0.0	0.0	11.21767906220203	14.541435821373002	0.0	0.0	0.0	0.0	23.145647846683225	0.0	6.635810149471624	16.64161179557444	11.19990144086732	0.0
3L_36510	0.0	0.0	0.0	0.0	0.0	0.0	0.0	0.0	4.941365753963469	6.143185364475188	0.0	0.0	0.0	4.1050835712913445	0.0	0.0	0.0	0.0	2.4786980687967604	4.951372569990126	0.0	17.94266958215111	0.0	0.0	0.0	7.291216029009318	6.137017507683545	0.0	0.0	5.188853512438719	0.0	0.0	3.6535979902288176	4.738348401281249	0.0	0.0	0.0	9.702332440718749	0.0	0.0	0.0	9.22636896249481	10.448665705389422	6.673001569489969	0.0	5.739407922678696	0.0	0.0	0.0
3L_36511	0.0	7.614678968942009	0.0	0.0	0.0	7.706754893596688	0.0	14.770536030137801	5.15237372433667	0.0	0.0	0.0	0.0	4.280380320352224	0.0	0.0	0.0	5.55665762598471	0.0	2.5814039275028193	0.0	12.47257592368779	0.0	0.0	9.414307676520622	0.0	0.0	0.0	0.0	0.0	5.470803688415847	0.0	0.0	0.0	0.0	0.0	0.0	3.3722149719600325	0.0	0.0	0.0	14.430535012085572	0.0	0.0	0.0	5.984494175591044	0.0	0.0	0.0
3L_36512	0.0	0.0	0.0	0.0	0.0	14.854912073775436	0.0	0.0	6.620863532747123	8.231164010058484	0.0	0.0	45.626786573861786	0.0	0.0	0.0	0.0	0.0	0.0	3.3171357594200854	0.0	0.0	0.0	0.0	0.0	3.256464489068863	0.0	0.0	0.0	0.0	14.060099897009769	0.0	4.895402384942134	0.0	0.0	0.0	0.0	0.0	8.425934351860278	0.0	0.0	0.0	0.0	8.941056975991474	0.0	0.0	0.0	6.489705380355143	0.0
3L_36513	0.0	0.0	0.0	0.0	0.0	0.0	0.0	0.0	0.0	0.0	0.0	0.0	0.0	0.0	0.0	0.0	0.0	0.0	0.0	0.0	0.0	0.0	0.0	0.0	0.0	0.0	0.0	0.0	0.0	0.0	0.0	0.0	0.0	0.0	0.0	0.0	0.0	0.0	0.0	0.0	0.0	0.0	0.0	0.0	0.0	0.0	0.0	0.0	0.0
3L_36514	0.0	0.0	3.0901279065743092	0.0	108.8470916057123	0.0	0.0	7.315331764926204	5.103582306492573	6.344855591086747	0.0	0.0	0.0	0.0	0.0	0.0	0.0	5.5040377621022785	5.120138940090279	7.670876443658948	17.909592377677484	0.0	0.0	0.0	0.0	2.510191376990582	0.0	0.0	0.0	5.359194663099587	0.0	0.0	0.0	9.787800485474904	0.0	0.0	0.0	3.340281118058896	0.0	0.0	0.0	0.0	21.58335491668825	0.0	0.0	0.0	0.0	20.00992492276169	0.0
3L_36515	0.0	0.0	0.0	0.0	0.0	12.809214436497038	0.0	0.0	0.0	0.0	0.0	0.0	0.0	0.0	0.0	0.0	0.0	0.0	0.0	0.0	0.0	0.0	0.0	0.0	0.0	0.0	21.271526785106527	0.0	0.0	0.0	36.37157197934094	0.0	0.0	0.0	0.0	0.0	0.0	0.0	21.796749668689404	0.0	0.0	0.0	0.0	0.0	0.0	0.0	0.0	0.0	0.0
3L_36516	0.0	0.0	0.0	0.0	0.0	0.0	0.0	0.0	0.0	0.0	0.0	0.0	0.0	0.0	0.0	0.0	0.0	0.0	0.0	0.0	0.0	0.0	0.0	0.0	0.0	0.0	0.0	0.0	0.0	0.0	0.0	0.0	0.0	0.0	0.0	0.0	0.0	0.0	0.0	0.0	0.0	0.0	0.0	0.0	0.0	0.0	0.0	0.0	0.0
3L_36517	0.0	0.0	0.0	0.0	0.0	0.0	0.0	0.0	0.0	0.0	0.0	0.0	0.0	0.0	0.0	0.0	0.0	792.5814377427281	0.0	0.0	0.0	0.0	0.0	0.0	0.0	0.0	0.0	0.0	0.0	0.0	0.0	0.0	0.0	0.0	0.0	0.0	0.0	0.0	0.0	0.0	0.0	0.0	0.0	0.0	0.0	0.0	0.0	0.0	0.0
3L_36518	0.0	0.0	0.0	0.0	0.0	4.943539831583485	0.0	18.94928130113345	0.0	0.0	0.0	0.0	0.0	0.0	8.360546913536895	0.0	0.0	7.128696496459534	3.315740016804171	13.246844684388957	0.0	8.000601645243723	0.0	0.0	0.0	3.2511391178684232	24.62835807662375	0.0	0.0	0.0	0.0	0.0	9.774793641887728	0.0	0.0	0.0	0.0	4.32625126002068	8.412155227817987	0.0	0.0	6.171030099199309	13.977119455451426	8.926435460086337	7.728369453156034	0.0	0.0	0.0	0.0
3L_36519	0.0	0.0	0.0	30.228055565211744	0.0	3.2804933337094964	0.0	0.0	4.386366995921995	5.453201983874881	0.0	0.0	0.0	7.288026828684362	5.54799179341054	0.0	5.1626412692250305	9.46109149774282	2.200298448481552	4.395249877647231	15.392726167249666	0.0	0.0	0.0	0.0	6.472289432153686	0.0	0.0	0.0	0.0	0.0	0.0	0.0	12.6184557533849	0.0	0.0	0.0	8.61259678405636	5.582238656332827	0.0	0.0	0.0	0.0	5.923510888597716	0.0	0.0	0.0	4.299473830392636	0.0
3L_36520	0.0	0.0	0.0	0.0	0.0	0.0	0.0	9.529182167469658	0.0	0.0	0.0	0.0	0.0	5.522957831112367	0.0	0.0	0.0	0.0	0.0	0.0	0.0	0.0	0.0	0.0	0.0	3.2698545568693103	0.0	0.0	0.0	0.0	7.05895640388525	0.0	0.0	0.0	0.0	0.0	0.0	0.0	0.0	0.0	0.0	0.0	14.057579847053532	0.0	0.0	0.0	0.0	13.032780048377678	0.0
3L_36521	0.0	0.0	0.0	0.0	0.0	0.0	0.0	0.0	0.0	5.700653009802274	0.0	0.0	0.0	3.8093685324064888	0.0	0.0	0.0	0.0	0.0	0.0	0.0	0.0	0.0	0.0	0.0	9.021311721277554	0.0	0.0	0.0	0.0	9.737596128331779	0.0	3.3904063029009337	0.0	0.0	0.0	0.0	9.003412293259144	11.671090009780375	0.0	0.0	0.0	9.695982469663695	6.192303214796138	0.0	5.325962201646256	4.452236848314962	0.0	0.0
3L_36522	0.0	0.0	2.3865249166327183	0.0	0.0	5.8956111302063405	0.0	0.0	0.0	9.800342521971142	0.0	0.0	0.0	3.274459640483978	4.985348062045647	0.0	4.639077454501088	8.501604890463197	1.9771575039256462	1.974755125427559	0.0	0.0	0.0	0.0	0.0	3.877272687618802	0.0	0.0	0.0	8.277878445977324	0.0	0.0	0.0	0.0	0.0	0.0	0.0	5.159439581672638	10.03224363103013	0.0	0.0	3.67975124881558	0.0	0.0	0.0	4.57809427669544	3.827056832559375	3.8634472303333145	0.0
3L_36523	0.0	0.0	0.0	0.0	0.0	0.0	0.0	0.0	0.0	0.0	0.0	0.0	0.0	0.0	0.0	0.0	0.0	7.587811849582253	0.0	3.5249980524385762	0.0	0.0	0.0	0.0	12.85556896819918	6.921049854052361	0.0	0.0	0.0	0.0	7.470575271648793	0.0	0.0	6.746682318969646	0.0	0.0	0.0	0.0	0.0	0.0	0.0	0.0	0.0	0.0	8.226106041087755	8.172037738470276	0.0	0.0	0.0
3L_36524	0.0	0.0	2.54273382026686	0.0	0.0	3.140752838455378	0.0	0.0	0.0	0.0	0.0	0.0	0.0	0.0	0.0	0.0	0.0	0.0	6.319714348911429	0.0	14.737036013631757	0.0	0.0	0.0	7.673272075044601	4.131057808990215	5.215667866270276	86.58008658008657	0.0	0.0	0.0	0.0	0.0	0.0	0.0	0.0	0.0	5.497148354291211	0.0	0.0	0.0	0.0	0.0	0.0	14.730071440846489	0.0	8.155110195926522	4.116327412682405	17.37393041740868
3L_36525	0.0	7.044476003696941	0.0	0.0	0.0	3.564828546006251	0.0	0.0	4.766553286252497	0.0	0.0	0.0	0.0	0.0	0.0	0.0	5.610110766026964	5.140563570265335	0.0	0.0	0.0	11.538603552043716	0.0	0.0	0.0	14.066544131437789	0.0	0.0	0.0	0.0	5.061138553729046	0.0	0.0	4.570718151235922	0.0	0.0	0.0	6.239393031845862	12.132153117478065	0.0	0.0	0.0	0.0	6.4369284007580125	0.0	0.0	0.0	4.672128696588225	0.0
3L_36526	0.0	10.272941790429932	12.626214799691414	0.0	0.0	10.397161159117115	0.0	0.0	0.0	0.0	0.0	0.0	0.0	0.0	0.0	0.0	0.0	0.0	0.0	17.412823569440775	0.0	0.0	0.0	0.0	0.0	0.0	0.0	0.0	0.0	0.0	7.380645732695154	0.0	0.0	6.665466882627794	0.0	0.0	0.0	9.098891300095083	8.846144319536887	0.0	0.0	0.0	0.0	9.386956636015125	0.0	0.0	0.0	0.0	0.0
3L_36527	0.0	0.0	17.419084000048773	0.0	0.0	0.0	0.0	0.0	0.0	35.76601870562778	0.0	0.0	0.0	0.0	0.0	0.0	0.0	0.0	0.0	14.413604136127843	0.0	0.0	0.0	0.0	0.0	0.0	0.0	0.0	0.0	0.0	0.0	0.0	0.0	0.0	0.0	0.0	0.0	0.0	0.0	0.0	0.0	0.0	0.0	0.0	0.0	0.0	27.933429051883547	0.0	0.0
3L_36528	87.93682618406936	0.0	5.681674525842955	0.0	0.0	0.0	0.0	0.0	4.69185976406514	0.0	0.0	0.0	0.0	0.0	0.0	0.0	5.522198409275526	0.0	2.353540360157574	0.0	0.0	11.35778968326532	0.0	0.0	8.572866363587265	2.3076860946912836	0.0	0.0	0.0	9.853702085141899	9.963657559053354	0.0	6.938231354630697	0.0	0.0	0.0	0.0	3.070809803253216	0.0	0.0	0.0	0.0	9.921077825895004	0.0	0.0	5.449606129716975	4.555596960870155	4.598914840054341	0.0
3L_36529	0.0	0.0	0.0	0.0	0.0	0.0	0.0	0.0	0.0	0.0	0.0	0.0	0.0	0.0	0.0	0.0	0.0	0.0	0.0	34.035485397074986	0.0	0.0	0.0	0.0	0.0	0.0	0.0	0.0	0.0	0.0	0.0	0.0	0.0	0.0	0.0	0.0	0.0	0.0	0.0	0.0	0.0	0.0	0.0	0.0	0.0	0.0	0.0	0.0	0.0
3L_36530	0.0	0.0	3.4277049047715025	0.0	0.0	0.0	0.0	8.11448565521226	0.0	0.0	0.0	0.0	0.0	0.0	0.0	0.0	0.0	0.0	5.679481849511905	0.0	9.933051234678269	0.0	0.0	0.0	0.0	5.568827928785828	0.0	0.0	0.0	0.0	0.0	0.0	0.0	0.0	0.0	0.0	0.0	0.0	0.0	0.0	0.0	5.285132921092965	0.0	0.0	0.0	0.0	0.0	11.0979415538006	0.0
3L_36531	0.0	0.0	0.0	0.0	0.0	0.0	0.0	0.0	20.997595775283727	0.0	0.0	0.0	0.0	0.0	0.0	0.0	24.71363080306943	0.0	0.0	0.0	0.0	0.0	0.0	0.0	0.0	10.327644522475538	0.0	0.0	0.0	0.0	0.0	0.0	0.0	0.0	0.0	0.0	0.0	0.0	0.0	0.0	0.0	0.0	0.0	0.0	24.55011906807748	48.777513566245965	0.0	0.0	0.0
3L_36532	0.0	0.0	6.263291879736027	0.0	0.0	3.8681696826785683	0.0	0.0	0.0	0.0	0.0	0.0	0.0	4.296811722733614	0.0	0.0	0.0	0.0	0.0	2.591313347570009	0.0	0.0	0.0	0.0	9.45044705339786	0.0	0.0	0.0	0.0	0.0	5.49180485420631	0.0	7.648478966109207	0.0	0.0	0.0	0.0	0.0	0.0	0.0	0.0	0.0	0.0	20.953993412064467	0.0	0.0	5.02194085961566	0.0	0.0
3L_36533	0.0	0.0	9.183419519725526	0.0	0.0	0.0	0.0	0.0	0.0	0.0	0.0	0.0	0.0	0.0	0.0	0.0	0.0	0.0	0.0	0.0	0.0	36.715706612131605	0.0	0.0	27.713037044016616	0.0	0.0	0.0	0.0	0.0	0.0	0.0	0.0	0.0	0.0	0.0	0.0	0.0	0.0	0.0	0.0	0.0	32.07132663042607	0.0	0.0	0.0	0.0	0.0	0.0
3L_36534	0.0	0.0	3.4157450132684612	0.0	0.0	8.438170570867554	0.0	0.0	11.282727667109889	0.0	0.0	0.0	0.0	4.6866132049076334	0.0	0.0	0.0	6.084016619099796	0.0	2.8263941118296745	0.0	0.0	0.0	0.0	0.0	2.774698633044718	0.0	0.0	0.0	0.0	5.990014645585807	0.0	12.513509376164018	0.0	0.0	0.0	0.0	3.6922577048187657	7.179389981592044	0.0	0.0	0.0	0.0	15.236609305911498	6.595810077606301	0.0	0.0	0.0	23.339020274606913
[truncated: 207 more columns]
