# Supplementary material for: Convergence of topological domain boundaries, insulators, and polytene interbands revealed by high-resolution mapping of chromatin contacts in the early Drosophila melanogaster embryo
Source: eLife. 2017 Nov 17;6:e29550. doi: 10.7554/eLife.29550 (PMC5739541; doi:10.7554/eLife.29550)
Supplement: Supplementary file 3. [file elife-29550-supp3.zip › local_HiC_maps/nc14_anterior_dm3_CompressedBinCounts_500bp_VCnorm_chr3L_20614828-20689547.txt]

3L_41149	3L_41150	3L_41151	3L_41152	3L_41153	3L_41154	3L_41155	3L_41156	3L_41157	3L_41158	3L_41159	3L_41160	3L_41161	3L_41162	3L_41163	3L_41164	3L_41165	3L_41166	3L_41167	3L_41168	3L_41169	3L_41170	3L_41171	3L_41172	3L_41173	3L_41174	3L_41175	3L_41176	3L_41177	3L_41178	3L_41179	3L_41180	3L_41181	3L_41182	3L_41183	3L_41184	3L_41185	3L_41186	3L_41187	3L_41188	3L_41189	3L_41190	3L_41191	3L_41192	3L_41193	3L_41194	3L_41195	3L_41196	3L_41197	3L_41198
3L_41149	0.0	40.789937938109425	79.5189105909249	102.3221275986166	64.23721518824716	40.66697085560866	34.887453076375614	0.0	39.5099189651562	12.311434983927423	43.80390618204528	51.751209167002195	49.18161787850173	0.0	0.0	21.493635734459026	20.062756301711758	21.985729063265033	29.953594393885272	46.51660410183415	39.5835285021197	0.0	0.0	55.46473205681253	23.855673177277474	15.608050632516253	0.0	28.470966731675375	36.90223000175901	12.295404469625433	25.154157252723316	34.35853474592723	12.044477847796342	27.951269756306857	20.5279796362442	7.689634065694083	25.335413732735272	6.749728829644269	0.0	0.0	0.0	20.048557606523	13.825579257206929	28.339947877167862	0.0	0.0	0.0	23.315729957215634	16.80226091222835
3L_41150	40.789937938109425	0.0	11.367511651699443	142.09389564624303	95.07042557843872	0.0	53.19771462617966	0.0	79.07317205418545	0.0	57.251881082117805	15.782442190887062	112.49100071994242	0.0	0.0	0.0	30.59245345358207	125.71753281856193	0.0	45.59804110815399	0.0	0.0	40.905818443615416	21.143682954702832	9.094009321359556	35.699623368973455	0.0	21.706806169074312	37.513282046424564	28.122750179985605	11.506804548869976	13.097799962540291	27.54881650284304	21.310579317443455	13.415075862254001	8.794084746835889	0.0	30.87672928981979	0.0	0.0	0.0	0.0	0.0	38.89244682754311	68.34896246274982	0.0	0.0	0.0	19.215544606965253
3L_41151	79.5189105909249	11.367511651699443	36.011080332409975	93.69398729020695	94.77475200606558	135.99891200870394	38.8903292714545	138.50415512465372	68.81744109227043	34.31002538941878	59.29336263123015	46.15118358556237	27.412280701754383	0.0	0.0	51.91278651864867	22.364693603697628	12.254151093682983	41.73796903042698	29.630727063965335	26.965410732233472	24.855527247871745	6.645401382243487	30.914290130612873	17.72853185595568	40.59736117152385	0.0	26.44802962179318	29.70953218913545	30.83881578947369	42.06039873257999	19.150362261019435	20.139634801288935	18.175680938903746	6.538084341288003	23.57277558717641	22.19039357688971	18.810428501561265	0.0	44.02269614556839	526.3157894736842	33.523298692591354	7.7059412807274414	34.75074240222405	0.0	0.0	0.0	12.995451591942821	0.0
3L_41152	102.3221275986166	142.09389564624303	93.69398729020695	79.37629997412033	117.69413647812065	143.33218667583995	69.10659000442281	203.68258106566728	60.72127155200332	30.273551814193045	64.11479523273158	67.86938762582702	80.62435500515997	0.0	0.0	67.53360237154521	32.88925529955534	54.06243129566023	24.551746488486458	46.29801103744583	52.27252080446328	22.845153720470353	29.317947274603622	30.308127579032234	22.812449079354735	34.115429555902395	0.0	11.668248362555813	35.288471491620164	12.597555469556244	30.92676377395587	35.20287180334456	39.48948000252733	13.364471278605695	18.0278060881103	18.908643519125462	22.24972618003648	13.831197427618578	0.0	25.176378514622442	0.0	16.43298955519184	5.66613329465253	9.291642353535842	48.98694987655289	0.0	0.0	19.110958223445323	13.772131815828038
3L_41153	64.23721518824716	95.07042557843873	94.77475200606557	117.69413647812067	40.03201921024512	72.38037333796568	78.84927369962763	210.61056001347907	48.13640937546566	62.60652892186861	45.0809879949329	48.247285761217164	166.73336001067096	0.0	0.0	60.722316240608535	48.17791139118536	69.87661187874451	25.38683990646219	39.424636849813815	33.54858478090817	56.693279436922346	42.946471517900086	37.215081823233454	25.27326720161749	24.252125092461227	0.0	20.10854593093519	29.53851970662342	23.4468787515006	29.846781546928842	12.133416131765017	20.416329797225014	21.71564234968778	43.49565913321851	27.698375767245007	27.607823505024854	25.742963375486006	40.625387210721854	18.59479851420122	0.0	21.239918472696935	5.8588589169196235	19.21536922091766	25.326586330734827	0.0	0.0	9.88049540803976	10.680428755131945
3L_41154	40.66697085560867	0.0	135.99891200870394	143.33218667583992	72.38037333796568	0.0	58.34107678534302	226.66485334783988	45.04845411724852	33.68943061493318	39.95550098775706	56.645509568842705	44.860752225093314	0.0	783.0240388379923	45.74571395335767	67.1005019117543	50.135415757962264	61.47452802931106	30.307052875502873	32.09413852712777	20.338286723064737	21.750667745499786	21.07994230841389	39.89301418921982	18.982400941527086	0.0	34.62618865213232	29.920154328156023	11.215188056273329	4.5888462585071474	10.446651821974427	21.97261333473958	33.99413686124486	21.399414726007244	17.535147449547875	49.520493065645354	6.156729397582499	0.0	24.014677771053666	0.0	54.86155686126061	12.61092888318875	20.68010666799019	0.0	0.0	0.0	0.0	7.66304664343231
3L_41155	34.887453076375614	53.19771462617966	38.8903292714545	69.10659000442281	78.84927369962763	58.341076785343034	0.0	0.0	109.49770183646967	64.22566329053763	40.80606671955133	33.74663208611781	0.0	0.0	0.0	32.70367850975878	43.609316345469516	57.34701250738343	24.415683854005934	60.66635929044626	34.41622059420752	50.889549322151204	34.98656515897895	18.08409829069103	28.519574799066632	30.533729593290726	342.09085933223867	18.565735079337575	16.042471909631686	12.026631773399014	19.68343783051773	14.936653651862452	31.416507489695384	12.151229339872316	9.561545757733379	25.071805651385567	47.203031567499394	30.810184614626213	15.628516416193644	28.613547713663085	0.0	19.610304038153807	27.046715086297052	14.784238818680182	0.0	0.0	0.0	15.204038192543939	0.0
3L_41156	0.0	0.0	138.50415512465372	203.68258106566725	210.61056001347907	226.66485334783988	0.0	0.0	0.0	0.0	0.0	192.29659827317653	1370.6140350877192	0.0	0.0	0.0	0.0	0.0	0.0	0.0	0.0	0.0	0.0	0.0	110.80332409972299	289.9811512251703	0.0	0.0	0.0	0.0	0.0	0.0	0.0	0.0	0.0	0.0	0.0	0.0	0.0	0.0	0.0	0.0	0.0	0.0	0.0	0.0	0.0	0.0	0.0
3L_41157	39.509918965156196	79.07317205418545	68.81744109227043	60.72127155200331	48.136409375465675	45.04845411724851	109.49770183646969	0.0	13.67710649323366	95.46513340570499	107.44459324942952	76.43588634289445	0.0	0.0	0.0	63.491660370410344	66.67298825370109	30.443105489013693	53.918819824871676	66.2507103548388	48.720312277713575	30.87441276866914	75.94247918515701	25.60022282433946	35.234529839242455	17.28967115045472	0.0	21.02563024326654	34.0650815654313	40.86035564853556	33.43713706774141	12.68678113526392	20.013235419690886	23.222066949735062	25.98820135658411	31.94294904120044	30.069713624066033	26.169319986481675	0.0	9.72142290522779	0.0	16.65645071023106	7.657577632522038	18.83598627735613	16.55103013611567	0.0	0.0	32.284725450694765	9.3062731726202
3L_41158	12.31143498392742	0.0	34.31002538941879	30.27355181419305	62.60652892186862	33.68943061493318	64.22566329053763	0.0	95.46513340570499	101.99068825016276	77.76029611120758	128.61558658949096	0.0	0.0	0.0	59.3526994596926	46.16788118972784	0.0	62.035573265562924	36.70037902316436	36.435425192303136	30.785855131001508	16.46188086866053	19.145094930953217	49.406436560763055	14.36673239446737	0.0	0.0	33.967372074630845	33.95262929161234	34.73044658492046	7.90649463188547	0.0	51.45657483168876	32.3920736595755	21.234217667718468	49.97244019923013	46.59688937805268	66.18177486283827	24.233846929329253	0.0	27.681124518002417	0.0	31.303264460934304	0.0	0.0	0.0	0.0	23.198949551564304
3L_41159	43.80390618204528	57.251881082117805	59.29336263123017	64.11479523273158	45.0809879949329	39.95550098775706	40.806066719551325	0.0	107.4445932494295	77.76029611120758	43.91587299705193	72.63688602764124	138.060525734482	0.0	0.0	60.336011246632495	70.39913493542991	46.288045880711074	84.0844439049026	46.63550482234437	58.6451790730543	23.471919369262583	29.285566064890123	45.41197909621728	27.902758885284783	7.3023749148816925	0.0	39.96123759952845	34.530118464203916	43.14391429202562	31.775251527595216	20.093709021392165	16.90537049809984	19.615901041702422	24.69654124939802	16.189507903717757	27.940190719741853	4.736887230346773	16.819556434657706	18.476501585283835	0.0	28.139724990467666	9.702643097006057	15.910936939388082	0.0	0.0	0.0	16.362728975938605	17.687469489115127
3L_41160	51.751209167002195	15.782442190887059	46.15118358556237	67.86938762582702	48.24728576121717	56.645509568842705	33.746632086117806	192.29659827317653	76.43588634289445	128.615586589491	72.63688602764124	25.36319765312997	19.029350870783095	0.0	0.0	60.98632631121988	64.68901145875274	42.53358983923579	55.0508104493392	64.27929921165297	39.1400155777262	47.4498099635111	48.438347671084244	51.862665515673164	72.30352095071439	40.260444817524565	0.0	25.70396740736933	30.14288839627301	35.68003288271831	35.03752616378603	28.803674817146515	13.98074757853452	21.629809771230516	27.23206484862376	26.777457902860906	19.605555822408956	28.727654781339456	9.273186211143031	3.3955719025932662	0.0	31.02875046446161	21.397571696576016	28.50975976799196	34.68641171383248	0.0	0.0	18.04264378859434	32.50565273301027
3L_41161	49.18161787850173	112.4910007199424	27.412280701754383	80.62435500515996	166.73336001067094	44.86075222509331	0.0	1370.6140350877192	0.0	0.0	138.06052573448198	19.029350870783095	0.0	0.0	0.0	0.0	73.77242681775259	60.6325184322856	123.90959555908009	0.0	48.51731097655644	61.49153876426603	32.880892255892256	127.46777614619025	0.0	28.69605142332415	0.0	52.34505862646566	0.0	0.0	0.0	0.0	0.0	0.0	48.524844720496894	21.206568946796956	19.962948767088285	37.22897307600667	0.0	0.0	0.0	110.5803255484784	76.25671059053197	0.0	0.0	0.0	0.0	0.0	0.0
3L_41162	0.0	0.0	0.0	0.0	0.0	0.0	0.0	0.0	0.0	0.0	0.0	0.0	0.0	0.0	0.0	0.0	0.0	0.0	0.0	0.0	0.0	0.0	0.0	0.0	0.0	0.0	0.0	0.0	0.0	0.0	0.0	288.7753039360074	0.0	234.9237672375314	0.0	0.0	0.0	0.0	0.0	0.0	47619.04761904761	0.0	0.0	0.0	0.0	0.0	0.0	0.0	0.0
3L_41163	0.0	0.0	0.0	0.0	0.0	783.0240388379923	0.0	0.0	0.0	0.0	0.0	0.0	0.0	0.0	0.0	0.0	643.8320885912955	0.0	0.0	0.0	0.0	0.0	0.0	0.0	0.0	0.0	0.0	0.0	0.0	591.8560606060606	0.0	0.0	0.0	0.0	0.0	0.0	0.0	0.0	0.0	0.0	0.0	0.0	0.0	0.0	0.0	0.0	0.0	0.0	0.0
3L_41164	21.493635734459026	0.0	51.912786518648666	67.53360237154521	60.722316240608535	45.74571395335767	32.70367850975878	0.0	63.49166037041035	59.352699459692595	60.3360112466325	60.98632631121987	0.0	0.0	0.0	11.513282874452257	0.0	114.82455690970019	42.11798088806364	90.76939341484068	42.40663296281716	80.62016614920464	81.4288560874297	33.424023851383424	79.86582541330564	12.540914734320722	0.0	0.0	49.417629706452686	24.69809054122408	24.25334069556964	32.207867737931025	0.0	29.944759405087463	23.562898802062225	52.51763356778853	14.540539314419389	37.96338377401591	77.02795344430494	7.0513507567509635	0.0	16.108818289307933	55.543582827701584	31.879216026319483	24.01029561475961	0.0	0.0	28.100938571348284	20.250676372590846
3L_41165	20.062756301711758	30.59245345358207	22.36469360369763	32.889255299555344	48.17791139118536	67.1005019117543	43.609316345469516	0.0	66.67298825370109	46.16788118972784	70.39913493542991	64.68901145875273	73.7724268177526	0.0	643.8320885912955	0.0	15.047067226283819	41.22324199362195	84.24448423280232	49.83921868053659	79.1670570042394	16.7229113919817	31.297393195410194	55.46473205681253	35.783509765916214	39.02012658129063	0.0	49.8241917804319	55.35334500263851	23.053883380547685	79.23559534607844	38.653351589168125	54.20015031508354	24.457361036768496	30.791969454366303	31.719740520988086	21.716068913773093	15.186889866699607	17.97500754950317	32.909632781153576	0.0	22.554627307338375	20.738368885810395	17.00396872630072	0.0	0.0	0.0	8.743398733955864	18.902543526256895
3L_41166	21.985729063265033	125.71753281856195	12.254151093682983	54.06243129566023	69.87661187874451	50.13541575796226	57.34701250738343	0.0	30.443105489013693	0.0	46.288045880711074	42.53358983923579	60.6325184322856	0.0	0.0	114.8245569097002	41.22324199362195	27.10464153433955	240.02976369069768	90.11673394017396	75.9106704918415	82.46595187012161	73.49396173610377	56.98210249142847	63.721585687151524	64.14018478787237	0.0	23.399886510550424	35.38432686625786	15.1581296080714	12.404308512518737	21.179096796238028	14.848780024233209	40.20232105229	18.076775681675212	61.6200187324857	53.54439343349407	33.28504228448559	59.0936220253748	21.638370890332407	0.0	12.35822031740853	17.044573263541487	27.950644751497805	0.0	0.0	0.0	28.744305034565027	20.714312346973017
3L_41167	29.953594393885272	0.0	41.73796903042698	24.551746488486458	25.38683990646219	61.47452802931106	24.415683854005927	0.0	53.91881982487167	62.03557326556291	84.0844439049026	55.0508104493392	123.90959555908007	0.0	0.0	42.11798088806364	84.24448423280232	240.02976369069762	12.577659184426844	50.226549642526486	81.25976271410562	84.26437667299896	50.06448305417378	77.63303099149414	83.47593806085396	56.80043168328079	0.0	39.85032218985491	41.32113303924164	36.1402987047317	16.899763699054077	24.04552491140426	20.230138050462056	27.386037893669407	22.16519473354973	38.74697450707391	36.4747295474793	17.005462721474895	60.38234098310502	29.48034987279229	0.0	42.09243161242635	23.221710441525993	19.040129929846643	50.1912285808932	0.0	0.0	0.0	7.055350636815948
3L_41168	46.51660410183415	45.59804110815399	29.630727063965335	46.29801103744583	39.424636849813815	30.307052875502865	60.666359290446266	0.0	66.2507103548388	36.700379023164366	46.63550482234438	64.27929921165295	0.0	0.0	0.0	90.76939341484068	49.83921868053659	90.11673394017396	50.226549642526486	24.761779302222966	101.60979413527934	33.23399139405793	88.85476865772432	68.8918030121563	32.59379977036186	65.91408293154822	0.0	28.290643930419158	45.8356340275191	27.489444053483464	37.49226253431948	42.67615329103557	44.880724985279116	48.604917359489264	34.96793877113921	22.922793738409663	37.76242525399952	15.09070266838835	0.0	65.40239477408704	0.0	29.882368058139136	41.21404203626218	16.896272935634492	44.539858719568144	0.0	0.0	8.688021824310823	6.260940994387692
3L_41169	39.5835285021197	0.0	26.965410732233472	52.27252080446328	33.54858478090817	32.094138527127775	34.41622059420752	0.0	48.720312277713575	36.435425192303136	58.6451790730543	39.1400155777262	48.51731097655644	0.0	0.0	42.40663296281716	79.1670570042394	75.9106704918415	81.25976271410562	101.60979413527934	21.693813943872467	87.98416724910354	76.45152032669498	79.7935217235583	45.10577795209962	59.02271219627361	0.0	37.44853751758326	36.40378348566631	63.67897065673032	39.70303125199291	53.66620692616066	11.881790443238312	22.978104853228505	46.28732277018055	24.65374759720783	21.422745206973175	29.963514427265732	47.285907144664144	38.95813818191892	0.0	4.944439335190466	13.638834125181313	27.957153984090144	14.739436246042462	0.0	0.0	23.000799277774902	29.006790904133386
3L_41170	0.0	0.0	24.855527247871745	22.845153720470353	56.693279436922346	20.338286723064737	50.889549322151204	0.0	30.87441276866914	30.785855131001508	23.471919369262583	47.4498099635111	61.49153876426603	0.0	0.0	80.62016614920464	16.722911391981697	82.46595187012161	84.26437667299899	33.233991394057924	87.98416724910352	69.69525054745618	44.721119101284394	57.789405006065	99.42210899148698	32.52445025547956	0.0	83.05992773786288	41.01215959266723	23.05932703659976	44.030169472122296	57.27774623524113	30.118304700864996	29.122781062503893	47.66549091789069	24.03578062446881	18.10099722918985	16.878306565745646	0.0	10.972467883586503	0.0	62.66653632027112	51.85816446298278	21.25997978884588	0.0	0.0	0.0	14.575772151529728	0.0
3L_41171	0.0	40.90581844361542	6.645401382243488	29.317947274603622	42.946471517900086	21.75066774549979	34.98656515897895	0.0	75.94247918515701	16.46188086866053	29.285566064890116	48.438347671084244	32.880892255892256	0.0	0.0	81.4288560874297	31.297393195410194	73.49396173610376	50.06448305417378	88.85476865772432	76.45152032669499	44.721119101284394	23.91337618610346	89.61370929065497	79.74481658692186	69.56618526866461	0.0	50.75884472869397	60.30781106768948	69.87189604377105	26.907325788519184	45.941525626183	0.0	40.48875533828667	45.093795093795094	38.55739808508538	58.074032776984104	45.12602797091718	16.02317592165308	52.80500168976006	0.0	20.105513736086987	0.0	49.262129094061876	19.978263649149728	0.0	0.0	31.17595710188303	11.233329738667818
3L_41172	55.46473205681252	21.143682954702832	30.914290130612873	30.308127579032234	37.215081823233454	21.079942308413887	18.08409829069103	0.0	25.60022282433946	19.145094930953213	45.41197909621728	51.862665515673164	127.46777614619023	0.0	0.0	33.424023851383424	55.46473205681253	56.98210249142846	77.63303099149414	68.8918030121563	79.7935217235583	57.78940500606499	89.61370929065497	26.35457104461613	107.16953911945797	94.38936150990617	0.0	54.11295341120679	80.76464565893218	66.92058247674987	62.58620271514594	32.65153950524606	18.729958943929994	31.392162729244287	39.522927858495756	43.84559335842895	26.26549500045683	31.488823042261153	24.84651068027262	18.19614350934463	0.0	10.392277290899587	35.83281554914864	26.442294979665878	46.46926522797821	0.0	0.0	24.171667180314596	26.128626000073158
3L_41173	23.85567317727747	9.094009321359556	17.72853185595568	22.812449079354735	25.27326720161749	39.89301418921983	28.519574799066636	110.803324099723	35.23452983924246	49.406436560763055	27.902758885284783	72.30352095071439	0.0	0.0	0.0	79.86582541330564	35.78350976591621	63.72158568715152	83.47593806085396	32.59379977036187	45.10577795209963	99.42210899148698	79.74481658692184	107.16953911945795	39.0027700831025	69.59547629404089	0.0	76.17032531076434	95.07050300523345	52.08333333333333	53.83731037770238	63.83454087006479	69.81740064446831	51.93051696829642	36.61327231121282	39.43082461854963	41.96001694539145	15.048342801249012	42.746460058776385	39.131285462727455	0.0	26.81863895407308	30.823765122909766	42.964554242749735	26.648900732844773	0.0	0.0	25.990903183885642	41.20621839295748
3L_41174	15.608050632516251	35.699623368973455	40.59736117152385	34.115429555902395	24.252125092461227	18.982400941527086	30.533729593290726	289.9811512251703	17.28967115045472	14.36673239446737	7.302374914881692	40.260444817524565	28.69605142332415	0.0	0.0	12.54091473432072	39.02012658129063	64.14018478787237	56.80043168328079	65.91408293154822	59.022712196273616	32.52445025547956	69.56618526866461	94.38936150990617	69.59547629404089	12.142461428712368	612.1824303642484	127.35855586472307	83.73315916836226	64.56611570247935	52.836203366546755	46.776826092113595	49.19323101141283	38.05376725500509	46.19886042810944	31.406753349305916	31.67674515108224	35.44444378806586	27.967725245067193	25.602425061701844	0.0	23.395506892901217	48.40095349878392	9.921323901461411	0.0	0.0	0.0	27.20810801618882	19.60726645294746
3L_41175	0.0	0.0	0.0	0.0	0.0	0.0	342.09085933223867	0.0	0.0	0.0	0.0	0.0	0.0	0.0	0.0	0.0	0.0	0.0	0.0	0.0	0.0	0.0	0.0	0.0	0.0	612.1824303642486	0.0	0.0	0.0	0.0	0.0	0.0	0.0	0.0	0.0	0.0	0.0	0.0	0.0	516.3155720776538	0.0	0.0	0.0	0.0	0.0	0.0	0.0	0.0	0.0
3L_41176	28.47096673167537	21.706806169074316	26.44802962179318	11.668248362555813	20.10854593093519	34.62618865213233	18.565735079337575	0.0	21.025630243266544	0.0	39.96123759952845	25.703967407369326	52.345058626465665	0.0	0.0	0.0	49.82419178043191	23.399886510550427	39.85032218985491	28.290643930419165	37.44853751758326	83.05992773786288	50.75884472869399	54.112953411206796	76.17032531076434	127.35855586472307	0.0	20.2015100628772	52.36778770098866	104.69011725293133	80.31633928834368	91.42132737672596	12.819198030971183	114.03837143289213	46.81794063485127	53.19758401126152	23.1128813866188	57.47105793441834	25.50825191949596	18.68076441687994	0.0	53.34528267665291	44.144588241353176	18.097691337841667	0.0	0.0	0.0	37.22315280104225	8.941504676406947
3L_41177	36.90223000175901	37.513282046424564	29.70953218913545	35.28847149162016	29.538519706623422	29.920154328156023	16.042471909631686	0.0	34.0650815654313	33.967372074630845	34.53011846420392	30.14288839627301	0.0	0.0	0.0	49.417629706452686	55.353345002638505	35.38432686625786	41.32113303924165	45.8356340275191	36.40378348566631	41.01215959266723	60.30781106768949	80.76464565893218	95.07050300523345	83.73315916836226	0.0	52.36778770098866	43.365060845893964	45.23085830076712	85.59403765813788	97.42874996017271	94.15403156486217	64.26486033853443	57.985398467567286	44.19953579879523	58.25054959393542	68.28275391795579	55.1035837166706	40.35466911592605	0.0	69.14271332601342	44.502396454049055	23.457059767024482	68.70510121635512	0.0	0.0	10.72138863425591	7.72626761009545
3L_41178	12.295404469625433	28.1227501799856	30.838815789473685	12.597555469556244	23.4468787515006	11.215188056273327	12.026631773399014	0.0	40.86035564853556	33.95262929161234	43.14391429202563	35.6800328827183	0.0	0.0	591.8560606060605	24.69809054122408	23.053883380547685	15.1581296080714	36.1402987047317	27.489444053483464	63.67897065673032	23.05932703659976	69.87189604377105	66.92058247674987	52.08333333333333	64.56611570247934	0.0	104.69011725293132	45.23085830076711	25.431315104166664	107.52419641271534	90.80629674550232	58.12872023809524	54.60142246341063	60.65605590062111	55.66724348534202	64.87958349303692	65.15070288301168	49.57170050761421	36.30343866171003	0.0	34.556351733899504	28.59626647144949	39.078131252501	41.2051687763713	0.0	0.0	8.037551440329217	40.545299525504156
3L_41179	25.154157252723316	11.506804548869972	42.060398732579976	30.92676377395587	29.846781546928842	4.5888462585071474	19.68343783051773	0.0	33.43713706774141	34.73044658492046	31.775251527595216	35.037526163786026	0.0	0.0	0.0	24.25334069556964	79.23559534607844	12.404308512518737	16.899763699054077	37.49226253431948	39.7030312519929	44.030169472122296	26.90732578851918	62.58620271514594	53.83731037770238	52.836203366546755	0.0	80.31633928834368	85.59403765813788	107.52419641271534	22.7070879323465	116.31013839937218	47.568308090417844	78.85027882772765	74.45474309804531	47.72325371937686	51.050694769325396	38.08184779218583	13.521955599306592	59.41617664825425	0.0	50.90111948528788	54.60256741271974	44.770172320393264	67.43861400160503	0.0	0.0	6.577346303860244	37.919220684176494
3L_41180	34.35853474592723	13.097799962540291	19.15036226101944	35.20287180334456	12.133416131765017	10.446651821974427	14.936653651862452	0.0	12.686781135263924	7.90649463188547	20.093709021392165	28.803674817146515	0.0	288.7753039360074	0.0	32.20786773793102	38.653351589168125	21.179096796238028	24.045524911404264	42.676153291035575	53.66620692616067	57.27774623524114	45.941525626183	32.65153950524606	63.83454087006479	46.776826092113595	0.0	91.42132737672597	97.42874996017271	90.80629674550232	116.31013839937218	44.130610425636064	85.08558062400218	101.71956931934349	101.69912877746349	61.72924860195597	69.73110060547515	82.35979004322157	76.95788556670249	33.81569544232057	0.0	45.06366207918587	17.75777857293164	40.04027323482455	19.19076386916505	0.0	0.0	44.92060283449004	26.97634067017863
3L_41181	12.04447784779634	27.548816502843035	20.139634801288935	39.48948000252733	20.416329797225014	21.97261333473958	31.416507489695384	0.0	20.013235419690886	0.0	16.905370498099835	13.98074757853452	0.0	0.0	0.0	0.0	54.20015031508354	14.848780024233209	20.230138050462056	44.88072498527913	11.88179044323831	30.118304700864993	0.0	18.729958943929994	69.81740064446832	49.19323101141283	0.0	12.819198030971181	94.15403156486217	58.128720238095234	47.56830809041784	85.08558062400218	65.07705122865472	144.72982088740775	83.1854480922804	67.51479093265972	102.66659365931118	18.23459905763592	64.74671086708796	94.83347242242623	0.0	40.62134407903288	74.70045119072518	7.656123673959379	0.0	0.0	0.0	15.747039556563363	22.695911104655384
3L_41182	27.951269756306854	21.310579317443455	18.175680938903746	13.364471278605695	21.715642349687776	33.99413686124486	12.151229339872316	0.0	23.222066949735062	51.45657483168876	19.615901041702422	21.629809771230512	0.0	234.92376723753142	0.0	29.94475940508747	24.4573610367685	40.20232105229001	27.386037893669407	48.604917359489264	22.978104853228505	29.122781062503893	40.48875533828667	31.39216272924429	51.93051696829642	38.05376725500509	0.0	114.03837143289213	64.26486033853443	54.60142246341062	78.85027882772765	101.71956931934349	144.72982088740775	68.14759503486358	145.55059491890535	114.4966406283897	107.7821960074071	52.895630221459896	50.08527017246863	27.509660475770406	0.0	31.42292428017936	36.11565967780498	32.57346352453167	15.612022506291646	0.0	0.0	6.090616187639704	26.33487070456313
3L_41183	20.5279796362442	13.415075862254001	6.538084341288003	18.0278060881103	43.49565913321851	21.399414726007244	9.561545757733379	0.0	25.988201356584113	32.3920736595755	24.69654124939802	27.23206484862376	48.524844720496894	0.0	0.0	23.562898802062225	30.791969454366303	18.07677568167521	22.165194733549733	34.96793877113921	46.28732277018055	47.66549091789069	45.093795093795094	39.522927858495756	36.61327231121281	46.19886042810944	0.0	46.817940634851276	57.985398467567286	60.65605590062112	74.45474309804531	101.69912877746347	83.1854480922804	145.55059491890535	57.86813780332549	126.44910676350983	121.41440641448973	104.33361895586465	86.70429107418735	72.1559029301069	0.0	56.045680526433785	68.20475978283605	61.515289345551885	58.966899913515206	0.0	0.0	57.51092707614447	38.68172675228222
3L_41184	7.689634065694083	8.794084746835889	23.57277558717641	18.90864351912546	27.698375767245007	17.535147449547875	25.071805651385567	0.0	31.942949041200443	21.234217667718468	16.189507903717757	26.777457902860903	21.20656894679696	0.0	0.0	52.51763356778853	31.719740520988086	61.6200187324857	38.74697450707391	22.922793738409663	24.65374759720783	24.03578062446881	38.55739808508538	43.84559335842896	39.43082461854963	31.40675334930591	0.0	53.19758401126152	44.19953579879522	55.66724348534202	47.72325371937686	61.72924860195597	67.51479093265971	114.4966406283897	126.4491067635098	43.103905611730625	131.09219776693806	90.22265787800966	72.33915904694192	60.54514851724932	0.0	47.54593802084414	53.65292992688894	46.43551231567545	38.65501175112357	0.0	0.0	55.294164957574296	36.22474410840762
3L_41185	25.335413732735272	0.0	22.19039357688971	22.24972618003648	27.607823505024854	49.520493065645354	47.20303156749939	0.0	30.069713624066036	49.97244019923013	27.94019071974185	19.605555822408956	19.962948767088285	0.0	0.0	14.540539314419389	21.716068913773093	53.54439343349407	36.474729547479306	37.76242525399952	21.422745206973175	18.10099722918985	58.0740327769841	26.26549500045683	41.96001694539145	31.67674515108224	0.0	23.1128813866188	58.25054959393542	64.87958349303693	51.050694769325396	69.73110060547515	102.66659365931118	107.7821960074071	121.41440641448973	131.09219776693803	41.134845753877585	82.19198348708257	107.0095121728184	92.61620840641702	0.0	61.033219160524695	67.34207021869898	52.91499505129763	72.7763195559674	0.0	0.0	47.31958226272778	81.84098569283168
3L_41186	6.749728829644269	30.87672928981979	18.810428501561265	13.831197427618577	25.742963375486006	6.156729397582499	30.810184614626213	0.0	26.16931998648168	46.59688937805268	4.736887230346773	28.727654781339453	37.22897307600667	0.0	0.0	37.96338377401591	15.186889866699605	33.2850422844856	17.005462721474895	15.090702668388348	29.963514427265732	16.878306565745646	45.12602797091717	31.48882304226115	15.048342801249012	35.444443788065854	0.0	57.47105793441834	68.28275391795579	65.15070288301168	38.08184779218583	82.35979004322155	18.234599057635922	52.8956302214599	104.33361895586468	90.22265787800964	82.19198348708257	25.546686313771556	126.99426348769789	59.78779319269473	0.0	22.764212836284333	83.72430841104868	51.485926750972006	67.86040661955646	0.0	0.0	17.649290939736495	63.593975361150186
3L_41187	0.0	0.0	0.0	0.0	40.62538721072185	0.0	15.628516416193643	0.0	0.0	66.18177486283827	16.819556434657702	9.273186211143031	0.0	0.0	0.0	77.02795344430493	17.975007549503168	59.09362202537479	60.382340983105024	0.0	47.28590714466414	0.0	16.023175921653078	24.846510680272615	42.74646005877638	27.967725245067193	0.0	25.508251919495954	55.10358371667059	49.57170050761422	13.521955599306592	76.95788556670249	64.74671086708796	50.085270172468626	86.70429107418735	72.33915904694192	107.0095121728184	126.99426348769789	128.83609472029684	23.5880210593852	0.0	26.94342957526377	0.0	60.938080816082774	0.0	0.0	0.0	94.00263207369808	0.0
3L_41188	0.0	0.0	44.02269614556838	25.176378514622442	18.59479851420122	24.014677771053666	28.613547713663085	0.0	9.721422905227794	24.233846929329253	18.476501585283835	3.395571902593266	0.0	0.0	0.0	7.051350756750963	32.909632781153576	21.638370890332407	29.48034987279229	65.40239477408704	38.95813818191892	10.972467883586503	52.80500168976005	18.19614350934463	39.131285462727455	25.602425061701844	516.3155720776538	18.68076441687994	40.35466911592605	36.30343866171003	59.41617664825425	33.81569544232057	94.83347242242623	27.509660475770406	72.1559029301069	60.54514851724931	92.61620840641703	59.78779319269472	23.588021059385202	17.274498694047896	929.368029739777	69.06131855815752	40.82143615255243	61.362835096864025	29.410380687967624	0.0	0.0	22.947358759006836	41.3419942055061
3L_41189	0.0	0.0	526.3157894736843	0.0	0.0	0.0	0.0	0.0	0.0	0.0	0.0	0.0	0.0	47619.047619047626	0.0	0.0	0.0	0.0	0.0	0.0	0.0	0.0	0.0	0.0	0.0	0.0	0.0	0.0	0.0	0.0	0.0	0.0	0.0	0.0	0.0	0.0	0.0	0.0	0.0	929.3680297397771	0.0	0.0	0.0	0.0	0.0	0.0	0.0	0.0	0.0
3L_41190	20.048557606522998	0.0	33.523298692591354	16.43298955519184	21.23991847269693	54.86155686126061	19.610304038153807	0.0	16.65645071023106	27.681124518002417	28.139724990467666	31.02875046446161	110.58032554847841	0.0	0.0	16.108818289307933	22.554627307338375	12.35822031740853	42.09243161242635	29.882368058139136	4.944439335190465	62.66653632027112	20.105513736086987	10.392277290899587	26.81863895407308	23.395506892901217	0.0	53.3452826766529	69.14271332601342	34.556351733899504	50.90111948528788	45.06366207918587	40.62134407903289	31.422924280179362	56.04568052643378	47.54593802084414	61.033219160524695	22.764212836284333	26.943429575263778	69.06131855815752	0.0	11.269332539972321	0.0	114.69555975256344	134.37609180574592	0.0	0.0	52.42326544520458	56.66749778996759
3L_41191	13.825579257206929	0.0	7.7059412807274414	5.66613329465253	5.8588589169196235	12.61092888318875	27.046715086297052	0.0	7.657577632522039	0.0	9.702643097006057	21.397571696576016	76.25671059053197	0.0	0.0	55.543582827701584	20.738368885810395	17.044573263541487	23.221710441525993	41.21404203626218	13.638834125181313	51.85816446298278	0.0	35.83281554914865	30.823765122909766	48.40095349878393	0.0	44.14458824135318	44.502396454049055	28.59626647144949	54.60256741271974	17.75777857293164	74.70045119072519	36.11565967780498	68.20475978283605	53.652929926888945	67.34207021869898	83.72430841104868	0.0	40.82143615255243	0.0	0.0	21.436732698948955	70.30630700303549	92.66638248976037	0.0	0.0	54.22699419771162	78.15634395043845
3L_41192	28.339947877167866	38.89244682754311	34.75074240222405	9.29164235353584	19.21536922091766	20.68010666799019	14.78423881868018	0.0	18.83598627735613	31.303264460934304	15.910936939388082	28.50975976799196	0.0	0.0	0.0	31.87921602631948	17.003968726300716	27.9506447514978	19.04012992984664	16.896272935634492	27.957153984090144	21.25997978884588	49.26212909406187	26.442294979665878	42.96455424274973	9.921323901461411	0.0	18.09769133784167	23.457059767024486	39.078131252501	44.77017232039326	40.04027323482456	7.656123673959379	32.57346352453167	61.515289345551885	46.43551231567545	52.91499505129764	51.48592675097201	60.938080816082774	61.362835096864025	0.0	114.69555975256345	70.30630700303547	18.014408644610306	18.994939748051117	0.0	0.0	37.0518577801491	80.10321566348959
3L_41193	0.0	68.34896246274981	0.0	48.986949876552885	25.326586330734823	0.0	0.0	0.0	16.55103013611567	0.0	0.0	34.68641171383248	0.0	0.0	0.0	24.01029561475961	0.0	0.0	50.1912285808932	44.539858719568144	14.73943624604246	0.0	19.978263649149724	46.46926522797822	26.64890073284477	0.0	0.0	0.0	68.70510121635512	41.2051687763713	67.43861400160505	19.19076386916505	0.0	15.612022506291645	58.96689991351521	38.655011751123574	72.77631955596742	67.86040661955647	0.0	29.410380687967624	0.0	134.37609180574592	92.66638248976037	18.99493974805112	200.288415318058	0.0	0.0	78.1372089388967	56.30884274066399
3L_41194	0.0	0.0	0.0	0.0	0.0	0.0	0.0	0.0	0.0	0.0	0.0	0.0	0.0	0.0	0.0	0.0	0.0	0.0	0.0	0.0	0.0	0.0	0.0	0.0	0.0	0.0	0.0	0.0	0.0	0.0	0.0	0.0	0.0	0.0	0.0	0.0	0.0	0.0	0.0	0.0	0.0	0.0	0.0	0.0	0.0	0.0	0.0	0.0	0.0
3L_41195	0.0	0.0	0.0	0.0	0.0	0.0	0.0	0.0	0.0	0.0	0.0	0.0	0.0	0.0	0.0	0.0	0.0	0.0	0.0	0.0	0.0	0.0	0.0	0.0	0.0	0.0	0.0	0.0	0.0	0.0	0.0	0.0	0.0	0.0	0.0	0.0	0.0	0.0	0.0	0.0	0.0	0.0	0.0	0.0	0.0	0.0	0.0	0.0	0.0
3L_41196	23.315729957215634	0.0	12.995451591942821	19.110958223445323	9.88049540803976	0.0	15.204038192543939	0.0	32.284725450694765	0.0	16.362728975938605	18.042643788594344	0.0	0.0	0.0	28.100938571348284	8.743398733955864	28.744305034565027	0.0	8.688021824310821	23.000799277774902	14.575772151529728	31.175957101883025	24.171667180314593	25.99090318388564	27.208108016188824	0.0	37.223152801042254	10.721388634255907	8.037551440329217	6.577346303860245	44.92060283449004	15.747039556563365	6.090616187639704	57.51092707614447	55.294164957574296	47.31958226272778	17.649290939736495	94.00263207369808	22.947358759006836	0.0	52.42326544520458	54.22699419771162	37.05185778014909	78.1372089388967	0.0	0.0	0.0	54.918500944598215
3L_41197	16.80226091222835	19.21554460696525	0.0	13.772131815828036	10.680428755131945	7.66304664343231	0.0	0.0	9.3062731726202	23.198949551564304	17.687469489115134	32.50565273301027	0.0	0.0	0.0	20.250676372590846	18.902543526256895	20.714312346973013	7.055350636815948	6.260940994387692	29.006790904133382	0.0	11.233329738667818	26.12862600007316	41.20621839295748	19.60726645294746	0.0	8.941504676406945	7.72626761009545	40.54529952550415	37.919220684176494	26.97634067017863	22.695911104655387	26.334870704563134	38.681726752282216	36.22474410840762	81.8409856928317	63.59397536115019	0.0	41.3419942055061	0.0	56.66749778996759	78.15634395043845	80.1032156634896	56.30884274066399	0.0	0.0	54.91850094459822	55.40709970745051
3L_41198	15.181464039666128	17.36195509503934	8.461668641056017	21.77635312036475	25.733766175280405	6.923846002586748	9.899735479068	0.0	33.634247736415126	31.44166313821336	15.981282721676374	8.811017766536224	0.0	0.0	0.0	24.396313229144813	28.465245074373993	46.79036792202104	12.749540379069336	5.656991702324571	22.464607011653143	47.45327750297057	20.29945759849297	15.738786508082654	6.769334912844813	8.85794513388784	0.0	56.552860766856796	27.92387393487873	36.63417738478028	25.696063534373625	24.374121312926665	0.0	27.760284392216334	34.95037047392702	36.00343538234339	30.81098201994333	40.221655799158334	0.0	67.23723687827967	0.0	68.26823956690629	23.5390489282671	57.90097389438091	25.43856078798486	0.0	0.0	79.39343416299471	107.27649300271194
3L_41199	20.56150382726692	0.0	17.190499384007104	12.640073076475813	28.318349658861912	14.066300098886089	23.46404369943499	0.0	11.388406147006103	42.58402715725359	18.037303307716755	7.955656760349167	28.35238613681728	0.0	0.0	24.781448277400226	15.42112787045019	19.01161165868073	21.584687304793484	19.154321387293866	20.283775084374167	6.426987176232488	13.746611460275043	18.651789998963494	16.044466091739963	29.992606822418278	0.0	32.826079225742205	35.45587150413971	46.07262747232807	26.101717231976693	23.1083122910142	41.66064901736416	34.91245969289389	32.12096416990976	17.731785466673998	31.297382933704004	54.475492448723976	13.8163912138805	55.65078022393874	544.3658138268918	52.009472658620226	31.880867574049297	45.74502637200771	51.68029878103402	680.4572672836147	0.0	107.52904964481812	87.1760200078652
3L_41200	0.0	42.019984704725566	20.47921359819783	25.09707548798754	15.570430506833084	22.34309838448227	3.9932785136058984	0.0	37.3095854430208	16.910258946795253	21.488019569569186	18.95530670397071	0.0	0.0	0.0	24.60198902160842	9.185671821665693	22.648722838519134	41.14248568498638	18.25498749076982	18.123197874511355	38.28267004779209	16.37647552044439	31.74294814535477	46.41955082258175	17.865246022302976	0.0	26.070690677772777	14.079644607242681	25.332360570687417	31.09523641708248	27.529163215689426	24.815373620265227	22.39545640980358	30.21002005945332	34.32658631076862	24.856589904545725	55.62616988788545	49.37881451342116	54.24327021827492	0.0	41.30626946557948	28.484996952105327	46.71129152049925	41.0448373803543	0.0	0.0	48.03766152663688	103.85366326488223
3L_41201	19.955347913508735	18.25720383620367	8.897984606486629	22.899225090222945	8.456467963347638	32.763896806830616	20.82040733044901	0.0	6.631604636110591	11.02097180725202	28.008897866674285	12.353796676890461	0.0	0.0	0.0	28.861065396608762	5.98660437405262	14.760917420539522	16.75869424298632	17.846063426099153	15.748645321215275	14.97004494007491	10.673087596164518	31.03188464083076	28.47355074075722	23.28673657344986	0.0	21.238907980307285	27.52850209345082	46.7781417300648	20.26578806218985	10.252377654532806	26.9549916331706	20.851221944159597	30.18959062915107	37.859910072388146	17.819842686428764	27.19005303268788	32.18179711736916	27.496095554431268	0.0	26.920654064211146	37.12921834331903	55.812688558094415	40.12540526659319	0.0	0.0	67.8334011667345	67.68484731802553
3L_41202	0.0	0.0	61.55740227762388	0.0	23.401173334831004	0.0	0.0	0.0	30.585529374342407	0.0	38.75383178511775	21.366288697019616	0.0	0.0	0.0	0.0	0.0	204.23585156138307	0.0	0.0	27.237788618417646	0.0	0.0	0.0	0.0	0.0	0.0	0.0	25.392762554816628	0.0	0.0	35.46363381670266	0.0	57.70057440921824	0.0	23.81088443149132	22.414538966555266	41.800952225691695	0.0	54.349007587121456	0.0	0.0	0.0	0.0	0.0	0.0	0.0	144.39390657714245	52.02805352646147
3L_41203	20.321816282652076	15.49373898007815	7.551159102922298	13.880807174489519	11.482354778353235	37.07287414871413	13.251726258207237	0.0	3.7518834454896357	0.0	9.507755000366048	7.862916859089715	0.0	0.0	0.0	10.885585960206653	15.241362211989058	0.0	22.755277233231354	5.048276669793233	36.75342926201119	8.469422842710962	27.17273162036433	0.0	9.061390923506758	7.9047946531968964	0.0	0.0	31.14894115404335	32.69219273075083	15.287375914280627	13.050820766117981	45.75000732000117	17.695118766098133	15.594785103861268	20.44593161011127	30.245156238228446	5.127663436580546	18.207109512122294	26.66766225939102	0.0	22.84586352794963	52.51538175531613	34.44706433505971	22.701269454987926	0.0	0.0	26.56889313991179	31.91103713423569
3L_41204	0.0	0.0	17.84121320249777	0.0	54.258991732286134	29.197506532942086	20.87334056942473	0.0	35.458478122119	0.0	22.464085543237747	24.77040926908715	0.0	0.0	0.0	0.0	0.0	0.0	0.0	0.0	0.0	0.0	0.0	0.0	28.545941123996432	18.676752112807584	0.0	0.0	0.0	0.0	0.0	0.0	86.47526807333102	16.723386820298845	0.0	13.802241484017003	12.992834451799833	0.0	0.0	31.50400100812803	0.0	107.95638562020942	0.0	0.0	0.0	0.0	0.0	0.0	30.158634417033596
3L_41205	0.0	0.0	0.0	0.0	0.0	0.0	0.0	0.0	0.0	0.0	0.0	0.0	0.0	0.0	0.0	0.0	0.0	0.0	0.0	0.0	0.0	0.0	0.0	0.0	0.0	0.0	0.0	0.0	0.0	382.9656862745098	0.0	0.0	0.0	0.0	0.0	0.0	0.0	0.0	0.0	0.0	0.0	0.0	0.0	0.0	0.0	0.0	0.0	0.0	523.3410090014653
3L_41206	32.145942579310066	55.144524608244105	22.396416573348265	16.467953362756077	10.216852698526218	14.660875620796453	26.202704119065086	0.0	31.158194605181162	33.28802463313823	0.0	6.218953816494221	0.0	0.0	0.0	12.914473896619635	12.054728467241276	19.815223045104403	33.745591982047344	17.96756853878749	15.855870140423551	10.047979100203472	26.864388566516226	16.663021630684955	35.83426651735722	23.44528456714143	0.0	42.76702662247407	25.86820151328979	5.540780141843972	18.136682574048674	41.28872430744616	0.0	12.595912626352748	18.501387604070306	27.721948853004367	22.834215440822682	6.083372621781516	21.600604816934876	15.819030293443012	0.0	18.069295749198176	74.7640260428024	45.97583714336798	0.0	0.0	0.0	52.53480430785395	45.430453547361246
3L_41207	11.828230437585384	27.05420309590264	19.77804636853093	16.15853461481285	11.695701245007399	17.9817628960708	23.13933996318274	0.0	8.735073942400922	21.77504742877518	11.06790018414219	21.357367490883075	0.0	0.0	0.0	19.007732979367105	23.65646087517077	24.303639956156232	19.866924715944364	17.629973305282086	19.447439890394225	4.929593086738655	28.995592669914174	16.34993771695601	15.822437094824743	18.40381419049098	0.0	25.178082479201855	23.569148709543786	29.90170494084899	24.469376019789053	30.384708389091383	15.97716330791189	30.898115523934198	31.120735486715336	18.70074054932575	33.60777011645092	32.829891915042204	42.389495882920215	27.163157445421458	0.0	44.324472871206375	24.45309132923948	35.08710373502219	26.426362939668614	0.0	521.9206680584551	51.547720302069635	44.5768542113983
3L_41208	0.0	0.0	0.0	44.99964000287998	0.0	0.0	0.0	0.0	0.0	0.0	77.05703761924578	0.0	0.0	0.0	0.0	0.0	0.0	0.0	0.0	0.0	0.0	0.0	0.0	56.9158442327175	0.0	64.06560317765391	0.0	0.0	0.0	0.0	0.0	0.0	0.0	0.0	72.22302470027445	94.6897962275585	0.0	0.0	0.0	0.0	0.0	0.0	0.0	69.7953600044669	0.0	0.0	0.0	0.0	0.0
3L_41209	0.0	0.0	0.0	0.0	0.0	0.0	0.0	0.0	0.0	0.0	0.0	0.0	0.0	0.0	0.0	0.0	0.0	0.0	0.0	0.0	0.0	0.0	0.0	0.0	0.0	0.0	0.0	0.0	0.0	0.0	0.0	0.0	0.0	0.0	443.6557231588287	0.0	0.0	0.0	0.0	0.0	0.0	0.0	0.0	0.0	0.0	0.0	0.0	0.0	0.0
3L_41210	5.876086267997717	0.0	3.2751449251629383	16.85736358539748	9.96042474239229	16.079522888396856	26.822307576765446	0.0	6.509179244570693	0.0	4.123774259648497	11.367876064686852	0.0	0.0	0.0	4.721377357973887	26.44238820598973	28.976835193525417	14.804382294550951	26.274913544586557	14.491791704260791	22.04052665103748	43.21371776256655	15.229504057292175	10.480463760521403	3.428526367939164	0.0	18.762136757214822	29.72233127915997	8.102572080481227	19.891663370728555	15.09466430032646	47.62328079956314	21.489604097023722	23.190467171961178	38.005549823755594	19.080951652923215	17.79206678430188	47.38153825743337	23.13299389520291	0.0	13.211837277727353	36.44377954793314	44.821911340765304	0.0	0.0	0.0	23.047316140035495	38.753939061091714
3L_41211	32.83334712333913	45.05898220770989	10.980162506405096	8.073648901768452	13.91377134998645	17.969258193083274	4.28208307926307	0.0	10.911249352599205	9.066627015284519	18.433672420737512	20.326205102588897	36.21928604543347	0.0	0.0	5.27625411284008	14.775006205502608	16.191159303197267	5.514752514451408	9.787618466887018	19.43391594053999	16.42054998990136	21.951082451777864	17.01934146040927	5.856086670082717	11.494384992930954	0.0	0.0	15.097922103176785	22.63705377839592	14.819611978099577	21.085818437608328	17.74005847123272	20.584419104262142	32.39488938225106	14.157375652938166	39.98142729430755	39.76613535795984	70.60002965201245	19.388762790120524	0.0	7.38227486276351	50.90851332886696	16.696525619983735	22.00665481241527	0.0	0.0	17.170624495612905	30.934621533466313
3L_41212	5.439441608682219	0.0	24.254183846713556	11.146224194261746	4.610138986470164	4.961557849779905	10.64107511747747	0.0	24.101960935541715	7.510259013812869	7.634683450754765	18.941658009627414	0.0	0.0	523.6698785085882	13.111613043083013	24.477487239069987	13.41180131221064	4.5680956888140125	12.161228705688536	13.414924693978739	13.601815026197096	10.909789135595588	19.73694598392623	14.552510308028134	19.042541036675935	0.0	5.789315239793437	17.508719342232432	11.25072004608295	18.413538615645617	27.94599715509749	0.0	22.734558119761104	32.200818616366604	23.45426980290908	15.455186142261896	24.70494065873254	43.86067510351119	10.70700495091909	0.0	55.03536939739939	25.301765725890792	41.49125087823148	54.68704427463105	0.0	0.0	35.55783125675599	25.624415763320595
3L_41213	11.070188314973425	25.320365929928418	12.34034676374406	4.536892192552963	4.691208253524152	20.195227261941184	14.437597814725194	0.0	12.2628968886578	7.6423268745481465	7.768939314484332	17.133108404175168	30.529503712387648	0.0	0.0	4.447393560529916	12.453961854345104	6.8238238798351905	13.945276874175486	8.250055894128682	27.301652132177125	13.84100286370349	11.10163771359551	14.345728616687296	4.9361387054976245	16.147836674320743	0.0	0.0	17.81661006923535	15.264751856193824	12.491560389511836	28.43742735125981	14.953226308108237	11.567172595517373	29.126284287097782	9.546685199964868	15.726965499980455	25.139376895404272	29.75464321207324	16.342931355330194	0.0	0.0	17.164464751913407	21.11043714085869	37.099143751762206	0.0	0.0	28.946492408782365	46.93503773577034
3L_41214	23.533633975507374	0.0	26.233808821118217	0.0	7.479627364964679	16.099559677042834	30.69226401485506	0.0	9.775935557032808	0.0	12.386738757486235	9.105633313870042	0.0	0.0	0.0	4.727260694245506	8.825112740815264	14.506471699687022	14.822830122955375	17.538436579917175	11.607880009344344	22.06799148175529	15.733660593473678	36.59635591785948	36.7273323495655	17.163993374698556	0.0	6.261838788960378	10.821588528034003	24.338006230529597	13.277633660129093	15.113473850856462	0.0	15.368844585632896	15.479576633579073	25.368605842897296	26.269001742112433	48.98915335609102	0.0	17.37136504186499	0.0	19.84245093954005	27.366894268003996	52.35739155475274	0.0	0.0	0.0	61.53609476558594	22.172703185108812
3L_41215	20.70804963305336	0.0	11.542012927054477	0.0	17.550880001123254	0.0	13.503586552588366	0.0	0.0	0.0	14.532686919419156	8.012358261382355	0.0	0.0	0.0	0.0	31.062074449580038	25.529481445172884	0.0	46.29801103744583	51.070853659533086	0.0	13.844586213007265	0.0	18.467220683287163	0.0	0.0	44.0800493696553	0.0	28.554459064327485	23.366888184766655	13.298862681263497	0.0	21.637715403456838	6.810504522175003	17.85816332361849	25.216356337374673	15.675357084634388	0.0	40.76175569034109	0.0	46.56013707304354	64.21617733939533	52.65264000336977	0.0	0.0	0.0	0.0	19.510520072423052
3L_41216	0.0	0.0	0.0	0.0	0.0	0.0	0.0	0.0	0.0	0.0	0.0	0.0	0.0	0.0	0.0	0.0	0.0	0.0	0.0	0.0	0.0	0.0	0.0	0.0	0.0	0.0	0.0	0.0	0.0	0.0	0.0	0.0	0.0	0.0	0.0	0.0	0.0	0.0	0.0	0.0	0.0	0.0	0.0	706.164818868724	0.0	0.0	0.0	0.0	0.0
3L_41217	35.10360829989715	0.0	9.782821365681862	3.59662550208892	7.437919405680487	16.009785180702444	5.722709542732616	0.0	14.582134357841687	12.116923464664627	12.317667723522558	3.395571902593266	0.0	0.0	0.0	7.051350756750963	13.163853112461428	0.0	7.370087468198072	26.160957909634817	12.98604606063964	10.972467883586503	29.3361120498667	18.19614350934463	11.739385638818234	30.722910074042215	0.0	0.0	20.177334557963025	6.050573110285006	24.75674027010594	11.271898480773523	0.0	22.92471706314201	8.658708351612828	11.352215346984245	24.935133032496893	26.572352530086548	47.176042118770404	17.274498694047896	0.0	9.86590265116536	54.428581536736566	44.62751643408293	29.410380687967624	0.0	0.0	0.0	33.07359536440487
3L_41218	28.71919292175284	13.137635120577215	6.402868485081316	14.12397459944408	14.604381898744899	5.2392119386970295	7.4910407153044964	0.0	9.544024677030205	15.861082296811606	28.216749785149606	15.55684158779348	0.0	0.0	0.0	18.46047059431639	8.615757876525851	28.324680143549482	24.118656069893937	17.12237877783885	28.331276482660694	28.725974313233767	15.360416820270835	2.9773495158234216	10.244589576130107	6.702727339754547	0.0	12.226583036838694	15.847308017787018	7.920214922952149	32.40663324894646	11.066206902657216	31.034311534832913	15.004255206776644	26.446630699248914	12.383397925136912	18.65151417654964	26.087455586106863	0.0	16.95927061568936	0.0	6.457245287502389	8.905893207653369	14.604381898744899	38.498259878653485	0.0	0.0	7.509537112132409	37.88173970266081
3L_41219	15.370923438967441	0.0	17.134534654596337	12.598922540144367	13.027457320421385	18.694008523533185	6.682187160043728	0.0	8.513497867085	14.148464078110841	10.787149053589477	11.89463494473257	0.0	0.0	0.0	4.116795124397198	19.213654298709304	0.0	4.302883405198657	11.45517798864639	12.636087503389628	32.030318618391426	20.552787780134494	13.27933424854505	9.138418482451382	14.947482021915997	0.0	0.0	4.712059030790714	14.130041598842467	37.57973769921236	9.871320753102802	6.920836701473862	18.737815400931698	20.220879406045366	28.72034513901531	10.398497458711205	15.513755465205167	68.85705550704958	10.085382851218414	0.0	40.320118702429454	15.888538723149363	13.027457320421385	68.68273384753807	0.0	0.0	0.0	28.964071035349683
3L_41220	0.0	0.0	24.423006472096713	0.0	0.0	0.0	0.0	0.0	0.0	0.0	0.0	8.47711222085929	0.0	0.0	0.0	17.603836227990804	0.0	54.020619670528234	0.0	16.32783683919203	0.0	82.17894739725577	0.0	11.35675778193435	0.0	25.566783634701796	0.0	0.0	20.149245461130594	15.105375096674399	49.444552261037565	42.210775285309666	0.0	0.0	28.822181550921588	9.447009832447833	0.0	33.169201070038426	117.77591953549178	0.0	0.0	0.0	33.970506805991036	0.0	73.42359540661987	0.0	0.0	85.93280054996993	0.0
3L_41221	8.920992567475043	10.202301435157745	27.347537478557044	7.3121757964056275	9.451111573585504	8.13723611451858	20.360627433094976	0.0	24.705363830952063	0.0	18.781970435300337	15.532696412240522	0.0	224.93645545133504	0.0	28.671718145541945	16.726861064015704	38.49320017618888	14.983871735061175	16.62092035354692	6.600371072861717	5.57693691201657	8.946336296359915	9.24848862354975	7.955647266489323	28.628276148351727	0.0	14.242207732094577	14.357646092638403	18.451818611242324	10.066415694146052	14.322818570279063	12.050167256321519	13.982236500674993	10.268838183647903	9.616582989572546	19.915799620260017	10.129375763712728	23.977997789228606	8.780047517617167	0.0	25.07253484330167	13.832109998471553	28.35333472075651	29.896617496696425	0.0	0.0	11.663371764143298	16.810197738356
3L_41222	14.157227335340828	32.38121759854414	15.781582892764144	14.505131335261161	5.9994012597542765	6.45671996043322	23.079593208321945	0.0	11.761901476040222	19.546941001467975	4.967695078901901	13.694285484221718	0.0	0.0	0.0	11.375192525133489	21.23584100301124	17.453438589203653	17.83406472814346	21.10134236189435	13.966002559968267	0.0	9.464964487453242	18.346186671715536	22.0942160498698	24.78099793078667	0.0	15.06784296294064	16.2749715025249	9.760744627686156	15.974964036362213	18.18375227183255	28.68463727320013	3.6982002338741826	20.95225679085923	18.313318910577284	11.492912033825938	32.149757858740394	0.0	34.83388417315506	0.0	0.0	76.82835010020612	22.497754724078536	0.0	0.0	0.0	64.78242360301331	46.68484263206475
3L_41223	0.0	0.0	15.470775704693834	15.925798519537771	11.762494533380664	20.254590069883402	14.480036373851371	154.70775704693833	21.523150300463183	0.0	15.583551405655816	17.183470274851757	0.0	0.0	0.0	17.841865759586213	8.3270464132913	27.375528604347647	4.6620894272669755	33.097225997374565	13.69095195105649	6.940843881680822	11.13427039352965	17.265476557367567	32.17921346576317	6.4781209562354345	0.0	11.816873905092777	2.55271157958474	22.96443268665491	21.924487679534153	17.825636045432557	7.498590265030174	8.70088026805672	23.734668317138986	16.755807562901303	18.026507528658204	16.808848514034757	14.921052710110803	27.318284236912906	0.0	12.481729867905852	8.607459396462163	24.7012385200994	55.81229209921193	0.0	0.0	21.773684325124655	31.382000539770406
3L_41224	4.642512602100458	0.0	18.113129431247735	3.8052792922789362	15.738842242895192	16.938573111539657	12.109410949813759	0.0	2.5713498146571054	12.819871826921474	13.03226201623429	10.777685448939097	0.0	0.0	0.0	3.7302130846922505	27.85507561260275	0.0	0.0	13.839326799787154	11.449512914821577	5.804511033795025	18.622806233425703	7.219413870226704	4.140143869999483	2.7087718157710117	0.0	19.76450591205783	6.404369316922778	12.803179285480171	18.33508040456617	20.870191582395815	0.0	12.12733311698171	15.268387719330388	18.016200167190338	3.7688162864119477	3.51423934640771	0.0	9.138328709339007	0.0	5.219130409367713	14.39654713213583	14.755164602714242	0.0	0.0	0.0	18.20896609490513	21.87019949121168
3L_41225	5.185541259018305	0.0	17.341541663053846	0.0	17.579794136215718	9.459927981568276	6.762916494212296	144.51284719211537	11.48846902364097	7.159697774837529	3.6391571857524085	4.012779096310109	28.601501006772835	0.0	0.0	16.666125017603594	15.556623777054915	0.0	26.129206312293658	11.593571132935365	20.46199606260041	6.483457134947325	3.466848606881556	13.439765524474755	4.624411110147692	30.256133296420852	0.0	0.0	11.922466767912255	17.87593812923302	20.479710896698293	9.990578884112281	21.01334767844535	21.673362381057267	13.64344892745437	11.179739807207623	16.8385992895374	3.9252953490353	0.0	10.207227125093652	0.0	23.318421202974033	16.0804925133247	13.184845602161788	34.756254387977116	0.0	0.0	33.89807526728632	29.313993914414862
3L_41226	23.11596238108282	0.0	0.0	14.210412632488415	9.795840000626933	21.085102637008358	0.0	0.0	6.401622427187945	0.0	16.222534235630686	4.472013913329686	0.0	0.0	0.0	0.0	0.0	14.249012899631376	19.413008851361386	25.840750346481396	5.700932501529275	14.450887934809153	15.4544218191709	5.991141498180789	10.307285962764928	0.0	0.0	0.0	0.0	7.968686250509995	13.041984103125575	22.26786309420865	0.0	18.115296616847587	3.801211826330234	29.90204091396585	18.765660530139293	8.749036512354076	0.0	11.375373681025422	0.0	0.0	17.920793676110325	22.0406400014106	38.73386734425112	0.0	0.0	30.221980446378648	0.0
3L_41227	5.033513130422352	11.512938239994106	5.61104253170239	4.125766567428228	4.266098763599256	4.5912923386023	3.282321678027876	0.0	8.363740175393207	6.949791923229818	3.532465477214891	9.73783413430265	0.0	0.0	0.0	8.08875630518554	22.650809086900583	0.0	8.454386050939366	11.253674324667005	7.448286546507598	6.293377101673284	3.365208589089186	5.2182970192043765	2.244417012680956	14.684546570570992	0.0	10.714553578125168	6.943756498198789	20.82222814498934	5.6797979809454135	12.930237489671972	0.0	5.25948732621339	16.554318028314505	21.70395116090094	14.301814042093099	19.051073642306186	0.0	39.63189892280499	0.0	33.95216818546032	0.0	19.19744443619665	16.86864052252301	0.0	0.0	19.74255705598989	9.484858372094788
3L_41228	23.84563291078872	18.180363752717962	4.430267588162325	9.772649091534543	3.368350707286281	7.250222581833262	20.73277935346901	0.0	4.4024625614583766	10.974587245773685	0.0	3.0754506457831265	0.0	0.0	0.0	0.0	0.0	19.598389796294335	6.67526440722317	11.847302487696577	0.0	9.938026466952087	10.628167193823758	4.120170542099078	3.54421407052986	0.0	0.0	0.0	14.620075410348965	16.440446127946128	8.96910859617306	5.1046139584647765	10.736617879475022	8.305385710417777	18.298931342409603	6.854648548459624	3.2263351542768945	0.0	0.0	0.0	0.0	0.0	12.324316863116277	5.052526060929423	0.0	0.0	0.0	41.5679428025107	7.488886492445211
3L_41229	0.0	35.29129434351134	5.733287467033597	6.323478823934114	4.359042091782247	4.691320494127406	3.3538319542376342	0.0	11.394608982598154	0.0	14.43770203759289	9.949987383415998	0.0	0.0	0.0	0.0	0.0	6.340655522330521	21.596443670427906	7.665901609686021	10.147411446077164	6.430487713910174	3.438524680354746	5.331985407422337	11.466574934067195	3.0008942664914144	302.59017187121765	21.89597223590721	4.730024397465843	7.091957153231664	2.9017704281736374	6.605971005072066	0.0	13.435182766852288	3.382995710361439	6.653041238210812	4.175257258475981	11.679677827766799	13.823916481426187	20.247669493241332	0.0	0.0	15.94911594050342	6.53856313767337	0.0	0.0	0.0	0.0	0.0
3L_41230	0.0	0.0	6.1919504643962835	3.0352698354883745	9.415530918249653	10.133252267315195	12.07379503525548	0.0	8.20411846747067	25.564332643096353	5.197572733533439	2.8655963664238073	0.0	0.0	0.0	14.87696747894909	2.7773148919624506	27.391631856467846	0.0	0.0	3.6530681205877786	4.629951154015325	2.4757377698554173	11.517088480032246	4.953560371517028	6.481931615621455	0.0	0.0	6.811235132350813	7.659313725490196	2.0892747082850187	2.378149561825943	15.006002400960382	3.8693326368534584	2.435756911460236	11.177109280194163	9.018555678308118	2.8031226786640318	0.0	14.578322035133755	0.0	4.1630240206485984	5.741681738581231	18.831061836499305	0.0	0.0	0.0	19.365770999757927	24.422580420068385
3L_41231	0.0	0.0	2.9353920216044855	10.79188243236943	8.927162610721926	9.607656918257575	13.737056258740203	0.0	0.0	0.0	3.695987303544415	4.0754438005469655	0.0	0.0	0.0	4.231596996243188	19.749450570285134	6.492718092023891	8.845749153130091	0.0	5.195384109034488	26.3388186117994	7.0419758094047	5.459857896278534	4.696627234567177	6.1457243427531925	0.0	5.605271197033691	7.265190848087524	0.0	2.971361130020523	10.146594616825693	7.113832705419034	2.751477474616933	12.124445306627221	4.541730326586745	8.550777832193978	3.9865938820932967	0.0	15.549939147904803	0.0	29.60321040896243	0.0	13.390743916082886	0.0	0.0	0.0	6.8854874580845955	19.847846409425344
3L_41232	0.0	0.0	0.0	0.0	0.0	16.50050656555156	5.898118264348942	0.0	5.009698776831946	24.976646835209078	0.0	3.4996507348566612	0.0	0.0	0.0	0.0	6.7836714315174795	0.0	0.0	6.740706587827361	8.922723857757505	22.617577476511645	0.0	9.376939854432385	8.066142367412784	15.832304233558151	0.0	9.626677448545408	0.0	6.236031289910599	0.0	0.0	0.0	4.725478076617011	0.0	11.700175970646598	7.342693799388794	0.0	0.0	17.803985244057028	0.0	0.0	14.02422263733921	5.749426207264515	0.0	0.0	0.0	0.0	8.521836353472136
3L_41233	0.0	0.0	0.0	0.0	148.20743112059637	0.0	0.0	0.0	0.0	0.0	0.0	0.0	0.0	0.0	0.0	0.0	0.0	0.0	0.0	0.0	0.0	0.0	0.0	0.0	0.0	0.0	0.0	0.0	0.0	0.0	0.0	0.0	0.0	0.0	0.0	0.0	0.0	0.0	0.0	0.0	0.0	0.0	0.0	0.0	0.0	0.0	0.0	0.0	0.0
3L_41234	11.155192714320533	12.75739641950912	9.326328224577983	0.0	9.454461051993153	5.087574971776678	0.0	0.0	15.446324639729923	7.701009833419456	7.828594489374052	2.1580835009984374	0.0	0.0	0.0	8.963087317500339	0.0	0.0	14.052358149641687	0.0	8.253387809361048	13.947283452733704	3.728961200904497	8.673530899020152	4.974041719774924	3.2543661389711973	0.0	0.0	7.69432202635613	15.38196495373105	9.440609284335732	7.163947291974194	15.068047301614088	5.827996588290797	9.171854879243359	12.024988888910267	11.319805561963824	12.666207024087326	0.0	10.97894896325785	0.0	12.54071028074888	34.59253026197788	7.090845788994865	0.0	0.0	0.0	0.0	5.255048525118081
3L_41235	0.0	0.0	7.320108337603396	5.3824326011789685	8.34826280999187	17.969258193083274	4.28208307926307	0.0	14.548332470132273	0.0	4.608418105184378	5.081551275647224	0.0	0.0	0.0	5.27625411284008	4.925002068500869	24.2867389547959	5.514752514451408	0.0	9.716957970269995	0.0	13.170649471066717	20.423209752491122	5.856086670082717	7.662923328620636	0.0	0.0	3.019584420635357	0.0	29.639223956199153	4.217163687521666	0.0	10.292209552131071	4.319318584300141	2.831475130587633	7.99628545886151	0.0	17.650007413003113	12.925841860080347	0.0	0.0	0.0	8.348262809991867	0.0	0.0	0.0	25.75593674341936	0.0
3L_41236	0.0	13.10574765669232	22.355646397547268	16.437975292314167	4.856311456621483	5.22649540486524	11.209287866468985	0.0	6.347239712393874	7.911292262123263	12.063541083595515	0.0	0.0	0.0	0.0	9.207831813427228	0.0	0.0	0.0	12.810614704535983	5.652502249695895	0.0	0.0	11.880491757314818	2.5549310168625445	3.3432292920377646	0.0	6.098453432209592	5.269614559312673	3.9504955501618118	6.465595274425725	7.359564784776887	0.0	8.980702266968738	13.191219924018574	14.824009360867779	2.3257804388840717	4.337356086525048	30.801833325119507	0.0	0.0	0.0	8.884276962003723	14.568934369864449	0.0	0.0	0.0	7.491310080306844	5.39854196178696
3L_41237	0.0	14.495484656529491	7.064641469445426	5.194589315768695	2.6856380135946996	11.56142876136633	4.132641253678051	0.0	3.5101513577265453	17.500415634871327	26.685524437269006	7.3563128198463525	0.0	0.0	0.0	5.092116385412105	4.753122801680704	15.62609871006555	5.322291352873238	14.169055726896175	9.377842658555876	0.0	12.711002643888552	3.2850755731635606	2.8258565877781705	7.395492447353337	0.0	6.745135071329803	2.9142029509219083	4.3694071588366885	3.575604366528052	4.069987505138359	0.0	6.6220122308565905	0.0	8.197975646547013	7.71722046298178	4.7972904903310605	17.034033999931864	0.0	0.0	14.249276849199902	9.826368076095394	20.142285101960248	0.0	0.0	0.0	0.0	11.94200960137572
3L_41238	0.0	0.0	0.0	0.0	0.0	0.0	0.0	0.0	0.0	0.0	0.0	0.0	0.0	0.0	0.0	0.0	0.0	0.0	0.0	0.0	0.0	0.0	0.0	0.0	0.0	0.0	0.0	0.0	0.0	0.0	0.0	0.0	0.0	0.0	0.0	0.0	0.0	0.0	0.0	0.0	0.0	0.0	0.0	0.0	0.0	0.0	0.0	0.0	0.0
3L_41239	0.0	0.0	0.0	0.0	0.0	0.0	0.0	0.0	523.0125523012553	0.0	0.0	0.0	0.0	0.0	0.0	0.0	0.0	0.0	0.0	0.0	0.0	0.0	0.0	0.0	0.0	0.0	0.0	0.0	0.0	0.0	0.0	0.0	0.0	0.0	0.0	0.0	0.0	0.0	0.0	0.0	0.0	0.0	0.0	0.0	0.0	0.0	0.0	0.0	0.0
3L_41240	0.0	0.0	0.0	0.0	6.35174704802556	0.0	0.0	0.0	8.301786544464369	0.0	0.0	0.0	0.0	0.0	0.0	12.043259387720692	11.241512657943254	18.47848180793466	0.0	0.0	7.393114053570505	0.0	0.0	7.769464450815406	6.683375104427736	0.0	0.0	0.0	20.676963794636396	20.667989417989418	0.0	9.62584346453358	0.0	0.0	4.929508035098097	19.388863037071506	12.167892581844287	11.34597274697346	0.0	0.0	0.0	16.8503353216729	0.0	19.05524114407668	0.0	0.0	0.0	19.59631589261219	14.121900242896684
3L_41241	0.0	24.55744415944166	0.0	6.60028830059297	4.549858601769303	4.896682448674198	3.5006455190337094	0.0	8.920054899964557	22.236173362102	7.5348552987551285	4.154218723354582	0.0	0.0	0.0	8.626780459652116	0.0	0.0	0.0	16.0029509441541	5.2958065420686955	13.42396298207968	7.178091316806495	0.0	2.39370455701505	12.529032116607702	0.0	0.0	2.4685403052152606	0.0	12.115180229964293	3.447573270412822	14.502674293139656	0.0	1.765542957425697	11.573795445665198	2.1790143054468167	8.127302820458533	0.0	10.567004317677963	0.0	0.0	24.97092967603548	0.0	0.0	0.0	0.0	14.037156352866036	10.115744346816271
3L_41242	0.0	0.0	2.9634898055950685	4.35807324352216	0.0	4.849811051361439	6.934274175653486	0.0	0.0	0.0	0.0	6.17168136349722	0.0	0.0	0.0	4.272102147671191	3.9876987469055454	0.0	4.465210650777661	3.962442386087706	2.6225573500841315	0.0	10.664073164073164	16.53636014869495	0.0	0.0	0.0	0.0	2.444911259500925	14.6631006006006	0.0	13.658291402378728	21.545780474351904	13.889074076543244	5.245929158972637	4.585204096604748	8.632626493876014	20.123769230273872	0.0	31.397568572289764	0.0	5.977314894512347	8.243968712489941	6.759460540973146	0.0	0.0	0.0	0.0	10.01891571286589
3L_41243	9.77017137369098	11.173446527795624	0.0	0.0	4.140300714181172	0.0	9.556599277775936	0.0	2.705703840151346	6.744857551980931	6.856601381536612	9.450686412804847	53.88860148301431	0.0	0.0	3.9251181656823775	7.3276285302682345	6.022474670977153	4.102542222338917	3.640609248676548	4.819101762803329	6.107798987449084	3.265975847455413	20.25768278950318	2.178233996787105	8.550918582428718	0.0	10.398604507275122	4.492666732409357	10.104112778065183	2.7561564956682862	3.1372381700238776	13.197208526452483	7.656594586634495	11.24631683123777	6.319184538724805	7.931476799339784	3.6978597157751065	0.0	14.423714895081897	0.0	10.983663996537947	0.0	0.0	16.37122070370055	0.0	0.0	6.386797212801697	13.807755540131781
3L_41244	5.56117233961857	0.0	9.298865538404314	4.558267420786429	7.069965795505482	5.072593891176628	14.505619476985384	0.0	0.0	0.0	0.0	6.4551861611137	0.0	0.0	0.0	0.0	4.1708792547139275	0.0	9.340652668764577	0.0	2.7430281824201517	6.953106856736795	7.43596149956574	0.0	14.878184861446902	3.2447831998105046	0.0	17.75662766127457	0.0	0.0	9.41281008149611	3.571426020409985	0.0	8.716252848035618	1.8289694123155482	7.1937477699381915	9.029178240944523	8.419273063125184	29.894829988101858	0.0	0.0	0.0	8.622666921897606	3.5349828977527404	0.0	0.0	0.0	0.0	0.0
3L_41245	0.0	0.0	5.005380784343169	3.680427047311154	5.708417461135667	12.287110452521992	8.784073420799281	0.0	14.921898781776184	12.399248357564565	0.0	3.4746888893869277	0.0	0.0	0.0	7.215647564682869	0.0	0.0	3.770905428331491	3.3463136841140115	6.6443107756767725	5.61406345351359	6.0039289711187	6.982542944384744	6.006456941211803	0.0	0.0	9.558013558042232	0.0	3.09577587573308	5.066714699122015	2.8836335628417284	12.130387104913291	2.345886406080913	8.860456667936667	3.872240834793168	5.467740603824466	0.0	0.0	8.838497667520466	0.0	15.143667978108313	0.0	11.416834922271335	0.0	0.0	0.0	17.611524981948186	12.691579390905723
3L_41246	6.575815203810817	0.0	3.665151737281924	1.3474822563536484	4.1799449584847865	5.9980950050264035	4.288046983273187	0.0	3.642148692905677	4.539627314755968	2.3074182574008133	12.721571612779785	18.134865366759517	0.0	0.0	15.850807968518183	7.397792104287169	20.267137080429727	19.32851629890943	4.9006251237407845	6.4869942252777415	8.221709918341977	2.1981654990011537	6.817218111439701	7.330303474563848	3.836797961892923	0.0	10.498173317842697	3.023789969967718	11.334290854224697	7.420126053101391	2.11151858727582	4.441191518390086	6.871029403883231	4.325334348345128	8.506256067795995	5.338281564458149	9.95537998689872	0.0	12.943844425345082	0.0	0.0	15.293824965232039	2.0899724792423933	44.07460949895984	0.0	0.0	4.298634753602256	12.391082385828566
3L_41247	0.0	0.0	0.0	0.0	7.03269005317417	0.0	5.41092747625685	0.0	0.0	0.0	17.46987320366029	3.2105758938403817	0.0	0.0	0.0	20.001546786284806	0.0	10.229739489454161	0.0	0.0	8.185697458259082	0.0	5.54756705899061	0.0	0.0	0.0	0.0	0.0	3.815608433105134	5.720928529584065	4.681590954417221	10.657788018727864	0.0	8.670297209118031	2.7289895097643244	3.5779096992838455	16.840448872060417	31.405812085207742	0.0	8.166678644462012	0.0	9.328393016391852	12.865807059211017	0.0	0.0	0.0	0.0	10.84857558202608	15.635847369112321
3L_41248	20.431743164815725	0.0	9.490007022605196	9.769124876211233	1.4430582907522909	0.0	2.220568145683482	0.0	5.658267785444521	9.403396789022098	7.169389003160984	6.587874805608284	37.564611131145575	0.0	0.0	8.208352052936212	15.32380737361179	16.792561902630847	11.439183722727913	7.6133764994862245	3.359294521276176	0.0	4.553286197714614	3.5303011929417276	7.5920056180841575	5.960665567917315	0.0	3.624324290040176	4.697615286917032	4.695576391393197	3.8425174945018377	4.373805541043026	13.799244905318783	3.558167408574223	5.599693584767041	7.341617810647342	5.528865724170141	10.310801053866975	0.0	0.0	0.0	0.0	21.11978136802328	8.658349744513744	0.0	0.0	0.0	13.356306179962871	3.2083653635142126
3L_41249	5.691905143262407	0.0	15.862440912407601	6.998135696650412	0.0	0.0	0.0	0.0	6.305154337567875	0.0	7.989035847203298	6.60693556453952	0.0	0.0	0.0	4.573389640906592	8.53785771489361	0.0	4.780117007704114	12.725673919876611	5.615023331825699	21.34968434491696	3.805383552218995	0.0	5.075981091970432	3.321062009209305	0.0	0.0	7.852011567583442	11.772905364677516	3.211362571505002	10.966150782380028	15.376855986517572	8.92115571788094	3.743930153239061	2.4542864603887984	9.24143740393237	17.2343889827445	0.0	0.0	0.0	0.0	0.0	18.09041880766773	0.0	0.0	0.0	7.44163894656159	5.362746927682285
3L_41250	0.0	0.0	0.0	0.0	9.795840000626933	0.0	0.0	0.0	6.401622427187945	0.0	8.111267117815343	4.472013913329686	0.0	0.0	0.0	0.0	0.0	14.249012899631376	9.706504425680693	0.0	0.0	14.450887934809153	0.0	5.991141498180789	0.0	6.743747702910938	0.0	0.0	0.0	7.968686250509995	19.562976154688368	0.0	15.612120000999173	0.0	3.801211826330234	0.0	0.0	0.0	0.0	0.0	0.0	0.0	17.920793676110325	14.693760000940399	0.0	0.0	0.0	0.0	43.5583703942468
3L_41251	7.1159537548397385	0.0	0.0	5.832658689144956	6.031048440476416	6.490779523148392	9.28053574676759	0.0	23.64789234218185	0.0	9.987799902419194	0.0	0.0	0.0	0.0	11.435197308611961	5.336965316129803	17.545506464203218	5.976046809179447	0.0	0.0	26.69112760227373	4.757446355034901	11.065778305984262	6.345932653789712	8.303906365151827	0.0	0.0	0.0	9.812233107259482	8.029616437267217	4.569918148196048	0.0	11.153125347373383	0.0	9.204961351435607	11.55353779436609	5.386558274750023	0.0	28.014107904740825	0.0	7.999782405918559	11.033374855600707	4.523286330357312	0.0	0.0	0.0	27.910351949538082	13.40888794728698
3L_41252	7.0892422167209705	0.0	7.90263948158685	5.810764324696213	0.0	0.0	4.622849450435657	0.0	7.853041325844673	9.788145381365721	4.9751540805218735	8.228908484662961	0.0	0.0	0.0	0.0	0.0	0.0	0.0	5.283256514783608	3.496743133445509	17.72729045456318	4.739588072921406	0.0	3.16105579263474	4.136367772731409	0.0	7.5452336758869425	9.7796450380037	9.7754004004004	0.0	4.55276380079291	0.0	7.407506174156396	6.994572211963516	3.0568027310698316	8.632626493876014	5.366338461406367	0.0	0.0	0.0	7.969753192683129	32.975874849959766	13.518921081946292	23.757935150340213	0.0	0.0	9.268527787046306	6.679277141910593
3L_41253	8.925208537497479	0.0	0.0	5.486723592033571	1.891115614487761	0.0	2.9100356653971153	0.0	4.943407866741543	6.161535750462732	3.1318077671338074	6.906683113781389	0.0	0.0	0.0	7.17131702671459	3.3469532015615546	11.003254762758823	0.0	9.977265138504395	6.603490340854562	5.579572515472155	5.967042829046609	11.566074206081534	3.9797035120883493	5.2076010144406775	0.0	4.749646151361723	10.260308121157003	9.230269376181475	2.5177932448614357	11.463669910503128	12.055862042359477	0.0	7.3383508083927245	5.772676613116753	5.434148624689439	6.756108535532403	23.989329546217842	4.392098439223899	0.0	0.0	6.919323456229744	11.346693686926567	29.9107463329425	0.0	0.0	0.0	0.0
3L_41254	0.0	0.0	4.382312984793374	4.833433439110339	6.663781249385682	10.75761585414394	17.94481610152459	0.0	2.1774044642017287	10.85579487758463	13.79455710919054	0.0	43.36663891201777	0.0	0.0	9.476169959530436	5.896880078687968	4.846562672355885	0.0	8.789297682379392	5.817229625831913	4.9152270785758025	7.8848434385486845	2.0377862631197776	8.764625969586747	9.175090546674832	0.0	16.73647170071841	5.423183676361752	0.0	4.436012078373687	7.574040028296613	5.310200683104216	0.0	0.0	1.6951129216423884	4.787118438735575	5.951675962192573	0.0	3.8691425051614363	0.0	8.839060160411265	18.28637189847894	7.496753905558893	0.0	0.0	0.0	5.139749796979883	11.11173666073053
3L_41255	8.561079449385614	19.58138906457746	11.929188338025481	5.262877207952418	7.255848849059116	3.904471635184912	2.791312542148819	0.0	2.370863791030169	5.910158498630616	12.016147298740046	4.9686791031600475	23.609851919008765	0.0	0.0	3.439371447989137	0.0	5.277172955121865	3.5948386744248078	0.0	12.668164606752724	0.0	5.723600465214246	8.875362835926936	11.452020804504462	4.995142224186978	0.0	0.0	0.0	2.9512314898760956	0.0	5.497988560885	5.7820045515939835	0.0	7.038962062810066	3.6914426453173315	3.474964789919266	9.720711011686237	11.505308549364678	21.064551898000385	0.0	0.0	0.0	5.441886636794337	14.345226482435704	0.0	0.0	5.596409343765041	4.0329996160584365
3L_41256	6.354556280398609	7.267251728879186	1.770914500247928	2.604286029776365	4.0393007808776265	0.0	0.0	0.0	0.0	4.386880769844932	6.689339066542869	2.458704823142903	0.0	0.0	0.0	2.5529116467913986	4.765917210298957	7.834080443471626	5.336617843728887	7.103597924991688	4.701542921012198	15.890141914857443	12.745217994208572	8.234795767183218	1.4167316001983425	3.707699780133403	0.0	10.14493733810371	4.383071060101255	2.1905843427545983	3.5852291427502005	4.080943056969149	8.583514159364958	4.979877973070147	5.22474774917867	10.960057167658187	7.737993600163427	14.430611367281188	0.0	3.127079507872735	0.0	3.571908227676288	4.926409297907853	0.0	10.647903640731213	0.0	0.0	8.307993951780404	0.0
3L_41257	9.027600987258444	10.324221863398154	5.031699708161417	5.549668795766269	5.738433040520224	4.117239209951202	0.0	0.0	10.000240005760137	12.46444517015214	6.335473456266859	6.985918484111576	0.0	0.0	0.0	10.880382525235234	6.770700740443833	5.564743565487015	7.581466649886353	0.0	8.905663200285694	28.217914538095314	12.070996774629663	2.3397526787828418	4.025359766529133	10.534688094222249	0.0	4.804135399752106	4.151206880376332	3.1120538559592097	17.826746435414716	2.8987960720153705	12.194170211105474	4.716442745686577	7.42253838936855	5.838902348640081	9.160817789868428	0.0	0.0	0.0	0.0	0.0	0.0	5.738433040520223	0.0	0.0	0.0	17.70412860279017	21.263855528262216
3L_41258	6.956074130882013	7.955164691797032	3.877096055054764	2.8508059228343856	1.4738860553429474	9.517419256594383	11.340028486151558	0.0	7.705525632431016	0.0	7.322547221276393	4.037166151591553	0.0	0.0	0.0	0.0	5.217055598161509	0.0	2.920889177083288	7.776019533361069	8.577646139501692	4.348572907086217	6.975835705117474	0.0	6.203353688087621	2.0293340233069013	0.0	7.403500004627188	6.397292665743857	9.591774094536525	1.9623022122013989	4.467242270833263	0.0	9.085449561672487	2.2877274859018795	4.499073190922671	8.47046665918442	15.796602940537637	0.0	3.4230866657082024	0.0	11.73006768249053	10.785479508937117	4.421658166028842	23.31165349558244	0.0	0.0	0.0	0.0
3L_41259	10.916613448176106	0.0	6.08457560085184	0.0	9.252255815621048	9.957531129731695	7.118653720208434	0.0	6.046387887875783	0.0	0.0	0.0	60.21194605009634	0.0	0.0	8.771391230363049	8.18746008613208	0.0	0.0	0.0	5.384580177744992	0.0	21.895253109125942	0.0	9.735320961362946	6.369528177200274	0.0	11.618787579516079	10.039681842482413	7.526493256262042	6.159133533094565	0.0	0.0	0.0	10.770832585358848	0.0	0.0	0.0	0.0	0.0	0.0	12.27249855798142	16.926345009690333	6.939191861715784	0.0	0.0	0.0	28.544922571897523	10.285314627774465
3L_41260	0.0	0.0	3.0282841741869055	4.453359079686626	6.907250817473134	0.0	3.542943307238375	0.0	15.04639103283243	0.0	7.625897854148603	4.204413541070604	0.0	0.0	0.0	8.731016587185312	0.0	0.0	13.688516885698146	16.19631226166114	2.6798974992804476	13.586162764947156	14.529646290290708	11.265276418903811	4.845254678699049	12.680418580617348	0.0	5.78265319693982	2.498367316958368	7.491848868431147	12.261566182110007	6.97845958878729	14.67790798713041	2.838549546598481	3.573751509910013	4.68545596983316	4.4106860336949945	16.45100766534702	14.603400839987616	5.347341943266841	0.0	6.10800417298845	8.424216589978215	6.907250817473134	0.0	0.0	0.0	14.206765261617583	10.237971407393452
3L_41261	7.452936568802156	0.0	4.154031487558675	9.163304751967667	1.5791636307245867	13.596313223706261	2.430006104175334	0.0	6.191940240346352	10.290299643235311	2.615195436170141	8.65107032483904	0.0	0.0	0.0	0.0	2.7948512133008085	18.376390748222313	3.1295241183035225	0.0	14.704536239145755	4.659185257592376	4.9827397893696235	5.7949044246413255	1.6616125950234704	0.0	0.0	0.0	0.0	10.27690081557485	2.10246665593007	4.786331004464211	10.06716814586924	5.840646146789457	6.12784148009432	14.461306685108582	7.562916659986091	5.6416439073348705	0.0	0.0	0.0	12.567929659811282	0.0	7.10623633826064	24.97677160240976	0.0	0.0	0.0	7.021939347296694
3L_41262	0.0	13.739358866557852	13.39225927413955	9.84724946627908	5.091094962157891	5.479175844286206	15.668283633537648	0.0	3.3270518594227436	16.5875440813984	4.215588572045252	6.972586578607546	0.0	0.0	0.0	4.826497082865163	18.020745482199107	14.810996868955263	0.0	0.0	14.814446099711887	22.531250844921907	8.031973680828644	0.0	2.6784518548279097	7.009722485086816	0.0	0.0	5.52437963978835	8.282972858354539	3.389090652752416	3.857685357923763	8.11393259593914	6.276589201002748	9.87783098636069	2.5901152912118426	2.438222750178722	4.547050146687838	16.1454902416657	0.0	0.0	6.75299698005975	9.313796713347417	15.273284886473675	0.0	0.0	0.0	0.0	5.65954017367997
3L_41263	8.323376494202146	0.0	0.0	6.822334138823584	3.5271931602081117	15.184247557898486	8.141430764187257	0.0	4.610070976652757	5.7460597831551965	2.920628133651448	8.051201778735907	0.0	0.0	0.0	3.3438754580273407	6.242532370651609	0.0	3.495026053671717	0.0	10.263688527433711	0.0	8.347022450151583	6.471700225668187	14.84539908608012	4.856449425542738	0.0	0.0	5.741069718211075	0.0	14.088101823164736	5.345333964439097	0.0	6.52278419390237	4.106112907155312	14.355791054332364	1.689240265879661	6.300540176812059	0.0	12.287810000966642	0.0	0.0	0.0	13.226974350780418	0.0	0.0	0.0	0.0	15.684084888541053
3L_41264	16.654092826582595	25.39479381332033	0.0	9.100456296878725	7.057496720028399	5.063647517470851	3.620009093462843	0.0	6.1494715144180505	0.0	0.0	10.739668921782348	0.0	0.0	0.0	13.381399319689658	16.6540928265826	6.843882151086912	0.0	4.137153249671821	2.738190390211298	0.0	3.7114234645098843	0.0	4.950648225502026	9.71718143435315	0.0	5.9084369525463885	5.10542315916948	3.8274054477758184	9.396209005514635	24.95589046360558	7.498590265030174	5.800586845371146	3.6514874334059977	4.787373589400373	9.013253764329102	0.0	0.0	0.0	0.0	6.240864933952926	0.0	17.643741800071	18.604097366403977	0.0	0.0	7.257894775041551	10.460666846590138
3L_41265	0.0	20.847753029178516	5.080268238162976	7.470982703180845	9.656372201390209	12.470942703500842	11.887327158263119	0.0	7.572575564207363	6.292379173735106	6.3966266749566945	3.5266750648555543	0.0	0.0	0.0	3.661801840861022	17.090137486738055	0.0	7.654646829904562	0.0	2.247906300072113	0.0	6.093756093756094	0.0	6.096321885795569	0.0	0.0	19.402029452280708	6.286914667288093	6.284185971685972	0.0	2.9267767290811557	0.0	4.761968254814826	8.993021415381664	5.89526240992039	5.549545603206009	3.449789010904093	0.0	0.0	0.0	15.370238300174604	7.066258896419951	5.793823320834125	0.0	0.0	0.0	5.958339291672625	12.881463059399001
3L_41266	0.0	14.510092131829989	1.7679401729045487	0.0	8.065033201725434	5.786539756276732	10.342014558247055	0.0	7.027377256315153	4.379512814235518	8.90413871045366	9.818301289057048	17.495241294367933	0.0	0.0	2.548623921486072	7.136868969940459	3.9104613836072675	0.0	2.3638890418850407	1.5645488255792468	3.965863433906308	8.482541233632936	3.28838602889735	2.828704276647278	12.955153884093942	0.0	6.751932318630438	0.0	13.121430970775949	10.737622786953574	4.074088936954085	12.85364666524991	3.3143427020410883	3.129583535886934	5.470824639281178	5.149998203938126	2.4010624221005306	8.525599818575236	9.365482328583576	0.0	3.5659090536291327	0.0	8.065033201725432	0.0	0.0	0.0	4.147020158664991	8.96553290529887
3L_41267	7.124006512766753	8.147216951425477	0.0	2.919629604109904	0.0	0.0	2.322759512629308	0.0	5.918663360632839	9.83614458542372	2.499775645135849	5.512840991611248	0.0	0.0	0.0	8.586103448808792	5.343004884575065	0.0	2.9914047965979353	2.6545823001477804	7.027780993963663	0.0	2.381415055877523	5.539150438340671	9.529671027814727	4.156651733895313	0.0	3.7911170336783884	4.9138012789969565	4.911668552747391	8.03870314013851	13.725269066743468	0.0	1.8609577940355184	7.028872264304341	4.60768906576954	5.7833061686623175	5.392653964989273	19.14802765741115	10.517178759786235	0.0	16.017670694309963	5.5229303784919415	13.585215300756289	11.93721977376581	0.0	0.0	13.9709683278148	10.068046570756216
3L_41268	4.424962808187598	0.0	4.93266906723228	5.44044382415325	1.8751643112727752	0.0	2.8854899100188827	0.0	2.4508554465850763	12.219128067459362	6.210782788430306	8.560532725375712	24.406435488909715	0.0	0.0	3.555413971070308	9.956166318422094	10.91044380412262	0.0	9.893108262921883	8.730387729614653	5.532509579540337	2.9583558168375417	2.293703188385054	11.83840576135747	15.491026822712945	0.0	14.12875059458492	6.10425828988797	12.203217744454857	0.0	8.525231559497875	0.0	2.3118083936214435	7.276452816569355	3.8159899135754607	7.184416426018651	3.3495608390783884	11.89349140576311	4.3550516857534065	0.0	0.0	6.860959903178133	0.0	14.829226626172993	0.0	0.0	17.355687458780245	20.84535415422894
3L_41269	0.0	0.0	11.182346801848816	2.740771274962945	8.50198436315036	0.0	17.443726538187807	0.0	7.408109805966788	0.0	0.0	7.762681375050329	36.8862134088763	0.0	0.0	5.373408933614757	5.0156890754279395	0.0	16.848896846560468	24.919609340268295	9.895882125529925	8.36145569599085	0.0	3.466545753550783	5.9639182943193685	0.0	0.0	0.0	0.0	0.0	0.0	4.294816843240904	9.033358385847256	0.0	2.199426389597593	2.8836127746352807	0.0	5.062296622233202	0.0	0.0	0.0	7.518209102446125	20.738368885810395	12.75297654472554	0.0	0.0	0.0	8.743398733955864	18.902543526256895
3L_41270	31.18517381992184	0.0	10.428978655357017	2.5561222194502498	2.643065152084612	0.0	4.067130427992269	0.0	3.4545082714746056	0.0	4.3770840391381345	4.826466799458857	0.0	0.0	0.0	0.0	14.033328218964826	0.0	0.0	0.0	0.0	7.798134374332285	0.0	0.0	2.7810609747618718	7.2782587493768	0.0	0.0	5.736013734311285	12.900429326287979	3.5189237160678983	4.005469869654	0.0	0.0	4.102496779540028	8.06802094673385	12.658144528668926	4.721243613337702	0.0	6.138494251913983	0.0	0.0	9.67060002204897	0.0	0.0	0.0	0.0	0.0	5.876352148629399
3L_41271	6.220599889770971	0.0	13.868663754247278	2.54938671953075	5.272201107056788	5.674087237956467	4.056413351765675	0.0	3.4454054828804694	17.177614819471856	17.462200883412745	12.034372092194841	0.0	0.0	0.0	0.0	0.0	0.0	5.224119970870307	0.0	9.204865323615449	0.0	8.317696064731638	16.12240646908335	2.773732750849456	10.888620302921417	0.0	13.241437755311473	5.720899073614813	8.577624066754503	7.0193023796137	11.984745815525997	0.0	12.999734155436522	4.091686511346247	5.3645075596640535	10.099831787301584	4.708802918704401	50.15950723300094	0.0	0.0	0.0	0.0	11.862452490877773	20.84688380780841	0.0	0.0	24.3985751232128	0.0
3L_41272	0.0	0.0	6.254495418582106	6.898340535200851	4.755318645580633	10.23560835082343	10.97617730477771	0.0	15.53810315808839	7.746767467604956	0.0	2.1709063381998543	0.0	0.0	0.0	9.016343926635813	16.832211466439098	13.834157503266592	4.711951346275179	4.181400878010557	13.837379244650675	0.0	3.7511178331142685	2.9083556767758205	5.003596334865685	0.0	0.0	0.0	2.580013307708641	3.8683402653990893	3.165567739825786	0.0	7.578789091394134	23.450500829414903	0.0	0.0	4.554826100155616	8.494311147466764	15.08063616155584	0.0	0.0	12.615224304995756	0.0	7.13297796837095	0.0	0.0	0.0	14.67103863618025	10.57254563639324
3L_41273	0.0	0.0	0.0	0.0	0.0	0.0	0.0	0.0	0.0	0.0	0.0	0.0	0.0	0.0	0.0	0.0	0.0	0.0	0.0	0.0	0.0	0.0	0.0	0.0	0.0	0.0	0.0	0.0	0.0	0.0	0.0	0.0	0.0	0.0	0.0	0.0	0.0	0.0	0.0	0.0	0.0	0.0	0.0	0.0	0.0	0.0	0.0	0.0	0.0
3L_41274	6.084323861257946	0.0	0.0	4.987073505473812	0.0	0.0	0.0	0.0	6.739852478108959	0.0	8.53982633409167	2.354146499478321	0.0	0.0	0.0	4.888694210221673	4.56324289594346	0.0	0.0	13.60302386151759	9.003212346165112	0.0	0.0	18.923051304176695	13.564839934888768	0.0	0.0	0.0	11.191140198127945	8.389712199312715	13.731058005481437	7.814795596206386	8.21849358300021	0.0	4.002049049113146	7.870479196749387	17.28750202510738	4.605646153732784	0.0	11.976392135821868	0.0	0.0	0.0	3.867526392000099	0.0	0.0	0.0	0.0	11.464944784825915
3L_41275	3.5931775618996697	0.0	2.0027237042377632	4.417772876995066	10.658753607988094	6.554995758917744	2.3430880776180727	100.13618521188816	9.950771543022359	0.0	10.086613752290921	1.3902722097375777	19.818619989852866	0.0	0.0	5.774165459866085	2.694883171424752	0.0	6.035170559955195	5.355629891698452	5.316965586471937	4.492532512457792	4.804513936934028	5.58762854339464	1.6021789633902106	6.289545517440909	0.0	3.8242965206550252	4.956806389125163	0.0	6.08179281521324	2.3075652141005154	4.853539589351723	0.0	10.63558240449247	3.098676741084487	14.584802752210619	8.159774920768585	9.657804665105965	3.536408027929136	0.0	8.07892789395276	11.142533054324304	11.420093151415816	12.041693158391615	0.0	0.0	9.395493921115433	3.3853870445300265
3L_41276	14.58358398868314	0.0	0.0	4.482589621908507	6.180078208889733	6.651169441867117	11.887327158263119	0.0	2.01935348378863	0.0	10.234602679930711	1.4106700259422218	0.0	0.0	0.0	2.929441472688817	0.0	4.494765845173296	0.0	8.151310051380424	5.39497512017307	13.675338350663026	7.312507312507312	7.559478925117692	4.877057508636456	10.636374272737909	0.0	11.641217671368425	0.0	7.541023166023166	2.057007917423474	7.0242641497947735	9.849499645418014	7.619149207703722	5.995347610254442	3.1441399519575413	5.91951531008641	2.759831208723275	9.799502185288988	3.58829355111883	0.0	12.296190640139685	16.95902135140788	6.95258798500095	0.0	0.0	0.0	0.0	0.0
3L_41277	0.0	0.0	0.0	7.068436603192105	7.308859616906123	7.865994910701292	5.623411386283374	0.0	0.0	0.0	0.0	10.009959910110561	0.0	0.0	0.0	0.0	0.0	0.0	0.0	25.70702348015257	12.76071740753265	0.0	0.0	0.0	7.690459024273012	5.031636413952727	0.0	9.178311649572061	0.0	23.782343987823438	4.8654342521705916	5.538156513841238	0.0	4.505387316884164	0.0	3.718412089301385	0.0	0.0	0.0	0.0	0.0	0.0	0.0	21.92657885071837	0.0	0.0	0.0	11.274592705338518	16.24985781374413
3L_41278	0.0	0.0	0.0	9.192325511277145	9.504989644313783	0.0	0.0	0.0	6.211550502390205	0.0	0.0	8.678468805677802	0.0	0.0	0.0	9.01098980316394	0.0	0.0	0.0	0.0	0.0	0.0	0.0	5.8132572494224535	10.001250156269535	6.543517664225935	0.0	0.0	5.156962466595776	0.0	18.982127694038475	7.202234421206835	0.0	0.0	3.6883492424130657	14.507106547927613	0.0	8.489267019706984	0.0	0.0	0.0	12.607733079161436	0.0	0.0	0.0	0.0	0.0	14.662326617987743	0.0
3L_41279	0.0	25.29071678949525	3.0814741772463945	6.797369508631753	4.685715035428691	15.128684591132169	10.815518971862346	0.0	6.12426876230978	0.0	0.0	4.278261554087066	0.0	0.0	0.0	0.0	8.292919173892564	0.0	4.642982503384734	4.120197703566608	2.726968298448137	0.0	14.78485085042462	2.865786067923715	4.930358683594232	3.225785640092645	0.0	11.768444094006332	5.084499293763048	0.0	3.119233317404449	3.5505160320000906	22.403575013143428	8.66522092269583	10.90956696292202	14.303259617511767	15.708549849512094	8.369979895308292	0.0	0.0	0.0	12.430575237299681	8.57218292352584	7.028572553143037	0.0	0.0	0.0	0.0	0.0
3L_41280	0.0	0.0	0.0	23.454357819682897	12.126062546230614	26.100801294599744	18.659501418122108	0.0	0.0	0.0	0.0	0.0	0.0	0.0	0.0	0.0	21.461069619709846	0.0	48.061903732006826	0.0	0.0	0.0	0.0	29.665227903113365	0.0	16.695884464479505	0.0	0.0	0.0	0.0	0.0	0.0	0.0	14.949694278752	9.410878976096367	24.676734774454644	0.0	0.0	0.0	0.0	0.0	0.0	0.0	18.18909381934592	0.0	0.0	0.0	0.0	0.0
3L_41281	0.0	0.0	3.222999323170142	2.3698524435074573	7.351379008431296	0.0	3.770750439669501	161.1499661585071	3.202771293945225	7.983961817501004	4.058117106708595	4.474752439914702	0.0	0.0	0.0	9.29241079517947	13.010691318746325	14.257738565828337	4.856224198273807	0.0	14.261058952080274	7.229868611597721	3.865971410368226	2.997405146364792	15.470396751216683	6.74787737082454	0.0	6.15447106937012	10.63603771432613	7.973566033884467	13.04997062125364	25.99508247311273	7.810840196458252	6.042129959569088	7.607079147854994	0.0	7.0414320207243435	4.3771970793590205	15.5423825229017	5.691169808571812	0.0	0.0	0.0	0.0	38.75758679761563	0.0	0.0	0.0	0.0
3L_41282	0.0	0.0	0.0	168.25952348902948	0.0	0.0	0.0	0.0	0.0	0.0	0.0	0.0	0.0	0.0	0.0	0.0	0.0	0.0	0.0	0.0	0.0	0.0	0.0	0.0	0.0	0.0	0.0	0.0	0.0	0.0	0.0	0.0	0.0	0.0	0.0	0.0	166.64722449047613	0.0	0.0	0.0	0.0	0.0	0.0	0.0	0.0	0.0	0.0	0.0	0.0
3L_41283	0.0	0.0	4.051699688019124	2.979190947072885	9.241571917450582	19.89206565177348	0.0	0.0	0.0	20.073609927604526	0.0	8.437956968107054	0.0	0.0	0.0	0.0	0.0	0.0	6.104860751178695	0.0	7.1711498902993345	0.0	9.719986625298402	3.7681005419659006	6.482719500830599	8.482897418442242	0.0	7.7369139771219455	3.3426962254608488	0.0	8.202695159548572	0.0	9.819170162291243	11.393531436462263	0.0	3.134458227702091	0.0	11.005331532861096	0.0	0.0	0.0	0.0	0.0	9.241571917450582	0.0	0.0	0.0	0.0	6.848958547363287
3L_41284	0.0	0.0	4.017677782241864	11.816699359534894	12.218627909178938	0.0	14.101455270183884	0.0	0.0	0.0	10.117412572908604	5.5780692628860375	0.0	0.0	0.0	0.0	0.0	0.0	0.0	5.37198296007005	7.110934127861706	0.0	9.638368416994371	3.7364600030638973	16.070711128967456	4.205833491052089	0.0	30.687790095515744	9.94388335161903	0.0	4.066908783302899	23.146112147542574	19.473438230253933	0.0	11.85339718363283	3.1081383494542107	14.62933650107233	5.456460176025406	38.74917657999767	7.094412440761656	0.0	8.103596376071701	0.0	0.0	0.0	0.0	0.0	0.0	6.791448208415962
3L_41285	4.208052866609774	0.0	9.381743127873158	6.898340535200851	10.699466952556424	3.8383531315587858	0.0	0.0	2.3307154737132585	5.810075600703716	2.953166325871272	3.256359507299781	0.0	0.0	0.0	0.0	3.15603964995733	15.563427191174913	3.533963509706384	12.544202634031668	6.226820660092804	0.0	2.813338374835701	8.725067030327459	1.8763486255746318	4.9105542542586775	0.0	26.87232956224975	3.870019961562962	2.9012551990493165	4.748351609738679	5.4048853677862345	0.0	6.59545335827294	5.535811162409628	1.814465792239312	1.7080597875583559	3.1853666803000356	0.0	0.0	0.0	4.730709114373408	13.049276678593705	10.699466952556424	14.102303752340982	0.0	0.0	0.0	11.894113840942394
3L_41286	10.457221077156515	0.0	0.0	4.285680000274283	0.0	0.0	0.0	0.0	0.0	0.0	7.3387654875472155	0.0	57.678110003691394	0.0	0.0	8.402273991433042	0.0	51.567856208189745	0.0	7.793242167986452	5.157986549002677	0.0	0.0	0.0	4.66281984029842	0.0	0.0	0.0	4.80859623131079	0.0	17.69983556852757	0.0	14.125251429475444	10.926686848257276	0.0	0.0	0.0	0.0	0.0	0.0	0.0	0.0	0.0	0.0	0.0	0.0	0.0	13.671848297171294	0.0
3L_41287	0.0	0.0	4.688782088852421	5.171450833293111	3.5649003476669066	0.0	2.7428220347350982	0.0	4.65935458620272	0.0	2.951850884300729	6.509818026174351	0.0	0.0	0.0	10.138868705029893	18.9278030499	10.370996471268452	7.064778722299445	0.0	2.074682340200186	5.258964562467296	11.248340869721718	4.360590293107978	7.502051342163873	14.725100774908428	0.0	0.0	3.8682961219364307	5.79992576095026	4.746236531070645	8.10371676969642	5.681559929094132	2.1975051723777996	5.5333453222481985	3.627315133884202	5.121896877435569	12.735791234910078	0.0	4.139723963206134	0.0	4.728601894277919	0.0	8.02102578225054	0.0	0.0	0.0	10.998377739283455	7.925877196458718
3L_41288	12.498836045893226	0.0	6.966456511895225	12.805986235101518	2.648312799640041	11.400747090956871	0.0	0.0	0.0	0.0	0.0	9.672098920424498	0.0	0.0	0.0	10.042691481487804	0.0	0.0	0.0	4.65737768212559	3.0825028813695683	7.813617103070205	8.356229401894524	0.0	11.14633041903236	7.292709296198858	0.0	0.0	5.747402246027323	0.0	14.10364131337339	12.040267470528434	0.0	13.059957940405452	16.44256816472165	8.084039519096656	2.5366553032964596	0.0	16.79729362005194	12.301363729183018	0.0	14.051239249045569	29.069401257542296	11.917407598380185	0.0	0.0	0.0	8.170535415185757	17.664057881584867
3L_41289	12.474069527968735	0.0	4.635101624603119	1.7040814796334998	3.5240868694461494	3.7927188142747315	5.422840570656359	0.0	6.909016542949211	0.0	5.83611205218418	3.217644532972571	0.0	0.0	0.0	6.6818612190788516	3.118517381992184	0.0	10.475844274479691	3.0987660403750623	6.152789767172282	10.397512499109713	5.559780989107277	2.1553335993014993	3.7080812996824957	4.852172499584532	0.0	0.0	3.8240091562075236	5.7335241450168795	11.729745720226328	2.6703132464359993	0.0	8.689386370740925	2.734997853026685	3.585787087437266	0.0	3.147495742225135	11.176006455261328	16.369318005103953	0.0	4.674465544981914	0.0	7.9291954562538365	0.0	0.0	0.0	0.0	19.587840495431333
3L_41290	19.350144739082648	0.0	2.6962899050905955	3.965132213368523	10.250001640000262	4.412533005746883	3.1545263667931844	0.0	8.038102750531587	20.037617286853184	0.0	11.230436579478548	0.0	487.90007806401246	0.0	0.0	10.884456415733988	0.0	0.0	7.210345981241564	11.930486305710597	0.0	0.0	5.015125618866501	8.628127696289905	19.75793704556745	0.0	0.0	8.897873764085334	3.3352544398907105	2.7293291527288925	0.0	0.0	0.0	9.545871092556766	0.0	1.9635687311890118	10.985598612592131	0.0	0.0	0.0	5.438376666318611	15.001320116170225	6.150000984000157	0.0	0.0	0.0	18.973891924711598	0.0
3L_41291	0.0	0.0	0.0	3.336180207110067	13.798622897434836	0.0	10.616612875828094	0.0	0.0	11.239491075844086	0.0	0.0	0.0	0.0	0.0	0.0	6.1053042883657325	10.0357271887921	6.83639147912166	6.066635929044627	16.06090294396351	20.35581972886048	5.442354580285614	0.0	10.88929219600726	4.749691270067445	0.0	25.992029111072604	7.486486891161453	11.22485632183908	9.185604320908272	0.0	0.0	0.0	8.031698436496038	7.020105582387959	3.304212209724957	6.162036922925242	21.8799229826711	0.0	0.0	9.15147521780511	0.0	0.0	0.0	0.0	0.0	0.0	15.339305436249846
3L_41292	0.0	0.0	2.0235132236589166	1.4878773703374388	3.07697088831688	3.311520348795815	2.367410791226565	0.0	10.054066749351312	10.025228487488766	10.191319085359686	7.023520505940704	0.0	0.0	0.0	2.9170524468527628	16.337146423308536	0.0	0.0	2.70561233283036	3.581439333909587	0.0	7.281581676045344	9.409386013098242	1.6188105789271334	4.236556611517291	0.0	0.0	3.3388407511523592	2.503043701140587	4.096617075068664	11.657595891303643	0.0	0.0	3.581995458029759	1.5654214678143086	2.9472404177477514	5.496318977772611	0.0	28.584945166928936	0.0	8.162792197350194	5.629099743707089	9.23091266495064	0.0	0.0	0.0	18.986049999762674	0.0
3L_41293	0.0	0.0	12.027326084864814	1.7687244242448255	5.486655356841091	0.0	0.0	0.0	2.3903681549417515	5.958779546608382	9.086250322561886	3.3397032606858814	23.80408287629494	0.0	0.0	10.40299828281175	0.0	0.0	14.497649206181217	9.648945627548125	6.386190841521139	0.0	11.541373515779366	4.474188851932089	5.77311652073511	2.518117857988225	0.0	0.0	5.953604748912673	0.0	4.869881632657036	16.629656442384338	5.829571316643659	11.273763967066179	4.258121657374499	7.4436220069195915	7.007104503255851	0.0	11.599959168143728	0.0	0.0	4.851787592620625	13.38326182210433	5.486655356841091	14.4632402286349	0.0	0.0	5.642449274381024	8.132355715744891
3L_41294	8.24344882817314	0.0	2.2973190286935146	6.756820672627985	5.239983378772722	11.278827272655498	5.375500190292706	0.0	4.565801416859495	0.0	2.892581944677056	0.0	0.0	0.0	0.0	6.62352982476127	12.365173242259711	0.0	3.4614640400615997	3.071714394452975	4.06605137821861	0.0	5.511245144593028	2.1365179415162396	1.8378552229548115	12.024534860930244	0.0	13.160521068897522	1.8953131370028997	2.8417357776807797	0.0	0.0	5.567482339946017	2.1533824146609164	5.422243670208296	0.0	8.365094201835335	15.600093475760108	0.0	8.113208465646242	0.0	0.0	0.0	2.619991689386361	13.812994159866069	0.0	0.0	26.943865151343694	7.766736929746757
3L_41295	0.0	0.0	0.0	65.59269559741827	0.0	0.0	0.0	0.0	29.5487317684325	0.0	0.0	0.0	0.0	0.0	0.0	0.0	0.0	0.0	0.0	39.758743941761395	0.0	0.0	0.0	0.0	23.788284269997025	0.0	0.0	0.0	0.0	0.0	30.09972037359773	34.261476738170366	72.06272339444253	0.0	0.0	0.0	0.0	0.0	0.0	0.0	0.0	0.0	0.0	0.0	0.0	0.0	0.0	0.0	0.0
3L_41296	0.0	0.0	0.0	2.625487815636145	0.0	0.0	4.177500317490024	0.0	7.096506815485145	0.0	4.495865152818952	2.478721416004311	0.0	0.0	0.0	0.0	4.804717079039517	0.0	5.380063850597778	4.774286077131456	0.0	0.0	4.282992749749873	6.641468933532843	5.713061486824251	14.951538326399556	0.0	0.0	2.9458360901449407	4.416836273179556	10.84325069089579	12.342499421959609	8.653393514800763	6.693892960635223	6.320739610810993	5.524642113683876	5.200659651670217	4.849364199859756	0.0	0.0	0.0	0.0	9.933031501616103	4.0721851834356535	21.469178846847463	0.0	0.0	0.0	6.0358189640603195
3L_41297	0.0	0.0	5.78368999421631	0.0	4.397363340940772	9.465125744195511	13.533264764791857	0.0	0.0	0.0	0.0	4.0149839199894	0.0	0.0	0.0	8.337641114575863	0.0	0.0	8.714521006352886	7.733294151309633	0.0	0.0	0.0	0.0	13.880855986119144	6.054551509096964	0.0	11.044232149759788	0.0	7.154304029304029	0.0	13.328090950892648	28.033191298497417	5.421317705481495	3.4127363319909905	13.42305902566489	0.0	15.709808418886333	27.89089083505327	20.425670983291802	0.0	0.0	0.0	0.0	0.0	0.0	0.0	0.0	19.553400336318486
3L_41298	3.9759455295462454	0.0	2.21606648199446	0.0	11.79419136075483	10.879912960696315	7.7780658542909	0.0	8.808632459810616	0.0	2.7902758885284786	7.691863930927061	0.0	0.0	0.0	3.194633016532226	5.9639182943193685	4.901660437473194	6.678075044868318	0.0	1.9611207805260706	4.971105449574349	15.94896331738437	0.0	1.772853185595568	0.0	0.0	0.0	0.0	16.447368421052634	2.2432212657375996	5.1067632696051835	5.370569280343717	8.308882714927428	3.9228506047728016	0.0	0.0	3.0096685602498026	21.373230029388193	3.913128546272745	0.0	4.46977315901218	0.0	15.163960320970494	53.297801465689545	0.0	0.0	0.0	22.476119123431356
3L_41299	0.0	10.681638050558329	5.205893070956322	3.8278625521737664	1.9790309793551446	4.2597746919969905	3.045319222542184	0.0	2.586610050945872	0.0	3.2774012043793945	1.8069413289764364	0.0	0.0	0.0	18.76175423903075	3.502548454255316	0.0	11.765896314215322	0.0	2.3034925092727088	0.0	0.0	4.841506037600104	0.0	8.174542838691746	0.0	14.911352012286955	4.294918295621803	0.0	0.0	5.998300081756829	0.0	0.0	4.607700388889913	6.041040412143941	3.7911831486458465	3.5350953662676954	0.0	0.0	0.0	15.750313431237283	7.2409932904956165	0.0	0.0	0.0	0.0	0.0	13.199995776001353
3L_41300	9.862005882686509	0.0	0.0	6.062614684461115	8.358434757715097	8.995576425292862	3.2154754401985874	0.0	2.731136043348591	13.61651138170145	10.381574781078541	3.81580717200037	0.0	0.0	0.0	3.962012226769732	3.698252206007441	0.0	0.0	7.349658149025343	4.864398802871455	12.330418216959874	3.296674314951077	2.5560118036625092	0.0	0.0	0.0	0.0	13.604686360961807	10.199086161879896	8.34618878244407	9.500179711732882	0.0	7.728562577527144	9.730308288600945	4.252387715702366	4.003014269745118	22.395705996636913	0.0	4.853096761043221	0.0	0.0	0.0	15.672065170715806	0.0	0.0	0.0	25.78731908583954	4.645847077297604
3L_41301	3.769609034998935	17.244129451679793	8.404244143292361	7.724489102290774	1.5974453653716976	3.438428913061044	4.916275822738759	0.0	6.263623380853356	0.0	5.290942303596915	2.9170741454613607	0.0	0.0	0.0	9.08653103504675	2.8272067762492012	4.647282849899734	0.0	2.8093004701364332	5.578038148202896	0.0	7.5606363031512736	1.953997047510461	10.085092971950834	2.1994578336440065	0.0	0.0	0.0	5.1979374584165	4.25361317854435	0.0	5.091857102122285	0.0	14.87707814185294	6.501654671113798	6.120377107035449	2.8534781758855408	50.66010111756183	3.710052014929249	0.0	4.2378088832949805	11.689651443818072	14.377008288345278	0.0	0.0	0.0	14.78524432616249	3.551615629950064
3L_41302	0.0	0.0	0.0	11.656533253758067	4.017671325558336	8.647855850620397	6.182364927691059	0.0	0.0	0.0	0.0	3.668308601596741	0.0	0.0	0.0	0.0	14.22119071185592	0.0	0.0	21.196679752083636	0.0	0.0	0.0	9.828840570308644	4.227436060029592	0.0	0.0	0.0	4.359600800073938	6.536562918340026	5.3490466928983915	0.0	0.0	34.672483718792286	3.11806231135723	20.44006645474406	11.544837841207682	7.176669508627792	25.482641224797664	0.0	0.0	21.316689262357283	0.0	6.026506988337504	0.0	0.0	0.0	0.0	8.932527262073203
3L_41303	0.0	24.65556180163121	6.008171112713289	4.417772876995066	9.136074521132652	0.0	0.0	0.0	0.0	0.0	7.564960314218191	0.0	0.0	0.0	0.0	8.661248189799128	0.0	0.0	0.0	0.0	21.26786234588775	13.477597537373377	0.0	5.58762854339464	4.806536890170632	0.0	0.0	0.0	4.956806389125163	0.0	6.08179281521324	13.845391284603094	14.560618768055166	0.0	14.180776539323293	4.648015111626731	4.375440825663185	0.0	0.0	0.0	0.0	0.0	16.71379958148646	13.70411178169898	36.12507947517484	0.0	0.0	14.09324088167315	10.15616113359008
3L_41304	0.0	0.0	0.0	0.0	0.0	0.0	0.0	0.0	0.0	0.0	0.0	0.0	0.0	0.0	0.0	0.0	0.0	0.0	0.0	0.0	0.0	0.0	0.0	0.0	0.0	0.0	0.0	0.0	0.0	0.0	0.0	0.0	0.0	0.0	0.0	0.0	0.0	0.0	0.0	0.0	0.0	0.0	0.0	0.0	0.0	0.0	0.0	0.0	0.0
3L_41305	0.0	0.0	0.0	2.4649484332787757	2.5487902167236323	10.972311372252122	3.922060807630761	0.0	3.3312901420462113	16.608674710801452	4.220958748570149	6.981468854503862	0.0	0.0	0.0	9.66529097358476	13.532776384403023	0.0	5.051091793491163	0.0	2.966663601114279	0.0	0.0	6.235366374539752	5.363727790814616	0.0	0.0	0.0	5.531417066081073	12.440286624203821	10.180223897057576	0.0	8.124268815806577	15.711462140089681	7.91233136843771	10.373659204547812	2.4413287664209875	18.211370269027466	0.0	0.0	0.0	20.28479857195018	18.651322845072787	0.0	20.15641377086189	0.0	0.0	0.0	5.666749778996758
3L_41306	0.0	0.0	0.0	0.0	0.0	0.0	0.0	0.0	0.0	0.0	20.081531015924654	0.0	0.0	0.0	0.0	0.0	0.0	0.0	0.0	21.325144477853836	0.0	35.776895281027514	19.13070094888277	0.0	0.0	0.0	0.0	0.0	0.0	0.0	0.0	0.0	0.0	0.0	18.821757952192733	0.0	0.0	0.0	0.0	0.0	0.0	0.0	0.0	18.18909381934592	0.0	0.0	0.0	37.41114852225963	0.0
3L_41307	0.0	0.0	5.442769281010179	0.0	8.276319835069499	8.907202096399086	12.735543884137117	0.0	5.408609641171203	0.0	0.0	3.7783199247056407	0.0	0.0	0.0	7.8461772639752185	0.0	0.0	8.200841898429292	7.277453648078353	0.0	0.0	0.0	5.061802072403005	8.708430849616285	17.09299443623031	0.0	0.0	13.47103122091099	6.7325922095829025	0.0	0.0	0.0	5.101757096161489	3.2115719359997947	0.0	7.927375725503518	14.783790756139155	26.24685693888157	19.221675899478324	0.0	32.933954248150755	15.140939434728168	12.41447975260425	0.0	0.0	0.0	12.766989671505357	0.0
3L_41308	0.0	0.0	0.0	0.0	0.0	0.0	0.0	0.0	0.0	620.8480784751971	0.0	0.0	0.0	0.0	0.0	0.0	0.0	0.0	0.0	0.0	0.0	0.0	0.0	0.0	0.0	0.0	0.0	0.0	0.0	0.0	0.0	0.0	0.0	0.0	0.0	0.0	0.0	0.0	0.0	0.0	0.0	0.0	0.0	0.0	0.0	0.0	0.0	0.0	0.0
3L_41309	0.0	0.0	0.0	2.738831592531973	5.66397825938585	0.0	13.073536025435873	0.0	0.0	0.0	14.069862495233833	2.5857292053718006	0.0	0.0	0.0	0.0	5.0121394016307494	8.23881354493902	28.061621074950907	0.0	0.0	0.0	4.467891941352663	10.392277290899587	2.979848772674787	11.697753446450609	0.0	0.0	6.146018962312305	4.607513564519934	11.31135988561953	17.167109363499378	9.026965350896198	3.4914360311310406	8.791479298264122	2.8815720012632813	2.712587518245542	5.05871396361874	0.0	0.0	0.0	7.512888359981549	10.361846025040437	0.0	0.0	0.0	0.0	0.0	18.889165929989197
3L_41310	0.0	17.776355669324232	4.331817197314273	3.1851597039075537	3.2934984693465865	0.0	5.06801273084798	0.0	0.0	32.19212258760281	0.0	9.021321894297172	0.0	0.0	0.0	12.489306031710347	0.0	0.0	13.053850396347531	0.0	11.500399638887451	9.717181434353153	5.1959928503138375	12.085833590157296	13.861815031405676	4.534684669364804	0.0	0.0	7.147592422837272	5.358367626886146	13.15469260772049	24.95589046360558	0.0	12.181232375279407	5.112082406768397	6.702323025160521	3.154638817515185	5.883096979912166	0.0	0.0	0.0	8.737210907534097	0.0	0.0	0.0	0.0	0.0	10.161052685058172	7.3224667926130955
3L_41311	20.891306709452063	0.0	0.0	4.280939203813803	8.853098761628546	0.0	0.0	291.1038658593386	0.0	14.422355805286658	14.661294768263575	8.083264086704324	0.0	0.0	0.0	0.0	0.0	0.0	0.0	0.0	0.0	0.0	20.950657012603916	16.243681208010084	4.657661853749418	0.0	0.0	0.0	4.803276987692083	21.605365044247787	17.680256104403092	13.416551731540165	14.109626151345495	0.0	13.74154894739735	0.0	0.0	15.814077058834693	28.076007367144335	0.0	0.0	23.48608684215471	16.196115523652807	6.639824071221409	0.0	0.0	0.0	0.0	0.0
3L_41312	0.0	20.64844372679631	10.063399416322834	11.099337591532539	0.0	0.0	0.0	0.0	5.0001200028800685	0.0	6.335473456266859	3.492959242055788	49.792861695347355	0.0	0.0	0.0	0.0	0.0	7.581466649886353	0.0	17.81132640057139	0.0	12.070996774629663	4.6795053575656835	0.0	10.534688094222249	0.0	0.0	0.0	12.448215423836839	5.093356124404204	28.987960720153705	0.0	9.432885491373154	2.96901535574742	15.570406263040214	10.992981347842115	0.0	0.0	0.0	0.0	0.0	27.994815360195293	0.0	60.50778130067526	0.0	0.0	11.802752401860113	0.0
3L_41313	0.0	0.0	4.360528496053722	6.412541905961355	0.0	0.0	5.101603536023442	0.0	17.332644649585923	0.0	10.980787465211492	0.0	0.0	0.0	0.0	12.572085193478104	29.337833365800535	0.0	6.570185680017502	0.0	7.717749550537561	0.0	0.0	4.055312845081778	3.488422796842977	13.69422172314392	0.0	0.0	7.19496668910297	10.787765810549573	0.0	5.024259637660443	0.0	4.087323207943794	12.864913264754769	0.0	9.526643322156465	11.844180332383232	0.0	15.39963595260608	0.0	8.795121170384364	24.260627064427734	14.918975046522338	0.0	0.0	0.0	10.228400175928483	14.742000253562404
3L_41314	0.0	0.0	11.186307959058112	8.225226440483906	12.75749407095463	0.0	6.543714631222417	0.0	11.116101005340175	6.927635307109001	0.0	3.8827155868122785	0.0	0.0	0.0	0.0	7.526198697666577	6.1856766944733454	0.0	7.478531007111335	4.949693787193855	0.0	3.3544799750963405	7.8024908671844395	4.474523183623245	5.855092320168158	0.0	0.0	0.0	24.21515232022671	8.49253534451668	9.666760971290364	0.0	7.864079349609181	1.6501541243952182	6.490427052792268	6.109807911712461	0.0	0.0	0.0	0.0	5.640654225639706	7.779643163327385	0.0	0.0	0.0	0.0	6.5598719512995105	0.0
3L_41315	18.810499268271577	14.341482163498632	3.4947927587894037	12.848502789666927	5.314210677630946	0.0	20.44367685252422	0.0	3.4728589130229426	0.0	0.0	9.704210802630424	0.0	0.0	0.0	0.0	4.702624817067894	0.0	0.0	9.345680846868214	21.64915868276622	15.679117453836756	8.383972527398821	3.2501743718550498	5.5916684140630455	14.633842956914306	0.0	0.0	5.766483926791026	4.322985834440018	7.075233075865601	0.0	16.93904653494864	13.103317694523664	2.062144795558965	2.703626319910369	5.09015426730538	9.492646521372219	0.0	6.1711024551114	0.0	14.09789010976617	0.0	3.985658008223209	21.012994435759072	0.0	0.0	0.0	5.907567830693832
3L_41316	20.329107928250448	23.248947403906286	0.0	0.0	4.30742803041561	9.27154405513231	6.628240546803332	0.0	22.51937792470421	14.034240740558813	0.0	3.9328690712490357	0.0	0.0	0.0	0.0	15.246830946187833	0.0	25.608872279164025	0.0	0.0	0.0	6.795620358591295	0.0	9.064642229901988	5.930723222043312	0.0	21.636708840218315	4.6740176500254496	0.0	5.734822934474486	0.0	41.18978054084928	10.6208807577786	3.3429387105616803	4.382843097723375	8.251638672294833	0.0	54.64092714725182	10.003961568781238	0.0	11.427030411898736	0.0	6.461142045623416	0.0	0.0	0.0	0.0	0.0
3L_41317	0.0	0.0	6.4263222157959	4.725236923379338	9.771918535423936	0.0	15.036960849768732	0.0	0.0	0.0	0.0	4.461093244432667	0.0	0.0	0.0	9.264045682862072	0.0	0.0	9.682801118169873	0.0	5.687010810438849	14.415598831183248	0.0	0.0	0.0	0.0	0.0	0.0	10.603571176736612	7.949226699226699	6.5050677730485935	7.404494972718139	0.0	0.0	0.0	4.971503342838848	0.0	0.0	0.0	0.0	0.0	0.0	0.0	7.328938901567953	0.0	0.0	0.0	30.148178296326442	0.0
3L_41318	0.0	0.0	0.0	4.276208884251578	8.843316332057686	0.0	0.0	0.0	0.0	0.0	0.0	0.0	0.0	0.0	0.0	0.0	15.65116679448453	12.863473523755621	17.525335062499728	7.776019533361069	5.146587683701015	0.0	6.975835705117474	5.4085774629985695	0.0	6.088002069920704	0.0	11.105250006940782	4.797969499307894	0.0	11.773813273208395	6.700863406249896	14.094035404216935	0.0	6.863182457705639	4.499073190922671	8.47046665918442	0.0	28.044984154583954	0.0	0.0	11.73006768249053	0.0	6.6324872490432645	0.0	0.0	0.0	0.0	0.0
3L_41319	11.643490299226057	13.31582745883412	0.0	0.0	4.934156153213443	5.310273999517827	0.0	0.0	9.673475073389431	16.076214115880568	8.171276492299798	11.262747741030685	0.0	0.0	0.0	0.0	8.732617724419542	7.177215498766237	4.8891579012214095	0.0	2.8715547803633896	14.557799559480985	7.784378931111361	6.035465602976209	0.0	3.3968198972122297	0.0	12.392418318472759	0.0	4.013820386354295	3.2846180678956833	14.955071227265488	0.0	3.0415530900050305	15.317336927801732	12.551360165798448	2.3630617529475653	0.0	31.29557417989948	5.729765904684198	0.0	0.0	9.026688306647433	3.7006171149100826	0.0	0.0	0.0	15.222785465284439	10.970156785480778
3L_41320	5.112545009568128	0.0	0.0	2.0952728967231606	6.499622046977969	0.0	6.667715720606709	0.0	2.831686801847619	0.0	0.0	5.934437521153797	0.0	0.0	0.0	0.0	0.0	6.302893090957681	0.0	0.0	2.521744371277433	31.960951388032157	0.0	7.950345323249116	13.677941469808793	5.966044259099336	0.0	0.0	16.45648986362507	3.524860133549901	11.537954534113261	3.283314229916706	0.0	0.0	6.725695857307637	4.408945574212254	6.225586621463374	3.870039431831771	0.0	0.0	0.0	5.747542638145061	0.0	9.749433070466953	0.0	0.0	0.0	6.6841792162131455	0.0
3L_41321	16.968320993121893	9.702727824900693	4.728803139925285	10.431183396894012	8.988321294375792	11.60817308250393	5.532466727745099	0.0	9.398248918261551	0.0	8.931139131071612	6.565382510674492	0.0	0.0	0.0	6.816939276068317	3.181560186210355	10.459518004491317	3.5625400340436326	12.645638234845942	0.0	10.607704800304655	0.0	4.397810066499286	5.6745637679103424	4.950262240142172	0.0	4.514937671285448	1.9506569617581506	5.849430967355496	2.393373991970709	2.7242953201510134	5.730054825164568	4.432523910142103	0.0	3.658276044730473	3.4437431835408363	6.42224872470196	11.401936504895993	0.0	0.0	9.537925653777114	0.0	0.0	14.21633855357285	0.0	0.0	5.5461271394185445	3.996764219687741
3L_41322	17.398195546148933	0.0	9.697204780721957	1.782574408220948	0.0	0.0	5.672625949313953	0.0	4.8181718314256585	12.010879454609986	0.0	1.6829273916123237	0.0	0.0	0.0	3.4948196288641347	3.2621616649029246	5.3622494421920015	7.30558647239164	3.2415005424651158	4.290798575540689	0.0	8.7238111190207	0.0	5.8183228684331745	22.840523657072378	0.0	4.6293188651687736	4.000149605595249	0.0	0.0	2.7933124747379803	11.750439466436045	0.0	0.0	7.501909235900537	10.592960377561356	0.0	11.690792565591192	4.280829247995288	0.0	9.779558961449956	6.744029679125813	13.824046431101229	14.576494527983956	0.0	0.0	17.059897299418257	16.392072138231068
3L_41323	5.359177430574536	0.0	2.9870362626202285	0.0	0.0	0.0	3.4946852826221884	0.0	20.778024211741126	7.399437938694176	15.044052747457743	4.1471457062319566	0.0	0.0	0.0	8.612092411196409	0.0	6.6069486600447425	0.0	0.0	2.643394922672768	0.0	3.582934910971233	5.555916690140415	4.779258020192366	9.380775039633775	0.0	0.0	0.0	3.694901626939084	0.0	6.883406790756135	0.0	2.7998859886425422	3.5250738502971637	2.310817955610111	8.701217169763792	8.11346518796059	0.0	5.274506411689994	0.0	18.074423245154247	8.309471301578965	3.4065839729762506	0.0	0.0	0.0	0.0	0.0
3L_41324	16.408115782228204	0.0	6.859024189491976	6.724533519109779	10.42988872351721	7.483287947191933	0.0	0.0	4.543983947013512	5.663687944387115	5.757519752610891	7.935784898328312	0.0	0.0	0.0	0.0	3.076521709167788	0.0	3.4449235950395853	3.0570363499964235	4.04662194070323	5.12874693429152	10.969819831679084	2.12630868984088	7.31629246879144	9.573660944010836	0.0	0.0	7.545025885097554	8.484470026064292	0.0	5.268706674766425	11.081756768737034	6.429277730653554	4.047250298147439	12.38124616181369	1.6650243976024979	0.0	11.025504196306896	12.111659814158694	0.0	4.611516617138978	6.360246930226819	7.8224165426379075	0.0	0.0	0.0	0.0	3.864811969168076
3L_41325	0.0	0.0	2.339181286549708	1.7199862401100792	1.7784891734471568	0.0	5.473453749315818	0.0	4.6490004649000465	5.794582065768506	8.835873647006848	6.495351763893964	0.0	0.0	0.0	0.0	6.295247088448222	5.173974906221705	3.5245396070138337	6.255375713503793	10.350359674998705	15.741833923652106	5.611672278338945	4.3509000924566275	3.742690058479532	9.794918885827977	0.0	4.46677833612507	0.0	5.787037037037037	2.3678446693896884	5.390472340138805	0.0	6.577865482650879	9.66183574879227	7.238508867173362	5.1105148843746	9.530617107457708	45.121263395375074	0.0	0.0	18.87237556027365	0.0	18.674136321195146	0.0	0.0	0.0	16.46090534979424	11.862396204033214
3L_41326	9.5527269930929	10.924770934865425	2.6621941804435214	11.744974325486126	0.0	4.3567346622245395	0.0	0.0	2.645485848767098	6.594744384410288	3.3520006248129164	9.240352471396951	0.0	0.0	0.0	3.8377609581507524	7.164545244819676	11.776877631764123	0.0	3.5595840554839486	7.067772160469526	0.0	0.0	0.0	8.51902137741927	8.36060982288048	0.0	10.167173754457671	0.0	6.586157477659754	2.6948156328410713	0.0	0.0	9.981586468362488	3.1417198402749635	4.11903008374812	13.57117002679143	0.0	0.0	0.0	0.0	0.0	7.405811043693545	3.0361158120304266	0.0	0.0	0.0	0.0	0.0
3L_41327	12.686346573227494	0.0	4.713979305630848	1.7330806270701649	5.376086843156429	0.0	2.7575617859293753	0.0	2.3421968307266243	0.0	0.0	4.908601030708044	0.0	0.0	0.0	3.3977847802346783	6.343173286613747	5.213364773398494	3.5513721969463172	0.0	6.257494653492277	0.0	5.654394369127911	6.576035742069465	11.313550333514035	7.402116265040175	0.0	4.500784261657594	0.0	11.662188386326317	2.3858712521839665	0.0	11.424184541707412	2.2093144254313297	1.390770292033946	14.587232378987967	8.58236937590898	0.0	22.73238751446348	4.161970576532812	0.0	9.508026200316998	13.113558829719782	5.376086843156429	0.0	0.0	0.0	11.057482321850138	7.968470356493427
3L_41328	0.0	0.0	4.592633416000735	0.0	0.0	7.515937545565371	0.0	0.0	9.127618713808992	0.0	0.0	6.376326993351404	0.0	0.0	0.0	0.0	6.179889157508071	0.0	0.0	6.1407484098532	8.128554718585372	20.604494664466106	0.0	0.0	3.674106732800588	9.615430843417515	0.0	0.0	7.57794484620182	5.680991855730076	9.297819382420242	0.0	0.0	0.0	5.419877944348693	3.552933017264412	6.689155607820158	12.474629721803282	0.0	0.0	0.0	0.0	0.0	15.713091519330245	27.61393509620695	0.0	0.0	0.0	0.0
3L_41329	0.0	0.0	0.0	0.0	0.0	0.0	0.0	0.0	0.0	0.0	0.0	0.0	0.0	0.0	0.0	0.0	0.0	0.0	0.0	0.0	0.0	0.0	0.0	0.0	0.0	0.0	0.0	0.0	0.0	0.0	0.0	0.0	0.0	0.0	0.0	0.0	0.0	0.0	0.0	0.0	0.0	0.0	0.0	0.0	0.0	0.0	0.0	0.0	0.0
3L_41330	11.188235346768169	12.795184916012408	3.1179845347967077	4.5852713747010405	9.48246597217086	10.205289605708431	14.59155324165947	0.0	0.0	0.0	3.925891727046882	8.65790371372122	0.0	0.0	0.0	8.989636746758338	4.1955882550380625	0.0	4.6979941444200986	4.169015211902705	0.0	0.0	14.960026808368042	2.899740879155039	2.4943876278373662	0.0	0.0	0.0	15.434226529171717	3.856881911532386	0.0	7.185167514995445	0.0	8.767889417040568	1.8398045391657594	2.412121586365531	9.08266863336718	12.703725409822182	0.0	0.0	0.0	0.0	0.0	10.667774218692216	18.74737536744856	0.0	0.0	0.0	5.27061442714746
3L_41331	0.0	8.891837026854237	10.834001430088188	0.0	4.9422815647461125	3.546012526643852	7.605148787130871	0.0	6.459603363127895	5.367562638114096	10.912976920963583	6.0166906005604845	0.0	0.0	0.0	0.0	11.662664428990118	14.37806941827769	6.529612281417148	2.897199537954618	5.752567131020276	4.860590960370144	7.797197998927105	0.0	1.7334402288141102	2.268275781506067	0.0	8.275217172730677	3.5752675149227198	8.040860436393578	2.193351381690736	7.489849381625552	5.251174162542744	2.03104121531007	5.114187010476412	10.057623477443432	4.73390633587602	2.9427595020968633	0.0	7.652268668092029	0.0	8.740807947841851	6.027702113372637	2.4711407823730562	0.0	0.0	0.0	15.247853864568562	0.0
3L_41332	0.0	0.0	38.69969040247678	7.113913676925878	29.423534119530164	15.833206667679992	0.0	0.0	9.61420132906719	0.0	12.181811094218999	13.432482967611596	0.0	0.0	0.0	0.0	0.0	0.0	0.0	25.87241793269032	8.561878407627606	0.0	23.210041592394536	26.993176125075582	23.219814241486066	10.128018149408524	0.0	36.949453148093404	7.981916170723609	0.0	0.0	0.0	0.0	9.068748367625293	17.12641578370479	0.0	0.0	0.0	0.0	0.0	0.0	0.0	26.914133149599518	0.0	0.0	0.0	0.0	0.0	0.0
3L_41333	6.740093242449917	15.4163255804632	3.7567151282918214	2.762290535508692	2.8562459959001445	0.0	13.185514920728686	0.0	0.0	9.306073981426938	0.0	7.8236303365960485	0.0	0.0	0.0	5.415598439874401	5.055069931837437	0.0	11.320791028952357	0.0	6.649053324410304	8.427105954845882	0.0	3.4937634575401177	3.005372102633457	3.9326494455947443	0.0	0.0	3.0993307615086674	9.293956697596954	3.8027483983774433	4.328537746364137	0.0	0.0	19.95025735831992	20.34377492112428	10.943286690309638	10.204086838819816	18.11613894353924	0.0	0.0	7.577238581480319	0.0	4.284368993850217	0.0	0.0	0.0	0.0	0.0
3L_41334	19.27116455647415	0.0	0.0	7.897896000505466	4.0832659594450025	0.0	6.283301497939077	0.0	0.0	0.0	6.762148199239935	3.7281993542758722	0.0	0.0	0.0	15.484190641355179	0.0	0.0	0.0	7.180915997644661	0.0	0.0	0.0	9.989311436762666	4.296455424274973	5.622083544161467	0.0	10.255358424776947	13.29233386798054	0.0	10.872756134952649	0.0	0.0	10.068161453037062	6.3379389022689825	0.0	11.733324989635562	7.293839623054369	0.0	9.483347242242623	0.0	0.0	0.0	12.24979787833501	0.0	0.0	0.0	0.0	9.078364441862155
3L_41335	5.423820007278766	0.0	12.092263974122556	2.22284264230194	2.2984495348972445	0.0	14.147353171695109	0.0	3.0040927759980196	0.0	11.419135959658476	0.0	0.0	0.0	0.0	4.35798587838256	8.13573001091815	6.686641894887327	18.21990606727427	4.042100906198603	16.051677841755605	0.0	3.626152391229933	5.622932342347737	2.418452794824511	3.164642086891578	0.0	5.772688831867551	2.494062261271478	3.7394696534558682	3.060109423392762	13.932869345562677	14.652615784969933	8.500974920140425	8.918983521286046	2.3386911187737027	2.2015428852848653	12.316995113026906	0.0	5.338127683743693	0.0	0.0	0.0	0.0	0.0	0.0	717.9781734635267	0.0	0.0
3L_41336	0.0	0.0	0.0	0.0	7.622096457630671	0.0	11.72882946281961	0.0	0.0	0.0	0.0	0.0	0.0	0.0	0.0	0.0	0.0	0.0	15.105169744345003	13.404376528936698	8.871736864284605	0.0	0.0	0.0	8.020050125313283	0.0	0.0	38.2866714525006	8.270785517854558	0.0	10.147905725955805	23.10202431488059	0.0	0.0	0.0	0.0	0.0	13.615167296368154	0.0	0.0	0.0	0.0	0.0	0.0	0.0	0.0	0.0	0.0	0.0
3L_41337	0.0	21.226803084254488	2.5863183757920596	11.410228128494381	3.932777042020739	0.0	6.051730189661224	0.0	5.14017250418924	6.406786067803017	3.256464489068863	1.7953982148355547	0.0	0.0	0.0	0.0	3.48017345184484	0.0	3.8969111134059586	6.916263073898542	6.866331971129362	11.603317388441356	0.0	4.810577497802168	4.138109401267296	13.537203619848247	0.0	4.93869840603509	4.267481471128887	0.0	0.0	2.979990851428086	18.80359023216166	0.0	9.15653089566133	6.00244899919167	3.766964288236806	10.537537342397957	0.0	0.0	0.0	10.433131452239733	21.58420899270094	2.949582781515555	0.0	0.0	0.0	0.0	13.115671478660802
3L_41338	3.8955736933466723	0.0	10.856348792774014	6.386087525161185	3.3016506932806124	14.213307635673127	2.5402786584077126	0.0	4.315285084993855	0.0	13.669358983612078	3.0145506329953418	0.0	0.0	0.0	15.650275194439018	0.0	9.605151434817522	0.0	0.0	3.8429553248757573	0.0	0.0	0.0	12.159110647906896	4.5459091363681825	0.0	4.146143257541834	14.33056896657968	2.6858154565456545	2.1978756213394384	12.508831234851804	5.262005792415977	0.0	5.1247360760920815	1.6797282334096604	4.743670994159593	5.897659101149571	0.0	7.668053050658226	0.0	13.138256500809318	6.040135492319363	4.952476039920919	0.0	0.0	0.0	10.186203805565743	0.0
3L_41339	0.0	0.0	5.815644082582146	2.138104442125789	6.632487249043264	0.0	3.402008545845467	0.0	2.8895721121616313	7.203209750264719	3.6612736106381965	8.074332303183105	0.0	0.0	0.0	0.0	0.0	12.863473523755621	8.762667531249864	0.0	2.5732938418505076	0.0	6.975835705117474	10.817154925997139	6.978772899098575	3.044001034960352	0.0	0.0	4.797969499307894	7.193830570902395	5.8869066366041976	3.350431703124948	7.047017702108468	2.725634868501746	3.4315912288528194	6.748609786384005	6.352849994388316	3.9491507351344093	0.0	5.134629998562304	0.0	5.865033841245265	24.267328895108516	6.6324872490432645	0.0	0.0	0.0	6.820817133892641	0.0
3L_41340	0.0	9.659334587758918	0.0	0.0	8.948123077495756	0.0	5.507724032182733	0.0	7.017163045186787	0.0	2.9637322161248374	8.170025418583082	0.0	0.0	0.0	13.572904140007221	6.334662767892888	0.0	3.546607386306407	6.294541751065981	4.1660660588098555	0.0	8.470211958584052	8.756283728110386	5.649185575746163	7.39218498203699	0.0	8.9894912846882	3.8838661868279454	2.9116353607632677	0.0	5.424223061409799	5.704428461903546	4.412700457950054	5.555617284636496	5.462872859282222	6.856683655243203	6.393526682104902	0.0	8.3127730745955	0.0	4.747634728378322	13.09596460946524	2.684436923248727	14.15275922193791	0.0	0.0	5.521323350780715	19.89444801660311
3L_41341	5.740346889162513	13.129648716248598	6.39897616381379	2.352564766108011	7.297751927518727	10.47205401485461	0.0	0.0	12.717630451094353	0.0	8.057027641647583	6.663164803386665	0.0	0.0	0.0	9.22462421187117	0.0	14.153730746503143	0.0	0.0	11.325621528873965	21.531383786150297	0.0	14.877697884540137	0.0	0.0	0.0	6.10957523178201	0.0	3.9577001013171227	0.0	3.686493241736265	7.753861422988649	5.998053631596547	5.663690082878665	0.0	0.0	4.3452661584153685	30.858006881335534	11.299307352459294	0.0	25.81327964171168	0.0	0.0	0.0	0.0	0.0	7.504972043979137	10.816774654133631
3L_41342	4.375750988263361	0.0	2.4389054192478414	3.5866256165409434	0.0	7.982636169803444	11.413596789583494	0.0	0.0	0.0	3.070855067310072	3.386131016858531	0.0	0.0	0.0	0.0	16.4090662059876	10.789104299350171	3.674798014727121	3.261027654166713	2.1583233798653465	5.470980279304485	2.9254547326836486	6.804581933290601	3.9022486707965465	10.212496521368372	0.0	4.6572063282119585	2.012123446187972	6.033750386160025	2.4687907813377192	5.620279316641478	0.0	6.858293482838035	0.0	5.660326095159893	1.7761288986473358	0.0	0.0	4.306617375995259	0.0	14.757707950862736	0.0	2.7814647638480787	0.0	0.0	0.0	11.441778510051604	12.368114670562898
3L_41343	6.463292698612137	0.0	0.0	5.297698891509484	4.108419548517559	0.0	0.0	90.06088115566124	5.369738729992354	8.923894351799548	4.535869428648279	8.75271990771132	0.0	0.0	0.0	0.0	2.423734761979551	3.9840669195752345	2.7139678698771816	7.225151619806742	3.187995793120751	8.081023574770075	4.32110288373122	5.025423618083886	1.4409740984905797	1.8855721674463508	0.0	10.31853311733204	0.0	2.2280686744239104	3.646578032940998	16.603097556895705	0.0	6.753455320996796	2.1256605490156066	2.786900231201243	3.935201399672434	0.0	0.0	0.0	0.0	3.633029176130708	30.064247296472562	8.216839097035118	0.0	0.0	0.0	0.0	3.0447628860454863
3L_41344	0.0	10.681638050558329	5.205893070956322	3.8278625521737664	0.0	0.0	0.0	0.0	5.173220101891744	19.343931228455695	6.554802408758789	5.420823986929309	0.0	0.0	0.0	3.7523508478061505	0.0	11.514780948564624	7.8439308761435464	0.0	6.910477527818127	0.0	3.122221223111431	2.420753018800052	2.082357228382529	8.174542838691746	0.0	4.970450670762317	4.294918295621803	3.2197906363336632	5.269683982321264	8.997450122635245	0.0	7.319583252207953	6.143600518519883	6.041040412143941	3.7911831486458465	3.5350953662676954	12.55228024722971	9.192562114142206	0.0	5.250104477079093	0.0	14.842732345163583	15.650627903191475	0.0	0.0	12.21135411705804	0.0
3L_41345	6.682852535507666	15.28540137171192	0.0	0.0	5.66397825938585	6.095728540140068	8.715690683623915	0.0	0.0	0.0	23.449770825389724	5.171458410743601	36.86010851615947	0.0	0.0	0.0	5.0121394016307494	0.0	11.224648429980363	19.92157870542609	3.2962928901269763	0.0	13.40367582405799	3.4640924302998624	8.93954631802436	7.79850229763374	0.0	0.0	9.219028443468456	4.607513564519934	3.7704532952065097	8.583554681749689	0.0	3.4914360311310406	15.385088771962215	8.644716003789842	16.27552510947325	15.176141890856224	17.962286383509184	6.57726843411024	0.0	7.512888359981549	0.0	12.74395108361816	0.0	0.0	0.0	17.474421815068194	6.296388643329732
3L_41346	25.435341771507968	0.0	7.088428141059721	0.0	8.084041697487075	0.0	4.146555870693803	0.0	3.521970049166702	8.779669796618949	0.0	2.4603605166265017	0.0	0.0	0.0	5.109261558426961	4.769126582157743	7.839355918517735	0.0	0.0	6.272945257574974	0.0	8.502533755059009	6.592272867358527	2.8353712564238878	3.7101965476621124	0.0	6.767845963825864	0.0	4.3841189674523005	7.175286876938449	0.0	8.589294303580019	9.966462852501333	14.639145073927683	0.0	2.5810681234215154	4.813442983564499	34.18277529952657	6.258370570638229	0.0	0.0	9.859453490493022	0.0	0.0	0.0	0.0	16.627177121004284	0.0
3L_41347	0.0	0.0	18.763486255746315	13.796681070401702	0.0	0.0	10.97617730477771	0.0	9.322861894853034	0.0	0.0	26.05087605839825	0.0	0.0	0.0	0.0	0.0	0.0	0.0	0.0	16.604855093580813	0.0	0.0	0.0	7.505394502298527	9.821108508517355	0.0	0.0	15.480079846251847	0.0	0.0	0.0	0.0	8.793937811030586	0.0	0.0	0.0	0.0	0.0	0.0	0.0	0.0	0.0	0.0	0.0	0.0	0.0	0.0	15.858818454589859
3L_41348	0.0	17.798328914898182	4.337171730314662	1.5945484302627433	4.946354314284428	14.195738652192691	10.148554541376672	0.0	12.929852961712118	10.743971691783386	0.0	3.0108243652166085	0.0	0.0	0.0	3.126185996812541	0.0	0.0	0.0	23.196696094575252	3.838205071074922	14.593789175202815	5.202415585604708	6.050386407927942	3.4697373842517294	9.08057993123731	0.0	4.141018234973798	8.945534398173965	2.6824955363274277	4.390317681192252	4.99734765773066	5.255501458927205	0.0	7.677602131302351	5.032955794542665	4.737807371175464	0.0	0.0	3.8292873083633165	0.0	0.0	0.0	2.473177157142214	0.0	0.0	0.0	0.0	7.331518049464286
3L_41349	0.0	0.0	13.850415512465373	10.184129053283362	10.530528000673952	0.0	0.0	0.0	13.763488218454086	68.62005077883757	17.43922430330299	19.229659827317654	0.0	0.0	0.0	0.0	37.27448933949605	0.0	0.0	0.0	0.0	0.0	0.0	0.0	0.0	0.0	0.0	26.44802962179318	0.0	0.0	0.0	0.0	33.56605800214823	0.0	0.0	0.0	10.086542534949869	0.0	0.0	0.0	0.0	0.0	0.0	15.79579200101093	0.0	0.0	0.0	0.0	0.0
3L_41350	0.0	0.0	0.0	0.0	0.0	0.0	0.0	0.0	0.0	0.0	0.0	0.0	0.0	0.0	0.0	0.0	0.0	0.0	0.0	0.0	0.0	0.0	0.0	0.0	0.0	0.0	0.0	0.0	0.0	0.0	0.0	0.0	0.0	0.0	0.0	0.0	0.0	0.0	0.0	0.0	0.0	0.0	0.0	0.0	0.0	0.0	0.0	0.0	0.0
3L_41351	0.0	0.0	0.0	7.495098205773425	7.75003351889497	11.121064463806217	7.950465420245701	0.0	3.3764528876775675	8.416920366674718	0.0	4.71741170715346	33.62384333978911	0.0	0.0	14.694486922396456	0.0	0.0	0.0	18.17249238913303	3.0068830560034976	0.0	4.075617374519892	3.1599500348700484	10.872889130508646	3.556902435944633	0.0	6.488219016321114	0.0	4.202980417473639	0.0	7.829930771667082	0.0	6.369785812767152	6.014699926620661	2.628574072165924	7.423278560260072	0.0	0.0	5.999793607099916	0.0	6.853267432313704	0.0	7.750033518894969	40.859353931895626	0.0	0.0	0.0	11.487149326048948
3L_41352	6.735285757968853	15.405329627838046	0.0	2.7603202854833655	5.708417461135667	0.0	4.3920367103996405	0.0	3.730474695444046	0.0	4.726751237699812	5.212033334080392	0.0	0.0	0.0	0.0	15.15439295542992	0.0	5.656358142497236	10.038941052342034	3.3221553878383863	0.0	0.0	6.982542944384744	6.006456941211803	3.929844417459513	0.0	0.0	3.097120111892756	0.0	7.600072048683022	4.325450344262593	9.097790328684969	17.594148045606847	2.2151141669841667	0.0	2.733870301912233	5.098404301421741	18.10321730377923	0.0	0.0	0.0	0.0	8.562626191703501	0.0	0.0	0.0	26.417287472922283	6.345789695452861
3L_41353	3.5579768774198692	0.0	3.96620790861857	7.290823361431195	3.015524220238208	3.245389761574196	2.3201339366918976	0.0	7.882630780727283	0.0	7.490849926814397	1.3766523614130952	39.24893242903793	0.0	0.0	8.576397981458971	0.0	0.0	8.96407021376917	2.651581641933597	7.019837006404548	0.0	2.3787231775174504	14.754371074645682	3.172966326894856	10.379882956439783	0.0	7.573663343090736	8.180411448518544	4.906116553629741	4.0148082186336085	4.569918148196048	0.0	3.717708449124461	3.5104635216033926	1.5341602252392674	4.332576672887284	8.079837412125036	9.563191657836654	17.508817440463016	0.0	0.0	0.0	0.0	0.0	0.0	0.0	0.0	0.0
3L_41354	16.337146423308536	0.0	9.105809506465125	6.6954481665184735	0.0	0.0	0.0	0.0	0.0	45.113528193699445	11.465233971029647	6.321168455346633	0.0	0.0	0.0	0.0	0.0	0.0	0.0	0.0	0.0	0.0	21.844745028136032	0.0	0.0	0.0	0.0	0.0	22.537175070278423	0.0	0.0	10.49183630217328	0.0	17.070585162588788	5.3729931870446395	0.0	13.262581879864882	0.0	0.0	0.0	0.0	0.0	0.0	0.0	0.0	0.0	0.0	0.0	15.392382617690156
3L_41355	0.0	0.0	11.343012704174228	5.560300345183445	0.0	0.0	0.0	0.0	18.786370413119798	0.0	9.52141556789531	10.498952204569983	0.0	0.0	0.0	16.35183925487939	35.614275015466774	0.0	11.3939857985361	25.27764970435261	0.0	8.481591553691867	0.0	0.0	3.0248033877797944	7.916152116779076	0.0	0.0	0.0	0.0	3.82733513371178	8.71304796358643	0.0	0.0	0.0	5.850087985323299	5.5070203495415955	0.0	0.0	6.676494466521386	0.0	15.25245869634185	0.0	8.624139310896773	22.733886221446237	0.0	0.0	0.0	6.391377265104103
3L_41356	0.0	0.0	6.538084341288003	2.4037074784147068	9.941864944735658	0.0	0.0	0.0	0.0	8.098018414893875	4.116090208233004	6.80801621215594	0.0	0.0	0.0	0.0	8.797705558390373	7.230710272670084	14.776796489033154	8.741984692784802	5.785915346272569	7.333152448906261	0.0	0.0	0.0	6.844275618979177	0.0	0.0	2.696995277561269	0.0	3.3090996932464587	3.766634399165314	0.0	3.064223050924323	9.64468963388758	2.5289821352701964	7.142023906734691	4.439728466207007	0.0	5.772472234408553	0.0	0.0	0.0	3.7281993542758722	0.0	0.0	0.0	7.668123610152596	16.577882893835238
3L_41357	17.106649696870168	0.0	4.767353165522502	0.0	7.2492765222030835	0.0	0.0	0.0	0.0	23.619220376773804	18.00789466101939	0.0	94.3538647342995	0.0	0.0	0.0	0.0	0.0	7.183164959946673	12.748727676977836	0.0	0.0	11.436832089006002	0.0	0.0	0.0	0.0	9.103488456776637	7.8662362262203676	11.794233091787438	0.0	16.479025496348246	0.0	8.93731723186261	8.439103429651633	0.0	13.887268707539675	6.474604013218551	0.0	16.83637735035828	0.0	9.615680482476384	0.0	10.873914783304627	0.0	0.0	0.0	22.365360529611735	0.0
3L_41358	0.0	0.0	10.589854918987612	0.0	0.0	0.0	0.0	0.0	21.046782788782906	52.46603480072089	0.0	7.351379008431297	0.0	0.0	0.0	15.266103449223415	0.0	0.0	0.0	14.159552671412005	0.0	0.0	12.702477491209887	0.0	0.0	0.0	0.0	40.443667027289365	0.0	13.099429912810196	0.0	0.0	0.0	0.0	6.248672157166603	8.192477339607679	7.712044594126662	0.0	0.0	0.0	0.0	0.0	0.0	0.0	0.0	0.0	0.0	0.0	0.0
3L_41359	3.2151415160614	7.353855001099401	7.168073401071626	9.22362386167305	8.174873626672325	2.932674302764016	6.289719579142283	0.0	7.1230854926967	0.0	4.512703599084191	3.732007525219974	0.0	0.0	0.0	5.166668991667712	0.0	11.891157853931395	8.100320853709015	2.39608364919706	7.929284735698702	0.0	4.299033921097251	1.6665858372535598	4.300844040642976	5.627826223981856	0.0	0.0	10.349042144404324	2.21668936556577	9.069885097253657	0.0	0.0	6.718963720787415	7.401814925019615	16.636000971542455	11.745309999839481	7.30128991888997	0.0	12.657378682189675	0.0	14.457897518085023	0.0	2.0437184066680807	10.77479387819311	0.0	0.0	0.0	6.058425027596126
3L_41360	0.0	0.0	4.9512303807496165	0.0	1.8822204328579974	4.051394368399772	0.0	123.78075951874041	4.920155713088008	12.265107853225906	0.0	3.437098181740691	0.0	223.9842315101017	0.0	10.706378289177852	3.331210242005762	5.475749547976875	3.7301101203109717	3.310111795715789	4.381619805973112	5.553328053969463	8.908463753242682	0.0	0.0	7.774659275557249	0.0	9.454610777310826	14.29686584107032	9.186853245531514	7.517851137526057	2.852437150826037	17.9987328892046	11.602537892728504	5.843066908959174	11.491047707765805	5.408588189013571	0.0	0.0	8.742878925115495	0.0	4.993279046403541	6.886777249944561	5.646661298573993	0.0	0.0	0.0	5.806998594706339	4.184758773765245
3L_41361	4.936158197946853	0.0	2.7512587008556415	4.045968677728884	2.09179332998228	13.507471657947596	3.2188371500158364	0.0	0.0	0.0	3.4641428307658835	9.549491289049541	0.0	0.0	0.0	0.0	3.7021186484601407	12.17087667433229	0.0	11.036013085768582	9.738968852586341	12.343309401713622	9.900362749291135	0.0	2.201006960684513	2.8801055270665117	0.0	0.0	4.539636588472183	10.209749085206482	8.35491454175661	3.1700373145092287	0.0	5.157761748027349	1.6234135191384218	2.1284167474046085	4.007199334324047	7.473040073803744	0.0	9.716341136850778	0.0	16.6477437312921	7.653574716875137	9.413069984920263	0.0	0.0	0.0	12.907139584261033	13.952112628894268
3L_41362	0.0	0.0	11.084999778300002	3.2602940524411776	0.0	3.6281653021136964	5.187561472603449	0.0	2.2030857299968627	10.983832896359846	2.7914512364174957	1.539020794941177	0.0	0.0	0.0	3.195978691770866	2.98321523778612	0.0	3.340444025181603	2.964320841487686	5.885840590247789	19.892797713123972	2.659280249844698	4.123641620904554	7.094399858112002	4.641652799728927	0.0	4.233467252014072	3.6580980597082076	5.48476551530469	8.976664711249871	7.6633715871813255	0.0	4.156191332761718	6.540838378500003	6.860423315560263	4.8435798188049075	12.043745291648325	21.382233074893406	0.0	0.0	4.471655961522295	0.0	7.585173917924372	13.33006302453798	0.0	0.0	0.0	7.495195579633455
3L_41363	0.0	0.0	5.10243130851851	3.751787726851845	3.8793995542957855	0.0	8.954389919506003	0.0	0.0	0.0	3.212266231340347	5.313090693926836	0.0	0.0	0.0	14.711106959309815	17.164694557693284	16.928904807075376	3.8440204148236194	0.0	0.0	11.445831742839632	6.120340584712858	4.745286092112172	6.122917570222211	2.6706940733292477	0.0	0.0	12.628683655473514	3.1558006139925676	10.329908882456225	8.818635069301243	6.182793039658908	4.782742716420901	0.0	3.9473206376975436	3.715837288687301	0.0	0.0	0.0	0.0	5.145764058484696	7.097086007456199	8.728648997165516	0.0	0.0	0.0	5.984333016163683	17.250212608870406
3L_41364	0.0	0.0	6.820506991019665	5.0150786698674015	1.7285531923352493	11.16189774585475	5.3197714626179655	0.0	2.2592334872624416	0.0	2.8625940541058905	1.578244219088706	0.0	0.0	0.0	0.0	0.0	5.028701312742477	13.702313806965227	0.0	8.047795859610225	5.099946195567637	0.0	4.228736590940566	5.456405592815733	9.519899565059589	0.0	4.341361233814863	5.626992306963684	0.0	9.205443639095979	10.478239970032234	11.019526601137215	10.655289658721728	2.6830151724508	5.2764508481015335	1.6556743685878836	9.263018786945937	0.0	8.02909744915574	0.0	0.0	12.649061281539643	7.778489365508623	0.0	0.0	0.0	5.3329067007972695	0.0
3L_41365	0.0	0.0	3.3185106524191945	2.4400813620729367	2.5230773267692954	0.0	3.8824939898993036	165.9255326209597	3.2976831797052664	0.0	4.178376566995672	9.214717193418295	0.0	0.0	0.0	0.0	4.46541801671138	0.0	15.000405010935294	0.0	0.0	7.4441207079061025	3.9805367674220133	3.0862311500716935	0.0	0.0	0.0	6.336854512157256	2.7378073120262565	12.314785624211854	3.3591743418201756	15.294530599385007	8.042308979077129	9.331776378287818	5.874382210804164	2.5672517262200607	0.0	4.506912251319849	0.0	17.579470928242944	0.0	0.0	27.69474482985272	15.138463960615772	0.0	0.0	0.0	15.568321579250542	11.219164127395851
3L_41366	4.877515822661329	11.156132302804204	16.311439756415833	11.993705703246937	6.200827438413382	4.449000220670412	0.0	0.0	8.104533351775649	0.0	3.4229882413507933	1.887208350821464	0.0	0.0	0.0	3.9190358544752253	3.6581368669959966	0.0	4.096184977159673	7.269935617450172	2.4058170732176745	0.0	3.2609149344686537	2.5282864690153435	6.524575902566333	0.0	0.0	0.0	8.971409910895957	3.362818526170799	8.255656776022931	0.0	0.0	0.0	11.228889687387712	8.412523218564084	1.97979657194264	18.4606478062843	0.0	14.401364097207287	0.0	0.0	7.562648984184989	6.200827438413382	32.6917041531541	0.0	0.0	6.376900316294257	9.190906149819122
3L_41367	0.0	0.0	0.0	0.0	0.0	0.0	0.0	0.0	0.0	0.0	0.0	0.0	0.0	0.0	0.0	0.0	0.0	0.0	0.0	0.0	19.65258166138995	49.81593013813957	0.0	0.0	0.0	0.0	0.0	0.0	36.64272064872272	0.0	44.959076001070024	0.0	0.0	0.0	13.103755536336712	0.0	16.172515456881644	0.0	0.0	0.0	0.0	0.0	0.0	25.326586330734823	0.0	0.0	0.0	104.18294525186226	0.0
3L_41368	3.7620998536543158	0.0	6.290626965820926	1.5418203347600312	9.565579219735701	3.431579453074867	2.453241222302907	0.0	0.0	0.0	0.0	0.0	0.0	0.0	0.0	9.068430375614385	0.0	0.0	6.318895709785758	2.803704254060465	1.855642172808533	18.81494094460411	7.5455752746589395	9.75052311556515	5.0325015726567415	6.585229330611438	0.0	4.004084165849166	0.0	0.0	2.1225699227596806	0.0	5.081713960484592	1.9654976541785498	4.9491475093415165	4.866527375838665	1.5270462801916138	0.0	20.223673832588428	3.7026614730668403	0.0	4.2293670329298525	0.0	7.174184414801776	0.0	0.0	0.0	4.918597216073976	3.5445406984162995
3L_41369	0.0	0.0	14.211947510540528	1.7416602341348684	3.6018007563061225	0.0	5.542426163798646	0.0	9.41516745816841	5.8676011017007825	2.9824055964244534	3.288600690540373	46.87968796879687	214.30714500021432	0.0	6.829210993937027	0.0	5.239173509900467	17.844766237131246	0.0	2.0961574499322313	15.940200867784535	11.364772840920455	2.2028634581519824	11.369558008432422	4.959173603310744	0.0	9.046130743727637	5.86250548632805	5.859960996099609	2.39768249600666	8.187598626448453	5.740369955362883	4.440503251114455	6.9882764673982924	7.329723200333063	5.174913811810464	6.433809928526806	0.0	12.54772317380437	0.0	0.0	0.0	0.0	0.0	0.0	0.0	0.0	4.003959114772687
3L_41370	5.901794145420208	0.0	6.578947368421053	2.418730650154799	0.0	0.0	3.848522167487685	0.0	0.0	0.0	4.14181577203446	9.134088417975887	0.0	0.0	0.0	4.742033383915023	4.426345609065156	14.551804423748544	4.956383822363204	0.0	8.733115975780159	0.0	0.0	3.0592266275085658	0.0	0.0	0.0	6.28140703517588	2.713851498046027	0.0	0.0	3.790175864160097	0.0	0.0	1.9409937888198758	5.08957654723127	2.395553852050594	4.467476769120801	0.0	5.808550185873606	0.0	13.26963906581741	0.0	3.751500600240096	19.77848101265823	0.0	0.0	0.0	16.681494661921707
3L_41371	4.832584765953087	11.053363427957493	2.693530140602274	0.0	0.0	0.0	0.0	0.0	8.029875419159497	0.0	6.7829122162283895	1.869823627016558	0.0	0.0	0.0	7.765868387168922	10.873315723394446	11.915500039916926	0.0	3.6014829466180993	11.918274958417138	6.042157340194002	3.2308757999648483	7.514988644852157	6.464472337445455	0.0	0.0	0.0	4.444383210720208	0.0	5.453071142402045	0.0	13.05537568149061	0.0	3.178700165928149	4.167514061192443	7.846235748783932	18.290590661702357	0.0	9.51246703930171	0.0	0.0	7.492982821587583	6.143706203054405	0.0	0.0	0.0	6.318157119931259	9.106240688868896
3L_41372	21.48059743556035	9.826329453243376	7.18356400555529	0.0	5.461693321550641	3.918682632947186	2.801472005450544	0.0	4.758985917208874	5.931669539571947	6.029941069385929	3.3245089783351722	47.391568092205034	0.0	0.0	3.451889633423128	3.2220896153340535	10.592760272064456	3.6079227096365454	0.0	2.119045429367342	10.742834797760763	11.488864992049706	2.2269165623356257	3.8312341362961546	5.01332290562169	0.0	0.0	3.9510121900579103	8.885919017288444	4.8477256652655125	2.7589997191338287	0.0	0.0	7.06458157896224	3.7048782873385044	6.975225046917108	9.756091215550429	0.0	8.456487986713165	0.0	0.0	13.322373460766277	0.0	43.19231522327547	0.0	0.0	5.616778440557634	12.143035240707341
3L_41373	0.0	24.487836891416034	0.0	0.0	0.0	0.0	20.94433832646359	0.0	0.0	0.0	0.0	0.0	0.0	0.0	0.0	0.0	16.05930379706179	0.0	0.0	15.957591105877022	0.0	26.771826400768887	0.0	0.0	0.0	6.24675949351274	0.0	11.394842694196607	0.0	0.0	12.08084014994739	13.751204949333687	0.0	0.0	10.563231503781637	13.849187883622504	8.691351844174491	0.0	0.0	0.0	0.0	24.07190760238986	0.0	0.0	0.0	0.0	0.0	0.0	10.087071602069061
3L_41374	5.319927116998497	0.0	14.825796886582655	4.360528496053722	4.508845791837862	0.0	0.0	0.0	8.839648771288822	0.0	0.0	4.116772244721526	0.0	0.0	0.0	8.549017931565112	3.9899453377488734	6.558559740281035	4.467726262411902	0.0	7.872104541548312	0.0	17.783468487693842	11.030450938622437	7.116382505559674	9.312070771737867	0.0	0.0	14.677732045770062	0.0	12.005972971553348	3.4164965536091016	0.0	2.7793797814017807	1.7496282040066486	4.587787310180301	8.63748994542186	4.027021313010299	0.0	10.471752447772136	0.0	5.9806823958613675	0.0	3.381634343878397	0.0	0.0	0.0	6.955312119631369	5.012280086211217
3L_41375	4.688615011257364	0.0	0.0	1.9215337836383704	7.947568302395436	0.0	6.1148316464551105	0.0	2.5968845695196383	6.473589696116753	3.2904196798684886	7.256475406534964	0.0	0.0	0.0	3.7672559157219645	7.032922516886047	0.0	0.0	0.0	2.312642429865649	17.58645795839982	0.0	2.4303687209601317	8.362515026394188	16.414027427839834	0.0	0.0	0.0	3.2325802714333003	13.226540481943392	6.0221264971759245	0.0	0.0	4.62600307166604	0.0	3.8062424660188188	17.745687265623836	0.0	0.0	0.0	0.0	7.269755925214566	2.9803381133982887	15.712795243422624	0.0	0.0	6.129929996199443	13.252428728438298
3L_41376	4.068449217006606	9.305589029827205	4.535250232431574	3.334742817964393	6.896338888851534	7.422028804151586	5.306019360603443	0.0	2.2533931594194536	0.0	2.8551939833068225	1.5741643115856763	0.0	0.0	0.0	3.2689588170030315	3.0513369127549543	0.0	0.0	6.064022126403934	0.0	5.0867623622314	2.7200048742487346	8.435609830269204	1.8141000929726296	2.3738224357079867	0.0	4.330138412874367	1.870815336869299	2.8050050265690074	4.590823357282893	10.451152749084283	21.98208020821426	4.251097899171184	12.042356983630423	7.0170809785179085	9.908365781855107	9.239073025325222	0.0	8.008341488494416	0.0	13.721298473917184	6.308181143206436	7.758381249957975	0.0	0.0	0.0	0.0	3.8331741288345156
3L_41377	7.452936568802156	0.0	2.0770157437793375	0.0	1.5791636307245867	3.3990783059265652	2.430006104175334	0.0	2.0639800801154506	0.0	7.845586308510422	1.4418450541398398	0.0	0.0	0.0	2.9941805107592883	0.0	0.0	6.259048236607045	2.7771498333432385	9.190335149466097	4.659185257592376	4.9827397893696235	3.8632696164275493	3.3232251900469407	8.697145814172433	0.0	19.830803583822824	3.427121070934209	0.0	4.20493331186014	2.3931655022321054	0.0	1.9468820489298184	2.4511365920377277	6.427247415603814	4.537749995991655	2.8208219536674353	0.0	11.002778568347793	0.0	0.0	5.777935451216313	4.73749089217376	0.0	0.0	0.0	19.48804895397897	14.043878694593388
3L_41378	25.729892732077197	0.0	0.0	10.544874769067242	0.0	0.0	11.18553218525031	0.0	0.0	23.683577925484357	0.0	3.318469906621575	0.0	0.0	0.0	13.782476683495071	19.2974195490579	0.0	0.0	12.783465354571783	0.0	32.169960334438905	0.0	4.445742601284019	3.8242745829150535	0.0	0.0	9.128293602435429	0.0	5.913184983348471	0.0	0.0	0.0	4.480834797446103	0.0	0.0	3.481277169192507	12.984491972013226	0.0	8.441126518980717	0.0	0.0	0.0	5.451771989449731	0.0	0.0	0.0	0.0	16.161302730290483
3L_41379	0.0	0.0	0.0	0.0	210.61056001347907	0.0	0.0	0.0	0.0	0.0	0.0	0.0	0.0	0.0	0.0	0.0	0.0	0.0	0.0	0.0	0.0	0.0	0.0	0.0	0.0	0.0	0.0	0.0	0.0	0.0	0.0	0.0	0.0	0.0	0.0	0.0	0.0	0.0	0.0	0.0	0.0	0.0	0.0	0.0	0.0	0.0	0.0	0.0	0.0
3L_41380	8.976112768699936	0.0	10.006003602161297	0.0	7.607605779954567	0.0	5.853265653973665	0.0	0.0	12.393355178687395	6.299339577238722	0.0	0.0	0.0	0.0	0.0	0.0	0.0	15.076452691599098	0.0	13.282305666585794	0.0	24.00430157084149	0.0	0.0	5.237302160910872	0.0	0.0	0.0	6.1886089987325725	10.128613129518627	11.529052058281666	0.0	0.0	0.0	0.0	10.930283735592065	20.383924421843957	0.0	0.0	0.0	10.090980278188145	0.0	5.705704334965925	30.08133994320643	0.0	0.0	11.735436323522508	8.457031514282235
3L_41381	0.0	0.0	3.7919005005308657	2.7881621327432837	0.0	12.41104384325348	4.436336792493008	0.0	0.0	0.0	9.548854805843135	10.529208550980847	0.0	0.0	0.0	0.0	5.102415687683177	0.0	5.713410746240005	0.0	0.0	0.0	0.0	7.052972051892946	6.067040800849385	7.938965235271234	0.0	0.0	6.256718151114759	4.690501921229587	0.0	4.369078805948239	9.189554784449802	3.554322126792622	4.47491363416686	2.9334735142543344	0.0	5.14982912866951	0.0	0.0	0.0	7.648206954361619	42.193914793608464	12.973489107458546	0.0	0.0	0.0	8.894581420998326	6.409796219758581
3L_41382	0.0	0.0	0.0	0.0	0.0	0.0	0.0	0.0	14.368476711572946	0.0	0.0	0.0	0.0	0.0	0.0	0.0	19.456464215671016	0.0	0.0	0.0	0.0	0.0	0.0	26.89430002205333	0.0	0.0	0.0	0.0	0.0	0.0	0.0	16.660113688615812	0.0	0.0	8.531840829977476	0.0	10.529907041980636	0.0	0.0	0.0	0.0	0.0	0.0	0.0	0.0	0.0	0.0	0.0	24.44175042039811
3L_41383	0.0	34.52961173178088	0.0	0.0	6.397443069953801	0.0	24.61085318936969	0.0	4.180755813759034	0.0	0.0	0.0	0.0	0.0	0.0	0.0	11.322386849727017	0.0	0.0	0.0	3.7231509622297505	0.0	0.0	0.0	6.731456939711388	0.0	0.0	16.067547971672912	0.0	5.204169997335465	4.2587134341541155	4.847547068470147	10.19592489273887	7.887128876080191	7.447458182522304	0.0	6.127715688698562	0.0	0.0	7.429001037088544	0.0	0.0	11.703667812455745	0.0	0.0	0.0	0.0	0.0	7.11174832376092
3L_41384	0.0	0.0	0.0	11.871070675606376	0.0	0.0	0.0	0.0	0.0	0.0	0.0	0.0	0.0	0.0	0.0	0.0	0.0	0.0	12.162905085553874	0.0	0.0	0.0	0.0	0.0	0.0	16.90074194257128	0.0	0.0	0.0	0.0	16.342486215112878	9.301045065423551	0.0	7.566563055196564	0.0	6.244879199056774	11.757319519266721	0.0	0.0	14.2541108855794	0.0	0.0	0.0	0.0	0.0	0.0	0.0	0.0	13.645394406479925
3L_41385	0.0	0.0	0.0	5.028110489711145	0.0	0.0	16.000785105189163	0.0	0.0	0.0	2.87003258347992	0.0	0.0	0.0	0.0	3.28594777577481	0.0	5.04176853139837	10.30343973466582	0.0	2.01717706961863	5.113198546010861	2.734140889186363	4.23972507926696	5.4705842128057265	9.54463728588694	0.0	4.352642380373065	5.64161420122171	0.0	2.3073410593879595	7.87910097356798	0.0	4.2731910887727675	4.034980591743354	0.0	0.0	9.287088996006862	0.0	0.0	0.0	4.59753627226242	19.022895322713907	2.5995673280139253	13.705313824275947	0.0	0.0	0.0	0.0
3L_41386	0.0	0.0	0.0	4.612597187422739	3.179658832146287	3.422035926586379	4.892837082225106	0.0	0.0	0.0	0.0	4.35475013967861	0.0	0.0	0.0	3.01440342243307	0.0	0.0	6.301322300978249	0.0	0.0	9.381307463439871	7.524590361300731	3.8893624187633735	3.3456704932772934	10.944858707346519	0.0	0.0	5.175402141684914	5.173155873394252	4.233333735500039	2.4093291150799185	5.067581263733145	1.9600314310640286	2.4676917458178793	4.852993132044119	4.568398287581585	8.519621967334064	10.083715001946157	7.384728086927111	0.0	12.652814365499317	0.0	4.769488248219431	0.0	0.0	0.0	0.0	0.0
3L_41387	0.0	0.0	3.47632621845234	0.0	2.643065152084612	11.378156442824196	4.067130427992269	0.0	0.0	0.0	8.754168078276269	2.4132333997294286	0.0	0.0	0.0	10.022791828618278	4.677776072988276	7.689196525098306	10.475844274479691	4.648149060562593	6.152789767172282	7.798134374332285	8.339671483660917	3.233000398952249	0.0	0.0	0.0	13.276421738812955	0.0	12.900429326287979	0.0	8.010939739308	0.0	6.517039778055694	2.051248389770014	2.68934031557795	5.06325781146757	18.884974453350807	0.0	0.0	0.0	7.011698317472872	0.0	11.893793184380753	0.0	0.0	0.0	0.0	0.0
3L_41388	5.634171021880867	12.88679721851369	3.1403090064062305	2.309050740004581	0.0	0.0	0.0	0.0	9.361799862194307	0.0	3.9540007370257375	0.0	0.0	0.0	0.0	0.0	0.0	0.0	4.731631333998285	0.0	0.0	0.0	0.0	0.0	2.512247205124985	3.2873758193784233	0.0	5.996569961981747	7.772367058843037	3.884496817820207	0.0	10.854918942701948	0.0	0.0	0.0	12.146960733248855	2.286924918425388	0.0	0.0	5.545155308709887	0.0	12.667913189324496	0.0	7.162769642463191	0.0	0.0	0.0	0.0	10.616703046569107
3L_41389	13.182229826904141	0.0	0.0	5.402469576892989	1.862075681831597	8.0160674055076	0.0	0.0	0.0	18.200758000901544	6.16743158236867	1.700156057324502	0.0	0.0	0.0	7.061194429282491	13.182229826904141	0.0	0.0	3.274684819772809	8.669449704512644	0.0	0.0	2.277693161476829	1.9592956332198574	5.12763319988668	0.0	4.6767106823087055	0.0	9.08852954862727	7.437390190032757	5.643817015035975	11.870732471676433	2.295671992549167	1.4451326487258267	3.7893543394928026	3.5671346331139606	6.652361871189652	0.0	4.324653465517808	0.0	0.0	0.0	5.586227045494792	0.0	0.0	0.0	5.744848307280446	8.27994151049317
3L_41390	0.0	0.0	6.813149378300119	2.504834330257397	5.180065553729583	0.0	0.0	0.0	6.770389026553466	8.438711746264815	4.289259051945072	7.094437606194863	33.7108953613808	0.0	0.0	0.0	9.167835565701294	7.534914911973357	10.265649340816992	0.0	0.0	0.0	0.0	0.0	5.450519502640096	17.830556224201416	0.0	6.505016994356898	2.810461098300092	4.2138619201726	3.4483174796937206	11.77530365564302	16.511458952513046	3.1931385838111064	12.060543930531265	10.541517767728196	0.0	4.626513158960052	16.427644440063737	0.0	0.0	20.613031558551317	0.0	0.0	0.0	0.0	0.0	0.0	5.758444759239425
3L_41391	0.0	0.0	0.0	0.0	6.355109539845583	0.0	6.519465821048486	0.0	2.7687271164703824	0.0	7.016310466125078	1.934163772996482	0.0	0.0	0.0	8.033089903932279	7.4983091312908945	0.0	12.594305107116664	3.725409040599135	2.465675941635478	18.750199220866723	6.684098796327489	2.5911924849199077	2.228971051238472	2.9166976565792684	0.0	10.640816576264063	0.0	6.892976883712723	0.0	9.630939199559803	13.504607772171866	13.058229518232292	9.864235242282057	2.155458569499744	4.058111342806724	0.0	13.436056463683684	0.0	0.0	5.6197518542371245	0.0	3.177554769922792	0.0	0.0	0.0	13.071126535040424	9.419584068845857
3L_41392	5.340990176850867	0.0	2.9768992617289833	2.1888965159771936	4.526697556850795	9.74351179549538	3.4828254909390814	0.0	2.958215793559136	7.3743267239701025	0.0	2.066535841171015	0.0	0.0	0.0	8.582865853239861	0.0	0.0	0.0	7.9607439792893295	0.0	6.677814164445182	0.0	2.7685308846231367	0.0	3.1163132767410846	0.0	0.0	0.0	0.0	6.026753966206786	3.4300234064797257	0.0	5.58076822623095	10.539332789972176	9.211903252907277	2.1679220380548365	4.042965401919277	14.355605576865656	0.0	0.0	0.0	0.0	3.395023167638096	0.0	0.0	0.0	13.965700240210046	5.032125086552552
3L_41393	0.0	0.0	0.0	0.0	14.903540559613045	0.0	0.0	0.0	9.739526113617416	8.092991711967187	0.0	2.2679300851585067	32.32981584936892	0.0	0.0	4.709654509164517	0.0	0.0	0.0	0.0	5.7823238407814	0.0	3.9187655574992633	6.076676106782998	5.227220752066386	0.0	0.0	6.238517229224958	0.0	8.08245396234223	0.0	0.0	15.83501184458886	6.124641976397467	1.9277405723847307	5.054824627914359	7.137590620634917	4.43697258261532	0.0	11.537778146986678	0.0	0.0	0.0	3.7258851399032613	0.0	0.0	0.0	0.0	16.56759246373354
3L_41394	10.342684154077036	0.0	0.0	0.0	13.148742520009097	9.43402456431316	6.744398102935701	0.0	0.0	28.560371627555615	7.258384704551079	12.0053736052257	0.0	0.0	0.0	8.310244703465537	7.7570131155577755	0.0	0.0	7.707883546212231	0.0	0.0	0.0	5.361185765622897	13.835245287369574	12.069314070708076	0.0	0.0	4.755928145535206	0.0	0.0	0.0	0.0	0.0	3.4015225214806146	0.0	0.0	15.658188018824273	0.0	10.179277434170611	0.0	0.0	0.0	0.0	0.0	0.0	0.0	0.0	0.0
3L_41395	7.95524063409632	9.097839990829376	4.433999911320002	6.520588104882355	5.056782611949582	0.0	7.781342208905175	0.0	2.2030857299968627	5.491916448179923	0.0	4.617062384823531	0.0	0.0	0.0	3.195978691770866	2.98321523778612	0.0	6.680888050363206	8.892962524463057	7.84778745366372	0.0	7.977840749534094	6.1854624313568305	5.3207998935840015	9.283305599457854	0.0	0.0	5.487147089562312	8.227148272957034	8.976664711249871	5.108914391454216	0.0	2.078095666380859	7.849006054200003	1.7151058288900658	0.0	9.032808968736243	10.691116537446703	0.0	0.0	4.471655961522295	0.0	10.113565223899164	0.0	0.0	0.0	5.200370266362965	0.0
3L_41396	0.0	11.296167436312206	2.752697643690817	4.048084770133554	2.092887364150681	0.0	3.220520642249108	0.0	5.470842597293464	0.0	10.397863862848016	1.9108971585723609	0.0	0.0	0.0	0.0	3.7040549029833936	0.0	8.295203049980257	7.361190039426534	4.872031227771357	0.0	3.3018469210937824	5.120044564867892	11.010790574763268	17.28967115045472	0.0	5.256407560816635	9.084021750781679	0.0	0.0	3.17169528381598	6.6710784732302955	5.160459322163346	1.6242625847865069	6.388589808240088	0.0	7.476948567566193	0.0	0.0	0.0	0.0	0.0	3.1393310462260215	0.0	0.0	0.0	0.0	0.0
3L_41397	0.0	0.0	0.0	203.68258106566725	0.0	0.0	0.0	0.0	0.0	0.0	0.0	0.0	0.0	0.0	0.0	0.0	0.0	0.0	0.0	0.0	0.0	0.0	0.0	0.0	0.0	0.0	0.0	0.0	0.0	0.0	0.0	0.0	0.0	0.0	0.0	0.0	0.0	0.0	0.0	0.0	0.0	0.0	0.0	0.0	0.0	0.0	0.0	0.0	0.0
3L_41398	0.0	0.0	0.0	9.170542749402081	0.0	0.0	0.0	0.0	0.0	0.0	0.0	0.0	0.0	0.0	0.0	0.0	16.78235302015225	0.0	18.791976577680394	33.35212169522164	11.03711339751047	0.0	0.0	0.0	0.0	0.0	0.0	0.0	0.0	0.0	0.0	0.0	0.0	11.69051922272076	0.0	28.94545903638637	0.0	0.0	0.0	0.0	0.0	0.0	0.0	0.0	0.0	0.0	0.0	29.255163536364172	0.0
3L_41399	4.215567246728719	0.0	2.3496240601503757	1.7276647501105704	7.145715429028754	0.0	5.4978888106966926	0.0	2.3348774656306035	0.0	8.875319511502415	6.524348869982775	0.0	0.0	0.0	3.3871667027964447	9.48502630513962	15.59121902544487	7.08054831766172	6.283301497939076	2.0793133275667044	0.0	5.636724386724387	2.185161876791833	3.7593984962406015	2.459661550570641	0.0	0.0	7.753861422988648	0.0	7.135246213562676	5.414536948800138	0.0	8.809641271407427	1.38642413487134	5.453117729176362	5.133329682965559	15.95527417543143	0.0	4.148964418481147	0.0	0.0	0.0	5.359286571771565	14.12748643761302	0.0	558.0357142857142	0.0	0.0
3L_41400	0.0	0.0	3.3247996808192304	2.444705647661199	2.5278589009830084	5.441101975500894	0.0	0.0	0.0	8.236140017674757	12.558885474267472	0.0	0.0	0.0	0.0	0.0	4.473880590337491	7.3540388749203	0.0	0.0	2.9423006024948943	7.45822832769367	7.9761608504501735	0.0	2.6598397446553843	3.4805065529237127	0.0	19.04659113635137	2.742995828726243	8.225415877026743	3.3655404334344903	11.492636859108318	0.0	0.0	3.9236766419605824	2.5721170169204144	2.4212799515356607	0.0	0.0	0.0	0.0	20.11821462916095	0.0	0.0	0.0	0.0	0.0	23.396738494653846	22.480851934364903
3L_41401	16.932822413638373	0.0	9.43782049265423	4.626382594438347	4.783742546630127	0.0	7.361190039426534	0.0	3.1261957698819796	0.0	3.9610909953706726	13.103294801639048	0.0	0.0	0.0	0.0	0.0	6.958424111774558	0.0	12.619182924731202	2.7840178444407755	7.057008632838659	7.547078676785789	5.851479502706162	2.516752131374461	9.879812085974125	0.0	0.0	5.190869571875246	3.8914624427176725	0.0	0.0	0.0	2.9488338983790556	5.568900290696595	0.0	0.0	8.545084077218506	0.0	5.555098802987309	0.0	0.0	0.0	3.587806909972596	18.915463012703622	0.0	0.0	7.37936581730166	0.0
3L_41402	4.057959017048703	18.56319049267636	2.2617782100287247	4.9892166397692455	3.4392785906799332	3.701445821752435	5.292338176175587	0.0	8.990331797185307	11.205680831954567	2.8478320735948155	7.85052721785637	22.382180203409256	0.0	0.0	3.260530044806204	3.043469262786527	0.0	6.815826485415665	0.0	2.0015736371935615	0.0	0.0	6.310394418582344	1.8094225680229796	4.735403414936173	0.0	4.31897346638651	0.0	0.0	2.2894931268271588	2.606051303247166	5.481350253896144	2.120068376445277	4.0037688811067484	6.998987946342959	13.177090376556771	3.071750249502914	10.907052281864408	7.987692563298469	0.0	4.5619730350897845	0.0	7.73837682902985	13.599299364096762	0.0	0.0	5.305405677845157	11.469871705661681
3L_41403	14.427609828376367	0.0	0.0	5.912863315886444	6.113981115746528	0.0	4.704075987761876	0.0	0.0	0.0	5.062570844350753	8.373495875913724	0.0	0.0	0.0	0.0	0.0	0.0	6.0582231594966585	0.0	7.116366468677491	0.0	14.468597356297892	11.217943324706736	3.216597643842226	4.2090465036502955	0.0	7.677808446357072	6.634319934107934	0.0	12.21004699647089	0.0	29.232472209663086	15.07532196176672	0.0	3.1105127866959634	0.0	10.921257189600123	0.0	0.0	0.0	8.109787053211557	0.0	0.0	0.0	0.0	0.0	0.0	0.0
3L_41404	0.0	0.0	0.0	2.8497562888421784	5.893373549714436	0.0	9.06868257434506	0.0	7.702688546410239	0.0	9.759801524676194	0.0	0.0	0.0	0.0	0.0	0.0	8.572491560382058	0.0	5.182104328197178	3.4297951794914714	0.0	4.648844855030422	0.0	3.1005348422602896	4.057173691662913	0.0	0.0	3.197468628036556	4.794121256750123	11.76947829041266	0.0	0.0	0.0	0.0	2.998277789237862	11.289797240886452	0.0	0.0	13.687305298082135	0.0	0.0	0.0	26.520180973714965	0.0	0.0	0.0	9.091074383170604	0.0
3L_41405	4.688615011257364	0.0	2.6132859457481836	5.764601350915111	1.986892075598859	8.553390692371316	3.0574158232275552	0.0	0.0	0.0	16.452098399342443	7.256475406534964	0.0	0.0	0.0	0.0	17.58230629221512	11.560519899700928	3.9375442481534884	0.0	6.937927289596948	0.0	3.134623293511079	0.0	2.090628756598547	0.0	0.0	0.0	2.155989273522166	9.6977408142999	0.0	3.0110632485879623	6.333218490971364	9.798210748735173	1.5420010238886797	2.021678866824735	3.8062424660188188	7.098274906249533	12.602140347516622	4.614538380038614	0.0	0.0	0.0	11.921352453593155	0.0	0.0	0.0	6.129929996199443	4.417476242812766
3L_41406	0.0	0.0	0.0	0.0	0.0	0.0	0.0	0.0	0.0	0.0	0.0	0.0	0.0	0.0	0.0	0.0	0.0	0.0	0.0	0.0	0.0	0.0	0.0	0.0	0.0	0.0	0.0	0.0	0.0	0.0	0.0	0.0	0.0	48.84553576225901	0.0	0.0	0.0	0.0	0.0	0.0	0.0	0.0	0.0	0.0	0.0	0.0	0.0	0.0	0.0
3L_41407	0.0	0.0	0.0	6.6954481665184735	0.0	0.0	0.0	0.0	13.572990111624271	0.0	0.0	9.48175268301995	0.0	0.0	0.0	0.0	6.1264299087406995	0.0	0.0	0.0	0.0	0.0	16.383558771102024	12.702671117682627	3.6423238025860503	4.766126187956952	0.0	8.693988976021979	0.0	0.0	4.608694209452247	0.0	11.033825294823812	0.0	13.432482967611598	14.088793210328776	9.94693640989866	6.183358849994187	0.0	24.118547484596288	0.0	0.0	0.0	0.0	0.0	0.0	0.0	0.0	0.0
3L_41408	0.0	0.0	2.403268445085316	3.5342183015960527	3.6544298084530613	0.0	0.0	0.0	2.3881851703253663	5.95333773880326	6.051968251374553	3.3366533033701864	0.0	0.0	0.0	10.393497827758955	3.2338598057097028	15.94718293013539	3.621102335973117	0.0	2.126786234588775	5.391039014949351	0.0	6.7051542520735685	1.922614756068253	0.0	0.0	4.5891558247860305	1.9827225556500652	5.9455859969558595	7.298151378255888	2.769078256920619	5.824247507222067	2.252693658442082	0.0	13.014442312554849	5.250528990795822	9.791729904922303	0.0	8.487379267029926	0.0	0.0	6.685519832594583	2.7408223563397964	14.45003179006994	0.0	0.0	0.0	0.0
3L_41409	0.0	0.0	0.0	0.0	0.0	0.0	0.0	0.0	0.0	0.0	0.0	13.334435646680125	0.0	0.0	0.0	0.0	0.0	0.0	0.0	25.68356816675827	0.0	0.0	0.0	0.0	0.0	20.108182019263637	0.0	0.0	0.0	0.0	0.0	0.0	0.0	0.0	11.334270299678106	14.860077510164292	0.0	0.0	0.0	0.0	0.0	0.0	0.0	21.906572848117346	0.0	0.0	0.0	0.0	0.0
3L_41410	0.0	0.0	0.0	0.0	0.0	0.0	6.3350159135599755	0.0	5.380787575115796	0.0	0.0	3.758884122623822	0.0	0.0	0.0	0.0	0.0	0.0	0.0	0.0	0.0	0.0	0.0	5.035763995898874	8.663634394628547	0.0	0.0	0.0	4.467245264273296	6.6979595336076825	16.44336575965061	0.0	0.0	10.151026979399507	0.0	4.188951890725326	15.77319408757593	0.0	0.0	0.0	0.0	0.0	0.0	0.0	130.22868156482787	0.0	0.0	0.0	9.15308349076637
3L_41411	0.0	0.0	2.928858038250886	8.614288347796723	4.453645676411911	9.58627092623029	6.853239252064881	0.0	2.9104760840359227	0.0	7.375520573461476	2.0331860696663075	0.0	0.0	0.0	0.0	7.882195853649693	6.478265742347711	0.0	3.9161367154656466	2.5919097683636156	0.0	0.0	5.447704623276245	4.686172861201418	9.198066566407741	0.0	0.0	4.832679351000159	3.6229363754405495	11.858988327494265	3.3746696620234586	0.0	2.7453528725587977	1.7282081592163614	0.0	0.0	0.0	0.0	0.0	0.0	5.90746313447631	8.14762851050759	0.0	0.0	0.0	0.0	6.870160830465042	4.9509166127016755
3L_41412	0.0	0.0	0.0	0.0	0.0	0.0	0.0	0.0	0.0	0.0	0.0	0.0	0.0	0.0	0.0	0.0	0.0	0.0	0.0	0.0	0.0	0.0	0.0	0.0	0.0	0.0	0.0	0.0	0.0	0.0	0.0	0.0	0.0	0.0	0.0	55.77618133952077	0.0	0.0	0.0	0.0	0.0	0.0	0.0	0.0	0.0	0.0	0.0	169.11889058007776	0.0
3L_41413	0.0	13.925385002081844	6.786792901014626	0.0	0.0	5.553361977574413	7.940213369413663	0.0	0.0	0.0	8.54533234720198	2.355664324429629	0.0	0.0	0.0	0.0	4.56618502547018	0.0	5.1129684821283865	0.0	6.006011416827103	0.0	0.0	0.0	5.4294343208117	7.104631687012556	0.0	0.0	2.799588908364696	0.0	10.304933280709474	7.819834149137531	8.223792418321294	3.1807860167557447	10.011573378825922	7.875553651421694	4.942470874636944	4.6086156225617545	0.0	0.0	0.0	0.0	9.439902278131617	0.0	0.0	0.0	0.0	31.839275338093305	5.736168377192077
3L_41414	6.498878618494378	0.0	0.0	5.326867226768999	0.0	0.0	0.0	0.0	10.798607411588202	17.946055950418636	9.121686490371832	2.514546020089714	0.0	0.0	0.0	5.221784868729549	4.8741589638707845	16.02401037714912	0.0	4.843288147069351	0.0	0.0	0.0	0.0	0.0	3.7919076897991997	0.0	0.0	2.9884118354257696	0.0	3.6666555444781816	4.173627930251999	8.778459766563198	3.3953194163717546	2.137364117076257	2.802244485743301	5.275824037551205	0.0	0.0	19.188603504606544	0.0	0.0	10.076592177138428	4.131039890147387	0.0	0.0	0.0	0.0	6.12305378735369
3L_41415	0.0	0.0	0.0	0.0	0.0	0.0	0.0	0.0	0.0	0.0	0.0	0.0	0.0	0.0	0.0	0.0	0.0	0.0	0.0	0.0	0.0	0.0	0.0	0.0	0.0	0.0	0.0	0.0	0.0	0.0	0.0	0.0	0.0	22.424541418127998	7.058159232072275	0.0	0.0	0.0	0.0	0.0	0.0	24.12661648330438	0.0	0.0	0.0	0.0	0.0	0.0	0.0
3L_41416	12.02147757182983	27.496208960189612	3.350195986465208	0.0	2.547167816840294	10.965327087483024	0.0	0.0	9.987508955466362	8.299051335441845	4.218271951149036	0.0	0.0	0.0	0.0	0.0	9.016108178872374	7.410212309992892	10.095753170949873	8.959004045438276	5.929550418522492	0.0	0.0	0.0	2.6801567891721665	0.0	0.0	0.0	0.0	12.432367918523232	3.3912479351539133	0.0	8.119097416178437	3.140292241876613	5.93047115616512	0.0	4.879549539504711	4.5499445134266585	0.0	5.91577358204823	0.0	0.0	9.3197252917773	0.0	0.0	0.0	0.0	7.858484412696167	0.0
3L_41417	0.0	0.0	8.153614089445147	2.997652238766598	3.099613199268864	0.0	4.7696634143921735	0.0	4.051220389630172	20.198001003840652	0.0	2.830081616723745	0.0	0.0	0.0	0.0	0.0	0.0	0.0	10.902087804324967	0.0	0.0	0.0	7.5829010131893195	0.0	0.0	0.0	0.0	6.726820134583491	5.042925380841726	0.0	4.697351961778587	0.0	3.8213780882944697	4.811138748430366	6.3077633428118	11.875712357183426	0.0	0.0	7.198822848487815	0.0	8.222859219716444	0.0	0.0	24.51244742080028	0.0	0.0	0.0	0.0
3L_41418	5.389766342849504	0.0	18.02451333813987	0.0	0.0	0.0	0.0	0.0	0.0	0.0	0.0	10.427041573031833	29.727929984779298	0.0	0.0	12.99187228469869	4.042324757137128	0.0	4.526377919966396	12.050167256321519	0.0	0.0	3.603385452700521	16.76288563018392	2.403268445085316	0.0	0.0	5.736444780982538	4.956806389125163	0.0	3.04089640760662	3.4613478211507736	0.0	2.8158670730526025	7.090388269661647	6.972022667440096	0.0	4.079887460384293	0.0	0.0	0.0	0.0	8.35689979074323	6.85205589084949	0.0	0.0	0.0	0.0	0.0
3L_41419	0.0	0.0	0.0	0.0	6.995805315133047	15.058154593038315	10.765096971993524	0.0	0.0	22.79337351045304	28.963746657583638	3.1937372090824776	45.527389277389275	0.0	0.0	0.0	6.190693159531686	0.0	0.0	0.0	4.071382739291449	0.0	0.0	4.27863863987212	3.6805299963194704	0.0	0.0	0.0	11.386789502291021	0.0	0.0	5.300945264559576	0.0	0.0	8.144029883160318	10.677433315869798	10.051274903708787	0.0	0.0	24.37153924142772	0.0	0.0	0.0	0.0	0.0	0.0	0.0	0.0	0.0
3L_41420	0.0	0.0	0.0	0.0	10.815136865557035	0.0	0.0	0.0	0.0	0.0	8.955277344939374	0.0	0.0	0.0	0.0	0.0	0.0	0.0	0.0	19.01972345322099	0.0	15.954561409106864	0.0	13.22908811895596	11.379800853485065	0.0	0.0	0.0	5.86778702280222	0.0	7.19952771098216	8.194974841427237	0.0	6.666755556740757	12.59022998153433	5.502244915925698	10.359151792651218	0.0	0.0	12.559027428915906	0.0	0.0	0.0	0.0	0.0	0.0	0.0	16.68335001668335	0.0
3L_41421	0.0	0.0	0.0	0.0	0.0	0.0	0.0	0.0	0.0	0.0	0.0	0.0	0.0	0.0	0.0	0.0	0.0	0.0	0.0	0.0	0.0	0.0	0.0	0.0	0.0	0.0	0.0	0.0	0.0	0.0	0.0	0.0	0.0	0.0	0.0	0.0	0.0	0.0	0.0	0.0	0.0	0.0	0.0	0.0	0.0	0.0	0.0	0.0	0.0
3L_41422	0.0	0.0	0.0	0.0	0.0	0.0	0.0	0.0	0.0	0.0	0.0	0.0	0.0	0.0	0.0	0.0	0.0	0.0	0.0	0.0	0.0	0.0	0.0	0.0	0.0	0.0	0.0	0.0	0.0	0.0	0.0	0.0	0.0	0.0	0.0	0.0	0.0	0.0	0.0	0.0	0.0	0.0	0.0	0.0	0.0	0.0	0.0	0.0	0.0
3L_41423	0.0	0.0	0.0	0.0	11.125859055392315	0.0	5.706798394791747	0.0	0.0	24.16646830023937	6.141710134620144	0.0	0.0	0.0	0.0	14.06349103663399	13.127252964790081	10.789104299350171	0.0	6.522055308333426	8.633293519461386	21.88392111721794	11.701818930734595	4.536387955527068	3.9022486707965465	0.0	0.0	9.314412656423917	0.0	6.033750386160025	9.875163125350877	11.240558633282957	0.0	0.0	2.878211364329751	3.7735507301065954	7.104515594589343	0.0	23.522438053659386	0.0	0.0	0.0	0.0	11.125859055392315	0.0	0.0	0.0	0.0	8.245409780375265
3L_41424	0.0	0.0	0.0	13.437392500859993	0.0	0.0	0.0	0.0	0.0	45.270172388816455	0.0	0.0	0.0	0.0	0.0	0.0	0.0	0.0	0.0	0.0	0.0	0.0	0.0	0.0	0.0	0.0	0.0	0.0	0.0	22.605613425925924	0.0	0.0	0.0	0.0	0.0	0.0	0.0	0.0	0.0	0.0	0.0	0.0	0.0	0.0	0.0	0.0	0.0	0.0	0.0
3L_41425	0.0	0.0	0.0	0.0	0.0	0.0	0.0	0.0	0.0	0.0	0.0	0.0	0.0	0.0	0.0	0.0	0.0	0.0	0.0	0.0	0.0	0.0	0.0	0.0	0.0	0.0	0.0	0.0	0.0	0.0	0.0	0.0	0.0	0.0	0.0	0.0	0.0	0.0	0.0	0.0	0.0	0.0	0.0	0.0	0.0	0.0	0.0	0.0	0.0
3L_41426	0.0	0.0	0.0	0.0	0.0	0.0	0.0	0.0	0.0	0.0	0.0	0.0	0.0	0.0	0.0	0.0	0.0	0.0	0.0	0.0	0.0	0.0	0.0	0.0	0.0	0.0	0.0	0.0	0.0	0.0	0.0	0.0	0.0	0.0	0.0	0.0	0.0	0.0	0.0	0.0	0.0	0.0	0.0	0.0	0.0	0.0	0.0	0.0	0.0
3L_41427	0.0	0.0	0.0	0.0	0.0	0.0	0.0	0.0	0.0	0.0	0.0	0.0	0.0	0.0	0.0	0.0	0.0	0.0	0.0	0.0	0.0	0.0	0.0	0.0	0.0	0.0	0.0	0.0	0.0	0.0	0.0	0.0	0.0	0.0	0.0	0.0	0.0	0.0	0.0	0.0	0.0	0.0	0.0	0.0	0.0	0.0	0.0	0.0	0.0
3L_41428	0.0	0.0	0.0	0.0	0.0	0.0	0.0	0.0	0.0	0.0	0.0	0.0	0.0	0.0	0.0	0.0	0.0	0.0	0.0	0.0	0.0	0.0	0.0	0.0	0.0	0.0	0.0	0.0	0.0	0.0	0.0	0.0	0.0	0.0	0.0	0.0	0.0	0.0	0.0	0.0	0.0	0.0	0.0	0.0	0.0	0.0	0.0	0.0	0.0
3L_41429	0.0	0.0	0.0	0.0	0.0	0.0	0.0	0.0	0.0	0.0	0.0	0.0	0.0	0.0	0.0	0.0	0.0	0.0	0.0	0.0	0.0	0.0	0.0	0.0	0.0	0.0	0.0	0.0	0.0	0.0	0.0	0.0	0.0	0.0	0.0	0.0	0.0	0.0	0.0	0.0	0.0	0.0	0.0	0.0	0.0	0.0	0.0	0.0	0.0
3L_41430	0.0	0.0	0.0	0.0	0.0	0.0	14.3534626293247	0.0	0.0	0.0	0.0	8.516632557553274	0.0	0.0	0.0	5.8953017981849545	16.508515092084497	0.0	12.32356505948893	0.0	7.238013758740354	0.0	0.0	0.0	3.27158221895064	4.280996016533207	0.0	0.0	3.373863556234377	5.058598808598809	4.139588582849105	0.0	0.0	3.8332549432697434	0.0	6.327367890885807	0.0	16.66191802003096	0.0	7.221196812274879	0.0	16.49683178345599	0.0	4.663870210088698	0.0	0.0	0.0	0.0	6.912818300718657
3L_41431	0.0	0.0	0.0	13.163160000842442	0.0	9.765605926550924	6.9814461088211965	0.0	5.929847531760264	0.0	7.513497999155483	0.0	0.0	0.0	0.0	8.602328134086209	0.0	13.198915577096185	0.0	0.0	0.0	13.385913200384444	0.0	5.549617464868146	4.7738393603055265	6.24675949351274	0.0	0.0	9.84617323554114	0.0	6.040420074973695	0.0	0.0	5.5934230294650344	14.084308671708849	0.0	4.345675922087246	0.0	0.0	0.0	0.0	0.0	0.0	0.0	35.87933063520767	0.0	0.0	13.997368494722993	10.087071602069061
3L_41432	0.0	0.0	0.0	0.0	0.0	5.179353233444327	3.702727280805951	0.0	3.144994301270326	15.679867285603294	0.0	8.78805861019929	31.318901583483665	0.0	0.0	0.0	0.0	7.000266710161657	9.537238864439118	4.231688320921086	11.203035126276411	0.0	3.796230494967717	0.0	5.063771877076937	3.31307388651728	0.0	0.0	7.833125189790096	0.0	3.203638307953577	3.646591330520839	0.0	5.933131824399471	1.867462454667349	4.89676637135901	2.304802262947054	4.298233812744005	0.0	0.0	0.0	0.0	8.804142172809463	0.0	0.0	0.0	0.0	0.0	16.04954387196316
3L_41433	0.0	0.0	7.392075694855115	5.435349775628762	0.0	0.0	0.0	0.0	7.345681914343472	0.0	18.61490234622229	0.0	0.0	0.0	0.0	0.0	0.0	0.0	0.0	9.883845052937874	0.0	0.0	0.0	0.0	0.0	7.738261057975052	0.0	0.0	6.098542692238262	0.0	0.0	0.0	0.0	0.0	0.0	0.0	0.0	0.0	0.0	0.0	0.0	0.0	0.0	0.0	0.0	0.0	0.0	0.0	0.0
3L_41434	0.0	0.0	0.0	2.508081037101541	0.0	0.0	3.9906905171615654	0.0	0.0	0.0	12.884456063360602	0.0	0.0	0.0	0.0	9.83441790572137	4.58985934835013	0.0	0.0	0.0	6.037150814970081	0.0	0.0	3.172237591713354	8.18637650509943	0.0	0.0	0.0	2.814103951311499	0.0	0.0	0.0	8.26643035697753	6.394554908604225	4.025392173832536	5.277590716506825	0.0	13.897529806727052	16.448937563122797	12.04624795514941	0.0	0.0	0.0	3.8900848738717784	0.0	0.0	0.0	24.00326444396438	0.0
3L_41435	0.0	0.0	4.562772340474072	6.709959324226577	0.0	0.0	0.0	0.0	0.0	0.0	5.745041382969342	3.1674342151628556	0.0	0.0	0.0	0.0	6.139707823584091	0.0	3.4374573540447013	3.050410783568169	4.037851628738117	0.0	2.73651118904695	2.121700305164155	1.8251089361896289	4.776455893609221	0.0	8.712831604925363	3.764336711637315	19.754190145932668	0.0	2.62864385897536	0.0	0.0	1.3461595414442138	1.7649160111768603	6.645663048601562	3.098380073945939	22.00321687030644	0.0	0.0	0.0	6.3464622598102025	5.203641924910406	0.0	0.0	0.0	0.0	3.8564356970199007
3L_41436	0.0	0.0	7.724791430631373	7.573324931991541	0.0	4.213925845018549	0.0	0.0	2.5587698253486066	19.135728446153333	0.0	5.362478523273515	0.0	0.0	0.0	0.0	3.4648497918318246	22.781689900193417	0.0	0.0	0.0	11.55222646060575	0.0	4.789395894338264	8.239777526006797	0.0	0.0	0.0	4.248691190678711	3.1851353555120676	2.6064826350913886	11.86747824394551	0.0	4.827200696661604	1.5193689149274956	1.992006476411456	3.7503778505684444	3.497046394615108	0.0	0.0	0.0	0.0	7.163056963494196	5.873190763585277	0.0	0.0	0.0	6.039960377859921	0.0
3L_41437	0.0	0.0	0.0	0.0	0.0	0.0	0.0	0.0	0.0	0.0	0.0	0.0	0.0	0.0	0.0	0.0	0.0	0.0	0.0	0.0	0.0	0.0	0.0	0.0	0.0	0.0	0.0	0.0	0.0	0.0	0.0	0.0	0.0	21.173386746730298	0.0	0.0	0.0	0.0	0.0	0.0	0.0	0.0	0.0	25.761377512378342	0.0	0.0	0.0	0.0	0.0
3L_41438	0.0	0.0	0.0	0.0	0.0	0.0	0.0	0.0	0.0	0.0	0.0	0.0	0.0	0.0	0.0	0.0	0.0	0.0	0.0	0.0	0.0	0.0	0.0	0.0	0.0	0.0	0.0	0.0	0.0	0.0	0.0	0.0	0.0	0.0	0.0	0.0	0.0	0.0	0.0	0.0	0.0	0.0	0.0	0.0	0.0	0.0	0.0	0.0	0.0
3L_41439	0.0	0.0	0.0	0.0	0.0	0.0	0.0	0.0	0.0	0.0	0.0	0.0	0.0	0.0	0.0	0.0	0.0	0.0	0.0	0.0	0.0	0.0	0.0	0.0	0.0	0.0	0.0	0.0	0.0	0.0	0.0	0.0	0.0	0.0	0.0	0.0	0.0	0.0	0.0	0.0	0.0	0.0	0.0	0.0	0.0	0.0	0.0	0.0	0.0
3L_41440	0.0	9.925676534112565	7.256191950464397	3.556956838462939	1.8389708824706352	0.0	0.0	0.0	0.0	5.991640463225707	3.0454527735547496	15.111543338563047	47.87071078431372	0.0	0.0	6.973578505757386	0.0	0.0	7.288799738769417	3.23405224158629	0.0	0.0	11.605020796197268	2.2494313437562985	0.0	7.596013612056393	0.0	13.85604493053503	0.0	2.9919194240196076	0.0	2.786894017764777	0.0	0.0	1.4272013153087322	3.742335696493581	0.0	13.139637556237648	0.0	8.541985567461184	0.0	9.757087548395154	0.0	0.0	0.0	0.0	0.0	5.67356572258533	0.0
3L_41441	0.0	0.0	0.0	2.332711898883471	4.824111682044729	0.0	3.711654893297345	0.0	0.0	0.0	0.0	4.404623709693013	0.0	0.0	0.0	9.146779281813185	0.0	0.0	0.0	4.241891306625537	0.0	0.0	7.61076710443799	0.0	0.0	3.321062009209305	0.0	6.058017634889335	2.6173371891944806	0.0	0.0	3.655383594126676	0.0	5.94743714525396	1.8719650766195306	4.908572920777597	4.620718701966185	0.0	0.0	5.601977273898595	0.0	0.0	0.0	0.0	0.0	0.0	0.0	0.0	5.362746927682285
3L_41442	0.0	0.0	0.0	0.0	0.0	0.0	16.035509031198686	0.0	0.0	0.0	17.257565716810248	0.0	0.0	0.0	0.0	0.0	0.0	0.0	0.0	0.0	0.0	0.0	32.880892255892256	0.0	10.964912280701753	14.348025711662075	0.0	0.0	0.0	0.0	0.0	31.584798868000806	0.0	0.0	0.0	0.0	0.0	0.0	0.0	0.0	0.0	0.0	0.0	0.0	0.0	0.0	0.0	0.0	0.0
3L_41443	0.0	0.0	0.0	6.333828216444645	13.098529100674641	0.0	0.0	0.0	0.0	0.0	0.0	5.979763285090597	0.0	0.0	0.0	0.0	0.0	0.0	0.0	0.0	7.623014490588246	0.0	0.0	0.0	0.0	9.017417141208243	0.0	0.0	0.0	0.0	0.0	0.0	41.751561508400414	8.074302965610737	0.0	6.663930012741435	0.0	0.0	41.53962464795168	0.0	0.0	0.0	0.0	9.823896825505981	0.0	0.0	0.0	20.205693964559217	0.0
3L_41444	0.0	0.0	8.915569556301822	13.111131700443856	2.2595147601671948	4.8635033468198285	0.0	0.0	5.906409399223661	0.0	0.0	0.0	0.0	0.0	0.0	17.136653674227073	0.0	6.573372975154621	0.0	0.0	5.259923042065971	0.0	0.0	2.763841108985717	0.0	0.0	0.0	0.0	0.0	0.0	0.0	0.0	0.0	0.0	0.0	13.79444801056471	4.328499337414963	0.0	0.0	0.0	0.0	0.0	0.0	3.3892721402507924	17.86875754955006	0.0	0.0	0.0	10.047201753839538
3L_41445	0.0	15.135439480188467	3.6882676206985576	0.0	2.804205073760408	0.0	0.0	0.0	0.0	0.0	9.287884001759124	2.5603611543029814	0.0	0.0	0.0	0.0	0.0	0.0	0.0	0.0	3.263953646635892	8.273563730020378	8.848116766827347	0.0	0.0	7.721992814685686	0.0	0.0	0.0	0.0	0.0	8.499343213253194	0.0	0.0	0.0	0.0	5.371949773344009	0.0	0.0	0.0	0.0	0.0	0.0	8.412615221281223	0.0	0.0	0.0	0.0	0.0
3L_41446	8.029651898530895	0.0	0.0	9.872370000631832	5.1040824493062535	0.0	5.236084581615898	0.0	4.447385648820197	0.0	2.817561749683306	6.213665590459787	0.0	0.0	0.0	9.677619150846985	0.0	9.899186682822139	0.0	14.960241661759708	3.9605968144127703	0.0	2.6841544698687554	4.16221309865111	0.0	0.0	0.0	0.0	3.6923149633279273	0.0	2.265157528115135	0.0	16.26926280716368	2.0975336360493877	2.6408078759454092	3.462296970905626	4.88888541234815	9.11729952881796	10.791118477847991	0.0	0.0	4.513482675448098	0.0	0.0	13.454748988202875	0.0	0.0	10.498026371042245	0.0
3L_41447	0.0	0.0	3.532320734722713	0.0	8.0569140407841	0.0	0.0	0.0	3.5101513577265453	0.0	0.0	2.4521042732821168	0.0	0.0	0.0	0.0	4.753122801680704	0.0	0.0	0.0	0.0	0.0	0.0	3.2850755731635606	5.651713175556341	3.6977462236766687	0.0	6.745135071329803	0.0	0.0	7.151208733056104	4.069987505138359	0.0	6.6220122308565905	2.0842886322897995	8.197975646547013	2.572406820993926	0.0	0.0	0.0	0.0	0.0	0.0	0.0	0.0	0.0	0.0	0.0	5.97100480068786
3L_41448	17.263017610004262	0.0	0.0	0.0	0.0	0.0	0.0	0.0	0.0	0.0	0.0	0.0	0.0	0.0	0.0	13.870664377082335	0.0	42.56469301279282	0.0	0.0	0.0	0.0	0.0	0.0	0.0	0.0	0.0	0.0	0.0	0.0	9.739763265314073	0.0	23.318285266574637	9.019011173652943	0.0	22.330866020758773	7.007104503255851	0.0	0.0	67.9610990668941	0.0	0.0	0.0	0.0	0.0	0.0	0.0	0.0	16.264711431489783
3L_41449	0.0	0.0	2.804026582171999	4.123568503194116	6.3957389029133225	4.5888462585071474	0.0	0.0	2.7864280889784507	0.0	3.530583503066135	1.946529231321446	0.0	0.0	0.0	0.0	7.546247175816994	0.0	12.674822774290558	3.749226253431948	4.962878906499112	0.0	6.726831447129795	5.215516892928828	4.486442531475198	11.741378525899279	0.0	0.0	2.3133523691388613	0.0	11.35354396617325	12.923348711041353	13.59094516869081	0.0	4.963649539869688	0.0	4.084055581546031	0.0	0.0	4.951348054021187	0.0	11.311359885619527	0.0	3.1978694514566612	0.0	0.0	0.0	13.154692607720488	9.479805171044124
3L_41450	0.0	18.603162909757916	9.066594133913595	6.666613333759996	3.446684444665032	0.0	10.607468506426004	0.0	0.0	0.0	0.0	6.293945507649189	0.0	0.0	0.0	13.07020398667362	0.0	10.027083151592452	0.0	0.0	0.0	10.169143361532369	0.0	8.431976923365557	0.0	0.0	0.0	8.65654716303308	0.0	5.607594028136664	0.0	0.0	21.97261333473958	4.249267107655608	2.6749268407509055	3.507029489909575	0.0	0.0	0.0	16.009785180702444	0.0	0.0	12.61092888318875	0.0	0.0	0.0	0.0	0.0	0.0
3L_41451	0.0	0.0	0.0	0.0	0.0	0.0	0.0	0.0	0.0	0.0	0.0	0.0	0.0	0.0	0.0	0.0	0.0	0.0	0.0	0.0	0.0	0.0	0.0	0.0	0.0	0.0	0.0	0.0	0.0	0.0	0.0	0.0	0.0	0.0	0.0	0.0	0.0	0.0	0.0	0.0	0.0	0.0	0.0	0.0	0.0	0.0	0.0	0.0	0.0
3L_41452	0.0	0.0	0.0	0.0	11.0847663164989	0.0	0.0	0.0	0.0	0.0	0.0	0.0	0.0	0.0	0.0	0.0	0.0	0.0	0.0	0.0	0.0	0.0	0.0	0.0	11.663507799970843	0.0	0.0	0.0	12.028150683860506	0.0	0.0	16.798563386859158	0.0	0.0	0.0	0.0	0.0	0.0	0.0	0.0	0.0	29.406402361922236	0.0	16.62714947474835	0.0	0.0	0.0	68.39711364180431	0.0
3L_41453	7.359992698887242	0.0	12.306682528613036	6.032687514025999	0.0	0.0	0.0	0.0	0.0	10.1619716663906	5.165163862240948	2.8477282674905338	0.0	0.0	0.0	0.0	0.0	9.073611487918033	0.0	0.0	7.260579662898547	9.202163244535527	0.0	3.8150916632998486	3.2817820076301434	12.883028542349738	0.0	0.0	0.0	0.0	0.0	4.726641763566762	0.0	0.0	4.841138054733907	6.347094680880774	2.987440501388114	5.571288254554389	0.0	7.243710286358355	0.0	0.0	0.0	4.67841072516302	0.0	0.0	0.0	0.0	13.868740690607812
3L_41454	0.0	0.0	0.0	0.0	0.0	0.0	0.0	0.0	0.0	0.0	0.0	0.0	0.0	0.0	0.0	0.0	0.0	0.0	0.0	0.0	0.0	0.0	0.0	0.0	0.0	0.0	0.0	0.0	0.0	0.0	0.0	0.0	0.0	0.0	0.0	0.0	0.0	0.0	0.0	0.0	0.0	0.0	0.0	0.0	0.0	0.0	0.0	0.0	0.0
3L_41455	7.269338439316653	0.0	0.0	8.937572841218655	0.0	13.261377101182317	0.0	0.0	0.0	0.0	10.203087352201903	2.812652322702351	0.0	0.0	0.0	29.20420867692085	0.0	0.0	12.20972150235739	0.0	0.0	0.0	0.0	3.7681005419659006	3.2413597504152993	12.724346127663363	0.0	7.7369139771219455	0.0	5.01186810366949	4.101347579774286	4.668422927371944	0.0	3.7978438121540874	0.0	12.537832910808364	2.9506436976758663	5.502665766430548	0.0	14.308976593376087	0.0	8.172218054391015	0.0	9.241571917450582	0.0	0.0	0.0	0.0	6.848958547363287
3L_41456	0.0	0.0	0.0	3.341942176379687	1.7278068394888177	3.719026091199445	0.0	0.0	0.0	11.25890297752948	5.722716092621015	3.155125532979581	0.0	0.0	0.0	6.552032309381723	6.115848855357728	5.026530025474454	0.0	0.0	0.0	0.0	2.7258770782086845	2.1134553557917553	0.0	2.378947268254852	0.0	0.0	5.6245626902508326	5.622121473805411	4.6007344612493934	0.0	0.0	4.260275571665077	4.022785054548965	3.5161150585362835	3.30991896656386	0.0	0.0	4.012815327028398	0.0	0.0	18.965399525106395	2.591710259233227	13.663890164185304	0.0	0.0	5.330604064052538	3.8414495479382174
3L_41457	0.0	0.0	0.0	5.962972327038025	12.33158903006503	0.0	0.0	0.0	0.0	0.0	0.0	0.0	0.0	0.0	0.0	0.0	0.0	0.0	0.0	0.0	0.0	0.0	0.0	7.542007094011873	0.0	8.4894327785489	0.0	0.0	0.0	10.03145865434001	0.0	0.0	0.0	0.0	0.0	0.0	0.0	0.0	0.0	0.0	0.0	0.0	0.0	0.0	0.0	0.0	0.0	0.0	0.0
3L_41458	0.0	0.0	0.0	0.0	0.0	14.979590308205072	0.0	0.0	0.0	11.337225780851426	0.0	0.0	0.0	0.0	0.0	6.597611664577423	0.0	0.0	6.8958383615488055	0.0	0.0	0.0	5.489679402722881	0.0	0.0	4.790992933285423	0.0	0.0	7.551586777171554	5.661231884057971	0.0	5.273288158831439	0.0	4.289912271294052	10.802052389954092	3.540574989378275	3.332944489809522	0.0	0.0	8.081461128171973	0.0	0.0	0.0	5.2194790959862205	0.0	0.0	0.0	0.0	15.47269070091289
3L_41459	0.0	0.0	0.0	0.0	0.0	0.0	0.0	0.0	0.0	0.0	0.0	0.0	0.0	0.0	0.0	0.0	0.0	0.0	0.0	0.0	0.0	0.0	0.0	0.0	0.0	0.0	0.0	0.0	0.0	0.0	0.0	0.0	0.0	0.0	0.0	0.0	0.0	0.0	0.0	0.0	0.0	0.0	0.0	0.0	0.0	0.0	0.0	0.0	0.0
[truncated: 262 more columns]
