# Supplementary material for: Convergence of topological domain boundaries, insulators, and polytene interbands revealed by high-resolution mapping of chromatin contacts in the early Drosophila melanogaster embryo
Source: eLife. 2017 Nov 17;6:e29550. doi: 10.7554/eLife.29550 (PMC5739541; doi:10.7554/eLife.29550)
Supplement: Supplementary file 3. [file elife-29550-supp3.zip › local_HiC_maps/nc14_anterior_dm3_CompressedBinCounts_500bp_VCnorm_chr3L_9012641-9034071.txt]

3L_17945	3L_17946	3L_17947	3L_17948	3L_17949	3L_17950	3L_17951	3L_17952	3L_17953	3L_17954	3L_17955	3L_17956	3L_17957	3L_17958	3L_17959	3L_17960	3L_17961	3L_17962	3L_17963	3L_17964	3L_17965	3L_17966	3L_17967	3L_17968	3L_17969	3L_17970	3L_17971	3L_17972	3L_17973	3L_17974	3L_17975	3L_17976	3L_17977	3L_17978	3L_17979	3L_17980	3L_17981	3L_17982	3L_17983	3L_17984	3L_17985	3L_17986	3L_17987	3L_17988	3L_17989	3L_17990	3L_17991	3L_17992	3L_17993	3L_17994
3L_17945	23.823051899709718	0.0	103.42874237014122	35.202219147895086	80.98233890877455	48.01928454467315	66.95903094071095	55.927786042661715	20.71399483061545	36.04803905877128	65.4938442680477	42.00798151648813	315.05986137366097	0.0	30.39162649906698	26.859323220260954	0.0	13.683381601461933	31.985772728290456	25.373948567006256	17.850417074994958	34.27951013956746	23.582324953118338	27.076967828307268	13.69230166769496	5.02087428483922	16.582097967034787	8.971804310593098	12.992159231903546	13.989337327089292	16.34854729144275	10.634932029490667	22.504275812404355	0.0	22.252609396609373	14.733898427451022	19.865060616245962	13.810843238297469	7.33550317517255	6.429793089258388	6.217264161295728	0.0	6.2854835186765285	2.3662024887244537	5.220544513233819	13.31238850874624	0.0	5.958578938508955	5.137543601690354
3L_17946	0.0	0.0	0.0	507.87201625190454	0.0	0.0	0.0	0.0	0.0	0.0	0.0	0.0	0.0	0.0	0.0	0.0	0.0	0.0	0.0	0.0	0.0	0.0	0.0	0.0	0.0	0.0	0.0	0.0	0.0	0.0	0.0	0.0	0.0	0.0	0.0	0.0	0.0	0.0	0.0	0.0	0.0	0.0	0.0	0.0	0.0	0.0	0.0	0.0	0.0
3L_17947	103.42874237014125	0.0	7.971125395367821	14.10755600699735	96.59013636981814	109.58441314072135	67.08584728718957	60.70318570318571	62.25967764429303	65.00936134803412	65.61788563976748	63.13131313131313	0.0	0.0	30.449186397739453	32.29223178072283	21.497609465827402	20.563945645378872	46.28917488477557	8.474001762592367	29.061865110023753	24.977769784891446	42.52857920522592	19.37732140310409	16.46188086866053	20.121534065757174	19.382420698210172	29.962654547372154	13.016765594085182	18.020355793904795	23.39930064170242	21.310147892426375	18.03751803751804	0.0	29.726339320218077	4.920601179369691	15.922147069688055	0.0	7.349396173610377	0.0	21.801637489846666	12.538493174044318	6.2973878435225075	11.85341966415943	2.6152159540726236	0.0	11.024094260415565	11.93972825178499	10.294547595811355
3L_17948	35.202219147895086	507.8720162519045	14.107556006997347	12.484004868761899	88.89314360345452	118.25978363189985	149.97562896029396	74.37770652209844	80.80540955487238	68.18114024434415	42.78571690524797	52.1415270018622	0.0	0.0	8.98165945140024	28.575919072997184	25.36477720213825	36.39473732098338	37.81111457712995	7.498781448014697	11.869530124867456	44.20646630085815	41.81580972133945	13.717844515091343	14.567385081540937	44.51467871530637	19.602077820248947	21.211550749960892	27.64499222484594	14.17467092615528	28.988988325720275	9.428847559107087	15.961691939345569	0.0	6.576329816092937	8.708639405722446	21.13464884780939	6.1222927986530955	6.50359974245745	0.0	5.512177778757721	11.095515747310722	5.572660527452318	4.195713239782914	18.513975737434794	7.868439688409787	0.0	5.282829483471347	9.109811950706806
3L_17949	80.98233890877455	0.0	96.59013636981813	88.89314360345452	22.4722804420747	57.00208420347879	109.52932510768102	86.00522911793036	108.63818414896467	77.02455542827055	73.65367772900268	40.799673602611186	0.0	0.0	49.19574791311638	36.52144695885911	48.626171717073476	59.8040818279317	34.517490357539074	41.07349691538038	23.83833620549166	27.24013816198076	4.580801676939878	22.541256134039326	23.937227015873574	4.876455012264284	10.736756211213468	11.618321861208688	25.236911506769804	27.173902494603066	22.6832877701693	20.658062583600596	4.371393600279768	0.0	3.6020900767461312	14.310095963503532	19.293666583832525	23.473784812461222	10.686759674723534	3.122424000199835	15.096080514039658	24.309636704634265	0.0	9.192566339304058	12.675954930388727	4.309824676332166	7.124506449815688	0.0	4.989768479732309
3L_17950	48.01928454467315	0.0	109.58441314072135	118.25978363189988	57.00208420347879	77.07413671589612	125.49558918521633	122.12596886601968	105.77291890390308	113.02784812415753	101.90525775545332	81.85153824442563	0.0	384.8818412747287	23.823072168934168	39.70221892092256	14.416686449564182	20.68583186004242	28.65448564481905	19.8898669652041	20.98859899302699	25.12581753128792	34.85831047473216	20.79165256732727	33.11890681112398	33.73466337866147	20.425746839579894	20.09349906987193	13.966846198835514	22.826801242744768	21.968793015681324	46.44565679517822	18.14442966009435	0.0	32.3944104192385	19.79906588007178	18.685940591522137	6.959507266885504	14.785914740472695	2.160051150011232	8.354613229446503	8.40854072298315	4.223142398026948	9.538941616271908	12.276678449939565	8.944437156384538	14.785914740472695	6.005248587265269	6.903710157394236
3L_17951	66.95903094071096	0.0	67.08584728718958	149.97562896029396	109.52932510768102	125.49558918521633	15.63993613901276	70.32418622506387	95.60412244976003	115.1843717844363	79.54806906240974	78.29977628635348	0.0	0.0	40.462677226526246	28.607883188291364	12.696574718072558	27.32658548849004	25.235605925824984	18.76792336681531	23.76561400840352	19.361962484261493	29.303808490401746	30.89967493541968	17.014292978347125	31.195129994563132	29.43600612268927	13.272048322997062	25.36958878202911	15.964342045606932	16.58366542123339	23.5984859211433	27.964205816554813	28.246672541974554	19.75105766913818	17.436761226222796	10.579144697309513	15.322852502221814	9.76631169379097	17.120942336666207	19.31420233999839	11.107926838750668	0.0	12.601219293978884	9.267342441277485	0.0	19.53262338758194	5.28873868871013	4.560000948480197
3L_17952	55.927786042661715	0.0	60.7031857031857	74.37770652209845	86.00522911793038	122.12596886601968	70.32418622506387	27.353734112951226	72.94329096786994	118.47859937984916	80.92395737573315	93.68836291913215	0.0	0.0	89.18548678627828	59.903045344713654	33.58206449099665	72.27801013819555	50.060573293685366	44.6765418370994	15.714836481888128	36.57986995124635	22.14505899443716	27.24290867087297	12.857800441794023	5.893585421627101	22.708398214471092	21.062505090105397	15.25041176111755	18.766761063474817	13.707282624429228	37.450378248820314	15.849535080304312	0.0	17.41365439468396	28.824823476781027	4.663587455322832	4.0528491529545265	0.0	18.86849414321942	0.0	7.3450344629017	3.689002346205492	8.332463053858818	9.191942465793717	0.0	8.610535161981387	6.994278680039727	6.030533798729729
3L_17953	20.71399483061545	0.0	62.25967764429303	80.80540955487238	108.63818414896468	105.77291890390308	95.60412244976004	72.94329096786994	30.257957734820124	152.95649867028146	143.86481311241454	118.34319526627219	657.4621959237344	0.0	26.42532941815653	50.44466976396939	14.925361995998513	39.262128963958084	25.957334300429444	26.474987755318164	37.24998277188297	26.012351965330737	19.684496883944146	16.143945879035837	28.572889870653384	15.716227791005604	20.185242857307635	28.083340120140527	27.11184313087565	18.766761063474817	29.242202932115692	22.192816740041668	28.17695125387433	66.41032282057922	15.478803906385743	10.248826125077699	8.290822142796147	18.01266290202012	0.0	20.12639375276738	6.4870468270718735	19.586758567737867	9.837339589881312	2.4688779418840947	10.894154033533296	13.890046392754954	0.0	0.0	8.04071173163964
3L_17954	36.04803905877128	0.0	65.00936134803412	68.18114024434416	77.02455542827053	113.02784812415753	115.1843717844363	118.47859937984916	152.95649867028146	62.546509875657534	114.75029501257663	91.53318077803203	0.0	0.0	33.724041685368185	53.647964010994905	17.316152247073788	41.41023379389795	34.417439660850555	43.51409600745371	35.11364937778613	20.748124558159258	37.111132426223065	11.706207895696751	31.492293835698405	33.42845247537691	18.400310463420183	21.72121043617277	37.74564155795136	31.449713239095477	22.61753910996591	38.62159526499242	27.24201808870001	57.786098976030324	20.20302695218482	17.835771780598606	16.83302504850316	12.53879188740165	8.879819633103612	3.8917168698142874	16.93386422879231	15.149483743467732	9.510929008523695	11.457401524349986	11.059311403034803	8.057498307925355	6.659864724827709	7.213016609773999	6.219131728362008
3L_17955	65.4938442680477	0.0	65.61788563976748	42.78571690524797	73.65367772900268	101.90525775545332	79.54806906240974	80.92395737573318	143.8648131124145	114.75029501257663	29.925927344636552	91.17432530999271	0.0	0.0	43.974754972665295	67.62290112505852	37.256250977976585	38.608020489573455	43.195957845681825	36.71449341341988	44.554025824288225	24.349226343914967	28.6625872980516	16.79085180662849	16.641988974444562	39.23038698597296	31.19121655341856	20.770610417084242	36.09375352478062	32.965027229112486	16.220784339805967	18.4656861387327	7.814942169427946	27.628583427270517	25.758490964565333	21.319016050660807	6.898435710718237	5.995024129972123	6.368404561815556	8.373152324387085	10.795184052490503	10.864864982322864	2.728408737456141	6.162740726924029	6.798416965948089	19.262181403519584	12.736809123631112	15.519034095317906	4.460219746106451
3L_17956	42.00798151648814	0.0	63.13131313131313	52.1415270018622	40.799673602611186	81.85153824442564	78.29977628635348	93.68836291913215	118.34319526627219	91.53318077803203	91.17432530999271	26.666666666666668	0.0	0.0	58.94962486602358	79.56805910770106	37.835792659856224	28.954035468693448	37.60105282947923	26.845637583892618	54.296506137865904	26.376524892845367	24.9500998003992	45.017393083691424	28.972910328842534	21.248339973439577	17.54385964912281	22.1483942414175	27.491408934707906	44.40215667618141	46.948356807511736	28.129395218002813	38.095238095238095	67.34006734006734	19.61938395134393	20.784619381657574	21.017234131988232	21.91780821917808	7.760962359332557	3.401360544217687	13.155730965301759	26.481297583581593	9.975062344139651	10.013768932281888	2.7616680475006903	9.389671361502346	15.521924718665113	12.608353033884947	0.0
3L_17957	315.05986137366097	0.0	0.0	0.0	0.0	0.0	0.0	0.0	657.4621959237344	0.0	0.0	0.0	0.0	0.0	0.0	0.0	0.0	0.0	0.0	0.0	0.0	0.0	0.0	0.0	0.0	0.0	219.2982456140351	0.0	0.0	0.0	0.0	0.0	0.0	0.0	0.0	0.0	0.0	0.0	0.0	0.0	0.0	0.0	0.0	0.0	0.0	0.0	0.0	0.0	0.0
3L_17958	0.0	0.0	0.0	0.0	0.0	384.8818412747287	0.0	0.0	0.0	0.0	0.0	0.0	0.0	0.0	0.0	0.0	0.0	0.0	0.0	0.0	0.0	224.79992806402302	0.0	0.0	0.0	0.0	0.0	0.0	0.0	0.0	0.0	0.0	0.0	0.0	0.0	0.0	0.0	0.0	0.0	0.0	0.0	0.0	0.0	0.0	0.0	0.0	0.0	0.0	0.0
3L_17959	30.39162649906698	0.0	30.449186397739457	8.98165945140024	49.19574791311637	23.823072168934168	40.46267722652625	89.18548678627828	26.425329418156526	33.72404168536818	43.974754972665295	58.94962486602358	0.0	0.0	12.923770432481055	119.9277418222986	136.8658094608947	157.1058998502257	122.41500318279009	102.5054489738665	113.86098029749597	83.48679000448445	120.33810193118585	54.281422528566836	73.36388065583118	57.647224606397565	59.93681954081345	41.966984954454375	59.66784897404448	81.58411883542749	62.56867657118885	47.48531347090507	45.93477262287551	40.59891519698594	37.85090151384681	50.12368018084624	25.342324114133717	17.618816896445402	18.716147168808416	16.405275936741255	7.931509826347524	31.93082506058874	28.06488601647008	18.11172033571885	19.979913526934258	5.660975499298039	0.0	26.60524655462057	3.2770424822679227
3L_17960	26.859323220260954	0.0	32.29223178072283	28.575919072997188	36.52144695885911	39.70221892092257	28.607883188291368	59.90304534471364	50.444669763969394	53.647964010994905	67.62290112505853	79.56805910770105	0.0	0.0	119.9277418222986	34.52213013898246	111.2817431172242	134.21787541433983	141.84540389637306	108.70995611550718	120.75282138967178	105.4049108569588	51.04879754557382	62.80036235809081	94.47688150709521	74.72242318025427	52.347407307698056	84.96826435326406	52.73288158831439	78.41082350561813	45.817147241144184	61.15085916957133	33.49165753257825	64.58446356144566	37.63308942073643	56.47994397189558	24.188632632723028	28.02788774830957	24.811260739554214	6.524348869982775	29.44057441084153	8.46588797429079	2.1259723666111787	17.607330283743728	8.828862044439548	9.00543928532834	4.962252147910842	12.092410198738763	0.0
3L_17961	0.0	0.0	21.4976094658274	25.36477720213825	48.62617171707348	14.416686449564182	12.696574718072558	33.58206449099665	14.925361995998509	17.316152247073788	37.256250977976585	37.835792659856224	0.0	0.0	136.8658094608947	111.2817431172242	38.65177456739001	67.78399336456327	121.63791210444471	152.35889661687068	144.69779062551245	112.27238177998879	93.45667348617181	90.5829290199136	93.72621389012623	63.31088811609408	49.783937710337135	91.58165285489642	37.44573294171337	64.79964489794595	58.89930658687774	86.20813517435595	72.96902870115129	0.0	40.08500693804662	53.08217208709369	78.72516757725444	31.09791177522429	19.820845980134226	5.791192754059626	33.59863186371051	0.0	0.0	4.262387456987183	37.61636387061099	15.986954645009671	19.820845980134226	10.733558201377653	4.627288136142221
3L_17962	13.683381601461933	0.0	20.563945645378872	36.39473732098339	59.80408182793169	20.685831860042416	27.32658548849004	72.27801013819555	39.262128963958084	41.41023379389795	38.608020489573455	28.954035468693448	0.0	0.0	157.10589985022568	134.21787541433983	67.78399336456327	23.57820477906633	119.41702445844379	94.73216302676548	142.25823021534052	93.97173974446132	97.524820066707	66.65293616181732	66.0620105217908	86.51604223713181	100.00571461226356	56.685048081803735	58.20656614840435	49.93262539201416	86.52405892006706	45.813347260590895	34.89995346672871	54.83718838767699	44.73475168058876	50.776757447046194	34.230023016267474	29.747296714411075	18.960005763841753	19.388863037071506	18.747987939151532	10.78228728973192	21.661373168598594	10.193168701427002	13.49349208876559	19.115780459084583	12.64000384256117	5.133694232037845	13.278960416746894
3L_17963	31.985772728290453	0.0	46.28917488477556	37.81111457712995	34.51749035753907	28.65448564481905	25.235605925824988	50.06057329368535	25.957334300429448	34.417439660850555	43.19595784568183	37.60105282947922	0.0	0.0	122.41500318279009	141.84540389637303	121.63791210444471	119.4170244584438	22.26796698869328	117.34556755508618	149.7917295791931	92.05005514635121	101.32020223512366	65.7845307329747	110.30295810473045	58.42394662747768	84.10761817120353	64.24479837974619	72.10098789982615	71.55290738245333	68.98636453147597	61.87515022572531	108.77447425670778	0.0	59.75446888734191	52.75284107019689	49.78701824836468	24.723979942671274	22.98085300986798	17.265789564556787	2.7825150095815903	22.403805062251774	22.504370770760637	10.589857161888629	16.35505611887042	3.971942200297102	13.131916005638846	16.00044801254435	13.79573891012283
3L_17964	25.37394856700626	0.0	8.474001762592366	7.498781448014697	41.07349691538038	19.8898669652041	18.76792336681531	44.6765418370994	26.474987755318168	43.51409600745371	36.71449341341988	26.84563758389262	0.0	0.0	102.5054489738665	108.70995611550718	152.3588966168707	94.73216302676548	117.34556755508618	22.521508040178368	168.735859459665	109.53338776810787	95.44669051159426	94.75900313528702	122.5029094440993	112.3024679804273	123.63122571529495	54.14995715782801	69.1897875873521	59.60021030359921	49.75099626370018	45.30909296859513	62.320230105465	0.0	51.35274993975927	57.54131204653523	42.31657878923805	40.45233060586558	27.345672742614713	41.090261607998904	43.043079500567835	19.99426830975121	10.04200907128153	12.601219293978884	16.681216394299472	23.631723225257588	11.719574032549163	6.346486426452155	8.208001707264357
3L_17965	17.850417074994958	0.0	29.06186511002375	11.869530124867458	23.838336205491657	20.98859899302699	23.765614008403524	15.714836481888128	37.24998277188297	35.11364937778613	44.554025824288225	54.29650613786591	0.0	0.0	113.86098029749597	120.75282138967177	144.69779062551245	142.25823021534052	149.7917295791931	168.735859459665	89.02848108884591	162.8685031228722	135.17582398941494	126.07884362223649	109.26398548235588	107.21984582914799	111.82346801848814	107.55998822218129	81.7733126953068	68.5079815167712	91.87374132974378	50.80025340361697	80.93889113719142	35.76844936618308	60.44215310789384	63.479937027902466	62.51585223395933	19.403158834258218	14.428134697767678	10.84003006301671	8.734771798845893	17.58230629221512	8.830614681426745	6.648660321539851	14.668916682900267	7.481147508279137	4.122324199362194	6.6970713706895975	4.330709116084947
3L_17966	34.27951013956746	0.0	24.977769784891446	44.20646630085816	27.24013816198076	25.12581753128793	19.361962484261493	36.579869951246344	26.012351965330737	20.748124558159258	24.349226343914967	26.376524892845367	0.0	224.79992806402302	83.48679000448442	105.4049108569588	112.27238177998879	93.9717397444613	92.05005514635123	109.53338776810787	162.8685031228722	31.79662681815558	107.35206145572356	85.00721650548692	152.60212413559495	86.69574914979056	99.77961719332953	70.4166836840319	79.53745908409557	64.31003333769387	75.15549855958072	62.6025116127659	28.260562385191463	24.977769784891446	64.03953218539561	53.96599987819103	77.95709989609878	32.51900329254909	17.272171422846938	22.709380488100287	17.07902758848522	4.911219878260681	22.19969364422771	16.714376927028376	18.438436518921524	13.931263147629593	8.636085711423469	0.0	14.112999968144942
3L_17967	23.582324953118338	0.0	42.52857920522592	41.81580972133945	4.5808016769398785	34.858310474732164	29.303808490401746	22.14505899443716	19.684496883944146	37.11113242622307	28.662587298051594	24.9500998003992	0.0	0.0	120.33810193118586	51.04879754557382	93.45667348617181	97.52482006670697	101.32020223512366	95.44669051159426	135.17582398941494	107.35206145572357	44.82053856359138	91.89723683388289	139.87670031514546	101.39084381038718	68.94106523794515	124.33604551693954	86.4250879683931	97.33150255150973	83.22865018665412	69.48129058339019	74.8502994011976	113.40954454726909	88.11100576950865	40.838043320996356	42.474949218838496	32.811090148470186	4.3568276717810015	11.456678479775144	29.541312047833298	0.0	11.199546045066974	28.107510101839132	18.604051218193273	21.084591380619045	17.427310687124006	17.695106241417875	21.359645161369066
3L_17968	27.07696782830727	0.0	19.37732140310409	13.717844515091343	22.541256134039326	20.79165256732727	30.89967493541968	27.24290867087297	16.143945879035833	11.706207895696751	16.79085180662849	45.017393083691424	0.0	0.0	54.281422528566836	62.80036235809081	90.5829290199136	66.65293616181734	65.7845307329747	94.75900313528702	126.07884362223648	85.00721650548692	91.89723683388289	45.22088707553132	72.03209750264718	78.26276233311077	110.38954045642036	84.49137503303176	83.53743046458202	87.61277955047635	134.24217561515908	103.60734886925529	52.61773217574323	124.01485697986618	61.423485667190924	38.2773837599587	46.44692625853753	37.000597055088846	25.012309629524818	18.79204720562258	18.170899123344974	54.86456681681269	15.308567133424878	13.831172558400398	27.972696613727067	8.646106226061093	3.5731870899321163	8.707426128373584	7.507625870978447
3L_17969	13.692301667694956	0.0	16.46188086866053	14.567385081540937	23.937227015873574	33.118906811123985	17.014292978347125	12.857800441794023	28.57288987065338	31.49229383569841	16.641988974444562	28.97291032884253	0.0	0.0	73.36388065583117	94.47688150709523	93.72621389012625	66.0620105217908	110.30295810473045	122.50290944409927	109.26398548235588	152.60212413559495	139.87670031514546	72.03209750264718	30.219463185233412	114.27562241256615	163.92567686055642	105.19352824662809	116.48902090977926	128.1865204844127	91.81556090126153	88.01896808762288	71.39752902464767	109.74587245773685	69.06432420942453	77.90844944232792	49.323365629177076	50.00803700594738	25.29648748152724	19.955831093845624	15.008167659242554	17.262905856311342	15.172845808122025	17.95167181471655	9.001525578555052	6.121037393417437	7.588946244458172	6.164449006136709	19.488504705499462
3L_17970	5.02087428483922	0.0	20.121534065757174	44.51467871530637	4.876455012264284	33.73466337866147	31.19512999456314	5.893585421627101	15.716227791005602	33.42845247537691	39.230386985972956	21.248339973439577	0.0	0.0	57.647224606397565	74.72242318025427	63.310888116094084	86.51604223713181	58.42394662747768	112.3024679804273	107.21984582914801	86.69574914979056	101.39084381038718	78.26276233311077	114.27562241256616	44.443738988270034	48.927098623051656	109.67047803092329	121.57555345627799	103.61345610264303	100.41376377366737	73.96574041387194	62.606715993170184	40.24306813151435	79.7281738261785	111.78978551887539	80.38464050481555	39.29487529334716	23.190126571710827	20.326855841938368	23.585971850142595	15.825476643574659	7.948256847920041	14.960810157791663	16.50399231574118	5.611357387352001	27.828151886052993	33.90692548953124	9.744958202250109
3L_17971	16.582097967034787	0.0	19.382420698210172	19.602077820248947	10.736756211213468	20.4257468395799	29.43600612268927	22.70839821447109	20.185242857307635	18.400310463420183	31.19121655341856	17.54385964912281	219.2982456140351	0.0	59.936819540813445	52.347407307698056	49.783937710337135	100.00571461226355	84.10761817120353	123.63122571529493	111.82346801848816	99.77961719332953	68.94106523794515	110.38954045642036	163.92567686055642	48.92709862305165	40.397045244690666	114.48888000732728	130.22246337493218	150.2328609344484	105.66631552937199	77.72596047079725	84.58646616541354	22.151337940811626	80.02643453837656	75.20750434152413	80.1973407667972	60.0817111271329	10.211792578069154	15.664160401002507	21.637715403456838	13.066429728740918	24.06265039156495	31.293027913380897	9.084434366778586	9.266123054114159	10.211792578069154	20.737422753100244	12.516002603328541
3L_17972	8.971804310593098	0.0	29.962654547372154	21.211550749960892	11.61832186120869	20.09349906987193	13.272048322997062	21.062505090105397	28.08334012014053	21.72121043617277	20.770610417084246	22.1483942414175	0.0	0.0	41.966984954454375	84.96826435326406	91.58165285489642	56.68504808180374	64.24479837974619	54.14995715782802	107.55998822218129	70.4166836840319	124.33604551693955	84.49137503303176	105.19352824662808	109.67047803092329	114.4888800073273	31.535445051852154	123.30033907593246	162.56806973447667	94.99205409058654	92.11809539830062	81.36144823377856	0.0	92.18410114774792	81.38258656795207	62.84222830162593	33.807725065177394	11.050254901754945	29.057660083492344	30.438627648716697	23.565464152451586	33.139742007108474	10.693393496741457	15.728531831992543	16.711565071492075	8.287691176316208	8.976046298446807	9.674040930093252
3L_17973	12.992159231903546	0.0	13.016765594085182	27.644992224845932	25.2369115067698	13.966846198835514	25.36958878202911	15.250411761117551	27.11184313087565	37.74564155795135	36.093753524780624	27.491408934707902	0.0	0.0	59.66784897404448	52.73288158831439	37.44573294171338	58.206566148404356	72.10098789982615	69.1897875873521	81.7733126953068	79.53745908409557	86.4250879683931	83.53743046458202	116.48902090977926	121.57555345627799	130.22246337493218	123.30033907593246	42.51248804336274	109.86100620910867	139.08737285350736	111.35760581147505	82.47422680412372	104.13412475268146	101.93989187090041	77.13879358140954	96.2025974701317	29.374382149413925	14.401785821441857	25.247212286976644	18.30952247748183	16.380184072318514	28.79399439545466	10.839646782366993	22.20722759845916	5.808044141135474	19.202381095255813	9.748726572591455	10.08653405676197
3L_17974	13.989337327089292	0.0	18.020355793904795	14.174670926155281	27.173902494603066	22.826801242744768	15.964342045606934	18.766761063474817	18.766761063474817	31.449713239095477	32.96502722911249	44.40215667618141	0.0	0.0	81.58411883542749	78.41082350561813	64.79964489794595	49.93262539201415	71.55290738245333	59.60021030359921	68.50798151677121	64.31003333769387	97.33150255150973	87.61277955047635	128.1865204844127	103.61345610264303	150.23286093444838	162.56806973447667	109.86100620910867	80.47149051004742	126.95734726854793	104.38120014292195	111.00539169045354	128.14475231221186	121.33776944218414	108.76822702104343	67.99105237750712	43.44633725653759	22.153079998094835	17.799698376020245	14.082014591783519	12.598143474586868	20.56387733488986	16.673735139384682	14.452116328500283	6.700526661395586	11.076539999047418	5.998265001848216	5.1717613040803
3L_17975	16.34854729144275	0.0	23.399300641702418	28.98898832572027	22.683287770169297	21.968793015681324	16.58366542123339	13.707282624429228	29.242202932115685	22.61753910996591	16.220784339805967	46.948356807511736	0.0	0.0	62.56867657118885	45.81714724114418	58.89930658687774	86.52405892006706	68.98636453147597	49.75099626370018	91.8737413297438	75.1554985595807	83.22865018665412	134.24217561515908	91.81556090126153	100.41376377366738	105.66631552937199	94.99205409058652	139.08737285350736	126.95734726854793	32.97063799833058	84.45074175901512	113.8409403791168	168.47496462025742	106.8958280521704	86.66677837051435	74.78333864606635	50.77327700884471	28.046472573570213	32.147773861212386	23.7710112883047	36.80684430631245	33.27485585517304	20.8774834114476	27.637152439777108	20.88140406560937	19.41678870477938	14.019666086602983	15.109862297780936
3L_17976	10.634932029490667	0.0	21.310147892426375	9.428847559107089	20.658062583600596	46.44565679517822	23.5984859211433	37.450378248820314	22.192816740041668	38.62159526499242	18.4656861387327	28.12939521800281	0.0	0.0	47.48531347090507	61.15085916957134	86.20813517435595	45.813347260590895	61.87515022572531	45.30909296859514	50.80025340361698	62.6025116127659	69.48129058339018	103.60734886925529	88.01896808762288	73.96574041387194	77.72596047079726	92.11809539830062	111.35760581147505	104.38120014292195	84.45074175901512	21.36409763392619	72.33273056057867	0.0	129.14024879365624	78.92893436072497	63.849825211103486	60.11213224669095	19.648005972993815	34.44415740979936	41.632060016777714	33.52062985263493	16.83554826015131	31.689142190765462	13.983129354433874	11.885659951268796	19.648005972993815	3.9899851373053634	17.201016236039223
3L_17977	22.504275812404355	0.0	18.037518037518037	15.96169193934557	4.371393600279769	18.144429660094353	27.964205816554813	15.849535080304312	28.17695125387433	27.24201808870001	7.814942169427946	38.095238095238095	0.0	0.0	45.93477262287551	33.49165753257825	72.96902870115129	34.89995346672871	108.77447425670775	62.32023010546501	80.93889113719142	28.260562385191466	74.8502994011976	52.61773217574323	71.39752902464767	62.606715993170184	84.58646616541354	81.36144823377856	82.47422680412372	111.00539169045355	113.8409403791168	72.33273056057867	15.306122448979593	0.0	113.51215000420414	55.673087629439934	121.59971176364618	82.1917808219178	54.04955928820888	18.221574344023324	21.143139051377826	21.27961412966378	14.250089063056643	24.140335818893835	41.42502071251035	25.15090543259557	8.315316813570597	13.508949679162445	23.29509055966455
3L_17978	0.0	0.0	0.0	0.0	0.0	0.0	28.246672541974558	0.0	66.41032282057924	57.78609897603033	27.62858342727052	67.34006734006734	0.0	0.0	40.59891519698594	64.58446356144566	0.0	54.837188387676996	0.0	0.0	35.76844936618308	24.977769784891446	113.40954454726909	124.0148569798662	109.74587245773687	40.24306813151435	22.15133794081163	0.0	104.13412475268146	128.14475231221186	168.47496462025742	0.0	0.0	0.0	118.90535728087231	196.8240471747876	159.22147069688054	27.674000276740003	29.39758469444151	25.767882910740056	99.66462852501334	0.0	50.37910274818006	75.86188585062037	0.0	35.566936975387684	29.39758469444151	0.0	41.17819038324542
3L_17979	22.25260939660937	0.0	29.726339320218074	6.576329816092937	3.6020900767461312	32.39441041923849	19.75105766913818	17.41365439468396	15.478803906385743	20.20302695218482	25.758490964565333	19.619383951343927	0.0	0.0	37.85090151384681	37.63308942073643	40.08500693804662	44.73475168058876	59.75446888734191	51.35274993975927	60.44215310789384	64.0395321853956	88.11100576950865	61.423485667190924	69.06432420942453	79.7281738261785	80.02643453837656	92.18410114774792	101.9398918709004	121.33776944218414	106.8958280521704	129.1402487936562	113.51215000420416	118.9053572808723	13.85712815868906	64.2255748991773	178.13312036529163	83.85270949067541	27.407754064741226	42.04153703859413	29.037075408994465	29.224504396242196	23.484549368192233	46.414614680235346	26.82020175618681	4.144940271410689	23.981784806648573	16.69734804369696	14.396612764948662
3L_17980	14.733898427451022	0.0	4.920601179369691	8.708639405722447	14.310095963503532	19.79906588007178	17.436761226222796	28.824823476781027	10.248826125077699	17.835771780598606	21.319016050660807	20.784619381657574	0.0	0.0	50.12368018084624	56.47994397189558	53.08217208709369	50.776757447046194	52.75284107019689	57.54131204653523	63.479937027902466	53.96599987819103	40.838043320996356	38.2773837599587	77.90844944232792	111.78978551887539	75.20750434152413	81.38258656795207	77.13879358140956	108.76822702104346	86.66677837051435	78.92893436072497	55.673087629439934	196.82404717478764	64.22557489917732	72.90006797931339	176.91826081486585	128.1243660513138	68.05208615938524	31.81319293110853	34.60685269516246	46.44031142872844	34.98657875964803	26.341753816407927	35.51638564595588	32.93337578079545	18.147222975836065	18.42608101210778	12.709714257026643
3L_17981	19.865060616245962	0.0	15.922147069688053	21.13464884780939	19.293666583832525	18.685940591522137	10.579144697309513	4.6635874553228325	8.290822142796145	16.83302504850316	6.898435710718237	21.017234131988232	0.0	0.0	25.342324114133717	24.188632632723028	78.72516757725444	34.230023016267474	49.78701824836468	42.31657878923805	62.515852233959336	77.95709989609878	42.474949218838496	46.44692625853753	49.323365629177076	80.38464050481554	80.1973407667972	62.84222830162594	96.20259747013169	67.99105237750713	74.78333864606635	63.849825211103486	121.59971176364621	159.22147069688054	178.13312036529163	176.91826081486585	31.804137400234396	155.46995111333757	77.07134751543997	38.60308309957021	40.43769763924722	50.09072682896897	40.88140304975267	37.88311071481168	26.119180777118764	4.44026073211019	55.05096251102854	23.84934369587317	15.422348731177665
3L_17982	13.810843238297467	0.0	0.0	6.1222927986530955	23.473784812461226	6.959507266885505	15.322852502221814	4.0528491529545265	18.01266290202012	12.53879188740165	5.995024129972123	21.91780821917808	0.0	0.0	17.618816896445402	28.02788774830957	31.097911775224294	29.74729671441108	24.72397994267127	40.45233060586559	19.403158834258218	32.51900329254909	32.811090148470186	37.000597055088846	50.00803700594738	39.294875293347154	60.0817111271329	33.807725065177394	29.374382149413925	43.44633725653759	50.7732770088447	60.11213224669094	82.19178082191782	27.67400027674	83.85270949067541	128.12436605131379	155.46995111333757	42.03415274910865	92.49366099478527	97.84735812133073	110.83252799535043	54.413625171743	84.71970758036416	74.07445511550985	77.17538105344394	50.16399768473856	51.03098537643325	33.67984714530911	24.571533878002334
3L_17983	7.335503175172549	0.0	7.349396173610376	6.5035997424574505	10.686759674723534	14.785914740472696	9.76631169379097	0.0	0.0	8.879819633103612	6.368404561815556	7.760962359332557	0.0	0.0	18.716147168808416	24.811260739554214	19.820845980134226	18.96000576384175	22.980853009867978	27.345672742614713	14.428134697767678	17.272171422846938	4.3568276717810015	25.012309629524815	25.29648748152724	23.19012657171083	10.211792578069154	11.050254901754945	14.401785821441857	22.153079998094835	28.046472573570213	19.648005972993815	54.049559288208876	29.397584694441505	27.407754064741226	68.05208615938524	77.07134751543997	92.49366099478527	27.10464153433955	98.00194815993918	172.29566165267144	121.38545894685976	81.28688755410658	126.77501413104252	132.61793592480035	61.48649756513469	77.9258444112262	63.29862917186128	37.96638740806795
3L_17984	6.429793089258388	0.0	0.0	0.0	3.1224240001998353	2.1600511500112325	17.120942336666207	18.86849414321942	20.126393752767378	3.8917168698142874	8.373152324387084	3.4013605442176873	0.0	0.0	16.40527593674126	6.524348869982775	5.791192754059627	19.388863037071506	17.265789564556787	41.090261607998904	10.840030063016709	22.709380488100287	11.456678479775144	18.79204720562258	19.955831093845624	20.326855841938364	15.664160401002505	29.057660083492344	25.247212286976648	17.799698376020245	32.147773861212386	34.44415740979937	18.221574344023324	25.767882910740056	42.04153703859413	31.81319293110853	38.60308309957021	97.84735812133073	98.00194815993918	33.84006663890045	130.8860988894818	151.9972437833127	139.95623186930632	143.6924751124633	126.81128789543986	82.63868927852832	106.91121617447912	65.13243595310465	45.758213599341076
3L_17985	6.217264161295728	0.0	21.801637489846666	5.512177778757721	15.096080514039658	8.354613229446503	19.31420233999839	0.0	6.487046827071874	16.93386422879231	10.795184052490503	13.15573096530176	0.0	0.0	7.931509826347525	29.440574410841535	33.59863186371051	18.747987939151532	2.7825150095815903	43.04307950056784	8.734771798845893	17.07902758848522	29.541312047833298	18.17089912334497	15.008167659242554	23.585971850142595	21.637715403456845	30.438627648716697	18.30952247748183	14.08201459178352	23.7710112883047	41.63206001677772	21.143139051377826	99.66462852501334	29.037075408994465	34.60685269516246	40.43769763924722	110.83252799535045	172.2956616526715	130.8860988894818	77.88296575412981	68.58747524114621	147.63289113181526	174.14176362256367	108.31406501051055	90.32984289555786	91.89101954809146	65.31213954405129	58.323919383471925
3L_17986	0.0	0.0	12.538493174044316	11.095515747310724	24.30963670463427	8.40854072298315	11.107926838750668	7.3450344629017	19.586758567737867	15.149483743467732	10.864864982322866	26.481297583581597	0.0	0.0	31.93082506058874	8.46588797429079	0.0	10.782287289731919	22.403805062251774	19.994268309751202	17.58230629221512	4.911219878260681	0.0	54.8645668168127	17.26290585631134	15.825476643574659	13.06642972874092	23.565464152451586	16.38018407231851	12.598143474586868	36.80684430631245	33.520629852634926	21.27961412966378	0.0	29.224504396242196	46.44031142872844	50.09072682896897	54.413625171743	121.38545894685976	151.9972437833127	68.58747524114621	29.58436919714925	168.39727889808745	137.97521741351656	127.5248899789296	125.87940752758857	69.36311939820558	75.12424846406127	64.77284366143073
3L_17987	6.2854835186765285	0.0	6.297387843522507	5.572660527452318	0.0	4.223142398026948	0.0	3.6890023462054917	9.837339589881312	9.510929008523695	2.728408737456141	9.975062344139651	0.0	0.0	28.06488601647008	2.1259723666111787	0.0	21.66137316859859	22.504370770760634	10.042009071281528	8.830614681426745	22.19969364422771	11.199546045066974	15.308567133424878	15.172845808122025	7.94825684792004	24.06265039156495	33.139742007108474	28.793994395454664	20.56387733488986	33.274855855173044	16.83554826015131	14.250089063056643	50.37910274818005	23.484549368192233	34.98657875964804	40.88140304975266	84.71970758036416	81.28688755410658	139.95623186930632	147.63289113181526	168.39727889808745	17.412827034657745	93.64497131186305	111.56863433793313	129.95679814548137	107.41481569649798	99.04317221131569	54.89740792738903
3L_17988	2.3662024887244533	0.0	11.85341966415943	4.195713239782914	9.192566339304058	9.538941616271908	12.601219293978884	8.332463053858818	2.4688779418840947	11.457401524349985	6.162740726924029	10.013768932281888	0.0	0.0	18.11172033571885	17.607330283743728	4.262387456987183	10.193168701427002	10.589857161888629	12.601219293978884	6.648660321539851	16.714376927028376	28.107510101839132	13.831172558400398	17.95167181471655	14.960810157791666	31.293027913380897	10.693393496741455	10.839646782366993	16.673735139384686	20.8774834114476	31.689142190765466	24.140335818893835	75.86188585062035	46.41461468023535	26.341753816407927	37.88311071481168	74.07445511550986	126.77501413104252	143.6924751124633	174.14176362256367	137.97521741351656	93.64497131186305	71.916384089332	136.89079319192305	113.71269298101794	76.50216369976704	118.95789334448342	81.13479719898189
3L_17989	5.220544513233819	0.0	2.615215954072623	18.513975737434794	12.675954930388727	12.276678449939565	9.267342441277485	9.191942465793717	10.894154033533294	11.059311403034803	6.79841696594809	2.7616680475006903	0.0	0.0	19.979913526934258	8.828862044439548	37.61636387061099	13.49349208876559	16.35505611887042	16.681216394299472	14.668916682900267	18.438436518921524	18.604051218193273	27.972696613727067	9.001525578555054	16.50399231574118	9.084434366778588	15.728531831992541	22.20722759845916	14.452116328500283	27.637152439777108	13.983129354433874	41.42502071251036	0.0	26.82020175618681	35.51638564595588	26.119180777118764	77.17538105344396	132.61793592480035	126.81128789543988	108.31406501051055	127.5248899789296	111.56863433793313	136.89079319192305	37.75271150270206	87.5176493926275	86.8044671507784	105.76601032981367	54.039978100298875
3L_17990	13.312388508746237	0.0	0.0	7.868439688409788	4.309824676332167	8.944437156384538	0.0	0.0	13.89004639275495	8.057498307925355	19.262181403519588	9.389671361502348	0.0	0.0	5.660975499298039	9.005439285328338	15.986954645009673	19.115780459084583	3.9719422002971014	23.631723225257588	7.481147508279136	13.931263147629597	21.084591380619045	8.646106226061095	6.121037393417437	5.611357387352001	9.266123054114157	16.711565071492075	5.808044141135474	6.700526661395585	20.88140406560937	11.885659951268796	25.150905432595575	35.566936975387684	4.1449402714106895	32.93337578079545	4.44026073211019	50.16399768473856	61.48649756513469	82.63868927852832	90.32984289555786	125.87940752758857	129.95679814548137	113.71269298101791	87.5176493926275	9.918666931164452	90.18019642886422	119.86814504045552	86.12621509735132
3L_17991	0.0	0.0	11.024094260415565	0.0	7.124506449815688	14.785914740472696	19.53262338758194	8.610535161981387	0.0	6.659864724827709	12.736809123631112	15.521924718665113	0.0	0.0	0.0	4.962252147910842	19.820845980134226	12.640003842561168	13.131916005638844	11.719574032549163	4.122324199362194	8.636085711423469	17.427310687124006	3.5731870899321168	7.588946244458172	27.828151886052993	10.211792578069154	8.287691176316208	19.202381095255813	11.076539999047418	19.41678870477938	19.648005972993815	8.315316813570597	29.397584694441505	23.98178480664857	18.147222975836065	55.05096251102854	51.03098537643325	77.9258444112262	106.91121617447911	91.89101954809144	69.36311939820557	107.41481569649798	76.50216369976704	86.8044671507784	90.18019642886422	23.716561342547106	121.09302972008246	125.76365828922508
3L_17992	5.958578938508954	0.0	11.93972825178499	5.282829483471347	0.0	6.00524858726527	5.28873868871013	6.994278680039727	0.0	7.213016609773997	15.51903409531791	12.608353033884947	0.0	0.0	26.60524655462057	12.092410198738763	10.733558201377653	5.133694232037845	16.000448012544354	6.346486426452155	6.697071370689597	0.0	17.695106241417875	8.707426128373584	6.164449006136709	33.90692548953124	20.737422753100244	8.976046298446807	9.748726572591455	5.998265001848215	14.019666086602983	3.9899851373053634	13.508949679162445	0.0	16.697348043696962	18.42608101210778	23.84934369587317	33.67984714530911	63.29862917186128	65.13243595310465	65.31213954405129	75.12424846406127	99.04317221131569	118.95789334448341	105.76601032981367	119.86814504045549	121.09302972008246	40.239424576228565	148.41671172173986
3L_17993	5.137543601690354	0.0	10.294547595811355	9.109811950706808	4.989768479732309	6.9037101573942365	4.560000948480197	6.030533798729729	8.040711731639638	6.219131728362008	4.460219746106451	0.0	0.0	0.0	3.277042482267923	0.0	4.627288136142221	13.278960416746893	13.79573891012283	8.208001707264355	4.330709116084946	14.112999968144942	21.359645161369066	7.507625870978446	19.488504705499462	9.744958202250109	12.516002603328541	9.674040930093252	10.08653405676197	5.1717613040803	15.109862297780936	17.201016236039226	23.29509055966455	41.17819038324542	14.396612764948662	12.709714257026643	15.422348731177665	24.571533878002334	37.96638740806795	45.75821359934108	58.323919383471925	64.77284366143073	54.89740792738903	81.13479719898186	54.039978100298875	86.12621509735132	125.7636582892251	148.41671172173986	43.20940156806918
3L_17994	0.0	0.0	4.728937313206976	0.0	4.584232989057436	6.342622103403769	4.189394129820945	0.0	0.0	2.8568408482531846	4.097722485842369	0.0	0.0	0.0	0.0	0.0	17.004850633643247	8.133156030531868	0.0	5.027272955785135	0.0	7.40913620585544	0.0	22.991518428851595	16.276915915080075	5.9686348239998805	9.856100926473488	7.11023892180337	15.444611761071856	4.751434636295497	16.658198748969276	12.642424817079917	10.700909577314073	75.66299701131162	13.22655097843411	35.03025738481614	14.16892188673364	36.940126212097894	52.32109455729814	53.504547886570364	62.822310789362334	29.754266947844492	33.62380565440332	67.50855459965318	80.67794296069432	84.40154032811098	135.16282760635352	116.87518261747284	116.03921514739271
3L_17995	16.074482723145966	0.0	0.0	0.0	7.806060000499587	0.0	0.0	28.30274121482913	0.0	0.0	0.0	8.503401360544217	0.0	0.0	0.0	5.436957391652312	14.477981885149063	6.924593941811252	14.38815797046399	0.0	0.0	0.0	19.09446413295857	0.0	0.0	0.0	11.188686000716075	30.268395920304524	10.519671786240268	4.045385994550055	9.455227606238937	0.0	18.221574344023324	0.0	15.01483465664076	39.76649116388566	8.042308979077129	27.956388034665917	7.424390012116604	52.06164098292378	44.048206357037145	25.332873963885454	38.169881418901724	52.68724087456987	52.838036623099946	44.91233112963495	22.273170036349814	72.36937328122738	88.3965489987271
3L_17996	9.21901569491327	0.0	6.927356963933408	4.086753605538369	4.476921024426977	7.742685175607197	2.0456624591481205	5.410716681888816	4.809525939456726	2.7899652760921736	4.001799208924333	2.43842965130456	0.0	0.0	8.820686037677266	6.236392970088389	0.0	9.92845949228241	4.125938496285212	7.364384852933234	9.066399199255622	9.044620368340356	10.95103136813425	15.71731819441245	4.7687672450545495	8.743373251689656	9.625380202518	8.679744843276792	6.033228003227777	11.600521652257658	5.422749409869295	9.259859435333771	18.2882223847842	18.472951903822423	6.45846582158359	5.701706121522744	23.06207110313266	32.067020071950374	34.06420933137918	29.85832226087216	25.26246802042218	18.161094721732074	43.78227802841105	46.69917845157061	50.000939411588945	36.06128357563082	65.99940557954717	76.09284018255364	113.3228619032694
3L_17997	2.8615791223765754	0.0	5.733997559610638	5.074107337666621	0.0	1.9226613324350659	5.079783072943653	10.07690695387195	0.0	8.66004208087648	7.4529421234326465	6.055101422948834	0.0	0.0	10.951750965944434	13.550418785371432	0.0	2.465432175467767	10.245518482146927	6.095739687532383	11.256828070283776	2.2459575010937813	0.0	5.575599836969461	11.841788962742179	3.618586507738347	5.975429035804771	4.310703433518391	5.618135340880362	11.522552660226136	10.099316680233414	3.832342672752427	3.24380433372259	45.871980476885106	13.36470296413074	21.23769010387354	17.18030038037185	27.372376295522127	50.224211453446394	50.97406810135499	35.84667837956882	40.58781986584372	13.59000319365075	56.276289980467006	37.62490527930096	25.58493558992465	39.65069325272083	53.679977153801715	57.3914015831881
3L_17998	0.0	0.0	0.0	4.734400151500805	5.186399186772607	3.5878815712050973	11.849239752777462	0.0	8.357570287166114	1.6160519205161024	4.635982642880985	2.8248587570621466	211.864406779661	0.0	6.812360346612894	12.643229731096566	9.61926932030243	4.600747161339002	9.559589702409973	8.531452621999772	3.0009122773323087	4.191185099498734	6.343245711965899	10.404636305937926	16.573486840651448	10.128975622932	13.009217960154624	4.022105491782838	3.494670627293378	6.719454702811957	9.423175987234737	0.0	18.159806295399516	0.0	12.46994742670165	16.513203957884723	18.701776134396308	18.57441374506617	14.798445176693434	19.456935316499482	31.35635028806034	37.870499722283	38.04049199036308	27.049905484447898	38.61654473200119	29.840057292910004	54.260965647875935	48.08270224786632	44.91214493494649
3L_17999	5.658910846406124	0.0	5.669628480584924	0.0	2.748069618496487	3.8021555940925147	7.534137175542383	9.963784962921435	14.761162908031757	5.137695373710824	0.0	17.961383026493042	0.0	0.0	10.828808094750629	3.828086749039437	25.484368652799432	2.437755568199381	2.5326259202612857	15.068274351084765	15.900657778410979	8.882978747029199	0.0	22.05203563719219	1.9514757742821642	17.889823731566775	21.663948825813975	8.52462412268298	14.813511774427248	8.544901534963387	6.657295413822476	3.7893213136061266	16.036949130797357	45.35702784467939	21.143476193635124	24.499158453907107	8.49371832904778	27.0650977111539	10.454821319262537	36.65588372753681	26.583201321893995	40.13218650408078	26.874887321435974	25.29297271849377	37.20253319489031	28.459937894091087	33.978169287603244	57.323562850509695	43.9332646387926
3L_18000	0.0	0.0	7.601603026046132	0.0	3.6844979171533274	5.097772732115611	0.0	4.453010056677912	0.0	2.296136383153523	9.880420563394754	24.08187838651415	0.0	0.0	19.358423140284685	10.265080301156926	20.5010315435705	13.07376676792299	3.395639930416546	4.040583621898347	10.659471665418799	2.977482490914212	18.025358073738136	3.6958069960887276	2.6164578864096204	0.0	5.281113681253103	5.714731463339855	7.448003624695097	5.728325020579008	11.157282425182611	5.080565060446022	17.201341704652965	30.40641210418453	17.717685687547196	9.384987679857423	30.36806858324609	23.09221215145192	21.026087066223063	12.286672646180687	35.64165523411073	17.935857785387896	39.03546371878852	20.34706209900745	29.927769328725123	33.91813857255514	28.034782754964084	28.465577289023813	68.72121838793275
3L_18001	0.0	0.0	3.201385047226832	5.665914988611511	18.620540690846887	2.1469068225263768	2.8361263505633683	0.0	0.0	1.9340175113681548	2.774066693001806	0.0	0.0	0.0	4.076361667851529	2.16154898329382	0.0	2.7529825813286117	5.720241302659112	6.806703241352083	8.97838865936137	7.5237298439277485	3.7956541278497773	15.564744980992334	11.01910889788636	12.121897804320245	8.896480552293513	12.033682759390844	10.455657556303716	8.041538082472728	11.277228869104453	0.0	3.622138510576644	0.0	17.908159793315956	11.857351320671789	9.592043975045337	16.67176081580483	44.27526700937691	31.04690151922838	25.017236876207708	10.071487417690768	25.291740223477813	49.510267286890674	35.7112247521641	28.56897980173128	35.42021360750153	35.96449584969718	53.7488144251895
3L_18002	18.456933882464032	0.0	0.0	0.0	3.5852085766793658	2.480199328659646	22.93490810965245	0.0	7.703130590787749	11.171302086754546	3.2047214520208334	3.905487209529389	0.0	0.0	4.709188757471128	7.491343752294224	6.649524193296349	9.541092531423589	9.91240408509997	0.0	12.446666036035586	20.280719930790596	21.92451652056169	7.1924258002382855	7.6378498230692085	9.335825998875032	5.138798959907091	16.682195009855004	4.831530568489965	7.431945213186277	15.199264529302662	14.830964086820464	0.0	0.0	17.240231943184472	27.396246988125096	3.6937142586974043	12.839957949137716	40.918957957816644	38.85561254378729	31.791089766766117	58.175082564985935	23.37448703957739	43.99722729473589	60.6693332051997	37.12963192158222	30.689218468362487	36.00803810204401	50.15199637186129
3L_18003	3.8633949892539667	0.0	7.741424050436925	0.0	7.504538369579002	2.5957696223310944	0.0	0.0	16.124149501501762	2.3383706513905587	3.354052433230878	0.0	0.0	0.0	0.0	7.840419242897755	6.959373266681096	9.98568053411408	6.916196105974106	12.344713787810829	8.684430379526976	6.064498365920914	4.589227431097339	0.0	7.9937520833716365	4.885424580036689	16.134757494594858	8.729769123795982	7.58499939952088	11.667379349088572	15.907507389037182	0.0	17.51773670841727	0.0	18.04357812815199	9.55761161020428	0.0	13.438263776320099	10.706416498159568	40.66617450168296	24.198156281977482	6.08858773380938	45.86938539610507	27.628424399306247	33.01810357220322	17.271008022383224	39.25686049325174	37.685911122126996	44.99051824827917
3L_18004	17.692892335464315	0.0	2.532343085893025	4.481822846988327	12.274270036886637	5.094705480170897	0.0	8.900661497162469	5.274466072392574	1.5298365553221023	0.0	2.6741542987030353	0.0	0.0	6.448925157643975	3.4196346530729347	0.0	6.532950241131194	15.836785186904608	5.3842032859792655	5.681630946252907	1.9837939901357826	0.0	0.0	12.202790150535362	12.78480142806232	1.7593120386204177	7.615057329007219	6.616464244213694	5.088780777741266	8.920455407089442	3.3850054413962467	17.1909919202338	0.0	23.60936696912627	0.0	15.17489829024421	17.583480320239133	23.34826221219181	28.65165320038966	27.704607929335836	19.916740059853787	24.00737026267064	37.65707330130073	39.87968299639986	59.321028457144784	28.01791465463017	30.345013318616	35.97516993770899
3L_18005	16.878206859303265	0.0	0.0	9.976057462090981	5.464242000349711	7.5601790250393135	9.987216363055287	0.0	5.870198177890485	3.4052522610875013	0.0	0.0	0.0	0.0	7.1773082223242985	7.611740348313238	0.0	0.0	10.071710579324794	0.0	3.1616754350465395	4.415712872686166	0.0	0.0	15.521201961879928	0.0	7.832080200501252	4.237575428842633	7.363770250368189	5.663540392370078	6.618659324367256	0.0	12.755102040816327	0.0	5.255192129824266	20.877407861039973	33.77769771212394	4.892367906066537	20.788292033926496	22.776967930029155	13.214461907111142	44.33252943679955	26.718916993231208	40.23389303148973	22.191975381701976	25.15090543259557	46.7736570763346	54.880108071597434	54.59786849921379
3L_18006	7.81786256510325	0.0	0.0	0.0	0.0	0.0	0.0	0.0	0.0	0.0	0.0	0.0	0.0	0.0	0.0	0.0	0.0	13.471170348337523	0.0	0.0	0.0	0.0	37.146550571313945	15.232594095541877	5.391980830429752	0.0	0.0	11.776884566510546	0.0	11.804898088314804	4.598572235292386	0.0	0.0	62.66135298393363	7.302500230028757	9.670263359952344	0.0	6.7983276114075935	50.552174176793955	12.660150908998835	36.725055424229474	24.641405940057318	0.0	27.95406960004249	25.697903667810397	43.68643623527767	36.108695840567115	46.92935372413752	25.289335284995637
3L_18007	0.0	0.0	7.449122493370281	0.0	7.221181168603749	14.986549571759346	6.599222611576356	0.0	0.0	6.75023457065133	3.2274097454864674	3.933136676499508	0.0	0.0	9.485056293809103	7.544379814257369	0.0	3.202880029722727	0.0	0.0	12.534784025671236	2.9177571784120984	17.66378746930917	21.730036886737615	2.563974365384295	9.4019203422299	2.5875899187496763	11.200199363548672	7.298604141957851	7.4845607545185695	4.3733914119712844	4.978654020885453	4.214075010535188	0.0	0.0	13.795101359507239	18.59932224069755	19.39629045944963	27.472433130380733	24.080428631629644	20.373919636529273	5.858694155659645	38.2524514672022	17.723484835897146	34.21535634071652	20.7736092068636	48.076757978166285	52.99971408048983	52.91215259864809
3L_18008	12.071259056462107	0.0	0.0	0.0	3.908014712893791	0.0	3.5714183673760935	4.72314795922223	0.0	7.306288376279697	3.493269168965238	4.257130693912303	0.0	0.0	0.0	2.7219505715551815	0.0	10.400156418352532	7.203266825570734	17.14280816340525	4.522447621011653	9.474326470131238	4.77971260544046	11.760029541194205	5.550365963379796	10.176408033256502	2.800743877573884	6.061410575100575	7.899830153651696	2.0252762578079464	4.7336516240685365	5.388773030268739	9.122422915526364	0.0	0.0	4.9771598136153195	12.078870190797833	24.493080704700922	22.301615975093554	16.290040920582793	9.450956153234022	25.36522757048046	35.03374386511372	16.785532214074045	15.871655445406265	8.993938085730218	55.75403993773388	27.173174641993423	23.42897039046722
3L_18009	0.0	0.0	0.0	0.0	3.5831095084260403	4.95749444264873	6.548994336429698	4.330474065656916	0.0	4.46590460470492	6.405690302809792	11.709601873536299	0.0	0.0	0.0	7.486957719652366	0.0	9.535506411674511	19.81320113965533	0.0	8.292919173892564	2.8955494247122404	0.0	3.594107389053499	12.722296690065516	4.66518002929733	15.407370886231973	13.893689930631586	0.0	14.85518791441332	10.850261187487305	0.0	4.182000669120107	59.13940340169848	6.8920552522285465	4.563367838478682	3.691551662527207	12.832440409354849	20.447500361239175	23.897146680686326	23.10725579385555	23.25640888487845	26.280901960555283	21.985733896988922	7.276057502197369	32.98479400996141	30.671250541858758	41.52341089906489	19.094336524315207
3L_18010	5.1104600385022065	0.0	10.240277880180557	0.0	9.926927883847002	1.7168289756780273	11.339905035099274	0.0	2.66610785046121	3.0931731811987038	0.0	0.0	0.0	0.0	6.519533827253217	8.642689770996377	4.6028944841674235	6.604478893406353	4.574337327187254	10.886308833695303	1.4359596460876418	6.016543086871662	0.0	9.95739727575568	3.5246849548470234	16.15597625717729	1.7785745791892547	9.623042336382296	11.705587745921855	6.430621694499683	4.509062313437547	3.4220675447691984	0.0	0.0	16.707504581436435	15.803390649070538	2.5568411352783738	15.55400015554	33.04546016747439	16.551632818577552	22.006240969939075	20.134806556859484	28.315262128539153	25.88717637603286	36.95662837288029	25.701655186594017	21.243510107662107	32.594586614361944	29.75650253971749
3L_18011	3.09489058323832	0.0	0.0	5.487811570501915	0.0	4.158841113970545	2.746975031095757	14.531335371595308	6.458371276264581	0.0	0.0	0.0	0.0	0.0	3.9482245623787895	6.2808073601012975	0.0	7.999334455373313	0.0	6.592740074629817	0.0	4.8581516870417545	7.352681670058704	9.045287947696528	17.0763715101233	3.913618610039214	6.462620204735808	4.662165501280697	2.025398497154315	3.1155035557242083	1.8204563957002275	29.01361982210506	7.016559079427449	0.0	0.0	0.0	6.193683928876688	13.45641467287456	28.589006726421502	22.55322561244537	19.384672345729506	24.387246055606823	26.946386489571747	33.19889012421549	28.4847883091918	3.4588671518304324	42.88351008963225	23.222654163589663	34.0387497126729
3L_18012	7.119996867201378	0.0	7.133481709752897	0.0	0.0	2.391921047470065	0.0	16.71514057433223	7.42895136636988	0.0	6.18131019050798	0.0	0.0	0.0	13.624720693225788	7.224702703483751	6.412846213534953	6.134329548452002	6.373059801606649	3.791756720888788	10.003040924441029	0.0	8.457660949287865	3.468212101979309	4.91066276760043	0.0	9.911785112498762	18.76982562831991	20.968023763760264	5.375563762249566	2.0940391082743863	23.838470523731196	8.071025020177563	0.0	9.975957941361319	13.210563166307779	7.124486146436688	18.57441374506617	29.59689035338687	8.647526807333103	22.2978490937318	22.441777613204742	14.089071107541878	21.215612144665016	32.76555310594039	43.76541736293468	42.75106384378104	34.72639606790346	27.638243036890145
3L_18013	4.286528726172258	0.0	6.441970727685014	3.800402842701326	4.163232000266446	2.880068200014976	1.9023269262962454	10.063196876383689	2.2362659725297087	11.675150609442861	1.8607005165304633	0.0	0.0	0.0	5.468425312247085	0.0	0.0	5.539675153449002	0.0	13.69675386933297	14.453373417355612	3.3643526649037456	5.091857102122285	6.264015735207527	7.391048553276156	2.7102474455917824	5.967299200381906	4.842943347248724	5.610491619328143	3.236308795640045	1.2606970141651914	20.0924251557163	4.859086491739553	0.0	8.007911816875072	13.255497054628554	15.012310094277309	11.182555213866369	25.737885375337566	26.03082049146189	20.136322906074124	43.910314870734794	20.35727009008092	31.93166113610296	18.317186029341315	21.557918942224777	33.65723472159527	20.906707836799026	31.892088266207427
3L_18014	0.0	0.0	3.014866911715049	0.0	2.922612722250084	6.065473143298016	2.6708888076938693	0.0	0.0	3.6426767262827138	0.0	0.0	238.7774594078319	0.0	7.677731813756653	2.035613464687399	0.0	7.777767407421234	13.46742579852408	0.0	10.146350966338467	11.808974253601974	0.0	2.9315832953693297	10.377116879957928	11.415655429856505	2.0945391176125603	4.533031977367478	3.938597268582794	6.058419521924057	5.3100991714121255	12.08999794470035	13.644426251876107	0.0	14.05399996514608	3.722173958033233	15.055325309447158	10.466957124726878	27.797143120818617	24.365046878350196	25.91565913651851	9.484705438245557	26.200020483652377	32.27934111408918	15.826177922640058	3.3630628085610126	27.797143120818617	20.321485907049524	21.41501878097147
3L_18015	5.616040309690927	0.0	0.0	0.0	16.363505455592716	0.0	4.98470691917198	0.0	0.0	6.798364585415332	9.751264739036653	5.941770647653001	0.0	0.0	0.0	0.0	0.0	9.677150891942997	10.053757441037225	5.981648303006375	3.15603964995733	4.407841726745549	13.342299358502247	21.884974761152854	3.8733837338024775	7.1017179055613555	0.0	4.230021818452539	3.675322050094639	5.6534449549505235	16.517153394142884	0.0	0.0	0.0	10.491649171841672	13.89346215351442	0.0	24.418235538300003	5.187809063724972	22.7363672741824	26.38181343309176	26.552103192093842	31.1165046385818	20.081087431046562	36.92069582220174	56.48866460796867	20.751236254899887	16.856086943696454	14.5334789587925
3L_18016	16.033580731484022	0.0	0.0	0.0	23.35859175722014	0.0	14.231147998246723	0.0	8.364658981217996	9.704535705898223	6.959872161068146	0.0	0.0	0.0	0.0	0.0	0.0	0.0	0.0	0.0	9.010372741099554	6.29210994581235	0.0	23.430287864516703	5.529181360466133	0.0	5.580108030891479	6.038275420233778	15.73935626032895	8.070184783020977	4.715584251457587	0.0	0.0	0.0	7.488314485245774	0.0	0.0	6.971313046812368	37.02749217238815	38.946876460507866	25.106356804010993	0.0	6.34545950645016	4.777561513493267	21.08143547710451	8.959610077769415	7.405498434477631	24.061742431078148	20.74626385720762
3L_18017	5.702440929840018	0.0	0.0	10.111479056599004	5.538417231123689	3.831402944816303	0.0	0.0	11.899768252013294	6.902954809806338	14.85192629484044	0.0	0.0	0.0	7.274737745704268	7.71506714037179	0.0	0.0	0.0	6.073673661514166	3.2045941061105205	26.85392805832673	6.773782751239603	11.110833340277605	0.0	0.0	7.938398031277289	8.590198154395926	7.463730932499884	5.7404210311805315	20.125516135632562	15.27387975638162	0.0	0.0	15.979588738651163	0.0	17.11810924777322	9.91756028017108	5.267621510859201	23.086157539939055	8.92922916196952	35.947462783142434	13.540808611954276	27.186702983570736	29.990965221726956	31.865400548084892	15.802864532577605	29.95196987687601	18.446338678467406
3L_18018	9.234778545393093	0.0	3.084089552091506	5.458321620684856	11.958868667106355	2.068246338066446	8.19664068878011	18.066560098050836	3.2118329063201485	0.0	2.6724277081580663	0.0	0.0	0.0	7.854015836837533	0.0	22.180239956925973	5.304232193825131	5.510657473787869	3.278656275512044	0.0	14.496136054934558	7.31317043489962	8.996681124333232	2.123075988923488	3.892587928695574	2.1426306361898884	6.955668510459818	4.029029155062223	4.648142578984725	3.6213475541237554	4.122529831656494	6.978854072161351	0.0	0.0	0.0	12.320801640637946	16.06092444004256	8.53061324303774	14.954687297488608	7.230189221282109	14.553717528836977	26.80158421727801	22.01365910858256	26.30802487848728	30.962521587758108	22.748301981433976	18.47828974189294	39.830394215352186
3L_18019	0.0	0.0	0.0	6.1696214011827175	0.0	2.3377693285599204	6.176522543689632	0.0	0.0	8.423815643109888	0.0	0.0	0.0	0.0	8.877509893984778	4.707426388796702	0.0	2.9977259251132096	6.228777387544875	11.117740578641339	5.865946693404956	2.7308660504740514	12.399276543544605	6.779387543349947	7.199232273870314	8.799699050292482	7.265540992182277	10.482792888578134	13.662213164680901	3.502576057125615	2.046631265403459	18.63902499260264	3.9441508243275227	0.0	0.0	4.3038278675436725	3.481595935724169	15.12824973714666	19.284555834895915	14.086252944026864	21.79303859519894	10.966854327822308	44.06432841143966	14.514712008415216	11.43705707137227	19.442997021332857	28.926833752343878	39.16178123445766	51.77401408208162
3L_18020	0.0	0.0	0.0	5.859037418742474	0.0	2.2200840346208786	2.9327955759365296	0.0	0.0	7.999753607588886	0.0	0.0	0.0	0.0	4.215304252230317	0.0	0.0	8.540453566408006	5.9152154424980425	7.038709382247672	5.570649953726467	5.18678386723493	3.9250288097114634	3.2190537076577748	4.557877870295102	0.0	6.8997874865454145	2.4887700473538277	8.649630498597139	3.326253402965122	7.774408435544129	8.85036032029454	3.745598921267511	0.0	9.259279263874953	4.087169516581851	6.612658877395353	17.240016952683337	21.36604739721863	13.377139004526823	31.04393777863551	15.622160346895278	13.076903964524975	23.629764129663606	28.23939534675588	11.078532020650384	24.418339882535577	22.314206339466022	19.239521568679425
3L_18021	2.4376004748445723	0.0	7.326651427231698	0.0	11.837429478513883	1.6377950692541645	0.0	0.0	2.5433740654689916	2.9507795221802717	2.1162319220888053	7.736943907156673	0.0	0.0	0.0	3.29793005420148	8.782002164763535	2.1001476403791184	2.181879274437866	5.192579803460855	1.369855507641054	5.739572631421863	0.0	0.0	3.362426730620023	6.164895543551134	3.393396450507313	0.0	4.785738499272169	3.6807535238614046	0.0	3.264533294158934	8.289582757667864	0.0	2.2769110968677673	3.0151768928903633	9.756549693766297	10.598553297474895	9.006919565956546	9.868550901985552	17.17624449048102	26.891066211567384	23.152949348099767	14.526744099054964	17.62766838830228	21.79420818917373	29.272488589358776	27.43597130197402	31.540741570145425
3L_18022	0.0	0.0	2.836087741748119	0.0	2.749304151119352	3.8038636603971385	5.02501452229197	0.0	5.907117663286023	6.853337883949689	4.915057968193677	2.994908655286014	0.0	0.0	0.0	1.91490323228006	5.09916343124747	0.0	2.533763667754665	0.0	6.36312037242071	2.2217423258798323	10.08764142873283	2.7577427765064586	0.0	0.0	5.911003924906606	0.0	3.7050416354053777	5.6991601432654875	1.665071528142706	3.7910236142860936	9.626492106276473	0.0	10.5764873053067	0.0	14.16255669271444	17.230981304385285	13.074397505614147	27.50426316078992	17.73009564056841	13.383405112996089	15.684060289527753	21.93042387460656	26.053472146232927	18.981815420826848	23.533915510105466	29.736681683690918	29.302000703980568
3L_18023	2.472997342022457	0.0	2.477681049109621	4.385080203116916	4.80372923107667	3.323155615401896	2.194992607264899	0.0	0.0	2.9936283613956056	2.146962134458227	5.2328623757195185	0.0	0.0	3.1548607570656264	3.3458199333245005	4.454763656968943	2.1306442897880777	2.2135627646867677	5.267982257435757	2.7794948879530024	1.9409726912906227	0.0	9.636947284934656	5.116879767652723	3.1272085910674416	8.606681539012365	5.588011554517759	3.236822088073929	0.0	2.909300801919673	3.311938212480708	2.8033191298497426	0.0	4.619949125120234	12.235843435041744	9.898226435787235	17.203931098255953	15.990993872251149	10.011854035177649	5.8085546844444575	19.486826126065733	13.702008714477545	20.632765657174218	22.761000391489212	13.819178809118446	9.137710784143515	37.11249911857814	25.599000615015992
3L_18024	4.981183579030214	0.0	2.4953088194194915	0.0	7.256858941175902	1.6733993098901245	4.421218310917757	5.846995813550998	2.598664806022666	7.537317257743085	6.486710891620035	0.0	0.0	0.0	0.0	5.054436278721835	4.486457627650935	2.145803023865621	2.22931143257782	5.305461973101307	1.3996349751984682	5.864345949496253	2.958509857754846	0.0	5.153284445841558	9.448372517833803	6.934331877123639	5.627768158462945	4.889776292734608	5.014359873086552	2.929999384700129	3.335501409249345	0.0	39.92494111071186	18.611273313527835	9.24217264994655	2.49216215003813	4.331582652011479	16.104763789128825	20.166169234492212	15.599680986523824	3.925093515353003	21.684918139434025	13.358288595435322	14.736173375991825	13.917497077325613	23.006805413041178	22.42592436857007	29.00376887863373
3L_18025	2.2568757978055944	0.0	0.0	4.001856861583775	6.57587862506269	3.032736571649008	6.009499817311206	2.649158203489259	0.0	0.0	5.878000915400676	0.0	0.0	0.0	0.0	1.5267100985155493	4.065450500700884	1.9444418518553086	2.0201138697786116	2.4037999269244823	1.2682938707923084	8.85673069020148	8.042653947120087	6.5960624145809925	1.5565675319936891	2.8539138574641263	3.1418086764188407	10.199321949076825	10.338817830029836	10.223582943246848	3.9825743785590944	0.0	0.0	36.17840294058059	8.432399979087648	5.583260937049849	4.516597592834147	5.887663382658869	10.423928670306982	23.75592070639144	8.834883796540401	7.113529078684167	7.145460131905193	18.829615649885355	22.25556270371258	12.611485532103798	33.35657174498234	25.4018573838119	26.282068503919533
3L_18026	0.0	0.0	0.0	7.027159973296792	3.849025811567092	10.650818249111987	0.0	9.303710319675487	8.269964728600433	2.398668259382391	6.881081155471147	0.0	0.0	0.0	0.0	0.0	7.138828803746457	0.0	3.5472691348565304	0.0	8.908368521388994	3.110439256231765	14.122698000225963	3.8608398871090417	5.4665868544985905	0.0	2.758468498289749	2.984958792643867	2.5935291447837647	9.973530250714605	9.324400557599153	0.0	4.492362982929021	0.0	14.80708222742938	9.804065746064893	11.89654762188013	10.33858878263117	18.304156507859805	25.670645616737257	15.513833685497358	12.491178105463016	15.684060289527753	16.53216569008802	15.632083287739757	17.71636105943839	36.60831301571961	29.736681683690918	15.383550369589797
3L_18027	4.081086287223588	0.0	0.0	7.2365183662836134	0.0	2.742033843278507	0.0	4.790446699573843	4.258174844065637	0.0	14.172174918651717	0.0	0.0	0.0	5.206337570597937	8.282204524071398	0.0	14.064460234145136	0.0	8.693535487011859	2.2934433207591485	3.203107783295665	14.543451956191245	0.0	0.0	10.321408665854715	0.0	0.0	16.024785000801238	4.108267642133736	2.4005500140192124	0.0	0.0	0.0	11.436169401690112	5.048077893861134	8.167318963207862	3.5488679111363473	15.079590076423363	16.52215290261182	22.366446751241657	19.294986905135552	9.690798909462096	21.88890553526643	16.09780597636413	27.366270159819017	11.309692557317522	27.560357182229083	15.841868580082757
3L_18028	10.152304877776402	0.0	13.562043637231605	6.000636067423147	3.2867621054735108	0.0	3.0036740941519664	3.972314556467246	0.0	0.0	8.813844551986405	0.0	0.0	0.0	8.634355756179607	4.578490435075632	0.0	0.0	0.0	0.0	3.8035193203567395	0.0	0.0	13.187401547805319	0.0	0.0	7.066538526768047	5.097835102367077	4.429335488943271	5.109961256273754	7.9622969315696315	0.0	3.836120914531226	0.0	15.805089112253434	4.185946438303754	10.15870607883427	5.885555375719141	15.630294762350745	10.960345470089216	7.948548515555575	5.333236623975885	2.6785881697474894	18.150628435258522	20.022834930858927	22.69254625497345	15.630294762350745	33.010591321261614	32.84082315742183
3L_18029	12.21951627822861	0.0	0.0	7.22248504042786	7.912024615890985	8.210149167463507	3.6152819413774804	4.781156886969626	8.49983446572378	0.0	7.072345854685923	0.0	0.0	0.0	10.392482493863238	2.755381121561353	0.0	10.52788943189403	0.0	0.0	0.0	3.196896197419849	0.0	7.936309528769717	14.046336617085906	10.301393005869217	2.8351421540276025	0.0	10.662472760714119	4.100300736557523	4.791789556102991	0.0	0.0	0.0	7.609327970786268	10.076576946504964	8.151480594177723	3.5419858143468135	11.287760380412575	9.894067517116737	9.567031244967344	19.257569348112018	22.56801435325713	9.709536779846692	16.06658851163944	4.552200078297841	22.57552076082515	15.281617284120411	31.622294877372692
3L_18030	3.7175204881847903	0.0	0.0	13.183698356981592	0.0	0.0	0.0	4.363687141086732	0.0	6.75023457065133	3.2274097454864674	15.732546705998033	0.0	0.0	0.0	2.514793271419123	0.0	6.405760059445454	3.327526799068958	0.0	4.178261341890413	2.9177571784120984	4.415946867327293	7.243345628912538	7.691923096152885	0.0	0.0	11.200199363548672	9.731472189277135	3.7422803772592848	2.1866957059856422	0.0	16.856300042140752	0.0	10.417372009563147	4.598367119835746	3.71986444813951	3.232715076574938	17.17027070648796	12.040214315814822	8.731679844226832	5.858694155659645	44.137444000617926	17.723484835897146	12.219770121684471	12.46416552411816	37.77459555427351	25.105127722337286	16.835684917751667
3L_18031	12.608698804348613	0.0	0.0	11.178773744414105	0.0	2.1179090815517836	5.595638982802363	0.0	3.288955457347345	11.447371282895453	2.7365980583289455	6.670001667500417	0.0	0.0	4.021303256129673	6.397060422794517	0.0	2.7157987245522865	2.8214897070644738	0.0	0.0	4.948072453635324	7.4887743272834015	3.070903161832604	6.522165906943042	0.0	4.3881589917765895	4.748458709658578	8.251548454639691	1.5865846021647043	7.416606746664659	8.443040085443565	7.14643035803616	0.0	5.8887595651857705	11.697197000682726	9.462486602696051	13.705482878425514	8.735450379438845	20.418372451531887	12.339667613777289	9.9354543210036	14.97007855548722	16.906688417434403	29.012020509011755	17.614441023328563	11.647267172585128	14.191492909575356	18.354060846158912
3L_18032	0.0	0.0	0.0	8.155609020103576	4.46711754773115	3.090292156220449	0.0	0.0	0.0	5.5677117261576665	0.0	4.866180048661801	0.0	0.0	0.0	6.222736635117391	8.285210071501362	0.0	8.233807188937057	9.797677950325772	2.5847273629577554	0.0	0.0	8.961657548180112	0.0	11.63230290516765	3.201434242540658	6.928590482195254	0.0	6.945071430059659	8.116312164187585	12.319443161169113	0.0	0.0	8.59243092759588	5.689220633665394	23.01157021750536	7.999200079992	29.74091415072695	7.448234768359899	14.404084998505574	7.248530360469414	18.202668511203743	0.0	15.11862069799648	30.841986223912823	16.994808086129687	13.804766095494468	26.78085228574574
3L_18033	0.0	0.0	3.9906013357340795	0.0	7.736979823504018	0.0	7.070595655260382	0.0	0.0	4.8215961218938075	0.0	8.428150021070376	0.0	0.0	0.0	0.0	7.174929075826086	6.863314349405844	0.0	4.2423573931562295	0.0	3.1261684054415344	4.731371643564956	0.0	10.988461565932694	0.0	8.317253310266818	3.000053400950537	5.213288672827037	0.0	2.3428882564131883	5.334272165234415	18.060321473722233	0.0	14.88196001366164	9.853643828219456	7.971138103156093	13.854493185321166	11.038031168456545	22.57540184215279	18.71074252334321	43.940206167447336	22.068722000308963	16.615767033653576	10.474088675729547	17.80595074874023	14.717374891275394	14.943528406153147	18.038233840448214
3L_18034	12.543856458141779	0.0	0.0	0.0	0.0	0.0	7.422483295701343	0.0	0.0	7.5923341720331825	7.26006571811488	4.423800044238001	0.0	0.0	10.668328080959808	5.657033304652175	0.0	3.6024430327671015	7.485279262670051	0.0	9.399008592573654	3.2817507746572705	0.0	12.2204421111547	2.883833144874837	5.287410411439841	5.820789531892105	0.0	13.681855806921652	2.104567100018078	2.4594885346022983	22.398987565762027	23.69892880841786	0.0	0.0	0.0	0.0	14.544000145440002	19.312281916056463	10.156683775036228	6.54731136295708	19.76871916491659	23.167032650622943	22.426323919343975	19.24188088835916	18.692112862977467	7.724912766422586	15.687234199425536	45.98732210683612
3L_18035	6.871534599207438	0.0	6.884548869281693	0.0	6.673883359205755	0.0	6.099063427820024	0.0	0.0	0.0	11.931209418973964	0.0	0.0	0.0	8.766177981464795	0.0	12.378121917074012	0.0	6.15066294920598	7.318876113384029	0.0	21.57294838564234	0.0	6.694367961290487	14.21789492691291	8.689342955332434	0.0	5.175664645914667	0.0	3.4586506212947046	4.041929358392218	0.0	31.157501168406295	0.0	0.0	16.999416070057993	0.0	11.950822365964058	6.3475700866951135	33.383036966149604	16.139800802578495	10.829320167767829	16.31689587372898	20.475263629256858	4.517450459379537	7.679665780945213	6.3475700866951135	36.09261364661722	17.782511877606527
3L_18036	0.0	0.0	0.0	5.233341619457564	2.866487606740832	3.965995554118984	2.619597734571879	0.0	0.0	1.7863618418819678	5.124552242247834	3.1225604996096803	0.0	0.0	11.29543589087103	5.989566175721892	5.316504823399001	10.171206839119478	2.6417601519540437	3.1435172814862553	4.975751504335538	2.3164395397697923	0.0	2.8752859112427993	2.0355674704104825	0.0	0.0	6.668971166703161	5.794442164224148	4.456556374323996	3.4720835799959375	11.857824682062075	3.3456005352960854	23.655761360679392	5.513644201782838	10.95208281234884	0.0	5.13297616374194	8.179000144495669	19.11771734454906	13.86435347631333	13.95384533092707	28.03296209125897	15.829728405832023	7.761128002343861	3.2984794009961407	2.7263333814985566	22.145819146167945	19.094336524315207
3L_18037	0.0	0.0	4.442738432886216	0.0	0.0	5.958761793134434	3.935848813026715	0.0	4.626757184544226	0.0	7.699450413229503	0.0	0.0	0.0	0.0	5.9994012597542765	0.0	7.640931246136554	11.90744107900468	9.446037151264116	4.983921868053659	3.4803648257624955	5.267438381505814	8.64002170373452	6.11672983719406	0.0	9.259602207489166	10.019882787411152	0.0	4.46387420088282	15.650031899981691	17.81594348782726	0.0	0.0	0.0	0.0	0.0	23.136321132137315	12.288645537296448	14.361831995289318	3.47177981139209	20.965137073560378	0.0	13.21310115976674	20.40641414409377	29.73506060996521	40.962151790988166	13.309310028731472	8.606560551600204
3L_18038	3.035258780093073	0.0	3.041007376267492	0.0	0.0	2.039354650299622	0.0	0.0	3.166966261675021	0.0	5.270192214450445	0.0	0.0	0.0	3.8721508713888317	0.0	0.0	7.845204697080956	5.433678154549021	0.0	1.7057208512775166	9.52909136302217	3.6055057515027746	0.0	6.280255129084363	7.676423400809095	8.450799445627556	4.572335722835982	3.972746955882645	6.11094917095808	12.497661151984415	4.064941505491736	3.4406826314340764	0.0	2.8351710912346717	3.7544471426404575	15.185862812130223	7.918283316177053	14.019079406308808	2.4576304510243405	19.011171915175954	14.350414152952455	36.037074942701054	5.42653663237819	23.945098677751652	16.961111563407417	22.430527050094096	18.220163343764376	31.41919728663812
3L_18039	2.9321532003132713	0.0	8.81311956230523	5.199248188711913	0.0	1.9700792247659449	2.602531951284766	0.0	3.0593866725162138	3.549448610905539	0.0	0.0	0.0	0.0	7.481233326201225	3.9670308004238377	10.563739225646225	0.0	7.873649964292998	0.0	0.0	0.0	3.483029288096678	5.713108813870058	8.089225778178465	7.415660763182728	2.040932951270685	2.2085083668235224	7.675591140448926	1.4758411445915514	3.449464142992707	3.9268583366220775	0.0	0.0	0.0	3.626911246217585	11.736007891291708	7.649304869419991	16.25143351186436	9.496585977341146	13.774031955295001	18.483921068111865	16.246029876448944	10.484402092896348	21.204058996631638	32.769909358430716	18.960005763841753	26.40185605048035	20.86693779774512
3L_18040	0.0	0.0	0.0	0.0	0.0	0.0	2.9327955759365296	0.0	10.342876705669655	7.999753607588886	0.0	3.4958923265163433	0.0	0.0	0.0	2.2352252727086594	23.808574300905857	8.540453566408006	2.9576077212490213	14.077418764495343	0.0	0.0	3.9250288097114634	3.2190537076577748	0.0	4.178357362370131	0.0	4.977540094707655	6.487222873947853	1.663126701482561	5.830806326658096	17.70072064058908	3.745598921267511	26.484032776638966	6.1728528425833025	16.348678066327405	0.0	5.746672317561113	18.313754911901682	32.10513361086438	10.34797925954517	5.207386782298426	15.69228475742997	11.814882064831803	13.033567083118099	29.54275205506769	21.36604739721863	27.272918859347357	23.514970806163742
3L_18041	5.383338084129193	0.0	0.0	9.545650882137462	0.0	1.8085007492618603	7.167246257980729	12.638102869102113	2.8084673042449144	9.775008626445112	2.336804578641419	0.0	0.0	0.0	0.0	0.0	0.0	0.0	7.227882859148079	0.0	3.025268250535775	0.0	6.394728697240291	2.62227057689166	0.0	13.614912413566579	5.620629960205941	4.0547496627968815	3.5230340369125894	1.3547982143217618	4.749828135385302	7.209584421529982	21.358393848782573	0.0	12.57115588509863	6.658891301257232	10.773464740873933	9.362583604945785	9.945701442972094	17.435423550026588	10.536948124707733	16.967939502508496	12.783078612737699	20.853107024722	23.004069596866067	27.074020371696218	9.945701442972094	28.275887837631775	15.672690145865728
3L_18042	67.03401305822574	0.0	0.0	0.0	0.0	0.0	0.0	0.0	0.0	40.57321842997874	0.0	0.0	0.0	0.0	0.0	90.6930764905407	0.0	0.0	0.0	0.0	0.0	0.0	0.0	0.0	0.0	0.0	0.0	0.0	0.0	0.0	0.0	0.0	0.0	0.0	0.0	0.0	0.0	0.0	0.0	54.27702996092054	0.0	0.0	0.0	79.89709254480229	0.0	149.8351813005694	0.0	50.299280720285694	43.368519658949964
3L_18043	0.0	0.0	75.60636303151273	0.0	0.0	0.0	0.0	44.29011798887432	0.0	0.0	0.0	0.0	0.0	0.0	0.0	0.0	0.0	0.0	0.0	0.0	21.204050821869014	0.0	0.0	36.758894733553156	0.0	0.0	26.263262947788633	0.0	24.692882276683747	0.0	22.1943067164411	0.0	0.0	0.0	0.0	0.0	37.755510416745324	32.811090148470186	0.0	61.10228522546744	0.0	0.0	0.0	67.4580242444139	49.6108032485154	126.50754828371426	34.85462137424801	28.3121699862686	0.0
3L_18044	11.020895894137682	0.0	8.281326602271072	9.771040102791343	2.6759733451647034	5.55360767908441	7.336477258387795	0.0	0.0	3.335271125857457	0.0	0.0	0.0	0.0	3.5149038954976892	3.727655964193628	0.0	0.0	2.4661818646357165	2.934590903355118	3.0967000325772847	6.487448732936389	6.545719230537613	2.6841868913438462	3.8005566675350937	3.48409597290767	0.0	0.0	10.818656773606085	5.547149313034096	9.723959479612585	0.0	3.123243175713661	0.0	12.867982477925617	3.4080595837873155	11.027844756618224	14.375475438901237	15.270804817226283	15.616215878568307	17.25718972273952	13.026436284009312	8.723272710222695	13.13568290198761	14.490606283344244	15.396269176053258	20.361073089635042	10.336975049643321	35.650553982870974
3L_18045	0.0	0.0	4.788116278446199	0.0	0.0	0.0	0.0	2.804872849503986	4.986440621340419	1.4462959925741379	0.0	2.5281253950195928	0.0	0.0	0.0	1.6164484622887423	12.913239815650588	6.176202105096725	2.1388539720977944	0.0	0.0	1.875463942892873	5.676928282229625	0.0	0.0	6.043327637497035	1.6632403914602585	1.7998045052346412	6.255155616543322	2.405447569000564	1.4055552603889507	3.200158727872902	2.708705780378135	19.152465113784796	13.392070956548755	5.911438959515806	2.3910391503968405	4.155822567155495	11.036635892111143	11.608739058763437	13.095864157723595	22.59496380851672	9.45682816092117	15.664314313865297	9.425488216725906	13.352774973695032	30.90258049791121	23.308957542733836	30.918777762163796
3L_18046	3.221470975190808	0.0	3.227572245977154	5.71226194148359	3.1288093253536187	8.65787373010637	0.0	3.781416004162583	0.0	3.899675391020452	2.7967584450918013	3.408316291751875	0.0	0.0	4.1097061395721965	0.0	0.0	2.775501866247455	0.0	0.0	0.0	5.056849097554711	0.0	3.1384127916683933	0.0	8.14736962171763	2.24231334983676	0.0	0.0	3.2429270140360367	1.8949126900028956	0.0	0.0	0.0	0.0	3.9847813231705476	16.117510837414287	5.602711712468835	11.9033165020438	18.258837277242186	20.177501480524175	15.230807659268555	28.048488186486747	21.117994297373613	6.353530784127356	32.403006999049516	26.782462129598553	33.84143835782003	22.92589433913817
3L_18047	0.0	0.0	0.0	0.0	5.656146987422991	0.0	5.168984439289243	6.835905456693172	6.076360405949487	3.5248452240462123	5.055877558779632	0.0	0.0	0.0	14.858752696863615	0.0	0.0	0.0	5.21271527210895	6.202781327147092	0.0	13.712380085236154	0.0	0.0	0.0	0.0	0.0	0.0	7.62238695047354	2.9312223842211127	6.851107618568694	7.799277786876934	6.601531555320834	46.677495845702865	5.439755254531588	7.203541837450638	11.654658483542455	25.32094295191553	37.65716486737146	14.146139047116074	0.0	18.355797770504804	13.828644654537408	20.823456652157347	11.485680419365163	0.0	10.759189962106133	8.739616243450751	30.141521981081674
3L_18048	0.0	0.0	0.0	0.0	3.1465043909468773	4.3534192843414035	2.875496742062191	7.605603808886387	3.380268359505061	1.960865055227764	0.0	3.427592116538132	0.0	0.0	4.132948693574918	0.0	0.0	2.7911987919691628	5.799648251333556	10.35178827142389	0.0	2.5427241220609282	0.0	0.0	6.703244034950715	4.096723645264699	2.254994813511929	7.320438787100899	10.600800360427211	8.153168688244842	3.8112588397384712	0.0	0.0	25.966606943470698	0.0	0.0	0.0	8.451596999683066	8.977977022364142	10.492628928177954	2.5364519855980254	15.316945903099896	20.51426703164967	9.653376220066086	8.519284465297758	18.10347948875774	8.977977022364142	17.016414762955268	12.575755829124823
3L_18049	5.4157260227530895	0.0	8.138974619421546	0.0	2.629974662824098	0.0	2.403455592312403	0.0	5.650727940900167	3.2779394348242388	0.0	5.729838132072769	0.0	0.0	6.9089688087694165	3.6635793683329725	4.877841769641972	0.0	12.118946979849342	8.652440132324651	3.043469262786527	0.0	3.216600747795342	5.276094044265902	1.867613471992428	0.0	3.7696303500478745	8.158288749984958	3.544229772416146	6.814745637574655	1.5928015563582567	0.0	6.139112284363681	0.0	5.058715243148414	0.0	2.7095703651037684	21.192551995337638	5.002769032659577	13.155240609350743	12.720410258671661	8.535012113315943	21.43330972097046	19.3648303374596	30.263229570806878	21.184260699564813	15.008307097978731	0.0	19.270756049572093
3L_18050	0.0	0.0	0.0	10.222492550358556	0.0	3.8734677529936095	0.0	0.0	0.0	0.0	0.0	6.099420555047271	0.0	0.0	7.3546067785939755	0.0	20.769877031943032	4.966954849387029	20.641017106758955	6.140356263470406	3.2397772070010293	4.524792696622605	0.0	5.616409350872257	7.952308415967759	0.0	8.025553361904304	17.36901914109332	0.0	2.9017224334192533	6.782157770623356	0.0	13.070186903672724	0.0	0.0	0.0	5.768682744370054	10.02644474802291	21.301818003657523	14.003771682506489	22.5681569624344	0.0	13.689472567437765	34.35648078321782	41.690322766478864	12.886099764184374	10.650909001828762	21.629150904422946	18.64886023760886
3L_18051	19.732350399185453	0.0	0.0	0.0	0.0	8.838622659753684	0.0	0.0	6.862862170393886	0.0	0.0	6.9589422407794	0.0	0.0	8.391007525055548	4.4494515606006395	0.0	0.0	5.887429983738918	7.005646551120202	0.0	15.487260179776117	0.0	19.22359735021934	0.0	0.0	9.156502948393948	4.954159165243997	8.609000710242558	9.93188711814377	7.7378898155441815	17.61757529311241	22.368028631076648	0.0	12.287714374536906	16.27188364952315	13.163194654689914	5.719678554065261	12.151819978078116	26.628605513186486	10.299371841311398	10.365852394408243	5.206191202578105	7.839589456379348	12.972344690765247	14.701990649533945	6.075909989039058	4.935420028921561	17.021464918335266
3L_18052	0.0	0.0	9.667888687796806	17.11054266086049	9.37205366063044	3.2417306692358463	0.0	5.66343775202298	0.0	0.0	0.0	0.0	0.0	0.0	6.1551188430346215	0.0	0.0	0.0	0.0	0.0	2.7113908784472627	3.786828803528719	0.0	0.0	3.327669639606723	6.1011695942112105	6.716638456785149	14.53624649403905	0.0	0.0	0.0	12.923152473814463	10.938525486764384	0.0	4.506749759114225	0.0	0.0	16.782395267364535	8.913815879784714	19.53308122636497	3.777487834600429	0.0	15.275746315680935	17.251899002782732	25.375204111798077	21.568923495028365	22.28453969946178	14.481263055763725	9.364412361274034
3L_18053	0.0	0.0	0.0	0.0	3.6042114489939205	9.973381045988257	0.0	0.0	0.0	2.2461027870541823	3.2217076081269505	0.0	0.0	0.0	0.0	7.531050521299317	6.684769021176011	3.19722123108364	3.3216477764557615	7.905075849202772	6.256318882070891	2.912602130393702	0.0	3.615274099236381	0.0	4.692654587773757	2.5830182051123094	16.77061653817579	7.28570908163637	13.074840010654126	4.365664572020805	0.0	4.2066296483257615	0.0	0.0	13.770728388907404	3.713292249467885	6.454007131677879	17.13993453916201	12.018941852359317	11.62167046404749	23.393372423658654	5.874595020105801	11.057607036530355	9.75854433745827	37.326432090777885	13.711947631329606	22.276242109337364	31.211031226876823
3L_18054	4.026324107011643	0.0	4.033949720850679	7.139414924946902	11.731535540686922	0.0	0.0	0.0	4.201036395678814	0.0	0.0	4.259850905218317	0.0	0.0	10.272952343774078	2.723689837096111	14.5057352050567	0.0	0.0	0.0	6.788006045850718	9.480380352859756	4.782766734900806	7.845029291378117	8.330868784651209	5.091455265201176	0.0	9.09792552134904	2.634959322815454	0.0	9.473352643183805	0.0	0.0	0.0	0.0	9.960680214851873	12.086588318715277	10.503741958072563	7.438622069647819	9.78026993545022	22.06632190665631	19.0360765377184	12.747683506887734	19.19572319287263	15.881797078278732	13.499527516536922	14.877244139295637	18.127025128588585	13.024411654764524
3L_18055	6.48938952365934	0.0	3.2508400170604084	0.0	3.1513651083376297	0.0	2.879938807060227	0.0	6.770980390563691	1.9638941979495372	0.0	6.865774116031582	0.0	0.0	0.0	0.0	0.0	8.386531900690043	5.8086075431739275	6.911853136944546	3.6468346933595517	5.093304240379512	3.8542893615446756	0.0	4.475732800542101	0.0	4.516956655283935	0.0	2.123435293618015	3.266305478606842	5.725719703881046	4.345426655716191	0.0	26.006720136483267	6.061601632753015	24.081047172363306	3.2467405971145564	11.286204026353287	8.991846193871398	23.644885348578153	7.621110883606837	20.454143344681974	10.2729787272293	17.402919745855495	19.198001360071743	29.01031316633063	20.980974452366596	17.042701706461376	14.694379987430008
3L_18056	0.0	0.0	0.0	0.0	4.744148093326881	0.0	0.0	0.0	15.289818509854287	2.9564980871457376	0.0	5.167958656330749	0.0	0.0	6.231461402328074	0.0	26.39706464641132	0.0	4.372215445288282	0.0	0.0	3.833797222797292	0.0	0.0	0.0	0.0	3.399972800217598	7.358270512098836	9.590026372572524	4.917182356166269	2.8732164508881115	13.083439636280378	11.074197120708748	0.0	0.0	18.12612155377114	0.0	12.742911755336095	18.048749672866414	3.9550704002531245	15.297361587560184	7.698051623134185	23.19781940497593	14.554896703898093	22.478693409889342	43.672890053499295	9.024374836433207	25.656532336393788	9.480560111491386
3L_18057	0.0	0.0	3.3157202274849333	5.868269095347636	0.0	0.0	8.812249732107608	0.0	0.0	0.0	0.0	7.002801120448179	0.0	0.0	0.0	2.2387471612685994	5.961521952708439	0.0	5.9245356348969365	0.0	0.0	10.389912641614508	0.0	6.4482514921253955	2.2825297002764597	8.369881817268741	2.3035530001474274	0.0	2.1658147795200553	3.331494348452987	1.94666450716684	8.864305215757188	7.503001200480192	0.0	3.0912894881319213	12.280828153552926	6.6230779827693995	14.38931737078393	18.342610618170436	5.359286571771565	15.546425773071933	5.215591698447006	7.858504998009179	5.916748975219078	13.054103165707046	11.095987690850988	9.171305309085218	17.38283966068697	21.410928823221095
3L_18058	0.0	0.0	7.315331764926203	0.0	7.091484403698351	7.358691055658196	0.0	4.285312690696414	0.0	0.0	3.169443521784219	0.0	0.0	0.0	0.0	4.939252137955288	0.0	9.436063123487871	0.0	0.0	0.0	0.0	0.0	0.0	2.51792384086117	0.0	2.5411152446585756	2.7497592585769115	14.335033627599717	0.0	2.147421333514289	4.88923439478612	4.138387684158252	0.0	3.4100899104305786	9.031555351241703	0.0	9.523960697788853	10.11712937919945	23.64792962376144	11.433138150609873	28.767342392361236	14.448236303794397	6.526935138364498	12.000295687285735	12.24030160103145	13.489505838932603	30.13294105722793	33.06661174459916
3L_18059	0.0	0.0	0.0	0.0	7.917142354969829	0.0	0.0	0.0	0.0	0.0	14.153840927812583	0.0	646.8305304010349	0.0	0.0	5.5143267723873395	0.0	0.0	14.59290536719763	8.68228899867161	0.0	0.0	0.0	0.0	0.0	0.0	11.347904042123421	6.1398246834459895	0.0	0.0	0.0	0.0	27.72130844575864	0.0	0.0	0.0	0.0	7.088553757819562	15.060082197928638	0.0	12.764292657149186	0.0	19.356524600529724	4.857908602335974	10.717987247738773	18.220578321155916	0.0	24.4664030411739	42.1903321908543
3L_18060	0.0	0.0	4.496532274310052	0.0	0.0	12.061824085532807	7.96701020414667	0.0	4.682779173245972	0.0	3.8963386884612268	0.0	0.0	0.0	0.0	0.0	0.0	7.733449644415986	0.0	4.780206122488002	5.044268500359152	3.522505995305204	10.66243581213641	0.0	6.190792805308234	0.0	3.1239066326785627	3.3804020514983972	2.937116339178195	4.517923959725419	2.6399210980382217	6.010554533761285	25.437525437525437	0.0	4.192176057979472	0.0	4.490861994014579	7.805487257542053	16.583252904556748	10.901796616082331	17.569085156652992	28.291984597843587	0.0	10.698471081497743	0.0	15.047550258817868	37.31231903525268	40.41138792911843	20.32513243275575
3L_18061	0.0	0.0	10.37917190814848	0.0	2.515392947140023	0.0	2.2987427716033544	6.080106620749701	5.404539218444179	0.0	0.0	0.0	0.0	0.0	3.3039807681887443	3.5039659638762135	0.0	0.0	0.0	0.0	4.366308862209771	2.0327161600528183	0.0	7.569340839091709	0.0	13.10008629681848	1.8026982787836834	1.950712897782059	5.084724217270266	1.303568688749381	1.5234069961552252	6.9369655284840475	0.0	0.0	2.4191595501040597	3.203547993473732	2.5915208547457746	6.756414370893367	11.962025831277062	14.679114555809996	8.110808240013416	8.163162017133661	12.299706959481691	15.434292435699579	13.621050789152603	26.050259634254353	14.354430997532473	31.093349035474596	16.755613842750908
3L_18062	3.37865803081674	0.0	3.385057004359954	5.99098356972756	0.0	0.0	2.9988424468155293	0.0	0.0	4.089954458357107	0.0	10.723860589812332	0.0	0.0	0.0	0.0	6.086186486840143	11.643713995453131	0.0	0.0	3.797401058715416	2.651795398074267	4.013420879420784	0.0	2.3302608843573083	0.0	0.0	7.634452247137398	6.633315828749897	0.0	1.9873722368073263	4.524835691903938	3.829950210647262	0.0	3.1559330752832055	12.537639037192907	3.3807883322233083	2.938043997208858	9.363091318229626	8.207036165672703	15.871525293259497	10.649315382137372	21.394235590648044	12.080954475943296	13.327084411531482	11.32802174980176	9.363091318229626	15.211149772783449	26.230396876834075
3L_18063	0.0	0.0	3.079576250307958	5.450333832947267	2.9853419709227693	4.1304392722166	0.0	3.6080242459229326	0.0	1.8604305036185373	0.0	0.0	0.0	0.0	0.0	0.0	0.0	5.296469902809777	8.25388964549544	0.0	1.7273543840254266	9.649948131528793	0.0	0.0	2.1199690484518925	3.88689145855602	4.278990158322636	9.26065264449512	2.0115665074176516	1.5471134730376799	5.42407203167658	0.0	10.452961672473867	0.0	0.0	0.0	3.075692799803156	10.691613765452724	14.196882364632726	22.399203583872573	26.47189767408281	4.844139801874682	4.865884070312025	10.990721998845974	18.18659445915089	20.61147372037101	17.036258837559274	18.451248342270656	9.943026458393405
3L_18064	5.383338084129193	0.0	0.0	0.0	0.0	0.0	2.3890820859935764	6.3190514345510564	0.0	1.6291681044075188	4.673609157282838	0.0	0.0	0.0	6.8676507552355535	1.8208349402201682	0.0	0.0	4.818588572765386	0.0	0.0	2.112600776338533	0.0	0.0	0.0	3.4037281033916447	3.7470866401372933	2.0273748313984408	3.5230340369125894	2.7095964286435237	7.916380225642169	0.0	3.051199121254653	0.0	5.028462354039452	0.0	0.0	23.406459012364465	17.404977525201165	28.33256326879321	12.64433774964928	21.209924378135625	14.913591714860647	9.624510934487077	17.69543815143544	21.057571400208168	17.404977525201165	12.118237644699333	12.189870113451123
3L_18065	0.0	0.0	2.9295272914762474	5.184772323685336	2.839884473499618	0.0	0.0	0.0	0.0	3.5395661553763356	7.6154888890017105	9.28074245939675	0.0	0.0	0.0	0.0	15.801491134046682	5.038405243972178	10.468970625377047	0.0	8.215954726803073	0.0	13.893327035025077	14.243005616017113	6.0500276788766305	0.0	4.070501078682786	6.607078162835846	7.654220585069486	4.415196222358111	1.7199300332462475	3.91592508835306	3.3145508783559827	0.0	10.92494697986669	21.700878704746884	0.0	5.085338333916028	13.505154917632058	18.94029073346276	11.446401651944685	18.432457714789976	0.0	6.9701407881312445	3.8445494860798477	26.142936505342963	24.309278851737712	6.582086850635993	20.808839595059982
3L_18066	0.0	0.0	0.0	0.0	0.0	0.0	8.970074038991116	0.0	0.0	3.0584462970473147	0.0	10.692328254477411	0.0	0.0	0.0	3.4182635084646456	0.0	0.0	0.0	0.0	2.839676413193364	3.965997127031681	0.0	0.0	3.4851135118896392	6.389837602277338	0.0	11.418005967049917	0.0	5.086740368447866	5.9445857604581605	0.0	5.728032993470043	0.0	18.879920402255586	0.0	10.112542485319118	4.394107501840033	9.335560175620557	8.182904276385775	7.912428407358717	15.927003358208658	27.997368247384745	6.022715877475073	19.931846373300896	16.94206941730576	9.335560175620557	15.16642305599633	16.345793295674802
3L_18067	0.0	0.0	11.02730360372282	0.0	0.0	0.0	0.0	0.0	5.74202791199768	3.3309017750375562	0.0	0.0	0.0	0.0	0.0	0.0	0.0	4.741381354043687	0.0	5.8614929222472965	0.0	0.0	0.0	5.361340978605568	7.5911555446748995	13.918126620156928	3.8305370412931894	12.435155843590609	0.0	2.769941152600213	0.0	0.0	0.0	0.0	5.140449943583562	0.0	5.506698899210891	4.785547646108752	20.334399194757793	4.455930843953302	0.0	17.34582811151633	21.779612105108406	26.236949167550797	7.235811478167748	24.601759025770342	15.250799396068343	28.9056128506096	46.28500526046887
3L_18068	2.1081288817240615	0.0	0.0	0.0	4.094982295344046	1.4164269836139227	1.8711412389799136	0.0	0.0	0.0	5.490591688122679	2.230400356864057	0.0	0.0	5.378778995652871	0.0	3.7975034452850003	1.81628693555705	5.660914611330094	6.736108460327689	0.0	0.0	2.5041920174371897	2.053775650887714	4.361930293736748	7.9974514787954245	2.934737311663233	1.5878502777864667	5.5185163468801415	2.1221697020590455	4.960119399994197	2.8232915909671608	0.0	0.0	3.9383172869877408	7.822916294534885	4.218916185745379	9.166028863824891	13.631666907492782	13.655512388963615	11.553627896927775	6.644688252822414	13.349029567266177	17.58858711759114	15.24507286174687	9.424226859988973	27.263333814985565	18.98213069671538	28.641504786472808
3L_18069	9.239292122394751	0.0	6.171193854478312	5.460989422063489	0.0	2.069257211154455	0.0	0.0	3.2134027171248016	0.0	5.347467760116874	3.258390355164549	244.37927663734115	0.0	3.9289272771276713	0.0	0.0	2.653412341339209	0.0	3.280258746809948	5.192194262833028	7.25161058271042	0.0	3.0003594430612783	0.0	0.0	12.862067191439007	2.319689384312683	6.04649756628473	3.100276265618029	0.0	8.249089506745692	0.0	0.0	5.753485029719627	0.0	3.081705884455752	10.712516236157422	5.689855102149969	7.480998264408403	24.112410127019352	9.707220521840762	14.62619112043937	14.682945648507166	14.172783234974219	30.97765478501508	39.828985715049775	9.243660582027088	39.849861661205246
3L_18070	5.81291257146976	0.0	2.9119609377911964	5.153682821744419	0.0	3.9056275406107153	5.159447567630038	3.411646542500928	0.0	0.0	0.0	3.075030750307503	0.0	0.0	3.7078345059977926	7.864528773164969	0.0	0.0	0.0	3.095668540578023	3.2666757262473474	6.843540245491475	3.4525045849260887	2.831520027907461	0.0	7.350671116272915	4.046093092509873	2.189153358073685	7.608323505915472	1.4629071124203155	3.419233599304117	7.784887975462033	3.294675803900896	0.0	13.574297014306222	3.5951255849269326	8.72486656770729	2.5274225344993178	13.424173822646258	11.766699299646058	15.928871671548485	9.160965492475183	13.80313055000874	15.588777742828123	5.732244563539256	12.993087677355646	13.424173822646258	13.085237235351077	20.684063342875582
3L_18071	0.0	0.0	5.880886178976538	0.0	0.0	0.0	7.814868882129895	3.4450161640158417	0.0	1.7763775185924553	0.0	6.210215804999224	0.0	0.0	3.7441011686088568	1.9853631090150972	0.0	0.0	0.0	0.0	4.947941062764962	6.910477527818127	0.0	5.718430759667793	2.0241902884612855	3.711284345617066	2.0428341463813235	0.0	3.8413706010304476	0.0	0.0	7.861032664555979	0.0	0.0	2.7414136867271437	10.890869494347822	5.87347018127291	15.312860889039182	21.688762997669	0.0	13.786862911937103	9.250569719462598	9.2920934738143	6.996112435222558	21.22381126397829	9.84013067693539	8.133286124125876	17.617633489359502	22.78513748267143
3L_18072	0.0	0.0	0.0	0.0	3.543689079555111	0.0	3.238472011181796	0.0	0.0	0.0	6.33521658204929	0.0	0.0	0.0	4.65465269774361	2.4681960596730823	0.0	0.0	9.797610754641372	3.886166413418155	6.151261992910466	2.863693351134051	13.002368164655056	0.0	15.098795191637684	0.0	2.5396438403478294	5.496334082575274	0.0	5.509408140811657	2.146177893251687	4.886403338390761	4.135991397137894	0.0	0.0	0.0	3.6509381815845217	6.345630636704714	6.740847445859197	2.9542795693842097	2.8566294800163057	11.500273994027905	5.775948085778605	13.04631157940605	0.0	16.31095198871282	16.852118614647996	24.639948748906605	18.884265653462865
3L_18073	0.0	0.0	7.551592479822145	0.0	3.660257799277318	2.532117376807425	0.0	8.847427875767956	0.0	0.0	0.0	0.0	0.0	0.0	0.0	0.0	0.0	0.0	3.373300194032227	0.0	0.0	2.957893790316092	0.0	0.0	0.0	0.0	2.623184756148745	0.0	9.865338134464558	3.7937591145062726	2.216775850266545	0.0	4.272043745727956	0.0	0.0	4.66162216992918	7.542069664589077	6.554368486596316	3.481292924341757	3.0514598183771118	11.802390220067368	0.0	14.914865945184884	11.229555471308936	12.387865045607164	8.42374823101287	10.443878773025272	14.139151877113802	2.438182325323742
3L_18074	0.0	0.0	7.256472773714154	0.0	0.0	0.0	0.0	0.0	0.0	2.191886512883909	6.287884504137428	7.662835249042145	0.0	0.0	0.0	0.0	0.0	6.240093851011519	3.24147007150683	0.0	2.035101429455244	0.0	0.0	10.584026587074785	0.0	4.579383614965425	2.520669489816495	5.455269517590517	2.369949046095509	3.6454972640543035	2.130143230830841	0.0	4.105090311986864	0.0	0.0	0.0	0.0	3.1491103763186903	10.0357271887921	8.796622097114708	14.176434229851033	0.0	5.732794450654972	15.10697899266664	9.52299326724376	12.141816415735793	13.380969585056134	2.7173174641993425	11.71448519523361
3L_18075	7.95605710539548	0.0	3.9855626976839105	14.10755600699735	3.863605454792726	0.0	0.0	0.0	0.0	0.0	3.453572928408815	0.0	0.0	0.0	0.0	0.0	0.0	0.0	3.5607057603673513	4.237000881296184	0.0	3.122221223111431	0.0	3.8754642806208186	0.0	0.0	5.537834485202907	14.981327273686077	0.0	6.0067852646349325	0.0	10.655073946213188	4.50937950937951	0.0	3.7157924150272597	4.920601179369691	7.961073534844028	6.918500069185001	22.04818852083113	6.441970727685014	3.114519641406667	6.269246587022159	0.0	16.594787529823204	10.460863816290495	4.4458671219234605	7.349396173610377	17.909592377677484	18.01545829266987
3L_18076	0.0	0.0	15.249109452008001	0.0	0.0	0.0	0.0	11.910547027603883	0.0	3.0707588827842205	0.0	0.0	0.0	0.0	12.944581657010009	3.432024633700011	0.0	4.371080233800339	4.541189955251114	0.0	0.0	0.0	0.0	9.885242223032812	3.499143759522045	0.0	0.0	0.0	3.3202184703753503	7.660827583882232	5.968517265129893	0.0	5.751092707614447	0.0	0.0	6.2755493302106204	0.0	0.0	9.373142946053813	8.215846725163496	11.91642297581681	7.995560864607969	0.0	6.04696191562916	20.01208730072964	11.340182803746796	28.119428838161436	7.6137397547614425	0.0
3L_18077	0.0	0.0	0.0	0.0	0.0	0.0	0.0	0.0	0.0	0.0	5.692465680124415	0.0	0.0	0.0	0.0	8.87112298658775	0.0	0.0	0.0	0.0	0.0	5.146304284504169	15.577585723454238	6.387862040065949	0.0	0.0	0.0	0.0	25.74637673385756	0.0	7.7137340721033585	0.0	14.865467518953473	0.0	6.124677612282184	8.110543463185838	6.561051237873538	5.701823157954756	0.0	0.0	10.267219796021145	10.333492813572423	15.569816354016103	11.722674348404915	4.310616099116583	14.656094736996382	0.0	9.840025780867547	0.0
3L_18078	0.0	0.0	0.0	0.0	0.0	0.0	0.0	0.0	0.0	0.0	0.0	0.0	0.0	0.0	0.0	16.146115890361415	0.0	0.0	21.364234562204107	25.4220052877771	0.0	0.0	28.352386136817273	0.0	16.46188086866053	0.0	0.0	0.0	31.240237425804438	12.013570529269865	0.0	0.0	0.0	0.0	0.0	0.0	0.0	0.0	0.0	0.0	0.0	0.0	18.89216353056752	0.0	31.38259144887148	0.0	0.0	17.909592377677484	30.883642787434063
3L_18079	0.0	0.0	4.9129426561333185	0.0	4.7626078135343795	3.294708368888728	8.70481114912212	0.0	0.0	0.0	0.0	0.0	0.0	0.0	0.0	0.0	17.666517973473724	0.0	0.0	5.222886689473272	5.511403092999416	7.697429443437365	0.0	0.0	6.764103578718101	12.401754848311036	13.65280906546522	0.0	0.0	0.0	2.884396281436314	0.0	5.5586436909394115	0.0	0.0	12.131100806414928	4.906747268168459	0.0	0.0	7.940919558484873	3.839221098823471	15.456010262790814	15.525388862474166	8.766918325927723	9.671211061286465	5.480352934728996	4.529744567703827	7.358960914718842	9.517449450446605
3L_18080	0.0	0.0	0.0	0.0	0.0	0.0	0.0	0.0	0.0	0.0	0.0	0.0	0.0	0.0	0.0	0.0	0.0	0.0	0.0	0.0	0.0	0.0	0.0	0.0	0.0	0.0	0.0	0.0	0.0	0.0	0.0	0.0	0.0	0.0	0.0	0.0	0.0	0.0	0.0	0.0	0.0	0.0	0.0	0.0	0.0	0.0	0.0	0.0	0.0
3L_18081	0.0	0.0	2.93770652076841	5.199248188711913	2.8478134203776997	1.9700792247659449	0.0	0.0	0.0	0.0	0.0	3.102218085931441	0.0	0.0	3.7406166631006124	0.0	0.0	2.5262362263285354	2.6245499880976664	9.369115024625158	0.0	4.602697456871574	3.483029288096678	0.0	0.0	3.707830381591364	0.0	2.2085083668235224	0.0	1.4758411445915514	1.7247320714963534	7.853716673244155	3.323805092069401	0.0	0.0	7.25382249243517	0.0	5.099536579613328	2.7085722519773934	2.3741464943352866	6.887015977647501	13.862940801083898	9.283445643685111	10.484402092896348	3.8552834539330254	3.2769909358430716	0.0	4.400309341746725	1.8969943452495563
3L_18082	4.353158706371827	0.0	0.0	3.859476462017927	2.113972725523895	1.462418049748537	0.0	0.0	0.0	3.952209878153369	0.0	0.0	0.0	0.0	11.106853483942265	1.472391915390471	0.0	3.750522729105369	0.0	4.636552259739657	1.2231697710715457	1.708324151091021	0.0	0.0	0.0	5.504751288455848	3.0300275732509165	3.2788148395880823	1.4244253334045545	1.0955380379023294	0.0	0.0	0.0	0.0	4.066193565045373	2.692308210059271	4.355903447044192	3.785459105212104	8.042448040759126	0.0	6.816440914664124	6.8604397884926405	5.168426085046451	10.376962624126309	5.72366434715169	4.865114695078937	6.0318360305693455	0.0	4.224498288022068
3L_18083	0.0	0.0	4.739588072921406	0.0	0.0	0.0	0.0	0.0	0.0	0.0	16.427806362160847	5.005005005005005	0.0	0.0	12.06994776126609	0.0	0.0	0.0	8.468705592225051	0.0	0.0	0.0	22.47756738774703	0.0	9.788145381365721	0.0	3.292766450661188	0.0	0.0	4.762136065656522	11.13047814308007	0.0	0.0	0.0	13.256340507664815	0.0	0.0	4.11370274383973	21.84955619181463	3.8303609732181156	3.703753087078198	0.0	3.7443927718241934	0.0	0.0	10.573954235926067	0.0	10.648946819159587	3.0605411771331057
3L_18084	3.3445845156439593	0.0	3.3509189560144974	0.0	0.0	2.247186971349265	2.968599343583313	3.925928717697458	3.489714415731074	2.0243537857845015	2.903640933439258	0.0	0.0	0.0	0.0	0.0	6.02480774838475	0.0	0.0	0.0	1.879552275611531	0.0	0.0	3.258352134025147	4.613520753000403	0.0	0.0	0.0	0.0	1.6834302652480062	3.9346594709614258	0.0	0.0	0.0	0.0	4.137065959724835	0.0	2.9084140418229936	18.537330476112796	2.708089605268859	0.0	5.270958913929458	2.6473095393151937	1.9931864912981463	4.397560585192182	14.951705989653421	3.0895550793521327	2.5096244096108573	2.1638221061259535
3L_18085	2.589887886343288	0.0	5.18958595407424	0.0	5.030785894280046	3.4802303773300576	0.0	3.0400533103748506	2.7022696092220895	0.0	2.248442054500437	0.0	0.0	0.0	0.0	3.5039659638762135	4.665325852016797	0.0	0.0	0.0	2.9108725748065143	0.0	3.0764611344511965	5.04622722606114	0.0	3.27502157420462	0.0	5.852138693346177	1.694908072423422	5.214274754997524	1.5234069961552252	10.40544829272607	0.0	0.0	2.4191595501040597	3.203547993473732	0.0	6.756414370893367	2.392405166255412	6.291049095347141	0.0	0.0	2.049951159913615	1.5434292435699581	5.107894045932226	2.8944732926949284	11.962025831277062	0.0	0.0
3L_18086	0.0	0.0	5.245642968949991	13.925863345502991	0.0	0.0	0.0	0.0	2.7314590607550246	7.922481371869551	0.0	0.0	0.0	0.0	0.0	0.0	0.0	0.0	0.0	2.788288074770733	2.9423153196943286	0.0	3.1096925384793352	2.5503678523071778	3.6110814701507103	0.0	3.6443414310599933	1.971784162984524	11.992513245302574	0.0	3.079725153008445	3.5059487184880944	0.0	0.0	2.4452908954728616	0.0	0.0	0.0	0.0	4.239335950416727	6.148814846682376	4.125669544596218	12.432566278528855	0.0	6.884091518489465	0.0	0.0	1.9643258777344643	6.774642040617028
3L_18087	0.0	0.0	0.0	0.0	0.0	0.0	6.973617410612172	0.0	8.19778299156776	4.755464504261847	3.4105109218201757	8.31255195344971	0.0	0.0	0.0	2.657465458263973	7.076519824162635	3.3845895575935296	0.0	0.0	0.0	0.0	0.0	3.8271417833562196	2.7094367514503612	0.0	5.4687841799011245	0.0	0.0	0.0	2.310753878831461	0.0	0.0	0.0	0.0	4.859247049951116	0.0	3.416117241143716	0.0	0.0	15.378426159564091	0.0	0.0	4.682248565593151	5.165214552682089	13.171297109339326	3.628878908665472	8.843140376010329	0.0
3L_18088	3.8027744281673024	0.0	0.0	0.0	3.693392299572527	2.555039380821977	3.37528132969883	0.0	3.9677863362929053	0.0	3.301423970186821	0.0	0.0	0.0	0.0	2.5724650543484695	6.850173686153813	0.0	3.4038370093071117	0.0	0.0	0.0	0.0	0.0	2.62277401890548	0.0	0.0	0.0	0.0	3.8281021360618515	2.2368432236847697	0.0	0.0	0.0	3.5520912404364386	0.0	3.80517214218254	3.3068509684939777	0.0	6.158166344389295	2.977307852738781	17.979154967730413	0.0	0.0	2.500001250000625	0.0	14.051229377186285	8.560287968087247	2.4602539818595632
3L_18089	3.283583755848473	0.0	0.0	0.0	3.1891355082812276	0.0	0.0	0.0	0.0	3.9748645465534143	0.0	0.0	0.0	0.0	4.188944871809909	0.0	0.0	0.0	2.9391130403449104	0.0	0.0	10.308699150408557	0.0	0.0	0.0	0.0	6.85664134280464	2.4732071288711563	0.0	1.6527267429532275	1.931448265578772	4.397508371756563	0.0	0.0	0.0	0.0	0.0	5.710736899212632	3.033205716258164	7.97609299060948	7.712453015093527	0.0	12.995130724517523	1.956833428663735	4.317354946587843	7.339503409199333	3.033205716258164	12.31926104144569	2.1243568775097947
3L_18090	0.0	0.0	0.0	0.0	0.0	45.039364404489525	0.0	0.0	0.0	81.14643685995748	0.0	0.0	0.0	0.0	0.0	45.34653824527035	0.0	0.0	0.0	0.0	0.0	0.0	0.0	0.0	0.0	0.0	0.0	0.0	0.0	0.0	0.0	0.0	0.0	0.0	0.0	0.0	0.0	0.0	0.0	0.0	0.0	0.0	0.0	0.0	0.0	0.0	0.0	0.0	0.0
3L_18091	0.0	0.0	3.5053477585404296	6.203878044165409	0.0	0.0	3.105408752532461	0.0	0.0	2.1176471584775136	9.11237010316418	0.0	0.0	0.0	0.0	2.3667821182983975	6.30246407437916	3.014370710927275	0.0	0.0	0.0	8.238087313839822	4.156041055035958	6.817029895062051	0.0	0.0	2.4352942322491407	5.270499145256802	0.0	3.5220240085810595	0.0	0.0	7.932101213611486	0.0	0.0	0.0	0.0	0.0	3.231938794835879	2.8328932905755306	5.478510951680356	0.0	2.769312144403013	10.425217516950884	6.900336598419271	0.0	6.463877589671758	2.6252817255451726	4.527085894437865
3L_18092	0.0	0.0	10.637120999378793	0.0	0.0	0.0	0.0	0.0	0.0	3.2130434140000013	0.0	0.0	0.0	0.0	6.772186359733121	0.0	9.562542374015894	0.0	4.751607349976314	5.654093846649666	0.0	0.0	0.0	0.0	3.6612776321199494	0.0	0.0	0.0	3.474061786188867	5.343862880753569	0.0	14.218733892840511	0.0	42.54848399751517	0.0	0.0	5.311853613813369	0.0	4.903725163857976	4.298265220157145	4.156191332761718	0.0	0.0	3.1635748522373275	0.0	17.798450348256345	0.0	0.0	0.0
3L_18093	3.2002017407177346	0.0	0.0	0.0	12.432607496986646	4.3003557684327225	0.0	0.0	0.0	0.0	5.5565866110711655	0.0	0.0	0.0	0.0	4.329684708029876	5.764722091395057	2.757177069771468	5.728956754110597	0.0	3.596827310565896	0.0	0.0	3.117691935248032	8.828718231236932	8.093577948237522	4.455017686420215	0.0	0.0	0.0	1.882401839332485	0.0	10.882971776826526	0.0	5.9784816509935785	11.8754173714397	6.404439044790725	2.782860363024134	2.956181701117022	12.95591878193634	15.033212123884693	0.0	5.066055024956653	1.9071423817195061	2.1038608792539537	0.0	5.912363402234044	0.0	0.0
3L_18094	0.0	0.0	0.0	0.0	17.790555349975804	0.0	0.0	0.0	38.22454627463572	0.0	0.0	0.0	0.0	0.0	0.0	0.0	0.0	15.781632704593086	0.0	0.0	0.0	0.0	0.0	0.0	0.0	0.0	0.0	0.0	23.975065931431313	0.0	0.0	0.0	20.764119601328904	0.0	0.0	0.0	0.0	0.0	0.0	0.0	0.0	0.0	0.0	0.0	0.0	0.0	0.0	0.0	11.850700139364234
3L_18095	0.0	0.0	0.0	0.0	0.0	0.0	0.0	0.0	0.0	0.0	0.0	0.0	0.0	0.0	0.0	0.0	0.0	0.0	0.0	0.0	0.0	0.0	0.0	0.0	0.0	0.0	0.0	0.0	0.0	0.0	0.0	0.0	0.0	0.0	0.0	0.0	0.0	0.0	0.0	0.0	0.0	0.0	0.0	0.0	0.0	0.0	0.0	0.0	0.0
3L_18096	0.0	0.0	0.0	0.0	0.0	0.0	0.0	0.0	0.0	0.0	0.0	0.0	0.0	0.0	0.0	0.0	0.0	0.0	0.0	0.0	0.0	0.0	0.0	0.0	0.0	0.0	0.0	91.27085539045673	0.0	0.0	0.0	0.0	0.0	0.0	0.0	0.0	0.0	0.0	0.0	0.0	0.0	0.0	0.0	0.0	0.0	0.0	0.0	0.0	0.0
3L_18097	0.0	0.0	0.0	0.0	0.0	0.0	0.0	5.860895169684638	10.419369190550468	0.0	0.0	0.0	0.0	0.0	12.739437732176253	3.3776343859393134	0.0	0.0	4.469221810159972	5.318074006317873	5.611848632729199	0.0	0.0	4.8642911414448315	3.443689817215832	0.0	0.0	0.0	3.267600111098404	0.0	0.0	0.0	0.0	0.0	0.0	0.0	0.0	0.0	0.0	4.042821566027362	3.90919105545813	0.0	3.9520849224008128	5.9511305065066695	0.0	11.16046516818821	4.61229934191713	3.746539134474529	3.2303017812530084
3L_18098	0.0	0.0	4.833944343898403	0.0	0.0	0.0	4.282420492581135	0.0	0.0	2.9202775899065863	0.0	0.0	0.0	0.0	0.0	0.0	0.0	8.313754441623312	0.0	10.277809182194723	0.0	0.0	5.731263353843615	0.0	0.0	6.1011695942112105	0.0	3.6340616235097625	3.1575125116433274	2.428470612348579	2.8380162493458374	0.0	5.469262743382192	0.0	0.0	5.9680185820226574	4.827848575495	4.195598816841134	4.456907939892357	0.0	3.777487834600429	0.0	3.818936578920234	0.0	3.1719005139747596	5.392230873757091	4.456907939892357	0.0	0.0
3L_18099	0.0	0.0	0.0	0.0	0.0	0.0	0.0	0.0	0.0	0.0	0.0	0.0	0.0	0.0	0.0	0.0	0.0	0.0	0.0	0.0	0.0	0.0	0.0	0.0	0.0	0.0	0.0	0.0	0.0	0.0	0.0	0.0	0.0	0.0	0.0	0.0	0.0	0.0	0.0	0.0	274.0777284437866	0.0	0.0	0.0	0.0	0.0	0.0	0.0	0.0
3L_18100	0.0	0.0	0.0	0.0	0.0	0.0	0.0	0.0	0.0	0.0	0.0	0.0	0.0	0.0	0.0	0.0	0.0	0.0	0.0	0.0	0.0	0.0	0.0	0.0	0.0	0.0	0.0	0.0	0.0	0.0	0.0	0.0	0.0	0.0	0.0	0.0	0.0	0.0	0.0	0.0	0.0	0.0	0.0	0.0	0.0	0.0	0.0	0.0	0.0
3L_18101	0.0	0.0	5.975514730838914	0.0	8.688998164304321	0.0	0.0	0.0	0.0	7.219843885315668	0.0	0.0	0.0	0.0	3.804346999055	0.0	0.0	0.0	10.677061854087807	3.1762467562579997	0.0	4.681115397452443	7.084742016204221	2.905222631568091	0.0	18.855010624798485	2.0757051170282543	0.0	3.9031815808861197	1.5009856222088234	0.0	0.0	0.0	0.0	0.0	3.688704338912253	2.9839897016547416	0.0	0.0	4.829191496759613	4.66956849217999	0.0	7.081208479039033	7.108685943408817	0.0	0.0	0.0	2.2376395587822318	1.9293141731856585
3L_18102	0.0	0.0	0.0	0.0	0.0	0.0	0.0	0.0	0.0	0.0	0.0	0.0	0.0	0.0	15.267968108268217	4.048029055133346	0.0	0.0	0.0	0.0	0.0	4.696674660406939	7.108290541424274	0.0	0.0	0.0	0.0	0.0	0.0	3.0119493064836127	3.519894797384296	0.0	6.78334011667345	0.0	0.0	0.0	0.0	10.407316343389402	11.055501936371165	0.0	0.0	0.0	18.945987358289937	0.0	0.0	0.0	0.0	0.0	0.0
3L_18103	0.0	0.0	10.530661072779504	0.0	0.0	0.0	0.0	0.0	0.0	3.180886182166807	4.562518364136416	0.0	0.0	0.0	0.0	7.110216171902274	18.93367439192138	0.0	4.70405164672384	5.59750575143716	0.0	0.0	0.0	0.0	0.0	0.0	3.658019109491828	3.958369041120725	0.0	0.0	0.0	7.03821398281972	5.957345406886692	0.0	0.0	0.0	5.258690775309815	9.140036788648073	29.127882082565893	0.0	0.0	0.0	0.0	0.0	3.4549641962060345	0.0	4.854647013760982	0.0	10.200102205024093
3L_18104	0.0	0.0	0.0	0.0	0.0	0.0	0.0	0.0	0.0	0.0	0.0	0.0	0.0	0.0	0.0	0.0	0.0	0.0	0.0	0.0	0.0	0.0	0.0	0.0	0.0	0.0	0.0	0.0	0.0	0.0	0.0	0.0	0.0	0.0	0.0	0.0	0.0	0.0	0.0	0.0	0.0	0.0	0.0	0.0	0.0	0.0	0.0	0.0	0.0
3L_18105	0.0	0.0	0.0	0.0	0.0	0.0	0.0	0.0	0.0	0.0	0.0	0.0	0.0	0.0	0.0	0.0	0.0	0.0	0.0	0.0	0.0	0.0	0.0	0.0	0.0	0.0	0.0	0.0	0.0	0.0	0.0	0.0	0.0	0.0	0.0	0.0	0.0	0.0	0.0	0.0	0.0	0.0	0.0	0.0	0.0	0.0	0.0	0.0	0.0
3L_18106	0.0	0.0	0.0	11.418686108882882	3.1272105469553795	8.653449676079745	5.71572934421151	3.7794837527552443	0.0	1.9488413553490045	11.181317360448773	0.0	0.0	0.0	0.0	2.178116808919476	0.0	0.0	0.0	3.429437606526906	0.0	2.5271325587166618	0.0	3.1368091060313628	0.0	4.071603214123578	0.0	4.8503673789512005	0.0	0.0	0.0	0.0	0.0	0.0	3.0075703553414304	3.9827451548909507	0.0	5.59984880408229	8.922925553652659	0.0	0.0	0.0	7.645678853453999	3.8376733261172284	0.0	3.5984943899472466	0.0	0.0	2.083107229402809
3L_18107	0.0	0.0	0.0	0.0	0.0	4.465928537997906	0.0	0.0	0.0	2.0115414200516883	2.885263459176984	0.0	0.0	0.0	4.23976013133081	0.0	0.0	0.0	0.0	7.079545776342989	0.0	2.608437983865246	3.9478006013289875	3.237729652164228	0.0	4.202598887151814	6.939817899178325	0.0	4.349906477010744	0.0	0.0	0.0	0.0	26.637684865532965	0.0	0.0	0.0	2.8900063580139874	3.0700009332802836	5.3818995952811495	0.0	15.712795243422624	0.0	0.0	2.1848639616302927	3.7142687347714975	3.0700009332802836	0.0	2.150127029504903
3L_18108	2.6124366614731427	0.0	0.0	0.0	2.5372931344907452	0.0	0.0	0.0	2.7257968321879535	1.581211663523218	0.0	0.0	0.0	0.0	0.0	1.7672365651141846	0.0	2.2507801203897273	9.353495728726175	0.0	4.404323989119558	0.0	3.1032462438307467	10.180324080436778	0.0	0.0	3.6367868261034015	0.0	0.0	1.314918167382771	1.5366704899028454	3.4986809972640316	0.0	0.0	0.0	0.0	0.0	2.2717462913741793	7.239703693407236	4.230547940569263	4.090712364832637	0.0	0.0	0.0	0.0	2.9196739308154065	2.4132345644690787	1.9602538920841028	1.6901496052824612
3L_18109	0.0	0.0	0.0	0.0	0.0	2.2591783639391756	2.984440321937546	0.0	0.0	0.0	0.0	3.5574528637495555	0.0	0.0	0.0	2.2745862300188975	0.0	0.0	0.0	0.0	0.0	2.6390599879447745	0.0	0.0	0.0	0.0	2.3404295156247077	10.130383095632338	2.200486307473952	0.0	0.0	0.0	0.0	0.0	3.140776513021974	0.0	3.3645518887921395	5.847867721232146	9.318124497597788	0.0	2.632550219844269	0.0	0.0	4.00764498357066	0.0	7.515745486794836	9.318124497597788	2.5230162154252165	4.3507372976961545
3L_18110	9.298372691795208	0.0	0.0	0.0	3.010305479779477	0.0	0.0	0.0	0.0	3.7519749458121017	2.6908310470238868	3.279226102639777	0.0	0.0	7.908101533697211	4.193383762966467	0.0	5.340759124820483	0.0	0.0	0.0	0.0	0.0	6.0390904284342115	2.1376962859450956	3.919393748175032	4.314771187683917	0.0	2.028387279983367	0.0	0.0	12.452757351796622	0.0	0.0	0.0	7.667714971098465	3.1014118246908358	2.6952543309368027	2.863119414411912	2.509611813244727	2.4266596714157207	4.884646627566699	7.359859083231419	1.8471044513554882	2.0376301383428603	0.0	5.726238828823824	0.0	8.02093624779399
3L_18111	0.0	0.0	0.0	15.583241781787864	0.0	0.0	0.0	10.315829433949807	18.339252327021878	0.0	0.0	0.0	0.0	0.0	0.0	5.945013382225124	0.0	0.0	0.0	0.0	0.0	0.0	0.0	8.561695147145572	0.0	0.0	0.0	0.0	0.0	0.0	0.0	0.0	0.0	0.0	0.0	0.0	0.0	0.0	8.118161463736985	0.0	6.880612429551129	0.0	0.0	0.0	0.0	0.0	8.118161463736985	6.594326900567442	11.371383118385765
3L_18112	3.7153285539346816	0.0	0.0	0.0	0.0	0.0	19.78599468152463	0.0	0.0	2.2487514931709915	6.4510135832542	3.930817610062893	0.0	0.0	0.0	0.0	6.692652003512303	0.0	0.0	3.9571989363049256	0.0	2.9160368027172794	0.0	0.0	0.0	0.0	0.0	2.7983988681036256	2.431433573234779	1.870036922008988	4.370812761374602	0.0	0.0	0.0	0.0	0.0	0.0	0.0	0.0	6.0165575664227955	2.9088438160307546	0.0	0.0	2.2141293334939314	2.442513013709337	0.0	0.0	2.7878139078460236	9.614718980993624
3L_18113	5.474541466093153	0.0	0.0	0.0	10.634146030220116	0.0	0.0	0.0	0.0	0.0	4.752788460990063	0.0	0.0	0.0	0.0	3.703366285886545	0.0	4.716665204500453	0.0	5.830937789724722	0.0	0.0	0.0	0.0	0.0	0.0	0.0	0.0	3.5827205388411687	0.0	3.220199149996232	0.0	0.0	0.0	0.0	0.0	5.477993257685898	0.0	0.0	0.0	0.0	0.0	0.0	3.262522458388973	3.5990461088193184	0.0	0.0	4.107847426330891	0.0
3L_18114	0.0	0.0	0.0	0.0	5.730291236321794	0.0	2.618371331138091	6.92551470425282	0.0	1.7855255301582404	0.0	6.242197253433209	0.0	0.0	0.0	1.9955873572356806	0.0	2.541611259541209	0.0	0.0	1.6578073442191597	4.630710128659651	0.0	0.0	0.0	0.0	2.0533543596819763	2.2219496630635533	0.0	1.4848233238423427	3.470458072701932	0.0	0.0	0.0	2.7555314538404394	3.648985144251681	2.9518587264028415	0.0	5.450114016385223	0.0	2.309643779020674	9.298208421201403	2.3349865037780084	0.0	1.9393736288628445	6.59387033813367	0.0	4.42709025066185	1.9085397228189591
3L_18115	0.0	0.0	0.0	0.0	0.0	2.8093565056549537	0.0	0.0	0.0	0.0	3.63003285905744	8.847600088476002	0.0	0.0	0.0	0.0	0.0	0.0	0.0	0.0	0.0	0.0	0.0	0.0	8.651499434624514	0.0	0.0	0.0	2.73637116138433	0.0	4.918977069204597	0.0	4.739785761683572	0.0	0.0	5.172018757877631	4.183921857728247	3.6360000363600005	0.0	0.0	0.0	0.0	0.0	0.0	2.748840126908451	0.0	0.0	3.137446839885107	0.0
3L_18116	0.0	0.0	0.0	0.0	0.0	3.8453226648701317	0.0	0.0	0.0	3.4640168323505915	0.0	0.0	0.0	0.0	0.0	0.0	0.0	4.930864350935534	0.0	12.191479375064766	0.0	0.0	0.0	0.0	3.9472629875807264	0.0	0.0	0.0	0.0	2.880638165056534	6.732877786822277	0.0	0.0	0.0	0.0	7.079230034624513	0.0	9.953591380189865	0.0	0.0	0.0	0.0	0.0	0.0	0.0	0.0	5.286759100362778	0.0	3.702671069883103
3L_18117	0.0	0.0	0.0	0.0	0.0	0.0	0.0	0.0	0.0	0.0	0.0	0.0	0.0	0.0	11.321950998596078	0.0	0.0	0.0	0.0	0.0	4.987431672186092	6.9656315738147985	0.0	17.29221245212219	0.0	11.222714774704002	0.0	0.0	0.0	8.934035548527447	0.0	0.0	0.0	0.0	0.0	0.0	0.0	0.0	24.594599026053874	0.0	6.94844945350445	0.0	0.0	5.288962464233392	0.0	0.0	0.0	0.0	0.0
3L_18118	0.0	0.0	0.0	0.0	0.0	0.0	0.0	0.0	0.0	0.0	0.0	0.0	0.0	0.0	0.0	0.0	0.0	0.0	0.0	0.0	0.0	0.0	0.0	0.0	0.0	0.0	0.0	0.0	0.0	0.0	0.0	0.0	0.0	0.0	0.0	0.0	0.0	0.0	0.0	0.0	0.0	0.0	0.0	0.0	0.0	0.0	0.0	0.0	0.0
3L_18119	0.0	0.0	0.0	0.0	0.0	0.0	0.0	0.0	0.0	0.0	0.0	0.0	0.0	0.0	0.0	0.0	0.0	0.0	0.0	0.0	0.0	0.0	0.0	0.0	0.0	0.0	0.0	0.0	0.0	0.0	0.0	0.0	0.0	0.0	0.0	0.0	0.0	0.0	0.0	0.0	0.0	0.0	0.0	0.0	0.0	0.0	0.0	0.0	0.0
3L_18120	0.0	0.0	0.0	0.0	0.0	0.0	0.0	0.0	0.0	0.0	0.0	0.0	0.0	0.0	0.0	0.0	0.0	0.0	0.0	0.0	0.0	0.0	0.0	74.86262707930948	0.0	0.0	0.0	0.0	0.0	0.0	45.20060026397151	0.0	87.10801393728222	0.0	0.0	0.0	0.0	0.0	70.98441182316364	0.0	0.0	0.0	0.0	0.0	0.0	0.0	0.0	0.0	0.0
3L_18121	0.0	0.0	0.0	15.788767344618794	0.0	3.988412862950556	0.0	6.967922472107406	0.0	1.796459035524259	0.0	3.1402103940964046	0.0	0.0	7.572854648142455	0.0	5.346555722071064	0.0	2.6566923807922205	0.0	0.0	4.6590658666118765	0.0	0.0	0.0	3.7532395148562605	2.0659278908528975	0.0	11.65438909149181	0.0	1.7458545556503362	0.0	0.0	0.0	0.0	0.0	2.9699341684392224	5.161989688925597	0.0	0.0	0.0	0.0	2.349284584112023	1.7688004472942571	5.853747627768774	3.3171236557356387	0.0	2.2270995702811383	0.0
3L_18122	0.0	0.0	0.0	0.0	0.0	0.0	5.084401057555421	3.3620225927918237	5.976929053852131	1.7335829692809097	2.4865725084543464	6.0606060606060606	0.0	0.0	0.0	0.0	0.0	0.0	5.127416294928985	3.0506406345332517	1.6095802214782384	0.0	3.4022863364180727	0.0	0.0	0.0	0.0	2.1573111274107952	1.8744142455482662	2.883256927024767	1.6847496462025744	11.507479861910243	0.0	0.0	0.0	0.0	5.7319729450876995	4.981320049813201	5.291565244999471	0.0	0.0	0.0	2.2670596236681027	1.706892431638958	1.882955486932289	3.201024327784891	0.0	4.298302170642596	1.8530185672460437
3L_18123	0.0	0.0	0.0	0.0	0.0	0.0	0.0	0.0	8.396707483061743	0.0	6.986538337930476	0.0	0.0	0.0	0.0	0.0	0.0	0.0	0.0	8.571404081702624	0.0	0.0	0.0	0.0	0.0	0.0	0.0	0.0	5.266553435767798	0.0	0.0	0.0	0.0	0.0	0.0	0.0	0.0	0.0	0.0	6.516016368233117	6.300637435489349	0.0	0.0	0.0	10.581103630270846	0.0	0.0	0.0	0.0
3L_18124	0.0	0.0	0.0	0.0	3.8083080525150446	0.0	0.0	0.0	4.09123955148559	0.0	6.808288137647247	0.0	0.0	0.0	0.0	7.957513245280796	0.0	6.756542190889884	0.0	4.176359300543345	0.0	3.0775347961471726	9.315531972768836	3.8199971502821257	2.7043786865752204	4.958386739290505	0.0	0.0	2.5660929310554983	0.0	6.919320264428743	0.0	13.334518623877678	0.0	3.6626105696348343	0.0	0.0	0.0	3.622104399190677	0.0	0.0	12.359037453445051	3.1036286073863257	7.010261386942827	0.0	0.0	0.0	0.0	5.073604042241813
3L_18125	0.0	0.0	2.9186922390805883	0.0	2.8293809710548667	1.9573279029227995	0.0	3.419532919159506	0.0	0.0	0.0	6.1642780089382025	0.0	0.0	0.0	0.0	0.0	0.0	2.6075626095339266	0.0	3.274226987750462	0.0	6.92097081841864	2.838065381647423	0.0	0.0	2.027723029255988	0.0	0.0	2.9325775494472897	0.0	7.802883555617979	3.3022917905026086	0.0	5.442270166808301	3.603436092520383	0.0	7.5997948055402516	0.0	2.358779850359006	2.2808132741507903	18.364284038544795	2.3058396542162853	0.0	1.9151650814845287	0.0	0.0	2.1859141875667385	5.654148194093337
3L_18126	0.0	0.0	5.341058640551027	0.0	0.0	0.0	0.0	6.257571661710669	0.0	0.0	0.0	0.0	0.0	0.0	0.0	0.0	9.602993060877214	0.0	0.0	11.356022666621241	0.0	0.0	6.332512639695229	0.0	3.6767652701576816	0.0	0.0	0.0	6.977514958047691	0.0	0.0	0.0	0.0	0.0	0.0	0.0	5.334323383753358	0.0	0.0	0.0	0.0	0.0	0.0	3.1769571485665886	0.0	0.0	0.0	8.000224006272175	0.0
3L_18127	0.0	0.0	5.398145629013521	0.0	0.0	0.0	2.3911249094959217	0.0	0.0	0.0	0.0	5.700441784238278	0.0	0.0	3.436761525867129	5.467175624269449	0.0	0.0	0.0	0.0	4.541782583051036	0.0	6.400196614039983	5.249025584013148	1.8580318723071312	0.0	0.0	0.0	0.0	1.355956656574281	1.5846298510669785	0.0	12.215232394796312	0.0	0.0	0.0	0.0	0.0	0.0	0.0	4.218383165445198	0.0	0.0	4.816370264564824	0.0	3.01079671702726	2.4885514191959888	0.0	3.4857980743405697
3L_18128	0.0	0.0	0.0	0.0	0.0	1.6753859335267176	2.213233543059344	5.853937241109625	0.0	0.0	2.1648039250492928	2.6381743833267377	0.0	0.0	0.0	1.6868122655541804	0.0	0.0	0.0	5.311760503342425	0.0	0.0	5.924044273937286	0.0	0.0	0.0	3.471282083324655	1.8781497745562918	0.0	1.2550782032953083	0.0	3.33946124471739	8.479846232121657	0.0	0.0	0.0	2.495120791292627	0.0	4.606823719429694	0.0	1.9522750739961061	0.0	1.9736965461297291	0.0	0.0	2.7868039260493713	0.0	0.0	1.6132334182593178
3L_18129	11.62582514293952	0.0	0.0	6.871577095659225	0.0	0.0	0.0	0.0	0.0	0.0	0.0	0.0	0.0	0.0	0.0	0.0	0.0	6.6775912058794855	3.4687318108375673	0.0	0.0	3.041573442440656	0.0	3.7753600372099485	2.6727777056127797	0.0	0.0	2.918871144098247	0.0	0.0	0.0	5.189925316974689	0.0	0.0	0.0	0.0	0.0	6.739793425331514	0.0	0.0	0.0	6.107310328316788	6.134724688892774	0.0	5.095328500923784	0.0	0.0	5.8156609934893675	5.014318386151656
3L_18130	0.0	0.0	5.6977719432593075	0.0	5.523421516598987	7.642058220256346	0.0	0.0	0.0	0.0	4.9372378326710855	0.0	0.0	0.0	0.0	0.0	0.0	0.0	0.0	0.0	3.195917407267261	8.927072955611022	0.0	0.0	0.0	0.0	0.0	4.283469747566561	0.0	8.587317562438386	0.0	0.0	0.0	0.0	0.0	0.0	0.0	4.9453538400672565	0.0	0.0	4.452526274357545	0.0	9.002763848501491	6.7782731942341305	3.7387202809124873	12.711648955102456	0.0	0.0	3.6792787436293293
3L_18131	0.0	0.0	0.0	0.0	0.0	0.0	0.0	5.183216330863357	0.0	10.6906307846335	7.667077110861334	0.0	0.0	0.0	0.0	0.0	0.0	3.8044019974632244	0.0	0.0	0.0	3.4657311965021065	0.0	0.0	3.045505640733272	0.0	6.147112701164263	0.0	0.0	2.222552641714957	0.0	11.827356083252758	0.0	0.0	0.0	0.0	0.0	3.839840262645074	0.0	0.0	0.0	6.958995510751995	3.4951164485422743	2.6315090046290877	5.805889378067324	0.0	0.0	3.3133373424715176	2.856791063729009
3L_18132	0.0	0.0	7.2731927570637245	0.0	0.0	0.0	3.2216826977597703	0.0	0.0	2.1969369426370977	0.0	0.0	0.0	0.0	4.630521433757612	2.455400112359109	0.0	0.0	0.0	3.8660192373117246	0.0	0.0	0.0	0.0	2.5034196712709558	4.589935190115115	0.0	2.7339196315113763	0.0	1.8269485136677672	2.135051394957179	9.722141204378852	0.0	29.092771028254898	0.0	0.0	0.0	6.312732782021337	0.0	0.0	0.0	0.0	11.492007308916648	2.1631125285747164	0.0	8.113195300837281	0.0	0.0	0.0
3L_18133	0.0	0.0	0.0	0.0	2.717562628948347	0.0	0.0	3.2843915204893483	0.0	1.6935535223881002	0.0	0.0	0.0	0.0	3.569531620338906	0.0	0.0	2.4106934504351782	2.504510623633163	11.920798216648588	0.0	2.1960916595952513	0.0	5.451807655864455	3.8596239336823976	0.0	3.89517310149263	0.0	3.6622658438776075	2.816680834571265	3.2916955787261664	0.0	3.1717838112154277	0.0	0.0	3.461026762043335	0.0	2.433149225041972	2.5846899509322463	0.0	2.190674561273606	0.0	0.0	1.6674792849048437	0.0	0.0	0.0	2.0995259270456734	0.0
3L_18134	0.0	0.0	4.780864303772294	0.0	0.0	0.0	0.0	5.601249302644462	2.4894441345086498	0.0	0.0	2.5242963523917705	0.0	0.0	0.0	0.0	0.0	6.166847766429408	4.271229022659511	0.0	0.0	3.745246813637642	5.668330132616251	2.3243981145412254	0.0	0.0	0.0	7.188314245064368	0.0	2.4018043314859856	2.80685287515764	3.195311838470596	2.704603234705469	19.123457215089175	2.2286312705048004	2.951242812617035	0.0	4.149528250507021	0.0	0.0	3.7360084149853536	0.0	1.888501011764417	1.4218717719067426	4.705606290705455	0.0	4.407968019310426	0.0	3.087194886740853
3L_18135	0.0	0.0	0.0	0.0	3.0846527421329015	2.1339214990030317	0.0	0.0	0.0	0.0	0.0	0.0	0.0	0.0	0.0	0.0	0.0	2.736331477006059	0.0	0.0	1.784816777848853	0.0	0.0	3.0941206756569435	0.0	0.0	2.210667798528579	0.0	0.0	0.0	1.8681699705875319	0.0	0.0	0.0	5.933281436898365	0.0	6.356018386689989	0.0	2.9338315370460775	0.0	2.4865922943488705	5.005285581574142	0.0	0.0	0.0	0.0	2.9338315370460775	0.0	6.164275475717686
3L_18136	6.001140216641162	0.0	0.0	0.0	0.0	0.0	0.0	0.0	0.0	0.0	0.0	0.0	0.0	0.0	0.0	0.0	0.0	0.0	5.371578975639889	0.0	3.372453797382976	2.355046865432622	7.1285999429712	5.846414686193691	4.138987189834648	0.0	0.0	4.520080457432142	5.891016200294551	0.0	0.0	4.018485031143259	0.0	0.0	5.605538271812551	0.0	0.0	0.0	0.0	0.0	2.349237672375314	0.0	2.375014843842774	1.7881730236217657	5.917860101787194	0.0	5.543544542380397	0.0	0.0
3L_18137	3.37865803081674	0.0	0.0	0.0	0.0	0.0	2.9988424468155293	3.965924774338881	0.0	0.0	0.0	0.0	0.0	0.0	0.0	2.285562785552501	0.0	0.0	0.0	0.0	0.0	5.303590796148534	4.013420879420784	0.0	0.0	4.272454418251925	0.0	0.0	2.211105276249966	1.7005804931513373	0.0	0.0	3.829950210647262	0.0	0.0	0.0	3.3807883322233083	0.0	0.0	0.0	0.0	5.324657691068686	0.0	0.0	0.0	0.0	3.1210304394098762	0.0	0.0
3L_18138	0.0	0.0	0.0	5.333262223170358	0.0	4.041718619591423	0.0	0.0	3.1382443719509996	0.0	2.6111978609067124	6.364359586316627	0.0	0.0	0.0	2.0346418114822975	0.0	2.591351623093089	0.0	3.203536704521792	0.0	7.0820025070288875	0.0	0.0	0.0	3.803402143217108	0.0	2.2654341194767302	0.0	0.0	1.7691881726232284	0.0	3.409478349812479	0.0	2.8094583223881524	0.0	0.0	2.6154902409520386	0.0	2.435341678437485	4.709688889726166	14.220267198820666	0.0	0.0	0.0	3.3614575279841343	0.0	2.256865101530719	0.0
3L_18139	0.0	0.0	0.0	0.0	0.0	0.0	0.0	0.0	0.0	1.3878757395989818	1.9907057927946008	0.0	0.0	0.0	0.0	0.0	0.0	1.9755755641848698	2.0524592155829273	0.0	1.2886013417948052	1.7997083032782046	0.0	0.0	1.5814907384739376	2.899609712532693	0.0	1.7271049782764738	0.0	1.1541421469167554	1.3487806483426723	0.0	2.599292992306093	0.0	0.0	0.0	0.0	1.9939781858786465	4.23633316557454	0.0	1.7952689636055896	3.6137141898992358	0.0	2.7330155382865415	0.0	2.5626832318510773	0.0	6.8822887739546665	0.0
3L_18140	0.0	0.0	0.0	0.0	0.0	0.0	0.0	17.281424542387878	0.0	0.0	12.781447473363462	0.0	0.0	0.0	0.0	0.0	0.0	0.0	0.0	0.0	0.0	0.0	0.0	0.0	0.0	0.0	0.0	0.0	0.0	0.0	0.0	0.0	0.0	0.0	0.0	0.0	0.0	0.0	0.0	23.841312225824908	0.0	0.0	0.0	0.0	0.0	0.0	0.0	0.0	0.0
3L_18141	NA	NA	NA	NA	NA	NA	NA	NA	NA	NA	NA	NA	NA	NA	NA	NA	NA	NA	NA	NA	NA	NA	NA	NA	NA	NA	NA	NA	NA	NA	NA	NA	NA	NA	NA	NA	NA	NA	NA	NA	NA	NA	NA	NA	NA	NA	NA	NA	NA
3L_18142	NA	NA	NA	NA	NA	NA	NA	NA	NA	NA	NA	NA	NA	NA	NA	NA	NA	NA	NA	NA	NA	NA	NA	NA	NA	NA	NA	NA	NA	NA	NA	NA	NA	NA	NA	NA	NA	NA	NA	NA	NA	NA	NA	NA	NA	NA	NA	NA	NA
3L_18143	NA	NA	NA	NA	NA	NA	NA	NA	NA	NA	NA	NA	NA	NA	NA	NA	NA	NA	NA	NA	NA	NA	NA	NA	NA	NA	NA	NA	NA	NA	NA	NA	NA	NA	NA	NA	NA	NA	NA	NA	NA	NA	NA	NA	NA	NA	NA	NA	NA
3L_18144	NA	NA	NA	NA	NA	NA	NA	NA	NA	NA	NA	NA	NA	NA	NA	NA	NA	NA	NA	NA	NA	NA	NA	NA	NA	NA	NA	NA	NA	NA	NA	NA	NA	NA	NA	NA	NA	NA	NA	NA	NA	NA	NA	NA	NA	NA	NA	NA	NA
3L_18145	NA	NA	NA	NA	NA	NA	NA	NA	NA	NA	NA	NA	NA	NA	NA	NA	NA	NA	NA	NA	NA	NA	NA	NA	NA	NA	NA	NA	NA	NA	NA	NA	NA	NA	NA	NA	NA	NA	NA	NA	NA	NA	NA	NA	NA	NA	NA	NA	NA
3L_18146	NA	NA	NA	NA	NA	NA	NA	NA	NA	NA	NA	NA	NA	NA	NA	NA	NA	NA	NA	NA	NA	NA	NA	NA	NA	NA	NA	NA	NA	NA	NA	NA	NA	NA	NA	NA	NA	NA	NA	NA	NA	NA	NA	NA	NA	NA	NA	NA	NA
3L_18147	NA	NA	NA	NA	NA	NA	NA	NA	NA	NA	NA	NA	NA	NA	NA	NA	NA	NA	NA	NA	NA	NA	NA	NA	NA	NA	NA	NA	NA	NA	NA	NA	NA	NA	NA	NA	NA	NA	NA	NA	NA	NA	NA	NA	NA	NA	NA	NA	NA
3L_18148	NA	NA	NA	NA	NA	NA	NA	NA	NA	NA	NA	NA	NA	NA	NA	NA	NA	NA	NA	NA	NA	NA	NA	NA	NA	NA	NA	NA	NA	NA	NA	NA	NA	NA	NA	NA	NA	NA	NA	NA	NA	NA	NA	NA	NA	NA	NA	NA	NA
[truncated: 155 more columns]
