# Supplementary material for: Convergence of topological domain boundaries, insulators, and polytene interbands revealed by high-resolution mapping of chromatin contacts in the early Drosophila melanogaster embryo
Source: eLife. 2017 Nov 17;6:e29550. doi: 10.7554/eLife.29550 (PMC5739541; doi:10.7554/eLife.29550)
Supplement: Supplementary file 3. [file elife-29550-supp3.zip › local_HiC_maps/nc14_anterior_dm3_CompressedBinCounts_500bp_VCnorm_chr3R_12545340-12556303.txt]

3R_25010	3R_25011	3R_25012	3R_25013	3R_25014	3R_25015	3R_25016	3R_25017	3R_25018	3R_25019	3R_25020	3R_25021	3R_25022	3R_25023	3R_25024	3R_25025	3R_25026	3R_25027	3R_25028	3R_25029	3R_25030	3R_25031	3R_25032	3R_25033	3R_25034	3R_25035	3R_25036	3R_25037	3R_25038	3R_25039	3R_25040	3R_25041	3R_25042	3R_25043	3R_25044	3R_25045	3R_25046	3R_25047	3R_25048	3R_25049	3R_25050	3R_25051	3R_25052	3R_25053	3R_25054	3R_25055	3R_25056	3R_25057	3R_25058	3R_25059
3R_25010	21.12628447809627	141.9422238372093	169.01027582477016	96.28523202229128	154.46991808680914	0.0	50.4100013442667	72.40290770077327	50.21924286599784	13.842746400885936	0.0	0.0	47.46084480303749	20.764119601328904	242.24806201550388	38.14930110480376	75.44057294600466	70.46646923527909	18.634466308884914	28.91555116895935	57.57656403537504	196.41734758013828	17.221426209632977	30.281007751937985	47.595337121434014	47.36693950023819	22.15683494044243	69.51466127401416	46.50099910718082	30.471454341572816	50.538538668046705	34.03954033004738	0.0	26.80064607424136	29.10857888036762	23.443360840210055	102.35833606288895	0.0	14.61526769324307	49.10433689503457	0.0	0.0	28.725066642154612	60.274991733715424	36.93222853991307	0.0	0.0	0.0	10.164254350300862
3R_25011	141.9422238372093	4.238552517361111	0.0	75.00480030721967	191.09522604588392	0.0	52.6854527938343	89.1837899543379	64.2686739058901	74.4047619047619	0.0	0.0	53.14625850340136	18.601190476190474	0.0	64.07890419947506	135.1643598615917	50.50096961861668	33.386752136752136	82.02779619805482	57.31000586854461	0.0	77.13763823064772	30.14081790123457	49.19710327455919	60.61840471756673	39.697662601626014	39.6286231884058	77.36326934795855	27.297344514325644	36.21928604543347	22.870316159250585	116.25744047619047	40.01485351362425	34.76858032932799	46.20295698924731	91.69600938967136	0.0	29.458898944193063	21.9946509009009	0.0	32.390132669983416	34.310496267018	23.141291469194314	22.056747600225858	0.0	0.0	0.0	36.421911421911425
3R_25012	169.01027582477016	0.0	0.0	0.0	941.5309292910272	0.0	268.8533405027557	0.0	0.0	0.0	0.0	0.0	0.0	0.0	0.0	0.0	0.0	0.0	0.0	154.21627290111653	0.0	0.0	0.0	0.0	0.0	0.0	0.0	202.22446916076845	0.0	0.0	0.0	272.31632264037904	0.0	0.0	0.0	0.0	0.0	0.0	0.0	0.0	0.0	0.0	0.0	0.0	0.0	0.0	0.0	0.0	0.0
3R_25013	96.28523202229128	75.00480030721967	0.0	26.545477712416915	17.49099796637997	443.10528181495926	99.89078607389254	86.08271975483642	85.29667320228732	49.37458854509546	0.0	0.0	61.13044296059437	16.458196181698487	0.0	75.59538928601667	59.79621450098066	55.85360695146545	88.62105636299185	53.478223667322666	40.56597650418641	0.0	122.85146438945553	53.336746885133984	37.72533633588318	10.72694350762471	17.56209958412948	35.06311360448808	57.91961179116927	12.076244577766184	8.01163930958897	60.70646132593704	51.43186306780777	42.48581681815221	15.381491758596717	44.59640255686041	0.0	130.91746962714706	31.857242483428443	97.30352472287956	0.0	100.30492697801316	37.94709264554987	20.475244064909255	35.77868735151845	0.0	0.0	24.512207079125407	80.56459669362896
3R_25014	154.46991808680914	191.09522604588395	941.5309292910272	17.49099796637997	71.71073120359291	0.0	93.60885539772062	138.65010260107593	139.88193964294135	28.91844997108155	0.0	0.0	57.8368999421631	86.75534991324466	0.0	39.84825783416749	140.08937702254036	98.13953610095548	103.8098204090107	67.11841836789485	62.36813594115299	0.0	47.96899284302627	46.85859949017844	50.989710276466205	65.9685311258378	15.42905105164412	44.0063369125154	92.51789296049857	63.656965345148066	56.30852567387228	35.55547127591994	0.0	18.662798075989937	13.51329437901007	6.529972574115189	0.0	0.0	5.088716686716211	0.0	0.0	25.177754949946625	80.01152165911891	35.9767446322697	17.145326069811194	0.0	0.0	0.0	14.155884601228731
3R_25015	0.0	0.0	0.0	443.10528181495926	0.0	0.0	0.0	0.0	0.0	0.0	0.0	0.0	0.0	0.0	0.0	0.0	0.0	0.0	0.0	0.0	0.0	0.0	0.0	0.0	0.0	0.0	0.0	0.0	0.0	0.0	0.0	0.0	0.0	0.0	0.0	0.0	0.0	0.0	0.0	0.0	0.0	0.0	0.0	0.0	0.0	0.0	0.0	0.0	0.0
3R_25016	50.4100013442667	52.68545279383429	268.85334050275577	99.89078607389253	93.60885539772063	0.0	40.0948912426075	28.793757513371105	136.94799970327935	132.12221304706856	0.0	0.0	103.81031025126815	66.06110652353428	0.0	45.51454189613582	40.00240014400864	67.25678265970684	14.8214021046391	61.32993974333421	30.530000814133356	0.0	82.18502588828316	58.87390280453865	52.4162432113685	21.528293559810983	35.24601720005639	50.263885398341294	84.53889317454112	121.18127506937627	16.078850683753124	13.537111992527516	0.0	63.94974970778517	46.30451391836514	37.292560134253215	0.0	0.0	17.436943652516586	0.0	0.0	0.0	45.69444127121936	47.9412651014985	39.16666394675945	0.0	0.0	24.59722051408191	48.50640688790978
3R_25017	72.40290770077327	89.1837899543379	0.0	86.08271975483642	138.65010260107593	0.0	28.793757513371098	93.0508103950162	110.64136339664067	59.30142916444286	0.0	0.0	81.32767428266449	0.0	0.0	24.514370323883863	0.0	56.34977431915385	79.82884695213463	41.290782906276526	21.924824162910213	0.0	0.0	92.24666758913334	69.01073116869672	34.78575453780168	0.0	75.80269641020088	34.14981752614169	78.32264229266039	51.96091846119473	72.91159323497074	0.0	30.616595266215125	66.5062756984406	32.13754870847226	0.0	0.0	68.87194639007693	0.0	0.0	61.95671703747762	49.22253013649407	66.39792720426362	63.28611017549238	0.0	0.0	0.0	17.417202971374827
3R_25018	50.21924286599784	64.2686739058901	0.0	85.29667320228732	139.88193964294135	0.0	136.94799970327935	110.64136339664067	38.979934104421396	65.81112207963146	0.0	658.1112207963145	88.64355218889136	56.409533211112674	0.0	84.20714439322921	34.15802184063916	38.287013491705444	50.62394006125496	58.91579231266742	60.82894206303964	0.0	93.5703157530305	95.97455303279587	54.704459159391384	18.38299499431046	0.0	8.584059401691059	36.093851231973375	0.0	0.0	57.7966528802384	88.13989564236356	42.471836621765846	13.179797479231933	31.84409132885393	0.0	0.0	29.77878827132645	0.0	0.0	49.11277767136676	39.01845182586845	40.93701314195085	33.44438727931582	0.0	0.0	0.0	13.80652910761499
3R_25019	13.842746400885936	74.4047619047619	0.0	49.37458854509546	28.91844997108155	0.0	132.12221304706856	59.30142916444287	65.81112207963146	36.281179138321995	0.0	0.0	38.87269193391643	81.63265306122449	0.0	68.74140732408449	65.90871642774756	49.250469418536646	73.26007326007327	18.9465706707086	75.45271629778672	257.4002574002574	112.84134506883323	57.31922398589065	71.96833393306945	62.07324643078834	14.518002322880372	57.971014492753625	43.52746583093933	19.96605770190676	52.983641300748396	55.76000892160143	0.0	29.268007141393745	101.7229321635196	12.28878648233487	0.0	216.45021645021646	43.09416074121957	64.35006435006434	0.0	47.382136934375744	25.09567726959031	39.49447077409163	32.265870775187544	0.0	0.0	20.263424518743665	13.32001332001332
3R_25020	0.0	0.0	0.0	0.0	0.0	0.0	0.0	0.0	0.0	0.0	69444.44444444444	0.0	680.2721088435374	0.0	0.0	0.0	0.0	0.0	1068.3760683760684	0.0	0.0	0.0	0.0	0.0	0.0	0.0	0.0	0.0	0.0	0.0	0.0	0.0	0.0	0.0	0.0	0.0	0.0	0.0	0.0	0.0	0.0	0.0	0.0	0.0	0.0	0.0	0.0	0.0	0.0
3R_25021	0.0	0.0	0.0	0.0	0.0	0.0	0.0	0.0	658.1112207963146	0.0	0.0	0.0	0.0	0.0	0.0	0.0	0.0	0.0	0.0	884.1732979664014	0.0	0.0	0.0	0.0	0.0	0.0	0.0	0.0	0.0	0.0	0.0	0.0	0.0	0.0	0.0	0.0	0.0	15151.515151515152	0.0	0.0	0.0	0.0	0.0	0.0	0.0	0.0	0.0	0.0	0.0
3R_25022	47.46084480303749	53.14625850340136	0.0	61.13044296059439	57.8368999421631	0.0	103.81031025126813	81.3276742826645	88.64355218889136	38.87269193391643	680.2721088435374	0.0	0.0	0.0	272.108843537415	107.1294659596122	141.2329637737448	73.87570412780497	83.7257980115123	97.43950630650137	64.67375682667434	0.0	58.032691749685654	37.79289493575208	102.81190561867062	68.40725116862387	62.2200099552016	92.28039041703639	29.847405141215535	68.45505497796603	68.12182452953364	86.02972805047077	72.8862973760933	30.104235916862134	21.797771177897058	47.39960500329163	0.0	0.0	53.3546752034147	27.578599007170435	0.0	20.306630114732464	0.0	29.016345874842827	9.218820221482156	0.0	1088.43537414966	34.73729917498915	22.83430854859426
3R_25023	20.764119601328904	18.601190476190474	0.0	16.458196181698487	86.75534991324466	0.0	66.06110652353428	0.0	56.40953321111268	81.6326530612245	0.0	0.0	0.0	163.26530612244898	0.0	93.73828271466067	98.86307464162135	147.75140825560993	0.0	170.51913603637743	25.150905432595575	0.0	0.0	52.91005291005291	86.36200071968334	0.0	0.0	99.37888198757764	78.34943849569079	0.0	119.21319292668389	66.91201070592172	0.0	122.92562999385373	76.29219912263972	18.433179723502306	0.0	0.0	14.364720247073187	0.0	0.0	0.0	75.28703180877093	33.852403520649965	80.66467693796885	0.0	0.0	0.0	39.960039960039964
3R_25024	242.24806201550388	0.0	0.0	0.0	0.0	0.0	0.0	0.0	0.0	0.0	0.0	0.0	272.108843537415	0.0	0.0	0.0	0.0	0.0	0.0	0.0	0.0	0.0	0.0	308.641975308642	0.0	0.0	0.0	0.0	0.0	0.0	0.0	0.0	0.0	0.0	0.0	0.0	0.0	0.0	0.0	0.0	0.0	0.0	0.0	0.0	0.0	0.0	0.0	0.0	0.0
3R_25025	38.14930110480376	64.07890419947506	0.0	75.59538928601667	39.84825783416749	0.0	45.51454189613582	24.514370323883863	84.20714439322921	68.74140732408449	0.0	0.0	107.12946595961219	93.73828271466067	0.0	0.0	68.11432307985723	148.45429389199654	75.71168988491823	95.72742399242534	69.31351890872796	0.0	77.74502120884179	82.02099737532808	52.89011417653398	79.4244294882134	30.007681966583444	68.46970215679562	41.98515404952809	96.29299482218812	73.00895454827534	30.733863185134645	0.0	80.65986220069142	78.84528452635008	84.66683600033868	0.0	0.0	49.48476463066552	0.0	0.0	16.322586542353847	51.870986482420925	31.098008483536713	70.39633879757125	0.0	0.0	0.0	27.531523594515722
3R_25026	75.44057294600466	135.1643598615917	0.0	59.79621450098065	140.0893770225404	0.0	40.00240014400864	0.0	34.158021840639165	65.90871642774758	0.0	0.0	141.2329637737448	98.86307464162135	0.0	68.11432307985723	119.73036721303625	89.46884582952158	0.0	137.67404293594484	60.91914810663288	0.0	0.0	176.21427656029732	0.0	64.43589594891522	52.747067263060174	30.088761847449977	63.25790882005023	72.54104009343287	96.25055945637685	81.0353070832962	0.0	21.267410033538706	138.59309529199254	44.64784016073222	0.0	0.0	69.58688008962791	0.0	0.0	0.0	45.589033102196936	0.0	78.15262817519475	0.0	0.0	73.62143856290953	48.39451206233213
3R_25027	70.46646923527909	50.50096961861668	0.0	55.85360695146545	98.1395361009555	0.0	67.25678265970684	56.34977431915385	38.287013491705444	49.250469418536646	0.0	0.0	73.87570412780498	147.75140825560993	0.0	148.45429389199654	89.46884582952158	20.89245026238828	174.03411068569443	162.88906911468933	136.56600234893526	349.41211411799645	137.86046682617635	74.81625128683953	104.2075423465259	84.26232547165837	68.97693411323255	67.45172985582192	94.53929230249264	13.551622874597346	62.93305810609256	68.12308782277097	57.715393849847636	59.59548965442165	43.15169633633467	70.89684509039348	91.04400156595682	146.91191161779395	45.49911390475671	43.67651426474956	0.0	16.079910724335658	25.54989767265982	53.612403765735245	62.04975149074528	0.0	0.0	13.75345555570837	27.122199067900425
3R_25028	18.634466308884914	33.386752136752136	0.0	88.62105636299185	103.8098204090107	0.0	14.8214021046391	79.82884695213463	50.62394006125497	73.26007326007327	1068.3760683760684	0.0	83.7257980115123	0.0	0.0	75.71168988491824	0.0	174.03411068569443	164.3655489809336	127.5249948990002	67.71397616468039	346.5003465003465	30.380362133916638	100.90218423551755	109.7978427953239	107.43446497636442	58.630393996247655	78.03790412486065	46.87573243331927	53.75477073590281	89.15516565029777	15.012310094277307	0.0	78.79848076529085	51.35051864023827	33.085194375516956	0.0	0.0	58.0113702285648	173.25017325017325	0.0	63.78364587319811	0.0	37.97545266739579	21.71741302176085	0.0	0.0	27.27768685215494	35.861574323112784
3R_25029	28.91555116895935	82.02779619805483	154.21627290111653	53.478223667322666	67.11841836789485	0.0	61.3299397433342	41.290782906276526	58.91579231266742	18.9465706707086	0.0	884.1732979664014	97.43950630650137	170.5191360363774	0.0	95.72742399242536	137.67404293594484	162.88906911468933	127.5249948990002	30.781895320448324	110.91082302835582	0.0	62.85592165637924	116.66175459278908	76.83621858901978	111.13910169968733	90.97819758038429	69.19617114519663	103.04579112496907	69.51047939987433	101.45242987792506	46.58992787879164	0.0	73.36410278147767	61.97476387614963	85.56515786771627	0.0	0.0	56.677775510666756	89.61215857767581	0.0	82.47885242223894	61.1582320727748	58.92742655285554	44.9325786657121	132.6259946949602	0.0	0.0	27.823635250690955
3R_25030	57.576564035375036	57.31000586854461	0.0	40.56597650418641	62.368135941152985	0.0	30.530000814133356	21.924824162910213	60.82894206303964	75.45271629778672	0.0	0.0	64.67375682667434	25.150905432595575	0.0	69.31351890872796	60.91914810663288	136.56600234893526	67.71397616468039	110.91082302835581	0.0	0.0	166.87804552433084	126.33672404799164	79.8240323553411	73.76662207884176	40.25678461009962	114.81935088793631	64.37160439786801	92.27271385124163	73.45883366961155	20.615496256225878	78.59657947686118	59.51504973293974	94.02207638353485	56.792367105860976	123.98333663955565	0.0	70.81200121796643	0.0	0.0	0.0	34.79374269331404	67.7942059942594	54.675881375207766	0.0	0.0	37.45879532514235	24.623264059883777
3R_25031	196.41734758013828	0.0	0.0	0.0	0.0	0.0	0.0	0.0	0.0	257.40025740025743	0.0	0.0	0.0	0.0	0.0	0.0	0.0	349.4121141179965	346.50034650034655	0.0	0.0	0.0	0.0	250.25025025025028	0.0	0.0	0.0	0.0	0.0	0.0	0.0	0.0	0.0	0.0	360.84148233680946	0.0	0.0	0.0	0.0	0.0	0.0	0.0	0.0	0.0	0.0	0.0	0.0	0.0	0.0
3R_25032	17.221426209632977	77.13763823064771	0.0	122.85146438945553	47.96899284302627	0.0	82.18502588828316	0.0	93.57031575303051	112.84134506883322	0.0	0.0	58.032691749685654	0.0	0.0	77.74502120884179	0.0	137.86046682617635	30.380362133916638	62.85592165637925	166.87804552433084	0.0	168.4598279463624	43.882745304546255	47.7515011878186	176.51160122499053	0.0	82.42324335462601	86.64234904736739	0.0	65.91566749500689	27.74787173823768	0.0	58.25859241414869	63.27552059934574	61.15272894052898	0.0	0.0	59.569337517483596	80.05635967721277	0.0	0.0	0.0	98.2682329687114	66.90198324239124	0.0	0.0	0.0	66.28442647399994
3R_25033	30.281007751937985	30.140817901234566	0.0	53.33674688513398	46.858599490178435	0.0	58.87390280453865	92.24666758913335	95.97455303279587	57.31922398589065	0.0	0.0	37.792894935752074	52.91005291005291	308.641975308642	82.02099737532808	176.21427656029732	74.81625128683952	100.90218423551755	116.66175459278908	126.33672404799165	250.25025025025028	43.882745304546255	36.43689986282578	165.59380539229406	90.52348437823298	134.08988256549233	116.74718196457326	97.33224998307264	87.35150244584206	128.7796837170968	75.89556769884638	82.67195767195767	85.36502082906509	49.44864757948871	71.68458781362008	65.20605112154408	0.0	62.8456510809452	31.281281281281284	0.0	46.065966463976416	42.6975064656224	41.14007372301211	52.28266097831315	0.0	0.0	19.700551615445235	51.800051800051804
3R_25034	47.595337121434014	49.19710327455919	0.0	37.72533633588318	50.989710276466205	0.0	52.416243211368496	69.01073116869672	54.704459159391384	71.96833393306945	0.0	0.0	102.81190561867065	86.36200071968334	0.0	52.89011417653398	0.0	104.2075423465259	109.79784279532392	76.83621858901978	79.8240323553411	0.0	47.75150118781859	165.59380539229406	32.993039737578435	75.05077654100353	99.83412176691037	192.74997262074254	133.54270373320932	105.61390723930526	147.13970915384158	58.99043765005692	0.0	68.11999647014564	47.08208761976506	68.25383927845942	141.90939085393975	0.0	96.24724397283296	68.0781537204711	0.0	112.7861949697357	46.46177025982085	50.73597001205726	62.58115994179952	100.75566750629723	0.0	42.874752130339246	35.2292543728312
3R_25035	47.36693950023819	60.61840471756673	0.0	10.72694350762471	65.9685311258378	0.0	21.528293559810983	34.78575453780168	18.38299499431046	62.07324643078833	0.0	0.0	68.40725116862387	0.0	0.0	79.4244294882134	64.43589594891522	84.26232547165837	107.43446497636441	111.13910169968733	73.76662207884176	0.0	176.51160122499053	90.52348437823298	75.05077654100353	69.35558260423277	198.7100876595358	105.2546352522063	68.08765604839671	97.59944407356657	51.79964931637413	87.22236032429274	83.13381218409152	51.50515223206161	74.58734551096062	48.0567069141587	131.14066147349646	0.0	84.26232547165837	94.36811112788767	0.0	69.48497734789738	49.0697600243386	55.15987538280954	63.08969145986392	0.0	0.0	59.43183168905266	0.0
3R_25036	22.15683494044243	39.69766260162602	0.0	17.56209958412948	15.42905105164412	0.0	35.24601720005639	0.0	0.0	14.518002322880372	0.0	0.0	62.22000995520159	0.0	0.0	30.007681966583444	52.747067263060174	68.97693411323255	58.630393996247655	90.97819758038429	40.25678461009962	0.0	0.0	134.08988256549233	99.83412176691037	198.71008765953584	23.237656157049376	13.25556733828208	153.2750702278504	95.87360024543642	148.4107330642152	35.700005712000916	136.10627177700349	28.107994663228745	81.40935881988993	127.85208497246263	0.0	0.0	114.96155685538756	0.0	0.0	37.9201553209562	100.42096468395513	54.18448734250375	34.43004503449891	0.0	0.0	0.0	0.0
3R_25037	69.51466127401416	39.6286231884058	202.22446916076845	35.06311360448808	44.0063369125154	0.0	50.263885398341294	75.80269641020088	8.584059401691059	57.971014492753625	0.0	0.0	92.28039041703639	99.37888198757764	0.0	68.46970215679562	30.088761847449977	67.45172985582194	78.03790412486065	69.19617114519664	114.81935088793631	0.0	82.42324335462601	116.74718196457329	192.74997262074254	105.25463525220631	13.25556733828208	30.245746691871457	158.96987520864795	309.9079391122049	36.28227610812119	132.36941248345383	232.9192546583851	122.92562999385373	92.87745980147443	84.15147265077138	0.0	0.0	78.69368483179225	58.75440658049354	0.0	86.52390222799049	68.74033339061695	92.72614877395426	44.19021432253947	0.0	0.0	18.501387604070306	0.0
3R_25038	46.50099910718082	77.36326934795855	0.0	57.91961179116927	92.51789296049857	0.0	84.53889317454112	34.14981752614169	36.093851231973375	43.52746583093933	0.0	0.0	29.847405141215535	78.34943849569079	0.0	41.98515404952809	63.257908820050226	94.53929230249264	46.87573243331927	103.0457911249691	64.37160439786801	0.0	86.64234904736738	97.33224998307264	133.5427037332093	68.08765604839671	153.2750702278504	158.96987520864795	8.355363642136433	0.0	190.69752067796782	139.14517765628145	0.0	123.59981077992605	73.22377429503811	88.45904346287669	128.74320879573602	0.0	91.91320084964563	61.761944760116606	0.0	136.42937051488443	84.30220655004058	54.15146815460461	56.77495543165999	182.81535648994517	0.0	77.7937687191256	63.92145331816264
3R_25039	30.471454341572816	27.297344514325648	0.0	12.076244577766184	63.65696534514807	0.0	121.18127506937628	78.32264229266039	0.0	19.96605770190676	0.0	0.0	68.45505497796603	0.0	0.0	96.29299482218812	72.54104009343287	13.551622874597347	53.75477073590282	69.51047939987433	92.27271385124163	0.0	0.0	87.35150244584206	105.61390723930528	97.59944407356657	95.87360024543642	309.9079391122049	0.0	0.0	233.2613139026659	147.2905896042302	0.0	77.3117169772665	55.97960103338344	108.20315141678502	0.0	0.0	115.94166237155508	0.0	0.0	52.15015071393556	138.10514220686494	49.678579590052365	47.35033447092513	0.0	0.0	44.60502252553638	0.0
3R_25040	50.538538668046705	36.21928604543347	0.0	8.01163930958897	56.30852567387228	0.0	16.078850683753124	51.960918461194716	0.0	52.98364130074839	0.0	0.0	68.12182452953365	119.21319292668389	0.0	73.00895454827534	96.25055945637683	62.933058106092545	89.15516565029779	101.45242987792506	73.45883366961155	0.0	65.91566749500689	128.7796837170968	147.13970915384158	51.79964931637413	148.4107330642152	36.28227610812119	190.69752067796784	233.26131390266588	38.68763794560905	0.0	248.3608185972581	119.67724756008012	55.70709949845042	134.59554040109472	0.0	0.0	83.91074414145672	93.9743637935571	0.0	34.59752696877227	91.62190936394238	82.39458436875861	62.82645213527477	0.0	0.0	0.0	0.0
3R_25041	34.03954033004738	22.870316159250585	272.31632264037904	60.706461325937035	35.55547127591994	0.0	13.537111992527514	72.91159323497074	57.796652880238405	55.76000892160143	0.0	0.0	86.02972805047077	66.91201070592172	0.0	30.733863185134645	81.0353070832962	68.12308782277097	15.012310094277307	46.58992787879164	20.615496256225878	0.0	27.747871738237677	75.89556769884639	58.99043765005693	87.22236032429274	35.700005712000916	132.36941248345383	139.14517765628142	147.29058960423018	0.0	13.711477603672481	104.55001672800267	122.34986591894106	62.53458944478665	173.7553826395709	0.0	0.0	105.96924772431039	39.55946578897398	0.0	145.64181434746644	92.56602271570198	110.99148695295071	79.3423051848874	0.0	0.0	49.82809307887787	0.0
3R_25042	0.0	116.25744047619047	0.0	51.43186306780777	0.0	0.0	0.0	0.0	88.13989564236356	0.0	0.0	0.0	72.8862973760933	0.0	0.0	0.0	0.0	57.71539384984762	0.0	0.0	78.59657947686115	0.0	0.0	82.67195767195766	0.0	83.1338121840915	136.10627177700349	232.91925465838506	0.0	0.0	248.3608185972581	104.55001672800267	1594.3877551020407	54.877513390113265	0.0	0.0	0.0	0.0	0.0	0.0	0.0	0.0	0.0	52.89438050101557	151.24626925869163	0.0	0.0	0.0	0.0
3R_25043	26.80064607424136	40.01485351362425	0.0	42.4858168181522	18.662798075989937	0.0	63.949749707785166	30.616595266215118	42.47183662176585	29.268007141393742	0.0	0.0	30.104235916862134	122.92562999385373	0.0	80.65986220069142	21.267410033538706	59.595489654421655	78.79848076529085	73.36410278147768	59.51504973293974	0.0	58.25859241414868	85.36502082906509	68.11999647014564	51.50515223206161	28.107994663228748	122.92562999385372	123.59981077992603	77.31171697726649	119.67724756008013	122.34986591894105	54.877513390113265	30.221421018771657	98.47179972805371	166.54440192715666	86.56734506609416	139.6882159021065	98.8843680191885	124.58678715593281	0.0	45.86777238576631	56.685073119695396	54.617430388264395	48.587205531167484	0.0	0.0	13.077194680197202	42.98098950834046
3R_25044	29.108578880367627	34.76858032932799	0.0	15.381491758596715	13.51329437901007	0.0	46.304513918365146	66.50627569844059	13.179797479231933	101.7229321635196	0.0	0.0	21.797771177897058	76.29219912263972	0.0	78.84528452635008	138.59309529199257	43.15169633633468	51.35051864023827	61.97476387614962	94.02207638353485	360.8414823368094	63.27552059934573	49.4486475794887	47.082087619765055	74.58734551096062	81.40935881988993	92.87745980147443	73.22377429503811	55.97960103338343	55.70709949845042	62.53458944478665	0.0	98.47179972805371	53.47584050652317	43.06817692407081	376.0883055341394	303.4348828741352	73.83734706439489	0.0	0.0	66.42355645005945	52.77128397811048	110.73216104885503	90.46505824818938	0.0	0.0	28.406669886089254	56.01874760753266
3R_25045	23.443360840210055	46.20295698924731	0.0	44.59640255686041	6.529972574115188	0.0	37.292560134253215	32.13754870847226	31.84409132885393	12.28878648233487	0.0	0.0	47.39960500329165	18.433179723502306	0.0	84.66683600033868	44.64784016073222	70.89684509039348	33.085194375516956	85.56515786771627	56.79236710586097	0.0	61.152728940528974	71.68458781362007	68.25383927845941	48.0567069141587	127.85208497246263	84.15147265077138	88.45904346287669	108.20315141678502	134.59554040109472	173.7553826395709	0.0	166.54440192715666	43.0681769240708	0.0	0.0	0.0	116.77127426653044	0.0	0.0	160.48788316482106	110.50193378384121	95.55113896957651	54.643813409591814	0.0	0.0	82.36101578586135	18.046469659372885
3R_25046	102.35833606288897	91.69600938967136	0.0	0.0	0.0	0.0	0.0	0.0	0.0	0.0	0.0	0.0	0.0	0.0	0.0	0.0	0.0	91.04400156595682	0.0	0.0	123.98333663955565	0.0	0.0	65.20605112154408	141.90939085393975	131.14066147349646	0.0	0.0	128.74320879573602	0.0	0.0	0.0	0.0	86.56734506609418	376.0883055341394	0.0	0.0	0.0	141.62400243593285	0.0	0.0	0.0	0.0	166.87804552433084	0.0	0.0	0.0	0.0	0.0
3R_25047	0.0	0.0	0.0	130.91746962714706	0.0	0.0	0.0	0.0	0.0	216.45021645021646	0.0	15151.515151515152	0.0	0.0	0.0	0.0	0.0	146.91191161779398	0.0	0.0	0.0	0.0	0.0	0.0	0.0	0.0	0.0	0.0	0.0	0.0	0.0	0.0	0.0	139.6882159021065	303.4348828741352	0.0	0.0	0.0	114.2648201471731	0.0	0.0	0.0	0.0	0.0	0.0	0.0	0.0	0.0	0.0
3R_25048	14.615267693243068	29.458898944193063	0.0	31.857242483428443	5.088716686716209	0.0	17.436943652516586	68.87194639007693	29.77878827132645	43.09416074121957	0.0	0.0	53.3546752034147	14.364720247073187	0.0	49.48476463066552	69.5868800896279	45.499113904756705	58.0113702285648	56.67777551066676	70.81200121796641	0.0	59.5693375174836	62.8456510809452	96.24724397283296	84.26232547165837	114.96155685538756	78.69368483179225	91.91320084964563	115.94166237155508	83.91074414145675	105.9692477243104	0.0	98.8843680191885	73.83734706439489	116.77127426653044	141.62400243593282	114.26482014717308	78.3595850581921	67.94124441183264	914.1185611773847	100.05277784031075	86.11261808192755	110.20327440734465	93.682958133086	100.5530417295123	0.0	42.78852839553715	63.28513115843433
3R_25049	49.10433689503457	21.9946509009009	0.0	97.30352472287956	0.0	0.0	0.0	0.0	0.0	64.35006435006436	0.0	0.0	27.578599007170435	0.0	0.0	0.0	0.0	43.676514264749564	173.25017325017328	89.61215857767583	0.0	0.0	80.05635967721275	31.281281281281284	68.07815372047111	94.36811112788767	0.0	58.75440658049354	61.76194476011661	0.0	93.97436379355712	39.55946578897399	0.0	124.58678715593283	0.0	0.0	0.0	0.0	67.94124441183264	228.26880934989043	0.0	168.07852628748154	133.5327422283944	200.14089919303188	19.076106032627774	0.0	0.0	71.88039102932721	330.7503307503308
3R_25050	0.0	0.0	0.0	0.0	0.0	0.0	0.0	0.0	0.0	0.0	0.0	0.0	0.0	0.0	0.0	0.0	0.0	0.0	0.0	0.0	0.0	0.0	0.0	0.0	0.0	0.0	0.0	0.0	0.0	0.0	0.0	0.0	0.0	0.0	0.0	0.0	0.0	0.0	914.1185611773848	0.0	82644.62809917355	0.0	0.0	0.0	0.0	0.0	0.0	0.0	0.0
3R_25051	0.0	32.390132669983416	0.0	100.30492697801317	25.177754949946625	0.0	0.0	61.95671703747762	49.11277767136676	47.382136934375744	0.0	0.0	20.30663011473246	0.0	0.0	16.322586542353847	0.0	16.079910724335658	63.78364587319811	82.47885242223894	0.0	0.0	0.0	46.065966463976416	112.78619496973569	69.48497734789738	37.92015532095619	86.52390222799049	136.42937051488443	52.15015071393556	34.59752696877227	145.64181434746644	0.0	45.86777238576631	66.42355645005945	160.48788316482106	0.0	0.0	100.05277784031077	168.0785262874815	0.0	61.87965644414742	0.0	191.5776567399967	224.73740838439087	0.0	1658.374792703151	52.92685508627078	0.0
3R_25052	28.725066642154605	34.31049626701801	0.0	37.947092645549866	80.0115216591189	0.0	45.69444127121935	49.22253013649407	39.01845182586845	25.095677269590315	0.0	0.0	0.0	75.28703180877093	0.0	51.870986482420925	45.58903310219694	25.549897672659817	0.0	61.1582320727748	34.79374269331403	0.0	0.0	42.69750646562241	46.46177025982085	49.0697600243386	100.42096468395513	68.74033339061694	84.30220655004058	138.1051422068649	91.62190936394238	92.56602271570198	0.0	56.685073119695396	52.77128397811047	110.50193378384121	0.0	0.0	86.11261808192755	133.5327422283944	0.0	0.0	52.076010144406766	148.29939618730057	89.27316024755446	0.0	0.0	56.06481092142517	110.56137538350977
3R_25053	60.274991733715424	23.14129146919431	0.0	20.47524406490925	35.9767446322697	0.0	47.941265101498516	66.39792720426364	40.93701314195085	39.49447077409163	0.0	0.0	29.016345874842827	33.852403520649965	0.0	31.098008483536717	0.0	53.612403765735245	37.97545266739579	58.92742655285554	67.7942059942594	0.0	98.2682329687114	41.14007372301211	50.73597001205725	55.15987538280953	54.18448734250376	92.72614877395426	54.15146815460461	49.678579590052365	82.3945843687586	110.99148695295072	52.894380501015576	54.61743038826438	110.73216104885505	95.55113896957651	166.87804552433084	0.0	110.20327440734467	200.14089919303188	0.0	191.5776567399967	148.29939618730057	31.58621773994295	163.90985894385855	236.9668246445498	394.94470774091633	201.67389331451045	107.7121930202499
3R_25054	36.93222853991307	22.056747600225865	0.0	35.77868735151844	17.145326069811198	0.0	39.16666394675945	63.286110175492375	33.44438727931582	32.26587077518755	0.0	0.0	9.218820221482156	80.66467693796885	0.0	70.39633879757125	78.15262817519474	62.04975149074527	21.71741302176085	44.9325786657121	54.675881375207766	0.0	66.90198324239124	52.28266097831315	62.58115994179952	63.08969145986392	34.4300450344989	44.19021432253946	56.77495543165998	47.35033447092511	62.82645213527477	79.34230518488742	151.24626925869163	48.58720553116748	90.46505824818938	54.6438134095918	0.0	0.0	93.682958133086	19.07610603262777	0.0	224.73740838439085	89.27316024755449	163.90985894385852	51.01323442717398	225.8610954263128	0.0	84.09721638213774	71.07516988939913
3R_25055	0.0	0.0	0.0	0.0	0.0	0.0	0.0	0.0	0.0	0.0	0.0	0.0	0.0	0.0	0.0	0.0	0.0	0.0	0.0	132.6259946949602	0.0	0.0	0.0	0.0	100.75566750629723	0.0	0.0	0.0	182.81535648994517	0.0	0.0	0.0	0.0	0.0	0.0	0.0	0.0	0.0	100.55304172951232	0.0	0.0	0.0	0.0	236.96682464454975	225.86109542631283	0.0	0.0	0.0	0.0
3R_25056	0.0	0.0	0.0	0.0	0.0	0.0	0.0	0.0	0.0	0.0	0.0	0.0	1088.43537414966	0.0	0.0	0.0	0.0	0.0	0.0	0.0	0.0	0.0	0.0	0.0	0.0	0.0	0.0	0.0	0.0	0.0	0.0	0.0	0.0	0.0	0.0	0.0	0.0	0.0	0.0	0.0	0.0	1658.374792703151	0.0	394.9447077409162	0.0	0.0	0.0	0.0	0.0
3R_25057	0.0	0.0	0.0	24.512207079125407	0.0	0.0	24.59722051408191	0.0	0.0	20.263424518743665	0.0	0.0	34.73729917498915	0.0	0.0	0.0	73.62143856290952	13.753455555708372	27.27768685215494	0.0	37.45879532514235	0.0	0.0	19.700551615445235	42.874752130339246	59.43183168905266	0.0	18.501387604070306	77.7937687191256	44.60502252553638	0.0	49.82809307887787	0.0	13.077194680197206	28.406669886089254	82.36101578586135	0.0	0.0	42.788528395537156	71.8803910293272	0.0	52.92685508627078	56.06481092142517	201.67389331451045	84.09721638213774	0.0	0.0	90.53870529651427	0.0
3R_25058	10.164254350300862	36.421911421911425	0.0	80.56459669362896	14.155884601228731	0.0	48.50640688790978	17.417202971374827	13.806529107614992	13.32001332001332	0.0	0.0	22.83430854859426	39.960039960039964	0.0	27.531523594515722	48.39451206233213	27.122199067900425	35.861574323112784	27.823635250690955	24.623264059883777	0.0	66.28442647399994	51.8000518000518	35.2292543728312	0.0	0.0	0.0	63.92145331816264	0.0	0.0	0.0	0.0	42.980989508340464	56.01874760753265	18.046469659372885	0.0	0.0	63.28513115843433	330.7503307503308	0.0	0.0	110.56137538350977	107.7121930202499	71.07516988939915	0.0	0.0	0.0	19.560858721697883
3R_25059	22.395814670154444	40.12583461736004	0.0	26.627281958063808	15.59546608609945	1185.255422543558	0.0	19.18844395151464	15.210582915169057	14.674590945777387	0.0	0.0	62.89110405333166	44.02377283733216	0.0	50.55223258880005	0.0	29.880388803619113	39.508514084785276	0.0	27.127324811736365	0.0	0.0	35.667408548764485	62.09902465719398	14.346667125760014	0.0	40.19561867756415	56.337552077024704	32.30255868567349	64.29062792656296	90.2126492568282	137.574290116663	37.88155007514752	41.14371293208613	89.4676673790944	0.0	0.0	23.240302402814866	104.11027360179904	0.0	0.0	40.601635027842576	63.89706365608044	60.90245254176386	308.1664098613251	0.0	229.4856243648166	150.8506901419074
3R_25060	22.710755813953487	30.517578124999996	0.0	9.00057603686636	31.629554655870447	0.0	0.0	19.458281444582813	61.697926949654494	14.880952380952381	0.0	0.0	51.02040816326531	0.0	0.0	82.02099737532808	54.06574394463669	20.20038784744667	60.09615384615385	51.80702917771883	41.26320422535211	0.0	0.0	50.63657407407407	15.743073047858942	14.548417132216017	23.81859756097561	13.58695652173913	28.56489945155393	32.75681341719078	21.731571627260085	0.0	0.0	19.207129686539645	0.0	50.403225806451616	0.0	0.0	47.1342383107089	0.0	0.0	38.868159203980106	41.17259552042161	129.59123222748815	123.51778656126483	0.0	0.0	99.73404255319149	152.97202797202797
3R_25061	0.0	15.282668231611893	0.0	27.04398433612427	0.0	0.0	0.0	0.0	69.51879092918816	22.3563603845294	0.0	0.0	19.162594615310912	134.1381623071764	0.0	0.0	0.0	0.0	60.19020103527146	62.265725208901515	41.32777887985188	0.0	0.0	21.73535037384803	35.47734771348494	21.856776912249412	0.0	122.4739742804654	42.914402931912015	0.0	32.64837051982735	0.0	419.1817572099262	28.85578168869806	0.0	60.578524912918375	0.0	0.0	11.802000202994403	79.30465676944551	0.0	58.39347861630814	0.0	97.34552655585965	39.76427736378747	0.0	0.0	49.945060433523125	229.81713122558196
3R_25062	20.55853425874149	18.41702027345592	0.0	16.295243744255927	0.0	0.0	65.40703616191512	35.228571780857145	55.851022981299685	26.9414696571698	0.0	0.0	23.092688277574116	40.4122044857547	471.4757190004715	37.12407236224185	48.94211615921849	27.42909806725432	54.401044500054404	28.138471293131584	74.70565970077894	0.0	33.517231208564326	32.74136937503274	14.25115523427118	65.84856410621109	21.561389588436196	0.0	0.0	29.65256094342588	39.344288094615145	99.3742733256263	0.0	43.46733733870357	37.76841540724738	45.62668248391659	398.4301850708209	0.0	42.66748588239561	95.56940250009558	0.0	35.18475514928892	74.54161565224845	50.27584681284649	55.90621173918634	0.0	0.0	30.09419482981733	98.91099000009889
3R_25063	0.0	10.672814207650273	0.0	28.329681952103954	0.0	0.0	18.95195678953852	61.24573831737543	16.183062806466754	15.6128024980484	0.0	0.0	66.91201070592172	46.838407494145194	0.0	21.513704229594254	113.44942991661466	21.193849544862083	21.017234131988232	32.612949515154156	57.72338951743246	0.0	38.84702043353275	7.589556769884639	16.51732254201594	45.79173917025369	74.97001199520193	57.02066999287242	29.969730572122156	0.0	68.40101233498257	76.78427458056589	146.37002341920373	60.455227865829706	0.0	21.15282919090428	230.89355806972983	0.0	82.420526007797	0.0	0.0	0.0	86.39495453465518	48.558775541915935	37.026409086280786	0.0	0.0	139.51866062085804	91.71156712140319
3R_25064	20.843523500377962	24.896430847673678	222.33091733736492	33.042267668801934	19.352691185236218	0.0	44.20915350523326	11.905640654429254	37.7501656288517	9.104980424292087	0.0	0.0	15.608537870215008	27.31494127287626	0.0	25.092465736238037	33.0803787041754	30.899254833570435	73.54022650389763	25.35869879444746	33.662779737699616	0.0	0.0	22.130160753487715	28.897418978861538	35.60606869834895	43.72056148859768	41.566214980463876	34.95513508411953	60.12722921702322	0.0	33.58394418796262	0.0	64.63584751110855	38.2919737470228	24.671559859372106	0.0	0.0	43.25895676699861	32.29807245103612	0.0	47.56333057466016	62.979113606763455	56.63643036437614	53.98209737722582	0.0	0.0	40.68182742768805	106.96760218748747
3R_25065	0.0	0.0	0.0	0.0	78.46091077425227	0.0	0.0	0.0	0.0	110.74197120708749	0.0	0.0	0.0	0.0	0.0	25.432867403202504	0.0	75.16423385096435	0.0	0.0	0.0	0.0	0.0	35.888601780074644	78.10516860953273	0.0	0.0	67.40815638692281	0.0	0.0	0.0	90.77210754679302	0.0	47.645593020873534	0.0	50.01250312578144	0.0	0.0	19.48702359099076	0.0	0.0	96.41713911064832	0.0	0.0	21.885765060689224	0.0	0.0	82.46742536698004	108.41871306987585
3R_25066	30.382282025355835	38.10444537346711	0.0	62.61270286515728	25.388271295681964	0.0	28.998395422119977	20.82491659620903	16.507806541713578	47.77830864787387	0.0	0.0	34.127363319909904	23.889154323936932	0.0	16.459063018460487	0.0	27.023930230697886	42.87796929937398	27.722824978043523	51.521503603561165	0.0	19.813279652554325	30.967422271770097	58.9707084066957	31.140424630830267	25.491475650542455	14.541224371092046	76.42782461954229	52.586188763383184	34.88680395011652	58.74382210804164	0.0	46.25128218832289	22.32631245227751	21.57730067968497	0.0	0.0	21.01861240165391	0.0	0.0	41.598029917303116	33.04823720702738	44.579879218247235	47.211767438610536	0.0	0.0	160.10816195830074	93.55193301681597
3R_25067	71.99447082464066	21.49834892680242	0.0	34.87289779831545	33.422534363935746	0.0	31.812585695152716	6.853770019005505	16.298846965236187	15.724506643604057	0.0	0.0	13.478148551660619	15.724506643604057	183.45257750871397	25.278898475610198	0.0	42.69096826317843	28.223473462879074	29.196696685736974	43.60228514731759	148.7453331151735	26.08330485905886	35.671334515583276	19.40808124777327	25.621868367138827	25.168798743573564	28.7143164796248	25.153461267191133	46.15159182609157	22.96346589121594	32.22234967951651	49.13908326126268	27.061228397105936	29.39160120299824	42.60834058266906	232.54552078569378	0.0	41.505108033645705	74.37266655758675	0.0	0.0	21.753270060321817	39.1249572885883	46.61415012926104	0.0	0.0	23.41947797983583	107.76235322190193
3R_25068	22.943778565004315	10.27690081557485	0.0	59.10401943703876	0.0	0.0	27.373386681022488	9.828966159852408	23.37411597145553	37.58409441124516	0.0	0.0	6.442987613356314	67.6513699402413	263.08866087871615	36.252374530531746	81.93072484112268	20.407653073979272	20.237589298362778	47.104733711706466	34.73881965828118	0.0	74.81194148209937	21.924055073226345	31.809208368207493	22.046535827825377	36.0944809132385	13.726364915411276	50.501479693355016	0.0	65.86364250093033	9.241990428994711	140.94035404216933	33.95735635189329	21.075193127801025	15.276115792957711	0.0	0.0	27.777083350694006	0.0	0.0	0.0	41.595045198215985	60.784702454205735	40.10950786970828	0.0	0.0	151.13603922819863	88.30948057467394
3R_25069	0.0	0.0	0.0	0.0	0.0	0.0	0.0	0.0	0.0	0.0	0.0	0.0	0.0	0.0	0.0	0.0	0.0	0.0	0.0	0.0	0.0	0.0	0.0	0.0	0.0	0.0	0.0	0.0	0.0	0.0	0.0	0.0	0.0	128.04753124359763	0.0	134.40860215053763	0.0	0.0	0.0	0.0	0.0	0.0	0.0	0.0	0.0	0.0	0.0	0.0	0.0
3R_25070	0.0	0.0	0.0	0.0	0.0	0.0	0.0	0.0	0.0	0.0	0.0	0.0	0.0	0.0	0.0	0.0	0.0	0.0	0.0	0.0	0.0	0.0	0.0	0.0	0.0	0.0	0.0	0.0	0.0	0.0	0.0	0.0	8116.8831168831175	0.0	0.0	0.0	0.0	0.0	457.0592805886924	0.0	0.0	0.0	0.0	0.0	0.0	0.0	0.0	0.0	0.0
3R_25071	27.933793185644266	12.51201153106983	0.0	11.070535548227681	19.451872177857545	0.0	0.0	0.0	44.2675709055817	24.40438058631524	0.0	0.0	26.147550628194907	18.30328543973643	0.0	21.017552178175038	22.16660866404066	24.846088832221405	16.426025394635257	42.48110015853947	33.83529878824517	0.0	60.721800037040296	38.555531829074425	19.363677291408823	11.929515649735105	19.530944828987046	5.570565133832827	40.98999024438232	67.15041827995547	26.729415454413427	7.501346491695259	114.3955339983527	23.624400383187776	102.63524545646598	41.32999938005001	90.22746343532043	0.0	28.987103637591638	0.0	0.0	47.807088835132475	59.08175141943908	30.360900018520148	54.258751303566505	0.0	0.0	40.89031853558139	62.71755150678917
3R_25072	0.0	11.167095483133219	0.0	29.64169123633518	17.360990548676746	1319.4352816994326	0.0	0.0	50.79760709405516	49.0075961774075	0.0	0.0	42.00651100920643	0.0	0.0	33.765076106481544	0.0	0.0	21.990588028323877	11.374442083615799	15.099171357475901	0.0	0.0	47.6462740613684	8.641137865034068	31.941636242258145	26.14734552148266	29.830710716682823	15.678847040304044	0.0	0.0	20.085080400576846	0.0	10.54250686053634	0.0	22.132462789796932	0.0	0.0	60.366320077751816	0.0	0.0	42.66830512958364	0.0	71.1306935039386	38.741182748938726	0.0	0.0	109.48505528995294	47.97946478907028
3R_25073	0.0	0.0	0.0	0.0	0.0	0.0	0.0	0.0	0.0	0.0	0.0	0.0	0.0	0.0	0.0	0.0	0.0	0.0	0.0	0.0	0.0	0.0	0.0	0.0	0.0	0.0	0.0	0.0	0.0	0.0	0.0	0.0	0.0	149.9093048705533	0.0	0.0	0.0	0.0	0.0	0.0	0.0	606.7224851352992	321.34708698865643	144.4919662466767	0.0	0.0	0.0	0.0	0.0
3R_25074	45.85136820482723	30.806388012618296	0.0	27.25726496968992	31.928887980689407	0.0	36.46906511551576	39.28485843701262	31.1409095014029	0.0	0.0	0.0	25.751625571364194	45.06534474988733	0.0	31.048957996969623	54.57740713654175	30.58733806553439	0.0	0.0	13.884569245123739	0.0	0.0	36.511274681621686	7.9460305604335355	0.0	0.0	0.0	0.0	0.0	43.874466376802694	129.28582510213582	0.0	19.388900629945383	21.058572313031462	20.352091177368475	0.0	0.0	39.65025304791495	0.0	0.0	39.23599667278748	62.34336230221569	46.720588455155706	44.5309730730112	0.0	0.0	33.559299281830995	22.05995896847632
3R_25075	26.029519557539814	32.64535577841452	166.5889251682548	20.631692921183635	36.25163857406355	0.0	24.843897510641472	44.6035104746884	42.428373833573296	34.11106562969027	0.0	0.0	17.54283375241214	0.0	0.0	14.101031067391649	24.786587481781854	13.891384193086536	9.183748438762764	38.00171767763903	12.611485532103796	0.0	0.0	16.58176801443277	32.47854611592676	26.67904574389183	76.43790621287302	24.915908807773764	13.095655909021858	30.034900554444263	39.85159266890101	0.0	0.0	13.208341331717806	9.563850176548675	46.21499214345134	0.0	0.0	36.01469975985398	72.60125454967861	0.0	35.638426777288345	66.06490971758195	38.19307703798259	52.58227508134074	143.26647564469914	0.0	45.72334329086143	70.13044262327931
3R_25076	16.11406177486722	9.623675782212368	0.0	25.544872122370155	22.44225607511872	0.0	17.08897803639098	18.4084259047051	29.184533073007298	14.078062858550663	0.0	0.0	18.10036653242228	63.351282863477984	0.0	19.398905513750915	0.0	28.665738852252485	47.378096158583965	39.209458889862596	52.049176061542944	0.0	52.5425331806097	6.8435027784621285	44.681005546029816	20.645203912679044	22.53348475835091	0.0	60.803333644105926	30.989446543979447	61.677187766946574	17.3090936785459	65.99091964945623	27.256237249191514	39.471204276310274	19.073504518036383	0.0	0.0	29.72743288381739	49.93907432931823	0.0	55.156589557754465	48.68895257403886	35.0283554537398	62.600081880907105	295.6393200295639	0.0	31.4509914925068	41.348156647491464
3R_25077	0.0	0.0	0.0	0.0	0.0	0.0	0.0	0.0	0.0	0.0	0.0	0.0	0.0	0.0	0.0	0.0	0.0	0.0	0.0	0.0	0.0	0.0	0.0	0.0	0.0	71.62297665090962	0.0	0.0	70.3135986499789	0.0	0.0	0.0	0.0	0.0	0.0	0.0	0.0	0.0	77.3484936380864	0.0	0.0	0.0	0.0	0.0	86.8696520870434	0.0	0.0	163.66612111292963	107.58472296933836
3R_25078	39.93099923332481	11.923840048840049	0.0	0.0	0.0	0.0	0.0	0.0	18.079978593305345	0.0	0.0	0.0	0.0	0.0	0.0	12.017728553161625	63.373765795911126	23.67811029737339	0.0	36.43571282828578	32.24475055460971	0.0	86.80103466833326	33.91670058336725	18.453418957197293	17.053089678788	27.919235236308406	15.92610288262462	33.48266602379948	38.39626481135915	0.0	42.89231455507802	0.0	22.513851647225955	73.35788377176895	11.816140848398913	0.0	0.0	27.62446201360229	0.0	0.0	45.559747052284365	72.39137673920283	32.55038800062497	51.70812624228773	366.3003663003663	0.0	77.93624814901412	102.46164092317937
3R_25079	34.188234558639664	8.750560035842295	0.0	7.742430999454934	27.208219058813288	0.0	46.61570016781652	41.84576654748992	19.902557080533708	12.800819252432156	0.0	0.0	38.40245775729647	19.201228878648234	0.0	22.04865520842153	0.0	26.065016577350544	34.4637441411635	13.369555916830667	5.915871573527185	0.0	63.700759313051016	12.445240939864595	27.084856856531513	18.772151138343244	102.44558090742198	29.2192613370734	12.285978258732873	14.088952007393884	56.08147516712279	23.608068293419958	60.00384024577574	24.78339314392212	35.89014743672567	26.014568158168576	0.0	0.0	37.166782897333185	68.11246730601569	0.0	16.717487829668862	44.27160808647484	27.869082199459818	34.152383380994884	0.0	0.0	28.597574925646306	56.39521768554027
3R_25080	23.218664090942863	20.80005324813631	0.0	24.538311666004134	10.778974962596958	0.0	24.623415637100102	13.262300452111823	10.512958798663174	10.14250215528171	887.4689385871495	0.0	17.3871465519115	91.28251939753537	0.0	13.975888796648025	73.69984265083595	13.768102473233089	27.306736571912293	14.124174088920151	9.374671886483974	0.0	75.70825068515965	34.51268094505581	32.1903091074432	39.66341624970501	16.23418790098444	37.04218178450711	77.87661618315023	0.0	14.811720810912092	24.94057907036486	0.0	13.091121405096244	42.655382896044564	0.0	0.0	0.0	37.47983451046785	71.95694096652564	0.0	0.0	28.062258927656902	44.16314623300981	36.08004719270173	0.0	0.0	67.9763442322072	104.26208509275602
3R_25081	0.0	12.69087069525666	0.0	16.843183226884413	39.45987325488711	0.0	11.267732594170075	0.0	9.621509075969511	9.2824654228163	0.0	0.0	39.78199466921271	27.847396268448897	324.8862897985705	12.790798810967342	0.0	18.900947693517352	49.982506122857004	32.31627551046789	17.15948713724844	0.0	0.0	31.586167063749908	14.730360746534682	18.15007205578606	14.857604716398042	59.32706161539113	17.81826086646639	61.29929996199443	13.55575618074703	11.412867323134794	0.0	35.94316666486951	65.06400997301144	31.44060869018424	0.0	0.0	34.3017198882352	0.0	0.0	24.245245507356003	25.682710656013477	57.74045434808717	44.02750398173739	0.0	0.0	62.21226825930073	54.526370315844
3R_25082	27.632858785038465	9.901774397972115	0.0	8.761016978850904	23.09077754344915	0.0	17.582804017670718	18.940380417540684	22.520916301014566	28.96976281006699	0.0	0.0	49.66245053154341	43.45464421510048	0.0	14.969611688272808	26.313365874195796	4.915683734739874	48.74719703617041	15.128440459501165	13.388314678948214	0.0	18.020290847494277	17.603154485283763	22.98608384174081	35.40299226090589	0.0	26.450653000495947	27.80461695664565	31.884959067683795	21.153164777865324	35.61856083204958	0.0	23.369891633812497	0.0	39.24935606525205	0.0	0.0	38.23309571464346	51.3821806597472	0.0	18.916822730454193	30.05756022783631	49.55579983060927	21.46968587702593	0.0	0.0	113.25944502871936	63.81451248371401
3R_25083	19.444660496227737	4.35479375696767	0.0	23.11853644251961	33.85102839424262	0.0	23.19871633769598	0.0	26.412490466741723	0.0	0.0	0.0	16.381134393556753	19.111323459149546	0.0	13.167250414768386	69.4356042633461	17.295315347646646	17.151187719749593	22.178259982434817	11.77634368081398	0.0	15.850623722043462	12.38696890870804	30.327792894872076	24.91233970466421	40.78636104086793	17.449469245310453	30.571129847816916	28.04596734047103	18.606295440062144	31.330038457622205	119.44577161968466	32.88980066725183	8.930524980911002	17.261840543747976	0.0	0.0	30.266801858381633	67.79354605441561	0.0	16.639211966921245	44.0643162760365	19.813279652554325	33.99247255579959	0.0	0.0	71.1591830925781	28.065579905044785
3R_25084	37.49970000239998	20.156088751289992	0.0	5.944652903606263	20.89052113494023	0.0	11.930540393827137	12.851702914894737	20.374960396170728	19.656985601258047	0.0	0.0	50.54653440323498	29.485478401887068	0.0	40.62959622307274	71.41811377619706	6.6709227153590644	39.691990156386446	0.0	0.0	0.0	24.45478066507221	38.22191644689064	25.994754258590618	38.43544670637048	0.0	26.921523758244717	47.16598464652868	0.0	14.353153603143914	24.168424919579564	0.0	6.342911764388735	82.66956561276749	33.29005626019508	0.0	0.0	20.753981781117094	0.0	0.0	51.34287283910684	54.38691668332265	36.682170997608324	64.09886609105885	0.0	0.0	21.957271150341434	43.300352897876124
3R_25085	31.874745002039983	28.554459064327485	0.0	12.632387420163312	22.196178705873997	0.0	0.0	0.0	0.0	0.0	0.0	0.0	0.0	0.0	0.0	14.38964866233826	0.0	14.175710770138014	0.0	29.084647959421098	19.304423029404497	0.0	51.96640891327846	10.152696556205328	33.14331167970304	0.0	0.0	38.13882532418001	20.045543474774686	0.0	30.500451406680817	25.67895147705329	0.0	0.0	0.0	84.88964346349745	0.0	0.0	0.0	0.0	0.0	109.10360478310204	0.0	0.0	61.913677474318206	0.0	0.0	93.3184023889511	61.34216660532449
3R_25086	19.69496439150438	17.643405600722673	0.0	19.51344398236609	6.857356022952943	0.0	15.664896533358396	8.437195206323171	46.81685513794921	19.35733643050716	564.5889792231255	0.0	22.1226702062939	0.0	0.0	13.336747540703755	23.443141005804524	0.0	8.685984295740393	31.449253484577284	23.855872361540516	0.0	32.10932583259482	12.546421760513901	37.54445604909449	50.466054008771	20.655694361821666	11.782726522917402	18.578796391254592	0.0	28.26871105985052	0.0	0.0	24.984884145092224	27.136452939963313	48.08112597255005	95.42348944616207	0.0	40.875220215248916	45.77748480187504	0.0	16.85340236486942	71.41046377525699	28.095660103520466	42.081166153276435	0.0	0.0	43.245113302196856	37.90247692686717
3R_25087	0.0	43.72341616297292	0.0	15.474462494545252	0.0	0.0	31.0562623011914	16.727065311662862	13.259460459294452	12.792222328824074	0.0	0.0	27.4119049903373	19.188333493236115	0.0	4.40676950303979	23.23846616827903	8.682503843093263	34.440598577603275	4.453525678138355	29.559492617221125	0.0	15.91449460339488	37.310648459070215	6.766666723055557	6.253181305989423	0.0	23.35971033959179	0.0	28.158979969109602	9.34063521923872	31.45628441514117	59.96354216636285	28.894540294055606	8.966510978147717	21.664247492363355	94.59037637510761	0.0	43.89488054008261	0.0	0.0	33.41252100812258	53.09025077179952	23.871741905092318	15.168643077657007	134.31833445265278	0.0	42.86755354871897	46.96445260582266
3R_25088	18.548856203331077	23.26335715501106	0.0	2.9404638405280603	5.166644966757807	0.0	11.802647924061764	12.713935808609497	45.3522280793785	4.861566883006393	0.0	0.0	20.83528664145597	29.169401298038355	0.0	20.097028453372886	17.66313227389866	13.198824116759438	26.177667831572887	13.540173016330803	4.493525728130909	0.0	12.096315704162826	9.453046716956875	20.572877489800355	23.764642584528456	23.34441414858253	4.4388219366580115	27.996226108720546	32.10468696324976	14.19929131337055	23.90934532626095	45.57718952818494	31.37458652216787	20.4458420313353	9.879958504174283	71.89641165009455	0.0	23.097942204329016	17.245423064718626	0.0	25.396244911227424	13.450975565630337	27.21671033436636	20.176463348445505	0.0	0.0	32.582841875468375	35.696819770326655
3R_25089	6.556104520040701	8.809765448804692	0.0	10.39308734974194	4.565384524076925	0.0	0.0	11.234370883656293	8.905429239462984	12.887428313680006	0.0	0.0	3.6821223753371446	0.0	150.35333032626673	17.758267361370088	0.0	2.915707763276019	5.782820397164105	11.964455994132631	15.882394048549301	0.0	10.688625378644554	8.352962795903707	22.723425238226707	16.799254785057734	13.751828993256103	3.9222607911200016	16.49213860982816	9.45618429724948	12.546870402748267	15.845198746327878	0.0	5.544683355609099	24.088651053607485	23.280515663421944	0.0	0.0	24.94549975247261	15.23851320874325	0.0	11.220397785542293	0.0	13.360781723305692	20.375380733090914	0.0	0.0	57.58212650793194	37.85118805416506
3R_25090	16.221968438538205	33.908420138888886	0.0	17.14395435593592	15.06169269327164	0.0	8.60170657858519	9.265848306944196	7.344991303530296	14.172335600907028	0.0	0.0	30.369290573372204	42.517006802721085	0.0	14.646606674165728	51.49118470917779	9.61923230830794	38.156288156288156	14.802008336491095	0.0	0.0	0.0	17.22332451499118	11.2450521770421	20.783453046022874	68.05313588850174	6.469979296066252	6.801166536084269	31.19696515922931	0.0	8.712501394000222	0.0	13.719378347528316	19.86776018818742	14.400921658986174	0.0	0.0	22.44487538605186	0.0	0.0	18.508647239990523	9.802998933433717	30.855055292259085	25.207711543115266	0.0	0.0	94.98480243161093	10.406260406260406
3R_25091	10.814645625692137	4.84406001984127	0.0	10.71497147245995	3.76542317331791	0.0	12.902559867877788	27.797544920832593	14.689982607060593	7.086167800453514	0.0	0.0	9.110787172011662	0.0	0.0	12.205505561804774	0.0	7.214424231230953	23.847680097680097	2.467001389415182	0.0	0.0	17.63146016700519	5.1669973544973535	3.7483507256807003	17.319544205019064	22.684378629500582	9.70496894409938	6.801166536084269	31.19696515922931	10.34836744155242	0.0	0.0	2.286563057921386	9.93388009409371	4.800307219662058	0.0	0.0	5.611218846512965	12.568371943371943	0.0	37.01729447998105	4.901499466716858	17.63146016700519	12.603855771557633	0.0	0.0	63.323201621073956	36.421911421911425
3R_25092	13.261755219826854	8.91024178832117	0.0	10.51162164889502	4.617453234433642	0.0	21.096156280325722	5.681250056812501	0.0	13.034410844629823	0.0	0.0	18.620586920899747	13.034410844629823	152.06812652068126	8.980401172481177	47.356856009900746	14.744808647771292	29.243870484746395	9.075683943541986	12.047650868715946	123.29848096271454	0.0	6.336171938361719	16.08781187372447	16.990852125215785	27.81734021719779	7.9339892097746745	8.340116628190929	47.82016557254128	0.0	5.341971657635173	40.7325338894682	11.215842152723878	12.181692378158711	14.716270308453025	0.0	0.0	9.174547603057693	0.0	0.0	11.348367650797108	30.052989430964676	18.918428062407028	12.879852613270574	0.0	0.0	0.0	12.760961666071156
3R_25093	12.93906562694086	15.454995054401582	0.0	6.837232835126968	24.02719878902918	0.0	0.0	22.172047699465285	0.0	0.0	0.0	0.0	4.844667837461395	16.95633743111488	0.0	11.682515946634268	0.0	15.345101747615274	7.60861294985924	0.0	20.896894721444394	0.0	14.063313035284851	5.495109352676118	11.95912967433795	22.10323315042908	0.0	10.321248871113404	10.849576052815735	24.88351404985412	16.508256191627837	34.74659309654688	0.0	0.0	15.847044328144747	22.97310232602661	0.0	0.0	8.951309352775576	0.0	0.0	14.762980350473153	15.63825586532334	7.031656517642426	16.755274141417864	0.0	0.0	12.6270597891281	33.20122014484032
3R_25094	0.0	5.766533805727783	0.0	10.204373186172667	8.96497563319623	0.0	30.719292227507076	11.030380978328612	8.74372746850728	16.87123033447214	0.0	0.0	7.230527286202347	25.306845501708214	0.0	5.81193958372564	0.0	17.176591969485212	0.0	23.494418900790116	0.0	0.0	0.0	12.301938785552602	22.31082097127928	8.247109800370461	27.004255870725228	0.0	0.0	0.0	24.638097150480874	10.371657992503367	0.0	10.888009742591118	0.0	5.714448984256693	0.0	0.0	17.81276204242911	0.0	0.0	0.0	11.669823353883894	5.247272467771253	10.00270573190048	0.0	0.0	37.69104649190585	12.387966329507517
3R_25095	0.0	0.0	0.0	0.0	0.0	0.0	0.0	0.0	0.0	0.0	0.0	0.0	0.0	0.0	0.0	0.0	0.0	0.0	0.0	0.0	0.0	0.0	0.0	0.0	0.0	0.0	0.0	0.0	0.0	0.0	0.0	0.0	0.0	0.0	0.0	0.0	0.0	0.0	0.0	0.0	0.0	0.0	0.0	53.85609651012495	0.0	0.0	0.0	0.0	254.29116338207245
3R_25096	15.73039363737038	7.045905483405483	0.0	15.585413050850839	5.476979161189687	0.0	25.023146410429646	13.477597537373377	32.05087114267766	10.307153164296022	0.0	0.0	4.417351356126867	0.0	0.0	17.7534626353524	0.0	0.0	0.0	7.17673131466235	9.526858118407414	0.0	0.0	2.505210838544172	8.17821976512153	5.038412859641911	24.746594868546087	9.410878976096367	9.892605870668028	11.344350966992476	15.052170824076248	6.336364650181981	0.0	9.977729707293323	14.449280136863582	13.964530093562352	76.21486494725931	0.0	29.926500514735807	0.0	0.0	0.0	14.25890753953995	12.82288012145832	9.166440561132825	0.0	0.0	34.539928156949436	15.13637877274241
3R_25097	0.0	54.25347222222222	0.0	0.0	84.34547908232119	0.0	0.0	0.0	0.0	0.0	0.0	0.0	136.0544217687075	0.0	0.0	0.0	0.0	0.0	106.83760683760684	0.0	73.35680751173709	0.0	0.0	38.58024691358025	0.0	0.0	0.0	0.0	0.0	0.0	0.0	97.5800156128025	0.0	0.0	0.0	0.0	0.0	0.0	0.0	0.0	0.0	0.0	0.0	0.0	0.0	0.0	0.0	0.0	233.1002331002331
3R_25098	13.833962932357455	8.261950084602368	0.0	25.585393810381532	12.844489200353479	0.0	0.0	23.705520541623734	6.2637489288989325	12.086052695189752	0.0	0.0	0.0	0.0	0.0	8.327004809677977	21.955632058735706	16.406406373560745	8.134843160223872	0.0	5.585543719167799	0.0	0.0	0.0	19.179378332416984	11.815973305353108	19.345053856629935	22.070183182520413	17.399938752215593	26.60451851142398	8.825003706501557	14.859900854741495	0.0	7.799849618899347	25.414596788950412	4.093663009661045	0.0	144.20858329487768	12.760538290547247	0.0	0.0	31.56804808445084	8.359917872166823	11.276974523059158	17.914109726071768	0.0	0.0	0.0	8.87437435660786
3R_25099	0.0	13.655829400454465	0.0	3.0206442913447664	10.615057671608328	0.0	12.124482057282115	6.5303094517739915	0.0	9.988263790046695	0.0	0.0	12.842053444345751	0.0	0.0	13.763355616206077	0.0	23.727775971830386	0.0	10.432039435890944	4.616055008604326	0.0	0.0	4.855406009050476	15.850393419973344	19.530124729141583	7.993656234412371	4.559859556325665	0.0	10.993372095963345	14.586477023016732	0.0	46.81998651584388	12.892042998831014	21.00335843701408	16.91560803153069	0.0	0.0	13.18209776212799	17.71567057356255	0.0	0.0	20.726634346934844	3.106539389676845	14.804738819239173	104.8767697954903	0.0	11.157103169733011	14.668079691676965
3R_25100	5.320235622595254	4.766044411908248	0.0	4.216960954315132	7.409558923776386	0.0	0.0	18.233235907076136	7.22669715369306	13.944084222268703	0.0	0.0	17.928108285774048	0.0	0.0	9.607144641326862	25.3309488466819	9.46431055810093	0.0	4.854538605232804	19.332687191965853	0.0	69.3899925752708	16.945935686784882	7.3759639462882305	0.0	11.15951862300468	12.731555159462728	0.0	15.34726250878631	0.0	25.716548770577525	0.0	4.499474011488057	19.547781620002855	14.168988806498842	103.10766502381787	0.0	22.0833913022355	0.0	0.0	36.42111550592571	0.0	8.67374907190885	8.267243610040733	292.82576866764276	0.0	0.0	20.47732648025474
3R_25101	8.440699024930447	7.56145954316686	0.0	3.3451618255484727	11.75546746791933	0.0	13.427054171450054	28.927526421679445	5.73267613934072	16.592002654720424	0.0	0.0	4.740572187062979	0.0	0.0	0.0	0.0	11.261540263384905	29.780517585395636	19.254644990557523	0.0	0.0	27.52227928508127	13.442594743407751	0.0	0.0	44.26220220390357	10.099479876786345	15.924682621075362	24.348850855983855	0.0	6.800001088000174	0.0	3.5692691635846026	7.753272268560946	18.732906223071446	0.0	0.0	20.437610107624458	58.85676617383934	0.0	43.337320366807084	68.86009006899782	30.962564195716432	32.79051908047515	0.0	387.14672861014327	0.0	8.121959341471536
3R_25102	4.203263077192085	3.76542317331791	0.0	6.6632373205257025	0.0	0.0	13.372693628245804	7.202602732523425	11.418933848403375	11.016552369935829	0.0	0.0	9.442759174230709	0.0	192.789666473877	11.385216524047854	0.0	14.954595977288454	22.244961516216577	15.341352769804535	20.36510561343771	0.0	27.410853053157865	10.710537026326499	2.913697730083783	21.540744857416424	0.0	10.058591294289233	21.14694696239967	0.0	8.044075096267468	0.0	0.0	3.55481868114094	0.0	11.19423869848318	81.46042245375084	0.0	17.447028640169865	19.53949322370375	0.0	14.387288542826642	7.620144919916087	10.2790698949342	9.797329182749253	0.0	0.0	24.61144678389919	48.534461489927075
3R_25103	0.0	0.0	0.0	32.361621705586906	56.862120729654734	0.0	0.0	0.0	0.0	53.50454788657036	0.0	0.0	45.86104104563173	0.0	0.0	0.0	0.0	0.0	0.0	111.76347867552828	0.0	0.0	0.0	0.0	28.302153793903717	0.0	0.0	0.0	0.0	0.0	0.0	0.0	0.0	0.0	0.0	72.49003262051468	0.0	0.0	0.0	0.0	0.0	0.0	0.0	0.0	31.722063964369777	0.0	0.0	0.0	0.0
3R_25104	0.0	15.175796425796426	0.0	6.713716391135746	0.0	0.0	0.0	29.028671618958047	23.010881846024986	11.1000111000111	0.0	0.0	19.028590457161886	0.0	388.5003885003885	0.0	0.0	0.0	14.942322634630328	23.18636270890913	0.0	0.0	0.0	16.187516187516188	0.0	21.70393231845746	0.0	20.269585486976794	21.307151106054214	0.0	0.0	13.647554631161189	104.06260406260407	28.653993005560306	15.560763224314625	7.519362358072035	0.0	0.0	0.0	0.0	0.0	0.0	0.0	0.0	19.743102747055314	0.0	0.0	0.0	32.6014312028298
3R_25105	0.0	0.0	0.0	0.0	23.759289882343996	0.0	81.41333550435562	29.233098883880288	0.0	0.0	0.0	0.0	0.0	0.0	0.0	30.80600840387909	0.0	30.34800052198561	30.09510051763573	15.566431302225379	41.32777887985188	0.0	0.0	0.0	35.47734771348494	43.713553824498824	0.0	0.0	0.0	0.0	0.0	0.0	0.0	14.42789084434903	62.681384255689906	0.0	0.0	0.0	0.0	0.0	0.0	0.0	0.0	13.906503793694235	39.76427736378747	0.0	0.0	99.89012086704625	0.0
3R_25106	8.600522911793037	3.852317554240631	0.0	10.225506503422135	5.989028100519848	0.0	0.0	0.0	5.841223853221727	11.270780501549734	0.0	0.0	0.0	16.9061707523246	0.0	7.7653015266582806	0.0	3.824925509575701	7.586102260658474	15.695383987569256	10.417534794566214	0.0	0.0	16.43655489809336	11.92374763388133	27.547298711888313	18.040121229614662	10.290712631849756	16.226215073072055	0.0	0.0	27.71503402020426	105.66356720202874	3.6368529583980393	7.900079790805887	7.635044855888528	0.0	0.0	8.924826189009968	39.98080921157844	0.0	0.0	7.7959944180679965	24.53798480047113	3.3411404648862844	0.0	0.0	12.58970162407151	0.0
3R_25107	35.236081747709655	7.891414141414141	0.0	0.0	0.0	0.0	0.0	0.0	0.0	34.63203463203463	0.0	0.0	0.0	34.63203463203463	0.0	7.953551260637875	0.0	0.0	15.54001554001554	0.0	10.670081092616305	0.0	28.723251472066636	11.223344556677889	6.106404091290742	0.0	55.432372505543235	10.540184453227932	0.0	0.0	16.858431322965398	56.773827265630544	0.0	22.35011454433704	48.54958125986164	0.0	341.4425949637218	0.0	6.094123741182564	40.95004095004095	0.0	30.15226895823911	15.969976444284745	14.361625736033318	0.0	0.0	0.0	25.78981302385558	16.9527442254715
3R_25108	7.666077911883034	10.301292194092825	0.0	6.076338252736782	16.014964382719214	0.0	6.097412258237603	0.0	10.413152227789787	0.0	0.0	0.0	17.22207870489968	15.069318866787219	0.0	20.764809462108374	0.0	6.818696319813221	0.0	3.497520957145575	9.285671836928746	0.0	24.996500489931407	14.650726676043131	10.628234969018694	9.821716207403217	24.12009879592467	13.75894331315355	19.284320304846535	0.0	0.0	6.175950355240664	47.091621458710065	3.241709651736649	21.125213364654982	3.402749421532598	0.0	0.0	10.606860941931679	17.81845136275516	0.0	13.120053739740117	13.897922538538939	18.747375367448555	11.912505033033376	0.0	0.0	11.221833198671334	14.753179310141334
3R_25109	0.0	0.0	0.0	0.0	24.807493847741522	0.0	0.0	0.0	0.0	0.0	0.0	0.0	0.0	0.0	0.0	32.16509700993258	0.0	15.843441448977782	0.0	32.50637124876476	0.0	0.0	0.0	11.34713144517066	12.347508272830543	0.0	0.0	0.0	0.0	0.0	0.0	28.700004592000735	0.0	15.06441544042325	32.72336972172046	31.625553447185325	0.0	0.0	0.0	0.0	0.0	0.0	64.58446356144566	29.040052039773258	27.679055812048137	0.0	0.0	104.29703796412183	0.0
3R_25110	18.634466308884914	5.564458689458689	0.0	14.770176060498642	25.952455102252674	0.0	19.761869472852133	0.0	8.437323343542495	24.42002442002442	0.0	0.0	13.954299668585383	48.84004884004884	0.0	22.433093299235033	29.57442403809186	5.524892402720457	0.0	11.335555102133352	15.047550258817864	0.0	60.760724267833275	7.9138968027856915	17.223191026717476	7.958108516767735	0.0	0.0	15.625244144439757	17.918256911967603	0.0	0.0	0.0	5.25323205101939	0.0	0.0	0.0	0.0	12.891415606347733	0.0	0.0	0.0	22.52176165219643	10.126787377972212	9.652183565227045	0.0	0.0	18.18512456810329	23.907716215408524
3R_25111	0.0	0.0	0.0	0.0	0.0	0.0	0.0	0.0	0.0	0.0	0.0	0.0	0.0	0.0	0.0	0.0	0.0	0.0	0.0	0.0	0.0	0.0	0.0	0.0	0.0	0.0	0.0	0.0	0.0	0.0	0.0	0.0	0.0	0.0	0.0	0.0	0.0	0.0	0.0	0.0	0.0	0.0	0.0	0.0	0.0	0.0	0.0	0.0	0.0
3R_25112	0.0	7.319186809068765	0.0	19.42788756692907	11.378816739604883	0.0	0.0	0.0	11.097996978015422	10.706924703552021	0.0	0.0	13.766046047424028	16.060387055328032	0.0	25.81886370443155	19.450295741746753	0.0	0.0	11.182630244094453	4.9481826314831086	0.0	0.0	5.204755064226678	11.3272251271835	15.701495724482713	8.568804069153677	29.327663318425103	0.0	11.78435108881512	15.635981834116306	0.0	0.0	20.729448565573982	30.019415056687915	14.506156049973708	0.0	0.0	14.130556735457043	18.990322531637876	0.0	55.931696212585194	29.62390234184354	16.65028278840288	6.347979073252187	112.42270938729624	0.0	23.91972540155239	15.72345585836311
3R_25113	13.261755219826854	2.970080596107056	0.0	15.767432473342529	4.617453234433642	0.0	10.548078140162861	0.0	0.0	4.344803614876607	0.0	0.0	7.448234768359899	0.0	0.0	5.98693411498745	31.571237339933827	2.9489617295542585	11.697548193898559	6.0504559623613225	8.031767245810629	0.0	0.0	8.448229251148959	9.193035356413981	21.238565156519726	20.863005162898343	7.9339892097746745	8.340116628190929	9.564033114508256	0.0	5.341971657635173	81.4650677789364	5.607921076361939	6.090846189079356	17.659524370143632	0.0	0.0	25.230005908408657	0.0	0.0	34.04510295239133	0.0	18.918428062407028	15.455823135924692	0.0	0.0	9.70647616089455	63.80480833035577
3R_25114	42.40666293488033	33.240639435934845	0.0	4.201581811520401	14.765072924695176	0.0	8.432307543120713	18.166739787794313	36.00170792102378	20.83984578514119	0.0	0.0	5.954241652897483	20.83984578514119	0.0	9.572107644093723	25.238567559859575	9.429794472914566	9.351212852306945	9.673668467903735	12.841454269013056	0.0	0.0	30.391441769997567	11.023596007253527	6.791383635753646	22.237640319510415	12.68512352139029	0.0	15.29129145660255	0.0	0.0	0.0	8.966129102396334	9.73824569399121	23.52885814451425	0.0	165.7715005636231	3.667142295022331	0.0	0.0	0.0	48.049710308296554	4.321058071563636	4.11854659785399	0.0	0.0	31.038068190635812	0.0
3R_25115	18.75468867216804	8.400537634408602	0.0	44.59640255686041	26.119890296460753	0.0	0.0	32.13754870847226	0.0	0.0	0.0	0.0	10.533245556287032	0.0	430.1075268817204	8.466683600033866	0.0	0.0	16.542597187758478	17.113031573543253	0.0	0.0	0.0	11.947431302270012	6.500365645567563	0.0	0.0	11.220196353436187	0.0	0.0	17.946072053479295	30.218327415577548	0.0	31.722743224220316	0.0	24.97398543184183	0.0	0.0	6.487293014807246	0.0	0.0	0.0	0.0	15.288182235132243	14.571683575891148	0.0	0.0	0.0	0.0
3R_25116	4.375341276619577	11.758729680915112	0.0	0.0	0.0	0.0	69.600804585301	22.492414433232394	29.716039470032264	11.46756113643531	0.0	0.0	9.829338116944552	0.0	0.0	3.950439367866494	0.0	11.675118804063098	23.155652294725144	11.977061531754385	10.599418303923482	162.71539450347396	0.0	25.085289985952237	18.197892987290288	11.21130278701776	18.35509023362359	0.0	16.509514433167833	0.0	8.37339304120798	7.049730206824985	53.75419282704051	7.400700180244052	16.076020284722397	3.8841739333087335	84.79534643138786	0.0	3.0268826529052477	61.018272938802745	0.0	44.92887758678013	15.864215010878885	10.699886723865882	20.396847871129992	0.0	0.0	0.0	25.260711594245606
3R_25117	0.0	0.0	0.0	0.0	0.0	0.0	0.0	30.226456612944176	0.0	23.116042533518257	0.0	0.0	39.6275014860313	0.0	0.0	0.0	0.0	0.0	0.0	16.095387705699054	21.36606044031177	0.0	0.0	0.0	12.2276295517351	22.599482923830703	0.0	0.0	0.0	0.0	0.0	0.0	0.0	14.918158979836615	0.0	93.95552771688068	341.8569670449883	0.0	0.0	0.0	0.0	0.0	0.0	0.0	13.705163557421892	0.0	0.0	0.0	0.0
3R_25118	28.141110785924944	12.60487253952888	0.0	16.729047425734183	0.0	0.0	22.382756324527584	0.0	9.55631007932693	9.219563914626839	0.0	0.0	23.7074500661833	0.0	0.0	6.35206175220353	0.0	0.0	0.0	25.67783053145406	17.043207940771442	0.0	0.0	17.92692983399663	4.876847410759789	0.0	14.756923948716738	8.417862704659287	8.848758784605284	40.58927509584143	13.463897232765202	0.0	0.0	5.949933687989048	0.0	12.491022077881524	0.0	0.0	0.0	0.0	0.0	0.0	12.754337431301952	0.0	32.79686768049073	387.2216844143272	0.0	0.0	54.156878939066736
3R_25119	0.0	0.0	0.0	0.0	0.0	0.0	0.0	0.0	0.0	0.0	0.0	0.0	0.0	0.0	0.0	0.0	0.0	0.0	0.0	0.0	0.0	0.0	0.0	0.0	0.0	0.0	0.0	0.0	0.0	0.0	0.0	0.0	0.0	0.0	0.0	0.0	0.0	0.0	0.0	0.0	0.0	0.0	0.0	0.0	0.0	0.0	0.0	0.0	0.0
3R_25120	0.0	0.0	0.0	0.0	0.0	0.0	0.0	0.0	0.0	0.0	0.0	0.0	0.0	0.0	0.0	0.0	0.0	0.0	0.0	0.0	0.0	0.0	0.0	0.0	0.0	0.0	0.0	0.0	0.0	0.0	0.0	0.0	0.0	0.0	0.0	0.0	0.0	0.0	0.0	0.0	0.0	0.0	0.0	0.0	0.0	0.0	0.0	0.0	0.0
3R_25121	27.218883372528527	0.0	0.0	0.0	0.0	0.0	0.0	0.0	0.0	0.0	0.0	0.0	0.0	0.0	0.0	0.0	0.0	24.2102026636065	0.0	0.0	32.969351690668354	0.0	0.0	0.0	0.0	34.87261035437547	0.0	32.56798567008631	34.235085485008454	0.0	52.090658582196454	0.0	0.0	0.0	0.0	24.16334420683823	0.0	0.0	18.8301576272495	0.0	0.0	0.0	0.0	22.18790492926496	0.0	0.0	0.0	0.0	0.0
3R_25122	12.69422159033208	11.371906841339158	0.0	10.061779325055841	17.679401729045487	0.0	0.0	0.0	8.621544377244296	8.317737575379496	0.0	0.0	7.129489350325283	24.953212726138492	0.0	0.0	30.220153820582947	11.291046482415608	33.59086328518643	5.7915281526183495	15.376099391106465	0.0	0.0	4.043344654698367	0.0	0.0	13.313451911811695	7.594456047085628	0.0	54.92845568646837	12.146904665018738	0.0	0.0	5.367931440779639	0.0	16.903789266093813	0.0	0.0	21.95481260469701	0.0	0.0	21.72543396554346	23.01350317298675	10.347896272687763	4.931464965640018	174.6724890829694	0.0	0.0	0.0
3R_25123	22.06713115525845	0.0	0.0	20.406164294109967	5.122195085970922	0.0	5.850553462357539	6.302277390957997	0.0	14.459224985540775	0.0	0.0	16.524828554903742	14.459224985540775	0.0	13.282752611389164	35.02234425563509	26.170542960254796	6.488113775563169	13.423683673578967	0.0	0.0	11.992248210756568	4.685859949017844	5.098971027646622	28.272227625359058	7.71452552582206	8.801267382503081	13.877683944074784	0.0	0.0	17.77773563795997	0.0	12.441865383993292	13.51329437901007	13.059945148230378	0.0	0.0	7.633075030074316	0.0	0.0	0.0	26.670507219706305	20.986434368823993	17.145326069811194	0.0	0.0	10.767507967955897	7.077942300614366
3R_25124	7.20261829580289	6.452345556656756	0.0	5.708987773631784	0.0	0.0	22.91515092491278	0.0	29.35084731004376	0.0	0.0	0.0	8.090451244918185	0.0	0.0	13.006302854363225	0.0	12.812931835843278	12.706157403877919	32.86075190658082	0.0	0.0	0.0	9.176669236134053	14.978543236813264	9.227935544715807	30.215862118977977	8.618089369586762	9.059234712088461	0.0	0.0	11.605155474267889	0.0	18.274375122971314	0.0	25.576265225870394	0.0	0.0	14.948420475150492	66.96488361503228	0.0	24.65373824633029	26.1154223320811	0.0	5.596161928303093	0.0	0.0	21.086814414946335	0.0
3R_25125	7.117964603785619	0.0	0.0	0.0	0.0	0.0	0.0	12.197159769376103	9.668627141963487	9.327923137913343	0.0	0.0	31.981450758560037	0.0	0.0	12.853437394762482	0.0	18.99350865185975	0.0	19.484720082511295	8.621759942613567	0.0	0.0	13.603221242790292	14.802497674774322	9.119477928127571	0.0	0.0	0.0	0.0	13.62214088290544	0.0	0.0	18.05959304513032	13.076527763429922	6.31891567407033	0.0	0.0	9.848485967630982	0.0	0.0	24.363978345296047	12.904241495137036	17.40696557134303	5.530389212201587	0.0	0.0	0.0	41.095045992205634
3R_25126	0.0	5.983838848039215	0.0	5.294456492274328	0.0	0.0	0.0	22.89209581715625	27.219673654259335	0.0	0.0	0.0	7.503001200480192	0.0	0.0	18.09286706808708	0.0	5.941290543366668	35.35067873303168	0.0	8.090824357912178	0.0	43.56007805965988	21.27587145969499	0.0	17.115784861430605	0.0	0.0	0.0	0.0	12.783277427800048	10.762501722000275	0.0	0.0	12.271263645645174	29.648956356736242	0.0	0.0	0.0	0.0	0.0	0.0	12.109586917771061	10.89001951491497	0.0	0.0	0.0	0.0	38.564376799670924
3R_25127	0.0	13.881485429992892	0.0	0.0	0.0	0.0	12.324833306629527	39.82931809552132	0.0	20.30663011473246	0.0	0.0	0.0	30.45994517209869	0.0	27.98157692974945	36.88920695582886	13.782780620859135	27.33584823137062	7.069615921906195	9.384666206192378	0.0	0.0	4.935639263997473	10.741542378070067	9.926425335413912	0.0	9.270418095856124	0.0	44.70012918337334	0.0	0.0	0.0	0.0	0.0	6.878052135635188	0.0	0.0	26.799851207226098	36.01682706160318	0.0	0.0	14.04608802402443	25.262987701977586	6.019752010296184	0.0	0.0	0.0	14.9104626716567
3R_25128	0.0	0.0	0.0	11.804034146709979	0.0	0.0	0.0	51.038115264479515	40.457657016166884	0.0	0.0	0.0	0.0	0.0	0.0	0.0	0.0	0.0	0.0	0.0	0.0	0.0	0.0	18.973891924711598	10.323326588759963	0.0	0.0	17.818959372772632	18.73108160757635	0.0	28.500421806242734	0.0	0.0	12.59483913871452	0.0	0.0	0.0	0.0	0.0	0.0	0.0	0.0	26.998423292079742	0.0	0.0	0.0	0.0	0.0	0.0
3R_25129	4.994805402381524	4.474513172966781	0.0	0.0	6.956328171737831	0.0	0.0	17.11793831550928	6.784651760786749	6.545573555882835	0.0	0.0	11.22098323865629	19.636720667648504	0.0	9.019491120310994	0.0	4.442696983630883	8.811349017534585	4.557594319414441	12.1000919606989	0.0	32.57275940131269	0.0	27.699152579050786	19.19791126725412	20.95381778560054	0.0	6.282314656011861	14.408495248798694	0.0	8.047836339200206	0.0	29.569739173779244	27.528113085488553	26.604589291652808	0.0	0.0	0.0	23.21909538404384	0.0	0.0	0.0	4.071594925164086	7.761549671007313	0.0	0.0	14.623089858887184	19.22476149280273
3R_25130	0.0	0.0	0.0	0.0	0.0	0.0	0.0	0.0	0.0	0.0	0.0	0.0	0.0	0.0	0.0	0.0	0.0	0.0	0.0	0.0	0.0	0.0	0.0	0.0	0.0	0.0	0.0	0.0	0.0	0.0	0.0	0.0	0.0	0.0	0.0	0.0	0.0	0.0	0.0	0.0	0.0	0.0	0.0	0.0	0.0	0.0	0.0	0.0	0.0
3R_25131	0.0	14.897978642257819	0.0	4.393873885274195	15.44081996930365	0.0	8.818225508480928	18.998169526366134	15.059753336300105	0.0	0.0	0.0	12.453493983405721	21.79361447096001	0.0	10.01019037380053	0.0	0.0	9.77918598055898	0.0	6.714581923271131	0.0	0.0	0.0	23.056216820662982	28.408808435143403	0.0	0.0	0.0	31.98224345843188	10.608852663193328	8.93180920940984	0.0	9.376478260400742	10.183931995775707	19.684555006028393	0.0	0.0	7.6699497886737085	25.7694765703919	0.0	0.0	0.0	13.55645449911612	4.307038432996049	0.0	0.0	32.45857474398299	10.668202887882522
3R_25132	0.0	0.0	0.0	0.0	0.0	0.0	0.0	0.0	0.0	0.0	0.0	0.0	0.0	0.0	0.0	41.01049868766404	0.0	20.20038784744667	0.0	20.722811671087534	27.50880281690141	0.0	0.0	0.0	0.0	0.0	0.0	0.0	0.0	0.0	0.0	0.0	0.0	0.0	41.722296395193595	0.0	0.0	0.0	15.7114127702363	0.0	0.0	0.0	0.0	18.51303317535545	0.0	0.0	0.0	66.48936170212767	43.70629370629371
3R_25133	5.513992306877934	4.939618108244815	0.0	0.0	7.679406289740927	0.0	0.0	0.0	7.489884910428467	21.67786689789725	0.0	0.0	0.0	43.3557337957945	0.0	19.914050956073588	52.50694404334973	9.808989546559841	9.727247967005177	0.0	0.0	0.0	0.0	0.0	3.8222939114680283	42.38689058248065	23.13187016543914	13.195223329154846	20.8059965656235	0.0	0.0	8.884371679466085	0.0	13.990018588071365	30.38953303443539	9.790004405501982	106.8627241445639	0.0	3.814607045884382	51.2652257720543	0.0	18.873764712099593	39.98552523986317	8.989636746758338	8.568326837113537	0.0	0.0	0.0	53.05771618366459
3R_25134	8.819710995710093	0.0	0.0	0.0	0.0	0.0	0.0	30.226456612944176	0.0	11.558021266759129	0.0	0.0	0.0	0.0	0.0	7.9632036286726295	41.992810830785764	15.689621629084792	15.558874782175751	24.143081558548584	10.683030220155885	0.0	0.0	22.47393024092053	6.11381477586755	0.0	0.0	0.0	22.186329671109846	50.8843703568012	16.878890584279674	14.210681885359586	0.0	7.459079489918308	16.20283355153149	0.0	0.0	0.0	12.203039044843726	0.0	0.0	0.0	15.989357483658875	28.75810978695992	20.557745336132843	0.0	0.0	0.0	33.946635888383454
3R_25135	18.00357190866668	5.3760666116157445	0.0	9.513408197513575	8.357933517653628	0.0	0.0	20.566969652407927	0.0	0.0	0.0	0.0	13.481858474190666	0.0	0.0	16.255193534334218	0.0	0.0	21.173431578055855	16.42766243125023	14.538095625777787	0.0	19.567863306734083	7.645961403186837	12.480057907468689	23.066028814083193	0.0	0.0	0.0	0.0	0.0	0.0	0.0	0.0	33.07465279883224	5.327508590607602	0.0	0.0	12.454959751797562	0.0	0.0	0.0	21.759257748199694	29.351794960101124	18.650792355599737	0.0	0.0	17.56944322434422	11.549144497121375
3R_25136	0.0	434.02777777777777	0.0	0.0	0.0	0.0	0.0	0.0	0.0	0.0	0.0	0.0	0.0	0.0	0.0	0.0	0.0	0.0	0.0	0.0	0.0	0.0	0.0	0.0	0.0	0.0	0.0	0.0	0.0	0.0	0.0	0.0	0.0	0.0	0.0	0.0	0.0	0.0	0.0	0.0	0.0	0.0	0.0	0.0	0.0	0.0	0.0	0.0	0.0
3R_25137	48.7747775870142	0.0	0.0	0.0	0.0	0.0	0.0	0.0	0.0	0.0	0.0	0.0	0.0	0.0	0.0	0.0	0.0	0.0	0.0	0.0	0.0	0.0	0.0	31.071339796172012	0.0	62.48984540012248	0.0	58.36008170411438	0.0	0.0	0.0	0.0	0.0	0.0	0.0	0.0	0.0	0.0	0.0	0.0	0.0	0.0	0.0	39.75953433633386	37.89615695072362	0.0	0.0	0.0	0.0
3R_25138	0.0	23.652739933393885	0.0	5.231942473746113	0.0	0.0	0.0	11.3108992956703	17.932185852760615	4.325072444963452	0.0	0.0	7.414409905651634	38.92565200467108	0.0	5.95974549502838	0.0	5.871139065561249	5.822212906681571	9.034468303471405	7.995292371851453	0.0	0.0	4.204931543714468	9.1512867853131	12.685268344166552	6.9227531512372344	3.9489791888796746	0.0	9.520599721617664	12.632339547181155	5.317712022496049	0.0	2.7912268390974955	6.063185670509514	5.859775570595646	0.0	0.0	2.2832207477182633	0.0	0.0	0.0	5.98330180133284	8.07107713366995	7.692816601713652	0.0	0.0	9.66239588768431	12.703009978214338
3R_25139	0.0	0.0	0.0	0.0	0.0	0.0	0.0	0.0	0.0	24.833923139007883	0.0	0.0	0.0	0.0	0.0	17.109986414670786	0.0	8.427801970251544	33.430281148664456	8.645762366033912	11.476945112657692	0.0	0.0	18.108068955526583	19.704498208532705	12.13948756795078	19.87470982923649	0.0	0.0	0.0	36.266508061138076	0.0	0.0	32.0536192943556	17.406955471267207	25.23447028641124	0.0	296.3138556358895	6.554957087973423	0.0	0.0	0.0	34.35522963894371	23.17146264451269	14.72366984526159	0.0	0.0	0.0	0.0
3R_25140	0.0	0.0	0.0	0.0	0.0	0.0	0.0	0.0	0.0	0.0	0.0	0.0	0.0	0.0	0.0	20.897069394988048	0.0	41.17276503938175	0.0	0.0	0.0	0.0	0.0	0.0	32.087792199457716	0.0	0.0	0.0	0.0	0.0	0.0	0.0	0.0	0.0	0.0	0.0	0.0	0.0	16.01163084864846	0.0	0.0	0.0	0.0	18.86678540163613	0.0	0.0	0.0	0.0	44.541445815331166
3R_25141	4.709942877812778	0.0	0.0	3.7332266128285614	6.559596558573261	0.0	0.0	0.0	12.795422309714478	0.0	0.0	0.0	5.290515428465618	0.0	0.0	4.25254685030865	0.0	0.0	8.308822307526132	12.893000132368135	11.410002464560533	0.0	0.0	0.0	0.0	0.0	9.879392377851193	5.6355490433655495	5.9240232174317935	0.0	9.013743254339891	15.177708196417758	0.0	3.983332144972577	8.652712149359656	0.0	0.0	0.0	13.033446756903736	0.0	0.0	0.0	17.07742134353197	7.678769431126046	10.97834229227055	0.0	0.0	13.789109361426345	0.0
3R_25142	7.523231739611922	3.3697808833678398	0.0	5.963114558586408	0.0	0.0	5.983795880754916	6.445807517874225	0.0	9.859016070196196	0.0	0.0	0.0	0.0	0.0	3.396314591110894	0.0	3.3458199333245005	19.907628603280774	13.729399036745365	9.112646895867963	0.0	24.53072718887679	4.792577256345372	2.6075483309083136	0.0	0.0	31.505986137366097	4.7312462859716655	0.0	7.198864307166902	0.0	0.0	3.1813051240645374	6.9105252828478	10.018032458425164	0.0	0.0	2.6023043925857228	17.48643052990879	0.0	0.0	0.0	6.132681797219197	8.767899667170528	0.0	0.0	0.0	14.478275347840565
3R_25143	0.0	0.0	0.0	0.0	0.0	0.0	0.0	0.0	0.0	0.0	0.0	0.0	0.0	0.0	0.0	0.0	0.0	0.0	0.0	0.0	0.0	0.0	0.0	0.0	0.0	0.0	0.0	0.0	0.0	0.0	0.0	0.0	0.0	0.0	0.0	0.0	0.0	0.0	0.0	0.0	0.0	0.0	0.0	0.0	0.0	0.0	0.0	0.0	0.0
3R_25144	20.82361564603185	0.0	0.0	0.0	0.0	0.0	0.0	0.0	0.0	0.0	0.0	0.0	0.0	0.0	0.0	0.0	0.0	18.521845590782046	0.0	19.000858838819514	0.0	0.0	0.0	0.0	14.434909384856336	0.0	0.0	24.915908807773764	0.0	0.0	0.0	0.0	0.0	0.0	0.0	18.485996857380535	0.0	0.0	0.0	0.0	0.0	0.0	0.0	0.0	0.0	0.0	0.0	60.96445772114857	0.0
3R_25145	0.0	0.0	0.0	6.102085448722955	0.0	0.0	36.73949250514353	13.192055216666315	0.0	0.0	0.0	0.0	0.0	0.0	0.0	6.950931980960007	0.0	0.0	0.0	7.024681922402554	9.325017904034375	0.0	50.20483572977749	4.904268675455116	0.0	9.86333364896001	16.14820173625465	0.0	0.0	0.0	0.0	0.0	0.0	19.53267425749794	0.0	0.0	0.0	0.0	10.651805267956814	0.0	0.0	0.0	0.0	12.551208932444373	5.9814908746375215	0.0	0.0	22.53876667868734	0.0
3R_25146	0.0	0.0	0.0	8.61041653751042	15.129233916111426	0.0	0.0	9.307399196213005	0.0	7.117944337675279	0.0	0.0	0.0	0.0	0.0	0.0	0.0	0.0	9.58184814687057	4.956128351829604	19.737257626476346	0.0	17.710525010803423	10.380335492443114	0.0	6.958884129012144	0.0	0.0	13.663330081460774	0.0	10.394772676716334	8.751570906977804	0.0	13.780900223526203	9.97842664160086	9.643666522011669	0.0	0.0	11.27276252573008	75.74839413404436	0.0	0.0	0.0	0.0	16.880500405554024	0.0	0.0	63.60716216645994	0.0
3R_25147	5.012028869286286	4.489942528735632	0.0	7.94533608771651	13.960631020522126	0.0	0.0	0.0	0.0	32.84072249589491	0.0	0.0	5.629838142153413	0.0	0.0	9.050592813829304	0.0	8.916033256804047	8.841732979664013	9.146620323790358	0.0	0.0	0.0	3.192848020434227	6.948666724572223	0.0	0.0	11.994002998500749	18.911933429994328	0.0	9.591866097549277	24.226762496971656	0.0	16.955259309497063	0.0	17.797552836484982	0.0	0.0	3.467346266534907	23.29916123019571	0.0	0.0	0.0	24.513809445987906	3.8941568176950483	0.0	0.0	0.0	9.645526886906195
3R_25148	0.0	0.0	0.0	0.0	27.730020520215188	0.0	0.0	0.0	27.045666608067723	0.0	0.0	0.0	0.0	0.0	0.0	0.0	0.0	0.0	0.0	18.167944478761672	0.0	0.0	0.0	12.683916793505835	0.0	0.0	0.0	0.0	25.04319951917057	0.0	0.0	0.0	0.0	50.51738218925495	0.0	0.0	0.0	0.0	13.774389278015386	0.0	0.0	0.0	0.0	0.0	30.939876085796275	0.0	0.0	0.0	0.0
3R_25149	0.0	0.0	0.0	12.165509321213241	0.0	0.0	0.0	0.0	10.424148164672353	10.05682103886961	0.0	0.0	8.620132319031097	60.34092623321768	0.0	20.786736399238375	0.0	6.8258966327169315	0.0	0.0	18.59095438523432	0.0	0.0	4.888732449450505	5.3197290130040775	9.83208760783342	32.194091740283824	18.364629723153207	0.0	0.0	0.0	0.0	0.0	0.0	14.098347250751793	20.43805565963825	0.0	0.0	10.618061428670782	0.0	0.0	0.0	0.0	6.255723987448515	11.925084235813769	0.0	0.0	0.0	29.537516337938722
3R_25150	0.0	0.0	0.0	0.0	0.0	0.0	0.0	0.0	0.0	0.0	0.0	0.0	0.0	0.0	0.0	0.0	0.0	0.0	0.0	0.0	0.0	0.0	0.0	0.0	0.0	0.0	0.0	0.0	0.0	0.0	0.0	0.0	0.0	0.0	0.0	0.0	0.0	0.0	0.0	0.0	0.0	0.0	0.0	0.0	0.0	0.0	0.0	0.0	0.0
3R_25151	0.0	5.507966723068245	0.0	9.746816689669155	0.0	0.0	0.0	21.07157381477665	0.0	16.114736926919665	0.0	0.0	20.71894747746814	0.0	0.0	5.551336539785319	0.0	16.406406373560745	10.846457546965162	5.610236662223358	0.0	0.0	20.047954707660725	0.0	4.262084073870441	7.877315536902072	0.0	0.0	0.0	0.0	23.533343217337485	19.81320113965533	75.53782934493594	5.199899745932898	0.0	5.4582173462147265	0.0	0.0	4.25351276351575	0.0	0.0	42.090730779267794	0.0	5.011988676915181	4.77709592695247	0.0	0.0	0.0	0.0
3R_25152	3.4973252456521253	6.266041065126724	0.0	13.860367332999205	4.8707687631754295	0.0	5.563375188459335	0.0	4.750562229039807	0.0	0.0	0.0	7.856848225334407	0.0	0.0	0.0	16.651624699021884	9.332229226924351	12.33928086671109	12.764773310390781	16.944787105694804	0.0	0.0	8.91170284818023	14.546054019195942	0.0	0.0	4.184625685232456	4.398829559430827	10.088720205487054	13.386146141911889	5.6350345878423	42.96713873229754	5.915574109425107	6.424992707633278	3.104722282591822	0.0	0.0	4.838933673220035	0.0	0.0	11.970944124421205	0.0	0.0	5.434578811990203	0.0	0.0	0.0	20.191550509163598
3R_25153	13.261755219826854	11.880322384428224	0.0	3.503873882965006	6.156604312578189	0.0	14.064104186883817	7.575000075750001	0.0	0.0	0.0	0.0	0.0	17.379214459506432	0.0	0.0	0.0	7.863897945478023	15.596730925198079	0.0	10.709022994414175	0.0	0.0	5.632152834099307	6.128690237609321	5.6636173750719285	27.81734021719779	0.0	5.560077752127286	25.504088305355353	0.0	7.122628876846898	0.0	3.73861405090796	0.0	11.77301624676242	171.3443679106268	0.0	9.174547603057693	20.549746827119094	0.0	0.0	0.0	10.810530321375445	3.4346273635388203	0.0	0.0	0.0	0.0
3R_25154	0.0	7.9009911003236235	0.0	6.9907386694107645	12.283322196454542	0.0	0.0	0.0	0.0	0.0	0.0	0.0	0.0	0.0	0.0	3.9816018143363148	0.0	7.844810814542396	7.779437391087876	4.023846926424763	0.0	0.0	0.0	2.8092412801150664	6.11381477586755	0.0	9.249940800378877	5.276487969607429	5.546582417777461	12.7210925892003	0.0	28.42136377071917	0.0	7.459079489918308	0.0	7.829627309740056	0.0	0.0	12.203039044843726	40.99973760167935	0.0	30.188861517654445	15.989357483658875	0.0	17.13145444677737	0.0	0.0	0.0	0.0
3R_25155	8.928061253642648	3.9990274365274363	0.0	3.538309989922893	12.434222960538749	0.0	7.1011631705273315	22.94834175282494	6.063678324290367	5.85000585000585	0.0	0.0	10.028581457152885	0.0	0.0	4.030515841539463	21.254346513862085	0.0	15.750015750015748	8.146559870697802	5.4071356888258295	0.0	0.0	5.687505687505687	9.28338459824606	0.0	0.0	5.341309689135776	0.0	0.0	8.543123981232466	0.0	0.0	7.550714373086837	8.200942780382032	0.0	0.0	0.0	9.264715147068088	0.0	0.0	15.279866026134682	0.0	3.638925439873307	0.0	0.0	0.0	0.0	17.181835363653544
3R_25156	7.348272861946529	0.0	0.0	5.824437475828585	0.0	0.0	23.378551348065717	0.0	29.944393261713	0.0	0.0	0.0	0.0	0.0	0.0	0.0	0.0	0.0	0.0	0.0	8.900724875033823	0.0	0.0	0.0	0.0	0.0	15.413450393351253	8.792368224381237	0.0	0.0	14.06289771632604	0.0	90.27878087534306	0.0	13.499630785098027	6.523369972928014	0.0	0.0	5.083571371562806	0.0	0.0	50.30459431859912	13.321770036941269	5.990061290307122	0.0	0.0	0.0	0.0	0.0
3R_25157	0.0	0.0	0.0	0.0	0.0	0.0	0.0	0.0	0.0	0.0	0.0	0.0	0.0	0.0	0.0	0.0	0.0	0.0	0.0	0.0	0.0	0.0	0.0	0.0	0.0	0.0	0.0	0.0	0.0	0.0	0.0	0.0	0.0	0.0	0.0	0.0	0.0	0.0	0.0	0.0	0.0	0.0	0.0	0.0	0.0	0.0	0.0	0.0	0.0
3R_25158	0.0	0.0	0.0	0.0	0.0	0.0	0.0	0.0	0.0	0.0	0.0	0.0	0.0	0.0	0.0	0.0	0.0	0.0	0.0	0.0	0.0	0.0	0.0	0.0	0.0	0.0	0.0	0.0	0.0	0.0	0.0	0.0	0.0	0.0	0.0	0.0	0.0	0.0	0.0	0.0	0.0	0.0	0.0	0.0	0.0	0.0	0.0	0.0	0.0
3R_25159	12.17326944801527	10.905220547180347	0.0	0.0	0.0	0.0	38.729291931720255	0.0	0.0	0.0	0.0	0.0	0.0	0.0	0.0	0.0	0.0	0.0	0.0	0.0	0.0	0.0	0.0	0.0	8.438498116105295	0.0	25.534174939739348	0.0	0.0	0.0	0.0	0.0	0.0	10.295278893957597	0.0	0.0	0.0	0.0	8.421527783041233	0.0	0.0	83.3354167187513	0.0	0.0	0.0	0.0	0.0	0.0	0.0
3R_25160	10.540162234177108	4.7211143340584965	0.0	0.0	14.679416228975406	0.0	0.0	18.061348984094273	0.0	0.0	0.0	0.0	5.919699279276612	0.0	0.0	0.0	0.0	9.375089356320428	9.296963611684424	4.808774281905736	6.38347853619177	0.0	0.0	3.3572368597749307	7.306429840920757	0.0	0.0	6.305766623577261	0.0	0.0	0.0	16.982743833990284	0.0	8.914113850170683	9.681751157695395	0.0	0.0	0.0	0.0	0.0	0.0	0.0	9.554191853904943	4.295990294498727	16.378614606694185	0.0	0.0	0.0	0.0
3R_25161	6.4370609924403155	5.766533805727783	0.0	10.204373186172667	8.96497563319623	0.0	0.0	0.0	0.0	16.87123033447214	0.0	0.0	0.0	0.0	0.0	0.0	0.0	0.0	0.0	17.620814175592585	0.0	0.0	0.0	0.0	13.386492582767568	16.494219600740923	0.0	0.0	8.096339968553815	0.0	0.0	0.0	0.0	5.444004871295559	0.0	0.0	0.0	0.0	17.81276204242911	0.0	0.0	22.033323198004663	11.669823353883894	5.247272467771253	5.00135286595024	0.0	0.0	18.845523245952926	24.775932659015034
3R_25162	4.984528025010368	0.0	0.0	0.0	13.884029478571389	0.0	0.0	0.0	6.770691571978545	0.0	0.0	0.0	5.598947397889196	19.596315892612186	0.0	0.0	0.0	0.0	0.0	9.09643310665022	6.037597326068895	0.0	0.0	6.350657928161357	17.276349023713518	0.0	0.0	5.964096141229796	18.808164247936748	0.0	0.0	8.03127700516893	0.0	4.215556584151362	9.157156959164574	4.4249745563963	0.0	0.0	6.896642093930885	0.0	0.0	0.0	0.0	20.316085789141784	3.87278970209727	0.0	0.0	14.593001196626098	9.592602185194776
3R_25163	5.961806284220769	16.022354388843315	0.0	9.450974017382231	8.303082436323661	0.0	0.0	0.0	4.04908462343918	0.0	0.0	0.0	0.0	11.719207781553969	0.0	10.76567643974774	14.192812192193387	10.605617901858794	5.258618876338319	8.159925842593942	10.832014234710973	0.0	9.719722093705897	7.595782821377572	6.199077164046179	3.8191086811395607	0.0	14.266861647109177	3.749289509637924	17.19799884085488	5.704760394358677	9.605908017667186	0.0	17.64723974481083	10.952530636966324	7.938818174601075	0.0	0.0	6.186610442750963	0.0	0.0	0.0	5.404114260268628	14.579583140558846	4.63209793737311	0.0	0.0	17.454139249122928	0.0
3R_25164	19.856398525860975	0.0	0.0	15.738712195613306	0.0	0.0	0.0	34.025410176319674	0.0	0.0	0.0	0.0	0.0	78.06401249024199	0.0	0.0	0.0	17.661541287385067	0.0	0.0	0.0	0.0	0.0	12.649261283141064	0.0	0.0	0.0	0.0	0.0	0.0	0.0	0.0	0.0	0.0	0.0	0.0	0.0	0.0	41.2102630038985	0.0	0.0	0.0	0.0	16.18625851397198	0.0	0.0	0.0	0.0	0.0
3R_25165	NA	NA	NA	NA	NA	NA	NA	NA	NA	NA	NA	NA	NA	NA	NA	NA	NA	NA	NA	NA	NA	NA	NA	NA	NA	NA	NA	NA	NA	NA	NA	NA	NA	NA	NA	NA	NA	NA	NA	NA	NA	NA	NA	NA	NA	NA	NA	NA	NA
3R_25166	NA	NA	NA	NA	NA	NA	NA	NA	NA	NA	NA	NA	NA	NA	NA	NA	NA	NA	NA	NA	NA	NA	NA	NA	NA	NA	NA	NA	NA	NA	NA	NA	NA	NA	NA	NA	NA	NA	NA	NA	NA	NA	NA	NA	NA	NA	NA	NA	NA
3R_25167	NA	NA	NA	NA	NA	NA	NA	NA	NA	NA	NA	NA	NA	NA	NA	NA	NA	NA	NA	NA	NA	NA	NA	NA	NA	NA	NA	NA	NA	NA	NA	NA	NA	NA	NA	NA	NA	NA	NA	NA	NA	NA	NA	NA	NA	NA	NA	NA	NA
3R_25168	NA	NA	NA	NA	NA	NA	NA	NA	NA	NA	NA	NA	NA	NA	NA	NA	NA	NA	NA	NA	NA	NA	NA	NA	NA	NA	NA	NA	NA	NA	NA	NA	NA	NA	NA	NA	NA	NA	NA	NA	NA	NA	NA	NA	NA	NA	NA	NA	NA
3R_25169	NA	NA	NA	NA	NA	NA	NA	NA	NA	NA	NA	NA	NA	NA	NA	NA	NA	NA	NA	NA	NA	NA	NA	NA	NA	NA	NA	NA	NA	NA	NA	NA	NA	NA	NA	NA	NA	NA	NA	NA	NA	NA	NA	NA	NA	NA	NA	NA	NA
3R_25170	NA	NA	NA	NA	NA	NA	NA	NA	NA	NA	NA	NA	NA	NA	NA	NA	NA	NA	NA	NA	NA	NA	NA	NA	NA	NA	NA	NA	NA	NA	NA	NA	NA	NA	NA	NA	NA	NA	NA	NA	NA	NA	NA	NA	NA	NA	NA	NA	NA
3R_25171	NA	NA	NA	NA	NA	NA	NA	NA	NA	NA	NA	NA	NA	NA	NA	NA	NA	NA	NA	NA	NA	NA	NA	NA	NA	NA	NA	NA	NA	NA	NA	NA	NA	NA	NA	NA	NA	NA	NA	NA	NA	NA	NA	NA	NA	NA	NA	NA	NA
3R_25172	NA	NA	NA	NA	NA	NA	NA	NA	NA	NA	NA	NA	NA	NA	NA	NA	NA	NA	NA	NA	NA	NA	NA	NA	NA	NA	NA	NA	NA	NA	NA	NA	NA	NA	NA	NA	NA	NA	NA	NA	NA	NA	NA	NA	NA	NA	NA	NA	NA
3R_25173	NA	NA	NA	NA	NA	NA	NA	NA	NA	NA	NA	NA	NA	NA	NA	NA	NA	NA	NA	NA	NA	NA	NA	NA	NA	NA	NA	NA	NA	NA	NA	NA	NA	NA	NA	NA	NA	NA	NA	NA	NA	NA	NA	NA	NA	NA	NA	NA	NA
3R_25174	NA	NA	NA	NA	NA	NA	NA	NA	NA	NA	NA	NA	NA	NA	NA	NA	NA	NA	NA	NA	NA	NA	NA	NA	NA	NA	NA	NA	NA	NA	NA	NA	NA	NA	NA	NA	NA	NA	NA	NA	NA	NA	NA	NA	NA	NA	NA	NA	NA
3R_25175	NA	NA	NA	NA	NA	NA	NA	NA	NA	NA	NA	NA	NA	NA	NA	NA	NA	NA	NA	NA	NA	NA	NA	NA	NA	NA	NA	NA	NA	NA	NA	NA	NA	NA	NA	NA	NA	NA	NA	NA	NA	NA	NA	NA	NA	NA	NA	NA	NA
3R_25176	0.0	0.0	0.0	0.0	0.0	0.0	0.0	0.0	0.0	0.0	0.0	0.0	0.0	0.0	0.0	0.0	0.0	71.03433089212017	0.0	0.0	0.0	0.0	0.0	0.0	0.0	102.31853807272803	0.0	0.0	0.0	0.0	0.0	0.0	0.0	0.0	0.0	0.0	0.0	0.0	0.0	371.2503712503713	0.0	0.0	0.0	0.0	0.0	0.0	0.0	0.0	0.0
3R_25177	0.0	0.0	0.0	0.0	0.0	0.0	0.0	0.0	0.0	0.0	0.0	0.0	0.0	0.0	0.0	0.0	0.0	0.0	0.0	0.0	0.0	0.0	0.0	0.0	0.0	0.0	0.0	0.0	0.0	0.0	0.0	0.0	0.0	0.0	0.0	0.0	0.0	0.0	0.0	0.0	0.0	0.0	0.0	0.0	0.0	0.0	0.0	0.0	0.0
3R_25178	6.101966297619745	5.466344808284355	0.0	0.0	0.0	0.0	0.0	0.0	24.86566325426881	7.996481548118828	0.0	0.0	27.416508164978836	0.0	0.0	0.0	0.0	21.70990465552623	10.764494391698422	11.135683853481126	0.0	0.0	0.0	3.887178530335541	0.0	0.0	0.0	0.0	23.02460409193264	0.0	0.0	9.83173960834282	0.0	0.0	0.0	0.0	0.0	0.0	4.221370349685655	28.365897383529624	0.0	0.0	11.0623262523383	4.9741147070644365	4.7409969652878425	0.0	0.0	17.864480054308018	11.743084790943733
3R_25179	11.444790331441128	10.25262467191601	0.0	6.047631142881333	15.939303133666996	0.0	0.0	0.0	5.181978116506414	19.997500312460943	0.0	0.0	0.0	0.0	0.0	6.888902666694222	18.163819487961927	0.0	6.729927989770509	6.9619944721763884	4.620901260581864	0.0	0.0	4.86050354816759	7.933517126480097	24.43828599637336	16.004097048844503	13.693940431359124	4.798303319946067	11.004913693964356	7.300895454827535	12.293545274053859	0.0	3.226394488027657	21.025409207026694	10.160020320040639	0.0	0.0	15.835124681812962	0.0	0.0	13.058069233883078	6.916131530989457	15.549004241768356	5.928112740848105	0.0	0.0	55.84408331937231	14.683479250408386
3R_25180	0.0	0.0	0.0	0.0	19.69155153672868	0.0	44.98324374170622	0.0	0.0	18.52881230313137	0.0	0.0	0.0	0.0	0.0	0.0	0.0	12.576116947826721	0.0	12.901361351649825	34.25220584205623	0.0	0.0	0.0	9.801134971429692	18.114760631553015	0.0	0.0	0.0	0.0	0.0	0.0	0.0	23.915492216703058	0.0	25.103552152629597	0.0	0.0	19.56284858550823	0.0	0.0	96.7923030760594	0.0	23.051247533516513	0.0	0.0	0.0	0.0	27.210143941661453
3R_25181	0.0	0.0	0.0	0.0	0.0	0.0	0.0	0.0	0.0	0.0	0.0	0.0	0.0	0.0	0.0	0.0	0.0	0.0	0.0	0.0	0.0	0.0	0.0	0.0	0.0	0.0	0.0	0.0	0.0	0.0	0.0	0.0	0.0	0.0	0.0	0.0	0.0	0.0	0.0	0.0	0.0	0.0	0.0	0.0	0.0	0.0	0.0	0.0	0.0
3R_25182	0.0	31.35032102728732	0.0	0.0	0.0	0.0	0.0	0.0	0.0	0.0	0.0	0.0	0.0	0.0	0.0	0.0	0.0	0.0	0.0	21.288281652481576	0.0	0.0	0.0	0.0	8.08632965540106	0.0	0.0	13.957708144322702	0.0	0.0	22.32456796379848	0.0	0.0	0.0	0.0	10.355718945787812	0.0	0.0	32.280270218142	0.0	0.0	39.92876707953012	0.0	0.0	18.126893693925588	0.0	0.0	34.15183907653427	0.0
3R_25183	0.0	0.0	0.0	6.6903236510969455	0.0	0.0	0.0	0.0	0.0	11.06133510314695	0.0	0.0	0.0	33.18400530944085	0.0	7.620998594687859	0.0	7.5076935089232695	0.0	15.403715992446019	10.223945297803079	0.0	0.0	10.754075794726202	11.702168119198284	0.0	0.0	10.099479876786345	0.0	24.348850855983855	0.0	0.0	0.0	0.0	0.0	22.479487467685736	0.0	0.0	5.839317173606987	0.0	0.0	0.0	0.0	0.0	0.0	0.0	0.0	0.0	16.24391868294307
3R_25184	0.0	0.0	0.0	0.0	0.0	0.0	0.0	0.0	27.651731966231704	0.0	0.0	0.0	68.59886811867604	0.0	0.0	0.0	0.0	18.106790227403177	0.0	0.0	0.0	0.0	0.0	0.0	0.0	78.24358793796848	0.0	24.357569114602363	0.0	0.0	0.0	0.0	0.0	34.43294957811028	0.0	0.0	0.0	0.0	0.0	0.0	0.0	0.0	0.0	0.0	0.0	0.0	0.0	59.59830740806961	0.0
3R_25185	3.9778006899097518	7.126892902754972	0.0	9.45873343775775	11.079865889303276	421.03490379352445	6.3276921957408305	0.0	16.209635980204794	5.212813094586493	0.0	0.0	0.0	0.0	0.0	0.0	0.0	0.0	7.017248396558741	3.6296112395993494	4.818181117355474	0.0	0.0	5.06801273084798	13.787037151929013	5.096325651132047	0.0	0.0	15.009470976185971	11.474745805693539	7.612592140912126	0.0	0.0	0.0	0.0	0.0	0.0	0.0	8.255586348892637	0.0	0.0	0.0	0.0	6.485134774070875	9.271801946892973	109.46907498631637	0.0	11.645646275140038	7.655180068973173
3R_25186	0.0	0.0	0.0	7.404072832383638	0.0	0.0	7.429751697698262	8.003406249699871	0.0	6.120700208103806	0.0	0.0	5.246314464088977	0.0	0.0	4.21701785991404	0.0	0.0	16.47880825258717	8.523521509958883	11.314674680473587	0.0	0.0	5.9506807578787	0.0	11.967849568918059	0.0	0.0	23.49811780076416	0.0	0.0	7.525451075537467	57.38156445097319	3.950052377694528	8.580420852481973	8.292561572269674	0.0	0.0	0.0	0.0	0.0	0.0	0.0	7.614615187806868	10.886620923504795	0.0	0.0	0.0	8.988440865047547
3R_25187	10.656073109186389	9.54606549364614	0.0	8.446288363041745	0.0	0.0	0.0	0.0	14.474586967660878	0.0	0.0	0.0	0.0	0.0	0.0	0.0	0.0	0.0	0.0	0.0	12.90735616042295	0.0	0.0	20.36493971977843	0.0	40.95742066547617	0.0	38.25066938671427	0.0	0.0	0.0	17.169504213396333	0.0	9.012142961426227	19.57644405639582	0.0	0.0	0.0	0.0	0.0	0.0	0.0	0.0	0.0	8.279365668119972	0.0	0.0	0.0	0.0
3R_25188	0.0	0.0	0.0	6.865755260541681	0.0	0.0	13.779134256994631	0.0	0.0	0.0	0.0	0.0	0.0	0.0	0.0	0.0	0.0	0.0	0.0	0.0	0.0	0.0	0.0	0.0	0.0	0.0	0.0	0.0	10.894836501188625	0.0	0.0	13.956617250937187	0.0	0.0	0.0	0.0	0.0	0.0	5.992433952891079	0.0	0.0	0.0	0.0	7.060990007286942	0.0	0.0	0.0	25.35947049425608	0.0
3R_25189	0.0	0.0	0.0	0.0	0.0	0.0	0.0	0.0	0.0	0.0	0.0	0.0	204.08163265306123	0.0	0.0	0.0	0.0	0.0	0.0	0.0	0.0	0.0	0.0	0.0	0.0	0.0	0.0	0.0	0.0	0.0	0.0	0.0	0.0	0.0	333.77837116154876	0.0	0.0	0.0	0.0	0.0	0.0	0.0	0.0	0.0	0.0	0.0	0.0	0.0	0.0
3R_25190	3.9475512550054948	3.5363479992757556	0.0	3.1289346353038945	0.0	0.0	0.0	0.0	0.0	0.0	0.0	0.0	0.0	0.0	0.0	14.25677303645029	0.0	0.0	6.963885290881488	0.0	0.0	0.0	12.87163631963877	5.029472710081074	10.945754210352767	0.0	8.280229461718843	0.0	4.96511017082958	11.38748538131564	7.554701706380474	0.0	0.0	6.677111895374998	21.756330548281287	10.513220374621085	0.0	0.0	5.461870816377637	0.0	0.0	0.0	14.313123918017286	6.435818159819385	6.134195964864552	0.0	0.0	11.557086227420342	0.0
3R_25191	9.107070000582851	0.0	0.0	14.437014194472356	0.0	0.0	7.243542381966476	15.605639253800751	12.370511669103657	0.0	0.0	0.0	5.114827886041634	0.0	0.0	4.111328189239503	21.680498824916963	0.0	0.0	16.619798833954913	5.515549436972713	0.0	0.0	5.801540889260187	6.313011748514864	0.0	0.0	5.448403617740002	0.0	0.0	26.14324406286927	7.3368432791580815	0.0	7.702107142472037	0.0	4.042363974452259	0.0	0.0	3.150157948919559	21.16778432567906	0.0	0.0	0.0	11.135659052845384	10.613773281311692	0.0	0.0	0.0	26.289499973710498
3R_25192	5.2892589959717	0.0	0.0	8.384816104213202	22.09925216130686	0.0	0.0	9.063537208539303	0.0	13.86289595896583	0.0	0.0	0.0	41.58868787689749	0.0	0.0	0.0	4.704602701006503	0.0	0.0	0.0	0.0	0.0	0.0	14.666036027117501	13.553110574407933	0.0	6.328713372571357	13.305338900287131	0.0	0.0	0.0	129.96464961530464	4.473276200649699	0.0	0.0	0.0	0.0	7.318270868232338	0.0	0.0	36.209056609239106	9.588959655411147	8.623246893906469	8.219108276066697	0.0	0.0	15.485149741398	0.0
[truncated: 134 more columns]
