# Supplementary material for: Convergence of topological domain boundaries, insulators, and polytene interbands revealed by high-resolution mapping of chromatin contacts in the early Drosophila melanogaster embryo
Source: eLife. 2017 Nov 17;6:e29550. doi: 10.7554/eLife.29550 (PMC5739541; doi:10.7554/eLife.29550)
Supplement: Supplementary file 3. [file elife-29550-supp3.zip › local_HiC_maps/nc14_anterior_dm3_CompressedBinCounts_500bp_VCnorm_chr3R_2605932-2632790.txt]

3R_5131	3R_5132	3R_5133	3R_5134	3R_5135	3R_5136	3R_5137	3R_5138	3R_5139	3R_5140	3R_5141	3R_5142	3R_5143	3R_5144	3R_5145	3R_5146	3R_5147	3R_5148	3R_5149	3R_5150	3R_5151	3R_5152	3R_5153	3R_5154	3R_5155	3R_5156	3R_5157	3R_5158	3R_5159	3R_5160	3R_5161	3R_5162	3R_5163	3R_5164	3R_5165	3R_5166	3R_5167	3R_5168	3R_5169	3R_5170	3R_5171	3R_5172	3R_5173	3R_5174	3R_5175	3R_5176	3R_5177	3R_5178	3R_5179	3R_5180
3R_5131	34.54899738809579	99.29145616877959	97.82821365681863	110.99480373557283	96.8091697645601	81.28583350493676	90.67005168192945	78.56027301266079	60.676911626100775	35.359595297645285	77.93442597398548	24.505419373494448	43.2264199878966	85.26312199447494	75.04990818894565	39.275986465495066	18.294646254720018	38.11488843772154	46.62381420099215	78.42768183458033	52.580935204513544	0.0	0.0	0.0	0.0	57.90455013954997	67.18323106552604	35.59092502593688	23.73864699207604	36.679547301027206	56.15516796010736	42.50968689490118	0.0	13.191881188641261	0.0	25.067242879022977	0.0	54.19055566995784	0.0	18.966694484485245	0.0	0.0	20.629700993113804	14.297969688304262	0.0	0.0	0.0	0.0	0.0
3R_5132	99.29145616877959	11.414274234787056	78.72244714349976	166.8570800403598	83.46688034188033	62.29598066332761	117.26078799249531	76.7641300185679	75.56522790472735	60.972635481196036	61.59400813488863	28.170759878076954	37.26893261776983	36.75605739825923	43.13766090347517	39.50677484750385	31.546537452049265	65.72374993427626	53.59746162421748	90.15831800641928	7.555700625007557	0.0	0.0	0.0	0.0	38.03742121499131	25.74400164761611	15.342882743552922	31.837515873275773	36.89507882897128	32.27722260954889	30.542483372672052	57.234432234432234	22.747538716310896	22.571325388226796	14.408308406959792	0.0	31.147990331663806	0.0	54.508983080411646	9.712509712509712	8.74284835004966	11.85767001527268	0.0	6.229598066332762	0.0	19.232692500019237	0.0	0.0
3R_5133	97.82821365681862	78.72244714349976	11.0803324099723	82.19906679882986	246.7105263157895	138.10035292312415	38.510911424903725	62.285892245406416	120.2680258862608	46.724293295063916	27.584684982897496	76.32793255386323	24.479804161566708	36.2143891839691	0.0	38.924569744488	51.802735184417735	93.53527359067526	96.81394120753389	22.207417277370638	14.888706915804363	0.0	0.0	0.0	0.0	18.738434872227298	12.682308180088775	45.35033130936485	49.29309224530035	46.73746527146678	21.201038850903693	12.036953447082542	46.992481203007515	29.883082439953682	14.825796886582653	78.0778649252937	134.52160753321002	61.37793463249962	43.05241631686579	21.482277121374864	0.0	8.614006374364717	0.0	24.291497975708502	0.0	9.657170449058425	0.0	0.0	11.349127535820683
3R_5134	110.9948037355728	166.85708004035976	82.19906679882986	44.31007005422076	131.5839840759455	113.83252690800055	106.43422924812619	139.78459969767698	129.95691928125828	93.20943081369795	43.33469115365615	93.86802579493349	32.04751578340152	50.04361696299512	49.45870538129262	46.10463179263787	18.084556150738393	62.79531459039715	38.407000520798924	82.37248255157	42.231403401512146	0.0	0.0	0.0	47.551524454322475	36.79688060577478	49.80878959106984	37.381097874049004	23.46603965408711	36.258330634731536	23.129291350894015	23.63710426563063	28.709232889297194	26.080779345848413	25.87874513964818	27.87680064773295	73.37823102695769	0.0	9.393614033307877	23.436108481058934	16.703553681045644	11.276949089085642	0.0	14.133776191654004	26.784123978353072	29.49939526239712	4.134542990357833	7.222448525609359	9.905072263692833
3R_5135	96.8091697645601	83.46688034188035	246.71052631578948	131.5839840759455	135.63368055555554	75.92322643343051	31.758130081300813	88.05297266835728	127.51632208922743	99.08053265694356	40.94601677148847	85.83278400351573	0.0	104.5250382262997	0.0	41.27047015319599	25.631561679790025	71.20072909546593	65.32190635451505	27.470112517580873	110.50212164073551	0.0	0.0	0.0	53.916494133885436	23.17905355288533	0.0	49.864368916546994	33.25883354618987	38.5421805624075	0.0	29.77892128835525	0.0	0.0	55.01760563380282	52.68037761294673	0.0	0.0	0.0	106.29251700680271	23.674242424242426	21.310692853246042	57.8061413244543	0.0	15.184645286686102	23.8914373088685	0.0	0.0	14.03863432165319
3R_5136	81.28583350493676	62.295980663327605	138.10035292312415	113.83252690800055	75.92322643343051	21.24964938078522	17.77714570148617	172.5119464522918	111.03462059470142	129.41130796008954	68.76065790197481	67.26487562724496	33.900603430741064	50.15112204777061	58.858382807073994	69.30551256046907	86.08617800325979	59.78370256412301	24.376688085649928	123.01484789214058	30.927707514608187	0.0	0.0	0.0	0.0	64.8743189818365	35.12592644631002	55.82483283951617	55.85156887056957	86.29852674031767	29.360039225012407	66.67700160191497	26.030820491461892	20.69163871571137	10.265675686773703	49.14787415785117	0.0	0.0	29.81034657508928	59.499018266198604	13.252054068380598	0.0	16.178978329876426	44.85310607759587	8.499859752314086	13.373632546072164	26.24169122451604	22.920219300658268	23.57508270924851
3R_5137	90.67005168192945	117.26078799249531	38.510911424903725	106.43422924812619	31.758130081300813	17.77714570148617	89.2325996430696	221.6357751066944	126.06491679715491	115.99672115934855	102.26517359513218	40.194864704085404	70.90187180941577	83.91138957261133	0.0	38.65331838738356	36.00921835990014	58.34986579530867	30.58977078065095	0.0	86.24555835374478	0.0	0.0	0.0	25.248699691965864	37.991034115948636	73.46459006758742	46.70223820476596	77.87434196181043	48.13072304378692	85.96762704787169	48.808378306767636	10.888501742160278	34.62064429019024	17.17622810030917	24.6698353699653	0.0	0.0	0.0	0.0	44.345898004434595	39.91856612510478	13.535096505238082	18.76172607879925	7.110858280594468	44.75274110539271	10.976707426840244	0.0	0.0
3R_5138	78.56027301266079	76.76413001856788	62.285892245406416	139.78459969767698	88.05297266835728	172.51194645229182	221.63577510669444	78.60011761435781	213.85662132293086	176.8876457916017	106.32811793914841	89.1558114822655	83.54793685741807	75.12776567116723	96.70420686053774	91.54160074555053	49.91979552851752	83.77972519094556	63.61017423533503	75.79243217023158	68.74857271984898	0.0	0.0	0.0	52.50363587678447	54.54816998413588	50.92220106121868	58.67388126105951	48.580950437714364	47.95781047156707	25.538022284478245	31.4151257547484	45.284385943726605	41.99545609165089	38.69370066553165	25.64995562557677	54.01332508729904	24.64456377889883	25.92970974282914	43.127986613072956	7.684623069238453	17.293546186911417	9.381892759336624	19.507120098836076	12.322281889449417	15.510248396628072	7.6085376923153	0.0	13.670758020747654
3R_5139	60.67691162610078	75.56522790472737	120.2680258862608	129.95691928125825	127.5163220892274	111.03462059470144	126.06491679715492	213.85662132293086	88.80353224929875	224.2519128688168	182.49715418500193	121.9404600598369	75.91669408102842	74.87196893312436	102.516486847867	63.23049181251354	107.10032301457422	66.93953203316929	40.941695386507796	63.13044356597476	65.41148440974985	115.75949806681639	0.0	0.0	56.32190899731232	38.74105142245034	45.88539140238866	59.902353954154385	71.80144260679074	64.41870440028065	38.35334830209727	37.328963356023124	43.71988185916368	38.613885089711644	68.96657420037087	29.349677190238005	52.14724992786297	0.0	22.252337051698856	38.862117208145506	9.892175289346127	13.356865161555737	12.07701755636042	16.740604335816524	15.86208865638592	4.991464595541624	19.588465919497285	0.0	2.932989977973245
3R_5140	35.359595297645285	60.972635481196036	46.724293295063916	93.20943081369794	99.08053265694356	129.41130796008954	115.99672115934857	176.8876457916017	224.25191286881676	60.31535279053001	192.76044927807885	87.78130249896648	66.36091489581337	123.62341689306722	102.41433254445847	83.74477139519794	62.4129339571298	108.3587506842855	84.83149284340318	93.64573550698464	31.391851930912814	0.0	0.0	0.0	26.257366832481935	50.79696200302581	91.67933624160561	45.53246115398076	91.78341381928873	106.36370945313725	76.63026090688082	105.14206324258848	62.27919195579309	49.5051064517305	4.465601471862246	38.48306595441638	81.03711297181327	18.48732970858422	25.935190552328788	25.882261592017908	5.764685536403989	36.32412326539338	14.0758137403871	14.63343251548705	3.6974659417168443	5.817572559673751	17.122828325952444	29.911104198322583	23.928883358658066
3R_5141	77.93442597398548	61.59400813488863	27.5846849828975	43.33469115365615	40.94601677148847	68.76065790197481	102.26517359513218	106.32811793914843	182.49715418500193	192.76044927807885	85.15398037173281	221.11388885433985	176.73443518112234	147.25539976535302	84.64748554644184	130.12743629016092	98.01251258687005	114.6376518769766	92.02583033592057	66.34291325000665	66.71826212270823	111.51255631384095	0.0	0.0	65.10670989752204	86.30188492646613	119.97676239549392	62.72247662458741	113.79122923979428	62.055334741989434	73.89250962186037	92.89525131461762	28.07726864330638	59.51557299361845	77.50907963504295	42.40936059407032	0.0	30.560292400877692	21.435951520452043	32.088307020921576	19.058509624547362	17.15577789443707	11.633940392343005	8.063215610385422	12.224116960351079	19.233358336699172	14.152358632089625	0.0	14.126927619273651
3R_5142	24.505419373494448	28.17075987807695	76.32793255386323	93.86802579493349	85.8327840035157	67.26487562724498	40.194864704085404	89.1558114822655	121.9404600598369	87.78130249896648	221.11388885433982	52.144689345840526	145.6362772301513	143.6321082774428	168.56958064324377	128.84439462461188	103.81035923574812	139.67921541734123	99.21006739670578	139.07083990443053	83.91459731715709	0.0	0.0	329.5978905735003	81.88767467664606	96.81112940743667	47.65270707086752	104.13336897008627	67.35078223724145	65.04151762673908	33.192133995317256	67.84176135303609	47.085412939071475	23.39232722310151	55.706685730732445	35.56012305580583	0.0	19.218535893498558	26.960972644049104	33.63243781362248	17.978066758554565	10.788801655433726	29.265073524839092	25.353683890269252	3.8437071786997117	36.286006301669765	11.866710731719182	0.0	3.5536160708733187
3R_5143	43.2264199878966	37.26893261776983	24.479804161566708	32.04751578340152	0.0	33.900603430741064	70.90187180941577	83.54793685741807	75.91669408102841	66.36091489581337	176.73443518112234	145.6362772301513	67.60411032990805	153.3496906336676	187.79930514257094	153.5645401049153	114.44790331441128	47.68793018487021	48.61165124056934	49.062898636051415	123.35120555244893	0.0	0.0	0.0	24.074341566758147	98.3223108847973	28.019052956010086	116.89135783227759	84.15258348431296	91.78416952536111	81.96913276657534	39.88990386533168	20.764119601328904	24.757786323798832	32.754667540124466	23.522401166711095	0.0	67.80120686148213	23.7789508726875	47.46084480303749	10.570824524312895	19.03094431545693	25.811114265802857	17.88908765652952	6.780120686148214	21.33560913164071	20.932325790718608	0.0	31.34206732276061
3R_5144	85.26312199447494	36.75605739825923	36.2143891839691	50.04361696299512	104.5250382262997	50.15112204777061	83.91138957261133	75.12776567116723	74.87196893312436	123.62341689306722	147.25539976535302	143.63210827744282	153.3496906336676	16.4390623684875	231.5186387938805	145.39321595254367	146.7348118182475	141.0950227946848	110.2681721947777	96.77544226377114	60.82685594902872	243.99765762248683	0.0	0.0	142.45825972989914	71.45102746577496	103.62551121918868	65.87586352277768	58.58436734741702	59.4044617842611	46.1949241017397	39.3409602341574	66.55471821756227	81.3902761409289	24.227936425894818	38.664497330603105	18.31931295248703	0.0	46.90343520759461	17.552892716719718	15.638031693077567	9.38452529317257	12.72795772281563	17.642907551164434	26.747265092144332	5.260499957916	5.161066565372134	27.046910160983213	15.455377234847548
3R_5145	75.04990818894565	43.13766090347517	0.0	49.45870538129262	0.0	58.858382807073994	0.0	96.70420686053774	102.516486847867	102.41433254445847	84.64748554644184	168.56958064324377	187.799305142571	231.51863879388048	54.343002161040054	142.19704386565508	145.7169805322114	110.39467014532539	123.7863312882331	127.77484368877455	95.18352335137378	0.0	0.0	0.0	27.865321328952906	101.82561345439798	48.646807958617785	77.3132610926812	57.296510012278645	99.59755946140295	54.215307963279976	46.17135575260465	48.06767929244376	9.552129312905787	9.47813394498891	45.377445050182914	0.0	117.71676561414799	0.0	96.13535858488753	0.0	44.05548347588954	0.0	0.0	31.391137497106133	0.0	12.114266608356663	0.0	14.510997522247173
3R_5146	39.275986465495066	39.50677484750385	38.92456974448801	46.10463179263787	41.27047015319599	69.30551256046907	38.65331838738356	91.54160074555053	63.23049181251354	83.74477139519794	130.12743629016094	128.84439462461188	153.56454010491532	145.39321595254367	142.19704386565508	66.97458230883153	187.17945518299913	173.31904895504863	132.50719514069613	172.7439088268794	115.8141623535231	0.0	0.0	264.13100898045434	54.68550910568412	96.38959829282267	50.916821008280344	116.32385268646145	103.44850075011408	44.30416529519214	74.47802871553596	51.34622244331302	33.01637612255679	41.2411795427253	37.20155056062737	46.30752686103717	33.75476153104847	15.40122501343757	43.21161701111727	32.342572528218895	14.407145944388416	17.291719082190134	5.863063462385223	4.063553984314682	15.40122501343757	29.078643190508732	19.019334580050717	8.3060065717124	2.8477736817299655
3R_5147	18.294646254720018	31.546537452049265	51.802735184417735	18.084556150738393	25.631561679790025	86.08617800325979	36.00921835990013	49.91979552851751	107.10032301457422	62.4129339571298	98.01251258687005	103.81035923574814	114.44790331441128	146.7348118182475	145.71698053221138	187.1794551829991	145.31279062558124	114.36967508248074	123.44297263845364	103.82404731054187	139.21527135840694	0.0	0.0	0.0	0.0	118.26792678952515	83.00920216298265	89.52028435411586	79.6116960475726	43.70137008650929	29.73570901824583	39.39258879089514	17.575928008998876	20.956393935499015	97.03892647221913	33.18448983492707	62.891499584916104	86.08617800325979	80.51140846657972	30.130162301140928	26.843235504652828	40.272175470701185	0.0	22.71350696547547	28.695392667753268	0.0	8.859153631898623	0.0	10.611881062037057
3R_5148	38.11488843772155	65.72374993427624	93.53527359067526	62.795314590397155	71.20072909546595	59.78370256412301	58.349865795308666	83.77972519094556	66.93953203316929	108.35875068428551	114.6376518769766	139.67921541734123	47.68793018487021	141.0950227946848	110.39467014532539	173.31904895504863	114.36967508248071	65.40928223124143	120.01728248867836	209.0958120271911	101.5139107895752	0.0	0.0	341.7634996582365	56.60679083366236	103.426426242813	107.05844567607409	88.34480125200943	107.66495944959345	91.04701026909112	20.65036251711399	74.25393360213258	24.411678547016894	58.21379696094873	28.881422506329844	50.69991228915174	21.837923300845784	19.92790085470767	55.91222898294258	55.79812239318148	37.28329087180762	16.780531898113086	7.586315197741099	21.0315999789684	11.9567405128246	6.270889901985991	6.152358229671225	42.98911945386623	7.369563334948497
3R_5149	46.62381420099216	53.59746162421748	96.8139412075339	38.407000520798924	65.32190635451505	24.376688085649928	30.58977078065095	63.61017423533503	40.9416953865078	84.83149284340318	92.02583033592057	99.2100673967058	48.61165124056934	110.2681721947777	123.7863312882331	132.50719514069613	123.44297263845364	120.01728248867836	0.0	52.91901274289827	106.43682619575861	0.0	0.0	0.0	103.86588836494319	107.91051018600795	100.73739775154128	84.0523141603334	71.18947648682781	78.37339726402594	50.520870171467834	62.14731399308921	59.72288580984233	23.736562138759194	52.99354656366291	56.38033724462526	0.0	97.50675234259971	51.295730143422865	42.65920414988738	22.80328367284889	13.68445828703425	37.119662656505774	6.4316953949060975	19.501350468519945	15.341658740142986	30.103344782638796	26.293094381691592	4.507387608289988
3R_5150	78.42768183458033	90.15831800641926	22.207417277370638	82.37248255157003	27.47011251758087	123.01484789214057	0.0	75.79243217023158	63.13044356597476	93.64573550698464	66.34291325000663	139.07083990443053	49.062898636051415	96.77544226377114	127.77484368877455	172.74390882687942	103.82404731054187	209.09581202719113	52.91901274289827	0.0	201.42158881349255	0.0	0.0	0.0	65.51877768168357	98.58432903505658	76.25438462711605	75.74334518969164	67.35966287835923	36.42805251468051	10.622883390484445	30.155869659093923	56.50994575045208	74.86531729418775	44.57122481725798	64.01666140307451	168.5067604912309	30.75371197303514	0.0	53.8189959528115	0.0	25.896538150780007	0.0	8.114248620577735	6.150742394607029	0.0	9.49462034811076	16.585728312501658	17.05960626428742
3R_5151	52.58093520451355	7.555700625007556	14.888706915804363	42.231403401512146	110.50212164073551	30.927707514608187	86.24555835374478	68.74857271984897	65.41148440974985	31.391851930912814	66.71826212270823	83.91459731715709	123.35120555244895	60.82685594902872	95.18352335137378	115.8141623535231	139.21527135840694	101.51391078957519	106.43682619575861	201.42158881349258	5.00151045615776	150.47097414908666	0.0	0.0	146.42103074548803	129.04208597476187	93.72710076515396	98.17708844672336	129.4601271840375	69.77933680322715	42.73193827798835	56.6094345283585	18.943220852697515	15.057776689156292	49.803773133852616	33.38162541810486	67.78404905757577	82.47388670562184	86.77467220867572	43.29879052045146	19.287643050019287	46.29876127664204	15.698414617107819	21.76041780002176	20.61847167640546	12.976395935792793	6.365558762382603	0.0	26.687304849083294
3R_5152	0.0	0.0	0.0	0.0	0.0	0.0	0.0	0.0	115.75949806681639	0.0	111.51255631384093	0.0	0.0	243.9976576224868	0.0	0.0	0.0	0.0	0.0	0.0	150.47097414908666	0.0	0.0	0.0	0.0	284.06669886089253	256.3445270443476	0.0	271.7317464199342	0.0	0.0	121.65006143328102	189.96960486322186	0.0	299.6703626011388	286.9399291258375	0.0	0.0	0.0	0.0	0.0	0.0	0.0	0.0	0.0	0.0	0.0	0.0	0.0
3R_5153	0.0	0.0	0.0	0.0	0.0	0.0	0.0	0.0	0.0	0.0	0.0	0.0	0.0	0.0	0.0	0.0	0.0	0.0	0.0	0.0	0.0	0.0	0.0	50000.0	0.0	445.03782821539835	0.0	0.0	0.0	0.0	0.0	0.0	0.0	0.0	0.0	674.3088334457182	0.0	0.0	2044.9897750511248	0.0	0.0	0.0	0.0	0.0	0.0	0.0	0.0	0.0	0.0
3R_5154	0.0	0.0	0.0	0.0	0.0	0.0	0.0	0.0	0.0	0.0	0.0	329.5978905735003	0.0	0.0	0.0	264.13100898045434	0.0	341.7634996582365	0.0	0.0	0.0	0.0	50000.0	25000.0	0.0	0.0	0.0	0.0	0.0	0.0	0.0	0.0	0.0	0.0	0.0	0.0	0.0	0.0	0.0	0.0	0.0	0.0	0.0	0.0	0.0	0.0	0.0	0.0	0.0
3R_5155	0.0	0.0	0.0	47.551524454322475	53.916494133885436	0.0	25.248699691965864	52.503635876784465	56.32190899731232	26.257366832481942	65.10670989752204	81.88767467664603	24.074341566758154	142.45825972989914	27.865321328952906	54.68550910568412	0.0	56.60679083366236	103.86588836494317	65.51877768168357	146.42103074548803	0.0	0.0	0.0	214.32643630861293	101.35437081510106	224.50048641772057	99.10930467885117	149.83689812941856	51.07038418207205	83.39953171162944	23.675167235462563	73.94262052647146	73.4703113818737	72.90117516694369	83.76507247772896	132.2935063732397	0.0	0.0	63.37938902268982	18.821757952192737	0.0	68.93651636208214	0.0	24.144529151500887	37.98886926130644	18.635403913062113	0.0	11.161150268146637
3R_5156	57.90455013954997	38.037421214991305	18.738434872227298	36.79688060577478	23.17905355288533	64.8743189818365	37.991034115948636	54.54816998413588	38.74105142245034	50.79696200302581	86.30188492646613	96.81112940743667	98.3223108847973	71.45102746577496	101.82561345439801	96.38959829282265	118.26792678952515	103.426426242813	107.91051018600794	98.58432903505658	129.04208597476187	284.06669886089253	445.0378282153983	0.0	101.35437081510106	33.66997365225532	150.13324325338738	213.03869230033428	183.77466724944077	116.36410900550622	62.74450750267448	68.70223763187967	19.86776018818742	47.3780512649466	72.0835918940434	54.016728980965404	71.09230482674094	25.949727592734597	27.302934246343455	54.49442794474265	48.54958125986163	10.925642263880482	29.63625937061476	23.963575365444523	36.32961862982843	32.663326841497124	16.022964112165557	6.997450129172929	9.596503034294305
3R_5157	67.18323106552604	25.74400164761611	12.682308180088777	49.80878959106983	0.0	35.125926446310025	73.46459006758742	50.92220106121867	45.88539140238866	91.67933624160561	119.97676239549392	47.65270707086752	28.01905295601009	103.62551121918867	48.646807958617785	50.91682100828035	83.00920216298265	107.05844567607409	100.7373977515413	76.25438462711605	93.72710076515396	256.3445270443476	0.0	0.0	224.50048641772057	150.13324325338738	87.09536942952533	178.79079746463114	148.74312063067083	106.98937833227335	36.39937393076839	144.66097666825104	43.029259896729776	68.40705618784578	135.75428474461228	16.24840562519803	76.98525732322261	35.125926446310025	24.638431024712347	61.470371281042546	32.85870755750274	0.0	13.372023053367744	9.267840593141798	28.10074115704802	44.21355145352051	21.68891587953976	37.887398651208606	0.0
3R_5158	35.59092502593689	15.342882743552922	45.35033130936484	37.381097874049004	49.864368916546994	55.82483283951617	46.70223820476596	58.67388126105952	59.902353954154385	45.53246115398076	62.722476624587415	104.13336897008627	116.89135783227759	65.87586352277768	77.3132610926812	116.32385268646145	89.52028435411586	88.34480125200943	84.0523141603334	75.74334518969162	98.17708844672336	0.0	0.0	0.0	99.10930467885117	213.03869230033428	178.79079746463114	77.91158455893222	291.41679714191446	162.95095199960892	86.77304077320564	106.74225112838874	94.02995281406005	84.93575968751794	70.79335756039347	41.96273257441042	45.88159184653525	27.912416419758085	48.94661979538355	58.61607448149197	30.46259628356325	11.751995292934152	26.56481362923702	25.77604300916891	19.538691493830658	8.783448469703691	8.617424691248445	0.0	7.74174568623479
3R_5159	23.738646992076042	31.83751587327577	49.29309224530035	23.466039654087112	33.25883354618987	55.85156887056957	77.87434196181043	48.580950437714364	71.80144260679074	91.78341381928871	113.79122923979428	67.35078223724145	84.15258348431296	58.58436734741702	57.296510012278645	103.44850075011406	79.6116960475726	107.66495944959345	71.18947648682781	67.35966287835923	129.4601271840375	271.73174641993427	0.0	0.0	149.83689812941853	183.77466724944077	148.74312063067083	291.41679714191446	130.48676456436178	243.62464750558811	162.91134578919187	153.34433031245004	152.0403819254394	102.72707139319965	92.93736021921225	97.60110828929082	81.60633918042754	74.46875849409277	43.528943700534796	52.12813094586494	34.83106931382793	17.41870169358553	9.449790663512326	16.373579591970397	19.858335598424738	11.716873469483405	42.149808850616864	13.387203439975798	20.65454245024837
3R_5160	36.67954730102721	36.89507882897128	46.73746527146678	36.25833063473154	38.542180562407495	86.29852674031766	48.13072304378693	47.957810471567065	64.41870440028065	106.36370945313725	62.05533474198943	65.0415176267391	91.78416952536112	59.4044617842611	99.59755946140295	44.304165295192135	43.70137008650929	91.04701026909112	78.37339726402594	36.42805251468051	69.77933680322715	0.0	0.0	0.0	51.07038418207205	116.36410900550622	106.98937833227335	162.95095199960892	243.62464750558811	146.0305607889934	149.04529039239154	222.8350656644166	198.21692860666712	112.04313100327973	97.27829234906231	96.47240340367946	78.80829252377251	86.29852674031766	90.79875666235878	85.57937235081502	31.3943579853792	28.26006037963758	49.27923641275632	11.384767181511137	34.51941069612707	27.15632538709079	53.28603901337346	23.270750528246033	21.276114768682092
3R_5161	56.15516796010737	32.27722260954889	21.201038850903693	23.129291350894015	0.0	29.360039225012407	85.96762704787169	25.538022284478245	38.35334830209727	76.63026090688082	73.89250962186036	33.192133995317256	81.96913276657534	46.1949241017397	54.215307963279976	74.47802871553596	29.73570901824583	20.65036251711399	50.520870171467834	10.622883390484446	42.73193827798835	0.0	0.0	0.0	83.39953171162944	62.74450750267448	36.39937393076839	86.77304077320565	162.91134578919187	149.04529039239154	10.141483841066723	218.79859991927484	143.8641922025608	128.65073255871297	163.11362637050905	169.76556733275885	96.52230147775644	88.0801176750372	123.56433686109516	71.9320961012804	27.464982147761603	49.44595804016001	33.53105478639041	30.98613370516694	29.360039225012407	18.477969640695882	45.32175271907855	15.834109204684363	21.715349766424268
3R_5162	42.50968689490118	30.542483372672052	12.036953447082542	23.63710426563063	29.77892128835525	66.67700160191497	48.808378306767636	31.4151257547484	37.328963356023124	105.14206324258849	92.89525131461765	67.84176135303609	39.88990386533168	39.3409602341574	46.17135575260464	51.34622244331302	39.39258879089514	74.25393360213258	62.14731399308922	30.155869659093923	56.609434528358506	121.65006143328102	0.0	0.0	23.675167235462556	68.70223763187967	144.66097666825104	106.74225112838877	153.34433031245004	222.8350656644166	218.79859991927484	81.72602754951699	148.0437801192518	202.89399884188106	157.03138211774936	165.78204595863855	146.13553705723214	133.35400320382993	105.23103473676458	99.1820398828485	62.37330422579136	37.430788133317236	50.766285348405845	74.76799929630118	53.341601281531965	26.2273068227716	51.46312229850772	71.91890424357494	24.65791002636855
3R_5163	0.0	57.234432234432234	46.992481203007515	28.7092328892972	0.0	26.030820491461892	10.888501742160278	45.284385943726605	43.71988185916368	62.2791919557931	28.07726864330638	47.085412939071475	20.764119601328904	66.55471821756225	48.06767929244376	33.01637612255679	17.575928008998876	24.411678547016894	59.72288580984233	56.50994575045208	18.943220852697515	189.96960486322186	0.0	0.0	73.94262052647146	19.86776018818742	43.029259896729776	94.02995281406005	152.0403819254394	198.21692860666712	143.8641922025608	148.0437801192518	55.80357142857143	126.73628713373212	232.64587525150904	222.76273962046048	85.5773619351894	182.21574344023324	146.07069821793746	255.10204081632654	56.81818181818182	80.3717559036708	59.45774536229587	82.41758241758241	46.8554768846314	24.574049803407604	8.036517937508036	42.115902964959574	24.06623026569118
3R_5164	13.191881188641263	22.747538716310896	29.883082439953682	26.080779345848413	0.0	20.69163871571137	34.62064429019024	41.99545609165089	38.61388508971163	49.5051064517305	59.51557299361844	23.39232722310151	24.757786323798832	81.39027614092888	9.552129312905787	41.2411795427253	20.956393935499015	58.21379696094873	23.736562138759194	74.86531729418775	15.057776689156292	0.0	0.0	0.0	73.4703113818737	47.3780512649466	68.40705618784578	84.93575968751794	102.72707139319965	112.04313100327973	128.65073255871297	202.89399884188106	126.73628713373212	90.66726574222994	279.8908425713972	239.28631421068778	181.39890299013416	206.91638715711366	130.62390330347853	188.29391231297345	77.4243499580618	52.27094002896972	55.13942792055826	43.67527433531692	62.074916147134104	97.66833136911468	51.10518149046984	22.31833987260692	34.43401008916496
3R_5165	0.0	22.571325388226796	14.825796886582655	25.87874513964818	55.01760563380281	10.265675686773704	17.176228100309174	38.69370066553165	68.96657420037089	4.465601471862246	77.50907963504295	55.706685730732445	32.754667540124466	24.227936425894814	9.478133944988912	37.20155056062737	97.03892647221916	28.881422506329844	52.99354656366291	44.57122481725798	49.803773133852616	299.6703626011388	0.0	0.0	72.90117516694369	72.08359189404338	135.75428474461228	70.79335756039347	92.93736021921225	97.27829234906231	163.11362637050905	157.0313821177494	232.64587525150904	279.8908425713972	59.512001586986706	237.43268783299933	427.4850380236692	266.90756785611626	244.82271954837407	330.5547571141133	83.22663252240717	86.44337382725156	109.42458301417831	65.00541711809318	45.1689730218043	45.225481328337	31.693310176088033	22.145451324297987	26.57454158915759
3R_5166	25.067242879022977	14.408308406959788	78.07786492529367	27.87680064773295	52.68037761294673	49.14787415785117	24.6698353699653	25.649955625576766	29.349677190238005	38.48306595441638	42.40936059407032	35.56012305580583	23.522401166711102	38.664497330603105	45.377445050182914	46.30752686103716	33.18448983492707	50.69991228915174	56.38033724462526	64.01666140307451	33.38162541810486	286.9399291258375	674.3088334457182	0.0	83.76507247772896	54.016728980965404	16.24840562519803	41.96273257441042	97.60110828929083	96.47240340367946	169.76556733275882	165.78204595863855	222.76273962046048	239.28631421068778	237.43268783299933	86.3915565439558	86.1736528365135	314.54639461024755	275.7909339246291	288.9895000481649	73.5609636486238	71.73498228145937	67.35604329646462	93.36583847709943	58.97744898942142	30.93159786448248	48.55509151724343	31.80702044555274	36.35088050920314
3R_5167	0.0	0.0	134.52160753321002	73.37823102695769	0.0	0.0	0.0	54.01332508729904	52.147249927862966	81.03711297181327	0.0	0.0	0.0	18.319312952487028	0.0	33.75476153104847	62.891499584916104	21.83792330084578	0.0	168.50676049123092	67.78404905757577	0.0	0.0	0.0	132.29350637323967	71.09230482674094	76.9852573232226	45.881591846535244	81.60633918042753	78.80829252377251	96.52230147775643	146.13553705723214	85.5773619351894	181.39890299013416	427.4850380236692	86.1736528365135	102.0731047576274	372.58171182667496	718.6865024141332	130.40359913933625	116.17775196049956	78.43424334485445	141.8374330261371	49.15212582944212	18.629085591333748	87.93270217193773	86.27060789146007	50.234090863423546	34.446233734919005
3R_5168	54.19055566995784	31.147990331663802	61.37793463249962	0.0	0.0	0.0	0.0	24.64456377889883	0.0	18.48732970858422	30.56029240087769	19.21853589349856	67.80120686148213	0.0	117.71676561414799	15.40122501343757	86.08617800325979	19.927900854707666	97.50675234259971	30.753711973035145	82.47388670562184	0.0	0.0	0.0	0.0	25.949727592734597	35.12592644631002	27.912416419758085	74.46875849409277	86.29852674031767	88.08011767503723	133.35400320382993	182.21574344023324	206.9163871571137	266.9075678561163	314.54639461024755	372.58171182667496	0.0	476.9655452014285	267.7455821978937	106.01643254704479	95.43214059062952	226.50569661826992	67.27965911639382	118.99803653239721	26.74726509214433	26.24169122451604	0.0	15.716721806165669
3R_5169	0.0	0.0	43.05241631686579	9.393614033307879	0.0	29.810346575089284	0.0	25.92970974282914	22.252337051698856	25.93519055232879	21.435951520452043	26.96097264404911	23.7789508726875	46.90343520759461	0.0	43.21161701111727	80.51140846657972	55.91222898294258	51.295730143422865	0.0	86.77467220867574	0.0	2044.989775051125	0.0	0.0	27.302934246343455	24.638431024712347	48.946619795383555	43.528943700534796	90.79875666235878	123.56433686109516	105.23103473676458	146.0706982179375	130.62390330347853	244.8227195483741	275.7909339246291	718.6865024141333	476.96554520142854	83.639663601273	83.46897041025001	130.13571295779883	83.67388604955502	113.48444922592257	173.0375963504798	71.54483178021428	75.04549633215137	36.81349730065031	32.15392728067806	44.09681455635849
3R_5170	18.966694484485245	54.508983080411646	21.482277121374867	23.436108481058934	106.29251700680273	59.49901826619861	0.0	43.12798661307295	38.8621172081455	25.882261592017915	32.088307020921576	33.63243781362248	47.4608448030375	17.552892716719715	96.13535858488753	32.342572528218895	30.130162301140928	55.79812239318148	42.65920414988738	53.8189959528115	43.298790520451455	0.0	0.0	0.0	63.37938902268982	54.49442794474265	61.47037128104253	58.61607448149197	52.12813094586493	85.57937235081502	71.9320961012804	99.1820398828485	255.1020408163265	188.29391231297345	330.5547571141133	288.9895000481649	130.40359913933625	267.7455821978938	83.46897041025001	41.64931278633903	120.59369202226345	183.7068706369618	113.25284830913496	94.19152276295132	107.0982328791575	84.25388504025464	55.107551571483675	48.13246053138236	77.01193685021178
3R_5171	0.0	9.712509712509712	0.0	16.703553681045644	23.674242424242426	13.252054068380598	44.345898004434595	7.684623069238453	9.892175289346127	5.764685536403989	19.05850962454736	17.978066758554565	10.570824524312895	15.638031693077567	0.0	14.407145944388418	26.843235504652828	37.28329087180762	22.80328367284889	0.0	19.287643050019287	0.0	0.0	0.0	18.821757952192733	48.54958125986164	32.85870755750274	30.462596283563258	34.83106931382794	31.3943579853792	27.464982147761607	62.373304225791365	56.81818181818182	77.42434995806182	83.22663252240717	73.5609636486238	116.17775196049956	106.01643254704479	130.13571295779883	120.59369202226345	16.52892561983471	267.8172890938848	232.0653818989002	251.7482517482518	217.3336867214418	216.84737281067555	163.65272890925456	42.88164665523156	102.91595197255576
3R_5172	0.0	8.74284835004966	8.614006374364717	11.276949089085642	21.310692853246046	0.0	39.91856612510479	17.293546186911414	13.356865161555737	36.32412326539338	17.15577789443707	10.788801655433726	19.030944315456935	9.38452529317257	44.05548347588954	17.291719082190134	40.272175470701185	16.780531898113086	13.68445828703425	25.896538150780007	46.29876127664205	0.0	0.0	0.0	0.0	10.925642263880482	0.0	11.751995292934152	17.41870169358553	28.260060379637572	49.44595804016001	37.430788133317236	80.3717559036708	52.27094002896972	86.44337382725155	71.73498228145938	78.43424334485445	95.43214059062952	83.67388604955502	183.70687063696184	267.8172890938848	93.75309720053252	272.4741194998828	321.0373914138235	200.40749524032196	127.62954398714696	147.31424042567923	102.9346673666224	92.64120062996017
3R_5173	20.629700993113808	11.857670015272678	0.0	0.0	57.80614132445431	16.178978329876426	13.535096505238082	9.381892759336626	12.07701755636042	14.0758137403871	11.633940392343005	29.265073524839096	25.811114265802857	12.72795772281563	0.0	5.863063462385223	0.0	7.586315197741099	37.119662656505774	0.0	15.698414617107819	0.0	0.0	0.0	68.93651636208214	29.63625937061476	13.372023053367744	26.56481362923702	9.449790663512326	49.27923641275632	33.53105478639041	50.766285348405845	59.45774536229585	55.13942792055826	109.42458301417831	67.35604329646463	141.8374330261371	226.50569661826995	113.48444922592257	113.25284830913498	232.0653818989002	272.4741194998829	49.27315930874685	59.762656876974305	271.8068359419239	193.46495738679755	139.8586029524151	69.80364235405803	89.7475401695032
3R_5174	14.297969688304262	0.0	24.291497975708506	14.133776191654004	0.0	44.85310607759587	18.76172607879925	19.50712009883608	16.740604335816524	14.633432515487051	8.063215610385422	25.35368389026926	17.88908765652952	17.64290755116443	0.0	4.063553984314682	22.713506965475474	21.031599978968398	6.4316953949060975	8.114248620577735	21.76041780002176	0.0	0.0	0.0	0.0	23.963575365444523	9.267840593141798	25.77604300916891	16.373579591970397	11.384767181511139	30.98613370516694	74.76799929630118	82.41758241758242	43.67527433531692	65.00541711809318	93.36583847709943	49.15212582944212	67.27965911639382	173.0375963504798	94.19152276295134	251.74825174825173	321.0373914138235	59.7626568769743	47.33727810650887	309.48643193541153	176.42907551164433	207.71307900020773	169.32752781809384	132.69749118805723
3R_5175	0.0	6.22959806633276	0.0	26.784123978353072	15.184645286686104	8.499859752314086	7.110858280594468	12.322281889449416	15.862088656385918	3.6974659417168443	12.224116960351076	3.8437071786997126	6.780120686148214	26.74726509214433	31.391137497106126	15.40122501343757	28.695392667753268	11.9567405128246	19.501350468519945	6.150742394607029	20.61847167640546	0.0	0.0	0.0	24.144529151500883	36.32961862982844	28.100741157048017	19.538691493830658	19.858335598424738	34.51941069612707	29.360039225012407	53.341601281531965	46.8554768846314	62.074916147134104	45.1689730218043	58.97744898942142	18.629085591333748	118.99803653239722	71.54483178021428	107.0982328791575	217.3336867214418	200.40749524032196	271.8068359419239	309.48643193541153	71.39882191943832	203.27921470029688	304.4036182043861	155.85749124447622	182.3139729515218
3R_5176	0.0	0.0	9.657170449058425	29.499395262397123	23.891437308868504	13.373632546072166	44.75274110539271	15.510248396628073	4.991464595541624	5.817572559673751	19.233358336699172	36.286006301669765	21.33560913164071	5.260499957916	0.0	29.078643190508732	0.0	6.270889901985991	15.341658740142986	0.0	12.976395935792793	0.0	0.0	0.0	37.98886926130644	32.663326841497124	44.21355145352051	8.783448469703691	11.716873469483405	27.15632538709079	18.477969640695882	26.2273068227716	24.574049803407604	97.66833136911468	45.225481328337	30.931597864482484	87.93270217193775	26.747265092144332	75.04549633215137	84.25388504025464	216.84737281067558	127.62954398714696	193.46495738679755	176.42907551164433	203.2792147002969	159.91919872064642	239.473488633267	173.10022503029253	182.99166646059498
3R_5177	0.0	19.23269250001923	0.0	4.134542990357832	0.0	26.241691224516035	10.976707426840244	7.608537692315301	19.58846591949728	17.122828325952444	14.152358632089625	11.866710731719182	20.932325790718604	5.161066565372133	12.114266608356663	19.019334580050714	8.859153631898621	6.152358229671224	30.103344782638796	9.49462034811076	6.365558762382603	0.0	0.0	0.0	18.635403913062113	16.022964112165557	21.68891587953976	8.617424691248445	42.149808850616864	53.28603901337347	45.32175271907855	51.46312229850772	8.036517937508036	51.10518149046984	31.693310176088033	48.55509151724343	86.27060789146007	26.241691224516035	36.81349730065031	55.107551571483675	163.65272890925456	147.31424042567923	139.8586029524151	207.71307900020773	304.403618204386	239.47348863326698	0.0	155.67594495298584	145.56711735863612
3R_5178	0.0	0.0	0.0	7.222448525609359	0.0	22.92021930065827	0.0	0.0	0.0	29.911104198322583	0.0	0.0	0.0	27.04691016098321	0.0	8.3060065717124	0.0	42.98911945386623	26.293094381691592	16.58572831250166	0.0	0.0	0.0	0.0	0.0	6.99745012917293	37.887398651208606	0.0	13.387203439975798	23.270750528246037	15.834109204684363	71.91890424357496	42.11590296495957	22.31833987260692	22.145451324297987	31.80702044555274	50.23409086342355	0.0	32.15392728067806	48.132460531382364	42.88164665523156	102.9346673666224	69.80364235405804	169.32752781809384	155.85749124447622	173.10022503029253	155.67594495298584	197.7769866698311	67.80925257251351
3R_5179	0.0	0.0	11.349127535820685	9.905072263692835	14.038634321653191	23.57508270924851	0.0	13.670758020747654	2.932989977973245	23.928883358658066	14.126927619273651	3.5536160708733195	31.34206732276061	15.455377234847548	14.510997522247175	2.847773681729966	10.611881062037058	7.369563334948497	4.507387608289988	17.05960626428742	26.687304849083294	0.0	0.0	0.0	11.161150268146637	9.596503034294305	0.0	7.74174568623479	20.65454245024837	21.276114768682096	21.71534976642427	24.657910026368555	24.066230265691182	34.43401008916496	26.574541589157587	36.35088050920314	34.44623373491901	15.71672180616567	44.09681455635849	77.01193685021178	102.91595197255573	92.64120062996015	89.74754016950318	132.69749118805723	182.3139729515218	182.99166646059496	145.56711735863615	67.80925257251353	124.96276545506062
3R_5180	0.0	17.48569670009932	0.0	12.529943432317381	14.207128568830695	7.952678382552459	13.30618870836826	13.834836949529132	5.936384516246994	0.0	14.296481578697557	10.788801655433726	25.37459242060924	9.38452529317257	14.685161158629844	11.527812721460089	5.369623396093491	0.0	13.68445828703425	23.01914502291556	19.291150531934186	0.0	0.0	0.0	22.590216854786693	4.855841006169102	13.145873181761413	13.057772547704616	13.934961354868422	16.148605931221475	5.493995337795557	15.596161722215516	9.742031018626761	23.23152890176432	15.367710902622498	18.3935852003742	69.7193274176484	15.905356765104917	22.313036279881338	22.267499471146884	89.27242969796161	102.68196360058325	66.60478476663802	159.4695539049058	133.60499682688132	195.19812609798947	166.9561391491031	446.0502252553637	311.7449925960565
3R_5181	15.567303680733282	8.94787326948131	8.816009873931058	11.541400156501386	43.62088218872139	12.208760029496364	0.0	7.079635993435762	0.0	15.932547964935647	4.389522735971963	16.562708069020115	38.95446223364886	0.0	22.544305195786016	8.848610016095622	8.24331631912845	11.44936347263774	14.005366856579442	0.0	5.9230617964883345	0.0	0.0	0.0	17.339978012907878	7.454569986857593	20.181227422251823	12.027586472332942	7.1308721841077105	20.65912525958191	25.302747372309685	19.154281029695838	52.34505862646566	11.888160937167504	41.286243423691225	45.17982133639652	0.0	24.41752005899273	119.89052282544282	8.546132020647455	114.20740063956144	89.0979721301543	139.4318986720506	83.75209380234504	97.67008023597091	122.93885328784597	150.76884572879396	131.68568207915888	302.500823976125
3R_5182	0.0	29.780517585395636	7.335411699981662	6.402058902142929	0.0	10.158368972277811	8.498342823149486	14.726629575195643	15.165704276349462	13.256768132496978	10.956982885192735	4.593698823324046	16.20614212786646	15.983121823354537	28.137178122406105	7.362536835692106	20.57669620565722	9.526508701274885	11.653246011676552	0.0	4.928317620213988	0.0	0.0	0.0	0.0	6.202617814848757	33.58381260232568	10.00762247244985	23.733132788361274	24.06536152189346	35.08882736647824	23.906144476784146	18.66600298656048	4.945806327170035	9.814987485890954	46.99016260945771	44.528058242700176	0.0	14.250799826140243	21.3325748417834	31.675641431738992	108.35039376814157	131.48379462231281	53.60493165371214	150.34386078971158	115.07847712815266	68.99644668299582	153.39776039269825	311.80442724719893
3R_5183	0.0	0.0	0.0	0.0	0.0	0.0	0.0	7.454219908432362	0.0	44.73477312200626	18.487090464728478	0.0	0.0	20.22555539375111	0.0	0.0	34.71788248691136	12.055149899761428	0.0	0.0	0.0	375.24860219895675	0.0	0.0	73.02974866811996	7.84899167928392	21.249017232952976	25.32793341792863	15.016334017327345	0.0	17.761011383032194	30.2516025786466	31.49407911312673	25.03432832271252	12.420200213627442	35.677716055329	112.69446839201898	0.0	72.1336781323148	53.98984990821726	96.20009620009618	14.432638546113722	0.0	67.8334011667345	82.2702474791882	64.72177726000355	126.99682666679365	138.6531784854636	237.6911631179376
3R_5184	0.0	0.0	0.0	0.0	0.0	0.0	0.0	0.0	0.0	0.0	0.0	0.0	0.0	0.0	0.0	0.0	0.0	0.0	0.0	0.0	0.0	0.0	0.0	0.0	0.0	0.0	0.0	0.0	0.0	0.0	0.0	0.0	0.0	0.0	0.0	0.0	0.0	0.0	0.0	0.0	303.030303030303	272.7768685215494	0.0	0.0	0.0	0.0	0.0	1048.2180293501049	0.0
3R_5185	0.0	28.953280985801314	0.0	0.0	70.57362240289069	19.75238411276241	0.0	0.0	0.0	0.0	7.1017481663286235	0.0	0.0	7.769573108575122	0.0	0.0	0.0	0.0	22.65908946714885	14.293391879066471	19.165679634165507	0.0	0.0	0.0	0.0	12.060645751094807	16.325464459463873	38.918531837304975	11.53693954989784	6.684822644970406	13.645655086963759	15.494723271989724	36.29500580720093	0.0	19.084697889232416	27.41092818885033	0.0	0.0	55.41977710165649	13.826668878933688	49.273220004927325	77.61943413214819	120.31196893544961	41.692724619553886	63.207629160839716	87.01921881604137	109.76707426840245	63.91573349695762	80.35120782474671
3R_5186	0.0	0.0	7.9805275128686	6.965090617570207	0.0	33.155252786698995	18.491466188354075	0.0	0.0	9.615093388998314	15.894132363155494	4.99769356442002	8.815698996773454	8.69438203810226	20.40780925228848	12.015057269770477	7.462107418528711	0.0	19.017143320798922	0.0	21.446962198656777	0.0	0.0	0.0	31.393379450207743	10.122164402169787	0.0	3.629248988619038	9.682632359163692	11.220771293377165	15.26989151505573	4.33476337176968	27.07678977580418	26.903836540898403	42.7126824632404	25.561365938048453	24.22204836174176	0.0	93.02455383098368	23.2086769506893	103.38410641670689	55.83756975043089	50.48724397708216	64.15116346882837	66.31050557339799	104.33258445722711	81.88840112214406	190.72958835786594	130.7860034453938
3R_5187	0.0	26.25002625002625	25.863183757920602	0.0	0.0	0.0	14.98172229879547	15.576938653861731	0.0	0.0	0.0	0.0	14.28489800582824	21.132475260915626	16.53433685735166	6.489705380355142	0.0	0.0	10.271749402184184	12.95887371836739	0.0	0.0	0.0	0.0	0.0	5.467295186921355	14.80121962049673	5.880810093351979	15.689670862084656	36.36412121858595	49.48645432029117	35.12010373073838	76.78132678132678	26.156874985831696	8.651417102121327	8.28389230277295	39.249240527195795	71.63272469394919	0.0	12.535726821441108	55.84096493187402	50.26600771281622	109.0789104107639	56.700056700056706	114.6123595103187	101.435881252395	99.51855136373588	115.89634231143667	112.5850182453956
3R_5188	11.588130046630635	0.0	19.687623047644045	5.727527758463282	16.235453034081463	9.08806700450041	0.0	2.6350016758610657	0.0	3.9533379613743067	0.0	16.43879753483792	0.0	7.14955729941202	16.781733418808297	3.293404102000677	12.272468435211184	4.261390270052824	10.425441413189434	13.15277207824321	8.818124420208319	0.0	0.0	0.0	0.0	8.323650153654581	0.0	5.968802264324826	10.616286019731428	6.151370463825636	0.0	17.822795783554266	5.566441040256501	22.123541394915836	4.390432369779776	25.223522448094194	19.91825547951208	72.70453603600328	50.997251248157724	57.25482212835259	45.34119247336205	45.91630579851517	76.11382199329644	62.34413965087282	58.16362882880263	91.51433343247386	95.39607327316274	58.81522608572907	120.99132223349982
3R_5189	0.0	0.0	0.0	16.089237346015942	0.0	0.0	0.0	7.402001205045796	19.0567299794759	0.0	0.0	0.0	0.0	0.0	23.570840984035467	0.0	0.0	35.91210154027004	0.0	0.0	0.0	0.0	0.0	0.0	0.0	7.7940074993940165	0.0	0.0	22.366711176421905	8.639928392273484	52.90977296416421	0.0	0.0	0.0	12.333193557139687	35.427784594345965	0.0	0.0	0.0	35.741091532935414	31.842063365706096	0.0	0.0	53.8865687727334	20.423480875963094	32.134192387409826	78.81698852897549	55.072751104208656	28.32312913930731
3R_5190	9.252046089992803	0.0	0.0	2.286449607908189	0.0	7.255977837341294	12.140489747356408	4.207608450055898	0.0	9.469120094640699	5.217610897710824	6.562426890462922	0.0	14.27064448513798	0.0	7.888432323955828	14.697640146898014	0.0	12.485620726796308	0.0	10.560680614744259	0.0	0.0	0.0	10.305591711006473	4.430441296320541	17.991328179817327	11.91383627672601	10.59514856623271	12.27824567443544	15.038068871347818	17.075817483417246	8.888572850743085	28.261750440971625	14.021410694129937	13.425760745559344	0.0	29.023911349365175	30.537428198871947	20.316737944555623	45.2509163310557	52.95319996187369	49.72076267230316	42.11816058505954	43.53586702404776	95.89873094012722	62.72404243908711	39.13208173283119	83.1836251692183
3R_5191	0.0	22.30430205378013	21.975607076145476	0.0	0.0	0.0	25.459544783339272	8.823679933363568	0.0	0.0	10.94173308298648	13.76191609910231	48.55075981939117	0.0	0.0	0.0	0.0	0.0	17.45554073774097	44.04393823278102	0.0	0.0	0.0	0.0	43.223243731549076	9.290977624538586	0.0	0.0	8.887537983115454	0.0	0.0	11.936436090530703	37.28004771846108	0.0	14.701990649533945	0.0	66.69912690842877	60.865384030140525	0.0	21.302884410549186	18.97893338394382	34.168292507918494	46.34145776323685	0.0	48.692307224112426	38.30610407768478	18.791023152419623	32.825199248959436	78.78047819750265
3R_5192	0.0	0.0	0.0	46.39876022512679	0.0	0.0	0.0	0.0	0.0	0.0	0.0	0.0	0.0	0.0	0.0	0.0	0.0	0.0	0.0	0.0	0.0	0.0	0.0	0.0	0.0	0.0	0.0	0.0	0.0	0.0	0.0	0.0	0.0	0.0	71.13387395077537	0.0	0.0	0.0	0.0	0.0	0.0	0.0	0.0	0.0	58.89801808169155	0.0	0.0	0.0	0.0
3R_5193	0.0	0.0	0.0	0.0	0.0	0.0	0.0	0.0	0.0	0.0	0.0	0.0	0.0	0.0	0.0	0.0	0.0	0.0	0.0	0.0	0.0	0.0	0.0	0.0	0.0	0.0	0.0	0.0	0.0	0.0	0.0	0.0	0.0	0.0	0.0	0.0	0.0	0.0	0.0	0.0	0.0	0.0	0.0	178.89087656529517	0.0	0.0	0.0	0.0	0.0
3R_5194	42.19605129351995	36.38056986524637	11.948145050480914	10.427871197020547	0.0	0.0	0.0	0.0	0.0	14.395355482507124	0.0	7.482358469318964	13.19853232320566	6.508450572222974	0.0	5.996163654493855	0.0	0.0	9.490583443107749	0.0	8.027395896716314	0.0	0.0	0.0	23.500492335314426	10.103015396490312	13.675587708381768	10.867149639020457	0.0	0.0	45.72301227777187	6.489844367042234	0.0	8.05588204255278	7.993477322504836	22.961708289865545	0.0	0.0	69.63642820832433	0.0	30.956557630791455	37.154624543230334	50.39173273232793	43.65668383829564	6.618506004639572	20.82704183111352	40.866742746919414	53.541216028098425	36.71397670498178
3R_5195	11.509201606684544	0.0	0.0	8.532775100224553	0.0	0.0	0.0	0.0	10.106556797164775	0.0	0.0	4.081707623201243	0.0	10.6512909364615	0.0	9.812916742307898	12.188878866921822	4.232365320845035	15.531648322064258	19.594779950621152	4.379031445824813	0.0	0.0	0.0	12.81977321821177	2.7556521870922497	0.0	5.928147883577104	10.543976950866385	6.109472584505461	0.0	3.540280425612513	11.057054400707653	52.734851364624134	26.16317097632233	4.175286894400732	0.0	18.052333715441065	25.32495077462693	12.636633600808745	33.77427526034337	30.402375438934293	20.616927184449338	57.15646582519647	36.10466743088213	17.0420654983384	33.43987649538948	29.20731351130323	60.0836163661095
3R_5196	0.0	0.0	20.012007204322593	0.0	0.0	0.0	0.0	24.105756776128228	10.34352929494367	0.0	19.928099417302374	37.59671755591258	0.0	0.0	0.0	10.04300414374351	0.0	12.99480987293675	15.895825120490354	20.054226628804287	0.0	0.0	0.0	0.0	0.0	8.4607952132205	0.0	9.100721323172074	8.093404361050005	0.0	0.0	10.869872409437658	33.94894079304726	0.0	13.388314678948214	0.0	0.0	0.0	0.0	0.0	0.0	0.0	63.301021678489896	29.248318221702252	0.0	69.76663062057418	85.55988678715781	29.89214912595356	81.98989474547261
3R_5197	0.0	0.0	0.0	0.0	0.0	0.0	0.0	0.0	0.0	0.0	0.0	0.0	0.0	0.0	0.0	0.0	0.0	0.0	0.0	0.0	0.0	0.0	0.0	0.0	0.0	0.0	0.0	0.0	0.0	0.0	0.0	0.0	0.0	0.0	0.0	0.0	0.0	0.0	0.0	0.0	0.0	0.0	0.0	0.0	0.0	0.0	0.0	0.0	0.0
3R_5198	0.0	0.0	12.457178449081283	0.0	0.0	0.0	0.0	5.001825666368224	6.438693975314047	15.008648733832871	0.0	15.602267009396465	0.0	0.0	0.0	12.503243028660558	0.0	0.0	0.0	0.0	0.0	0.0	0.0	0.0	0.0	10.533439721074517	14.258216297141228	5.665064397619539	15.114073469511133	0.0	11.917743732756515	13.532669555891617	0.0	0.0	25.00208350695891	23.93995858387165	0.0	0.0	24.20106242664053	0.0	0.0	48.421929323351954	0.0	36.413290851160674	41.40286714855004	43.4286955105586	95.86757492317278	37.21484127870195	12.759374152697811
3R_5199	13.871164622981745	15.945911468299528	7.855459544383346	6.85593621236948	19.43407960199005	21.757103694356207	0.0	3.1541363343889177	0.0	0.0	11.733783910635502	14.758114503291061	0.0	17.116253594413255	0.0	0.0	0.0	5.100947756093082	0.0	7.87203224384407	10.555426544786675	0.0	0.0	0.0	15.450696826426872	3.321177822502973	0.0	17.861863492494447	3.1769632044121665	14.726564513397491	0.0	0.0	13.326226012793176	42.3715348029194	5.255413075467732	20.128621893902032	23.84244909637118	43.514207388712414	30.522235448524253	15.229972586049344	20.3527815468114	12.213889635293256	41.413354978713535	45.924225028702644	26.10852443322745	68.46501437765302	33.58544809704851	46.93513564254201	44.253127891539606
3R_5200	0.0	15.711412770236299	0.0	0.0	0.0	0.0	53.80200860832138	0.0	0.0	0.0	30.829942039708964	9.69405560510295	17.09986320109439	8.432271991365354	0.0	0.0	0.0	10.051867637006955	0.0	0.0	0.0	312.8911138923654	0.0	0.0	0.0	6.544673944344092	0.0	7.0396756117478105	0.0	7.254998694100235	14.809549197322434	0.0	0.0	10.437105999248528	20.712510356255176	0.0	46.983649689907914	0.0	0.0	45.01800720288115	13.368983957219251	24.068547222489652	32.64346804204479	22.624434389140273	34.29943405933802	40.4749055585537	26.473235558850003	23.122456529781722	0.0
3R_5201	13.098915147847457	37.64538648259578	0.0	9.711368419212583	18.352125910265446	10.272910130527595	0.0	5.9570721466964764	3.8341764687388094	8.9374969556651	0.0	9.290990572896416	0.0	0.0	0.0	3.7227767298161285	6.936236564509774	0.0	5.892321362493253	0.0	9.96777418605648	0.0	0.0	0.0	14.590510040459485	6.272555718328376	42.453110539409224	16.86743980263746	12.000368411310227	6.953346176163722	7.0968946118247045	16.117132874881488	6.2921574549481525	15.004718984120506	4.9628284151703745	9.504000471398424	45.03013641879828	0.0	14.411485377386363	14.382074182738636	32.03280158882696	40.36866976006016	31.286199110064068	32.52561392096276	24.65498431326623	71.11869710546902	44.4019031924334	22.161057702962047	53.18653848710891
3R_5202	29.02007899265502	0.0	16.434528945314106	3.5858526637685806	0.0	0.0	0.0	6.5988176238581575	4.247225924387487	4.950159320877742	4.091405266784172	5.14594676929743	0.0	13.42844251552328	0.0	16.495301107288324	7.683465796283661	0.0	6.5270913453379595	16.469200947308437	0.0	0.0	0.0	0.0	0.0	3.4741438580437025	18.81060541933542	0.0	6.646574073243253	15.4048371959037	15.722862535798992	0.0	20.910003345600536	5.5403841369937545	16.492397004980706	15.791775958916116	24.940579070364855	0.0	15.964010734200818	15.93143112045755	28.386913632815272	12.776434122789198	34.656609318642396	30.024620188554614	18.207349851951488	21.485508024837245	28.10585508199532	12.274215800352517	67.3328409619338
3R_5203	15.050494408741327	0.0	8.523332623055614	7.43882957455474	0.0	0.0	9.874592673052236	13.689207086902508	22.027110968179638	5.134537724732297	4.243797689676538	0.0	18.83061858582054	13.9286112246035	0.0	4.2774252466470335	0.0	0.0	0.0	17.082628674900494	11.452851473695663	0.0	0.0	0.0	0.0	3.6035451677360184	39.02248670796546	3.876096693108106	0.0	11.98396545422225	8.154245711886036	4.629597479647132	14.459224985540773	11.493493246136032	17.106688715287678	10.919981108432681	0.0	0.0	33.117243320665985	16.524828554903742	7.361059992638939	46.38311124657925	8.986865695785609	18.685767673621925	14.164138761346065	7.428592653121865	36.44089105266802	76.38835841417769	26.190294313432346
3R_5204	0.0	0.0	10.851871947911016	4.73554356936861	0.0	0.0	0.0	8.714521006352886	11.217930740495609	19.611816773333157	5.403185718299509	6.795832795329904	11.987532965715657	17.733850373593114	0.0	16.33800055549202	0.0	0.0	8.619797951936006	21.749532385053723	0.0	0.0	0.0	0.0	0.0	9.176037695162853	0.0	4.935030325761352	4.388794529806498	15.257935397901523	10.381952014617788	5.894384419963101	27.61413843888071	7.316734102565978	21.78016552925802	13.903274916406561	0.0	0.0	0.0	21.03934357248054	9.37207122774133	8.436397995511836	22.88408068926851	31.720856463124505	18.033723062126175	47.29026766291497	18.558556886616497	16.20955715489853	38.90293717175647
3R_5205	0.0	0.0	0.0	0.0	0.0	0.0	0.0	0.0	0.0	0.0	0.0	0.0	0.0	0.0	0.0	0.0	0.0	0.0	0.0	0.0	0.0	0.0	0.0	0.0	0.0	0.0	0.0	0.0	0.0	0.0	0.0	0.0	0.0	0.0	0.0	0.0	0.0	0.0	0.0	0.0	0.0	0.0	0.0	0.0	0.0	0.0	0.0	0.0	0.0
3R_5206	0.0	0.0	0.0	0.0	0.0	0.0	0.0	0.0	0.0	0.0	0.0	0.0	0.0	0.0	0.0	0.0	0.0	0.0	0.0	0.0	0.0	0.0	0.0	0.0	0.0	0.0	0.0	0.0	0.0	0.0	0.0	0.0	0.0	0.0	0.0	0.0	0.0	0.0	0.0	0.0	0.0	0.0	0.0	0.0	0.0	0.0	0.0	0.0	0.0
3R_5207	0.0	8.168012755168718	8.047642040882021	14.047331077331961	0.0	0.0	27.97046319087044	9.693905247892546	0.0	4.847977133061458	12.020848960436982	10.079446194908266	8.889837138183628	8.76749992986	0.0	8.077400886252425	15.049724289051024	10.451483169976651	25.569431233571642	8.064620188647595	0.0	0.0	0.0	0.0	0.0	20.414579275935704	18.422313105633545	0.0	0.0	11.315135577954495	15.398308033913233	4.371217803795266	34.130624726955006	16.278055228185778	26.91992936210535	15.465798932241242	0.0	44.57877515357388	0.0	23.40385695562629	34.75118154017237	25.025400781793522	76.36774633689376	52.9287226534933	22.28938757678694	14.027999887776001	34.407110435814225	60.104244802184915	20.607169646463397
3R_5208	0.0	0.0	11.995801469485679	5.234731922834816	0.0	0.0	6.948787436592315	24.082864319550712	6.200223828080193	10.839579641101519	14.931880759973003	0.0	0.0	0.0	0.0	6.020079976762491	0.0	7.789481473692	0.0	6.010554533761284	20.14853500002015	0.0	0.0	0.0	0.0	0.0	0.0	5.455247197707704	9.702861980426903	14.055268125322392	5.738172908364247	9.773594679255057	0.0	12.132020648699145	12.03804020705429	11.526646725567831	0.0	33.22452302044138	0.0	17.44287458573173	31.08003108003108	41.96567208023836	12.64818134962419	13.149243918474687	19.934713812264835	20.91011265323192	30.772308000030772	26.877385367951405	24.573609479269855
3R_5209	0.0	0.0	0.0	5.608641345894446	0.0	0.0	0.0	0.0	6.643096958657351	0.0	0.0	8.048788536593413	28.395377232586537	0.0	0.0	0.0	0.0	16.691746015054285	0.0	12.879759715202754	0.0	0.0	0.0	0.0	0.0	10.86783463285466	0.0	0.0	0.0	6.023686339423883	0.0	0.0	21.80359323216466	17.331458069570203	8.598600147895922	0.0	0.0	35.5977032361872	0.0	12.45919613266552	11.1000111000111	29.975480057313117	13.551622874597347	56.35390250774866	21.358621941712318	33.605538192694155	10.990110000010992	38.39626481135915	26.328867299217702
3R_5210	0.0	17.259710313022108	0.0	0.0	0.0	0.0	0.0	0.0	0.0	0.0	0.0	0.0	37.56997407671789	0.0	0.0	0.0	31.80135600982026	11.042439407374363	0.0	0.0	0.0	0.0	0.0	0.0	33.44738892958322	0.0	0.0	15.466815560544465	0.0	0.0	32.537943309141376	18.473514983406165	0.0	22.9312829708853	11.37682313590753	65.36111471202437	0.0	0.0	0.0	0.0	0.0	26.440407288033864	35.860352614847265	37.28097427612775	65.93913817546404	14.82118243393458	29.082068142193865	101.60433240873392	26.126828333674432
3R_5211	0.0	0.0	0.0	0.0	0.0	0.0	0.0	22.481610042984837	0.0	33.729543032151	0.0	0.0	0.0	0.0	0.0	0.0	52.35382811191155	0.0	0.0	0.0	0.0	0.0	0.0	0.0	0.0	0.0	64.0861317610869	0.0	0.0	0.0	0.0	0.0	47.492401215805465	113.25370339610105	37.45879532514235	0.0	0.0	0.0	0.0	0.0	0.0	0.0	0.0	0.0	62.030891383909186	0.0	0.0	83.6344172353807	28.67465733784481
3R_5212	0.0	0.0	0.0	0.0	0.0	0.0	0.0	0.0	0.0	0.0	0.0	0.0	0.0	0.0	0.0	0.0	0.0	0.0	0.0	0.0	0.0	0.0	0.0	0.0	0.0	0.0	0.0	0.0	0.0	0.0	0.0	0.0	0.0	0.0	0.0	0.0	0.0	0.0	0.0	0.0	0.0	0.0	0.0	0.0	0.0	0.0	0.0	0.0	0.0
3R_5213	0.0	0.0	0.0	0.0	0.0	0.0	0.0	0.0	0.0	0.0	0.0	0.0	0.0	0.0	0.0	0.0	0.0	0.0	0.0	0.0	0.0	0.0	0.0	0.0	0.0	0.0	0.0	0.0	0.0	0.0	0.0	0.0	0.0	0.0	0.0	0.0	0.0	0.0	0.0	0.0	0.0	0.0	0.0	0.0	0.0	0.0	0.0	0.0	0.0
3R_5214	0.0	0.0	0.0	0.0	0.0	0.0	0.0	0.0	0.0	0.0	0.0	0.0	0.0	0.0	0.0	0.0	0.0	0.0	0.0	0.0	0.0	0.0	0.0	0.0	0.0	0.0	0.0	0.0	0.0	0.0	0.0	0.0	0.0	0.0	0.0	0.0	0.0	0.0	0.0	0.0	0.0	0.0	0.0	0.0	0.0	0.0	0.0	0.0	0.0
3R_5215	0.0	35.49422154073317	0.0	3.815180450404943	0.0	0.0	0.0	3.5104175150175663	4.518850838156453	15.800217832336513	4.353064905938973	0.0	0.0	4.762412752598372	0.0	4.387558288711865	0.0	5.677134545817883	0.0	0.0	0.0	0.0	0.0	0.0	0.0	3.6963274768720793	0.0	11.927689574722205	17.679114177376675	0.0	16.728394442158233	9.497596158412305	0.0	5.894711029475913	11.698095550044453	0.0	53.07123220786941	0.0	16.984964909062498	0.0	7.550588945937783	13.59353165389781	0.0	12.77791975466394	9.685886694497448	0.0	37.3791531977118	39.17758415345076	26.864629133794807
3R_5216	0.0	7.730651724863012	0.0	0.0	18.843463579353593	10.547944627509882	8.824256115209486	6.116559606485021	0.0	18.353557424151628	3.7923951857818547	4.769868170383507	16.827651196446	8.298039007421766	19.477496674217445	3.8224458607880507	0.0	14.83777856692778	0.0	7.632795373915379	15.351959012316366	0.0	0.0	0.0	0.0	3.220244777246008	8.717939776472024	6.927611311126643	0.0	0.0	7.286898302589909	12.411475153467892	6.4606160843498035	0.0	15.28709157986996	0.0	0.0	0.0	0.0	0.0	13.156163662675963	17.764050772025648	24.092863533202376	11.132138483802738	25.315067106023722	13.276862411874825	26.05180923302171	0.0	11.702248001841156
3R_5217	0.0	0.0	0.0	3.495797003262977	0.0	0.0	0.0	6.433093893578614	4.140560433135746	9.651680502350667	0.0	5.016710663219183	0.0	0.0	0.0	8.04051777718278	0.0	5.201879751266918	31.8158447997638	32.11118175571097	10.764285821928572	0.0	0.0	0.0	0.0	3.3868936698279932	18.338192954466265	7.286117832554811	0.0	3.7544894307368035	0.0	4.351257905147799	13.589910850184822	10.802484139252662	10.718802924089436	0.0	0.0	0.0	0.0	23.296990028888267	20.755500207555002	0.0	25.339678388801886	40.97880810209577	4.437521910264431	13.96394509376789	20.550000205499998	0.0	45.128760559104315
3R_5218	0.0	0.0	7.655502392344498	0.0	0.0	0.0	8.869179600886918	3.0738492276953813	3.9568701157384507	0.0	0.0	0.0	0.0	4.170141784820684	0.0	0.0	0.0	0.0	0.0	7.671653241273495	0.0	0.0	0.0	0.0	15.057406361754186	9.709916251972327	0.0	3.4814395752643716	9.288285150354115	7.175853253800959	0.0	0.0	6.493506493506493	15.484869991612364	5.121638924455826	19.616256972966347	0.0	0.0	0.0	7.421150278293135	6.6115702479338845	11.902990626394882	0.0	5.594405594405593	16.962629207527165	6.6722268557130935	13.092218312740362	45.740423098913666	15.682430776770397
3R_5219	11.602597125340536	0.0	13.14146790196465	8.602017345107775	0.0	9.099412905879314	0.0	5.276582631811673	0.0	3.9582734644471835	0.0	4.114830094550566	0.0	0.0	0.0	3.2975157176086682	6.143894934481504	4.26671035778073	0.0	0.0	0.0	0.0	0.0	0.0	0.0	0.0	0.0	0.0	5.3147699050091175	9.238575116082696	18.858601974118457	10.70702787895919	0.0	8.860464518712858	8.791827117511561	25.255012488603676	0.0	0.0	0.0	6.369589034115519	0.0	20.432724233823922	13.856153725711895	14.405070584845864	10.919295487055177	11.453572942079282	22.474157528112364	19.629551111425183	23.55546133371022
3R_5220	0.0	15.262515262515263	0.0	0.0	0.0	0.0	0.0	12.075836251660427	15.544846883258199	9.05879155720627	14.974543276430069	9.417082587814296	33.222591362126245	8.1913499344692	0.0	0.0	0.0	0.0	11.944577161968466	15.069318866787222	30.309153364316025	0.0	0.0	0.0	29.577048210588583	0.0	0.0	0.0	6.081615277017576	7.047713017125943	0.0	16.335865392469167	51.02040816326531	0.0	0.0	0.0	91.28251939753537	0.0	29.214139643587497	0.0	38.961038961038966	11.690437222352116	31.71079752655779	32.96703296703297	8.329862557267806	39.31847968545216	0.0	0.0	23.103581055063536
3R_5221	0.0	0.0	9.137426900584794	11.962180370540498	67.81684027777777	0.0	0.0	0.0	14.16848023213638	0.0	4.549557419054274	11.44437120046876	0.0	9.954765545361875	35.04934948407357	4.585607794799554	17.087707786526682	11.866788182577656	0.0	9.156704172526958	0.0	0.0	0.0	0.0	0.0	11.589526776442664	0.0	0.0	0.0	0.0	17.483495580172317	4.963153548059209	7.750496031746032	12.321583471335067	0.0	11.706750580654829	0.0	50.615484288953674	0.0	0.0	0.0	14.207128568830695	0.0	13.354700854700855	0.0	7.9638124362894995	7.813281328132812	27.297344514325644	28.07726864330638
3R_5222	0.0	0.0	0.0	14.047331077331961	0.0	0.0	0.0	4.308402332396687	0.0	0.0	5.342599537971992	0.0	11.85311618424484	5.844999953240001	13.719623039637364	10.769867848336567	0.0	0.0	0.0	0.0	7.209108853218218	0.0	0.0	0.0	0.0	13.609719517290467	0.0	0.0	8.67916553295067	5.0289491457575535	10.26553868927549	23.31316162024142	0.0	0.0	0.0	20.621065242988326	0.0	0.0	20.84597120337538	10.401714202500573	9.266981744045966	33.367201042391365	22.627480396116674	39.20646122480985	23.77534674857274	9.351999925184002	0.0	32.05559722783195	10.990490478113813
3R_5223	0.0	0.0	0.0	0.0	0.0	0.0	0.0	0.0	0.0	0.0	0.0	0.0	0.0	0.0	0.0	0.0	0.0	0.0	0.0	0.0	0.0	0.0	0.0	0.0	0.0	0.0	0.0	0.0	0.0	0.0	0.0	0.0	0.0	0.0	0.0	0.0	0.0	0.0	0.0	0.0	0.0	0.0	0.0	0.0	0.0	0.0	0.0	0.0	0.0
3R_5224	0.0	0.0	0.0	0.0	0.0	0.0	0.0	0.0	0.0	0.0	0.0	0.0	0.0	0.0	0.0	0.0	0.0	0.0	0.0	0.0	0.0	0.0	0.0	0.0	0.0	0.0	0.0	0.0	0.0	0.0	0.0	0.0	0.0	0.0	0.0	0.0	0.0	0.0	0.0	0.0	0.0	0.0	0.0	0.0	0.0	0.0	0.0	0.0	0.0
3R_5225	0.0	0.0	0.0	6.657213423605148	75.4830917874396	0.0	0.0	0.0	0.0	0.0	0.0	9.553562045608704	0.0	16.62013030182157	0.0	0.0	0.0	0.0	0.0	0.0	0.0	0.0	0.0	0.0	0.0	0.0	0.0	13.875302655039162	12.339509257716822	0.0	14.594918049535153	0.0	0.0	20.571687186924635	10.206164523372117	19.545183578136758	0.0	0.0	0.0	0.0	13.175230566534916	35.57959154628905	32.17037430230501	11.148272017837236	25.35175560907593	26.592208482914508	0.0	0.0	0.0
3R_5226	10.633501484436808	0.0	6.021919788028423	7.883542212163991	0.0	8.339393292459187	6.976614388569515	0.0	3.1125265498514705	3.6276625229086887	0.0	0.0	6.65212069607791	0.0	7.699628261947513	12.088375697045963	16.89219625578839	7.820675049387563	0.0	0.0	0.0	0.0	0.0	0.0	0.0	2.545982998943926	13.785117587053017	2.7385465766524666	9.741717835039596	2.8223107047987184	0.0	3.2709112627941694	5.107878391631252	4.0602014184719675	8.057498307925355	7.715204044001351	0.0	0.0	23.398052346122707	11.675150609442861	10.40149781568546	0.0	12.698831961436188	17.602534765006162	26.686058535869396	5.248462200575232	10.298512688797485	26.985017918051895	24.67201638221888
3R_5227	0.0	0.0	0.0	0.0	0.0	0.0	0.0	0.0	0.0	0.0	0.0	0.0	0.0	0.0	0.0	0.0	58.937243622990245	0.0	0.0	0.0	0.0	0.0	0.0	0.0	61.98782559105392	0.0	36.07243344636029	14.332273700564405	0.0	0.0	0.0	34.23684363691143	0.0	0.0	21.084591380619045	0.0	0.0	0.0	0.0	30.55114261273372	0.0	49.0018326685418	0.0	0.0	34.91559155740996	54.93599956051201	0.0	0.0	0.0
3R_5228	0.0	0.0	0.0	0.0	0.0	0.0	0.0	0.0	0.0	0.0	7.269195765257315	0.0	0.0	0.0	0.0	7.326796365615931	40.95361866174495	18.96052702680924	0.0	0.0	9.808787496542402	0.0	0.0	0.0	0.0	6.172508019631045	0.0	0.0	5.904480851473375	0.0	0.0	0.0	12.383594214384784	19.68719023436616	0.0	9.35241100479498	0.0	0.0	85.08972711724513	42.45803730646212	25.217500945656283	22.699878101654594	15.39359103230961	0.0	16.174490402461757	25.448854165341206	0.0	0.0	22.430661218508284
3R_5229	0.0	10.651805267956812	0.0	0.0	51.92755068128946	0.0	0.0	0.0	5.424423139721206	12.644375054924003	5.225413905035418	0.0	0.0	5.716794570417188	0.0	21.067278881790973	0.0	6.814825516614884	16.67239085419327	0.0	7.050982836497578	0.0	0.0	0.0	0.0	0.0	24.024312604355604	4.772661431693431	12.733192504224236	4.918643182440837	20.080744674335502	0.0	0.0	0.0	7.021189951272941	0.0	31.853321823666377	58.134633998878	0.0	10.17356094980365	27.191153811293397	24.476488700836935	0.0	0.0	5.8134633998878	36.58748525067001	0.0	0.0	10.749422890358574
3R_5230	0.0	0.0	6.866481271672331	0.0	0.0	0.0	7.955069765961847	5.514080480210241	0.0	12.409303503022286	0.0	0.0	7.585066521033389	11.221027307492054	0.0	6.891872380442382	0.0	4.458754072514501	0.0	0.0	9.226530704510205	0.0	0.0	0.0	0.0	11.612206867981689	15.718451103828228	3.1226219282377765	2.776993277176975	12.87253519109761	6.5691411964639626	14.918598531935311	5.824247507222067	0.0	0.0	21.993112636846647	0.0	19.017951043990422	13.339789791592464	6.656282865396648	0.0	5.338099188288637	0.0	0.0	22.821541252788506	11.969095794658193	35.228571780857145	10.256536490705527	24.61568757769326
3R_5231	0.0	0.0	0.0	0.0	0.0	0.0	0.0	0.0	0.0	0.0	0.0	0.0	0.0	0.0	0.0	0.0	0.0	0.0	0.0	0.0	0.0	0.0	0.0	0.0	0.0	0.0	0.0	0.0	0.0	0.0	0.0	0.0	0.0	0.0	0.0	0.0	0.0	0.0	0.0	0.0	0.0	0.0	0.0	0.0	0.0	0.0	0.0	0.0	0.0
3R_5232	0.0	0.0	0.0	0.0	0.0	0.0	31.924403013663646	0.0	14.242660756911963	0.0	0.0	17.25643406143981	0.0	0.0	0.0	0.0	0.0	0.0	21.887968621408188	0.0	0.0	0.0	0.0	0.0	0.0	11.650204927104667	0.0	0.0	0.0	0.0	0.0	0.0	0.0	0.0	0.0	17.652063702767492	0.0	0.0	0.0	26.712255582861417	0.0	21.422267161378223	0.0	0.0	0.0	0.0	23.562565680651836	0.0	0.0
3R_5233	0.0	5.576075513445033	5.493901769036369	7.1922921643333275	0.0	0.0	6.364886195834818	4.411839966681784	0.0	6.619158757875144	10.94173308298648	0.0	0.0	2.992664381069123	0.0	8.27132595972195	0.0	0.0	13.09165555330573	0.0	11.073281500532994	0.0	0.0	0.0	0.0	6.968233218403941	0.0	2.498423494774797	2.2218844957788635	2.5748429603278495	5.2559986712835345	2.984109022632676	4.660005964807635	3.7041921082927964	7.350995324766973	3.5193571682970672	0.0	15.216346007535131	0.0	10.651442205274593	0.0	8.542073126979624	11.585364440809213	20.07387184840212	12.173076806028106	0.0	9.395511576209811	8.206299812239859	8.440765521161
3R_5234	0.0	0.0	0.0	3.7713278015497136	0.0	0.0	0.0	6.940135776816337	8.93382004784954	5.206202044371419	0.0	10.82423285955666	9.546721655783404	4.7076723761317245	22.100082433307477	8.674253168487827	0.0	5.61188012575101	6.864699518372682	0.0	11.612702438435258	0.0	0.0	0.0	0.0	0.0	0.0	0.0	3.495181193688262	4.050409779957438	0.0	14.082642579714799	14.661036828524512	23.307822921146137	23.127269363306272	5.536197318930363	0.0	23.936386658815533	16.789735427349136	0.0	22.391401701746528	6.71864208181156	9.112298139815456	12.631047113805735	9.574554663526213	0.0	22.169704655194582	0.0	13.277920146588238
3R_5235	0.0	12.779618042775937	12.591286829513976	0.0	0.0	0.0	0.0	10.111346143734806	6.508010058780347	0.0	6.269246587022158	0.0	13.908979637253811	0.0	0.0	0.0	0.0	0.0	10.001440207389864	25.23570145155755	0.0	0.0	0.0	0.0	0.0	0.0	0.0	0.0	0.0	11.802390220067368	0.0	0.0	0.0	16.979024113610045	25.271244693038618	32.263580547642015	0.0	0.0	24.461600180037376	24.411678547016894	0.0	0.0	13.276051596046921	9.201324990798675	27.899061196590733	0.0	21.533253803849284	0.0	0.0
3R_5236	0.0	0.0	0.0	0.0	0.0	0.0	0.0	2.5263255756611773	13.008240069672134	3.79028935447961	6.265499278841032	0.0	0.0	17.136715344077828	0.0	9.472719987344446	0.0	0.0	4.9977310301123286	12.610308675135748	0.0	0.0	0.0	0.0	12.375333979325767	5.320237037840983	0.0	14.306573269541277	0.0	5.897667796758111	6.0194222678895715	3.4175450611860176	10.673725557168474	16.96887526476748	8.418713115513162	12.091610880676356	19.096761380237524	0.0	12.223489390622381	6.099271746953413	16.30168994185731	14.674188982031946	6.634058059949328	9.195825095406684	3.4852981411162363	16.45124673031471	0.0	18.796497836523095	6.444513543950777
3R_5237	0.0	0.0	5.2526525895577265	2.292154322498778	0.0	7.274081574460409	12.170780390438635	2.1090532375654436	0.0	0.0	2.6153144444862892	0.0	5.802348790790512	5.72249995422	0.0	7.908114041330968	0.0	0.0	8.344514983411104	15.791202405315952	3.52900987275802	0.0	0.0	0.0	10.331304265175653	4.441495291570841	0.0	0.0	6.37295014058728	0.0	0.0	8.559210909227858	8.910749928714	7.083065947593811	7.028197126873014	0.0	0.0	14.548163148920818	0.0	5.091857102122285	4.536381781890764	0.0	16.614938823795253	7.676953784738215	8.72889788935249	13.733999890128002	13.474401332348805	15.691886666917735	13.450188571643775
3R_5238	0.0	0.0	0.0	2.110003335915274	11.9621803705405	0.0	11.203603078750126	1.9414527735788467	0.0	2.912794712928061	7.222448525609357	3.0280008320946283	5.34125263056692	5.267749153999485	0.0	14.559357408201432	0.0	3.1397657295198576	0.0	0.0	3.2485694924240107	0.0	0.0	0.0	0.0	0.0	0.0	2.198888110238177	11.733019827043554	4.532291329341442	4.625858270178804	2.6263449184034027	4.101318984185314	6.520194836462103	6.469686284912045	3.09742229419255	0.0	0.0	0.0	4.687221696211788	0.0	7.517966059390429	20.39279583701466	3.533444047913501	8.035237193505921	0.0	0.0	7.222448525609359	9.905072263692833
3R_5239	0.0	0.0	15.86483163447428	0.0	0.0	0.0	9.189993934604004	3.1850359367604746	0.0	9.557127490647156	0.0	4.967564288975137	0.0	4.320983386683075	0.0	19.90437143786393	14.8342421779041	10.301838723684597	0.0	0.0	10.65883313490139	0.0	0.0	0.0	0.0	0.0	0.0	3.607369567436708	6.416172861962778	7.435416898248922	0.0	4.308630661163684	6.728388416406502	5.3483286205644305	5.306897905898086	20.325812613284644	0.0	0.0	0.0	7.689586761607432	0.0	6.166771707344748	8.363812459905974	0.0	35.15239662449112	0.0	40.697362878714394	0.0	4.0624231948114735
3R_5240	0.0	9.919926354466744	9.773737966085129	4.265067095903019	0.0	0.0	0.0	3.9243664698989322	5.051714400316035	0.0	0.0	0.0	0.0	10.647994343785406	0.0	0.0	9.138829791122907	12.693166189720946	7.763420625234843	9.79435766643552	19.699542576621372	0.0	0.0	0.0	0.0	8.264397924148529	0.0	0.0	3.9527675895193157	9.161372538510975	18.701009199961476	5.308777054191465	8.290224167661494	6.5898162297948	6.538768357592164	0.0	0.0	54.14023946227914	0.0	0.0	8.44095551616443	7.598241462995804	10.305273105195196	7.142346975216056	5.414023946227914	17.03679095005665	16.714763398345404	43.79741069707959	25.02709182690262
3R_5241	0.0	0.0	0.0	24.829606823175954	0.0	13.132666193890683	0.0	3.807696115388423	0.0	0.0	0.0	0.0	0.0	0.0	0.0	4.759117278927104	17.734269702773638	0.0	0.0	9.503174060136086	6.371293500006371	0.0	0.0	0.0	0.0	0.0	0.0	0.0	0.0	4.444503704493838	0.0	5.150948547174962	0.0	0.0	0.0	0.0	0.0	0.0	0.0	0.0	24.57002457002457	0.0	29.996700362960077	20.79002079002079	0.0	33.060583519299115	8.10891900000811	14.165108504731146	9.713217260387072
3R_5242	0.0	14.555532266703928	0.0	6.258143409111106	0.0	0.0	16.61460756296936	23.032930180278743	0.0	0.0	0.0	0.0	0.0	0.0	0.0	28.78812086980428	0.0	0.0	0.0	14.371285022821601	0.0	0.0	0.0	0.0	0.0	0.0	16.414431568234793	0.0	11.599811155074395	0.0	0.0	0.0	0.0	9.66925351429019	0.0	0.0	0.0	0.0	0.0	0.0	24.77086945751796	0.0	0.0	0.0	23.832031839594535	12.499062570307226	0.0	42.84269874727949	29.37785056956308
3R_5243	0.0	0.0	0.0	0.0	0.0	0.0	0.0	0.0	0.0	0.0	0.0	0.0	0.0	0.0	0.0	0.0	0.0	0.0	0.0	0.0	0.0	0.0	0.0	0.0	0.0	0.0	0.0	0.0	0.0	0.0	0.0	0.0	0.0	0.0	0.0	0.0	0.0	0.0	0.0	0.0	0.0	0.0	0.0	0.0	0.0	0.0	0.0	0.0	0.0
3R_5244	0.0	0.0	0.0	0.0	0.0	0.0	0.0	0.0	0.0	0.0	0.0	33.63243781362248	0.0	0.0	0.0	0.0	0.0	34.87382649573841	0.0	0.0	0.0	0.0	0.0	0.0	0.0	0.0	0.0	0.0	0.0	25.170403632592652	0.0	29.171188200837793	0.0	0.0	0.0	0.0	0.0	0.0	0.0	0.0	0.0	0.0	0.0	0.0	0.0	0.0	0.0	0.0	0.0
3R_5245	11.653517614291875	6.698282560351527	0.0	0.0	0.0	0.0	15.291688967046412	7.949610071625987	0.0	0.0	0.0	12.39866673003763	7.290223809870963	0.0	0.0	3.3119875734226243	0.0	0.0	10.484268355332825	6.613494173511634	13.30182279311675	0.0	0.0	0.0	0.0	5.580411639064556	7.553725875287986	3.0012410131589413	10.676189827993237	0.0	0.0	0.0	11.195700850873266	13.349025854838242	13.245617908075412	12.682924767004103	0.0	0.0	0.0	6.397543343356151	11.39925904816187	5.130599407928829	20.87544664757723	14.468290330359297	7.311478106692745	5.751919703200944	16.929592645784954	9.85784980580036	16.899171095657756
3R_5246	0.0	0.0	24.479804161566708	0.0	0.0	0.0	0.0	9.829169042049186	6.326391173419035	7.373434988423707	0.0	0.0	0.0	6.6673778536377215	0.0	0.0	0.0	7.9479883641450355	19.444660496227737	0.0	0.0	0.0	0.0	0.0	48.14868313351629	15.52457540286273	0.0	0.0	0.0	0.0	0.0	0.0	0.0	16.505190882532556	16.377333770062233	7.840800388903699	0.0	0.0	23.7789508726875	0.0	10.570824524312895	0.0	12.905557132901428	8.94454382826476	0.0	0.0	20.932325790718608	0.0	6.268413464552122
3R_5247	0.0	0.0	0.0	0.0	0.0	0.0	0.0	0.0	0.0	0.0	0.0	0.0	0.0	0.0	0.0	0.0	0.0	0.0	0.0	0.0	0.0	0.0	0.0	0.0	0.0	0.0	0.0	0.0	0.0	0.0	0.0	0.0	0.0	0.0	0.0	0.0	0.0	0.0	0.0	0.0	0.0	0.0	0.0	0.0	0.0	0.0	0.0	0.0	0.0
3R_5248	0.0	0.0	0.0	0.0	0.0	0.0	0.0	0.0	0.0	0.0	0.0	0.0	0.0	0.0	0.0	0.0	0.0	0.0	0.0	0.0	0.0	0.0	0.0	0.0	0.0	0.0	0.0	0.0	0.0	0.0	0.0	0.0	0.0	0.0	0.0	0.0	0.0	0.0	0.0	0.0	0.0	0.0	0.0	0.0	0.0	0.0	0.0	0.0	0.0
3R_5249	25.254566025537414	14.515979189892233	0.0	6.241137584629825	0.0	9.903029534795285	8.284729586426298	0.0	11.088375833845861	4.307849245954068	10.681569592562209	8.956464417758161	7.899393326592518	3.8953430394894295	36.573234244250685	7.177473070121041	0.0	4.643525810573865	11.360331539915661	0.0	0.0	0.0	0.0	0.0	0.0	9.070064433737736	24.554740701938186	0.0	2.89207248227738	3.3514939619484783	6.841367835719602	11.652621373704228	12.131211180124224	4.821489184435461	4.784139620330679	13.742707203377408	0.0	19.80605906959057	0.0	13.8642413487134	0.0	16.67793353732299	7.539931477102736	15.677257525083611	15.844847255672455	18.69764658954926	12.229483817947012	0.0	7.324504863471229
3R_5250	0.0	0.0	0.0	0.0	0.0	0.0	0.0	0.0	0.0	0.0	0.0	0.0	0.0	0.0	0.0	0.0	0.0	0.0	0.0	0.0	0.0	0.0	0.0	0.0	0.0	0.0	0.0	0.0	0.0	0.0	0.0	0.0	0.0	0.0	0.0	0.0	0.0	0.0	0.0	0.0	0.0	0.0	0.0	0.0	0.0	0.0	0.0	129.944383803732	0.0
3R_5251	0.0	0.0	0.0	0.0	0.0	0.0	0.0	0.0	0.0	0.0	0.0	0.0	0.0	0.0	0.0	0.0	0.0	0.0	0.0	0.0	0.0	0.0	0.0	0.0	0.0	0.0	0.0	0.0	0.0	0.0	0.0	0.0	0.0	0.0	0.0	0.0	0.0	0.0	0.0	0.0	0.0	0.0	0.0	0.0	0.0	0.0	0.0	0.0	0.0
3R_5252	0.0	42.79209886686523	0.0	12.265626868591593	0.0	0.0	16.281871763977986	0.0	7.263947141709439	0.0	0.0	17.60202352862485	0.0	15.310934456951776	0.0	7.052897436060195	13.140880754391683	27.377583417215206	11.163156226138755	0.0	9.442103851811845	0.0	0.0	0.0	0.0	0.0	0.0	25.564643076040113	0.0	0.0	0.0	15.267163918195482	0.0	0.0	0.0	0.0	42.655382896044564	0.0	0.0	0.0	0.0	0.0	14.81812968530738	10.270103728047653	15.569836555640757	73.49248539336853	12.017223084124167	62.97705116255637	7.1973772757207275
3R_5253	0.0	0.0	5.060728744939271	0.0	12.520032051282051	0.0	0.0	6.095975030886274	5.231438854942663	3.0486317740598023	5.039509756490888	0.0	5.590339892665474	2.7567043048694426	0.0	5.079442480393352	0.0	23.00331247699669	8.039619243632622	25.35702693930542	0.0	0.0	0.0	0.0	19.90762860328078	0.0	5.792400370713624	9.205729646131752	4.093394897992599	14.230958976888923	0.0	5.497647007080969	8.585164835164836	0.0	6.77139761646804	0.0	0.0	0.0	0.0	4.905808477237049	13.111888111888113	15.737127030089388	0.0	11.094674556213018	19.623233908948198	26.46436132674665	17.30942325001731	7.559264634736333	7.775243624300229
3R_5254	10.030955528761758	11.531312124944074	5.680688499446132	2.4789407783526993	28.107573304551178	0.0	13.162570913350796	0.0	2.9361556444362495	10.266304517071324	8.485305148543752	3.5574515982029173	0.0	9.283235219851766	0.0	0.0	0.0	0.0	0.0	0.0	3.8165870399390567	114.82242711646438	0.0	0.0	11.173196841560717	2.401715208933612	6.501992860811838	2.583367196971674	6.892278511460825	5.324769683743291	5.434696953145847	6.171131017122728	0.0	7.6602612838521305	7.600921231653277	3.6390115134685277	0.0	15.733685348320193	33.1083072053609	11.013579743824135	9.812098317225137	13.248741590361277	5.989627163677943	12.4538170949396	9.440211208992116	9.902117567841882	14.572423243403671	0.0	17.45548487700429
3R_5255	0.0	7.233419555694437	0.0	6.220009833835547	17.63146016700519	0.0	8.25668378552438	2.861572571483513	11.050839016534265	0.0	14.193879882872102	4.463072316499666	7.872651981546504	7.764312734094029	0.0	7.153175598658207	6.663858960757867	4.6278063596240555	0.0	7.141857282837545	14.364527660813282	0.0	0.0	0.0	14.017558393643878	9.03936008562082	0.0	0.0	0.0	0.0	0.0	7.742116299748419	0.0	9.61033456938253	9.535888315676047	0.0	0.0	0.0	0.0	0.0	18.46494737489998	5.540491574574462	0.0	5.208062080099995	11.843406479527685	12.422900374550446	24.376168151683142	10.645409912154078	3.649854827024255
3R_5256	0.0	0.0	0.0	0.0	0.0	0.0	0.0	0.0	0.0	0.0	0.0	0.0	0.0	12.68571892506292	0.0	11.687212786745766	0.0	0.0	0.0	0.0	15.646318108422726	0.0	0.0	0.0	0.0	0.0	0.0	0.0	0.0	0.0	0.0	0.0	0.0	31.403681767650436	0.0	29.836674046270716	0.0	0.0	0.0	22.57540184215279	20.11263073209976	18.104659415147083	0.0	17.018379850238258	12.90022962408731	40.59430056020135	19.913495774356196	0.0	35.7798821649214
3R_5257	7.846078765215507	0.0	17.773433160782922	3.877988402100086	0.0	0.0	0.0	3.568208263470789	16.076350723504678	2.6767218615636925	0.0	13.912954435352484	0.0	0.0	0.0	8.91957818422809	0.0	0.0	3.5294233910417585	4.452732463803738	0.0	0.0	0.0	0.0	0.0	5.63576819183704	0.0	6.062025431813225	1.7970159113179835	10.412408425471	8.501894009437953	0.0	0.0	2.9958767747948496	2.9726692786520728	2.846385957981081	26.972462464446924	12.306677480133946	0.0	8.614674236093762	3.8374457960781303	24.180304934371197	14.055017899065293	6.494139039516836	7.3840064880803675	7.745303441625585	3.799451283245674	19.911275357009167	25.03131759166867
3R_5258	0.0	0.0	17.84121320249777	0.0	0.0	0.0	0.0	28.654526698855253	0.0	0.0	0.0	22.34561969989833	0.0	0.0	22.81178000319365	8.953593524761162	0.0	0.0	42.514596678192845	0.0	0.0	0.0	0.0	0.0	0.0	0.0	0.0	8.113524433878831	0.0	0.0	0.0	0.0	60.53268765133171	0.0	0.0	0.0	0.0	0.0	0.0	0.0	15.408320493066256	41.61003079142278	37.62298011625501	0.0	0.0	0.0	15.255762864422035	0.0	0.0
3R_5259	0.0	0.0	0.0	0.0	0.0	0.0	0.0	8.50981749278084	3.651474100094208	0.0	0.0	0.0	7.803964413922271	0.0	9.032852484486076	3.545382670878581	0.0	0.0	0.0	0.0	4.746399855709444	0.0	0.0	0.0	0.0	2.986831061848311	16.17207083367025	0.0	0.0	6.6220122308565905	13.517440878092957	7.674567634045917	5.992329817833173	9.526486012736912	9.452689290103033	13.57668792172587	0.0	0.0	0.0	0.0	18.303843807199513	5.492151715198981	14.897690113147956	5.162622612287041	11.740074745142545	18.471768979742627	0.0	10.552530496813135	3.6180104560502175
3R_5260	0.0	0.0	0.0	0.0	0.0	0.0	0.0	0.0	0.0	0.0	0.0	0.0	0.0	0.0	0.0	0.0	0.0	60.489114983758675	0.0	0.0	0.0	0.0	0.0	0.0	0.0	0.0	0.0	42.36264969901337	0.0	0.0	0.0	50.597813162515116	0.0	0.0	62.3208276205908	0.0	0.0	0.0	0.0	0.0	80.45052292839904	0.0	0.0	0.0	0.0	81.1886011204027	79.65398309742478	0.0	0.0
3R_5261	0.0	0.0	0.0	0.0	0.0	0.0	0.0	0.0	0.0	0.0	0.0	0.0	0.0	0.0	0.0	0.0	0.0	0.0	0.0	0.0	0.0	0.0	0.0	0.0	0.0	0.0	0.0	0.0	0.0	0.0	0.0	0.0	0.0	0.0	0.0	0.0	0.0	0.0	0.0	0.0	0.0	0.0	0.0	0.0	0.0	0.0	0.0	0.0	0.0
3R_5262	0.0	8.057134753967333	0.0	10.392482493863241	19.639265962795378	10.993408352351931	0.0	0.0	0.0	14.346502466163775	11.85767001527268	29.827863400316772	0.0	0.0	0.0	3.9838764552104724	0.0	0.0	0.0	0.0	10.666871470598903	0.0	0.0	0.0	15.613826355514334	10.06872914514476	9.08611822857039	7.2201801146131395	0.0	0.0	7.594640614011504	8.623760011107404	6.733462615815557	5.352362050896681	10.621800182694964	5.085285320103455	0.0	43.973633409407725	15.422245664035632	7.695385846646351	6.855889208830386	30.85711182370468	0.0	11.60227404571296	8.794726681881544	13.837574549932889	6.788009117653846	11.85767001527268	12.196460587137613
3R_5263	0.0	29.2438704847464	19.208605455243948	8.382257777896992	0.0	0.0	0.0	7.712669138834214	0.0	0.0	19.12806622901651	12.02912009392337	21.218808351722966	0.0	0.0	4.819908923000991	17.960802344962353	0.0	0.0	0.0	0.0	0.0	0.0	0.0	0.0	12.181692378158713	10.992876615952863	13.103045846683882	0.0	0.0	0.0	15.650236005558964	24.439520333680917	12.951153429724451	19.276241389945515	12.304905719812373	0.0	26.60083845842821	37.317331661516874	18.620586920899747	16.5892501658925	7.4665201237650365	10.126623297714623	7.018528916339135	37.241173841799494	0.0	0.0	14.346049671762382	29.511873610482617
3R_5264	0.0	7.292669408710364	0.0	0.0	0.0	19.900695529308752	0.0	5.770024147551058	0.0	4.328432825968865	0.0	13.498889716320832	7.937137868084769	11.741866800263017	9.186996724835668	0.0	13.436886942033269	4.665713305914491	5.707306493773329	0.0	0.0	0.0	0.0	0.0	14.132377984581575	0.0	0.0	0.0	0.0	3.3675079262717813	0.0	19.51383238008262	6.094588005850805	19.378108066864165	4.806998990530212	4.602790671984424	0.0	19.900695529308752	0.0	0.0	18.61619609059882	0.0	30.303833813775366	26.25360987135731	19.900695529308752	25.049315840561107	12.287918211616383	21.465215618090884	18.3987562440779
3R_5265	0.0	0.0	0.0	0.0	0.0	0.0	0.0	6.861270597534335	0.0	0.0	25.52478967573307	0.0	37.75294472968892	0.0	0.0	8.57568210975501	0.0	0.0	13.57338313860053	0.0	11.480739910725768	0.0	0.0	0.0	0.0	0.0	0.0	0.0	13.821852902312674	8.008764792188572	0.0	0.0	14.494434137291282	23.042961297042204	11.432229742088898	0.0	0.0	0.0	0.0	33.1301351709515	29.515938606847698	39.853763258018574	18.01749859463511	24.975024975024976	28.397258717958426	0.0	0.0	0.0	35.005425841005355
3R_5266	0.0	21.431816817975292	0.0	4.6072991597668524	26.12002674690739	0.0	0.0	0.0	0.0	0.0	5.256860728937336	0.0	23.325791327470785	0.0	26.998897095053664	15.895547180368363	0.0	0.0	8.386363102685984	10.580263998747297	7.093416033106391	0.0	0.0	0.0	20.766232444746244	17.855078363707054	0.0	4.801383566688577	0.0	0.0	10.100795841704366	0.0	0.0	0.0	0.0	6.763378469866781	0.0	0.0	0.0	0.0	36.47305553022704	32.83171938072811	0.0	15.430908108942212	11.696898274999928	27.60575303893331	0.0	31.541164373624017	21.62822699905647
3R_5267	0.0	0.0	0.0	8.420673258089003	0.0	0.0	0.0	0.0	0.0	5.812240229188257	14.411796920487234	0.0	0.0	0.0	0.0	4.841998331447375	0.0	6.2651420652289	0.0	19.337347766729707	0.0	0.0	0.0	0.0	0.0	4.079173494183303	0.0	0.0	0.0	36.17524555078394	0.0	15.721960276895164	0.0	0.0	0.0	6.180649252481377	29.284034637156168	0.0	0.0	0.0	16.665277893508875	15.001477645548087	10.17303312034393	21.152083480222803	21.37819904706678	50.454511053742465	8.250137571043997	14.411796920487236	9.882375031191247
3R_5268	0.0	0.0	0.0	0.0	0.0	0.0	0.0	0.0	0.0	0.0	0.0	0.0	0.0	0.0	0.0	0.0	0.0	0.0	0.0	0.0	0.0	0.0	0.0	0.0	0.0	0.0	0.0	0.0	0.0	0.0	0.0	0.0	0.0	0.0	0.0	0.0	0.0	0.0	0.0	0.0	0.0	0.0	0.0	0.0	0.0	0.0	0.0	0.0	112.30907457322552
3R_5269	0.0	0.0	10.63264221158958	0.0	0.0	0.0	0.0	0.0	5.495652938525626	6.405206151559987	5.294030451263156	6.658543243909098	11.745360582569884	11.583727180057455	0.0	0.0	0.0	0.0	0.0	21.310147892426375	0.0	0.0	0.0	0.0	0.0	4.495331598135336	12.169891687963977	14.505998230268215	4.300132014052831	34.88261998375467	10.172215610282077	11.550611893665065	0.0	7.16892129241313	7.1133873950775355	20.433601013506607	0.0	88.34702712253733	61.96938712276136	0.0	9.18273645546373	33.06386285109689	22.42177602887925	31.08003108003108	17.669405424507467	18.533963488091928	0.0	0.0	21.781153856625554
3R_5270	0.0	0.0	0.0	0.0	0.0	0.0	0.0	4.407239507905266	11.346603564422045	6.6122566110994665	5.465161779719003	0.0	0.0	11.958175086816352	0.0	0.0	0.0	14.254994771980668	8.718669461290853	10.999502822472424	0.0	0.0	0.0	0.0	0.0	18.562578861956133	0.0	4.991636513022431	0.0	5.144316070894849	10.501035927194218	0.0	18.620586920899747	0.0	0.0	0.0	0.0	0.0	0.0	21.280670766742567	9.479571523367143	25.599497567194412	46.29313507526685	8.021175904387583	24.320766590562936	9.566540069453081	0.0	0.0	22.485237036558186
3R_5271	0.0	0.0	0.0	4.765017906937294	0.0	0.0	0.0	17.537521527307675	0.0	0.0	16.310446514783788	6.838130509823658	0.0	11.896151357112947	13.961566599464993	10.95979290375329	0.0	7.090529038552624	0.0	0.0	7.336240440878706	0.0	0.0	0.0	0.0	9.23314996297507	0.0	14.897238846437274	0.0	5.117633933597676	20.89313994642999	0.0	0.0	22.08682182413589	7.305242241832739	0.0	0.0	0.0	42.427173756247406	0.0	0.0	0.0	0.0	15.959144589849984	18.14596615172447	9.516921085690358	18.67406657678216	0.0	22.368612363132055
3R_5272	19.28149439294143	0.0	0.0	0.0	0.0	0.0	0.0	0.0	11.28775188618334	6.577960674319905	0.0	6.838130509823658	24.12428833349416	0.0	0.0	0.0	0.0	7.090529038552624	0.0	0.0	0.0	0.0	0.0	0.0	0.0	4.616574981487535	0.0	0.0	4.416110678332265	5.117633933597676	0.0	5.931071459921378	9.262003556609365	0.0	7.305242241832739	27.979619645050548	0.0	0.0	21.213586878123703	0.0	0.0	16.97781339345743	0.0	7.979572294924992	6.048655383908158	38.06768434276143	9.33703328839108	0.0	5.592153090783014
3R_5273	0.0	0.0	7.412898443291327	3.2348431424560227	0.0	10.265675686773704	0.0	2.9764385127332043	0.0	4.465601471862246	3.690908554049665	0.0	8.188666885031116	4.0379894043158036	9.478133944988912	0.0	13.862703781745592	4.813570417721641	0.0	0.0	0.0	0.0	0.0	0.0	14.580235033388739	0.0	8.484642796538267	3.371112264780642	2.9979793619100725	0.0	35.459483993588925	20.132228476634534	12.575452716297788	14.99415228061056	24.796667327911127	9.497307513319974	0.0	0.0	0.0	7.185972980741592	0.0	40.34024111938406	23.448124931609634	5.417118093174432	24.637621648256886	12.92156609381057	12.677324070435212	0.0	0.0
3R_5274	0.0	0.0	0.0	5.527650135123407	0.0	0.0	0.0	0.0	0.0	0.0	6.306967685620366	7.932560543285207	13.992667842050766	6.900054096424116	0.0	0.0	0.0	0.0	0.0	0.0	0.0	0.0	0.0	0.0	24.914481043817098	5.355449196334517	14.498426920679107	17.28151413714264	0.0	0.0	0.0	6.880328384313127	21.48873990029225	8.540592153416366	8.47443263673497	0.0	0.0	0.0	49.21756377981047	36.83783982907242	10.939722131057872	19.695080759678657	0.0	0.0	7.016731396013795	0.0	0.0	0.0	32.43583381176188
3R_5275	0.0	0.0	0.0	0.0	0.0	0.0	0.0	0.0	22.956524933081727	26.755924430567035	22.114304416668876	0.0	0.0	0.0	0.0	0.0	0.0	0.0	0.0	0.0	29.840235379776672	0.0	0.0	0.0	0.0	0.0	0.0	0.0	35.92515353512492	0.0	0.0	0.0	0.0	0.0	0.0	0.0	0.0	0.0	0.0	0.0	0.0	0.0	0.0	64.91398896462188	0.0	38.710176905508455	0.0	0.0	0.0
3R_5276	0.0	8.155542506687544	0.0	0.0	0.0	0.0	9.30925339787749	9.67910539255225	8.306406731512014	14.521726923765774	0.0	0.0	17.752529735487308	0.0	0.0	0.0	0.0	0.0	12.7651969669892	0.0	10.797153870239804	0.0	0.0	0.0	0.0	3.3972353298885367	0.0	3.6541827602965737	16.248590434779782	3.7659535206016486	0.0	0.0	6.815703380588877	0.0	21.503064186646597	10.294791350316308	0.0	0.0	15.610608969855914	0.0	13.879250520471894	0.0	0.0	5.871990604815032	0.0	7.003291547027103	20.612748297730537	36.00748955782803	20.575708318758874
3R_5277	0.0	0.0	0.0	16.117464078201934	0.0	0.0	0.0	7.414987172072192	0.0	11.12483173691998	0.0	0.0	0.0	0.0	23.61219333663904	9.267754701068572	51.802735184417735	0.0	0.0	0.0	0.0	0.0	0.0	0.0	0.0	0.0	0.0	8.39820950173423	0.0	25.96525848414821	0.0	20.061589078470906	15.664160401002507	0.0	0.0	0.0	56.05066980550418	0.0	0.0	0.0	31.89792663476874	43.07003187182359	0.0	0.0	10.229655772083268	32.190568163528084	15.791052789489475	0.0	9.45760627985057
3R_5278	0.0	0.0	0.0	0.0	0.0	0.0	0.0	0.0	0.0	0.0	0.0	0.0	0.0	0.0	0.0	0.0	0.0	0.0	14.515979189892231	0.0	0.0	0.0	0.0	0.0	0.0	7.726351184295108	0.0	49.864368916546994	0.0	0.0	0.0	9.926307096118418	0.0	0.0	0.0	0.0	0.0	0.0	0.0	0.0	15.782828282828282	0.0	0.0	0.0	40.49238743116294	0.0	15.626562656265625	27.297344514325644	37.43635819107517
3R_5279	0.0	0.0	0.0	0.0	0.0	0.0	0.0	0.0	0.0	0.0	0.0	0.0	0.0	0.0	0.0	0.0	0.0	0.0	0.0	0.0	0.0	0.0	0.0	0.0	0.0	0.0	0.0	0.0	0.0	0.0	0.0	0.0	0.0	0.0	0.0	0.0	0.0	0.0	0.0	0.0	0.0	0.0	0.0	0.0	0.0	0.0	0.0	0.0	0.0
3R_5280	0.0	0.0	0.0	0.0	0.0	0.0	0.0	0.0	0.0	0.0	0.0	0.0	0.0	0.0	0.0	0.0	0.0	0.0	0.0	0.0	0.0	0.0	0.0	0.0	0.0	0.0	0.0	0.0	0.0	28.190852068503773	57.54567688102431	0.0	0.0	0.0	0.0	0.0	0.0	0.0	0.0	0.0	0.0	46.761748889408466	0.0	87.91208791208791	0.0	0.0	0.0	0.0	0.0
3R_5281	0.0	0.0	11.355248963833532	4.955207402683443	0.0	31.45039800478675	0.0	0.0	0.0	13.681022847992207	5.653818928533467	7.111065600291268	0.0	0.0	0.0	0.0	21.235209676460343	0.0	18.039275109768987	11.379205185276218	7.629056941755201	0.0	0.0	0.0	0.0	9.60167914164829	0.0	0.0	4.592373995590402	0.0	32.59059370284548	12.33560493498211	9.631684388965942	15.312259071173676	30.387285959554518	0.0	0.0	0.0	0.0	0.0	9.806805923310778	0.0	0.0	8.298066550493735	12.580159201914698	9.896776619854913	9.709708834961166	16.9614567856004	0.0
3R_5282	0.0	0.0	0.0	0.0	0.0	0.0	0.0	0.0	0.0	0.0	0.0	0.0	0.0	0.0	0.0	0.0	0.0	0.0	0.0	0.0	0.0	0.0	0.0	0.0	0.0	0.0	0.0	0.0	0.0	0.0	0.0	0.0	0.0	0.0	0.0	0.0	0.0	0.0	0.0	0.0	0.0	0.0	0.0	0.0	0.0	0.0	0.0	0.0	0.0
3R_5283	29.883216390346526	0.0	0.0	0.0	0.0	0.0	0.0	6.795084707525964	0.0	0.0	0.0	0.0	0.0	0.0	0.0	16.985916976235004	47.47195989568828	10.989180053319501	13.442450182279623	0.0	0.0	0.0	0.0	0.0	0.0	0.0	0.0	7.696108385833619	0.0	7.931509826347524	0.0	9.19220721441191	0.0	34.23102289142604	0.0	0.0	51.36476171887038	0.0	32.877649116577565	0.0	14.615609470914938	13.15644060393325	0.0	0.0	18.748886784847148	14.74969763119856	14.470900466252413	50.55713967926551	0.0
3R_5284	12.054060048505537	0.0	6.826404532732609	0.0	16.888240380458278	0.0	0.0	5.481897131103955	14.113349958859585	8.224583774376638	10.196673437257829	0.0	7.540795704762766	3.718511643403658	0.0	3.42582372218488	0.0	4.432730216060136	0.0	0.0	4.586339678992913	0.0	0.0	0.0	0.0	11.544431341514871	7.813354585657805	0.0	0.0	15.996754578431128	0.0	0.0	23.16101537891421	4.602614837541504	9.133921557881662	0.0	0.0	0.0	13.261931096310796	0.0	5.895531187359981	15.920828902035955	0.0	9.977052778609199	3.7813902659451775	17.848855888337557	11.67431918289105	10.196673437257829	13.984009285382164
3R_5285	0.0	0.0	0.0	0.0	0.0	0.0	0.0	192.11557673096135	0.0	0.0	0.0	0.0	0.0	0.0	0.0	0.0	0.0	0.0	0.0	0.0	0.0	0.0	0.0	0.0	0.0	0.0	0.0	0.0	0.0	0.0	0.0	0.0	0.0	0.0	0.0	0.0	0.0	0.0	0.0	0.0	0.0	0.0	0.0	0.0	0.0	0.0	0.0	0.0	0.0
3R_5286	0.0	0.0	0.0	0.0	0.0	0.0	0.0	0.0	0.0	0.0	0.0	0.0	0.0	0.0	0.0	0.0	0.0	0.0	0.0	0.0	0.0	0.0	0.0	0.0	0.0	0.0	0.0	0.0	0.0	0.0	0.0	0.0	0.0	0.0	0.0	0.0	0.0	0.0	0.0	0.0	0.0	0.0	0.0	0.0	0.0	0.0	0.0	0.0	0.0
3R_5287	0.0	0.0	0.0	0.0	0.0	0.0	0.0	0.0	0.0	0.0	0.0	0.0	0.0	0.0	0.0	0.0	0.0	0.0	0.0	0.0	0.0	0.0	0.0	0.0	0.0	0.0	0.0	0.0	0.0	0.0	0.0	317.64182707578937	0.0	0.0	0.0	0.0	0.0	0.0	0.0	0.0	0.0	0.0	0.0	0.0	0.0	0.0	0.0	0.0	299.4908655286014
3R_5288	0.0	0.0	0.0	0.0	0.0	0.0	0.0	0.0	0.0	0.0	0.0	0.0	0.0	0.0	0.0	0.0	0.0	0.0	0.0	0.0	0.0	0.0	0.0	0.0	0.0	0.0	0.0	0.0	0.0	0.0	0.0	0.0	0.0	0.0	0.0	0.0	0.0	0.0	0.0	0.0	0.0	0.0	0.0	0.0	0.0	0.0	0.0	0.0	0.0
3R_5289	0.0	0.0	0.0	0.0	0.0	0.0	35.45093590470788	0.0	0.0	0.0	0.0	0.0	0.0	0.0	0.0	0.0	0.0	0.0	0.0	0.0	0.0	0.0	0.0	0.0	0.0	0.0	0.0	0.0	0.0	14.341276488337675	0.0	16.620793277221534	0.0	0.0	0.0	0.0	0.0	0.0	0.0	29.663028001898432	26.42706131078224	0.0	0.0	44.72271914132379	0.0	26.669511414550886	26.16540723839826	45.70718151235922	15.671033661380305
3R_5290	0.0	0.0	0.0	0.0	0.0	0.0	0.0	0.0	0.0	0.0	0.0	0.0	0.0	20.478374836173	0.0	0.0	35.15185601799775	0.0	0.0	0.0	0.0	0.0	0.0	0.0	0.0	0.0	0.0	0.0	0.0	0.0	0.0	0.0	0.0	0.0	0.0	24.082458337347077	0.0	0.0	73.03534910896873	0.0	0.0	0.0	39.63849690819724	0.0	0.0	32.7653997378768	0.0	0.0	19.252984212552946
3R_5291	0.0	0.0	0.0	0.0	0.0	0.0	0.0	0.0	0.0	0.0	0.0	0.0	0.0	0.0	0.0	188.66500641461022	0.0	0.0	0.0	0.0	0.0	0.0	0.0	0.0	0.0	0.0	0.0	0.0	0.0	0.0	0.0	0.0	0.0	0.0	0.0	0.0	0.0	0.0	0.0	0.0	0.0	0.0	0.0	0.0	0.0	0.0	0.0	0.0	0.0
3R_5292	NA	NA	NA	NA	NA	NA	NA	NA	NA	NA	NA	NA	NA	NA	NA	NA	NA	NA	NA	NA	NA	NA	NA	NA	NA	NA	NA	NA	NA	NA	NA	NA	NA	NA	NA	NA	NA	NA	NA	NA	NA	NA	NA	NA	NA	NA	NA	NA	NA
3R_5293	0.0	38.99182731299519	0.0	0.0	0.0	0.0	0.0	0.0	0.0	0.0	0.0	0.0	0.0	0.0	0.0	0.0	0.0	0.0	0.0	0.0	0.0	0.0	0.0	0.0	0.0	0.0	0.0	0.0	0.0	0.0	0.0	0.0	0.0	0.0	25.701655186594017	0.0	0.0	0.0	0.0	0.0	0.0	0.0	0.0	0.0	21.280670766742567	0.0	0.0	0.0	19.67458240698841
3R_5294	24.489276145975676	0.0	0.0	0.0	0.0	0.0	0.0	5.568567441477141	0.0	0.0	6.905257110343247	8.685056405098823	0.0	0.0	0.0	0.0	0.0	0.0	0.0	27.795845077077878	0.0	0.0	0.0	0.0	0.0	11.72695199513566	0.0	0.0	11.217735688833475	6.499867077718261	0.0	7.533007756738088	11.763598720120461	18.701533806295124	0.0	0.0	42.093388391485355	0.0	53.88642358500988	26.88822564598962	11.97748233321356	0.0	0.0	10.134792743488397	0.0	0.0	0.0	0.0	0.0
3R_5295	0.0	0.0	0.0	0.0	0.0	0.0	0.0	0.0	0.0	0.0	0.0	0.0	0.0	0.0	0.0	0.0	0.0	0.0	0.0	0.0	0.0	0.0	0.0	0.0	0.0	0.0	0.0	0.0	0.0	0.0	0.0	0.0	0.0	0.0	0.0	0.0	0.0	0.0	0.0	0.0	0.0	0.0	0.0	0.0	0.0	0.0	0.0	0.0	0.0
3R_5296	NA	NA	NA	NA	NA	NA	NA	NA	NA	NA	NA	NA	NA	NA	NA	NA	NA	NA	NA	NA	NA	NA	NA	NA	NA	NA	NA	NA	NA	NA	NA	NA	NA	NA	NA	NA	NA	NA	NA	NA	NA	NA	NA	NA	NA	NA	NA	NA	NA
3R_5297	0.0	0.0	0.0	0.0	0.0	0.0	0.0	0.0	0.0	0.0	0.0	0.0	0.0	0.0	0.0	0.0	0.0	0.0	0.0	0.0	5.88853937136309	0.0	0.0	0.0	0.0	7.411121202587816	0.0	7.9716559799975215	0.0	0.0	0.0	0.0	14.868561912691804	0.0	0.0	0.0	0.0	0.0	0.0	0.0	0.0	6.813743593377586	0.0	6.404918977774932	0.0	7.638894193676523	7.4945046544621166	13.091815520609137	0.0
3R_5298	0.0	0.0	0.0	0.0	0.0	0.0	0.0	0.0	0.0	0.0	0.0	0.0	0.0	0.0	0.0	9.408050186302914	0.0	0.0	0.0	9.39316403094484	0.0	0.0	0.0	0.0	0.0	0.0	0.0	0.0	7.58171094196314	8.786107056078647	0.0	0.0	0.0	0.0	0.0	0.0	0.0	25.96128134500206	0.0	0.0	0.0	7.287004501911381	0.0	0.0	5.192256269000413	8.169467432418081	0.0	14.001131291408345	0.0
3R_5299	0.0	0.0	0.0	0.0	0.0	0.0	0.0	2.8083340120140527	0.0	0.0	3.4824519247511794	4.380038412936882	7.726184037703778	3.809930202078698	0.0	0.0	13.079760378789862	0.0	0.0	0.0	4.699093544855198	0.0	0.0	0.0	0.0	0.0	0.0	0.0	0.0	0.0	0.0	3.7990384633649223	0.0	0.0	4.679238220017782	0.0	42.456985766295524	0.0	0.0	0.0	0.0	0.0	0.0	0.0	7.748709355597958	6.095888323325918	23.922658046535553	0.0	3.5819505511726413
3R_5300	9.478511267106343	5.448118655665826	5.36783059126654	0.0	0.0	0.0	0.0	4.310599375911423	0.0	0.0	0.0	0.0	0.0	2.923990287673861	0.0	5.387679938408044	5.019132934747257	0.0	8.527490069737814	0.0	0.0	0.0	0.0	0.0	0.0	0.0	0.0	0.0	6.512693565393631	7.54727044159331	0.0	0.0	0.0	3.6191902496119326	0.0	0.0	0.0	0.0	0.0	0.0	0.0	4.173027055403612	5.659754785464165	0.0	0.0	0.0	9.179908301895974	8.017985946074234	2.7490237529397374
3R_5301	16.87458973653703	4.849641708470577	0.0	2.0851008907342496	0.0	0.0	0.0	1.9185395769773717	0.0	0.0	0.0	0.0	0.0	5.205578714596859	0.0	2.3979210983245967	4.467780156622501	3.1027099378868495	3.79537177184654	0.0	0.0	0.0	0.0	0.0	0.0	2.020144476692684	0.0	0.0	5.797272846907358	0.0	18.28505393405221	0.0	4.052914856364698	0.0	9.58999571646858	0.0	14.502442936512656	0.0	0.0	0.0	0.0	3.7146191809561877	0.0	3.4917420300988162	0.0	4.164462971677487	4.085746749890604	7.137208552088776	7.34112879643417
3R_5302	10.063541199131315	0.0	0.0	0.0	0.0	0.0	0.0	2.2883284721608823	2.945693778635826	13.732872961655415	0.0	0.0	0.0	0.0	0.0	5.720216761893976	0.0	0.0	0.0	0.0	7.6579705305978045	0.0	0.0	0.0	0.0	2.4095172074466613	0.0	2.5917592939840346	2.3048893849010845	0.0	5.452351626518276	0.0	9.668187794879728	0.0	3.812806454318766	3.6508328827597083	0.0	0.0	11.071953302929751	0.0	9.843973027513904	0.0	0.0	0.0	0.0	9.934284706665409	14.619761922050353	8.512869756497873	0.0
3R_5303	0.0	0.0	0.0	0.0	0.0	0.0	0.0	0.0	0.0	0.0	0.0	10.649366415945085	0.0	0.0	0.0	0.0	0.0	0.0	0.0	0.0	0.0	0.0	0.0	0.0	0.0	0.0	0.0	0.0	0.0	0.0	16.268971654570688	0.0	0.0	0.0	0.0	0.0	0.0	0.0	0.0	0.0	14.686444411807903	13.220203644016932	0.0	0.0	0.0	0.0	0.0	0.0	17.417885555782956
3R_5304	0.0	0.0	0.0	0.0	0.0	0.0	0.0	0.0	0.0	0.0	0.0	0.0	0.0	0.0	0.0	0.0	0.0	0.0	0.0	0.0	0.0	0.0	0.0	0.0	0.0	0.0	0.0	0.0	0.0	0.0	0.0	0.0	0.0	0.0	0.0	0.0	0.0	0.0	0.0	0.0	0.0	0.0	0.0	0.0	0.0	0.0	0.0	0.0	0.0
3R_5305	0.0	0.0	0.0	0.0	0.0	0.0	0.0	7.84145211146781	0.0	11.76466436000814	0.0	0.0	0.0	0.0	0.0	0.0	0.0	0.0	0.0	0.0	13.12084561225802	0.0	0.0	0.0	0.0	16.51346301355838	0.0	0.0	0.0	0.0	0.0	10.607704800304655	0.0	0.0	0.0	0.0	0.0	0.0	0.0	0.0	0.0	0.0	0.0	0.0	0.0	0.0	0.0	0.0	0.0
3R_5306	0.0	9.956906508630645	0.0	0.0	0.0	0.0	11.365444502534494	3.9389959814362996	10.141093027288665	0.0	9.769040348090446	0.0	0.0	0.0	12.543290029715054	4.923224771303901	0.0	0.0	0.0	0.0	0.0	0.0	0.0	0.0	0.0	0.0	0.0	0.0	0.0	0.0	0.0	0.0	0.0	0.0	0.0	0.0	0.0	0.0	19.058618593207125	0.0	8.472422265525713	15.253133374923543	31.031069340993184	7.168972686214065	5.434206700920283	0.0	0.0	14.653560522135669	0.0
3R_5307	0.0	0.0	0.0	0.0	0.0	0.0	9.08050778199517	3.147090609144564	0.0	0.0	0.0	9.816765169724508	0.0	4.269504805754609	0.0	0.0	7.328756280744132	0.0	0.0	7.854447659531686	5.265923890548826	0.0	0.0	0.0	0.0	6.627517918323131	0.0	0.0	0.0	0.0	7.498505922694903	4.2572992459897305	6.648228911817892	0.0	0.0	0.0	23.789189716409073	0.0	0.0	0.0	13.538211602247344	6.093303094301177	0.0	0.0	0.0	0.0	6.702084951607596	0.0	8.028050006723491
3R_5308	0.0	0.0	0.0	0.0	0.0	0.0	0.0	3.455881184040188	2.224323961218467	2.592458744907763	0.0	0.0	0.0	2.344212982063958	0.0	6.47909261603731	0.0	0.0	3.4183172581267076	0.0	0.0	0.0	0.0	0.0	0.0	3.6389029289893564	0.0	0.0	3.4808918184074433	0.0	0.0	4.675022802423719	0.0	0.0	2.8790897469855934	5.513563642238088	0.0	0.0	0.0	0.0	3.7166431279268566	13.382348414793919	0.0	0.0	0.0	7.501481542604664	0.0	0.0	4.407878642285221
3R_5309	0.0	0.0	0.0	4.127113443205348	0.0	0.0	0.0	3.797432783541015	0.0	2.848676590316437	2.3544879365456084	0.0	0.0	0.0	0.0	2.3731447347749715	0.0	6.1413027791237464	0.0	0.0	3.177060101081344	0.0	0.0	0.0	0.0	0.0	0.0	2.1504849128429973	0.0	2.2162619550710514	4.524031201338389	0.0	8.022076755230394	3.1883342675152737	3.1636359034711417	0.0	0.0	0.0	0.0	0.0	0.0	3.6762381202365146	4.985974453861289	10.36699149906697	2.6194536343609447	8.24286785858536	8.087062075479786	14.126927619273651	2.421759020446912
3R_5310	0.0	9.603380389897245	0.0	0.0	0.0	0.0	5.480953685941354	1.8995697474522022	2.4452568130967958	2.849956894401972	0.0	5.9253553361528155	0.0	2.577053911967839	0.0	2.3742113166782413	4.4236043528266835	0.0	0.0	0.0	0.0	0.0	0.0	0.0	0.0	0.0	0.0	4.30290284583237	1.9133171658032826	0.0	0.0	0.0	0.0	0.0	0.0	0.0	0.0	0.0	0.0	4.586104104563174	4.085801838610827	11.033671086264919	0.0	6.9144338807260155	0.0	8.246572518297084	0.0	14.133276800226133	9.691389805869349
3R_5311	0.0	0.0	0.0	0.0	0.0	0.0	11.788421412488654	0.0	2.6296261039827793	0.0	2.533151351740224	3.18605984121315	5.620061371070173	2.771360538486438	0.0	0.0	0.0	0.0	0.0	5.0983679104645026	0.0	0.0	0.0	0.0	0.0	0.0	11.64639223884421	2.313668156591837	4.115157751486035	2.384436496852663	0.0	0.0	0.0	6.860543334450458	0.0	0.0	0.0	0.0	0.0	14.795671772817391	0.0	0.0	0.0	0.0	0.0	4.434176861578301	0.0	0.0	0.0
3R_5312	0.0	0.0	0.0	2.933254956760889	0.0	0.0	0.0	0.0	0.0	0.0	0.0	4.20942388982759	0.0	0.0	42.972382509208984	3.3733206766341546	6.285133898492575	0.0	0.0	0.0	4.516050948280379	0.0	0.0	0.0	0.0	0.0	0.0	6.113639100879325	0.0	3.1503187177446743	0.0	0.0	0.0	9.0641533582235	0.0	8.611862496113897	0.0	0.0	0.0	19.54804910469935	5.805178218971323	0.0	7.087342997634245	0.0	0.0	0.0	0.0	0.0	0.0
3R_5313	0.0	0.0	0.0	2.996397431368266	0.0	0.0	7.955069765961847	2.7570402401051206	3.5490517998306395	0.0	0.0	0.0	0.0	0.0	0.0	0.0	0.0	0.0	0.0	0.0	0.0	0.0	0.0	0.0	0.0	0.0	7.859225551914114	9.367865784713329	5.55398655435395	0.0	0.0	3.729649632983828	0.0	0.0	0.0	0.0	0.0	0.0	0.0	13.312565730793295	0.0	0.0	0.0	10.035626473982639	15.214360835192338	0.0	5.871428630142858	0.0	3.516526796813323
3R_5314	0.0	7.1751247036673504	0.0	3.0849410760829765	0.0	0.0	0.0	0.0	0.0	0.0	0.0	0.0	0.0	3.850869680408624	9.03891887299144	0.0	0.0	0.0	0.0	7.084300340329789	4.749587498325771	0.0	0.0	0.0	0.0	5.977673985431811	0.0	0.0	0.0	0.0	0.0	0.0	5.996354216636285	9.532883921408999	0.0	9.057203941514011	0.0	0.0	13.733981027878608	0.0	0.0	5.495840198553715	7.453847638881953	5.166089786640492	0.0	0.0	6.0449295433237085	0.0	0.0
3R_5315	0.0	0.0	0.0	0.0	0.0	0.0	0.0	0.0	0.0	0.0	0.0	0.0	0.0	0.0	0.0	0.0	0.0	21.129118989690046	0.0	0.0	0.0	0.0	0.0	0.0	0.0	0.0	0.0	7.398731709410373	0.0	0.0	0.0	8.837021464241435	0.0	0.0	0.0	10.422083979068287	0.0	45.06108029433898	0.0	0.0	0.0	12.64807736575963	0.0	0.0	0.0	0.0	13.911746661528595	0.0	16.664097618283847
3R_5316	0.0	0.0	0.0	3.239405685675283	18.36506817113305	0.0	8.600227045994014	0.0	0.0	0.0	0.0	9.297542752425962	0.0	4.043684734928378	0.0	3.725402101275801	0.0	19.281438626698815	0.0	14.878029910791334	0.0	0.0	0.0	0.0	0.0	18.830937724205853	0.0	0.0	6.004415647267	0.0	0.0	4.032124744262488	0.0	5.0051001971008455	0.0	4.755351434737081	0.0	20.560309556020677	0.0	7.196108344607237	0.0	0.0	0.0	10.849517196484756	0.0	6.469895575885405	0.0	0.0	3.8017176160189172
3R_5317	0.0	0.0	0.0	0.0	0.0	0.0	0.0	0.0	3.9425336298118623	0.0	0.0	4.776781022804352	0.0	4.155032575455392	0.0	0.0	0.0	0.0	0.0	0.0	0.0	0.0	0.0	0.0	0.0	6.449823597324613	0.0	0.0	0.0	0.0	7.297459024767576	0.0	0.0	5.142921796731159	5.103082261686058	4.886295894534189	0.0	0.0	0.0	7.394262052647146	0.0	0.0	0.0	0.0	21.126463007563274	0.0	13.04478273914348	0.0	0.0
3R_5318	0.0	9.65109366193377	0.0	4.149482621759306	0.0	0.0	0.0	0.0	0.0	0.0	0.0	0.0	0.0	0.0	0.0	4.7720146157263645	0.0	0.0	0.0	0.0	12.777119756110336	0.0	0.0	0.0	0.0	0.0	10.883642972975915	4.3242813152561075	0.0	4.456548429980271	0.0	0.0	0.0	0.0	6.361565963077471	0.0	0.0	0.0	0.0	0.0	0.0	14.784654120409181	0.0	0.0	5.267302430069975	0.0	0.0	0.0	0.0
3R_5319	0.0	0.0	0.0	0.0	0.0	0.0	0.0	0.0	0.0	0.0	0.0	0.0	0.0	0.0	0.0	0.0	0.0	0.0	79.63051441312312	0.0	0.0	0.0	0.0	0.0	0.0	0.0	0.0	0.0	0.0	0.0	0.0	0.0	0.0	0.0	67.0690811535882	0.0	0.0	0.0	0.0	0.0	0.0	0.0	0.0	0.0	0.0	0.0	0.0	0.0	0.0
3R_5320	67.10238481875646	19.284766577185348	0.0	0.0	0.0	0.0	0.0	7.629138426139259	0.0	0.0	0.0	0.0	0.0	10.350081144636174	0.0	0.0	0.0	0.0	0.0	0.0	0.0	0.0	0.0	0.0	0.0	0.0	0.0	0.0	0.0	0.0	0.0	0.0	16.116554925219184	0.0	0.0	0.0	0.0	0.0	0.0	0.0	0.0	0.0	0.0	0.0	0.0	0.0	16.24711207582852	0.0	0.0
3R_5321	0.0	0.0	0.0	0.0	0.0	8.26375253697203	0.0	0.0	0.0	0.0	0.0	0.0	0.0	6.501071376562858	0.0	0.0	5.579659685396468	0.0	0.0	0.0	0.0	0.0	0.0	0.0	0.0	0.0	0.0	2.713707151920925	4.826678791283791	2.7967115147325172	0.0	0.0	0.0	0.0	0.0	0.0	0.0	0.0	0.0	0.0	0.0	0.0	0.0	8.721437292865865	3.3055010147888115	0.0	10.205102142867348	0.0	3.056029240087769
3R_5322	0.0	0.0	0.0	14.999109427877722	0.0	0.0	0.0	6.900477858091673	0.0	0.0	0.0	0.0	0.0	9.361542782250515	10.986898123987146	0.0	0.0	0.0	0.0	0.0	5.773172069393529	0.0	0.0	0.0	0.0	0.0	0.0	0.0	0.0	4.0272645812148244	0.0	0.0	0.0	23.174635361596735	0.0	0.0	0.0	0.0	0.0	8.329862557267806	0.0	0.0	0.0	0.0	0.0	0.0	0.0	0.0	0.0
3R_5323	0.0	0.0	0.0	8.39758183233556	0.0	0.0	0.0	0.0	0.0	0.0	0.0	0.0	0.0	0.0	12.302513895689446	9.65744091336213	0.0	0.0	0.0	0.0	0.0	0.0	0.0	0.0	0.0	0.0	0.0	4.375666742219846	0.0	0.0	0.0	0.0	0.0	0.0	0.0	0.0	0.0	0.0	0.0	9.327314106629855	8.309788931361144	7.480170069146692	10.145136320196736	0.0	0.0	8.386025527061705	8.227513793426874	14.37227645361204	0.0
3R_5324	0.0	0.0	0.0	0.0	0.0	0.0	0.0	0.0	0.0	0.0	0.0	0.0	0.0	0.0	0.0	0.0	0.0	0.0	0.0	0.0	0.0	0.0	0.0	0.0	0.0	0.0	0.0	0.0	0.0	0.0	0.0	0.0	0.0	0.0	0.0	0.0	0.0	0.0	0.0	0.0	0.0	0.0	0.0	0.0	0.0	0.0	0.0	0.0	0.0
3R_5325	30.722910074042215	17.65910856819948	0.0	0.0	0.0	0.0	0.0	0.0	0.0	0.0	0.0	0.0	0.0	0.0	0.0	0.0	0.0	11.297966930850793	0.0	0.0	0.0	0.0	0.0	0.0	0.0	14.711994321170192	0.0	0.0	0.0	0.0	0.0	0.0	0.0	0.0	0.0	11.145600552821788	0.0	0.0	0.0	16.866250632484398	0.0	0.0	0.0	0.0	0.0	0.0	0.0	0.0	0.0
3R_5326	0.0	0.0	0.0	2.3702153056179314	0.0	0.0	0.0	2.1808785800212327	2.807376888101326	3.272009334388229	0.0	0.0	0.0	0.0	13.88952549214061	0.0	5.078699527884091	3.526971100704195	8.628693512257922	0.0	3.6491928715206767	0.0	0.0	0.0	0.0	0.0	0.0	0.0	0.0	0.0	0.0	0.0	0.0	0.0	10.901321240134306	6.958811490667886	32.97098223853187	0.0	0.0	0.0	4.690871563936579	0.0	0.0	7.938398031277288	3.0087222859068437	0.0	4.644427291026316	0.0	0.0
3R_5327	0.0	0.0	6.119951040391677	0.0	0.0	0.0	0.0	0.0	0.0	0.0	3.0471454341572817	0.0	0.0	0.0	7.824971047607123	0.0	0.0	0.0	0.0	0.0	16.44682740699319	0.0	0.0	0.0	36.111512350137225	2.587429233810455	0.0	0.0	4.950151969665469	0.0	0.0	0.0	0.0	0.0	0.0	0.0	18.57493127275429	0.0	0.0	0.0	10.570824524312895	4.757736078864233	6.452778566450714	0.0	0.0	0.0	0.0	18.282872604943687	0.0
3R_5328	0.0	5.445341836779146	0.0	2.341221846221994	0.0	0.0	0.0	0.0	0.0	0.0	0.0	6.719630796605512	0.0	0.0	0.0	2.6924669620841417	5.016574763017009	3.483827723325551	4.26157187226194	0.0	0.0	0.0	0.0	0.0	21.104927367392467	0.0	0.0	4.8796935942798285	0.0	7.54342371863633	5.132769344637745	0.0	0.0	3.6173456062635068	7.178647829894762	6.8736884143294406	0.0	0.0	0.0	0.0	4.633490872022983	4.170900130298921	0.0	0.0	5.943836687143185	0.0	9.17522944955046	0.0	5.495245239056906
3R_5329	0.0	0.0	0.0	0.0	0.0	0.0	0.0	0.0	0.0	0.0	5.482311868985903	0.0	0.0	11.995700740854476	0.0	5.525753325950927	20.59104536619115	0.0	0.0	0.0	0.0	0.0	0.0	0.0	0.0	0.0	0.0	0.0	0.0	0.0	0.0	0.0	0.0	0.0	14.732747952148035	0.0	0.0	60.992717469534135	0.0	0.0	0.0	0.0	0.0	0.0	0.0	0.0	0.0	0.0	11.277898701913857
3R_5330	0.0	0.0	0.0	2.422720075046177	0.0	0.0	0.0	2.2291891814773996	2.869565616635216	0.0	0.0	0.0	12.265724659012854	0.0	0.0	8.35857623355868	0.0	0.0	0.0	0.0	0.0	112.21833198671334	0.0	0.0	0.0	4.694491858812218	0.0	0.0	4.490644191890615	0.0	10.622883390484445	0.0	4.709162145871006	0.0	0.0	3.5564811890596943	0.0	0.0	0.0	0.0	4.794783275795933	4.316089691796667	0.0	0.0	0.0	0.0	0.0	0.0	11.373070842858278
3R_5331	0.0	0.0	0.0	0.0	0.0	0.0	0.0	9.86357686833407	0.0	0.0	0.0	0.0	0.0	0.0	0.0	0.0	0.0	0.0	0.0	12.30866185151815	0.0	0.0	0.0	0.0	0.0	5.1929734914282175	0.0	0.0	0.0	0.0	0.0	0.0	10.418403067177861	0.0	0.0	0.0	0.0	0.0	0.0	0.0	0.0	0.0	0.0	0.0	0.0	0.0	10.502800571772463	18.346873325847806	0.0
3R_5332	0.0	0.0	0.0	8.732846506250098	0.0	9.23780701851626	7.72821416427092	0.0	0.0	0.0	3.3213499028837288	4.177413061768065	0.0	7.26735735630981	0.0	0.0	12.474676406894003	0.0	0.0	13.369484419202857	0.0	0.0	0.0	0.0	0.0	5.640530142146999	0.0	0.0	0.0	3.126361921412015	0.0	0.0	0.0	4.497612217673637	0.0	0.0	0.0	18.47561403703252	0.0	0.0	0.0	5.185872025124513	0.0	4.874719703617042	3.6951228074065043	5.813885885047848	5.703992452477187	0.0	0.0
3R_5333	0.0	0.0	0.0	0.0	0.0	0.0	6.956715317295785	0.0	0.0	3.617315510578658	0.0	0.0	0.0	3.2709326606551286	0.0	9.040422440859816	0.0	0.0	0.0	0.0	0.0	0.0	0.0	0.0	0.0	0.0	0.0	0.0	4.85696599419544	5.628521519667039	11.489439194728185	0.0	0.0	0.0	8.034516281947244	3.846599163980138	0.0	0.0	0.0	5.820925061410759	0.0	0.0	0.0	0.0	0.0	5.233492257048205	0.0	0.0	3.0752056928207785
3R_5334	7.574311570821328	0.0	0.0	3.7436652504381023	0.0	0.0	4.969487347685213	0.0	0.0	0.0	2.135733556133058	0.0	0.0	2.3365708859529097	0.0	4.305313919811805	4.010806717619955	0.0	3.407173599583507	0.0	0.0	0.0	0.0	0.0	0.0	0.0	0.0	1.9506843585935254	0.0	0.0	4.103705564050226	0.0	0.0	0.0	2.869703961339348	2.7477947573175148	0.0	0.0	0.0	0.0	3.7045269319107947	6.669361088546439	0.0	3.1345997116168265	2.376081414053571	14.954053670098622	0.0	6.407200668399174	4.393509029759433
3R_5335	0.0	12.196073839909454	12.016342225426579	0.0	0.0	0.0	0.0	4.824820420183961	0.0	0.0	5.982979619578224	0.0	0.0	3.2727996313518495	0.0	3.015194166443542	0.0	0.0	0.0	0.0	0.0	0.0	0.0	0.0	0.0	2.5401702523709946	0.0	5.464588374416109	0.0	0.0	0.0	3.263443428860849	5.096216568819309	0.0	0.0	0.0	0.0	0.0	0.0	0.0	0.0	0.0	0.0	0.0	3.328141432698324	0.0	0.0	0.0	3.0769609472116577
3R_5336	9.106987062614179	10.469143247193221	0.0	0.0	0.0	7.142214343566222	0.0	0.0	0.0	0.0	2.5679030606322995	0.0	5.697161674053986	0.0	0.0	5.176501890846728	0.0	0.0	8.193242541281652	15.504933669893761	6.930069363064255	0.0	0.0	0.0	0.0	6.541467342705511	0.0	0.0	6.2574189523453745	2.4171480215522583	4.934097723752696	2.8013487934170547	0.0	0.0	0.0	3.3038159404493785	0.0	0.0	0.0	0.0	0.0	0.0	0.0	3.76889156898956	2.856885737426489	8.990016586580602	4.410044140131799	0.0	7.923815158522526
3R_5337	0.0	0.0	0.0	0.0	0.0	0.0	0.0	16.381948403415308	0.0	0.0	0.0	12.77511203773257	0.0	0.0	0.0	0.0	0.0	0.0	0.0	0.0	0.0	0.0	0.0	0.0	0.0	0.0	0.0	0.0	0.0	0.0	0.0	0.0	17.303433001107418	0.0	13.647778141718529	0.0	0.0	0.0	0.0	0.0	52.85412262156448	0.0	0.0	0.0	0.0	0.0	0.0	0.0	0.0
3R_5338	0.0	0.0	10.006003602161297	0.0	0.0	0.0	11.59232124640638	0.0	0.0	12.055426026700358	0.0	6.266119592652098	0.0	0.0	0.0	0.0	0.0	0.0	15.895825120490354	0.0	6.722562533276685	202.249008979856	0.0	0.0	0.0	0.0	0.0	0.0	0.0	0.0	0.0	0.0	0.0	13.492836653020913	0.0	0.0	0.0	0.0	0.0	0.0	8.641548565502939	0.0	0.0	7.312079555425563	0.0	8.720828827571772	17.11197735743156	0.0	0.0
3R_5339	0.0	0.0	5.387060281204548	2.3508071966671196	0.0	0.0	0.0	0.0	8.353167465415103	9.735651110610627	5.3644730263567295	3.373571039646882	0.0	5.868930352229724	0.0	2.7034903682748648	5.037113451913701	0.0	0.0	0.0	7.238624140232418	0.0	0.0	0.0	0.0	0.0	0.0	9.79934373794987	2.178674868941813	0.0	0.0	0.0	4.569381488521714	7.264311237962128	0.0	0.0	0.0	0.0	0.0	0.0	0.0	4.1879764870248115	5.6800302632012425	0.0	2.984085870054997	9.390288563567559	0.0	0.0	0.0
3R_5340	0.0	0.0	0.0	0.0	13.327362674855	0.0	0.0	0.0	0.0	0.0	0.0	0.0	0.0	0.0	0.0	2.7034903682748648	0.0	0.0	8.558038908268092	5.398425387283037	0.0	0.0	0.0	0.0	21.19133443952099	2.2775733276120693	0.0	2.4498359344874676	2.178674868941813	0.0	10.307567506836493	8.778228588583737	0.0	3.632155618981064	7.208038404428619	0.0	32.70100490188064	0.0	0.0	5.222150272596244	9.304922303898762	0.0	0.0	0.0	0.0	14.085432845351336	0.0	8.046709539535094	0.0
3R_5341	0.0	0.0	0.0	0.0	29.77892128835525	0.0	0.0	2.416548134980646	0.0	0.0	2.9966210101489557	0.0	0.0	6.5568267056929	0.0	3.020366026077236	0.0	3.9081017685332933	0.0	0.0	0.0	0.0	0.0	0.0	11.837583617731278	0.0	6.888617936583383	8.210942394491443	7.302110967259525	2.820697033726792	0.0	3.2690411019806795	10.20991587029323	4.057879976837621	0.0	0.0	0.0	0.0	0.0	17.502712920502677	5.1977753521492795	0.0	6.345785668550731	0.0	0.0	0.0	10.292624459701546	0.0	3.082238753296069
3R_5342	0.0	0.0	0.0	0.0	0.0	0.0	0.0	0.0	0.0	0.0	0.0	0.0	0.0	0.0	0.0	29.025385602247727	0.0	0.0	45.94068139218641	0.0	0.0	0.0	0.0	0.0	0.0	0.0	0.0	0.0	0.0	0.0	0.0	0.0	0.0	0.0	0.0	0.0	0.0	0.0	0.0	0.0	0.0	0.0	0.0	0.0	0.0	50.40830728904123	0.0	0.0	0.0
3R_5343	0.0	0.0	0.0	0.0	0.0	6.745608271734687	5.643277163914628	1.9558272503846135	0.0	0.0	2.4253077958123668	3.050420088602502	10.761598312581384	0.0	0.0	2.444525765668249	4.554613459064956	0.0	0.0	0.0	0.0	0.0	0.0	0.0	0.0	0.0	11.150571745566253	0.0	5.909945433473813	0.0	0.0	2.6457903227044	4.1316850664374964	3.2842351131369734	3.2587938552183067	3.12035554579231	0.0	0.0	0.0	9.443851580428563	4.206806613099996	3.7868144635106344	0.0	3.5596055956999963	10.792973234775499	4.2454011691834825	0.0	7.275923387437099	2.4946023042641485
3R_5344	0.0	0.0	5.838222844965993	2.547685669599308	0.0	0.0	0.0	4.688344634588075	0.0	7.03400342766987	0.0	0.0	12.898399308645798	0.0	0.0	0.0	5.4589682113363125	0.0	0.0	0.0	0.0	0.0	0.0	0.0	0.0	0.0	0.0	0.0	0.0	0.0	0.0	6.342266098019089	0.0	7.872692267874653	7.811706623546047	0.0	0.0	0.0	0.0	0.0	0.0	0.0	0.0	0.0	6.46800198567661	0.0	0.0	0.0	0.0
3R_5345	0.0	0.0	0.0	3.7589830296952145	0.0	0.0	0.0	3.458709237382283	0.0	0.0	0.0	0.0	0.0	0.0	0.0	0.0	0.0	0.0	0.0	0.0	0.0	0.0	0.0	0.0	0.0	3.6418807546268273	9.859404886321062	3.917331764311384	0.0	0.0	16.48198601338667	0.0	7.306523263970073	5.80788222544108	0.0	0.0	0.0	0.0	0.0	0.0	0.0	0.0	0.0	6.294850812035755	4.771607029531475	0.0	0.0	0.0	4.411485744283818
[truncated: 166 more columns]
