# Supplementary material for: Convergence of topological domain boundaries, insulators, and polytene interbands revealed by high-resolution mapping of chromatin contacts in the early Drosophila melanogaster embryo
Source: eLife. 2017 Nov 17;6:e29550. doi: 10.7554/eLife.29550 (PMC5739541; doi:10.7554/eLife.29550)
Supplement: Supplementary file 3. [file elife-29550-supp3.zip › local_HiC_maps/nc14_anterior_dm3_CompressedBinCounts_500bp_VCnorm_chr3R_2674246-2718838.txt]

3R_5268	3R_5269	3R_5270	3R_5271	3R_5272	3R_5273	3R_5274	3R_5275	3R_5276	3R_5277	3R_5278	3R_5279	3R_5280	3R_5281	3R_5282	3R_5283	3R_5284	3R_5285	3R_5286	3R_5287	3R_5288	3R_5289	3R_5290	3R_5291	3R_5292	3R_5293	3R_5294	3R_5295	3R_5296	3R_5297	3R_5298	3R_5299	3R_5300	3R_5301	3R_5302	3R_5303	3R_5304	3R_5305	3R_5306	3R_5307	3R_5308	3R_5309	3R_5310	3R_5311	3R_5312	3R_5313	3R_5314	3R_5315	3R_5316	3R_5317
3R_5268	0.0	631.3131313131313	217.24018074383036	0.0	0.0	146.71361502347418	0.0	0.0	0.0	0.0	0.0	0.0	0.0	449.47860481841064	0.0	334.94105037513395	0.0	0.0	0.0	0.0	0.0	0.0	0.0	0.0	NA	760.3406326034063	0.0	0.0	NA	0.0	0.0	0.0	0.0	0.0	0.0	0.0	0.0	0.0	0.0	0.0	0.0	0.0	0.0	0.0	0.0	135.89910850184822	0.0	0.0	0.0
3R_5269	631.3131313131313	30.60912151821243	210.65714496371433	251.4774299006664	240.9992036548053	92.47403613600797	60.776234061432625	42.62029578485275	69.39625260235947	106.3264221158958	122.75533108866442	0.0	57.72005772005772	87.17160820720692	0.0	64.9582643151775	52.40472166542205	0.0	0.0	0.0	0.0	29.36340145642471	0.0	360.75036075036076	NA	36.86500036865001	13.30831370357062	0.0	NA	8.410499667785263	8.99466616296536	13.423269237222726	20.603794188699847	9.170231594198912	16.406621712523176	48.95481470602634	0.0	18.740278480538223	28.241407551752378	22.563686003745573	20.648017377371428	27.226442320781942	9.079559641357394	4.882073514262977	6.450198021079247	0.0	0.0	15.6120712534932	0.0
3R_5270	217.2401807438304	210.6571449637143	10.873335428262628	313.6912153479377	346.1420307287588	220.2999015993773	87.8371849938953	87.99602257977939	127.35912886355858	54.88172987212557	54.3100451859576	0.0	59.58587814687919	146.23287247481142	0.0	117.35160889055788	67.62340256617289	0.0	0.0	0.0	0.0	60.62516671920848	0.0	0.0	NA	0.0	27.477018908310562	0.0	NA	8.682371919820032	27.85626538478324	20.785771446585766	15.952364113774388	9.46666243822411	28.228285532495555	16.845765227308334	0.0	19.346064333402335	9.718106873908535	62.11483946807957	4.263094307319648	4.684424382616289	9.37305948377875	0.0	0.0	13.604081768693879	7.003041420889092	0.0	36.76843679726325
3R_5271	0.0	251.47742990066638	313.6912153479376	96.84750606911037	32.28250202303679	197.24154052948396	112.34776877331217	218.84902918570654	134.61721199835293	72.79609812914028	72.03780544029506	0.0	59.276822762299936	78.33237096420434	0.0	33.35512534856106	94.18172228770095	0.0	0.0	0.0	0.0	30.155360416867705	37.04801422643746	0.0	NA	265.0149922767059	41.00175487510865	0.0	NA	34.54935548177349	9.237260893501771	13.78530761913952	10.579749090670566	18.835122983935523	5.616374652627227	16.758390926336816	0.0	19.245721676071412	19.33540351053586	7.7240833830249365	12.722948466969529	0.0	13.986666045037063	15.0412430885488	0.0	13.533521178607293	0.0	16.033143714687	14.631091655010563
3R_5272	0.0	240.9992036548053	346.14203072875875	32.28250202303679	32.28250202303679	168.020571562153	212.2124521273674	131.3094175114239	221.72246682081655	163.79122079056563	180.09451360073768	0.0	118.55364552459987	123.09372580089253	0.0	150.09806406852476	67.27265877692925	471.52018106374953	0.0	0.0	0.0	0.0	74.09602845287492	0.0	NA	113.57785383287397	41.00175487510865	0.0	NA	43.186694352216854	9.237260893501771	0.0	10.579749090670566	4.708780745983881	22.46549861050891	0.0	0.0	0.0	0.0	0.0	0.0	0.0	13.986666045037063	15.0412430885488	0.0	0.0	13.933437183885143	0.0	0.0
3R_5273	146.7136150234742	92.47403613600797	220.29990159937728	197.24154052948396	168.020571562153	9.918666931164452	389.82390128980865	415.99809829440784	295.6671325663907	148.2579688658265	379.0101721439749	0.0	201.2072434607646	235.50146618654753	0.0	147.18536298174902	127.87490181034326	0.0	0.0	0.0	0.0	143.30167048804455	25.150905432595575	0.0	NA	25.701655186594017	37.11332553953497	0.0	NA	17.590974657269175	6.270929226292752	4.679238220017782	21.546925612830474	9.58999571646858	34.315258088868895	0.0	0.0	0.0	6.5631440085058355	20.974694031650817	11.516358987942374	9.490907710413424	9.495173286912484	23.82589398157918	17.987876171460435	13.781318045257846	28.377112912532276	21.768944423884886	9.932656588331115
3R_5274	0.0	60.77623406143262	87.8371849938953	112.34776877331217	212.2124521273674	389.82390128980865	28.961959913751283	0.0	266.3947602906459	232.22918909789516	125.35098275170478	0.0	343.819838404676	90.86932082971478	0.0	116.08065283759157	109.25533126996835	0.0	0.0	0.0	0.0	0.0	128.93243940175347	0.0	NA	87.83718499389532	126.83735804125068	0.0	NA	20.039457692195935	21.43133453991747	71.96229175911822	30.68254549761259	27.312061607271126	6.515264939991153	0.0	0.0	66.9778905983135	22.429998777565064	8.960308521343007	9.839488425317791	10.811944603920628	10.81680390486621	5.816188663201381	7.684351433054698	7.849768000106757	0.0	18.599218460840277	16.972770584151846
3R_5275	0.0	42.62029578485274	87.99602257977938	218.84902918570654	131.30941751142393	415.9980982944078	0.0	178.03414694938485	225.4646181595645	370.1236212895107	146.50726676043132	0.0	0.0	182.0672829644195	0.0	67.83616210129296	191.54257444165341	0.0	0.0	0.0	0.0	0.0	150.6931886678722	0.0	NA	0.0	0.0	0.0	NA	105.3974009000938	37.57265612377936	0.0	0.0	0.0	0.0	68.16493186915059	0.0	0.0	0.0	31.417790638126743	0.0	37.91023614286093	18.963637225619873	20.393471641858007	0.0	27.52387007632369	0.0	0.0	0.0
3R_5276	0.0	69.39625260235947	127.35912886355858	134.61721199835293	221.72246682081655	295.6671325663907	266.3947602906459	225.4646181595645	5.827166249053085	241.06066693451186	318.06615776081424	0.0	218.10250817884406	189.3986182135593	0.0	184.08973761076066	212.86917951307413	0.0	0.0	0.0	0.0	22.190662169359133	54.525627044711015	0.0	NA	111.43923775561376	60.344567480312584	0.0	NA	19.06807939948262	0.0	30.43290811797824	23.35620944291548	10.395262532355256	16.531863099641672	0.0	0.0	28.32500106218754	14.228495407753107	17.05194591122757	3.12084537459507	6.858569439586291	6.8616519427052065	22.13703562955885	9.74915426086787	14.938527957455074	20.50661594696989	11.798435527449062	10.766696454526857
3R_5277	0.0	106.3264221158958	54.88172987212557	72.79609812914029	163.79122079056563	148.25796886582654	232.22918909789516	370.1236212895107	241.06066693451186	61.557402277623886	30.458089668615983	0.0	300.7518796992481	264.9558091561157	0.0	141.0278106842669	204.7921359819783	797.4481658692184	0.0	0.0	0.0	101.99918400652795	125.31328320802005	0.0	NA	0.0	69.34331877123638	0.0	NA	14.607709949311248	15.622314914624049	0.0	35.785537275110265	15.927244347819162	37.99428186057998	0.0	0.0	32.548904729355854	0.0	0.0	14.344938388489622	7.881338566542142	15.76976148235758	16.95878168112403	22.40595102059107	0.0	0.0	108.46281081374224	0.0
3R_5278	0.0	122.75533108866442	54.31004518595759	72.03780544029506	180.09451360073768	379.01017214397496	125.35098275170476	146.50726676043132	318.06615776081424	30.458089668615983	150.70408950617283	0.0	198.4126984126984	374.5655040153422	0.0	167.47052518756698	247.69419224672143	0.0	0.0	0.0	0.0	201.87338501291987	124.0079365079365	0.0	NA	0.0	45.747328356024006	0.0	NA	43.366638912017756	30.91916493519343	23.07124400147656	0.0	31.52267110505876	0.0	56.09405851732184	0.0	0.0	16.1799730765248	0.0	28.391023893885706	15.598482579614656	7.802746566791511	16.782127705278985	11.086277848729956	0.0	11.659577643459441	26.83324746694144	0.0
3R_5279	0.0	0.0	0.0	0.0	0.0	0.0	0.0	0.0	0.0	0.0	0.0	0.0	0.0	0.0	0.0	0.0	0.0	34965.03496503497	0.0	0.0	0.0	0.0	0.0	0.0	NA	0.0	0.0	0.0	NA	0.0	0.0	0.0	0.0	0.0	0.0	0.0	0.0	0.0	0.0	0.0	0.0	0.0	0.0	0.0	0.0	0.0	0.0	0.0	0.0
3R_5280	0.0	57.72005772005772	59.58587814687919	59.276822762299936	118.55364552459987	201.20724346076457	343.8198384046759	0.0	218.10250817884406	300.75187969924815	198.4126984126984	0.0	326.53061224489795	61.64278008938203	0.0	183.73909049150205	222.34574763757644	0.0	0.0	0.0	0.0	0.0	0.0	0.0	NA	0.0	0.0	0.0	NA	0.0	0.0	0.0	0.0	25.938655080734065	0.0	92.31479344564967	0.0	0.0	53.25522566901878	0.0	0.0	25.67064561673726	0.0	0.0	0.0	0.0	0.0	0.0	0.0
3R_5281	449.47860481841064	87.17160820720692	146.2328724748114	78.33237096420434	123.09372580089254	235.50146618654753	90.86932082971478	182.0672829644195	189.3986182135593	264.9558091561158	374.5655040153422	0.0	61.64278008938203	34.91095959754646	513.6898340781835	242.8051627314887	209.87327851443297	0.0	0.0	0.0	1348.4358144552318	31.358972429191436	38.52673755586377	0.0	NA	118.11116622965537	14.212762207696779	0.0	NA	35.92834809539335	38.4238166184928	50.1743558867063	11.002026023092151	4.896725608552816	46.72435956964528	52.281840948183465	0.0	40.027779278819494	10.05357550386007	8.032380130783212	22.051280694280162	9.692261020343086	0.0	5.213864918144927	13.777121986771206	7.036847042166898	7.2447861085573235	33.34617160940295	30.43014531915897
3R_5282	0.0	0.0	0.0	0.0	0.0	0.0	0.0	0.0	0.0	0.0	0.0	0.0	0.0	513.6898340781835	0.0	0.0	0.0	0.0	0.0	0.0	0.0	0.0	0.0	0.0	NA	0.0	0.0	0.0	NA	0.0	0.0	0.0	0.0	0.0	0.0	0.0	0.0	0.0	0.0	0.0	0.0	0.0	0.0	0.0	0.0	0.0	0.0	0.0	0.0
3R_5283	334.94105037513395	64.9582643151775	117.3516088905579	33.35512534856106	150.09806406852476	147.18536298174902	116.08065283759157	67.83616210129296	184.08973761076066	141.0278106842669	167.47052518756698	0.0	183.73909049150205	242.8051627314887	0.0	0.0	250.22833335418574	0.0	0.0	0.0	2009.6463022508037	186.94384206984222	0.0	0.0	NA	0.0	105.91021355735461	0.0	NA	53.54594643798978	57.26507717900776	21.36501052226768	65.58764066499309	43.78711870541924	17.408955514895972	0.0	0.0	29.827774430438645	44.95015028333579	71.8265245778396	0.0	43.33469115365615	14.451389139781062	31.082011441288408	61.59835409197867	10.487391009788931	32.391881298871255	0.0	0.0
3R_5284	0.0	52.40472166542205	67.62340256617289	94.18172228770095	67.27265877692925	127.87490181034326	109.25533126996837	191.54257444165341	212.86917951307413	204.7921359819783	247.6941922467214	0.0	222.34574763757644	209.87327851443297	0.0	250.2283333541857	71.49574137719304	294.776559367999	0.0	0.0	0.0	282.77983892860374	115.80507689457107	0.0	NA	71.00457269448152	68.35398478098529	0.0	NA	48.59763426716387	28.87392834414951	21.54513058503648	29.763263006049883	35.325016646914094	35.111447244699406	20.953422636820612	0.0	48.12678520293861	0.0	19.315217590754962	13.25650921115286	17.480011606727707	20.402512423672746	18.80643104716089	28.988244024694676	16.921289774549194	8.710657227798494	0.0	13.72020657143014
3R_5285	0.0	0.0	0.0	0.0	471.52018106374953	0.0	0.0	0.0	0.0	797.4481658692184	0.0	34965.03496503497	0.0	0.0	0.0	0.0	294.7765593679991	0.0	0.0	0.0	0.0	0.0	0.0	0.0	NA	0.0	0.0	0.0	NA	378.4724850503369	0.0	0.0	231.79268462287334	0.0	0.0	0.0	0.0	0.0	0.0	0.0	0.0	0.0	0.0	0.0	0.0	0.0	0.0	0.0	0.0
3R_5286	0.0	0.0	0.0	0.0	0.0	0.0	0.0	0.0	0.0	0.0	0.0	0.0	0.0	0.0	0.0	0.0	0.0	0.0	0.0	0.0	0.0	0.0	0.0	0.0	NA	0.0	0.0	0.0	NA	0.0	1113.0899376669634	0.0	0.0	0.0	0.0	0.0	0.0	0.0	0.0	0.0	0.0	0.0	0.0	0.0	0.0	0.0	0.0	0.0	0.0
3R_5287	0.0	0.0	0.0	0.0	0.0	0.0	0.0	0.0	0.0	0.0	0.0	0.0	0.0	0.0	0.0	0.0	0.0	0.0	0.0	0.0	0.0	0.0	0.0	0.0	NA	0.0	731.9572536963841	0.0	NA	0.0	0.0	0.0	0.0	0.0	0.0	0.0	0.0	0.0	0.0	0.0	0.0	0.0	0.0	0.0	0.0	0.0	0.0	0.0	0.0
3R_5288	0.0	0.0	0.0	0.0	0.0	0.0	0.0	0.0	0.0	0.0	0.0	0.0	0.0	1348.4358144552318	0.0	2009.6463022508037	0.0	0.0	0.0	0.0	0.0	0.0	0.0	0.0	NA	0.0	0.0	0.0	NA	0.0	0.0	0.0	0.0	0.0	0.0	0.0	0.0	0.0	0.0	0.0	0.0	0.0	0.0	0.0	0.0	0.0	839.48959032908	0.0	0.0
3R_5289	0.0	29.36340145642471	60.62516671920848	30.1553604168677	0.0	143.30167048804455	0.0	0.0	22.190662169359133	101.99918400652794	201.8733850129199	0.0	0.0	31.35897242919144	0.0	186.94384206984222	282.7798389286038	0.0	0.0	0.0	0.0	338.0205516495403	0.0	0.0	NA	424.37616703445934	76.60017771241229	0.0	NA	72.6139070154716	0.0	96.57730047129722	74.11975380382576	39.58661022495751	78.69455181878848	187.84987038358943	0.0	0.0	0.0	64.93618937124452	59.42307326627241	39.17758415345076	52.26025607525477	56.20061371070172	37.126139772491015	37.92533260516695	39.04602745716651	89.86017756371088	41.00108242857611
3R_5290	0.0	0.0	0.0	37.04801422643746	74.09602845287492	25.15090543259557	128.93243940175347	150.6931886678722	54.525627044711015	125.31328320802004	124.0079365079365	0.0	0.0	38.52673755586377	0.0	0.0	115.80507689457106	0.0	0.0	0.0	0.0	0.0	255.1020408163265	1275.5102040816325	NA	260.6882168925965	235.27197440240917	0.0	NA	89.21137147615083	127.21027859051011	94.92168960607498	54.63684708967728	113.48161597821154	0.0	0.0	0.0	0.0	66.56903208627347	0.0	29.202196005139584	0.0	32.102728731942214	0.0	0.0	0.0	23.98541686654514	0.0	0.0
3R_5291	0.0	360.75036075036076	0.0	0.0	0.0	0.0	0.0	0.0	0.0	0.0	0.0	0.0	0.0	0.0	0.0	0.0	0.0	0.0	0.0	0.0	0.0	0.0	1275.5102040816325	0.0	NA	0.0	0.0	0.0	NA	892.1137147615082	0.0	0.0	0.0	162.11659425458788	0.0	0.0	0.0	0.0	0.0	0.0	0.0	0.0	0.0	172.61617068286958	0.0	0.0	0.0	0.0	0.0
3R_5292	NA	NA	NA	NA	NA	NA	NA	NA	NA	NA	NA	NA	NA	NA	NA	NA	NA	NA	NA	NA	NA	NA	NA	NA	NA	NA	NA	NA	NA	NA	NA	NA	NA	NA	NA	NA	NA	NA	NA	NA	NA	NA	NA	NA	NA	NA	NA	NA	NA
3R_5293	760.3406326034063	36.86500036865	0.0	265.0149922767059	113.57785383287398	25.701655186594017	87.8371849938953	0.0	111.43923775561375	0.0	0.0	0.0	0.0	118.11116622965537	0.0	0.0	71.00457269448154	0.0	0.0	0.0	0.0	424.37616703445934	260.6882168925965	0.0	NA	0.0	1009.7804448804133	0.0	NA	30.38830171937011	194.99385769348265	24.25006668768339	111.66654879642073	49.699977800676585	39.51959974549377	0.0	0.0	0.0	34.01337405867987	217.4019381382785	14.920830075618767	98.37291203494206	16.40285409661281	35.27921736584195	46.610920006339086	23.80714309521429	24.51064497311182	112.81715723327204	25.737905758084274
3R_5294	0.0	13.308313703570622	27.477018908310566	41.00175487510865	41.00175487510865	37.11332553953497	126.83735804125068	0.0	60.34456748031258	69.34331877123638	45.747328356024006	0.0	0.0	14.21276220769678	0.0	105.91021355735462	68.35398478098529	0.0	0.0	731.9572536963841	0.0	76.60017771241229	235.27197440240917	0.0	NA	1009.7804448804131	34.71734009627119	0.0	NA	186.49368828567324	70.39303953625065	52.52583614565415	73.90491393772773	47.844686578429105	71.33313788053555	63.854106138295215	0.0	73.3315244890626	85.95210994011595	88.29268436248266	48.477953842524215	0.0	71.05742328018829	25.471687900502495	67.30641413300084	34.3776400953292	88.48375128633253	0.0	55.748507333716134
3R_5295	0.0	0.0	0.0	0.0	0.0	0.0	0.0	0.0	0.0	0.0	0.0	0.0	0.0	0.0	0.0	0.0	0.0	0.0	0.0	0.0	0.0	0.0	0.0	0.0	NA	0.0	0.0	0.0	NA	0.0	0.0	0.0	0.0	0.0	0.0	0.0	0.0	0.0	0.0	0.0	0.0	0.0	0.0	0.0	0.0	0.0	0.0	0.0	0.0
3R_5296	NA	NA	NA	NA	NA	NA	NA	NA	NA	NA	NA	NA	NA	NA	NA	NA	NA	NA	NA	NA	NA	NA	NA	NA	NA	NA	NA	NA	NA	NA	NA	NA	NA	NA	NA	NA	NA	NA	NA	NA	NA	NA	NA	NA	NA	NA	NA	NA	NA
3R_5297	0.0	8.410499667785263	8.682371919820032	34.54935548177349	43.186694352216854	17.59097465726918	20.039457692195935	105.3974009000938	19.06807939948262	14.607709949311248	43.366638912017756	0.0	0.0	35.92834809539335	0.0	53.54594643798978	48.59763426716388	378.4724850503369	0.0	0.0	0.0	72.6139070154716	89.21137147615083	892.1137147615082	NA	30.38830171937011	186.49368828567322	0.0	NA	34.66442410952294	185.3605225090697	171.50713276035196	123.13383246410756	192.75811540012617	180.32257002939707	67.25682286839589	0.0	123.58285226133448	147.4384890503642	80.59801245301291	51.06129193238395	115.9560803253952	59.87519763492969	68.41406931311067	106.33965097199757	27.157190708112882	55.91937321092955	64.34617211056731	35.23157124587056
3R_5298	0.0	8.99466616296536	27.85626538478324	9.237260893501771	9.237260893501771	6.270929226292752	21.43133453991747	37.57265612377936	0.0	15.622314914624049	30.91916493519343	0.0	0.0	38.4238166184928	0.0	57.26507717900776	28.873928344149505	0.0	1113.0899376669634	0.0	0.0	0.0	127.21027859051011	0.0	NA	194.99385769348265	70.39303953625065	0.0	NA	185.36052250906968	23.788208819240538	130.16865716238246	158.9317606051758	222.3148309457394	101.24478046997827	100.69957432851368	0.0	132.1665232109196	82.98899814851545	72.93515600498347	120.13726228294291	108.00872710515009	84.0445436081123	51.64651233254157	79.60796489061296	63.89557372126079	47.84268368749876	41.28927125812539	69.07751376212467
3R_5299	0.0	13.423269237222726	20.785771446585763	13.785307619139523	0.0	4.679238220017782	71.96229175911822	0.0	30.432908117978236	0.0	23.07124400147656	0.0	0.0	50.1743558867063	0.0	21.36501052226768	21.545130585036475	0.0	0.0	0.0	0.0	96.57730047129722	94.921689606075	0.0	NA	24.25006668768339	52.52583614565413	0.0	NA	171.507132760352	130.16865716238243	79.46932153066741	179.5815749304121	274.46716422637206	143.89860904007037	85.87422646106945	632.8112640405	123.27492156633116	136.23429822307128	44.52767271171053	111.37581732192773	74.62396981609669	95.5616111090373	89.92098193712276	80.61676064883764	82.35215079979109	84.78565962127585	61.61840747225887	89.03092184490814
3R_5300	0.0	20.603794188699847	15.952364113774388	10.579749090670566	10.579749090670566	21.546925612830474	30.68254549761259	0.0	23.35620944291548	35.785537275110265	0.0	0.0	0.0	11.002026023092153	0.0	65.58764066499309	29.763263006049876	231.79268462287334	0.0	0.0	0.0	74.11975380382576	54.636847089677275	0.0	NA	111.66654879642071	73.90491393772771	0.0	NA	123.13383246410754	158.9317606051758	179.58157493041216	49.40812961364663	175.92254593256658	198.78701269227466	90.62008025643834	0.0	56.76555541784652	76.0400978445959	94.92626697139264	133.42767782052562	87.05241884309167	82.50777807699579	96.12282426603447	100.94675026360127	63.20244107786108	95.89274259750836	63.0533423394524	68.32816796358324
3R_5301	0.0	9.170231594198912	9.46666243822411	18.835122983935523	4.708780745983881	9.58999571646858	27.312061607271126	0.0	10.395262532355254	15.927244347819162	31.52267110505876	0.0	25.938655080734065	4.896725608552817	0.0	43.78711870541924	35.325016646914094	0.0	0.0	0.0	0.0	39.58661022495751	113.48161597821152	162.1165942545879	NA	49.699977800676585	47.844686578429105	0.0	NA	192.75811540012614	222.3148309457394	274.46716422637206	175.92254593256658	59.75427804572192	194.1537122312661	131.99800243022992	0.0	101.05969511974311	93.06973165035056	98.01837269897646	115.05903827717276	95.84251484233498	110.16642270244354	72.40006432636018	57.97272846907358	100.67514529052033	70.11624358626905	35.079324877345144	67.2246526246105
3R_5302	0.0	16.406621712523176	28.228285532495555	5.616374652627228	22.465498610508913	34.315258088868895	6.515264939991153	0.0	16.531863099641672	37.99428186057998	0.0	0.0	0.0	46.72435956964529	0.0	17.408955514895972	35.1114472446994	0.0	0.0	0.0	0.0	78.69455181878848	0.0	0.0	NA	39.519599745493785	71.33313788053555	0.0	NA	180.32257002939707	101.24478046997827	143.89860904007037	198.78701269227466	194.15371223126607	41.03876140327941	61.22664968647582	0.0	60.26922261743207	80.733422779238	100.7852785765571	128.38215027706195	82.69644906312219	82.73361600652136	57.569876091308956	114.09202455260368	67.10340387313784	87.26692005586538	25.104413439564055	99.27278864136025
3R_5303	0.0	48.95481470602633	16.845765227308334	16.758390926336816	0.0	0.0	0.0	68.1649318691506	0.0	0.0	56.09405851732185	0.0	92.31479344564967	52.281840948183465	0.0	0.0	20.953422636820612	0.0	0.0	0.0	0.0	187.84987038358946	0.0	0.0	NA	0.0	63.85410613829522	0.0	NA	67.25682286839589	100.69957432851365	85.87422646106945	90.62008025643836	131.9980024302299	61.22664968647582	78.29606875438783	0.0	119.88934213720736	105.3920055646979	84.20373936777426	125.48924293000209	79.83197546400523	65.34642682107786	124.93060495303	51.580743464204	42.152873719474734	108.4962313834029	74.90767628897383	79.7500860161642
3R_5304	0.0	0.0	0.0	0.0	0.0	0.0	0.0	0.0	0.0	0.0	0.0	0.0	0.0	0.0	0.0	0.0	0.0	0.0	0.0	0.0	0.0	0.0	0.0	0.0	NA	0.0	0.0	0.0	NA	0.0	0.0	632.8112640405	0.0	0.0	0.0	0.0	22675.736961451246	0.0	887.5870944836462	0.0	0.0	213.92204680614384	214.01819154628143	0.0	0.0	0.0	0.0	0.0	0.0
3R_5305	0.0	18.740278480538223	19.346064333402335	19.245721676071412	0.0	0.0	66.9778905983135	0.0	28.32500106218754	32.548904729355854	0.0	0.0	0.0	40.0277792788195	0.0	29.827774430438648	48.12678520293863	0.0	0.0	0.0	0.0	0.0	0.0	0.0	NA	0.0	73.3315244890626	0.0	NA	123.58285226133448	132.16652321091962	123.27492156633116	56.76555541784652	101.05969511974311	60.26922261743207	119.88934213720735	0.0	0.0	0.0	179.5885212543015	128.94476158113585	83.34625200239371	133.4139375872923	152.4402546290277	47.38920995078631	60.51166241269681	74.7597408827381	28.675232914579347	39.25150006149401
3R_5306	0.0	28.241407551752378	9.718106873908535	19.33540351053586	0.0	6.563144008505834	22.429998777565064	0.0	14.228495407753107	0.0	16.1799730765248	0.0	53.25522566901878	10.05357550386007	0.0	44.95015028333579	0.0	0.0	0.0	0.0	0.0	0.0	66.56903208627347	0.0	NA	34.01337405867987	85.95210994011595	0.0	NA	147.4384890503642	82.98899814851545	136.23429822307128	76.0400978445959	93.06973165035056	80.73342277923798	105.3920055646979	887.5870944836462	0.0	34.74245849796192	145.7281863988414	144.7862840142988	108.85502102157925	67.01781207786632	67.5664414602099	89.26881697392993	66.87300026931581	43.81306342817192	28.80885468957739	26.28960364479065
3R_5307	0.0	22.563686003745573	62.11483946807957	7.7240833830249365	0.0	20.974694031650817	8.960308521343007	31.417790638126743	17.05194591122757	0.0	0.0	0.0	0.0	8.032380130783213	0.0	71.8265245778396	19.315217590754962	0.0	0.0	0.0	0.0	64.93618937124452	0.0	0.0	NA	217.4019381382785	88.29268436248267	0.0	NA	80.5980124530129	72.93515600498347	44.52767271171053	94.92626697139264	98.01837269897646	100.7852785765571	84.20373936777428	0.0	179.58852125430147	145.7281863988414	55.44315994963544	115.67809586548219	163.90602097060463	83.6631054071465	107.96543810395417	76.076795721441	92.28591731473237	165.02252557474097	57.54263045777464	57.76176318307223
3R_5308	0.0	20.648017377371424	4.263094307319648	12.722948466969529	0.0	11.516358987942374	9.839488425317791	0.0	3.12084537459507	14.344938388489622	28.39102389388571	0.0	0.0	22.051280694280162	0.0	0.0	13.256509211152858	0.0	0.0	0.0	0.0	59.42307326627241	29.202196005139587	0.0	NA	14.920830075618767	48.477953842524215	0.0	NA	51.06129193238396	120.13726228294291	111.37581732192773	133.42767782052562	115.05903827717279	128.38215027706195	125.48924293000209	0.0	128.94476158113582	144.7862840142988	115.67809586548219	60.17132782743398	183.66161009521753	191.09392082464376	162.03055105800024	114.86943000744563	109.34155581833087	68.64183077097955	126.37735519998583	95.14396723818399
3R_5309	0.0	27.226442320781945	4.684424382616289	0.0	0.0	9.490907710413424	10.81194460392063	37.91023614286094	6.858569439586292	7.881338566542142	15.598482579614656	0.0	25.67064561673726	9.692261020343086	0.0	43.33469115365615	17.480011606727707	0.0	0.0	0.0	0.0	39.177584153450766	0.0	0.0	NA	98.37291203494206	0.0	0.0	NA	115.9560803253952	108.00872710515009	74.62396981609669	87.05241884309167	95.84251484233498	82.69644906312222	79.83197546400523	213.92204680614384	83.34625200239371	108.85502102157926	163.90602097060463	183.66161009521753	72.65277061340734	187.7706774887186	188.90071508691386	134.82826321689907	93.77404791502197	114.64727558851766	138.8674801523654	82.37054834707654
3R_5310	0.0	9.079559641357394	9.37305948377875	13.986666045037063	13.986666045037063	9.495173286912486	10.81680390486621	18.963637225619873	6.8616519427052065	15.76976148235758	7.802746566791511	0.0	0.0	0.0	0.0	14.451389139781062	20.402512423672746	0.0	0.0	0.0	0.0	52.26025607525477	32.102728731942214	0.0	NA	16.40285409661281	71.0574232801883	0.0	NA	59.87519763492969	84.04454360811229	95.5616111090373	82.5077780769958	110.16642270244354	82.73361600652136	65.34642682107786	214.01819154628146	133.4139375872923	67.01781207786632	83.6631054071465	191.09392082464376	187.7706774887186	90.89761393763413	173.77987520432714	114.79902994819696	137.7925342832223	99.60685476264139	118.09040862754634	126.78087510499041
3R_5311	0.0	4.882073514262977	0.0	15.041243088548798	15.041243088548798	23.82589398157918	5.816188663201381	20.39347164185801	22.137035629558845	16.95878168112403	16.782127705278988	0.0	0.0	5.213864918144928	0.0	31.082011441288408	18.806431047160885	0.0	0.0	0.0	0.0	56.20061371070172	0.0	172.61617068286958	NA	35.27921736584195	25.471687900502495	0.0	NA	68.41406931311067	51.64651233254156	89.92098193712276	96.12282426603447	72.40006432636018	57.56987609130896	124.93060495303	0.0	152.44025462902766	67.56644146020989	107.96543810395417	162.03055105800024	188.90071508691386	173.77987520432714	70.0809972806237	114.19562760373746	173.40437237548542	100.62514180841556	119.52402544965312	88.62099595002047
3R_5312	0.0	6.450198021079247	0.0	0.0	0.0	17.987876171460435	7.6843514330547	0.0	9.74915426086787	22.405951020591072	11.086277848729956	0.0	0.0	13.777121986771208	0.0	61.598354091978656	28.98824402469467	0.0	0.0	0.0	0.0	37.126139772491015	0.0	0.0	NA	46.61092000633909	67.30641413300084	0.0	NA	106.3396509719976	79.60796489061296	80.61676064883763	100.94675026360127	57.97272846907358	114.09202455260369	51.580743464204	0.0	47.38920995078631	89.26881697392992	76.07679572144102	114.86943000744563	134.82826321689907	114.79902994819693	114.19562760373746	24.466268355817835	83.30979831530927	137.234569044856	98.69700217725587	76.55629950265426
3R_5313	135.89910850184822	0.0	13.604081768693877	13.533521178607291	0.0	13.781318045257848	7.849768000106756	27.52387007632369	14.93852795745507	0.0	0.0	0.0	0.0	7.036847042166898	0.0	10.487391009788931	16.921289774549194	0.0	0.0	0.0	0.0	37.92533260516694	0.0	0.0	NA	23.80714309521429	34.37764009532919	0.0	NA	27.157190708112882	63.89557372126078	82.35215079979109	63.202441077861074	100.67514529052033	67.10340387313784	42.152873719474734	0.0	60.51166241269679	66.87300026931581	92.28591731473237	109.34155581833087	93.77404791502197	137.7925342832223	173.4043723754854	83.30979831530927	25.530947976863853	118.28424756104452	161.31455228658336	133.40730538404281
3R_5314	0.0	0.0	7.003041420889092	0.0	13.933437183885143	28.377112912532276	0.0	0.0	20.50661594696989	0.0	11.659577643459444	0.0	0.0	7.244786108557324	0.0	32.39188129887125	8.710657227798496	0.0	0.0	0.0	839.48959032908	39.04602745716651	23.98541686654514	0.0	NA	24.510644973111827	88.48375128633253	0.0	NA	55.91937321092955	47.84268368749877	84.78565962127585	95.89274259750836	70.11624358626904	87.26692005586537	108.49623138340289	0.0	74.7597408827381	43.81306342817192	165.02252557474097	68.64183077097955	114.64727558851766	99.60685476264139	100.62514180841556	137.234569044856	118.28424756104452	22.551768712668366	103.80087670220463	113.66854819688528
3R_5315	0.0	15.6120712534932	0.0	16.033143714687	0.0	21.768944423884886	18.599218460840277	0.0	11.798435527449058	108.46281081374224	26.83324746694144	0.0	0.0	33.34617160940295	0.0	0.0	0.0	0.0	0.0	0.0	0.0	89.86017756371086	0.0	0.0	NA	112.81715723327204	0.0	0.0	NA	64.34617211056732	41.28927125812538	61.61840747225887	63.05334233945239	35.079324877345144	25.104413439564052	74.90767628897383	0.0	28.675232914579347	28.80885468957739	57.54263045777464	126.37735519998584	138.8674801523654	118.09040862754634	119.52402544965311	98.69700217725587	161.31455228658336	103.80087670220463	0.0	108.998240768394
3R_5316	0.0	0.0	36.768436797263256	14.631091655010563	0.0	9.932656588331115	16.972770584151846	0.0	10.766696454526857	0.0	0.0	0.0	0.0	30.43014531915897	0.0	0.0	13.720206571430142	0.0	0.0	0.0	0.0	41.00108242857611	0.0	0.0	NA	25.737905758084278	55.74850733371614	0.0	NA	35.23157124587057	69.07751376212467	89.03092184490814	68.32816796358324	67.2246526246105	99.27278864136025	79.7500860161642	0.0	39.25150006149401	26.28960364479065	57.76176318307223	95.14396723818398	82.37054834707654	126.78087510499041	88.62099595002047	76.55629950265426	133.40730538404284	113.6685481968853	108.99824076839401	19.89333195406232
3R_5317	0.0	7.319572536963841	0.0	15.03397678753984	0.0	5.103082261686058	0.0	61.15085916957133	16.59475605708596	25.425883549453346	0.0	0.0	0.0	0.0	0.0	34.95037047392702	4.699336453692739	0.0	0.0	0.0	0.0	0.0	0.0	0.0	NA	52.89326139849783	19.09453705294915	0.0	NA	24.134477307557713	12.905390581645955	52.963551446867925	66.51442254395495	65.78644404534002	70.61980650173018	35.11975837606237	0.0	67.22056411497405	40.52028040034037	86.33062470998306	91.8387903350042	68.36204539239814	120.50154697931933	115.57778384853007	111.05558331945139	75.63080820972424	141.13158330170037	100.79967744103217	56.213078228163766
3R_5318	0.0	0.0	0.0	0.0	0.0	6.361565963077471	0.0	38.11571167751058	13.791486515374059	0.0	15.683027200642377	0.0	51.61956381468576	19.48958720079829	0.0	43.56956752847272	0.0	0.0	0.0	0.0	0.0	0.0	32.2622273841786	0.0	NA	65.93739903335774	71.41046377525699	0.0	NA	0.0	48.26406233786292	54.020473759554875	115.163483778302	61.507650936700024	53.79949125244727	43.78072859888535	0.0	83.79799320565871	134.7015644744829	100.89453091105744	59.09026111247757	85.22097799594349	85.25927955908773	139.71462414801366	74.99010707433597	100.17495260840845	18.200316321497667	139.62014942148392	82.81700118364607
3R_5319	0.0	0.0	0.0	0.0	0.0	0.0	0.0	0.0	0.0	0.0	0.0	0.0	0.0	0.0	0.0	0.0	0.0	0.0	0.0	0.0	0.0	0.0	0.0	0.0	NA	0.0	0.0	0.0	NA	0.0	0.0	126.5622528081	48.566086301935364	129.69327540367033	0.0	0.0	0.0	0.0	0.0	70.91444172605752	77.87252268037224	85.56881872245755	128.41091492776886	230.15489424382608	121.63230554035152	0.0	127.92222328824076	0.0	67.16367788300087
3R_5320	0.0	0.0	0.0	0.0	0.0	0.0	21.721469935313465	0.0	13.779039325378236	0.0	0.0	0.0	0.0	0.0	0.0	0.0	0.0	0.0	0.0	0.0	0.0	0.0	0.0	0.0	NA	0.0	0.0	0.0	NA	75.14796634573474	0.0	35.98114587955911	73.63810919427023	49.16171089308803	68.4102818699071	87.48243061185211	0.0	133.955781196627	33.6449981663476	40.32138834604353	73.79616318988343	40.54479226470235	81.12602928649657	122.13996192722901	80.68569004707433	82.42256400112095	72.73556017291666	27.89882769126041	140.02535731925275
3R_5321	0.0	17.178588607160034	17.733892305618806	5.8806371787995975	5.8806371787995975	23.95324326913864	6.821822190568968	0.0	12.982292153502621	0.0	19.68379944570421	0.0	64.78781988986071	12.230710335194848	0.0	18.22808437415695	25.7344615321269	0.0	0.0	0.0	0.0	0.0	20.24619371558147	0.0	NA	41.379082046443884	14.937903136660902	0.0	NA	61.36231900475983	65.624350066533	60.26773943242857	78.05263869953896	41.172468382117565	52.177521432684244	119.05677726125452	0.0	31.552509686620475	36.98279560348526	84.42195443578274	71.84667271105772	78.94742203560071	73.88723279574002	63.018601995333334	83.26020914964538	73.9586985044072	60.915344422971785	43.809383619496224	71.96108344607235
3R_5322	0.0	0.0	8.512268306697027	16.936235074942843	0.0	0.0	0.0	0.0	12.463000467362518	0.0	14.17233560090703	0.0	0.0	8.80611144134029	0.0	39.37266224817902	10.587892744646496	0.0	0.0	0.0	0.0	47.46084480303749	0.0	291.5451895043732	NA	59.585878146879196	21.5105805167917	0.0	NA	27.188227497493585	43.61495265960346	59.665062038104274	45.79088137039619	51.87731016146813	53.036915903340216	26.375655270185618	388.7269193391642	0.0	60.86311505030717	36.470284316258144	56.73569509569977	66.01023158589581	84.3843155239624	55.23717461851826	83.40500951338389	58.57528921549051	71.27095297487699	100.93681985931931	115.1377335137158
3R_5323	0.0	0.0	19.063123721579267	0.0	9.482124299271014	12.874320879573602	0.0	38.56864060969307	0.0	16.03643477981975	15.869388584196628	0.0	0.0	0.0	0.0	0.0	29.639324982157127	0.0	0.0	0.0	0.0	0.0	97.93679811961347	0.0	NA	33.360466512763715	0.0	0.0	NA	38.05482025186202	16.27919470079654	66.80959871725571	51.27406734802134	45.641600576245956	44.540828597983385	59.06796655571734	0.0	84.79376460572597	59.63222252700914	47.64361487079732	74.74053822156384	73.91456461857621	61.62315387301522	79.52335468388141	64.2071813981289	83.47733173056858	85.9440896863409	113.02340432144986	64.46239650562241
3R_5324	0.0	0.0	0.0	0.0	0.0	0.0	0.0	0.0	0.0	0.0	0.0	0.0	0.0	0.0	0.0	0.0	0.0	0.0	0.0	0.0	0.0	0.0	0.0	0.0	NA	0.0	0.0	0.0	NA	0.0	0.0	0.0	0.0	0.0	0.0	0.0	0.0	0.0	0.0	0.0	0.0	0.0	0.0	0.0	0.0	0.0	0.0	0.0	0.0
3R_5325	0.0	0.0	0.0	51.43856520695449	0.0	11.640088464672333	19.890403874650673	0.0	0.0	57.99623024503407	0.0	0.0	0.0	17.830556224201413	0.0	0.0	10.719147613381784	0.0	0.0	0.0	0.0	0.0	0.0	0.0	NA	60.32454605779091	0.0	0.0	NA	68.81317910006125	14.718544630306955	43.93069932181982	33.715299581508845	97.53791786557024	8.949066388649005	106.81050481314837	0.0	0.0	92.42642471482597	24.61493018590426	20.272598879601038	59.40314688170606	81.71603677221654	79.88847568793963	73.88408642327137	43.12831211959481	55.503443988699495	0.0	104.90855470981128
3R_5326	0.0	0.0	16.14168525650752	5.35265427420149	10.70530854840298	7.267547493422869	0.0	21.771977722912393	15.755599146046524	27.1576774754223	8.958261667239995	0.0	0.0	38.96408958178173	0.0	0.0	10.038830195195017	0.0	0.0	0.0	0.0	29.99976000191998	36.85684800235884	0.0	NA	37.663932265184215	27.193458341661326	0.0	NA	25.778311675255143	50.54278354731311	30.85689600197484	60.51965862702471	60.898287212249734	69.84242989077202	116.70342824656433	0.0	67.0124509133797	33.66235884651599	46.10536458969683	52.738744075329485	71.8592634008254	62.615229415243334	74.81815447554719	69.19484874006065	70.68436603192106	65.84232081012391	63.801653419848364	83.69467599971472
3R_5327	0.0	0.0	12.125033343841695	6.03107208337354	0.0	0.0	6.996333921025383	24.531449318025707	4.438132433871827	20.399836801305586	0.0	0.0	0.0	18.815383457514862	0.0	9.34719210349211	15.081591409525533	0.0	0.0	0.0	0.0	33.80205516495403	0.0	0.0	NA	63.6564250551689	30.640071084964916	0.0	NA	72.6139070154716	62.125950009318885	54.08328826392644	50.40143258660152	44.864824921618506	62.955641455030786	37.56997407671789	0.0	64.71933382232385	86.69455341468172	82.25250653690972	49.91538154366883	78.35516830690152	86.22942252417037	81.49088988051751	59.40182363598563	68.2655986893005	70.28284942289972	53.916106538226515	77.90205661429462
3R_5328	106.18416581719335	10.296646382273293	21.25897793211796	5.287178380939087	15.861535142817262	10.767971744842141	12.266762838087319	0.0	15.562870104504675	8.941824489868914	0.0	0.0	0.0	21.99283693301092	0.0	8.194276461776978	19.832062098152843	0.0	0.0	0.0	0.0	0.0	36.405999708752006	0.0	NA	37.20321138120643	40.291224974112886	0.0	NA	80.63277204436329	22.692965090050226	44.0258601129094	36.38743469105248	62.466944575162316	49.671423533327044	41.16995120537383	0.0	47.280519102275335	52.25092222877734	79.69742304075271	68.76358080720941	48.08339584174793	54.97715012198056	71.43951610320596	58.58436734741702	53.195981309591964	68.45990542948664	94.53180758995883	57.51018289675916
3R_5329	0.0	21.131820295000207	10.907456773748805	10.85088282782687	10.85088282782687	7.3663739760740174	0.0	0.0	15.969848925229165	0.0	18.160158066015807	0.0	0.0	0.0	0.0	67.26849547283025	27.134243958560578	0.0	0.0	0.0	0.0	30.407706529142743	37.358039450089656	0.0	NA	76.35219741624164	27.563243863043752	0.0	NA	60.967324997648404	27.943680443522094	41.70199752568148	42.67313022345784	52.23003245859109	84.95060405542856	33.79725701462069	0.0	38.81354748061263	38.99441210074596	62.30976051243546	64.1470832748882	70.48686688696162	37.609891401438574	40.44562995079789	60.11638532198336	34.11693100464809	49.175122446054885	97.00387368802261	88.52116541064969
3R_5330	0.0	0.0	5.499751411236211	5.471225729642663	0.0	11.142806204314494	6.346885202617963	0.0	20.130769478532546	37.01236212895107	0.0	0.0	0.0	5.689602592638109	0.0	8.47952026266162	20.52241869017715	0.0	0.0	0.0	0.0	30.664311647532134	37.67329716696805	0.0	NA	19.24912993932674	48.64272888488629	0.0	NA	35.13246696669793	61.05556620114147	66.58536243464121	56.48112884797862	57.45904606491723	59.96724075305148	25.561849450931476	0.0	48.92635995710137	29.49260915214647	54.981133616721806	51.750727097715725	54.49596445536259	40.29772910444223	71.37715074650303	43.7837808709335	65.36919143126877	42.50580204197873	32.60749059273896	70.67064207625883
3R_5331	0.0	11.78647619721132	12.167478034660276	0.0	0.0	16.434663993294656	0.0	0.0	26.722010920395128	0.0	0.0	0.0	0.0	0.0	0.0	0.0	7.567192889260185	0.0	0.0	0.0	0.0	67.84076415836748	0.0	416.7361226871145	NA	85.17234624262194	30.747329210116483	0.0	NA	19.431492814719743	62.34342708053005	69.7790717057494	35.70202376921736	42.37353222056907	44.2232160512585	56.55223635818678	0.0	43.29725949995995	76.12328056540022	52.13080313584158	66.78681933497501	62.90356568862106	57.68751720792416	56.39734864784537	59.6097646755515	68.50456811295034	47.01925360069526	108.20968873483037	74.06029824904998
3R_5332	0.0	32.00573542778866	0.0	6.57379213143377	6.57379213143377	4.462771559649404	0.0	0.0	9.675016205652144	22.235563560358436	33.005914659907056	0.0	36.21220351258374	20.508529497417975	0.0	20.376641847916897	28.76780110435479	0.0	0.0	0.0	0.0	0.0	22.632627195364837	0.0	NA	46.25646434089164	50.09593371306051	0.0	NA	47.4889429911069	22.572166036338928	33.68577070938022	51.70533902867643	63.28505834019401	37.741468198009585	30.713096678685723	0.0	82.30046252859941	47.24798221585949	37.74913247774924	56.99794911015839	34.162456143946926	42.72226257102576	55.1321609785591	44.51372398577503	74.40863735462413	34.04774003869525	39.17858185287267	58.09785824480114
3R_5333	0.0	11.524255677136452	5.948390573704426	0.0	17.752613776501697	4.017258140973622	13.729257665902633	0.0	13.063755481334072	0.0	29.71097166761742	0.0	65.1943606878005	12.30745751927194	0.0	0.0	11.098261790238414	0.0	0.0	0.0	0.0	0.0	0.0	203.73237714937656	NA	0.0	52.610732439101206	0.0	NA	37.99837841920096	55.87673389315048	56.85554711145393	61.08854551954789	75.09336824570758	46.327882188813305	55.29408620532354	0.0	74.08450078159149	26.582043616880448	33.98067943519013	37.31484258500438	46.128085392311675	53.84028663543075	63.41404102667884	47.35541844340553	44.653671703972954	34.47989190170779	44.084285627376694	68.3897119344875
3R_5334	0.0	16.464564141825754	25.495180136195252	16.90862914980031	0.0	2.869703961339348	4.903705926717056	17.194006856969935	6.221342939086831	14.298174123164472	35.37308702345377	0.0	23.285597857724998	17.58351510292071	0.0	0.0	21.141269131527235	0.0	0.0	0.0	0.0	11.845871003203124	29.106997322156243	0.0	NA	14.872188412780563	10.737759222929839	0.0	NA	23.750922044723666	32.657895481671304	32.49153189449999	54.02828671731195	46.243527293484725	50.74419673922204	26.33266316705573	0.0	37.80129522357954	68.35939725240796	45.513547562567474	43.31540075741976	40.273832772794805	40.29193337179382	61.055760453435525	67.65611127244492	31.898079257157534	38.31411333205254	75.57922024918469	57.47502997322813
3R_5335	0.0	17.296250172962502	5.951785773803572	5.920915515640691	0.0	8.039102193067079	27.474188000373648	0.0	13.071211962773187	20.02723704237763	9.909309994926433	0.0	32.615786040443574	24.628964647584144	0.0	9.176467133565314	11.104596414547908	0.0	0.0	0.0	0.0	33.184666029521075	0.0	0.0	NA	41.662500416625	0.0	0.0	NA	33.26755861743828	45.7434220959026	75.85066521033389	40.74894227388412	46.63628053899104	55.62519005273268	18.441882252270194	0.0	31.768622766665818	37.23610242268721	72.25015895034969	46.67017626392171	61.539218944233156	69.26273664768354	38.6218829381763	61.961662497011254	63.29547519264163	34.49957220530465	70.57511662538022	64.40352673712412
3R_5336	0.0	9.898099070073593	10.218058476926858	5.082530124156046	10.165060248312091	0.0	5.895979590477049	20.67324489319168	11.220364213022354	8.595717613484961	8.506178888344493	0.0	0.0	31.712356243925104	0.0	31.50841826164906	6.354810687012228	0.0	0.0	0.0	0.0	42.7287125554049	0.0	0.0	NA	35.763204669244	25.821128008887634	0.0	NA	20.39783113941061	34.90335914291311	48.83281434903417	47.4715052289863	48.92886921157577	55.706951723559825	55.40696813861873	0.0	72.72072786176517	41.09602176810611	54.72329530550739	50.0772591954868	52.825434390150164	57.25327417161669	59.202018362571636	62.57418952345374	63.92118773237349	55.9385518298652	37.86367109494921	55.28416405852106
3R_5337	0.0	0.0	0.0	0.0	0.0	13.647778141718529	0.0	0.0	0.0	0.0	33.64556416881998	0.0	0.0	41.81196323892192	0.0	0.0	0.0	0.0	0.0	0.0	0.0	56.336758608256716	69.21373200442967	0.0	NA	0.0	0.0	0.0	NA	0.0	51.77162500776574	0.0	69.17843688357071	35.18809797774001	62.955641455030786	0.0	0.0	0.0	36.12273058945072	57.72105721888402	31.692305742011957	8.706129811877947	43.55021339604564	46.833844758918104	49.50151969665468	0.0	65.07671242861085	0.0	41.00108242857611
3R_5338	0.0	9.601720628336597	9.912099501619638	9.860688197150655	19.72137639430131	0.0	0.0	0.0	7.256262154239109	16.67667267026883	0.0	0.0	0.0	20.508529497417975	0.0	15.28248138593767	6.164528808076026	0.0	0.0	0.0	0.0	0.0	33.94894079304726	0.0	NA	34.692348255668726	25.047966856530255	0.0	NA	39.57411915925575	50.787373581762594	31.580410040043958	53.32113087332256	47.463793755145495	41.172510761465	0.0	0.0	35.27162679797117	35.435986661894624	49.545736377045884	77.72447605930688	59.78429825190712	55.53894134233349	59.72650772677236	24.28021308315002	55.806478015968096	19.15185377176608	88.15180916896352	13.40719805649257
3R_5339	0.0	0.0	5.336503928200542	10.617649931834688	26.54412482958672	21.624115213285858	6.158492499571985	0.0	7.813293537624915	26.93530140602273	26.654725349709995	0.0	0.0	16.562159440596503	0.0	8.227825188334918	3.318876308135097	0.0	0.0	0.0	0.0	14.877056009140464	36.55505190817371	0.0	NA	0.0	60.68427589499192	0.0	NA	21.306025258719067	27.34304862232049	34.00469944946392	31.316923613325766	34.84594144673844	13.85410738263216	24.803104687290723	0.0	37.979274709790865	85.85156645722064	49.53849178918552	50.21462567925742	36.78495789501757	23.000931537727283	66.78496675345414	42.48415994436536	56.75213538255279	61.866172470515615	55.369321282859715	32.48192200585252
3R_5340	0.0	15.50820383983127	21.346015712802167	0.0	5.308824965917344	10.812057606642929	6.158492499571985	0.0	15.62658707524983	26.93530140602273	8.884908449903332	0.0	0.0	0.0	0.0	0.0	19.91325784881058	0.0	0.0	0.0	0.0	29.754112018280928	0.0	0.0	NA	0.0	20.22809196499731	0.0	NA	21.306025258719067	54.68609724464098	40.805639339356695	46.97538541998865	34.84594144673844	41.562322147896474	57.87391093701169	0.0	28.484456032343147	33.386720288919136	45.727838574632784	43.937797469350244	29.887778289701778	50.602049383000015	42.049793881804455	13.07204921365088	36.72196995341651	30.933086235257807	63.279224323268245	43.30922934113669
3R_5341	0.0	0.0	5.961994668784366	17.793214379764134	11.862142919842755	4.026445695326907	6.880328384313126	48.24939145455028	17.45817675531056	0.0	0.0	0.0	0.0	6.167802467491056	0.0	0.0	22.247287499471625	0.0	0.0	0.0	0.0	0.0	0.0	0.0	NA	0.0	7.533007756738087	0.0	NA	42.84594170381172	30.547922817618208	60.78461541383876	29.15631253117903	49.311622723522454	27.86030102126577	18.473514983406165	0.0	42.43081920121862	42.6285397007583	25.543795475938385	23.375114012118594	38.52798441620086	59.10279389185474	27.63437838262063	25.557388385408338	41.026145962822106	23.03916542927149	44.18510732120717	36.2891226983624
3R_5342	0.0	0.0	0.0	0.0	0.0	0.0	0.0	0.0	0.0	0.0	0.0	0.0	0.0	0.0	0.0	0.0	0.0	0.0	0.0	0.0	0.0	0.0	0.0	0.0	NA	0.0	0.0	0.0	NA	182.99768507928374	97.85406045423855	0.0	56.037791886848495	24.941014500705833	89.24481041427441	266.29267340091246	0.0	0.0	0.0	204.56088959439666	0.0	74.0499392790498	24.694406716878632	0.0	35.08624198279371	35.84152312136656	110.70192399943912	84.92280517010037	0.0
3R_5343	96.40598488354158	4.674229570111106	4.825325625036491	9.60059600499999	4.800298002499995	22.811556986528146	22.274306976702743	19.525262761223612	14.12973213560304	40.5919936351754	0.0	0.0	52.88556885039995	4.991895657400211	0.0	0.0	15.004822549967558	0.0	0.0	0.0	0.0	40.35599367218019	0.0	0.0	NA	33.77727937525544	36.58092707043475	0.0	NA	23.118171229358843	24.723885704772904	55.34536275041855	23.597589364660863	27.307006158570104	20.043258362360564	7.475746808416794	0.0	25.75595885571426	30.188640187204072	41.34761525906176	34.053463180449675	31.182528803301857	27.03700429992357	42.4950498858337	59.09945433473813	48.29732315105018	21.754473418985878	35.76110722109733	35.897291973561316
3R_5344	0.0	5.602335053250195	5.7834324324480635	11.506870752526334	11.506870752526334	15.623413247092094	13.348523953592522	0.0	8.467651454530829	9.730371408276655	0.0	0.0	0.0	5.983076270461374	0.0	8.916899843597577	25.177809286007683	0.0	0.0	0.0	0.0	0.0	0.0	198.08256081134618	NA	0.0	7.307393547717647	0.0	NA	32.326546144066484	9.877669995935339	11.055770835982111	36.768002108786334	25.176176589730787	33.031634396261296	8.960115836377533	0.0	30.87000947709291	41.35181139025307	20.648963896938547	18.140021922216494	44.84888169313498	37.39086541157995	16.0840358706168	42.5004728177601	25.325624213322797	26.073997259250405	85.7235193619427	43.02498499992568
3R_5345	0.0	8.265965712774223	17.066331711462944	25.466720090186143	8.488906696728716	17.288674765450313	0.0	0.0	12.493597031521347	28.713354581215725	14.207128568830699	0.0	0.0	8.827730372865677	0.0	26.3128812078665	31.84165780407191	0.0	0.0	0.0	0.0	23.78868039432117	58.45218611176058	0.0	NA	29.866080495060153	21.563388815932758	0.0	NA	13.627487186755172	14.574009003822763	43.499301292472985	12.519081166210833	33.431572628605686	31.014153973754933	39.660610932050794	0.0	0.0	38.13283343730886	36.55981856580706	46.83821945177871	25.733666841655598	18.389451810441532	39.55198673584574	26.12805254037829	26.690495941443192	27.479200992768575	50.592309463038525	34.626118712185395
3R_5346	0.0	0.0	0.0	0.0	0.0	0.0	0.0	0.0	0.0	0.0	0.0	0.0	0.0	0.0	0.0	0.0	0.0	0.0	0.0	0.0	0.0	0.0	0.0	0.0	NA	0.0	0.0	0.0	NA	0.0	0.0	0.0	0.0	0.0	0.0	0.0	0.0	0.0	0.0	0.0	0.0	0.0	0.0	0.0	0.0	0.0	0.0	0.0	0.0
3R_5347	0.0	0.0	0.0	0.0	37.859284610957985	17.13443679106268	0.0	0.0	18.573206292602293	0.0	0.0	0.0	0.0	26.2469258288123	0.0	19.55860148175965	0.0	0.0	0.0	0.0	0.0	70.7293611724099	0.0	0.0	NA	0.0	16.02826102984783	0.0	NA	20.258867812913408	21.66598418816474	8.083355562561131	18.611091466070118	22.088879022522928	39.51959974549377	58.96017829557916	0.0	112.85204194484696	34.01337405867987	18.116828178189877	4.9736100252062565	16.39548533915701	5.46761803220427	47.03895648778928	31.073946670892724	31.742857460285716	8.170214991037275	0.0	34.3172076774457
3R_5348	0.0	9.275491369155281	19.150649542155847	9.525660223510092	9.525660223510092	19.400147441120556	0.0	0.0	21.029167455260446	16.11006395695391	0.0	0.0	0.0	9.905864569000785	0.0	0.0	23.820328029737297	0.0	0.0	0.0	0.0	0.0	0.0	0.0	NA	0.0	24.19693400649204	0.0	NA	22.93772636668708	81.7696923905942	0.0	4.682680497431783	20.84143544136116	19.886814196997786	44.50437700547849	437.2731645458918	34.07323360097858	25.674006865229437	13.674961214391256	26.279294843927264	8.250437066903618	16.508290257013446	13.31474594798994	46.910531062394526	23.960173399774895	30.835246660388613	0.0	12.951673420964356
3R_5349	0.0	9.18273645546373	0.0	0.0	9.43040362127499	3.201024327784891	10.939722131057872	0.0	10.409437890353923	23.92344497607656	31.565656565656564	0.0	0.0	4.903402961655389	0.0	0.0	5.895531187359981	0.0	0.0	0.0	0.0	0.0	16.233766233766236	0.0	NA	16.5892501658925	23.954964666427117	0.0	NA	15.138899402013474	28.333198413340888	9.06070673512534	11.589634231143664	22.696323195642304	17.226952798149334	36.71611102951975	0.0	33.732501264968796	16.944844531051427	20.307317403371016	22.29985876756114	28.58776443682104	26.557711950970376	13.18159848851004	43.53883664228491	29.65071458222143	21.36882593564931	0.0	16.02769585844339
3R_5350	0.0	0.0	0.0	0.0	0.0	0.0	0.0	0.0	0.0	0.0	0.0	0.0	0.0	0.0	0.0	0.0	0.0	0.0	0.0	0.0	0.0	0.0	0.0	0.0	NA	0.0	0.0	0.0	NA	0.0	0.0	0.0	0.0	0.0	0.0	0.0	0.0	0.0	0.0	0.0	0.0	0.0	0.0	0.0	0.0	0.0	0.0	0.0	0.0
3R_5351	0.0	0.0	0.0	0.0	0.0	0.0	0.0	0.0	0.0	0.0	0.0	0.0	0.0	0.0	0.0	0.0	0.0	0.0	0.0	0.0	0.0	0.0	0.0	0.0	NA	0.0	0.0	0.0	NA	0.0	0.0	0.0	0.0	0.0	0.0	0.0	0.0	0.0	0.0	0.0	0.0	0.0	0.0	0.0	0.0	0.0	0.0	0.0	0.0
3R_5352	0.0	8.1394118461	16.805042184857143	0.0	0.0	11.349320743153521	9.696772235425994	0.0	12.302317141433587	14.13687320638421	13.989614110484375	0.0	0.0	8.692575757970875	0.0	25.910024847713828	0.0	0.0	0.0	0.0	0.0	0.0	0.0	0.0	NA	0.0	0.0	0.0	NA	13.418847173420485	7.175438760141585	37.47915222157675	32.873096288175425	14.630989973016796	13.08828001240769	26.03559847379322	0.0	14.949940125489796	22.529406507844364	6.00001320002904	32.9436538333565	14.479816222172508	7.243162002372134	11.68393097289367	25.72802595031609	21.025486569182	16.235092802496307	12.454432345655333	5.682664123863892
3R_5353	0.0	0.0	0.0	0.0	0.0	130.41210224308816	0.0	0.0	0.0	0.0	0.0	0.0	0.0	0.0	0.0	0.0	0.0	0.0	0.0	0.0	0.0	0.0	0.0	0.0	NA	0.0	0.0	0.0	NA	0.0	0.0	0.0	0.0	0.0	0.0	0.0	0.0	0.0	86.2931897414656	0.0	75.70939705036189	41.59595354563908	0.0	0.0	0.0	0.0	62.18441409845036	0.0	0.0
3R_5354	0.0	0.0	6.675754593920524	6.641129310757035	6.641129310757035	4.508484968711114	15.408059339518127	0.0	14.661180127259042	44.92665723206864	22.229335609617298	0.0	73.16627034936894	0.0	0.0	0.0	4.151782526309846	0.0	0.0	0.0	0.0	0.0	0.0	0.0	NA	46.73028215744366	8.434846713530675	0.0	NA	42.64478704792528	22.80337900470092	17.015411709155565	29.38217129022338	11.624237232083129	13.864750742977328	20.68513297437733	0.0	11.877641290481971	0.0	19.067903665137102	15.70412589264869	23.008261116153754	20.141276669208303	18.565631673957803	20.440768376659587	8.352313966822939	12.898687687514672	9.894974738129493	9.02968780757374
3R_5355	0.0	6.4337643955478345	6.641738010002457	0.0	6.60728916140286	4.485511796896025	0.0	0.0	9.72431565128604	22.3488657950609	0.0	0.0	0.0	13.74202103903421	0.0	10.240235935035944	16.52250778623179	0.0	0.0	0.0	0.0	0.0	0.0	0.0	NA	69.7382491050258	0.0	0.0	NA	10.606872192493517	11.343591721446762	12.696531730748884	9.74415107331824	11.565005450008817	3.4485255828870365	20.57973102291553	0.0	35.45135483261052	29.680460165854416	0.0	18.228122347157193	17.168266176798806	8.587991125742503	12.314019819414899	20.33661159512247	24.929263215625664	25.66592378076168	9.844554484686794	8.98367665950967
3R_5356	0.0	0.0	15.919891107944823	15.837319058629756	0.0	5.375766046661649	9.186026216918822	0.0	0.0	0.0	0.0	0.0	0.0	0.0	0.0	24.545298348101422	14.851338105563313	0.0	0.0	0.0	0.0	0.0	0.0	0.0	NA	0.0	10.05742791338543	0.0	NA	6.356026466494207	6.797495802546342	20.288605411985493	15.570806295276986	3.465087510785085	24.79779464946251	0.0	0.0	28.32500106218754	7.114247703876553	34.10389182245514	15.604226872975351	13.717138879172582	17.154129856763014	7.379011876519615	4.874577130433935	29.877055914910148	30.75992392045484	23.596871054898124	26.916741136317142
3R_5357	0.0	0.0	0.0	8.509798181626325	8.509798181626325	11.55414851702504	0.0	0.0	6.26217209701357	0.0	0.0	0.0	0.0	8.849455714226298	0.0	0.0	15.960010597447036	0.0	0.0	0.0	0.0	0.0	0.0	0.0	NA	59.87916384735604	0.0	0.0	NA	6.830512445535202	21.914814195247846	5.450794317001845	16.733188061372317	11.171282951095476	13.324491792779279	0.0	0.0	0.0	30.58134369837009	6.1082989181591785	13.415282824346324	11.055856397692422	29.495534191776276	11.894797651649748	20.95388364517951	10.702472859866637	22.037462584520558	0.0	28.926112295796113
3R_5358	0.0	8.31358856050214	17.164656256302646	0.0	8.537813978109044	11.59218686605228	0.0	0.0	0.0	14.439390657714245	0.0	0.0	0.0	8.87858972480811	0.0	0.0	16.012553842212295	0.0	0.0	0.0	0.0	23.92573452004976	0.0	0.0	NA	60.07629689705926	0.0	0.0	NA	13.70599945861302	21.986961731693107	16.406217956605552	12.591207559761019	7.47204055823615	8.91223895495086	66.4818471316407	0.0	15.269856539697809	23.01151726439083	6.1284085442271925	6.72972418225439	18.48709046472848	25.893558977204425	11.9339574793095	15.767150718193713	21.475414676835275	33.165020852506856	12.720946947290756	17.4128053770743
3R_5359	0.0	0.0	0.0	0.0	0.0	0.0	0.0	0.0	0.0	0.0	0.0	0.0	0.0	0.0	0.0	0.0	0.0	0.0	0.0	0.0	0.0	0.0	0.0	0.0	NA	0.0	0.0	0.0	NA	0.0	0.0	0.0	0.0	0.0	0.0	0.0	0.0	0.0	0.0	0.0	0.0	0.0	0.0	0.0	0.0	0.0	0.0	0.0	0.0
3R_5360	0.0	5.821907839198906	0.0	0.0	11.95786049959941	8.11787149409425	0.0	0.0	0.0	0.0	10.006404098623118	0.0	0.0	0.0	0.0	9.26638064438411	11.213402258379215	0.0	0.0	0.0	0.0	33.509818376784395	0.0	0.0	NA	0.0	7.593792833737703	0.0	NA	4.799074738390439	20.529612683194717	0.0	0.0	20.93032686629838	12.482271274081032	18.622580810361605	0.0	10.693300112814319	0.0	4.291652092931434	7.069119494039554	10.357032813669212	12.952109574847002	13.92868236057737	7.361032900136547	0.0	15.483381493101188	8.908328842050876	16.258642484645744
3R_5361	0.0	0.0	0.0	0.0	0.0	0.0	0.0	0.0	8.379349930032427	0.0	0.0	0.0	0.0	0.0	0.0	0.0	14.237287170353413	0.0	0.0	0.0	0.0	0.0	0.0	0.0	NA	0.0	0.0	0.0	NA	9.13984047322438	0.0	0.0	5.597627949180256	9.965454751105293	11.886246246174858	17.733357687144558	0.0	0.0	0.0	0.0	22.43856992711055	9.86248733903188	0.0	0.0	14.019091198393975	0.0	14.7440542758126	16.965917168999198	7.741148383880453
3R_5362	143.57914082242132	0.0	0.0	0.0	0.0	0.0	8.293379975302313	0.0	5.260915083569636	12.090875016624953	0.0	0.0	0.0	0.0	0.0	22.16012462854091	0.0	0.0	0.0	0.0	0.0	40.068597438815246	0.0	246.1356699812937	NA	0.0	0.0	0.0	NA	17.215150939574247	12.273906962557833	13.737804836165228	3.5144307799470798	9.385109522663944	18.656737302317875	22.267524263251126	0.0	0.0	6.422925218523973	5.131644645924217	2.817579214830835	12.384184653146853	3.097437644708415	6.661961101475324	17.603572821139778	8.991257350914838	9.256949307557049	10.651930076470206	24.301123975586123
3R_5363	0.0	0.0	31.266952550836155	0.0	0.0	0.0	0.0	0.0	0.0	0.0	0.0	0.0	0.0	48.51942960558556	0.0	48.20740755024416	19.44553015321133	0.0	0.0	0.0	0.0	0.0	0.0	0.0	NA	0.0	0.0	0.0	NA	0.0	13.350404049978573	9.961796510382682	0.0	6.805494211586899	8.117219138129906	0.0	0.0	0.0	27.945020965751976	0.0	0.0	6.735176885950556	0.0	21.738768121980574	28.721271548133977	19.559691778376955	20.1376813272343	23.172339641616595	10.572992770187545
3R_5364	0.0	0.0	0.0	28.655922606084225	0.0	19.45373900863746	0.0	0.0	0.0	0.0	0.0	0.0	0.0	0.0	0.0	0.0	0.0	0.0	0.0	0.0	0.0	0.0	0.0	0.0	NA	0.0	0.0	0.0	NA	23.00109025167793	0.0	0.0	0.0	12.539405080465361	14.956312610863666	0.0	0.0	0.0	0.0	0.0	0.0	0.0	0.0	0.0	17.64004431179131	0.0	0.0	42.69599596949798	0.0
3R_5365	0.0	0.0	27.90596434175876	0.0	0.0	12.564234649646318	0.0	37.6396903006282	6.809623359731973	0.0	15.487164238279316	0.0	0.0	9.623092342231809	0.0	0.0	0.0	0.0	0.0	0.0	0.0	0.0	0.0	0.0	NA	0.0	11.753104876480744	0.0	NA	29.71059650707372	15.887099913176998	23.709253425246207	0.0	8.098598820924998	9.659563184893218	0.0	0.0	33.10058108070087	16.627412117891677	13.284596576692309	7.294036468723537	20.03730144036138	8.018522787639448	8.623109329385098	11.392856451148003	0.0	23.9640204197418	68.9382272121243	6.29097785701614
3R_5366	0.0	0.0	7.822602157317223	7.782028494675536	0.0	15.849032680705387	0.0	31.653482991000917	17.17986748595546	13.16118503310038	26.048178711344505	0.0	0.0	16.185276092485907	0.0	0.0	0.0	0.0	0.0	0.0	0.0	0.0	26.79241238881149	0.0	NA	0.0	0.0	0.0	NA	43.72450314910118	0.0	19.93853945213878	0.0	6.810599608594841	20.308271437106704	0.0	0.0	0.0	0.0	0.0	0.0	3.3701147658882378	16.858147121049925	14.503384183406897	4.790469648063357	34.25513912724757	10.076394182494584	0.0	37.03323574193972
3R_5367	0.0	0.0	0.0	0.0	0.0	0.0	0.0	0.0	0.0	730.9941520467836	0.0	0.0	0.0	0.0	0.0	0.0	0.0	0.0	0.0	0.0	0.0	0.0	0.0	0.0	NA	0.0	0.0	0.0	NA	0.0	0.0	0.0	0.0	0.0	0.0	0.0	0.0	0.0	0.0	0.0	0.0	0.0	0.0	0.0	0.0	0.0	0.0	0.0	0.0
3R_5368	0.0	0.0	0.0	0.0	0.0	0.0	0.0	0.0	0.0	0.0	0.0	0.0	0.0	0.0	0.0	0.0	0.0	0.0	0.0	0.0	0.0	0.0	0.0	0.0	NA	0.0	0.0	0.0	NA	0.0	0.0	0.0	0.0	0.0	0.0	0.0	0.0	0.0	0.0	0.0	0.0	0.0	0.0	0.0	0.0	0.0	746.2129691814042	0.0	0.0
3R_5369	0.0	0.0	0.0	0.0	0.0	0.0	0.0	0.0	0.0	0.0	0.0	0.0	0.0	0.0	0.0	0.0	0.0	0.0	0.0	0.0	0.0	0.0	0.0	0.0	NA	0.0	0.0	0.0	NA	0.0	0.0	0.0	0.0	0.0	0.0	0.0	0.0	0.0	0.0	0.0	0.0	0.0	0.0	0.0	0.0	0.0	0.0	0.0	0.0
3R_5370	0.0	0.0	12.70874914771951	0.0	0.0	4.291440293191202	0.0	0.0	0.0	0.0	0.0	0.0	34.82197266475146	0.0	0.0	19.59435760878298	11.85572999286285	0.0	0.0	0.0	0.0	0.0	0.0	0.0	NA	22.240311008509146	16.057563152388685	0.0	NA	15.221928100744808	0.0	16.196266355698352	9.322557699640242	13.830788053407867	9.897961910662975	9.844661092619555	0.0	33.91750584229038	5.679259288286585	0.0	4.982702548104256	13.687882336773372	2.7388068388006768	14.726547163681742	7.782688654318653	7.9502220695779595	16.37030279739827	9.418617026787489	8.594986200749656
3R_5371	0.0	0.0	25.340288397822256	0.0	12.60442768335661	17.113617305289818	29.243485648028326	0.0	9.275319302867	0.0	21.0949102200621	0.0	0.0	0.0	0.0	0.0	23.639432464505393	0.0	3037.6670716889425	0.0	0.0	0.0	0.0	0.0	NA	44.34550469618895	0.0	0.0	NA	0.0	21.63965856946709	8.073533745352671	0.0	27.577549447925037	19.735790395380246	0.0	0.0	0.0	11.324015178709946	9.04740751061487	4.967566756645859	0.0	16.38292353270441	5.87272512651318	15.518094874528442	7.926071941784586	16.320575267637032	0.0	0.0
3R_5372	0.0	0.0	0.0	5.517789352873665	5.517789352873665	29.967036260113872	12.801802493791126	0.0	12.18125710573331	0.0	27.703900709219855	0.0	30.3951367781155	28.690123711813442	0.0	0.0	6.8990258575489145	0.0	0.0	0.0	0.0	30.92528451261752	0.0	0.0	NA	0.0	14.016202730356293	0.0	NA	13.286800007086292	4.736552926242398	14.137272920053721	16.274805516074082	7.243507402864565	8.63965717840316	8.593132368611005	0.0	19.737101803971104	14.871805040550454	0.0	0.0	7.168664334461202	11.953143676786995	2.5708791378299725	0.0	3.4697644723876144	10.716888387179743	0.0	18.755814302433755
3R_5373	0.0	0.0	0.0	0.0	17.742492559981454	4.014967799958245	0.0	24.05592521493969	8.704205001436193	30.00660145231951	0.0	0.0	0.0	12.300440724791171	0.0	0.0	14.78924585198627	0.0	0.0	0.0	0.0	0.0	0.0	0.0	NA	20.807497357447836	15.023067920792377	0.0	NA	28.482535933092624	0.0	3.788208821223061	11.629279502173803	2.587950193345759	6.17352926468945	9.210426940130382	0.0	10.577466189129327	10.62675540715882	4.245163273224652	6.99254408332875	7.683631099650548	7.687084416998707	8.266680922098656	3.6406476857858925	0.0	7.657829786354207	0.0	0.0
3R_5374	0.0	0.0	30.691769464912017	7.633144947316033	15.266289894632067	10.363875674947403	0.0	0.0	11.234124777423903	0.0	0.0	0.0	0.0	15.875624011246291	0.0	11.83014747461842	14.315859395355362	0.0	0.0	0.0	0.0	42.78111470472475	0.0	0.0	NA	0.0	19.38959612440753	0.0	NA	6.126854062625026	13.104811628161453	4.889270251968543	3.75234662376984	20.04090348401087	11.951843631639397	0.0	0.0	13.65185849575632	0.0	0.0	3.0083204125971608	6.611277384737337	3.3071243726798456	7.112954788992418	4.698819750455081	9.59993702441312	9.883615485846416	0.0	5.189246635551944
3R_5375	0.0	0.0	16.832168968044968	0.0	0.0	5.683820436744763	0.0	0.0	0.0	0.0	28.024392431172092	0.0	0.0	0.0	0.0	0.0	10.468255538492299	0.0	0.0	0.0	0.0	0.0	28.825089357777006	0.0	NA	0.0	0.0	0.0	NA	13.440507943676208	0.0	10.725614644754236	20.57885012793871	0.0	13.109407179497937	0.0	0.0	0.0	15.04384905904485	6.009698451360805	6.599366328845104	10.87739221048189	14.509707901442809	3.9009304109123066	15.46173375512943	5.264856503703562	0.0	24.949072705340225	5.691837108728887
3R_5376	0.0	19.600925163667725	6.744843904077529	20.12958082160897	13.419720547739315	18.220578321155916	15.567521790638628	27.292427443081646	0.0	0.0	0.0	0.0	0.0	34.88837812303317	0.0	20.798409337653858	12.584251564222471	0.0	0.0	0.0	0.0	0.0	0.0	0.0	NA	0.0	0.0	0.0	NA	5.385766281440758	0.0	17.19150911364877	6.59694574605849	5.87226990831625	0.0	10.449604691454523	0.0	12.000566426735343	6.02824352657069	14.448932175749105	5.288884140646239	2.905797531001954	2.907103507420382	3.126295458680691	4.130463157094732	4.219377236797358	8.688119951659301	9.9973806862602	9.1231386516366
3R_5377	0.0	6.99031840900353	0.0	14.357707935505175	7.1788539677525876	4.87353184853063	0.0	0.0	5.282759713674423	0.0	12.014609765474816	0.0	39.54522985664854	7.465388592139692	0.0	11.126069493430057	13.463842850026255	0.0	0.0	0.0	0.0	0.0	24.715768660405338	247.1576866040534	NA	0.0	0.0	0.0	NA	0.0	18.48730692318832	4.598282541470761	21.1741414326777	0.0	22.481045668370857	11.179992285805323	0.0	0.0	12.89918960841285	10.305905025932233	8.487835517064793	9.32670515486994	3.110298977489211	3.344811611847992	0.0	0.0	9.29538646731161	10.696159543915757	0.0
3R_5378	0.0	0.0	0.0	0.0	8.680706262261497	0.0	10.070037108086742	0.0	6.387939570091667	44.04316229905307	0.0	0.0	0.0	27.081556106213863	0.0	26.907398189132103	5.426848791712116	0.0	0.0	0.0	0.0	24.326165223314195	0.0	0.0	NA	0.0	11.0252975452175	0.0	NA	0.0	14.903296236545117	0.0	4.2673130223457845	0.0	0.0	0.0	0.0	15.525418992245053	0.0	6.230976051243547	13.684711098642817	0.0	3.7609891401438578	8.089125990159577	5.34367869528741	16.376126882231084	0.0	0.0	17.70423308212994
3R_5379	0.0	10.5000105000105	16.259140346731588	0.0	16.17480870592904	7.320429855641124	6.254518889897952	0.0	7.935122438939234	0.0	9.023446523446523	0.0	29.7000297000297	11.213603446613156	0.0	8.356117680876524	0.0	0.0	0.0	0.0	0.0	15.109026736933716	18.562518562518562	0.0	NA	0.0	13.695665869578914	0.0	NA	17.31059183182414	0.0	6.906983651169699	7.951308308269043	9.437140621888693	0.0	16.793231655913402	0.0	9.642866785723928	0.0	7.740141768436631	16.999199337711197	18.679263962282832	2.3359573921371677	5.02417128806689	13.275875344840863	6.780828698636918	3.490601207189522	0.0	7.330754862489702
3R_5380	0.0	0.0	12.195939971583462	0.0	12.132683021523379	16.473107651758504	42.22348892689003	0.0	0.0	0.0	0.0	0.0	0.0	0.0	0.0	18.803708091235592	15.169787850516911	0.0	0.0	0.0	0.0	0.0	0.0	0.0	NA	0.0	0.0	0.0	NA	0.0	10.414876609749367	0.0	5.964256212518377	15.927244347819162	0.0	0.0	0.0	0.0	32.700577165186964	8.708791089164958	0.0	5.254225711028095	0.0	0.0	7.468650340197023	15.258847270382958	0.0	0.0	0.0
3R_5381	0.0	0.0	0.0	7.701146238606154	0.0	10.456204188755398	0.0	0.0	22.668412134401013	0.0	25.7774478264456	0.0	0.0	16.017054960121538	0.0	23.871077086869235	14.443394891082358	0.0	0.0	0.0	0.0	21.581119110512592	0.0	0.0	NA	0.0	19.562331947342116	0.0	NA	18.544308844337216	0.0	9.865654450520044	7.571550202974332	0.0	4.01943961776737	11.993384449137855	0.0	0.0	6.918830357890337	5.527851804926532	0.0	3.33508758940536	10.009759515527639	7.176321869517963	4.740680060035972	9.68545984868406	0.0	0.0	5.235476004242829
3R_5382	0.0	0.0	0.0	0.0	6.174669037739577	4.1918175720992625	7.162913300097417	0.0	13.631406761177754	0.0	0.0	0.0	102.04081632653062	0.0	283.4467120181406	9.5697442964324	0.0	0.0	0.0	0.0	0.0	34.60686600221484	0.0	0.0	NA	0.0	7.842399146746973	0.0	NA	4.9561873042306015	5.300428274604589	7.91014080050625	3.0353803938709603	2.7019432375764656	16.113646324799543	19.232248634510352	0.0	0.0	11.094838681045578	13.296457823635784	4.867032667523265	8.022076755230394	5.350454788657037	8.630808534143478	15.20403819254394	0.0	7.995138955515047	18.399941120188416	4.1977298676875545
3R_5383	0.0	0.0	0.0	0.0	6.966718591942572	9.45903763751076	0.0	0.0	10.253307973484945	11.782310039706385	0.0	0.0	0.0	0.0	0.0	0.0	4.355328613899248	0.0	0.0	0.0	0.0	19.523013728583255	23.98541686654514	0.0	NA	0.0	8.848375128633254	0.0	NA	0.0	11.960670921874692	4.4624031379618865	3.4247408070538703	9.145596989513354	0.0	10.84962313834029	0.0	0.0	0.0	0.0	2.7456732308391825	3.0170335681188853	6.036779076523721	6.491944632801005	4.28858028265175	0.0	9.020707485067346	0.0	0.0
3R_5384	0.0	14.43001443001443	0.0	0.0	0.0	0.0	0.0	0.0	5.452562704471101	0.0	0.0	0.0	40.816326530612244	15.410695022345507	0.0	34.45107946715664	13.896609227348527	0.0	0.0	0.0	0.0	0.0	0.0	0.0	NA	0.0	18.821757952192733	0.0	NA	5.947424765076722	19.08154178857652	4.746084480303749	3.642456472645152	9.726995655275275	3.867275117951891	11.539349180706209	0.0	13.252054068380598	6.656903208627347	26.592915647271568	5.840439201027917	3.2088307020921576	3.2102728731942216	6.9046468273147825	9.122422915526364	13.97819401733296	0.0	0.0	0.0
3R_5385	0.0	0.0	0.0	0.0	7.4629093405773315	5.066369439659541	0.0	0.0	10.983579548574882	12.621481761958854	0.0	0.0	0.0	7.760781665929392	0.0	11.566309653242037	4.665528277766891	0.0	0.0	0.0	0.0	0.0	0.0	0.0	NA	0.0	0.0	0.0	NA	0.0	12.81254604508735	9.56045794593561	11.00598358640981	13.062632055045931	0.0	11.622366081286827	0.0	0.0	20.11438379585241	0.0	2.9412283746183756	9.695747445170548	12.933473445962333	13.908641090993807	18.376103714729368	18.77167541896033	9.663189528967827	11.119388878387245	5.073515235766253
3R_5386	0.0	0.0	19.098037867589483	0.0	18.998981654583314	6.448950110921942	0.0	38.63927914560826	13.980930011464363	16.065805539489748	15.898453398453398	0.0	0.0	19.757301310699372	0.0	14.722683532972923	5.938721892029285	0.0	0.0	0.0	0.0	0.0	0.0	0.0	NA	0.0	0.0	0.0	NA	0.0	0.0	6.084723692697115	0.0	8.313671500235277	0.0	29.588074822323613	0.0	16.989812908180255	8.534491293111984	13.637392639626444	14.975485130840813	8.227771031005533	12.347203358439316	0.0	17.543120991396854	11.947174373788854	0.0	14.153800861683395	6.458045950288546
3R_5387	0.0	0.0	29.33200752659313	14.589935279047102	14.589935279047102	0.0	33.85005441396247	0.0	0.0	0.0	0.0	0.0	0.0	0.0	0.0	0.0	0.0	0.0	0.0	0.0	0.0	0.0	0.0	0.0	NA	0.0	0.0	0.0	NA	11.710822322232646	0.0	9.345314025914556	7.172206837838556	0.0	0.0	0.0	0.0	0.0	0.0	0.0	0.0	6.3183726904768225	12.642424817079917	0.0	0.0	0.0	9.445733787106384	0.0	0.0
3R_5388	0.0	0.0	0.0	4.645519025258616	0.0	3.1537185495417646	16.16707704097222	18.895697638604666	10.255603832861006	0.0	0.0	0.0	0.0	9.661877756956432	0.0	0.0	11.616810221398977	0.0	0.0	0.0	0.0	0.0	15.993858358390378	0.0	NA	16.344088833391627	5.9002376025682555	0.0	NA	3.7287929561609543	3.9877830279156776	5.951203110098745	11.418358848417402	6.098429877915532	2.424623898402439	7.234701680693548	0.0	8.308497848514483	4.173607027352568	0.0	3.6617173674156223	0.0	10.063551326627653	2.16446609006733	5.719387407853519	2.921252668199156	0.0	20.764823834695388	6.316333343228922
3R_5389	0.0	24.858925597235686	0.0	0.0	0.0	28.885371292562596	9.871775507927529	0.0	12.52434419402714	0.0	0.0	0.0	0.0	0.0	0.0	13.188819046764916	5.320003532482346	0.0	0.0	0.0	0.0	47.69445027376615	29.298019453884915	0.0	NA	0.0	21.61645704107451	0.0	NA	6.830512445535202	7.304938065082616	16.352382951005534	8.366594030686159	11.171282951095476	0.0	0.0	0.0	15.219750365654503	7.645335924592523	0.0	6.707641412173162	3.6852854658974743	0.0	3.9649325505499164	5.238470911294877	0.0	5.5093656461301395	25.358409419127593	23.140889836636887
3R_5390	0.0	0.0	6.308244812887997	18.826577102363864	0.0	12.780859384985046	0.0	0.0	18.47208175743386	10.61334522027998	0.0	0.0	0.0	0.0	0.0	0.0	0.0	0.0	0.0	0.0	0.0	17.58606620802206	0.0	0.0	NA	0.0	15.940992820973886	0.0	NA	5.037141361831465	10.774010285947622	4.019672276119328	9.254880329769895	10.984306446771837	0.0	0.0	0.0	22.44752050300404	5.638030545721891	0.0	2.4732652393947623	0.0	13.594621967549639	5.847855752111735	7.726190007100369	11.838760813228156	16.251462123732946	0.0	0.0
3R_5391	187.01376421304607	0.0	0.0	9.311888674508518	0.0	6.321592029736769	21.60447817623637	0.0	0.0	0.0	0.0	0.0	0.0	0.0	0.0	0.0	0.0	0.0	0.0	0.0	0.0	0.0	0.0	0.0	NA	0.0	0.0	0.0	NA	0.0	7.993464543389325	11.929117185682674	4.577593412659976	0.0	14.5803909294416	0.0	0.0	0.0	0.0	6.684036248865385	7.339869731991996	0.0	4.034454239202792	4.33864701895902	5.732222657871144	5.855616883383047	12.057301117832386	0.0	0.0
3R_5392	0.0	0.0	0.0	0.0	0.0	0.0	0.0	0.0	0.0	0.0	0.0	0.0	0.0	0.0	0.0	0.0	0.0	0.0	0.0	0.0	0.0	0.0	0.0	0.0	NA	0.0	0.0	0.0	NA	0.0	0.0	0.0	0.0	0.0	0.0	0.0	0.0	0.0	0.0	0.0	0.0	0.0	0.0	0.0	0.0	0.0	0.0	0.0	0.0
3R_5393	0.0	0.0	0.0	0.0	0.0	0.0	0.0	0.0	0.0	0.0	0.0	0.0	0.0	0.0	0.0	0.0	0.0	0.0	0.0	0.0	0.0	0.0	0.0	0.0	NA	0.0	0.0	0.0	NA	0.0	0.0	0.0	0.0	0.0	0.0	0.0	0.0	0.0	0.0	0.0	0.0	0.0	0.0	0.0	0.0	0.0	0.0	0.0	0.0
3R_5394	0.0	0.0	0.0	0.0	0.0	0.0	0.0	0.0	0.0	0.0	0.0	0.0	0.0	0.0	0.0	0.0	0.0	0.0	0.0	0.0	0.0	0.0	0.0	0.0	NA	0.0	0.0	0.0	NA	36.20171596133657	0.0	57.778419760219556	44.34294836263663	0.0	70.61980650173018	0.0	0.0	0.0	40.52028040034037	0.0	0.0	0.0	39.08158280410357	42.028285035829114	27.763895829862847	0.0	0.0	0.0	0.0
3R_5395	0.0	0.0	0.0	0.0	7.527898391438672	10.220977534291379	0.0	0.0	11.079227556254779	0.0	0.0	0.0	0.0	0.0	0.0	0.0	23.530784855210378	0.0	0.0	0.0	0.0	0.0	0.0	0.0	NA	0.0	0.0	0.0	NA	0.0	19.386181788103862	0.0	7.401217796376216	19.764577528861224	15.716067242765305	11.723576816392374	0.0	13.463625323463598	13.526363558894463	10.80699039366624	11.867365575383285	6.520120439664762	16.307627077184	10.522320999536316	0.0	23.668930363166602	38.9893568803056	11.216219550767974	5.117696790794696
3R_5396	0.0	0.0	4.927943608555699	0.0	0.0	13.31238850874624	5.687001107827816	0.0	0.0	8.291048983517394	0.0	0.0	0.0	10.196112018565081	0.0	7.597906624766745	9.194353931137968	0.0	0.0	0.0	0.0	0.0	0.0	0.0	NA	0.0	6.226479473787767	0.0	NA	0.0	16.833118149972986	15.700657543537924	7.229828537386408	6.435630395739785	7.676065924101107	0.0	0.0	17.535799334341057	4.404378304384823	17.594556666436763	7.728369453156034	10.615224439813376	6.371997196321233	6.852437777580834	9.05344429234658	9.248332525645626	19.04324212466722	0.0	23.32953839508773
3R_5397	0.0	0.0	0.0	9.067695789687491	0.0	12.311632029941888	10.518963587555646	0.0	13.345433192761437	0.0	0.0	0.0	0.0	9.429621080106518	0.0	0.0	11.33755997569227	0.0	0.0	0.0	0.0	0.0	0.0	0.0	NA	63.804808330355776	11.516809935782268	0.0	NA	7.278317020198785	15.567691435901589	11.616290686058129	4.457551627362948	15.871554682267346	9.465358680301831	0.0	0.0	0.0	0.0	26.03502231201412	7.1473906306285695	23.561344316061298	3.9286556140488726	16.89948524167954	16.745706400878817	0.0	5.870556575727832	13.510446277061424	24.65799362837445
3R_5398	0.0	0.0	0.0	0.0	0.0	14.76363421619866	0.0	0.0	0.0	0.0	0.0	0.0	0.0	0.0	0.0	0.0	0.0	0.0	0.0	0.0	0.0	0.0	0.0	0.0	NA	0.0	0.0	0.0	NA	34.9115080549577	0.0	0.0	0.0	0.0	34.0514790259915	0.0	0.0	77.78983520223413	19.538080696180895	0.0	0.0	0.0	9.422184533484089	0.0	0.0	13.67538198760737	0.0	64.80482407110385	0.0
3R_5399	0.0	0.0	0.0	7.718336297174471	23.155008891523412	0.0	0.0	0.0	11.359505634314793	0.0	0.0	0.0	0.0	0.0	0.0	0.0	0.0	0.0	0.0	0.0	0.0	0.0	0.0	0.0	NA	0.0	29.408996800301146	0.0	NA	0.0	13.251070686511468	0.0	18.9711274616935	6.754858093941162	8.056823162399771	0.0	0.0	13.804222987896456	20.80282252696046	11.080381519696486	6.0837908344040805	3.3425319813459975	6.688068485821295	3.5961702225597825	4.751261935169981	9.707079178703445	0.0	11.499963200117758	0.0
3R_5400	0.0	6.894887440962527	0.0	0.0	7.080849135428321	4.806998990530212	0.0	0.0	15.631920381418857	23.95066163702772	11.850587789154343	0.0	0.0	0.0	0.0	0.0	4.4266787072327505	0.0	0.0	0.0	0.0	0.0	0.0	0.0	NA	24.91218454946314	8.99333144473373	0.0	NA	17.05063755175579	0.0	4.535507353191296	6.961691551813259	9.295422469205041	25.869826727596266	0.0	0.0	0.0	12.723091456762164	15.247815115159124	16.743921258919627	21.465215618090884	6.1356751160026075	0.0	4.358836887964816	0.0	18.336973986710277	0.0	28.88267376538604
3R_5401	0.0	7.629161707711557	15.751553890791326	0.0	0.0	0.0	27.26667902756116	0.0	17.296649062521624	0.0	13.112621685129238	0.0	0.0	0.0	0.0	0.0	9.796199858151027	0.0	0.0	0.0	0.0	0.0	53.949072075960295	0.0	NA	0.0	9.951080488319421	0.0	NA	0.0	20.176856876138313	10.037036665294938	7.703080153630231	13.713790450539157	0.0	12.201728740928013	0.0	14.012745993755921	7.03902151969659	11.247758884042355	12.351381996131547	20.358140406022752	10.183645066023965	14.601972142357548	14.469099790487437	0.0	5.0724446545563735	23.347357312625785	15.979273816574983
3R_5402	0.0	26.134566884890305	0.0	0.0	0.0	0.0	0.0	54.58485488616329	19.750550546596486	45.391616168493684	0.0	0.0	0.0	0.0	0.0	0.0	0.0	0.0	0.0	0.0	0.0	0.0	0.0	0.0	NA	47.2139073285427	17.044282751015412	0.0	NA	10.771532562881516	0.0	8.595754556824385	6.59694574605849	5.87226990831625	7.004120524104331	41.79841876581809	0.0	0.0	0.0	0.0	0.0	29.05797531001954	0.0	18.757772752084144	0.0	0.0	0.0	0.0	9.1231386516366
3R_5403	0.0	6.742997397203005	27.843868292934204	13.849724944462602	13.849724944462602	14.10331145753023	0.0	0.0	5.095852994832804	46.84608718056825	11.589526776442664	0.0	0.0	7.201259356236218	0.0	10.732423510017643	4.329161753068077	0.0	0.0	0.0	0.0	0.0	0.0	0.0	NA	0.0	0.0	0.0	NA	27.79170450970431	17.833216624837867	8.87118594449299	6.808329855411499	3.030216715039026	10.842827433509976	0.0	0.0	0.0	0.0	9.941276877484697	13.64588598371009	8.99672159465091	6.000510043353685	9.679411440160912	8.525628893015293	4.354577575493134	17.93302195629543	0.0	4.707734431051463
3R_5404	0.0	0.0	0.0	0.0	13.586698079112626	9.223645738214486	0.0	0.0	4.999075171093348	0.0	0.0	0.0	0.0	0.0	0.0	10.528598833010104	8.493889071507505	0.0	0.0	0.0	0.0	0.0	0.0	0.0	NA	0.0	8.628179807815924	0.0	NA	10.905559490644938	11.663024887145655	13.05406340358595	3.3395147751821956	2.9726683949760715	14.182541362495474	10.57962596790353	0.0	12.149885851822424	12.20650228170044	4.876238625563876	5.35469212929868	14.709767462112053	20.602930030977976	0.0	25.0911435790509	4.271877673928432	4.398111802640891	10.121775075938618	4.618327555805561
3R_5405	0.0	0.0	0.0	0.0	0.0	0.0	0.0	0.0	0.0	0.0	0.0	0.0	0.0	0.0	0.0	0.0	0.0	0.0	0.0	0.0	0.0	0.0	0.0	0.0	NA	0.0	0.0	0.0	NA	0.0	0.0	0.0	0.0	0.0	23.95657152713561	0.0	0.0	0.0	0.0	0.0	0.0	19.877712313845223	19.886646117132344	21.386074243895344	56.5105844324642	0.0	29.716445675365662	0.0	0.0
3R_5406	0.0	0.0	0.0	0.0	0.0	0.0	0.0	0.0	0.0	0.0	0.0	0.0	0.0	0.0	0.0	0.0	0.0	0.0	0.0	0.0	0.0	0.0	0.0	0.0	NA	0.0	0.0	0.0	NA	78.30465207938005	0.0	0.0	15.985702387784364	0.0	0.0	0.0	0.0	0.0	0.0	0.0	0.0	0.0	0.0	0.0	0.0	0.0	0.0	0.0	0.0
3R_5407	0.0	11.075668970405813	11.433693723359493	11.374390332678168	0.0	7.721769211761798	13.194840289653134	0.0	8.370162046337217	0.0	0.0	0.0	0.0	0.0	0.0	0.0	7.110838054929801	0.0	0.0	0.0	0.0	0.0	0.0	0.0	NA	0.0	0.0	0.0	NA	9.129818718319529	9.76394682164003	0.0	0.0	9.954527717386975	0.0	0.0	0.0	0.0	20.43786072824185	0.0	17.931172985612026	0.0	9.856100926473486	5.299619275351258	7.001859693934708	21.457753973976036	7.36394377481649	0.0	0.0
3R_5408	0.0	0.0	15.402553435308505	15.322664672677238	0.0	20.804294006282902	0.0	0.0	22.55121945719215	0.0	0.0	0.0	84.40599282549061	0.0	0.0	0.0	19.158299279456365	0.0	0.0	0.0	0.0	85.87819037477243	0.0	0.0	NA	0.0	0.0	0.0	NA	36.89687446576401	26.306409161996186	9.814650328545419	0.0	6.704969924857402	7.997319298571119	0.0	0.0	0.0	0.0	0.0	6.038858848921038	6.635691259865614	0.0	0.0	0.0	0.0	19.840226654749305	0.0	10.416818578604271
3R_5409	0.0	11.989329496747894	0.0	6.1563465776869375	0.0	4.179378944288879	21.424975093466454	0.0	4.530319160984891	0.0	0.0	0.0	0.0	0.0	0.0	9.541347429083935	0.0	0.0	0.0	0.0	0.0	0.0	0.0	0.0	NA	0.0	15.63825586532334	0.0	NA	14.824441550933074	21.138800003170818	7.886668572611571	0.0	10.775702407426614	6.426332540216792	0.0	0.0	22.02121744300634	33.185748933216445	17.676003278898605	12.131476085221193	13.330453955278994	2.6672890341079585	5.736798550884686	18.948652940262477	30.97047932623722	3.9857072537879166	9.172670944188884	16.74109478389339
3R_5410	0.0	4.6591375004659135	0.0	4.7847988853332515	0.0	0.0	0.0	0.0	0.0	8.092186185019745	8.007892578925789	0.0	0.0	14.92733373935681	0.0	0.0	17.947650293623557	0.0	0.0	0.0	0.0	26.817128636402643	0.0	0.0	NA	16.834109946938884	0.0	0.0	NA	7.681175895855545	20.536714717102644	12.259258805212637	2.352139788608493	8.375027009462105	4.9946357611924785	7.451609249533529	0.0	0.0	4.298738234353452	3.4345094009391324	3.7715013290770685	12.43273888264489	6.219163315228658	15.605520965794483	8.836295259504318	3.008836350594426	9.293242697369887	7.1291284783017845	19.517120418030697
3R_5411	0.0	0.0	0.0	6.483402489626556	0.0	4.401408450704225	15.042117930204574	26.371308016877634	4.770992366412213	10.964912280701753	0.0	0.0	0.0	0.0	0.0	10.048231511254018	4.053177691309987	0.0	0.0	0.0	0.0	0.0	0.0	0.0	NA	22.810218978102192	8.234519104084322	0.0	NA	0.0	11.130899376669635	8.305647840531561	6.3742988271290155	14.185201997276442	10.151597184623714	0.0	0.0	0.0	17.474370922646784	18.615040953090098	17.886345053148	2.807726864330638	25.280898876404496	0.0	11.973180076628353	4.076973255055447	12.592343854936198	38.63987635239567	26.44569816643159
3R_5412	0.0	0.0	0.0	20.221138369205633	0.0	0.0	0.0	0.0	0.0	0.0	0.0	0.0	0.0	0.0	0.0	0.0	12.641489875430759	0.0	0.0	0.0	0.0	0.0	0.0	0.0	NA	0.0	0.0	0.0	NA	0.0	0.0	12.952277334162277	9.940427020863961	8.848469082121756	31.661901550483314	31.491401272882438	0.0	0.0	0.0	0.0	0.0	26.271128555140468	8.760978601309766	0.0	12.447750566995039	0.0	13.091455599673761	0.0	0.0
3R_5413	0.0	0.0	0.0	0.0	0.0	0.0	0.0	0.0	21.77913776393593	0.0	0.0	0.0	0.0	0.0	0.0	22.93462256491645	9.251190165614807	0.0	0.0	0.0	0.0	0.0	0.0	0.0	NA	156.18980184720473	18.79490808350202	0.0	NA	11.877881128541242	12.702880886356217	9.478628063374108	0.0	25.901652719705915	7.723516640702778	23.045775824520245	0.0	0.0	0.0	0.0	5.832107618715467	0.0	6.411386622641811	6.894797117147429	18.21881894684295	18.611004873291627	0.0	0.0	0.0
3R_5414	0.0	0.0	0.0	15.413735487968037	15.413735487968037	0.0	0.0	0.0	11.34262672549709	0.0	0.0	0.0	0.0	16.0289547037769	0.0	0.0	19.272167328665613	0.0	0.0	0.0	0.0	0.0	53.067289322861384	0.0	NA	0.0	0.0	0.0	NA	0.0	13.231381131256624	9.872984060067235	22.731526278023235	13.489642315389187	0.0	0.0	0.0	0.0	41.54382388742177	22.12783471392582	0.0	6.675130732435394	0.0	28.726613843211577	9.48840422120127	9.692655584084273	0.0	22.965751175272313	10.47873131904174
3R_5415	0.0	0.0	0.0	0.0	42.689069890545234	0.0	0.0	0.0	0.0	0.0	71.44490169181528	0.0	0.0	0.0	0.0	0.0	26.68758973702049	0.0	0.0	0.0	0.0	0.0	293.9447383891828	0.0	NA	0.0	0.0	0.0	NA	0.0	0.0	0.0	20.985345932935033	18.680101395590377	0.0	0.0	0.0	0.0	38.352528773984716	30.642042721135965	16.824310455635977	0.0	0.0	0.0	26.278584530322863	0.0	27.637517377089054	0.0	0.0
3R_5416	0.0	0.0	7.600239559550917	0.0	0.0	0.0	17.541828490034487	61.50742394607029	16.691518483074802	0.0	0.0	0.0	0.0	23.58779850359006	0.0	0.0	0.0	0.0	0.0	0.0	0.0	0.0	0.0	0.0	NA	0.0	9.602937730710579	0.0	NA	6.068800780690532	0.0	0.0	18.583961595128326	0.0	3.9461990999509093	23.54969220552287	0.0	13.522504151408775	6.792758376150353	10.85425128460064	2.979815918891794	6.548634085902362	0.0	0.0	23.27148702940399	19.017951043990422	4.8949830339888045	22.53054014716949	10.280154778010338
3R_5417	0.0	0.0	18.653897452064147	9.278572435959294	9.278572435959294	0.0	10.763590647731359	0.0	6.8278960521105025	0.0	0.0	0.0	0.0	0.0	0.0	0.0	11.601224161173487	0.0	0.0	0.0	0.0	0.0	31.944799386659852	0.0	NA	0.0	0.0	0.0	NA	14.895160413430071	31.859461543240457	11.886436981082735	0.0	4.060165151277694	9.685483300773967	0.0	0.0	0.0	8.336014751411705	13.320243973588621	0.0	0.0	16.080078792386082	12.96937239477732	0.0	35.00799932784641	6.007081147256385	13.824642702109365	6.307858835165557
3R_5418	0.0	7.4766914145152485	0.0	15.35668983479273	0.0	0.0	0.0	31.231748946709267	5.650324046084043	0.0	0.0	0.0	0.0	31.939264295016596	0.0	0.0	0.0	0.0	0.0	0.0	0.0	21.517222384796792	0.0	0.0	NA	0.0	9.752206192845977	0.0	NA	6.163134471582095	6.591206144586017	9.836444518764248	3.7745662928965302	6.719858829205716	4.007538982333566	0.0	0.0	13.73269851645658	20.695035881743046	22.045940432971246	6.052268602101468	0.0	0.0	14.310148864901103	14.17993199304616	0.0	14.91321255950993	11.440377898562744	15.659924895000204
3R_5419	0.0	6.246759493512741	12.897376222268223	6.415240558690471	0.0	4.355135139843389	14.883975688514111	0.0	9.44166702072918	21.69926981957057	0.0	0.0	0.0	26.68518618587967	0.0	0.0	12.031696300734657	0.0	0.0	0.0	0.0	17.977592728423293	0.0	0.0	NA	0.0	16.295894330902804	0.0	NA	0.0	0.0	16.436656208844155	12.61456787063256	8.421641259978593	3.3482901454128933	19.981557022867896	0.0	0.0	11.527105123164239	4.604833878315423	7.584985975360932	5.55641680015958	16.67674219841154	8.96707380170751	7.898201658464385	0.0	4.153318937929895	28.675232914579347	8.722555569220892
3R_5420	0.0	0.0	0.0	5.589140077264273	5.589140077264273	7.588635259834871	12.967343043279804	0.0	8.225848907607265	0.0	9.3540469348659	0.0	0.0	11.624446676338206	0.0	0.0	20.964712196430966	0.0	0.0	0.0	0.0	15.662590216519646	0.0	0.0	NA	0.0	0.0	0.0	NA	4.486204025381148	14.393404366383148	0.0	5.4950851958008755	7.337173446867125	2.9171256277654347	0.0	0.0	29.98848442198196	5.021370954783558	8.023724548745731	13.21651112301576	7.261362580165443	0.0	5.208246529224513	10.32170696261065	10.54389634928133	14.473958453949653	0.0	0.0
3R_5421	0.0	13.414356043838115	6.923989824504553	20.66423104263444	0.0	0.0	0.0	0.0	0.0	0.0	0.0	0.0	0.0	14.326011308953326	0.0	0.0	4.306164877885776	0.0	0.0	0.0	0.0	0.0	0.0	0.0	NA	0.0	34.99397228827334	0.0	NA	5.528814522647683	11.825656708281151	4.412030725381971	16.93040857139181	6.028239892600878	10.785229412614836	0.0	0.0	12.319306570871738	0.0	0.0	10.858718302043936	8.948930244878527	2.9843174119999403	3.209331194635025	12.720510041570625	0.0	0.0	0.0	0.0
3R_5422	0.0	0.0	0.0	0.0	0.0	23.912575623520407	20.430720448495176	0.0	0.0	0.0	0.0	0.0	0.0	0.0	0.0	0.0	11.010329891504208	0.0	0.0	0.0	0.0	0.0	0.0	0.0	NA	0.0	0.0	0.0	NA	0.0	0.0	0.0	8.657791276236354	7.70673113604153	0.0	0.0	0.0	0.0	0.0	12.641793516529777	0.0	22.881305515767508	0.0	0.0	0.0	11.07496979301989	0.0	0.0	0.0
3R_5423	0.0	0.0	0.0	0.0	0.0	0.0	0.0	0.0	0.0	0.0	0.0	0.0	0.0	0.0	0.0	0.0	0.0	0.0	0.0	0.0	0.0	0.0	0.0	0.0	NA	0.0	0.0	0.0	NA	0.0	0.0	0.0	0.0	0.0	284.95711395434984	0.0	0.0	0.0	0.0	0.0	0.0	0.0	0.0	0.0	0.0	0.0	0.0	0.0	0.0
3R_5424	0.0	0.0	0.0	0.0	0.0	0.0	0.0	0.0	0.0	0.0	0.0	0.0	0.0	0.0	0.0	0.0	0.0	0.0	0.0	0.0	0.0	0.0	0.0	0.0	NA	0.0	0.0	0.0	NA	0.0	0.0	0.0	0.0	0.0	0.0	0.0	0.0	0.0	82.47490700954235	0.0	36.17971186477471	0.0	0.0	85.54429697558137	0.0	0.0	0.0	0.0	0.0
3R_5425	0.0	14.009722747586826	0.0	21.581367510546098	0.0	0.0	8.345141708851358	0.0	26.468750992578165	0.0	0.0	0.0	0.0	0.0	0.0	0.0	13.491853618784978	0.0	0.0	0.0	0.0	0.0	0.0	0.0	NA	25.309535620640432	18.27355140989586	0.0	NA	0.0	18.525768726773315	18.431396040014562	14.145462029689911	12.591580136278672	7.509272073692992	0.0	0.0	0.0	19.389038471730135	25.8183647060889	8.505493982079491	12.461478454726825	3.116769779800215	10.055310913565219	22.141803193025154	13.571062152750446	13.97208749507484	10.718412303022378	4.890559069150549
3R_5426	0.0	0.0	0.0	0.0	0.0	0.0	13.009399290987737	0.0	33.01010934598721	18.96633475580844	0.0	0.0	0.0	0.0	0.0	0.0	0.0	0.0	0.0	0.0	0.0	31.426775612822127	38.61003861003861	0.0	NA	0.0	28.48698500872414	0.0	NA	0.0	0.0	7.183262997216485	0.0	4.90731312338212	5.8531731514947545	0.0	0.0	0.0	0.0	8.049747439174096	4.41979182780491	0.0	14.576374126935923	20.900552558358264	13.806910358634497	28.208247386329578	14.52090102190841	0.0	15.247970113978578
3R_5427	0.0	0.0	0.0	5.769434918466346	11.538869836932692	7.833429945635996	13.3856444317727	23.46723738987999	0.0	0.0	9.655790384377704	0.0	0.0	11.999428827187824	0.0	0.0	10.82049661751276	0.0	0.0	0.0	0.0	0.0	39.72668043858255	0.0	NA	0.0	7.327714441899285	0.0	NA	9.261840568528822	14.85770773304067	7.391010314154894	14.180865021421615	7.573856461282194	3.011226454467546	0.0	0.0	0.0	31.100103978014303	16.56510874579764	2.2738083652500234	9.994133443668566	9.998625189036506	13.440636204450357	10.654665251727122	3.6280073459892743	14.940860339560933	17.192381024425217	15.688957013826677
3R_5428	0.0	0.0	23.80714309521429	0.0	0.0	0.0	54.948376000747295	0.0	0.0	40.05447408475526	0.0	0.0	0.0	0.0	0.0	0.0	0.0	0.0	0.0	0.0	0.0	132.7386641180843	0.0	0.0	NA	0.0	30.080435083413043	0.0	NA	0.0	0.0	15.170133042066778	11.642554935395463	10.363617897553564	0.0	73.76752900908077	0.0	0.0	0.0	0.0	0.0	20.513072981411053	0.0	22.069647393243596	0.0	14.893052986503916	30.666286404715247	0.0	48.30264505284309
3R_5429	0.0	4.161932468483767	0.0	12.822551277382557	4.27418375912752	8.704886923518863	14.874776692414903	0.0	3.1452772090068155	0.0	7.153321430206474	0.0	0.0	0.0	0.0	13.248595317681444	8.016173431515424	0.0	0.0	0.0	0.0	11.977654487787582	29.430808169992346	0.0	NA	0.0	5.428607567587521	0.0	NA	17.153676701910612	7.338046560639231	16.426497583251543	8.40451431677497	11.221915053469619	17.846510639085775	26.62560997608355	0.0	15.288731516879142	0.0	9.203975749364695	11.791574818721383	11.105965347166922	16.66643518840016	7.965805981244908	7.893320198848521	21.501960306843724	16.60300796695337	6.368335616381652	5.8114430801113235
3R_5430	0.0	0.0	0.0	7.1987813902862525	14.397562780572505	0.0	0.0	0.0	5.297423862775532	0.0	12.047960521242963	0.0	0.0	7.4861113918402875	0.0	11.156953794591555	13.50121645960301	0.0	0.0	0.0	0.0	0.0	0.0	0.0	NA	0.0	9.143116284895846	0.0	NA	5.778205878631097	0.0	13.833140053626472	0.0	12.600318221036671	7.51448322710985	0.0	0.0	0.0	19.402493737845145	0.0	8.511396476168374	12.470126253793255	3.118932701229639	6.708192615017832	0.0	13.580479961322792	18.64237813360899	0.0	19.575811735503375
3R_5431	0.0	0.0	0.0	6.727265877692924	6.727265877692924	9.133921557881662	7.803952233569168	27.3632249202362	4.95044603518777	0.0	0.0	0.0	74.11524921252547	6.9957759504811	0.0	0.0	8.411263691434474	0.0	0.0	0.0	0.0	0.0	0.0	0.0	NA	0.0	0.0	0.0	NA	26.99868570397993	23.0991426753196	8.618052234014591	3.307029222894431	20.60625971069989	17.555723622349703	10.476711318410306	0.0	0.0	18.131642980697052	9.657608795377481	0.0	14.566676338939757	17.487867791719495	6.268810349053629	8.282355435627048	4.230322443637299	13.065985841697742	10.023314228896412	13.72020657143014
3R_5432	0.0	0.0	0.0	0.0	0.0	36.58313517468447	0.0	0.0	0.0	0.0	0.0	0.0	74.21150278293136	0.0	0.0	0.0	16.844374821028516	0.0	0.0	0.0	0.0	0.0	0.0	0.0	NA	0.0	51.332067142343824	0.0	NA	0.0	0.0	8.629244509643181	0.0	5.895148881985015	21.094227916101225	0.0	0.0	0.0	0.0	9.670151144462388	26.54745091376326	5.834237640167559	0.0	6.276951661195257	8.293111741387603	8.471632737777552	43.609848848263894	20.072663040205544	18.317366695363877
3R_5433	0.0	25.767882910740052	0.0	0.0	0.0	0.0	0.0	0.0	9.736719115126965	0.0	0.0	0.0	0.0	0.0	0.0	0.0	0.0	0.0	0.0	0.0	0.0	0.0	0.0	0.0	NA	0.0	16.805141028743513	0.0	NA	10.62040136620843	0.0	0.0	6.5043865582949145	17.369635098705846	13.811696849828182	0.0	0.0	47.3287645299307	0.0	0.0	5.21467785806064	5.730054825164567	22.930520522815865	6.164863238673913	16.29004092058279	8.32035358174581	0.0	0.0	26.985406292277137
3R_5434	0.0	0.0	0.0	0.0	12.132683021523379	8.236553825879252	0.0	0.0	17.856345698852728	20.519134092541293	0.0	0.0	0.0	0.0	0.0	0.0	7.584893925258456	0.0	0.0	0.0	0.0	0.0	83.5421888053467	0.0	NA	42.68578990054211	0.0	0.0	NA	29.215419898622496	0.0	15.542732800994736	0.0	15.927244347819162	12.664760620193327	56.68452229118839	0.0	0.0	0.0	17.417582178329916	23.9082306474827	10.50845142205619	26.282935803929295	5.652927227041342	22.40595102059107	0.0	0.0	18.077135135623706	0.0
3R_5435	0.0	10.808999573044517	5.579202073677827	5.550264303586137	11.100528607172274	0.0	12.877147505793106	0.0	12.252949897687868	0.0	9.288984008085132	0.0	30.57402736375449	0.0	0.0	17.204034690215547	3.469815038039582	0.0	0.0	0.0	0.0	0.0	38.21753420469311	0.0	NA	19.527207257872394	7.049347547637728	0.0	NA	13.364999472082522	9.528859819513865	14.220477843606739	30.012749961870163	17.000991157784497	11.587341177383943	0.0	0.0	19.853264521918497	4.98644435103172	3.9839574003403095	13.12458247422004	21.632566530958364	7.214096344256677	7.758030143050318	13.666551184309158	27.92148617694474	14.373283515532666	8.269636458511647	15.092961322022667
3R_5436	0.0	0.0	0.0	12.513201427506019	0.0	0.0	0.0	0.0	9.208187920699086	0.0	0.0	0.0	0.0	0.0	0.0	19.39345044391608	0.0	0.0	0.0	0.0	0.0	0.0	0.0	0.0	NA	0.0	31.785839726260345	0.0	NA	20.087803790367694	0.0	32.060401796985516	12.30262741062295	0.0	0.0	58.46232395532699	0.0	0.0	22.484112164241942	0.0	14.794839954352987	16.257043364037468	5.4214499667936185	0.0	7.702890278490295	23.606117761479066	0.0	0.0	0.0
3R_5437	0.0	12.753800632588513	26.33214312046429	39.29334842197913	13.097782807326377	8.891734243846921	0.0	0.0	19.276736833988743	0.0	0.0	0.0	0.0	13.620563782376083	0.0	0.0	40.94118880111098	0.0	0.0	0.0	0.0	0.0	90.18759018759019	0.0	NA	0.0	0.0	0.0	NA	0.0	11.243332703706702	8.389543273264204	0.0	5.7313947463743204	13.67218476043598	0.0	0.0	23.42534810067278	0.0	18.80307166978798	15.486013033028568	5.672175483496238	5.674724775848372	6.102591892828722	0.0	0.0	0.0	0.0	0.0
3R_5438	0.0	14.84351227187377	0.0	0.0	15.243855963853767	5.174322939843321	26.52541001652533	0.0	5.608808072196577	0.0	0.0	0.0	0.0	0.0	0.0	0.0	0.0	0.0	0.0	0.0	0.0	0.0	0.0	0.0	NA	0.0	9.680551481656808	0.0	NA	6.117850603311837	13.085554006371355	0.0	3.746832521457173	20.011453221727237	7.956186870143494	0.0	0.0	13.63179698437387	13.695318871533114	43.7679140704543	15.019498312709558	6.601562061615018	19.813587167400044	10.653753370581223	9.38382959716158	19.171659685786082	9.869091436638707	0.0	20.726483990345603
3R_5439	0.0	15.068637644470563	0.0	5.158351060866479	0.0	3.5018664948417504	0.0	0.0	0.0	0.0	8.633073650477927	0.0	0.0	0.0	0.0	0.0	12.899222886317213	0.0	0.0	0.0	0.0	0.0	17.759465795268877	0.0	NA	0.0	13.103163169104837	0.0	NA	24.842549988386107	0.0	16.520433297924537	10.143091122234136	9.028870490558848	16.153710089903473	0.0	0.0	0.0	13.903030072717481	18.513218252700245	10.164861861560272	15.637265480110962	2.234899066370915	7.21022294249679	3.1753834116700417	22.70616631358578	13.358362451780485	23.057111697103338	17.53402828869988
3R_5440	0.0	0.0	0.0	6.865283906950688	0.0	4.660657525563707	0.0	0.0	5.052010447557605	46.443043412634836	0.0	0.0	0.0	14.278605579936276	0.0	0.0	0.0	0.0	0.0	0.0	0.0	0.0	0.0	0.0	NA	0.0	0.0	0.0	NA	5.510519305828861	17.67978722965395	0.0	0.0	15.020730109624292	10.749540367569782	10.691653774314156	0.0	24.557082323934928	6.16787855200416	19.711492736561322	5.411393038675767	17.838635273047068	32.71886316822701	12.794845212760682	0.0	43.171126459885606	0.0	0.0	4.667231090479875
3R_5441	0.0	19.443715305120502	0.0	0.0	9.984065431571214	0.0	11.58199648138947	0.0	7.347052729797443	0.0	0.0	0.0	0.0	0.0	0.0	0.0	18.72497874714912	0.0	0.0	0.0	0.0	0.0	34.37371098583803	0.0	NA	0.0	0.0	0.0	NA	16.02770870280541	25.711413382105025	0.0	29.44815627547572	21.844391911109053	20.843831242089113	15.548689945128674	0.0	0.0	26.90952211379678	7.166522022363849	15.739393419517006	8.647474461846047	8.651360967222157	0.0	0.0	6.278303376408773	19.391482356013395	0.0	13.574949331501621
3R_5442	0.0	0.0	6.496902601684647	6.463204974082548	6.463204974082548	0.0	7.497628874868323	26.289154409348424	0.0	10.930753675465924	0.0	0.0	0.0	20.16352619746141	0.0	0.0	24.24330581718123	0.0	0.0	0.0	0.0	0.0	44.503782821539836	0.0	NA	0.0	8.208866396594962	0.0	NA	0.0	11.096223677676896	4.139886774096729	3.177220599192033	8.484606802109274	26.986592723402605	20.130951841730457	0.0	0.0	11.613289086701913	0.0	12.736160251462747	0.0	14.001190101158597	6.022744896100122	35.80764135066423	16.257089615174365	8.368743579604535	19.2597514529075	4.393885468981366
3R_5443	0.0	19.550342130987293	13.454875710585624	6.692544505420962	6.692544505420962	0.0	0.0	0.0	4.924895345973898	11.318619128466327	33.60215053763441	0.0	0.0	0.0	0.0	0.0	0.0	0.0	0.0	0.0	0.0	0.0	0.0	0.0	NA	23.54603249352484	8.50014875260317	0.0	NA	10.743735059493433	5.744980323442392	0.0	9.869882054909445	14.642789158478907	6.986045374364707	20.845275939340247	0.0	35.90879166916034	12.025373538165528	0.0	15.825706222140163	8.694896095991652	5.799202609641174	12.472910397729931	16.479215589337947	25.250931128085348	12.99854849541801	9.971580994166626	13.64939260202921
3R_5444	0.0	0.0	0.0	0.0	0.0	0.0	0.0	0.0	0.0	877.1929824561404	0.0	0.0	0.0	0.0	0.0	0.0	0.0	0.0	0.0	0.0	0.0	0.0	0.0	0.0	NA	0.0	0.0	0.0	NA	0.0	0.0	0.0	0.0	0.0	0.0	0.0	0.0	0.0	0.0	0.0	0.0	0.0	0.0	0.0	0.0	0.0	0.0	0.0	0.0
3R_5445	0.0	0.0	0.0	0.0	0.0	0.0	28.248108789116568	0.0	17.91922015553883	0.0	0.0	0.0	0.0	50.64547659925754	0.0	0.0	0.0	0.0	0.0	0.0	0.0	68.23889070859265	0.0	0.0	NA	0.0	30.92777128294581	0.0	NA	0.0	0.0	0.0	0.0	0.0	50.83741939091688	0.0	0.0	0.0	0.0	52.43673507912703	19.193931646570622	0.0	0.0	0.0	29.97979361910073	0.0	0.0	0.0	0.0
3R_5446	0.0	0.0	0.0	0.0	0.0	0.0	0.0	0.0	14.82250055584377	0.0	33.7108953613808	0.0	0.0	0.0	0.0	0.0	0.0	0.0	0.0	0.0	0.0	0.0	0.0	0.0	NA	0.0	0.0	0.0	NA	16.16775664292701	17.290717478321763	25.803954456020385	0.0	17.62821219079014	10.512980903170188	0.0	0.0	0.0	0.0	0.0	23.815383149822576	8.723034918308777	17.453910766881204	9.384956852660869	24.798819576188173	25.332649351800832	26.081229990806364	0.0	13.693565393621535
3R_5447	0.0	7.073536485301192	0.0	7.264316514987738	0.0	4.931550084822662	0.0	0.0	5.345649710265786	0.0	24.315281668222845	0.0	0.0	0.0	0.0	0.0	13.624126693478948	0.0	0.0	0.0	0.0	40.713960002605695	0.0	0.0	NA	25.557668322803575	9.22635193734938	0.0	NA	23.32323437284989	12.47159594024609	0.0	24.99725030246673	3.178756750089959	11.374338582211443	33.93926229619473	0.0	25.984419741922743	19.579127084198078	15.642891557218569	28.62960392660744	9.43773735909458	3.1473263462688448	10.153892393109974	13.415327816950533	13.70411178169898	32.921160405061954	21.646989553162843	0.0
3R_5448	104.6375355767621	0.0	0.0	5.210167746560769	10.420335493121538	3.537043456115902	12.088090752550134	21.192412268711312	3.834047105102734	17.623163886612566	0.0	0.0	0.0	0.0	0.0	8.074922359621512	9.771598653082842	0.0	0.0	0.0	0.0	0.0	0.0	0.0	NA	18.330663166732048	33.086967771308174	0.0	NA	12.546049228187961	4.472485937386092	26.698215057459567	23.051206205589608	11.39945916405942	24.473966090504184	24.34217305824514	0.0	46.59185257592375	18.7235851171839	0.0	8.21357597331902	9.02533999583932	13.544094492632578	24.275503662081103	12.829123135848228	9.828966159852408	3.373137479976213	7.762908358090543	21.252193403460847
3R_5449	0.0	28.901316454964523	0.0	0.0	14.840406270962074	10.074754679723547	0.0	0.0	21.841452893446473	0.0	49.674137656970274	0.0	0.0	0.0	0.0	0.0	0.0	0.0	0.0	0.0	0.0	0.0	0.0	0.0	NA	52.212232281778974	0.0	0.0	NA	11.911866482270973	0.0	0.0	14.5906697044441	19.48182248552988	15.491230801524027	0.0	0.0	0.0	26.66570670122542	10.65238395026615	23.395178487665476	19.2805278237297	12.85946215299545	0.0	18.270947184172975	9.332127622444514	19.215784614113417	0.0	10.088964488862791
3R_5450	0.0	0.0	0.0	0.0	0.0	0.0	0.0	0.0	0.0	0.0	0.0	0.0	0.0	0.0	0.0	0.0	0.0	0.0	0.0	0.0	0.0	0.0	0.0	0.0	NA	0.0	0.0	0.0	NA	0.0	0.0	0.0	283.3021700946229	0.0	0.0	0.0	0.0	0.0	0.0	0.0	0.0	0.0	0.0	0.0	0.0	0.0	0.0	0.0	0.0
3R_5451	0.0	0.0	0.0	11.386875942263984	0.0	23.190736073962988	0.0	0.0	0.0	0.0	0.0	0.0	0.0	0.0	0.0	0.0	0.0	0.0	0.0	0.0	0.0	31.909733745181633	0.0	0.0	NA	80.12371100979912	0.0	0.0	NA	18.27968094644876	19.54932931138465	29.17461370988035	11.195255898360513	0.0	5.943123123087429	0.0	0.0	0.0	20.460295262520933	0.0	8.975427970844219	29.587462017095636	4.933459958805609	21.22174656035279	7.009545599196987	0.0	7.3720271379063	33.931834337998396	7.741148383880453
3R_5452	0.0	15.444969573409942	0.0	0.0	15.861535142817262	10.767971744842141	0.0	0.0	11.672152578378505	0.0	0.0	0.0	0.0	0.0	0.0	0.0	19.832062098152843	0.0	0.0	0.0	0.0	0.0	0.0	0.0	NA	0.0	0.0	0.0	NA	76.38894193676524	0.0	10.15981387220986	7.797307433796961	20.822314858387436	8.27857058888784	74.10591216967289	0.0	28.368311461365195	0.0	0.0	18.753703856511663	6.869056548821132	13.74428753049514	0.0	0.0	39.89698598219398	51.34492907211498	23.632951897489708	32.34947787942703
3R_5453	0.0	0.0	0.0	6.499651618673239	6.499651618673239	8.824879099156341	0.0	0.0	4.782949740764123	10.992393263861407	32.63366750208855	0.0	0.0	0.0	0.0	10.073415048876209	4.063336031388458	0.0	0.0	0.0	0.0	18.214140001165703	0.0	0.0	NA	0.0	24.765470989727284	0.0	NA	20.86815707044464	22.317592735177215	4.163232000266446	9.585411770118819	2.844150776396279	13.569386378778564	20.244472246852993	0.0	69.74765299147684	29.19694389748836	13.996271393300823	17.931172985612026	2.8147637737650504	11.264115344541128	18.170123229775744	16.004250728993622	8.174382466276585	8.415935742647417	9.68417953694127	22.09331509309239
3R_5454	0.0	0.0	0.0	0.0	0.0	0.0	0.0	0.0	0.0	0.0	0.0	0.0	0.0	0.0	0.0	0.0	0.0	0.0	0.0	0.0	0.0	0.0	0.0	0.0	NA	0.0	0.0	0.0	NA	26.946261071545017	28.817862463869606	43.00659076003398	0.0	0.0	0.0	0.0	0.0	0.0	0.0	0.0	39.69230524970429	29.07678306102926	0.0	0.0	20.665682980156813	21.1105411265007	0.0	0.0	0.0
3R_5455	0.0	0.0	0.0	0.0	0.0	0.0	0.0	0.0	0.0	0.0	0.0	0.0	0.0	0.0	0.0	0.0	0.0	0.0	0.0	0.0	0.0	0.0	0.0	0.0	NA	0.0	0.0	0.0	NA	0.0	58.58368092984018	0.0	33.54894119541587	0.0	0.0	0.0	0.0	0.0	61.313582184725554	0.0	0.0	0.0	0.0	0.0	0.0	0.0	0.0	101.68388513788334	46.39596169549402
3R_5456	0.0	0.0	0.0	0.0	0.0	0.0	0.0	0.0	9.147498845128272	0.0	0.0	0.0	0.0	12.926886178120856	0.0	0.0	27.199275100462465	0.0	0.0	0.0	0.0	34.83495199743615	0.0	0.0	NA	0.0	15.788173237309664	0.0	NA	4.988852409291439	0.0	15.92454948454224	9.166157690299363	10.87900452756971	12.975878166884716	19.359004017961283	0.0	0.0	5.583981121676624	8.922727838509333	4.8991101746189845	13.45824740242367	16.157155263529933	14.479487055483366	3.8260611389265757	15.6336901332264	8.047833100818023	9.260605476907292	4.225396152016232
3R_5457	0.0	0.0	0.0	6.271731549820126	12.543463099640253	0.0	0.0	0.0	4.615228407653895	21.213856891321413	0.0	0.0	0.0	19.566178686170232	0.0	9.72017558525177	15.683396145334894	0.0	0.0	0.0	0.0	0.0	0.0	0.0	NA	0.0	0.0	0.0	NA	10.068191863491426	10.767496374045596	4.0172420026754825	12.332379834832437	8.23324904315924	6.546777708745644	19.534569350651378	0.0	0.0	11.269243642174468	0.0	7.415309747375227	10.864239378304767	10.869122182519733	11.688640336445824	7.721518791860284	15.775470878086372	8.120818286133783	0.0	25.582295686995497
3R_5458	0.0	118.83541295306	0.0	0.0	0.0	0.0	0.0	0.0	0.0	0.0	0.0	0.0	0.0	0.0	0.0	0.0	0.0	0.0	0.0	0.0	0.0	0.0	0.0	0.0	NA	0.0	0.0	0.0	NA	0.0	0.0	0.0	59.993400725920154	0.0	0.0	0.0	0.0	0.0	0.0	0.0	0.0	0.0	0.0	0.0	75.12583577492299	0.0	0.0	0.0	0.0
3R_5459	0.0	0.0	0.0	0.0	0.0	0.0	0.0	0.0	0.0	0.0	0.0	0.0	0.0	0.0	0.0	0.0	0.0	0.0	0.0	0.0	0.0	0.0	0.0	0.0	NA	0.0	0.0	0.0	NA	0.0	0.0	0.0	0.0	0.0	0.0	0.0	0.0	0.0	0.0	0.0	0.0	0.0	0.0	0.0	0.0	0.0	0.0	0.0	587.6821814762576
3R_5460	0.0	0.0	0.0	21.12717715560588	0.0	0.0	24.508542452471808	0.0	0.0	0.0	0.0	0.0	0.0	0.0	0.0	0.0	13.207911010378776	0.0	0.0	0.0	0.0	0.0	0.0	0.0	NA	0.0	0.0	0.0	NA	0.0	0.0	13.53262377276018	10.385822936259087	18.489876330462163	11.026853696807835	0.0	0.0	37.78589754731739	56.94296023673087	15.165002813108021	16.652983465252714	9.149415443847293	18.307055081351976	9.843692014501727	13.005490918265691	13.285452562298806	0.0	0.0	28.725809277861877
3R_5461	0.0	0.0	0.0	0.0	0.0	4.679238220017782	0.0	0.0	0.0	11.657049600746051	23.07124400147656	0.0	0.0	0.0	0.0	0.0	12.927078351021885	0.0	0.0	0.0	0.0	0.0	0.0	0.0	NA	0.0	0.0	0.0	NA	0.0	5.9167571437446576	30.90473615081511	10.164994807381817	9.048368051418858	7.194930452003519	10.734278307633682	0.0	0.0	0.0	14.842557570570174	5.432966698630621	5.969917585287736	11.945201388629663	6.422927281223053	8.485974805140804	17.337294905219178	8.924806275923775	10.269734578709814	14.05751397551181
3R_5462	0.0	8.516871923280018	0.0	0.0	8.74658008718591	23.751276631118923	20.292907831641916	0.0	6.436414659578029	0.0	14.63837361813753	0.0	0.0	0.0	0.0	13.555792932551796	0.0	0.0	0.0	0.0	0.0	0.0	0.0	0.0	NA	0.0	0.0	0.0	NA	28.082275450615214	22.52458558516621	0.0	12.899087002621954	7.654746440351536	4.565080240415385	0.0	0.0	46.92970243440009	15.71612899170031	12.556520035811195	10.341418484113513	3.787827135690574	11.368588589726585	20.376276471839574	5.384229376786219	16.500397659583594	0.0	0.0	47.56955263214227
3R_5463	0.0	11.003278977135187	0.0	0.0	22.600095824406296	15.342600263892725	0.0	0.0	16.63091020971578	0.0	18.911885741951103	0.0	0.0	0.0	0.0	0.0	14.128723978422613	0.0	0.0	0.0	0.0	0.0	0.0	0.0	NA	0.0	0.0	0.0	NA	18.14029340110547	19.40026035149392	7.238037333796568	5.554944511659274	4.944732722362159	0.0	0.0	0.0	20.21010424371769	20.30427993916838	8.111128955594815	8.90698788827787	14.680924780813793	14.687522949254607	5.2649812408718395	0.0	14.211671477317463	14.631626846694205	0.0	7.682120019297486
3R_5464	0.0	4.9514755397108345	0.0	0.0	5.085021560491416	6.904170118751726	5.8988697765508125	0.0	11.225864391558149	8.599931200550396	0.0	0.0	0.0	0.0	0.0	15.761931782359246	9.536888685435263	0.0	0.0	0.0	0.0	0.0	0.0	0.0	NA	0.0	0.0	0.0	NA	8.163132030497461	13.095175737258392	19.54270080125073	4.999450060493346	15.575908075440799	13.270061679246686	0.0	0.0	9.09454690967296	4.568462986312885	14.600032120070663	8.016289099450082	24.223525888342756	6.609385327164573	9.47696623356931	9.390729471865374	0.0	23.04481228354337	0.0	6.913908017367737
3R_5465	0.0	0.0	0.0	24.816851634934185	12.408425817467093	0.0	0.0	0.0	0.0	41.97095609837992	0.0	0.0	0.0	0.0	0.0	0.0	7.757277878105238	0.0	0.0	0.0	0.0	0.0	0.0	0.0	NA	0.0	63.03938070112399	0.0	NA	0.0	10.651578350880033	15.895976728290067	6.099807490075613	10.859484782603973	0.0	19.324268962905133	0.0	22.19243504274263	0.0	0.0	19.561279620667662	0.0	0.0	5.781402845837737	7.638392393383318	15.605639253800753	32.133572835562866	0.0	8.435629399180732
3R_5466	0.0	0.0	0.0	0.0	13.739660905168861	4.663744053726331	15.93866800551478	0.0	0.0	0.0	0.0	0.0	37.84295175023652	14.288061610121664	0.0	0.0	0.0	0.0	0.0	0.0	0.0	77.00600646850455	0.0	0.0	NA	0.0	26.17595476795016	0.0	NA	0.0	11.794330465345308	0.0	6.7542239227857115	6.01227104520326	10.756659268475458	10.69873433972761	0.0	0.0	6.171963239786944	9.862273352630515	13.537441856687225	2.9750748231318016	2.9764119354118606	12.803318620186351	0.0	4.319971660985904	13.342880905892661	10.2357288350717	4.670321971996749
3R_5467	0.0	0.0	0.0	0.0	14.171371562025259	0.0	32.87894629552912	0.0	0.0	23.96702137858307	0.0	0.0	0.0	0.0	0.0	0.0	0.0	0.0	0.0	0.0	0.0	79.4255941034439	48.79000780640125	0.0	NA	49.85840213792829	17.998948861386495	0.0	NA	22.749712216140466	12.164917351551514	0.0	0.0	12.402362401990331	7.396427821219463	0.0	0.0	25.345458600727923	12.73178209300312	0.0	5.585119454534893	36.82264740105755	18.419598452753732	0.0	8.723628471131768	8.911416950940866	18.34949924216568	0.0	0.0
3R_5468	0.0	5.375737147956413	0.0	11.0414518184167	0.0	3.74787308202595	0.0	0.0	0.0	9.336806625397982	9.239548223050084	0.0	0.0	11.482157015052533	0.0	8.556237582760208	3.4513487525790203	0.0	0.0	0.0	0.0	0.0	0.0	0.0	NA	19.423283855754924	7.011831062551844	0.0	NA	0.0	0.0	3.536199187027807	5.427822311552116	2.4157874609518153	5.762836790987384	8.597705616279239	0.0	9.873802924817902	9.919813190078004	3.962754859625353	2.1757889519529225	4.781652988748292	7.175703069406988	10.288989418031607	0.0	10.414833222068198	0.0	8.225625620520631	15.012636887099715
3R_5469	0.0	10.07582054963601	10.401524863544994	0.0	0.0	10.537037687471463	6.00184256566766	0.0	0.0	0.0	0.0	0.0	0.0	10.760585053009331	0.0	0.0	0.0	0.0	0.0	0.0	0.0	14.498637128109957	0.0	0.0	NA	0.0	6.571187314980007	0.0	NA	12.458445891931287	22.20628304572496	3.3139742007108475	5.086722256063055	9.055889554370994	2.7003417282457094	0.0	0.0	0.0	13.944635150241824	3.71372388091573	4.078112160318745	11.202900206805538	6.724761130880663	2.4105998898355847	3.1848858059194285	6.506889983130888	3.3495844003155306	0.0	14.069199357037588
3R_5470	0.0	15.46072974644403	0.0	15.877720382758913	0.0	0.0	0.0	0.0	11.68406293815236	0.0	0.0	0.0	0.0	11.007639301675363	0.0	0.0	3.3087164827020303	0.0	0.0	0.0	0.0	0.0	0.0	0.0	NA	18.620586920899747	0.0	0.0	NA	12.744481639450116	9.086448470750723	3.390060343074107	15.610527739907793	4.631902692988226	5.524678739931273	0.0	0.0	9.465752905986143	0.0	7.597975899220448	0.0	4.584043860131654	11.465260261407932	2.4659452954695653	3.2580081841165587	6.656282865396649	3.426488123792163	0.0	0.0
3R_5471	0.0	0.0	4.874954967603487	4.849669931464465	9.69933986292893	3.2923111365716506	0.0	0.0	3.568764743459347	0.0	16.23292296504078	0.0	0.0	15.129714608193344	0.0	0.0	9.095489910373043	0.0	0.0	0.0	0.0	0.0	16.696720764041945	0.0	NA	0.0	6.159528081596501	0.0	NA	3.892657630251244	24.978175319314747	6.21273330755049	9.536117927448739	0.0	5.062351720554136	0.0	0.0	0.0	30.49913578520243	6.962147154030892	5.733951529760929	4.200432896614325	10.505801829060099	4.51917043396012	2.985365142996005	0.0	12.558984053543973	0.0	0.0
3R_5472	0.0	0.0	0.0	17.453915844199365	0.0	3.9496654633352555	0.0	0.0	8.56263352356651	0.0	9.737022496416776	0.0	0.0	0.0	0.0	9.016921154238043	0.0	0.0	0.0	0.0	0.0	16.30385162190716	60.09133883502924	0.0	NA	20.469069189547678	0.0	0.0	NA	14.009637696759524	0.0	7.453189312871844	5.720066249807305	12.729289509614306	6.073118525106728	0.0	0.0	10.405426638100302	15.680871271023475	4.176116871136308	0.0	0.0	2.5206853743532864	0.0	7.162867123800846	0.0	3.7666386554305324	0.0	3.9552362185726815
3R_5473	0.0	0.0	5.825435014359697	0.0	5.79522010245949	0.0	0.0	0.0	4.2645741822679	9.801038910124474	9.698944754810675	0.0	0.0	0.0	0.0	8.98165945140024	0.0	0.0	0.0	0.0	0.0	16.240093542938805	0.0	0.0	NA	0.0	14.720928007301579	0.0	NA	13.954851404090633	9.949407264062241	0.0	2.8488486378230236	5.07180406606532	0.0	0.0	0.0	10.364735025549072	5.206516476021387	20.798928439206815	9.135882549093948	12.548499952315701	2.5108279455150333	10.800564869542677	3.5674279557924327	10.932665711880526	3.751908783593653	8.63460924075881	0.0
3R_5474	0.0	0.0	28.568571714257143	0.0	0.0	9.646922631680495	0.0	0.0	10.45696957021855	0.0	0.0	0.0	0.0	0.0	0.0	0.0	26.651031394914984	0.0	0.0	0.0	0.0	0.0	0.0	0.0	NA	0.0	18.048261050047827	0.0	NA	22.812040194814823	0.0	18.204159650480133	13.971065922474555	0.0	0.0	44.26051740544847	0.0	0.0	0.0	0.0	11.200842303341211	6.153921894423316	0.0	0.0	8.747528823107473	17.871663583804697	0.0	0.0	0.0
3R_5475	0.0	0.0	0.0	0.0	24.640009461763636	8.36372152152822	14.291798508507908	25.0558746003588	0.0	0.0	0.0	0.0	0.0	12.811741705037834	0.0	0.0	7.702000363534418	0.0	0.0	0.0	0.0	0.0	0.0	0.0	NA	0.0	0.0	0.0	NA	0.0	5.287838183691038	0.0	6.056340928388614	2.6955253201475426	0.0	9.593283166857892	0.0	0.0	0.0	17.68649971790033	0.0	10.670695921446605	5.337745869919134	8.61030780128328	11.375943065680145	15.4944351736074	7.97614812664209	0.0	0.0
3R_5476	0.0	0.0	0.0	0.0	0.0	4.952358313028665	0.0	0.0	0.0	0.0	0.0	0.0	0.0	15.172273580368293	0.0	0.0	4.560537486706034	0.0	0.0	0.0	0.0	0.0	0.0	0.0	NA	0.0	0.0	0.0	NA	5.855411161116323	18.78632806188968	14.017971038871831	0.0	3.192169225828735	0.0	11.360821978191767	0.0	0.0	0.0	0.0	0.0	6.3183726904768225	0.0	6.797823880619337	13.471932575671845	0.0	9.445733787106384	10.869163530912987	9.918686607194221
3R_5477	0.0	0.0	0.0	0.0	0.0	0.0	0.0	0.0	4.088691904798898	0.0	0.0	0.0	0.0	5.777978851441807	0.0	0.0	0.0	0.0	0.0	0.0	0.0	0.0	0.0	0.0	NA	0.0	7.056899071523789	0.0	NA	0.0	0.0	0.0	0.0	2.4313147504705204	5.799876984609156	8.652966712902352	0.0	0.0	0.0	7.9764503280514605	6.569321008119243	4.81238669837067	2.407274784398452	2.5887802780505345	0.0	3.4939245892280204	0.0	8.278495201370257	0.0
3R_5478	0.0	23.3010613633451	24.05427606852101	0.0	0.0	0.0	0.0	0.0	0.0	0.0	0.0	0.0	0.0	0.0	0.0	0.0	0.0	0.0	0.0	0.0	0.0	0.0	0.0	0.0	NA	0.0	0.0	0.0	NA	9.60368474176172	0.0	0.0	0.0	5.235599353089344	0.0	0.0	0.0	0.0	0.0	0.0	9.430928352294215	0.0	5.183831629148686	0.0	0.0	7.523826076226892	15.492310778852685	17.82693257319293	0.0
3R_5479	0.0	0.0	0.0	0.0	0.0	0.0	0.0	0.0	0.0	0.0	0.0	0.0	0.0	0.0	0.0	0.0	0.0	0.0	0.0	0.0	0.0	0.0	0.0	0.0	NA	0.0	0.0	0.0	NA	0.0	0.0	0.0	0.0	0.0	0.0	0.0	0.0	0.0	0.0	0.0	0.0	0.0	0.0	0.0	0.0	0.0	0.0	0.0	0.0
3R_5480	0.0	0.0	0.0	0.0	0.0	0.0	0.0	0.0	0.0	17.7569429646992	0.0	0.0	0.0	0.0	0.0	0.0	0.0	0.0	0.0	0.0	0.0	0.0	36.148062463851936	0.0	NA	0.0	0.0	0.0	NA	0.0	0.0	0.0	0.0	4.594397408024759	5.479944499122112	0.0	0.0	0.0	0.0	0.0	4.137962996679699	0.0	4.548969658372379	0.0	12.926510204187156	13.204771676292946	6.797486561369068	0.0	0.0
3R_5481	0.0	8.132858374404268	0.0	8.352209326411023	8.352209326411023	0.0	0.0	0.0	6.146205947068874	0.0	13.978350331007334	0.0	0.0	0.0	0.0	25.889163314020017	0.0	0.0	0.0	0.0	0.0	23.405609856570422	0.0	0.0	NA	0.0	10.608076140527308	0.0	NA	0.0	14.339322868495502	5.349853681501811	8.21165710419197	0.0	0.0	0.0	0.0	0.0	7.503755629692661	0.0	0.0	0.0	0.0	11.674523621063642	10.282924381430684	10.504278918017254	16.222021069160963	0.0	0.0
3R_5482	0.0	0.0	0.0	0.0	5.231187081897373	7.102625840773335	0.0	0.0	11.54854430599023	0.0	0.0	0.0	0.0	0.0	0.0	0.0	0.0	0.0	0.0	0.0	0.0	0.0	0.0	0.0	NA	0.0	13.288180097362496	0.0	NA	0.0	0.0	3.35074042986649	2.5715779433702535	2.289089581002754	10.92120053481119	0.0	0.0	0.0	4.699780379262878	3.7549250535733933	0.0	2.2654377120166522	2.266455886269244	4.8746876239237	0.0	6.579079382842879	3.386745699764317	7.794226193120661	0.0
3R_5483	0.0	0.0	0.0	0.0	0.0	2.8225465014536115	0.0	0.0	3.0595542229497164	14.063214147593431	0.0	0.0	0.0	0.0	0.0	12.887511357119383	10.396928747248063	0.0	0.0	0.0	0.0	0.0	0.0	0.0	NA	0.0	15.841960601043985	0.0	NA	3.337232333109182	3.569025852238761	0.0	0.0	3.6386890894817325	2.1700140942415422	12.949971024439833	0.0	0.0	7.4706729395417115	0.0	3.2772003532821983	3.601092571486189	3.602711040057643	0.0	7.678191632306759	10.4579674678777	5.383500378863839	12.389539511790197	0.0
3R_5484	0.0	0.0	0.0	9.694807461123823	0.0	6.58154534684744	0.0	0.0	0.0	0.0	0.0	0.0	0.0	10.081763098730706	0.0	15.025392914024701	0.0	0.0	0.0	0.0	0.0	0.0	0.0	0.0	NA	0.0	0.0	0.0	NA	0.0	16.644335516515344	0.0	0.0	0.0	15.179958406913965	15.098213881297843	0.0	0.0	0.0	0.0	3.8208480754388248	4.198470077503758	4.20035703034758	13.551176016225275	5.967940225110706	0.0	0.0	0.0	0.0
3R_5485	0.0	0.0	0.0	8.904243762577243	0.0	6.044852807834129	0.0	0.0	0.0	0.0	29.80448259418216	0.0	0.0	18.519290155608335	0.0	13.800146281550584	0.0	0.0	0.0	0.0	0.0	0.0	0.0	0.0	NA	0.0	0.0	0.0	NA	0.0	0.0	0.0	4.3772009113332295	0.0	0.0	0.0	0.0	15.925215189470247	0.0	0.0	0.0	3.85610556474594	0.0	4.148714831862959	0.0	0.0	11.52947076846805	0.0	18.160136079953027
3R_5486	0.0	0.0	0.0	0.0	0.0	6.612444620776301	0.0	0.0	7.167688062215532	16.473107651758504	0.0	0.0	0.0	0.0	0.0	0.0	0.0	0.0	0.0	0.0	0.0	0.0	0.0	0.0	NA	0.0	0.0	0.0	NA	0.0	16.72247793678067	0.0	0.0	8.52444063686096	0.0	0.0	0.0	0.0	0.0	0.0	7.677572658628248	8.436362409256377	4.22007701640555	4.538265520300796	5.995958723820145	0.0	12.612050183347678	0.0	0.0
3R_5487	0.0	0.0	0.0	0.0	0.0	0.0	0.0	0.0	0.0	0.0	0.0	0.0	0.0	0.0	0.0	0.0	0.0	0.0	0.0	0.0	0.0	0.0	0.0	0.0	NA	0.0	0.0	0.0	NA	0.0	0.0	0.0	0.0	0.0	0.0	0.0	0.0	0.0	0.0	0.0	0.0	0.0	0.0	0.0	0.0	0.0	0.0	0.0	0.0
3R_5488	0.0	0.0	0.0	0.0	0.0	0.0	0.0	0.0	0.0	0.0	0.0	0.0	0.0	0.0	0.0	0.0	0.0	0.0	0.0	0.0	0.0	0.0	0.0	0.0	NA	0.0	0.0	0.0	NA	0.0	0.0	0.0	0.0	0.0	0.0	0.0	0.0	0.0	0.0	0.0	0.0	0.0	0.0	0.0	0.0	0.0	0.0	0.0	0.0
3R_5489	0.0	0.0	0.0	0.0	0.0	0.0	0.0	0.0	0.0	0.0	0.0	0.0	0.0	0.0	0.0	0.0	0.0	0.0	0.0	0.0	0.0	0.0	0.0	0.0	NA	0.0	0.0	0.0	NA	0.0	0.0	0.0	0.0	0.0	0.0	0.0	0.0	0.0	0.0	0.0	0.0	0.0	0.0	0.0	0.0	0.0	0.0	0.0	0.0
3R_5490	0.0	0.0	0.0	0.0	0.0	0.0	0.0	0.0	0.0	0.0	0.0	0.0	0.0	0.0	0.0	0.0	0.0	0.0	0.0	0.0	0.0	0.0	0.0	0.0	NA	0.0	0.0	0.0	NA	0.0	0.0	0.0	0.0	0.0	0.0	0.0	0.0	0.0	0.0	0.0	0.0	0.0	0.0	0.0	0.0	0.0	0.0	0.0	0.0
3R_5491	0.0	0.0	0.0	0.0	0.0	0.0	0.0	0.0	0.0	0.0	0.0	0.0	0.0	0.0	0.0	0.0	0.0	0.0	0.0	0.0	0.0	0.0	0.0	0.0	NA	0.0	0.0	0.0	NA	0.0	0.0	0.0	0.0	0.0	0.0	0.0	0.0	0.0	0.0	0.0	0.0	0.0	0.0	0.0	0.0	0.0	0.0	0.0	0.0
3R_5492	0.0	0.0	0.0	0.0	0.0	0.0	0.0	0.0	0.0	0.0	0.0	0.0	0.0	0.0	0.0	0.0	0.0	0.0	0.0	0.0	0.0	0.0	0.0	0.0	NA	0.0	0.0	0.0	NA	0.0	0.0	0.0	0.0	0.0	0.0	0.0	0.0	0.0	0.0	0.0	0.0	0.0	0.0	0.0	0.0	0.0	0.0	0.0	0.0
3R_5493	0.0	0.0	0.0	0.0	0.0	0.0	0.0	0.0	0.0	0.0	0.0	0.0	0.0	0.0	0.0	0.0	0.0	0.0	0.0	0.0	0.0	0.0	0.0	0.0	NA	0.0	0.0	0.0	NA	0.0	0.0	0.0	0.0	0.0	0.0	0.0	0.0	0.0	0.0	0.0	0.0	0.0	0.0	0.0	0.0	0.0	0.0	0.0	0.0
3R_5494	0.0	0.0	0.0	0.0	0.0	4.3659352269849725	0.0	52.31753605332203	4.732540475052413	0.0	0.0	0.0	0.0	0.0	0.0	0.0	0.0	0.0	0.0	0.0	0.0	0.0	0.0	0.0	NA	0.0	0.0	0.0	NA	0.0	0.0	0.0	6.3229250610083225	8.442525677238303	3.3565934067778347	10.015554155603652	0.0	0.0	0.0	0.0	2.534598537333876	0.0	0.0	5.99287387367681	0.0	4.0441148221256755	8.327237101838362	28.746343225588845	0.0
3R_5495	0.0	0.0	0.0	0.0	0.0	0.0	0.0	0.0	0.0	0.0	0.0	0.0	0.0	0.0	0.0	0.0	0.0	0.0	0.0	0.0	0.0	0.0	0.0	0.0	NA	0.0	0.0	0.0	NA	0.0	0.0	0.0	0.0	0.0	0.0	0.0	0.0	0.0	0.0	0.0	0.0	0.0	0.0	0.0	0.0	0.0	0.0	0.0	0.0
3R_5496	0.0	0.0	0.0	0.0	0.0	0.0	0.0	0.0	0.0	0.0	0.0	0.0	0.0	0.0	0.0	0.0	0.0	0.0	0.0	0.0	0.0	0.0	0.0	0.0	NA	0.0	0.0	0.0	NA	0.0	0.0	0.0	0.0	0.0	0.0	0.0	0.0	0.0	0.0	0.0	0.0	0.0	0.0	0.0	0.0	0.0	0.0	0.0	0.0
3R_5497	0.0	0.0	0.0	0.0	0.0	0.0	0.0	0.0	0.0	0.0	0.0	0.0	0.0	23.198895732563127	0.0	0.0	0.0	0.0	0.0	0.0	0.0	0.0	0.0	0.0	NA	0.0	0.0	0.0	NA	17.906225099155723	0.0	0.0	21.933071233132097	0.0	11.64340895727451	0.0	0.0	0.0	20.04228923027588	0.0	0.0	0.0	19.33067536547058	20.78818399621655	0.0	0.0	0.0	0.0	15.165991780032456
3R_5498	0.0	7.728393344307651	0.0	7.93683548844873	7.93683548844873	0.0	18.414222408819676	32.28316207115854	0.0	0.0	0.0	0.0	0.0	0.0	0.0	0.0	4.961808956462111	0.0	0.0	0.0	0.0	0.0	0.0	0.0	NA	27.9237569739583	0.0	0.0	NA	0.0	20.439294953333686	0.0	3.901636619512787	6.946082079768112	0.0	0.0	0.0	0.0	0.0	5.6970286007926845	6.256017506839391	0.0	0.0	7.395949164683011	14.65729772196279	0.0	10.276842727823473	0.0	0.0
3R_5499	0.0	0.0	6.993647669821501	6.957373563650227	6.957373563650227	0.0	0.0	0.0	0.0	0.0	11.643937700275728	0.0	0.0	0.0	0.0	0.0	0.0	0.0	0.0	0.0	0.0	0.0	0.0	0.0	NA	0.0	8.836506080841659	0.0	NA	0.0	5.97231354885024	4.456417352397887	6.840293845343008	0.0	3.631244242208348	0.0	0.0	0.0	6.2506133414341285	0.0	2.7419902352243746	3.01298657473442	9.043022178011892	6.483236457572565	0.0	13.125064805007476	9.008607273819772	10.366164011373755	9.459672941267728
3R_5500	0.0	0.0	0.0	0.0	0.0	0.0	0.0	0.0	0.0	0.0	0.0	0.0	0.0	10.929570937833693	0.0	0.0	0.0	0.0	0.0	0.0	0.0	0.0	0.0	0.0	NA	0.0	0.0	0.0	NA	50.61638097937635	0.0	13.464069447670212	5.166604925737804	4.59905231927909	10.970993242416714	32.73574235661336	0.0	0.0	0.0	0.0	0.0	4.551532910769018	4.5535785435379035	0.0	12.93960697237782	0.0	0.0	15.659524357607163	7.145072115212859
3R_5501	0.0	23.38196782641227	48.2755957208512	0.0	0.0	0.0	0.0	0.0	0.0	0.0	0.0	0.0	0.0	0.0	0.0	0.0	0.0	0.0	0.0	0.0	0.0	0.0	0.0	0.0	NA	0.0	0.0	0.0	NA	0.0	0.0	0.0	11.804257087275953	0.0	0.0	0.0	0.0	0.0	0.0	0.0	18.92734926259047	0.0	0.0	0.0	0.0	0.0	0.0	0.0	0.0
3R_5502	0.0	0.0	0.0	15.991948586951422	0.0	7.237670628085057	0.0	0.0	0.0	0.0	8.921434281146512	0.0	0.0	5.543415475663852	0.0	0.0	6.665040396809846	0.0	0.0	0.0	0.0	29.876431081048786	0.0	0.0	NA	0.0	0.0	0.0	NA	4.278722852573181	0.0	3.4144492664055752	5.2409445649570525	0.0	2.782212315073303	0.0	0.0	9.533851847755827	0.0	3.826318798168571	0.0	2.3085112964691783	0.0	0.0	6.562894183831917	0.0	3.4511391174885095	7.94242062741946	0.0
3R_5503	0.0	0.0	0.0	0.0	0.0	0.0	0.0	0.0	0.0	0.0	0.0	0.0	0.0	0.0	0.0	14.575857133278722	5.879496197729809	0.0	0.0	0.0	0.0	0.0	0.0	0.0	NA	0.0	11.944905318707992	0.0	NA	0.0	0.0	0.0	0.0	0.0	0.0	14.646499413407698	0.0	0.0	0.0	6.750694815263861	3.706534397751171	0.0	4.07468905029185	0.0	0.0	0.0	0.0	0.0	0.0
3R_5504	0.0	0.0	0.0	0.0	0.0	0.0	0.0	0.0	6.211218703221759	0.0	0.0	0.0	46.49540857840289	0.0	0.0	0.0	0.0	0.0	0.0	0.0	0.0	0.0	0.0	0.0	NA	0.0	0.0	0.0	NA	13.549869277636144	0.0	0.0	0.0	3.69346187073105	8.810716298018955	0.0	0.0	0.0	0.0	12.117195087446767	0.0	0.0	7.313884495479105	3.9326710977382815	5.1958470633591975	10.61539008639335	0.0	0.0	0.0
3R_5505	0.0	0.0	0.0	0.0	0.0	0.0	7.573124193935595	0.0	0.0	0.0	10.925809383959164	0.0	0.0	0.0	0.0	0.0	0.0	0.0	0.0	0.0	0.0	0.0	0.0	0.0	NA	0.0	0.0	0.0	NA	0.0	0.0	0.0	0.0	8.570040224912136	0.0	0.0	0.0	0.0	0.0	4.685976325510409	2.5728807052986418	0.0	2.8284342495103276	0.0	4.018688509042452	12.315589442584105	0.0	0.0	0.0
3R_5506	0.0	0.0	0.0	6.962042941880865	0.0	0.0	16.152609857937797	0.0	0.0	0.0	0.0	0.0	0.0	0.0	0.0	0.0	0.0	0.0	0.0	0.0	0.0	39.01982206961136	0.0	0.0	NA	0.0	0.0	0.0	NA	0.0	0.0	13.37822470958104	0.0	0.0	3.633681318880971	0.0	0.0	12.451594426666334	0.0	0.0	2.7438304971272096	6.030017426750363	9.049091320413243	6.487587622980333	0.0	0.0	4.507326659484993	0.0	9.466021715053813
3R_5507	0.0	0.0	0.0	0.0	0.0	0.0	12.335924494273355	0.0	0.0	8.992239697141367	0.0	0.0	0.0	0.0	0.0	0.0	3.32397965458533	0.0	0.0	0.0	0.0	0.0	0.0	0.0	NA	0.0	0.0	0.0	NA	0.0	0.0	0.0	2.613756566736654	4.653269747953317	0.0	8.28041458379738	0.0	0.0	0.0	0.0	4.190986612731463	6.90778521208973	0.0	2.477320747883315	0.0	3.343494212244344	0.0	7.922065884653136	0.0
3R_5508	0.0	0.0	0.0	0.0	0.0	0.0	0.0	0.0	0.0	0.0	0.0	0.0	0.0	0.0	0.0	0.0	0.0	0.0	0.0	0.0	0.0	0.0	0.0	0.0	NA	0.0	0.0	0.0	NA	0.0	0.0	0.0	0.0	0.0	0.0	0.0	0.0	0.0	0.0	0.0	13.448379739209019	0.0	0.0	0.0	21.005579081804125	0.0	0.0	0.0	0.0
3R_5509	0.0	0.0	0.0	0.0	0.0	8.085250885334972	0.0	0.0	0.0	0.0	0.0	0.0	0.0	0.0	0.0	0.0	0.0	0.0	0.0	0.0	0.0	0.0	0.0	0.0	NA	0.0	15.12655633356477	0.0	NA	0.0	0.0	0.0	0.0	0.0	0.0	0.0	0.0	21.30066095950957	0.0	0.0	0.0	5.157707213466155	0.0	5.549084706223132	0.0	0.0	7.710581771105212	0.0	0.0
3R_5510	0.0	21.560320386360942	0.0	0.0	22.14182280342047	0.0	0.0	0.0	0.0	0.0	0.0	0.0	0.0	0.0	0.0	0.0	0.0	0.0	0.0	0.0	0.0	0.0	0.0	0.0	NA	0.0	0.0	0.0	NA	0.0	0.0	0.0	0.0	0.0	0.0	17.241290131257944	0.0	0.0	0.0	0.0	4.363188303862906	4.794410867587002	4.796565658988165	10.316441364184309	6.815043800286506	0.0	0.0	16.495144654171046	0.0
3R_5511	0.0	0.0	0.0	8.420003233281243	0.0	5.716114871044449	0.0	0.0	0.0	0.0	0.0	0.0	0.0	8.756076717241767	0.0	0.0	0.0	0.0	0.0	0.0	0.0	23.59559045605557	0.0	0.0	NA	0.0	0.0	0.0	NA	0.0	0.0	0.0	4.1391550825513095	3.6844680512406343	0.0	0.0	0.0	0.0	0.0	0.0	0.0	0.0	0.0	0.0	0.0	0.0	5.451231106032987	12.545414400128465	0.0
3R_5512	0.0	0.0	0.0	0.0	7.009083772569251	0.0	0.0	0.0	15.473488755931504	0.0	11.730480480480482	0.0	0.0	0.0	0.0	0.0	4.3818137203351215	0.0	0.0	0.0	0.0	0.0	0.0	0.0	NA	0.0	0.0	0.0	NA	0.0	0.0	8.979078746520608	3.445566933583252	3.067070702113825	3.6582332196842215	0.0	0.0	0.0	12.594141205511196	0.0	2.7623698923780693	3.0353803938709603	0.0	0.0	0.0	0.0	9.075563138692756	0.0	4.764990660618306
3R_5513	0.0	0.0	10.314073863208565	5.130288814739114	5.130288814739114	0.0	5.951381970407348	0.0	3.7752659674874094	0.0	0.0	0.0	0.0	0.0	0.0	0.0	3.2072622680989014	0.0	0.0	0.0	0.0	0.0	0.0	0.0	NA	0.0	0.0	0.0	NA	0.0	4.4039166673272545	3.2861119052548213	2.521977775323053	2.244938001547211	0.0	0.0	0.0	9.175507267919308	4.609131796280062	3.6825006831038767	8.087650723480795	0.0	0.0	0.0	3.1581088233770793	6.452183192966087	3.32142271148993	0.0	0.0
3R_5514	0.0	0.0	0.0	0.0	0.0	0.0	0.0	0.0	0.0	0.0	0.0	0.0	0.0	0.0	0.0	0.0	0.0	0.0	0.0	0.0	0.0	0.0	0.0	0.0	NA	0.0	0.0	0.0	NA	0.0	0.0	0.0	0.0	0.0	132.0532967105524	0.0	0.0	0.0	0.0	0.0	0.0	109.56982885192733	0.0	0.0	0.0	0.0	0.0	0.0	0.0
3R_5515	0.0	0.0	0.0	0.0	21.838829438742085	14.825796886582653	0.0	0.0	32.14142225793491	0.0	0.0	0.0	0.0	0.0	0.0	0.0	0.0	0.0	0.0	0.0	0.0	0.0	75.18796992481202	0.0	NA	0.0	0.0	0.0	NA	0.0	0.0	0.0	0.0	0.0	11.398284558173994	0.0	0.0	0.0	0.0	0.0	0.0	0.0	0.0	0.0	0.0	13.732962543344662	14.138772047647661	0.0	0.0
3R_5516	0.0	0.0	0.0	0.0	0.0	0.0	0.0	0.0	0.0	0.0	0.0	0.0	0.0	0.0	0.0	0.0	0.0	0.0	0.0	0.0	0.0	0.0	0.0	0.0	NA	57.02554744525548	0.0	0.0	NA	13.00999167360533	0.0	0.0	0.0	0.0	8.459664320519762	0.0	0.0	0.0	0.0	0.0	0.0	0.0	0.0	7.551957467375543	0.0	0.0	10.4936198791135	0.0	0.0
3R_5517	0.0	8.113261125309318	0.0	8.332083520805213	0.0	0.0	0.0	0.0	0.0	0.0	13.94466755912539	0.0	0.0	8.664647803728398	0.0	0.0	0.0	0.0	0.0	0.0	0.0	0.0	0.0	0.0	NA	0.0	0.0	0.0	NA	0.0	7.152385141635107	5.3369624678114445	0.0	0.0	0.0	0.0	0.0	0.0	0.0	5.980736049185574	0.0	10.824971043202462	0.0	0.0	0.0	0.0	0.0	0.0	0.0
[truncated: 201 more columns]
