# Supplementary material for: Convergence of topological domain boundaries, insulators, and polytene interbands revealed by high-resolution mapping of chromatin contacts in the early Drosophila melanogaster embryo
Source: eLife. 2017 Nov 17;6:e29550. doi: 10.7554/eLife.29550 (PMC5739541; doi:10.7554/eLife.29550)
Supplement: Supplementary file 3. [file elife-29550-supp3.zip › local_HiC_maps/nc14_anterior_dm3_CompressedBinCounts_500bp_VCnorm_chr3R_2678969-2696797.txt]

3R_5277	3R_5278	3R_5279	3R_5280	3R_5281	3R_5282	3R_5283	3R_5284	3R_5285	3R_5286	3R_5287	3R_5288	3R_5289	3R_5290	3R_5291	3R_5292	3R_5293	3R_5294	3R_5295	3R_5296	3R_5297	3R_5298	3R_5299	3R_5300	3R_5301	3R_5302	3R_5303	3R_5304	3R_5305	3R_5306	3R_5307	3R_5308	3R_5309	3R_5310	3R_5311	3R_5312	3R_5313	3R_5314	3R_5315	3R_5316	3R_5317	3R_5318	3R_5319	3R_5320	3R_5321	3R_5322	3R_5323	3R_5324	3R_5325	3R_5326
3R_5277	61.557402277623886	30.458089668615983	0.0	300.7518796992481	264.9558091561157	0.0	141.0278106842669	204.7921359819783	797.4481658692184	0.0	0.0	0.0	101.99918400652795	125.31328320802005	0.0	NA	0.0	69.34331877123638	0.0	NA	14.607709949311248	15.622314914624049	0.0	35.785537275110265	15.927244347819162	37.99428186057998	0.0	0.0	32.548904729355854	0.0	0.0	14.344938388489622	7.881338566542142	15.76976148235758	16.95878168112403	22.40595102059107	0.0	0.0	108.46281081374224	0.0	25.425883549453346	0.0	0.0	0.0	0.0	0.0	16.03643477981975	0.0	57.99623024503408
3R_5278	30.458089668615983	150.70408950617283	0.0	198.4126984126984	374.5655040153422	0.0	167.47052518756698	247.69419224672143	0.0	0.0	0.0	0.0	201.87338501291987	124.0079365079365	0.0	NA	0.0	45.747328356024006	0.0	NA	43.366638912017756	30.91916493519343	23.07124400147656	0.0	31.52267110505876	0.0	56.09405851732184	0.0	0.0	16.1799730765248	0.0	28.391023893885706	15.598482579614656	7.802746566791511	16.782127705278985	11.086277848729956	0.0	11.659577643459441	26.83324746694144	0.0	0.0	15.683027200642375	0.0	0.0	19.683799445704206	14.172335600907028	15.869388584196626	0.0	0.0
3R_5279	0.0	0.0	0.0	0.0	0.0	0.0	0.0	0.0	34965.03496503497	0.0	0.0	0.0	0.0	0.0	0.0	NA	0.0	0.0	0.0	NA	0.0	0.0	0.0	0.0	0.0	0.0	0.0	0.0	0.0	0.0	0.0	0.0	0.0	0.0	0.0	0.0	0.0	0.0	0.0	0.0	0.0	0.0	0.0	0.0	0.0	0.0	0.0	0.0	0.0
3R_5280	300.75187969924815	198.4126984126984	0.0	326.53061224489795	61.64278008938203	0.0	183.73909049150205	222.34574763757644	0.0	0.0	0.0	0.0	0.0	0.0	0.0	NA	0.0	0.0	0.0	NA	0.0	0.0	0.0	0.0	25.938655080734065	0.0	92.31479344564967	0.0	0.0	53.25522566901878	0.0	0.0	25.67064561673726	0.0	0.0	0.0	0.0	0.0	0.0	0.0	0.0	51.61956381468577	0.0	0.0	64.78781988986071	0.0	0.0	0.0	0.0
3R_5281	264.9558091561158	374.5655040153422	0.0	61.64278008938203	34.91095959754646	513.6898340781835	242.8051627314887	209.87327851443297	0.0	0.0	0.0	1348.4358144552318	31.358972429191436	38.52673755586377	0.0	NA	118.11116622965537	14.212762207696779	0.0	NA	35.92834809539335	38.4238166184928	50.1743558867063	11.002026023092151	4.896725608552816	46.72435956964528	52.281840948183465	0.0	40.027779278819494	10.05357550386007	8.032380130783212	22.051280694280162	9.692261020343086	0.0	5.213864918144927	13.777121986771206	7.036847042166898	7.2447861085573235	33.34617160940295	30.43014531915897	0.0	19.48958720079829	0.0	0.0	12.230710335194848	8.80611144134029	0.0	0.0	17.830556224201413
3R_5282	0.0	0.0	0.0	0.0	513.6898340781835	0.0	0.0	0.0	0.0	0.0	0.0	0.0	0.0	0.0	0.0	NA	0.0	0.0	0.0	NA	0.0	0.0	0.0	0.0	0.0	0.0	0.0	0.0	0.0	0.0	0.0	0.0	0.0	0.0	0.0	0.0	0.0	0.0	0.0	0.0	0.0	0.0	0.0	0.0	0.0	0.0	0.0	0.0	0.0
3R_5283	141.0278106842669	167.47052518756698	0.0	183.73909049150205	242.8051627314887	0.0	0.0	250.22833335418574	0.0	0.0	0.0	2009.6463022508037	186.94384206984222	0.0	0.0	NA	0.0	105.91021355735461	0.0	NA	53.54594643798978	57.26507717900776	21.36501052226768	65.58764066499309	43.78711870541924	17.408955514895972	0.0	0.0	29.827774430438645	44.95015028333579	71.8265245778396	0.0	43.33469115365615	14.451389139781062	31.082011441288408	61.59835409197867	10.487391009788931	32.391881298871255	0.0	0.0	34.95037047392702	43.56956752847272	0.0	0.0	18.22808437415695	39.37266224817902	0.0	0.0	0.0
3R_5284	204.7921359819783	247.6941922467214	0.0	222.34574763757644	209.87327851443297	0.0	250.2283333541857	71.49574137719304	294.776559367999	0.0	0.0	0.0	282.77983892860374	115.80507689457107	0.0	NA	71.00457269448152	68.35398478098529	0.0	NA	48.59763426716387	28.87392834414951	21.54513058503648	29.763263006049883	35.325016646914094	35.111447244699406	20.953422636820612	0.0	48.12678520293861	0.0	19.315217590754962	13.25650921115286	17.480011606727707	20.402512423672746	18.80643104716089	28.988244024694676	16.921289774549194	8.710657227798494	0.0	13.72020657143014	4.699336453692738	0.0	0.0	0.0	25.7344615321269	10.587892744646496	29.639324982157127	0.0	10.719147613381782
3R_5285	797.4481658692184	0.0	34965.03496503497	0.0	0.0	0.0	0.0	294.7765593679991	0.0	0.0	0.0	0.0	0.0	0.0	0.0	NA	0.0	0.0	0.0	NA	378.4724850503369	0.0	0.0	231.79268462287334	0.0	0.0	0.0	0.0	0.0	0.0	0.0	0.0	0.0	0.0	0.0	0.0	0.0	0.0	0.0	0.0	0.0	0.0	0.0	0.0	0.0	0.0	0.0	0.0	0.0
3R_5286	0.0	0.0	0.0	0.0	0.0	0.0	0.0	0.0	0.0	0.0	0.0	0.0	0.0	0.0	0.0	NA	0.0	0.0	0.0	NA	0.0	1113.0899376669634	0.0	0.0	0.0	0.0	0.0	0.0	0.0	0.0	0.0	0.0	0.0	0.0	0.0	0.0	0.0	0.0	0.0	0.0	0.0	0.0	0.0	0.0	0.0	0.0	0.0	0.0	0.0
3R_5287	0.0	0.0	0.0	0.0	0.0	0.0	0.0	0.0	0.0	0.0	0.0	0.0	0.0	0.0	0.0	NA	0.0	731.9572536963841	0.0	NA	0.0	0.0	0.0	0.0	0.0	0.0	0.0	0.0	0.0	0.0	0.0	0.0	0.0	0.0	0.0	0.0	0.0	0.0	0.0	0.0	0.0	0.0	0.0	0.0	0.0	0.0	0.0	0.0	0.0
3R_5288	0.0	0.0	0.0	0.0	1348.4358144552318	0.0	2009.6463022508037	0.0	0.0	0.0	0.0	0.0	0.0	0.0	0.0	NA	0.0	0.0	0.0	NA	0.0	0.0	0.0	0.0	0.0	0.0	0.0	0.0	0.0	0.0	0.0	0.0	0.0	0.0	0.0	0.0	0.0	839.48959032908	0.0	0.0	0.0	0.0	0.0	0.0	0.0	0.0	0.0	0.0	0.0
3R_5289	101.99918400652794	201.8733850129199	0.0	0.0	31.35897242919144	0.0	186.94384206984222	282.7798389286038	0.0	0.0	0.0	0.0	338.0205516495403	0.0	0.0	NA	424.37616703445934	76.60017771241229	0.0	NA	72.6139070154716	0.0	96.57730047129722	74.11975380382576	39.58661022495751	78.69455181878848	187.84987038358943	0.0	0.0	0.0	64.93618937124452	59.42307326627241	39.17758415345076	52.26025607525477	56.20061371070172	37.126139772491015	37.92533260516695	39.04602745716651	89.86017756371088	41.00108242857611	0.0	0.0	0.0	0.0	0.0	47.46084480303749	0.0	0.0	0.0
3R_5290	125.31328320802004	124.0079365079365	0.0	0.0	38.52673755586377	0.0	0.0	115.80507689457106	0.0	0.0	0.0	0.0	0.0	255.1020408163265	1275.5102040816325	NA	260.6882168925965	235.27197440240917	0.0	NA	89.21137147615083	127.21027859051011	94.92168960607498	54.63684708967728	113.48161597821154	0.0	0.0	0.0	0.0	66.56903208627347	0.0	29.202196005139584	0.0	32.102728731942214	0.0	0.0	0.0	23.98541686654514	0.0	0.0	0.0	32.2622273841786	0.0	0.0	20.24619371558147	0.0	97.93679811961348	0.0	0.0
3R_5291	0.0	0.0	0.0	0.0	0.0	0.0	0.0	0.0	0.0	0.0	0.0	0.0	0.0	1275.5102040816325	0.0	NA	0.0	0.0	0.0	NA	892.1137147615082	0.0	0.0	0.0	162.11659425458788	0.0	0.0	0.0	0.0	0.0	0.0	0.0	0.0	0.0	172.61617068286958	0.0	0.0	0.0	0.0	0.0	0.0	0.0	0.0	0.0	0.0	291.5451895043732	0.0	0.0	0.0
3R_5292	NA	NA	NA	NA	NA	NA	NA	NA	NA	NA	NA	NA	NA	NA	NA	NA	NA	NA	NA	NA	NA	NA	NA	NA	NA	NA	NA	NA	NA	NA	NA	NA	NA	NA	NA	NA	NA	NA	NA	NA	NA	NA	NA	NA	NA	NA	NA	NA	NA
3R_5293	0.0	0.0	0.0	0.0	118.11116622965537	0.0	0.0	71.00457269448154	0.0	0.0	0.0	0.0	424.37616703445934	260.6882168925965	0.0	NA	0.0	1009.7804448804133	0.0	NA	30.38830171937011	194.99385769348265	24.25006668768339	111.66654879642073	49.699977800676585	39.51959974549377	0.0	0.0	0.0	34.01337405867987	217.4019381382785	14.920830075618767	98.37291203494206	16.40285409661281	35.27921736584195	46.610920006339086	23.80714309521429	24.51064497311182	112.81715723327204	25.737905758084274	52.89326139849783	65.93739903335774	0.0	0.0	41.379082046443884	59.58587814687919	33.360466512763715	0.0	60.32454605779091
3R_5294	69.34331877123638	45.747328356024006	0.0	0.0	14.21276220769678	0.0	105.91021355735462	68.35398478098529	0.0	0.0	731.9572536963841	0.0	76.60017771241229	235.27197440240917	0.0	NA	1009.7804448804131	34.71734009627119	0.0	NA	186.49368828567324	70.39303953625065	52.52583614565415	73.90491393772773	47.844686578429105	71.33313788053555	63.854106138295215	0.0	73.3315244890626	85.95210994011595	88.29268436248266	48.477953842524215	0.0	71.05742328018829	25.471687900502495	67.30641413300084	34.3776400953292	88.48375128633253	0.0	55.748507333716134	19.09453705294915	71.41046377525699	0.0	0.0	14.937903136660902	21.5105805167917	0.0	0.0	0.0
3R_5295	0.0	0.0	0.0	0.0	0.0	0.0	0.0	0.0	0.0	0.0	0.0	0.0	0.0	0.0	0.0	NA	0.0	0.0	0.0	NA	0.0	0.0	0.0	0.0	0.0	0.0	0.0	0.0	0.0	0.0	0.0	0.0	0.0	0.0	0.0	0.0	0.0	0.0	0.0	0.0	0.0	0.0	0.0	0.0	0.0	0.0	0.0	0.0	0.0
3R_5296	NA	NA	NA	NA	NA	NA	NA	NA	NA	NA	NA	NA	NA	NA	NA	NA	NA	NA	NA	NA	NA	NA	NA	NA	NA	NA	NA	NA	NA	NA	NA	NA	NA	NA	NA	NA	NA	NA	NA	NA	NA	NA	NA	NA	NA	NA	NA	NA	NA
3R_5297	14.607709949311248	43.366638912017756	0.0	0.0	35.92834809539335	0.0	53.54594643798978	48.59763426716388	378.4724850503369	0.0	0.0	0.0	72.6139070154716	89.21137147615083	892.1137147615082	NA	30.38830171937011	186.49368828567322	0.0	NA	34.66442410952294	185.3605225090697	171.50713276035196	123.13383246410756	192.75811540012617	180.32257002939707	67.25682286839589	0.0	123.58285226133448	147.4384890503642	80.59801245301291	51.06129193238395	115.9560803253952	59.87519763492969	68.41406931311067	106.33965097199757	27.157190708112882	55.91937321092955	64.34617211056731	35.23157124587056	24.134477307557713	0.0	0.0	75.14796634573474	61.36231900475983	27.188227497493585	38.05482025186202	0.0	68.81317910006123
3R_5298	15.622314914624049	30.91916493519343	0.0	0.0	38.4238166184928	0.0	57.26507717900776	28.873928344149505	0.0	1113.0899376669634	0.0	0.0	0.0	127.21027859051011	0.0	NA	194.99385769348265	70.39303953625065	0.0	NA	185.36052250906968	23.788208819240538	130.16865716238246	158.9317606051758	222.3148309457394	101.24478046997827	100.69957432851368	0.0	132.1665232109196	82.98899814851545	72.93515600498347	120.13726228294291	108.00872710515009	84.0445436081123	51.64651233254157	79.60796489061296	63.89557372126079	47.84268368749876	41.28927125812539	69.07751376212467	12.905390581645952	48.26406233786292	0.0	0.0	65.624350066533	43.61495265960347	16.27919470079654	0.0	14.718544630306955
3R_5299	0.0	23.07124400147656	0.0	0.0	50.1743558867063	0.0	21.36501052226768	21.545130585036475	0.0	0.0	0.0	0.0	96.57730047129722	94.921689606075	0.0	NA	24.25006668768339	52.52583614565413	0.0	NA	171.507132760352	130.16865716238243	79.46932153066741	179.5815749304121	274.46716422637206	143.89860904007037	85.87422646106945	632.8112640405	123.27492156633116	136.23429822307128	44.52767271171053	111.37581732192773	74.62396981609669	95.5616111090373	89.92098193712276	80.61676064883764	82.35215079979109	84.78565962127585	61.61840747225887	89.03092184490814	52.963551446867925	54.02047375955487	126.56225280809998	35.98114587955911	60.26773943242857	59.665062038104274	66.8095987172557	0.0	43.93069932181984
3R_5300	35.785537275110265	0.0	0.0	0.0	11.002026023092153	0.0	65.58764066499309	29.763263006049876	231.79268462287334	0.0	0.0	0.0	74.11975380382576	54.636847089677275	0.0	NA	111.66654879642071	73.90491393772771	0.0	NA	123.13383246410754	158.9317606051758	179.58157493041216	49.40812961364663	175.92254593256658	198.78701269227466	90.62008025643834	0.0	56.76555541784652	76.0400978445959	94.92626697139264	133.42767782052562	87.05241884309167	82.50777807699579	96.12282426603447	100.94675026360127	63.20244107786108	95.89274259750836	63.0533423394524	68.32816796358324	66.51442254395495	115.163483778302	48.566086301935364	73.63810919427023	78.05263869953896	45.79088137039619	51.274067348021326	0.0	33.715299581508845
3R_5301	15.927244347819162	31.52267110505876	0.0	25.938655080734065	4.896725608552817	0.0	43.78711870541924	35.325016646914094	0.0	0.0	0.0	0.0	39.58661022495751	113.48161597821152	162.1165942545879	NA	49.699977800676585	47.844686578429105	0.0	NA	192.75811540012614	222.3148309457394	274.46716422637206	175.92254593256658	59.75427804572192	194.1537122312661	131.99800243022992	0.0	101.05969511974311	93.06973165035056	98.01837269897646	115.05903827717276	95.84251484233498	110.16642270244354	72.40006432636018	57.97272846907358	100.67514529052033	70.11624358626905	35.079324877345144	67.2246526246105	65.78644404534002	61.507650936700024	129.69327540367033	49.16171089308803	41.172468382117565	51.877310161468124	45.64160057624595	0.0	97.53791786557024
3R_5302	37.99428186057998	0.0	0.0	0.0	46.72435956964529	0.0	17.408955514895972	35.1114472446994	0.0	0.0	0.0	0.0	78.69455181878848	0.0	0.0	NA	39.519599745493785	71.33313788053555	0.0	NA	180.32257002939707	101.24478046997827	143.89860904007037	198.78701269227466	194.15371223126607	41.03876140327941	61.22664968647582	0.0	60.26922261743207	80.733422779238	100.7852785765571	128.38215027706195	82.69644906312219	82.73361600652136	57.569876091308956	114.09202455260368	67.10340387313784	87.26692005586538	25.104413439564055	99.27278864136025	70.61980650173018	53.79949125244726	0.0	68.4102818699071	52.177521432684244	53.03691590334022	44.540828597983385	0.0	8.949066388649005
3R_5303	0.0	56.09405851732185	0.0	92.31479344564967	52.281840948183465	0.0	0.0	20.953422636820612	0.0	0.0	0.0	0.0	187.84987038358946	0.0	0.0	NA	0.0	63.85410613829522	0.0	NA	67.25682286839589	100.69957432851365	85.87422646106945	90.62008025643836	131.9980024302299	61.22664968647582	78.29606875438783	0.0	119.88934213720736	105.3920055646979	84.20373936777426	125.48924293000209	79.83197546400523	65.34642682107786	124.93060495303	51.580743464204	42.152873719474734	108.4962313834029	74.90767628897383	79.7500860161642	35.11975837606237	43.78072859888535	0.0	87.48243061185211	119.05677726125454	26.375655270185618	59.06796655571734	0.0	106.81050481314837
3R_5304	0.0	0.0	0.0	0.0	0.0	0.0	0.0	0.0	0.0	0.0	0.0	0.0	0.0	0.0	0.0	NA	0.0	0.0	0.0	NA	0.0	0.0	632.8112640405	0.0	0.0	0.0	0.0	22675.736961451246	0.0	887.5870944836462	0.0	0.0	213.92204680614384	214.01819154628143	0.0	0.0	0.0	0.0	0.0	0.0	0.0	0.0	0.0	0.0	0.0	388.7269193391642	0.0	0.0	0.0
3R_5305	32.548904729355854	0.0	0.0	0.0	40.0277792788195	0.0	29.827774430438648	48.12678520293863	0.0	0.0	0.0	0.0	0.0	0.0	0.0	NA	0.0	73.3315244890626	0.0	NA	123.58285226133448	132.16652321091962	123.27492156633116	56.76555541784652	101.05969511974311	60.26922261743207	119.88934213720735	0.0	0.0	0.0	179.5885212543015	128.94476158113585	83.34625200239371	133.4139375872923	152.4402546290277	47.38920995078631	60.51166241269681	74.7597408827381	28.675232914579347	39.25150006149401	67.22056411497405	83.79799320565871	0.0	133.955781196627	31.552509686620475	0.0	84.79376460572597	0.0	0.0
3R_5306	0.0	16.1799730765248	0.0	53.25522566901878	10.05357550386007	0.0	44.95015028333579	0.0	0.0	0.0	0.0	0.0	0.0	66.56903208627347	0.0	NA	34.01337405867987	85.95210994011595	0.0	NA	147.4384890503642	82.98899814851545	136.23429822307128	76.0400978445959	93.06973165035056	80.73342277923798	105.3920055646979	887.5870944836462	0.0	34.74245849796192	145.7281863988414	144.7862840142988	108.85502102157925	67.01781207786632	67.5664414602099	89.26881697392993	66.87300026931581	43.81306342817192	28.80885468957739	26.28960364479065	40.520280400340376	134.7015644744829	0.0	33.6449981663476	36.98279560348526	60.86311505030717	59.632222527009134	0.0	92.42642471482597
3R_5307	0.0	0.0	0.0	0.0	8.032380130783213	0.0	71.8265245778396	19.315217590754962	0.0	0.0	0.0	0.0	64.93618937124452	0.0	0.0	NA	217.4019381382785	88.29268436248267	0.0	NA	80.5980124530129	72.93515600498347	44.52767271171053	94.92626697139264	98.01837269897646	100.7852785765571	84.20373936777428	0.0	179.58852125430147	145.7281863988414	55.44315994963544	115.67809586548219	163.90602097060463	83.6631054071465	107.96543810395417	76.076795721441	92.28591731473237	165.02252557474097	57.54263045777464	57.76176318307223	86.33062470998306	100.89453091105744	70.91444172605752	40.32138834604353	84.42195443578277	36.47028431625815	47.64361487079732	0.0	24.61493018590426
3R_5308	14.344938388489622	28.39102389388571	0.0	0.0	22.051280694280162	0.0	0.0	13.256509211152858	0.0	0.0	0.0	0.0	59.42307326627241	29.202196005139587	0.0	NA	14.920830075618767	48.477953842524215	0.0	NA	51.06129193238396	120.13726228294291	111.37581732192773	133.42767782052562	115.05903827717279	128.38215027706195	125.48924293000209	0.0	128.94476158113582	144.7862840142988	115.67809586548219	60.17132782743398	183.66161009521753	191.09392082464376	162.03055105800024	114.86943000744563	109.34155581833087	68.64183077097955	126.37735519998583	95.14396723818399	91.83879033500422	59.09026111247757	77.87252268037223	73.79616318988343	71.84667271105772	56.73569509569977	74.74053822156384	0.0	20.272598879601038
3R_5309	7.881338566542142	15.598482579614656	0.0	25.67064561673726	9.692261020343086	0.0	43.33469115365615	17.480011606727707	0.0	0.0	0.0	0.0	39.177584153450766	0.0	0.0	NA	98.37291203494206	0.0	0.0	NA	115.9560803253952	108.00872710515009	74.62396981609669	87.05241884309167	95.84251484233498	82.69644906312222	79.83197546400523	213.92204680614384	83.34625200239371	108.85502102157926	163.90602097060463	183.66161009521753	72.65277061340734	187.7706774887186	188.90071508691386	134.82826321689907	93.77404791502197	114.64727558851766	138.8674801523654	82.37054834707654	68.36204539239814	85.22097799594349	85.56881872245755	40.54479226470235	78.9474220356007	66.01023158589582	73.91456461857622	0.0	59.403146881706064
3R_5310	15.76976148235758	7.802746566791511	0.0	0.0	0.0	0.0	14.451389139781062	20.402512423672746	0.0	0.0	0.0	0.0	52.26025607525477	32.102728731942214	0.0	NA	16.40285409661281	71.0574232801883	0.0	NA	59.87519763492969	84.04454360811229	95.5616111090373	82.5077780769958	110.16642270244354	82.73361600652136	65.34642682107786	214.01819154628146	133.4139375872923	67.01781207786632	83.6631054071465	191.09392082464376	187.7706774887186	90.89761393763413	173.77987520432714	114.79902994819696	137.7925342832223	99.60685476264139	118.09040862754634	126.78087510499041	120.50154697931934	85.25927955908772	128.41091492776886	81.12602928649659	73.88723279574002	84.38431552396239	61.62315387301522	0.0	81.71603677221654
3R_5311	16.95878168112403	16.782127705278988	0.0	0.0	5.213864918144928	0.0	31.082011441288408	18.806431047160885	0.0	0.0	0.0	0.0	56.20061371070172	0.0	172.61617068286958	NA	35.27921736584195	25.471687900502495	0.0	NA	68.41406931311067	51.64651233254156	89.92098193712276	96.12282426603447	72.40006432636018	57.56987609130896	124.93060495303	0.0	152.44025462902766	67.56644146020989	107.96543810395417	162.03055105800024	188.90071508691386	173.77987520432714	70.0809972806237	114.19562760373746	173.40437237548542	100.62514180841556	119.52402544965312	88.62099595002047	115.57778384853006	139.71462414801368	230.15489424382608	122.13996192722902	63.01860199533334	55.23717461851826	79.52335468388141	0.0	79.88847568793963
3R_5312	22.405951020591072	11.086277848729956	0.0	0.0	13.777121986771208	0.0	61.598354091978656	28.98824402469467	0.0	0.0	0.0	0.0	37.126139772491015	0.0	0.0	NA	46.61092000633909	67.30641413300084	0.0	NA	106.3396509719976	79.60796489061296	80.61676064883763	100.94675026360127	57.97272846907358	114.09202455260369	51.580743464204	0.0	47.38920995078631	89.26881697392992	76.07679572144102	114.86943000744563	134.82826321689907	114.79902994819693	114.19562760373746	24.466268355817835	83.30979831530927	137.234569044856	98.69700217725587	76.55629950265426	111.05558331945139	74.99010707433597	121.63230554035152	80.68569004707435	83.26020914964538	83.40500951338392	64.20718139812888	0.0	73.88408642327138
3R_5313	0.0	0.0	0.0	0.0	7.036847042166898	0.0	10.487391009788931	16.921289774549194	0.0	0.0	0.0	0.0	37.92533260516694	0.0	0.0	NA	23.80714309521429	34.37764009532919	0.0	NA	27.157190708112882	63.89557372126078	82.35215079979109	63.202441077861074	100.67514529052033	67.10340387313784	42.152873719474734	0.0	60.51166241269679	66.87300026931581	92.28591731473237	109.34155581833087	93.77404791502197	137.7925342832223	173.4043723754854	83.30979831530927	25.530947976863853	118.28424756104452	161.31455228658336	133.40730538404281	75.63080820972422	100.17495260840845	0.0	82.42256400112095	73.9586985044072	58.5752892154905	83.47733173056857	0.0	43.12831211959481
3R_5314	0.0	11.659577643459444	0.0	0.0	7.244786108557324	0.0	32.39188129887125	8.710657227798496	0.0	0.0	0.0	839.48959032908	39.04602745716651	23.98541686654514	0.0	NA	24.510644973111827	88.48375128633253	0.0	NA	55.91937321092955	47.84268368749877	84.78565962127585	95.89274259750836	70.11624358626904	87.26692005586537	108.49623138340289	0.0	74.7597408827381	43.81306342817192	165.02252557474097	68.64183077097955	114.64727558851766	99.60685476264139	100.62514180841556	137.234569044856	118.28424756104452	22.551768712668366	103.80087670220463	113.66854819688528	141.1315833017004	18.200316321497667	127.92222328824074	72.73556017291666	60.91534442297179	71.27095297487699	85.9440896863409	0.0	55.503443988699495
3R_5315	108.46281081374224	26.83324746694144	0.0	0.0	33.34617160940295	0.0	0.0	0.0	0.0	0.0	0.0	0.0	89.86017756371086	0.0	0.0	NA	112.81715723327204	0.0	0.0	NA	64.34617211056732	41.28927125812538	61.61840747225887	63.05334233945239	35.079324877345144	25.104413439564052	74.90767628897383	0.0	28.675232914579347	28.80885468957739	57.54263045777464	126.37735519998584	138.8674801523654	118.09040862754634	119.52402544965311	98.69700217725587	161.31455228658336	103.80087670220463	0.0	108.998240768394	100.79967744103219	139.62014942148392	0.0	27.89882769126041	43.809383619496224	100.9368198593193	113.02340432144986	0.0	0.0
3R_5316	0.0	0.0	0.0	0.0	30.43014531915897	0.0	0.0	13.720206571430142	0.0	0.0	0.0	0.0	41.00108242857611	0.0	0.0	NA	25.737905758084278	55.74850733371614	0.0	NA	35.23157124587057	69.07751376212467	89.03092184490814	68.32816796358324	67.2246526246105	99.27278864136025	79.7500860161642	0.0	39.25150006149401	26.28960364479065	57.76176318307223	95.14396723818398	82.37054834707654	126.78087510499041	88.62099595002047	76.55629950265426	133.40730538404284	113.6685481968853	108.99824076839401	19.89333195406232	56.21307822816377	82.81700118364607	67.16367788300087	140.02535731925272	71.96108344607237	115.13773351371579	64.46239650562242	0.0	104.90855470981127
3R_5317	25.425883549453346	0.0	0.0	0.0	0.0	0.0	34.95037047392702	4.699336453692739	0.0	0.0	0.0	0.0	0.0	0.0	0.0	NA	52.89326139849783	19.09453705294915	0.0	NA	24.134477307557713	12.905390581645955	52.963551446867925	66.51442254395495	65.78644404534002	70.61980650173018	35.11975837606237	0.0	67.22056411497405	40.52028040034037	86.33062470998306	91.8387903350042	68.36204539239814	120.50154697931933	115.57778384853007	111.05558331945139	75.63080820972424	141.13158330170037	100.79967744103217	56.213078228163766	57.76097458517118	130.91918358797116	0.0	156.96123057604774	115.02185415228892	70.9849157054126	132.47489600720664	0.0	47.90992933285423
3R_5318	0.0	15.683027200642377	0.0	51.61956381468576	19.48958720079829	0.0	43.56956752847272	0.0	0.0	0.0	0.0	0.0	0.0	32.2622273841786	0.0	NA	65.93739903335774	71.41046377525699	0.0	NA	0.0	48.26406233786292	54.020473759554875	115.163483778302	61.507650936700024	53.79949125244727	43.78072859888535	0.0	83.79799320565871	134.7015644744829	100.89453091105744	59.09026111247757	85.22097799594349	85.25927955908773	139.71462414801366	74.99010707433597	100.17495260840845	18.200316321497667	139.62014942148392	82.81700118364607	130.91918358797113	16.320548631562797	344.1304254312384	146.75237005077634	122.90372336829945	117.98757443356745	33.02897136223038	0.0	149.31278789371916
3R_5319	0.0	0.0	0.0	0.0	0.0	0.0	0.0	0.0	0.0	0.0	0.0	0.0	0.0	0.0	0.0	NA	0.0	0.0	0.0	NA	0.0	0.0	126.5622528081	48.566086301935364	129.69327540367033	0.0	0.0	0.0	0.0	0.0	70.91444172605752	77.87252268037224	85.56881872245755	128.41091492776886	230.15489424382608	121.63230554035152	0.0	127.92222328824076	0.0	67.16367788300087	0.0	344.13042543123845	0.0	687.639676809352	0.0	77.74538386783286	174.1098633237573	0.0	0.0
3R_5320	0.0	0.0	0.0	0.0	0.0	0.0	0.0	0.0	0.0	0.0	0.0	0.0	0.0	0.0	0.0	NA	0.0	0.0	0.0	NA	75.14796634573474	0.0	35.98114587955911	73.63810919427023	49.16171089308803	68.4102818699071	87.48243061185211	0.0	133.955781196627	33.6449981663476	40.32138834604353	73.79616318988343	40.54479226470235	81.12602928649657	122.13996192722901	80.68569004707433	82.42256400112095	72.73556017291666	27.89882769126041	140.02535731925275	156.96123057604768	146.7523700507763	687.639676809352	130.32881961188076	112.56006614438796	14.73513593162897	181.49539001709357	0.0	29.835605811976016
3R_5321	0.0	19.68379944570421	0.0	64.78781988986071	12.230710335194848	0.0	18.22808437415695	25.7344615321269	0.0	0.0	0.0	0.0	0.0	20.24619371558147	0.0	NA	41.379082046443884	14.937903136660902	0.0	NA	61.36231900475983	65.624350066533	60.26773943242857	78.05263869953896	41.172468382117565	52.177521432684244	119.05677726125452	0.0	31.552509686620475	36.98279560348526	84.42195443578274	71.84667271105772	78.94742203560071	73.88723279574002	63.018601995333334	83.26020914964538	73.9586985044072	60.915344422971785	43.809383619496224	71.96108344607235	115.02185415228894	122.90372336829945	0.0	112.56006614438796	48.20522313233684	111.06483409690406	124.36418808839805	0.0	112.44167088322932
3R_5322	0.0	14.17233560090703	0.0	0.0	8.80611144134029	0.0	39.37266224817902	10.587892744646496	0.0	0.0	0.0	0.0	47.46084480303749	0.0	291.5451895043732	NA	59.585878146879196	21.5105805167917	0.0	NA	27.188227497493585	43.61495265960346	59.665062038104274	45.79088137039619	51.87731016146813	53.036915903340216	26.375655270185618	388.7269193391642	0.0	60.86311505030717	36.470284316258144	56.73569509569977	66.01023158589581	84.3843155239624	55.23717461851826	83.40500951338389	58.57528921549051	71.27095297487699	100.93681985931931	115.1377335137158	70.98491570541259	117.98757443356747	77.74538386783284	14.73513593162897	111.06483409690406	59.975010412328196	82.08036413834272	0.0	107.94400404790017
3R_5323	16.03643477981975	15.869388584196628	0.0	0.0	0.0	0.0	0.0	29.639324982157127	0.0	0.0	0.0	0.0	0.0	97.93679811961347	0.0	NA	33.360466512763715	0.0	0.0	NA	38.05482025186202	16.27919470079654	66.80959871725571	51.27406734802134	45.641600576245956	44.540828597983385	59.06796655571734	0.0	84.79376460572597	59.63222252700914	47.64361487079732	74.74053822156384	73.91456461857621	61.62315387301522	79.52335468388141	64.2071813981289	83.47733173056858	85.9440896863409	113.02340432144986	64.46239650562241	132.47489600720664	33.02897136223038	174.1098633237573	181.4953900170936	124.36418808839805	82.08036413834272	33.421454568545734	0.0	135.97836433136416
3R_5324	0.0	0.0	0.0	0.0	0.0	0.0	0.0	0.0	0.0	0.0	0.0	0.0	0.0	0.0	0.0	NA	0.0	0.0	0.0	NA	0.0	0.0	0.0	0.0	0.0	0.0	0.0	0.0	0.0	0.0	0.0	0.0	0.0	0.0	0.0	0.0	0.0	0.0	0.0	0.0	0.0	0.0	0.0	0.0	0.0	0.0	0.0	0.0	0.0
3R_5325	57.99623024503407	0.0	0.0	0.0	17.830556224201413	0.0	0.0	10.719147613381784	0.0	0.0	0.0	0.0	0.0	0.0	0.0	NA	60.32454605779091	0.0	0.0	NA	68.81317910006125	14.718544630306955	43.93069932181982	33.715299581508845	97.53791786557024	8.949066388649005	106.81050481314837	0.0	0.0	92.42642471482597	24.61493018590426	20.272598879601038	59.40314688170606	81.71603677221654	79.88847568793963	73.88408642327137	43.12831211959481	55.503443988699495	0.0	104.90855470981128	47.90992933285423	149.31278789371916	0.0	29.83560581197601	112.44167088322934	107.94400404790015	135.97836433136416	0.0	0.0
3R_5326	27.1576774754223	8.958261667239995	0.0	0.0	38.96408958178173	0.0	0.0	10.038830195195017	0.0	0.0	0.0	0.0	29.99976000191998	36.85684800235884	0.0	NA	37.663932265184215	27.193458341661326	0.0	NA	25.778311675255143	50.54278354731311	30.85689600197484	60.51965862702471	60.898287212249734	69.84242989077202	116.70342824656433	0.0	67.0124509133797	33.66235884651599	46.10536458969683	52.738744075329485	71.8592634008254	62.615229415243334	74.81815447554719	69.19484874006065	70.68436603192106	65.84232081012391	63.801653419848364	83.69467599971472	108.43391513737456	88.5629771330393	0.0	130.39606874480745	99.45498667303178	109.51749120700912	127.34815854562743	0.0	17.057714777951198
3R_5327	20.399836801305586	0.0	0.0	0.0	18.815383457514862	0.0	9.34719210349211	15.081591409525533	0.0	0.0	0.0	0.0	33.80205516495403	0.0	0.0	NA	63.6564250551689	30.640071084964916	0.0	NA	72.6139070154716	62.125950009318885	54.08328826392644	50.40143258660152	44.864824921618506	62.955641455030786	37.56997407671789	0.0	64.71933382232385	86.69455341468172	82.25250653690972	49.91538154366883	78.35516830690152	86.22942252417037	81.49088988051751	59.40182363598563	68.2655986893005	70.28284942289972	53.916106538226515	77.90205661429462	67.40815638692281	63.023886052814014	110.74197120708749	73.46150617076651	62.6219480040078	137.63644992880873	85.03039836741635	1453.4883720930231	86.4885642898328
3R_5328	8.941824489868914	0.0	0.0	0.0	21.99283693301092	0.0	8.194276461776978	19.832062098152843	0.0	0.0	0.0	0.0	0.0	36.405999708752006	0.0	NA	37.20321138120643	40.291224974112886	0.0	NA	80.63277204436329	22.692965090050226	44.0258601129094	36.38743469105248	62.466944575162316	49.671423533327044	41.16995120537383	0.0	47.280519102275335	52.25092222877734	79.69742304075271	68.76358080720941	48.08339584174793	54.97715012198056	71.43951610320596	58.58436734741702	53.195981309591964	68.45990542948664	94.53180758995883	57.51018289675916	66.48052120728627	82.87544649146798	0.0	55.200432771392926	72.23412640625396	95.69577066300526	111.81367369415607	0.0	126.36793287335405
3R_5329	0.0	18.160158066015807	0.0	0.0	0.0	0.0	67.26849547283025	27.134243958560578	0.0	0.0	0.0	0.0	30.407706529142743	37.358039450089656	0.0	NA	76.35219741624164	27.563243863043752	0.0	NA	60.967324997648404	27.943680443522094	41.70199752568148	42.67313022345784	52.23003245859109	84.95060405542856	33.79725701462069	0.0	38.81354748061263	38.99441210074596	62.30976051243546	64.1470832748882	70.48686688696162	37.609891401438574	40.44562995079789	60.11638532198336	34.11693100464809	49.175122446054885	97.00387368802261	88.52116541064969	37.89946031168516	66.14431555752098	0.0	94.40659788831321	59.29847531760263	85.3898044573478	95.61472619767005	0.0	86.44835575227359
3R_5330	37.01236212895107	0.0	0.0	0.0	5.689602592638109	0.0	8.47952026266162	20.52241869017715	0.0	0.0	0.0	0.0	30.664311647532134	37.67329716696805	0.0	NA	19.24912993932674	48.64272888488629	0.0	NA	35.13246696669793	61.05556620114147	66.58536243464121	56.48112884797862	57.45904606491723	59.96724075305148	25.561849450931476	0.0	48.92635995710137	29.49260915214647	54.981133616721806	51.750727097715725	54.49596445536259	40.29772910444223	71.37715074650303	43.7837808709335	65.36919143126877	42.50580204197873	32.60749059273896	70.67064207625883	61.15085916957133	66.70249543564353	0.0	38.08131121570778	83.7184381488179	77.49935417204857	43.389720685904706	0.0	87.17787774174425
3R_5331	0.0	0.0	0.0	0.0	0.0	0.0	0.0	7.567192889260185	0.0	0.0	0.0	0.0	67.84076415836748	0.0	416.7361226871145	NA	85.17234624262194	30.747329210116483	0.0	NA	19.431492814719743	62.34342708053005	69.7790717057494	35.70202376921736	42.37353222056907	44.2232160512585	56.55223635818678	0.0	43.29725949995995	76.12328056540022	52.13080313584158	66.78681933497501	62.90356568862106	57.68751720792416	56.39734864784537	59.6097646755515	68.50456811295034	47.01925360069526	108.20968873483037	74.06029824904998	42.277577663910165	31.62225321203037	111.12963271656386	63.18742654461664	85.99316817353156	57.15238253994713	74.66204757465671	0.0	57.86088314994648
3R_5332	22.235563560358436	33.005914659907056	0.0	36.21220351258374	20.508529497417975	0.0	20.376641847916897	28.76780110435479	0.0	0.0	0.0	0.0	0.0	22.632627195364837	0.0	NA	46.25646434089164	50.09593371306051	0.0	NA	47.4889429911069	22.572166036338928	33.68577070938022	51.70533902867643	63.28505834019401	37.741468198009585	30.713096678685723	0.0	82.30046252859941	47.24798221585949	37.74913247774924	56.99794911015839	34.162456143946926	42.72226257102576	55.1321609785591	44.51372398577503	74.40863735462413	34.04774003869525	39.17858185287267	58.09785824480114	50.513399827336016	22.898412338580503	0.0	34.31661885217773	71.84961014401536	72.42440702516748	52.13365679371059	0.0	20.949208643643487
3R_5333	0.0	29.71097166761742	0.0	65.1943606878005	12.30745751927194	0.0	0.0	11.098261790238414	0.0	0.0	0.0	0.0	0.0	0.0	203.73237714937656	NA	0.0	52.610732439101206	0.0	NA	37.99837841920096	55.87673389315048	56.85554711145393	61.08854551954789	75.09336824570758	46.327882188813305	55.29408620532354	0.0	74.08450078159149	26.582043616880448	33.98067943519013	37.31484258500438	46.128085392311675	53.84028663543075	63.41404102667884	47.35541844340553	44.653671703972954	34.47989190170779	44.084285627376694	68.3897119344875	95.07510933637575	61.83746948707365	0.0	61.78165949656185	77.61233415214346	46.56740049128607	78.2153550299252	0.0	141.43404694667464
3R_5334	14.298174123164472	35.37308702345377	0.0	23.285597857724998	17.58351510292071	0.0	0.0	21.141269131527235	0.0	0.0	0.0	0.0	11.845871003203124	29.106997322156243	0.0	NA	14.872188412780563	10.737759222929839	0.0	NA	23.750922044723666	32.657895481671304	32.49153189449999	54.02828671731195	46.243527293484725	50.74419673922204	26.33266316705573	0.0	37.80129522357954	68.35939725240796	45.513547562567474	43.31540075741976	40.273832772794805	40.29193337179382	61.055760453435525	67.65611127244492	31.898079257157534	38.31411333205254	75.57922024918469	57.47502997322813	67.91632708503124	51.535424346365176	0.0	73.55558890075585	53.13182050869791	56.55073765447499	85.67141807801016	0.0	33.67751756282541
3R_5335	20.02723704237763	9.909309994926433	0.0	32.615786040443574	24.628964647584144	0.0	9.176467133565314	11.104596414547908	0.0	0.0	0.0	0.0	33.184666029521075	0.0	0.0	NA	41.662500416625	0.0	0.0	NA	33.26755861743828	45.7434220959026	75.85066521033389	40.74894227388412	46.63628053899104	55.62519005273268	18.441882252270194	0.0	31.768622766665818	37.23610242268721	72.25015895034969	46.67017626392171	61.539218944233156	69.26273664768354	38.6218829381763	61.961662497011254	63.29547519264163	34.49957220530465	70.57511662538022	64.40352673712412	16.544239295877176	92.80914726955487	0.0	51.51410250070059	64.71386119135629	51.25337806355419	46.95599909844481	0.0	75.4745462092909
3R_5336	8.595717613484961	8.506178888344493	0.0	0.0	31.712356243925104	0.0	31.50841826164906	6.354810687012228	0.0	0.0	0.0	0.0	42.7287125554049	0.0	0.0	NA	35.763204669244	25.821128008887634	0.0	NA	20.39783113941061	34.90335914291311	48.83281434903417	47.4715052289863	48.92886921157577	55.706951723559825	55.40696813861873	0.0	72.72072786176517	41.09602176810611	54.72329530550739	50.0772591954868	52.825434390150164	57.25327417161669	59.202018362571636	62.57418952345374	63.92118773237349	55.9385518298652	37.86367109494921	55.28416405852106	74.55850712566304	48.68577184873597	46.66246704463265	79.59572447144018	61.10561160606657	83.99244068033877	62.70002427386654	0.0	89.08289163066233
3R_5337	0.0	33.64556416881998	0.0	0.0	41.81196323892192	0.0	0.0	0.0	0.0	0.0	0.0	0.0	56.336758608256716	69.21373200442967	0.0	NA	0.0	0.0	0.0	NA	0.0	51.77162500776574	0.0	69.17843688357071	35.18809797774001	62.955641455030786	0.0	0.0	0.0	36.12273058945072	57.72105721888402	31.692305742011957	8.706129811877947	43.55021339604564	46.833844758918104	49.50151969665468	0.0	65.07671242861085	0.0	41.00108242857611	28.086731827884506	122.54644510269391	0.0	34.98166960512692	43.94522666947916	63.28112640404999	0.0	0.0	32.032801588826956
3R_5338	16.67667267026883	0.0	0.0	0.0	20.508529497417975	0.0	15.28248138593767	6.164528808076026	0.0	0.0	0.0	0.0	0.0	33.94894079304726	0.0	NA	34.692348255668726	25.047966856530255	0.0	NA	39.57411915925575	50.787373581762594	31.580410040043958	53.32113087332256	47.463793755145495	41.172510761465	0.0	0.0	35.27162679797117	35.435986661894624	49.545736377045884	77.72447605930688	59.78429825190712	55.53894134233349	59.72650772677236	24.28021308315002	55.806478015968096	19.15185377176608	88.15180916896352	13.40719805649257	82.65829062654984	34.347618507870756	0.0	85.79154713044433	80.83081141201727	85.35733685109024	34.755771195807064	0.0	62.84762593093046
3R_5339	26.93530140602273	26.654725349709995	0.0	0.0	16.562159440596503	0.0	8.227825188334918	3.318876308135097	0.0	0.0	0.0	0.0	14.877056009140464	36.55505190817371	0.0	NA	0.0	60.68427589499192	0.0	NA	21.306025258719067	27.34304862232049	34.00469944946392	31.316923613325766	34.84594144673844	13.85410738263216	24.803104687290723	0.0	37.979274709790865	85.85156645722064	49.53849178918552	50.21462567925742	36.78495789501757	23.000931537727283	66.78496675345414	42.48415994436536	56.75213538255279	61.866172470515615	55.369321282859715	32.48192200585252	89.00360464598816	69.34562692607479	194.96027684359314	101.61512624293776	69.62867030128325	62.66580327115493	23.389886961354296	0.0	42.295101381358016
3R_5340	26.93530140602273	8.884908449903332	0.0	0.0	0.0	0.0	0.0	19.91325784881058	0.0	0.0	0.0	0.0	29.754112018280928	0.0	0.0	NA	0.0	20.22809196499731	0.0	NA	21.306025258719067	54.68609724464098	40.805639339356695	46.97538541998865	34.84594144673844	41.562322147896474	57.87391093701169	0.0	28.484456032343147	33.386720288919136	45.727838574632784	43.937797469350244	29.887778289701778	50.602049383000015	42.049793881804455	13.07204921365088	36.72196995341651	30.933086235257807	63.279224323268245	43.30922934113669	44.50180232299408	41.60737615564487	0.0	83.1396487442218	49.320308130075645	66.84352348923193	18.711909569083435	0.0	67.67216221017281
3R_5341	0.0	0.0	0.0	0.0	6.167802467491056	0.0	0.0	22.247287499471625	0.0	0.0	0.0	0.0	0.0	0.0	0.0	NA	0.0	7.533007756738087	0.0	NA	42.84594170381172	30.547922817618208	60.78461541383876	29.15631253117903	49.311622723522454	27.86030102126577	18.473514983406165	0.0	42.43081920121862	42.6285397007583	25.543795475938385	23.375114012118594	38.52798441620086	59.10279389185474	27.63437838262063	25.557388385408338	41.026145962822106	23.03916542927149	44.18510732120717	36.2891226983624	37.28838839585353	46.484169815969175	54.452884641563884	61.92295545881814	45.3774038679699	32.67173078493833	67.9416705079842	0.0	66.15350448189994
3R_5342	0.0	0.0	0.0	0.0	0.0	0.0	0.0	0.0	0.0	0.0	0.0	0.0	0.0	0.0	0.0	NA	0.0	0.0	0.0	NA	182.99768507928374	97.85406045423855	0.0	56.037791886848495	24.941014500705833	89.24481041427441	266.29267340091246	0.0	0.0	0.0	204.56088959439666	0.0	74.0499392790498	24.694406716878632	0.0	35.08624198279371	35.84152312136656	110.70192399943912	84.92280517010037	0.0	0.0	0.0	0.0	0.0	31.147990331663802	89.70621215519176	50.22399903569922	0.0	0.0
3R_5343	40.5919936351754	0.0	0.0	52.88556885039995	4.991895657400211	0.0	0.0	15.004822549967558	0.0	0.0	0.0	0.0	40.35599367218019	0.0	0.0	NA	33.77727937525544	36.58092707043475	0.0	NA	23.118171229358843	24.723885704772904	55.34536275041855	23.597589364660863	27.307006158570104	20.043258362360564	7.475746808416794	0.0	25.75595885571426	30.188640187204072	41.34761525906176	34.053463180449675	31.182528803301857	27.03700429992357	42.4950498858337	59.09945433473813	48.29732315105018	21.754473418985878	35.76110722109733	35.897291973561316	30.17926483310866	45.98225837263771	0.0	8.35286511626353	39.34938158511901	49.108028218228526	38.068908107577656	0.0	38.24369648272724
3R_5344	9.730371408276655	0.0	0.0	0.0	5.983076270461374	0.0	8.916899843597577	25.177809286007683	0.0	0.0	0.0	0.0	0.0	0.0	198.08256081134618	NA	0.0	7.307393547717647	0.0	NA	32.326546144066484	9.877669995935339	11.055770835982111	36.768002108786334	25.176176589730787	33.031634396261296	8.960115836377533	0.0	30.87000947709291	41.35181139025307	20.648963896938547	18.140021922216494	44.84888169313498	37.39086541157995	16.0840358706168	42.5004728177601	25.325624213322797	26.073997259250405	85.7235193619427	43.02498499992568	40.19066451244705	40.081746722440414	0.0	10.011392965194393	25.15334105540904	27.16560833984176	45.62779280115103	0.0	18.334914719727912
3R_5345	28.713354581215725	14.207128568830699	0.0	0.0	8.827730372865677	0.0	26.3128812078665	31.84165780407191	0.0	0.0	0.0	0.0	23.78868039432117	58.45218611176058	0.0	NA	29.866080495060153	21.563388815932758	0.0	NA	13.627487186755172	14.574009003822763	43.499301292472985	12.519081166210833	33.431572628605686	31.014153973754933	39.660610932050794	0.0	0.0	38.13283343730886	36.55981856580706	46.83821945177871	25.733666841655598	18.389451810441532	39.55198673584574	26.12805254037829	26.690495941443192	27.479200992768575	50.592309463038525	34.626118712185395	29.649659621907542	22.17698118061377	0.0	0.0	32.47343672875588	46.76174888940846	37.40085034573346	0.0	13.526125711812366
3R_5346	0.0	0.0	0.0	0.0	0.0	0.0	0.0	0.0	0.0	0.0	0.0	0.0	0.0	0.0	0.0	NA	0.0	0.0	0.0	NA	0.0	0.0	0.0	0.0	0.0	0.0	0.0	0.0	0.0	0.0	0.0	0.0	0.0	0.0	0.0	0.0	0.0	0.0	0.0	0.0	0.0	0.0	0.0	0.0	0.0	0.0	0.0	0.0	0.0
3R_5347	0.0	0.0	0.0	0.0	26.2469258288123	0.0	19.55860148175965	0.0	0.0	0.0	0.0	0.0	70.7293611724099	0.0	0.0	NA	0.0	16.02826102984783	0.0	NA	20.258867812913408	21.66598418816474	8.083355562561131	18.611091466070118	22.088879022522928	39.51959974549377	58.96017829557916	0.0	112.85204194484696	34.01337405867987	18.116828178189877	4.9736100252062565	16.39548533915701	5.46761803220427	47.03895648778928	31.073946670892724	31.742857460285716	8.170214991037275	0.0	34.3172076774457	8.815543566416306	0.0	115.86142973004287	109.79648124236914	13.793027348814627	19.861959382293062	11.120155504254573	0.0	80.43272807705456
3R_5348	16.11006395695391	0.0	0.0	0.0	9.905864569000785	0.0	0.0	23.820328029737297	0.0	0.0	0.0	0.0	0.0	0.0	0.0	NA	0.0	24.19693400649204	0.0	NA	22.93772636668708	81.7696923905942	0.0	4.682680497431783	20.84143544136116	19.886814196997786	44.50437700547849	437.2731645458918	34.07323360097858	25.674006865229437	13.674961214391256	26.279294843927264	8.250437066903618	16.508290257013446	13.31474594798994	46.910531062394526	23.960173399774895	30.835246660388613	0.0	12.951673420964356	33.27078425892655	58.066084180890776	0.0	0.0	26.028164556303086	14.992222784430576	33.574904773176335	0.0	45.53423035767138
3R_5349	23.92344497607656	31.565656565656564	0.0	0.0	4.903402961655389	0.0	0.0	5.895531187359981	0.0	0.0	0.0	0.0	0.0	16.233766233766236	0.0	NA	16.5892501658925	23.954964666427117	0.0	NA	15.138899402013474	28.333198413340888	9.06070673512534	11.589634231143664	22.696323195642304	17.226952798149334	36.71611102951975	0.0	33.732501264968796	16.944844531051427	20.307317403371016	22.29985876756114	28.58776443682104	26.557711950970376	13.18159848851004	43.53883664228491	29.65071458222143	21.36882593564931	0.0	16.02769585844339	23.0566534914361	24.636610002463662	43.290043290043286	0.0	18.037518037518037	18.552875695732837	8.309788931361144	0.0	60.10518407212622
3R_5350	0.0	0.0	0.0	0.0	0.0	0.0	0.0	0.0	0.0	0.0	0.0	0.0	0.0	0.0	0.0	NA	0.0	0.0	0.0	NA	0.0	0.0	0.0	0.0	0.0	0.0	0.0	0.0	0.0	0.0	0.0	0.0	0.0	0.0	0.0	0.0	0.0	0.0	0.0	0.0	0.0	0.0	0.0	0.0	0.0	0.0	0.0	0.0	0.0
3R_5351	0.0	0.0	0.0	0.0	0.0	0.0	0.0	0.0	0.0	0.0	0.0	0.0	0.0	0.0	0.0	NA	0.0	0.0	0.0	NA	0.0	0.0	0.0	0.0	0.0	0.0	0.0	0.0	0.0	0.0	0.0	0.0	0.0	0.0	0.0	0.0	0.0	0.0	0.0	0.0	0.0	0.0	0.0	0.0	0.0	0.0	0.0	0.0	0.0
3R_5352	14.13687320638421	13.989614110484375	0.0	0.0	8.692575757970875	0.0	25.910024847713828	0.0	0.0	0.0	0.0	0.0	0.0	0.0	0.0	NA	0.0	0.0	0.0	NA	13.418847173420485	7.175438760141585	37.47915222157675	32.873096288175425	14.630989973016796	13.08828001240769	26.03559847379322	0.0	14.949940125489796	22.529406507844364	6.00001320002904	32.9436538333565	14.479816222172508	7.243162002372134	11.68393097289367	25.72802595031609	21.025486569182	16.235092802496307	12.454432345655333	5.682664123863892	17.51742984269348	14.55829761091057	0.0	0.0	22.840186302831633	13.15594731043102	29.462587669612432	0.0	13.319037566345456
3R_5353	0.0	0.0	0.0	0.0	0.0	0.0	0.0	0.0	0.0	0.0	0.0	0.0	0.0	0.0	0.0	NA	0.0	0.0	0.0	NA	0.0	0.0	0.0	0.0	0.0	0.0	0.0	0.0	0.0	86.2931897414656	0.0	75.70939705036189	41.59595354563908	0.0	0.0	0.0	0.0	62.18441409845036	0.0	0.0	0.0	0.0	0.0	0.0	0.0	0.0	0.0	0.0	0.0
3R_5354	44.92665723206864	22.229335609617298	0.0	73.16627034936894	0.0	0.0	0.0	4.151782526309846	0.0	0.0	0.0	0.0	0.0	0.0	0.0	NA	46.73028215744366	8.434846713530675	0.0	NA	42.64478704792528	22.80337900470092	17.015411709155565	29.38217129022338	11.624237232083129	13.864750742977328	20.68513297437733	0.0	11.877641290481971	0.0	19.067903665137102	15.70412589264869	23.008261116153754	20.141276669208303	18.565631673957803	20.440768376659587	8.352313966822939	12.898687687514672	9.894974738129493	9.02968780757374	32.4741598470931	11.566483569231766	0.0	11.556044504638596	10.887837849608474	26.130810839060334	5.851964036169819	0.0	42.327594416990294
3R_5355	22.3488657950609	0.0	0.0	0.0	13.74202103903421	0.0	10.240235935035944	16.52250778623179	0.0	0.0	0.0	0.0	0.0	0.0	0.0	NA	69.7382491050258	0.0	0.0	NA	10.606872192493517	11.343591721446762	12.696531730748884	9.74415107331824	11.565005450008817	3.4485255828870365	20.57973102291553	0.0	35.45135483261052	29.680460165854416	0.0	18.228122347157193	17.168266176798806	8.587991125742503	12.314019819414899	20.33661159512247	24.929263215625664	25.66592378076168	9.844554484686794	8.98367665950967	9.231053263177328	17.261319110006387	0.0	11.497160201430246	21.66471684215087	10.399064084232418	11.644290222289499	0.0	0.0
3R_5356	0.0	0.0	0.0	0.0	0.0	0.0	24.545298348101422	14.851338105563313	0.0	0.0	0.0	0.0	0.0	0.0	0.0	NA	0.0	10.05742791338543	0.0	NA	6.356026466494207	6.797495802546342	20.288605411985493	15.570806295276986	3.465087510785085	24.79779464946251	0.0	0.0	28.32500106218754	7.114247703876553	34.10389182245514	15.604226872975351	13.717138879172582	17.154129856763014	7.379011876519615	4.874577130433935	29.877055914910148	30.75992392045484	23.596871054898124	26.916741136317142	5.531585352361987	13.79148651537406	0.0	13.779039325378234	21.637153589171035	37.38900140208756	27.910741448846586	0.0	37.85250141946881
3R_5357	0.0	0.0	0.0	0.0	8.849455714226298	0.0	0.0	15.960010597447036	0.0	0.0	0.0	0.0	0.0	0.0	0.0	NA	59.87916384735604	0.0	0.0	NA	6.830512445535202	21.914814195247846	5.450794317001845	16.733188061372317	11.171282951095476	13.324491792779279	0.0	0.0	0.0	30.58134369837009	6.1082989181591785	13.415282824346324	11.055856397692422	29.495534191776276	11.894797651649748	20.95388364517951	10.702472859866637	22.037462584520558	0.0	28.926112295796113	23.77810274518196	14.821039651468432	0.0	14.807663261891294	41.85431350554988	13.393380321775963	14.997158038551696	0.0	0.0
3R_5358	14.439390657714245	0.0	0.0	0.0	8.87858972480811	0.0	0.0	16.012553842212295	0.0	0.0	0.0	0.0	23.92573452004976	0.0	0.0	NA	60.07629689705926	0.0	0.0	NA	13.70599945861302	21.986961731693107	16.406217956605552	12.591207559761019	7.47204055823615	8.91223895495086	66.4818471316407	0.0	15.269856539697809	23.01151726439083	6.1284085442271925	6.72972418225439	18.48709046472848	25.893558977204425	11.9339574793095	15.767150718193713	21.475414676835275	33.165020852506856	12.720946947290756	17.4128053770743	17.89228842368939	14.869833197646106	0.0	14.856412770572417	18.66315799296399	13.437473754934071	30.093062796698792	0.0	27.208108016188824
3R_5359	0.0	0.0	0.0	0.0	0.0	0.0	0.0	0.0	0.0	0.0	0.0	0.0	0.0	0.0	0.0	NA	0.0	0.0	0.0	NA	0.0	0.0	0.0	0.0	0.0	0.0	0.0	0.0	0.0	0.0	0.0	0.0	0.0	0.0	0.0	0.0	0.0	0.0	0.0	0.0	0.0	258.0978190734288	0.0	0.0	0.0	0.0	0.0	0.0	0.0
3R_5360	0.0	10.006404098623118	0.0	0.0	0.0	0.0	9.26638064438411	11.213402258379215	0.0	0.0	0.0	0.0	33.509818376784395	0.0	0.0	NA	0.0	7.593792833737703	0.0	NA	4.799074738390439	20.529612683194717	0.0	0.0	20.93032686629838	12.482271274081032	18.622580810361605	0.0	10.693300112814319	0.0	4.291652092931434	7.069119494039554	10.357032813669212	12.952109574847002	13.92868236057737	7.361032900136547	0.0	15.483381493101188	8.908328842050876	16.258642484645744	16.706344234222946	5.206584246438045	0.0	31.211310979098826	16.336986283466317	28.230312297829794	10.536908155040067	0.0	0.0
3R_5361	0.0	0.0	0.0	0.0	0.0	0.0	0.0	14.237287170353413	0.0	0.0	0.0	0.0	0.0	0.0	0.0	NA	0.0	0.0	0.0	NA	9.13984047322438	0.0	0.0	5.597627949180256	9.965454751105293	11.886246246174858	17.733357687144558	0.0	0.0	0.0	0.0	22.43856992711055	9.86248733903188	0.0	0.0	14.019091198393975	0.0	14.7440542758126	16.965917168999198	7.741148383880453	7.954310440827885	29.74782766488477	0.0	79.2559451865883	6.222759868674876	17.921548421783644	0.0	0.0	0.0
3R_5362	12.090875016624953	0.0	0.0	0.0	0.0	0.0	22.16012462854091	0.0	0.0	0.0	0.0	0.0	40.068597438815246	0.0	246.1356699812937	NA	0.0	0.0	0.0	NA	17.215150939574247	12.273906962557833	13.737804836165228	3.5144307799470798	9.385109522663944	18.656737302317875	22.267524263251126	0.0	0.0	6.422925218523973	5.131644645924217	2.817579214830835	12.384184653146853	3.097437644708415	6.661961101475324	17.603572821139778	8.991257350914838	9.256949307557049	10.651930076470206	24.301123975586123	0.0	0.0	0.0	37.32020988886041	11.720746189585412	22.503832684003992	0.0	0.0	0.0
3R_5363	0.0	0.0	0.0	0.0	48.51942960558556	0.0	48.20740755024416	19.44553015321133	0.0	0.0	0.0	0.0	0.0	0.0	0.0	NA	0.0	0.0	0.0	NA	0.0	13.350404049978573	9.961796510382682	0.0	6.805494211586899	8.117219138129906	0.0	0.0	0.0	27.945020965751976	0.0	0.0	6.735176885950556	0.0	21.738768121980574	28.721271548133977	19.559691778376955	20.1376813272343	23.172339641616595	10.572992770187545	21.72826630163179	13.54336381944529	0.0	0.0	8.499151784651891	0.0	54.81719834780964	0.0	0.0
3R_5364	0.0	0.0	0.0	0.0	0.0	0.0	0.0	0.0	0.0	0.0	0.0	0.0	0.0	0.0	0.0	NA	0.0	0.0	0.0	NA	23.00109025167793	0.0	0.0	0.0	12.539405080465361	14.956312610863666	0.0	0.0	0.0	0.0	0.0	0.0	0.0	0.0	0.0	17.64004431179131	0.0	0.0	42.69599596949798	0.0	60.052846504924325	0.0	0.0	0.0	0.0	0.0	25.250739846677508	0.0	45.66001552440528
3R_5365	0.0	15.487164238279316	0.0	0.0	9.623092342231809	0.0	0.0	0.0	0.0	0.0	0.0	0.0	0.0	0.0	0.0	NA	0.0	11.753104876480744	0.0	NA	29.71059650707372	15.887099913176998	23.709253425246207	0.0	8.098598820924998	9.659563184893218	0.0	0.0	33.10058108070087	16.627412117891677	13.284596576692309	7.294036468723537	20.03730144036138	8.018522787639448	8.623109329385098	11.392856451148003	0.0	23.9640204197418	68.9382272121243	6.29097785701614	12.92841536412882	0.0	0.0	0.0	5.057033220662634	7.282127837754192	0.0	0.0	0.0
3R_5366	13.16118503310038	26.048178711344505	0.0	0.0	16.185276092485907	0.0	0.0	0.0	0.0	0.0	0.0	0.0	0.0	26.79241238881149	0.0	NA	0.0	0.0	0.0	NA	43.72450314910118	0.0	19.93853945213878	0.0	6.810599608594841	20.308271437106704	0.0	0.0	0.0	0.0	0.0	0.0	3.3701147658882378	16.858147121049925	14.503384183406897	4.790469648063357	34.25513912724757	10.076394182494584	0.0	37.03323574193972	10.872283288213358	6.776761941162798	0.0	0.0	21.263819356199594	12.247959949170967	20.57187057276202	0.0	0.0
3R_5367	730.9941520467836	0.0	0.0	0.0	0.0	0.0	0.0	0.0	0.0	0.0	0.0	0.0	0.0	0.0	0.0	NA	0.0	0.0	0.0	NA	0.0	0.0	0.0	0.0	0.0	0.0	0.0	0.0	0.0	0.0	0.0	0.0	0.0	0.0	0.0	0.0	0.0	0.0	0.0	0.0	0.0	0.0	0.0	0.0	0.0	0.0	0.0	0.0	0.0
3R_5368	0.0	0.0	0.0	0.0	0.0	0.0	0.0	0.0	0.0	0.0	0.0	0.0	0.0	0.0	0.0	NA	0.0	0.0	0.0	NA	0.0	0.0	0.0	0.0	0.0	0.0	0.0	0.0	0.0	0.0	0.0	0.0	0.0	0.0	0.0	0.0	0.0	746.2129691814042	0.0	0.0	0.0	0.0	0.0	0.0	0.0	0.0	0.0	0.0	0.0
3R_5369	0.0	0.0	0.0	0.0	0.0	0.0	0.0	0.0	0.0	0.0	0.0	0.0	0.0	0.0	0.0	NA	0.0	0.0	0.0	NA	0.0	0.0	0.0	0.0	0.0	0.0	0.0	0.0	0.0	0.0	0.0	0.0	0.0	0.0	0.0	0.0	0.0	0.0	0.0	0.0	0.0	0.0	0.0	0.0	0.0	0.0	0.0	0.0	0.0
3R_5370	0.0	0.0	0.0	34.82197266475146	0.0	0.0	19.59435760878298	11.85572999286285	0.0	0.0	0.0	0.0	0.0	0.0	0.0	NA	22.240311008509146	16.057563152388685	0.0	NA	15.221928100744808	0.0	16.196266355698352	9.322557699640242	13.830788053407867	9.897961910662975	9.844661092619555	0.0	33.91750584229038	5.679259288286585	0.0	4.982702548104256	13.687882336773372	2.7388068388006768	14.726547163681742	7.782688654318653	7.9502220695779595	16.37030279739827	9.418617026787489	8.594986200749656	0.0	0.0	0.0	21.999441214193162	6.909121560466559	9.949135047071845	0.0	0.0	0.0
3R_5371	0.0	21.0949102200621	0.0	0.0	0.0	0.0	0.0	23.639432464505393	0.0	3037.6670716889425	0.0	0.0	0.0	0.0	0.0	NA	44.34550469618895	0.0	0.0	NA	0.0	21.63965856946709	8.073533745352671	0.0	27.577549447925037	19.735790395380246	0.0	0.0	0.0	11.324015178709946	9.04740751061487	4.967566756645859	0.0	16.38292353270441	5.87272512651318	15.518094874528442	7.926071941784586	16.320575267637032	0.0	0.0	0.0	43.90485379134876	0.0	0.0	6.888133949408033	0.0	11.106643772171637	0.0	0.0
3R_5372	0.0	27.703900709219855	0.0	30.3951367781155	28.690123711813442	0.0	0.0	6.8990258575489145	0.0	0.0	0.0	0.0	30.92528451261752	0.0	0.0	NA	0.0	14.016202730356293	0.0	NA	13.286800007086292	4.736552926242398	14.137272920053721	16.274805516074082	7.243507402864565	8.63965717840316	8.593132368611005	0.0	19.737101803971104	14.871805040550454	0.0	0.0	7.168664334461202	11.953143676786995	2.5708791378299725	0.0	3.4697644723876144	10.716888387179743	0.0	18.755814302433755	3.8544557508479804	9.610025178265968	50.65856129685917	9.601351870343345	6.0307811067689485	8.684324793747287	4.86211054494535	0.0	8.791981712678037
3R_5373	30.00660145231951	0.0	0.0	0.0	12.300440724791171	0.0	0.0	14.78924585198627	0.0	0.0	0.0	0.0	0.0	0.0	0.0	NA	20.807497357447836	15.023067920792377	0.0	NA	28.482535933092624	0.0	3.788208821223061	11.629279502173803	2.587950193345759	6.17352926468945	9.210426940130382	0.0	10.577466189129327	10.62675540715882	4.245163273224652	6.99254408332875	7.683631099650548	7.687084416998707	8.266680922098656	3.6406476857858925	0.0	7.657829786354207	0.0	0.0	4.131343678217903	20.600738124447	0.0	0.0	3.2320035577895165	4.654085123216904	5.211384164479623	0.0	0.0
3R_5374	0.0	0.0	0.0	0.0	15.875624011246291	0.0	11.83014747461842	14.315859395355362	0.0	0.0	0.0	0.0	42.78111470472475	0.0	0.0	NA	0.0	19.38959612440753	0.0	NA	6.126854062625026	13.104811628161453	4.889270251968543	3.75234662376984	20.04090348401087	11.951843631639397	0.0	0.0	13.65185849575632	0.0	0.0	3.0083204125971608	6.611277384737337	3.3071243726798456	7.112954788992418	4.698819750455081	9.59993702441312	9.883615485846416	0.0	5.189246635551944	0.0	19.94133259949229	0.0	0.0	0.0	6.0068177381327805	6.726098472772081	0.0	0.0
3R_5375	0.0	28.024392431172092	0.0	0.0	0.0	0.0	0.0	10.468255538492299	0.0	0.0	0.0	0.0	0.0	28.825089357777006	0.0	NA	0.0	0.0	0.0	NA	13.440507943676208	0.0	10.725614644754236	20.57885012793871	0.0	13.109407179497937	0.0	0.0	0.0	15.04384905904485	6.009698451360805	6.599366328845104	10.87739221048189	14.509707901442809	3.9009304109123066	15.46173375512943	5.264856503703562	0.0	24.949072705340225	5.691837108728887	5.8485688552011315	7.29089884388217	0.0	0.0	0.0	26.354367412824693	22.132609744545416	0.0	0.0
3R_5376	0.0	0.0	0.0	0.0	34.88837812303317	0.0	20.798409337653858	12.584251564222471	0.0	0.0	0.0	0.0	0.0	0.0	0.0	NA	0.0	0.0	0.0	NA	5.385766281440758	0.0	17.19150911364877	6.59694574605849	5.87226990831625	0.0	10.449604691454523	0.0	12.000566426735343	6.02824352657069	14.448932175749105	5.288884140646239	2.905797531001954	2.907103507420382	3.126295458680691	4.130463157094732	4.219377236797358	8.688119951659301	9.9973806862602	9.1231386516366	0.0	5.843094222231572	0.0	0.0	22.001038449014793	26.401246138817754	5.912527700192276	0.0	32.074241176910824
3R_5377	0.0	12.014609765474816	0.0	39.54522985664854	7.465388592139692	0.0	11.126069493430057	13.463842850026255	0.0	0.0	0.0	0.0	0.0	24.715768660405338	247.1576866040534	NA	0.0	0.0	0.0	NA	0.0	18.48730692318832	4.598282541470761	21.1741414326777	0.0	22.481045668370857	11.179992285805323	0.0	0.0	12.89918960841285	10.305905025932233	8.487835517064793	9.32670515486994	3.110298977489211	3.344811611847992	0.0	0.0	9.29538646731161	10.696159543915757	0.0	15.044380923724988	6.251504268214538	0.0	0.0	11.769413647812067	11.298637101899581	6.325790882005022	0.0	34.31610855329006
3R_5378	44.04316229905307	0.0	0.0	0.0	27.081556106213863	0.0	26.907398189132103	5.426848791712116	0.0	0.0	0.0	0.0	24.326165223314195	0.0	0.0	NA	0.0	11.0252975452175	0.0	NA	0.0	14.903296236545117	0.0	4.2673130223457845	0.0	0.0	0.0	0.0	15.525418992245053	0.0	6.230976051243547	13.684711098642817	0.0	3.7609891401438578	8.089125990159577	5.34367869528741	16.376126882231084	0.0	0.0	17.70423308212994	6.063913649869625	0.0	0.0	0.0	42.6949022286739	0.0	22.947534287440813	0.0	27.663473840727548
3R_5379	0.0	9.023446523446523	0.0	29.7000297000297	11.213603446613156	0.0	8.356117680876524	0.0	0.0	0.0	0.0	0.0	15.109026736933716	18.562518562518562	0.0	NA	0.0	13.695665869578914	0.0	NA	17.31059183182414	0.0	6.906983651169699	7.951308308269043	9.437140621888693	0.0	16.793231655913402	0.0	9.642866785723928	0.0	7.740141768436631	16.999199337711197	18.679263962282832	2.3359573921371677	5.02417128806689	13.275875344840863	6.780828698636918	3.490601207189522	0.0	7.330754862489702	3.766308114134201	4.695126646346159	0.0	0.0	8.839294553580268	4.242861385718529	0.0	0.0	0.0
3R_5380	0.0	0.0	0.0	0.0	0.0	0.0	18.803708091235592	15.169787850516911	0.0	0.0	0.0	0.0	0.0	0.0	0.0	NA	0.0	0.0	0.0	NA	0.0	10.414876609749367	0.0	5.964256212518377	15.927244347819162	0.0	0.0	0.0	0.0	32.700577165186964	8.708791089164958	0.0	5.254225711028095	0.0	0.0	7.468650340197023	15.258847270382958	0.0	0.0	0.0	0.0	0.0	0.0	0.0	13.260664889737573	0.0	0.0	0.0	0.0
3R_5381	0.0	25.7774478264456	0.0	0.0	16.017054960121538	0.0	23.871077086869235	14.443394891082358	0.0	0.0	0.0	0.0	21.581119110512592	0.0	0.0	NA	0.0	19.562331947342116	0.0	NA	18.544308844337216	0.0	9.865654450520044	7.571550202974332	0.0	4.01943961776737	11.993384449137855	0.0	0.0	6.918830357890337	5.527851804926532	0.0	3.33508758940536	10.009759515527639	7.176321869517963	4.740680060035972	9.68545984868406	0.0	0.0	5.235476004242829	10.759282571038161	0.0	0.0	26.801100989228637	0.0	0.0	0.0	0.0	0.0
3R_5382	0.0	0.0	0.0	102.04081632653062	0.0	283.4467120181406	9.5697442964324	0.0	0.0	0.0	0.0	0.0	34.60686600221484	0.0	0.0	NA	0.0	7.842399146746973	0.0	NA	4.9561873042306015	5.300428274604589	7.91014080050625	3.0353803938709603	2.7019432375764656	16.113646324799543	19.232248634510352	0.0	0.0	11.094838681045578	13.296457823635784	4.867032667523265	8.022076755230394	5.350454788657037	8.630808534143478	15.20403819254394	0.0	7.995138955515047	18.399941120188416	4.1977298676875545	12.939958592132504	0.0	0.0	0.0	10.123096857790735	4.8590864917395535	10.881866457734832	0.0	0.0
3R_5383	11.782310039706385	0.0	0.0	0.0	0.0	0.0	0.0	4.355328613899248	0.0	0.0	0.0	0.0	19.523013728583255	23.98541686654514	0.0	NA	0.0	8.848375128633254	0.0	NA	0.0	11.960670921874692	4.4624031379618865	3.4247408070538703	9.145596989513354	0.0	10.84962313834029	0.0	0.0	0.0	0.0	2.7456732308391825	3.0170335681188853	6.036779076523721	6.491944632801005	4.28858028265175	0.0	9.020707485067346	0.0	0.0	9.733212641496578	6.06677210716589	0.0	12.122593362152779	15.228836105742948	27.4119049903373	6.13886354902435	0.0	0.0
3R_5384	0.0	0.0	0.0	40.816326530612244	15.410695022345507	0.0	34.45107946715664	13.896609227348527	0.0	0.0	0.0	0.0	0.0	0.0	0.0	NA	0.0	18.821757952192733	0.0	NA	5.947424765076722	19.08154178857652	4.746084480303749	3.642456472645152	9.726995655275275	3.867275117951891	11.539349180706209	0.0	13.252054068380598	6.656903208627347	26.592915647271568	5.840439201027917	3.2088307020921576	3.2102728731942216	6.9046468273147825	9.122422915526364	13.97819401733296	0.0	0.0	0.0	0.0	0.0	68.02721088435375	0.0	0.0	11.661807580174928	6.529119874640899	0.0	0.0
3R_5385	12.621481761958854	0.0	0.0	0.0	7.760781665929392	0.0	11.566309653242037	4.665528277766891	0.0	0.0	0.0	0.0	0.0	0.0	0.0	NA	0.0	0.0	0.0	NA	0.0	12.81254604508735	9.56045794593561	11.00598358640981	13.062632055045931	0.0	11.622366081286827	0.0	0.0	20.11438379585241	0.0	2.9412283746183756	9.695747445170548	12.933473445962333	13.908641090993807	18.376103714729368	18.77167541896033	9.663189528967827	11.119388878387245	5.073515235766253	10.426441455531227	25.995463791568373	0.0	12.986001090824091	16.313479828382192	0.0	13.15218392013994	0.0	0.0
3R_5386	16.065805539489748	15.898453398453398	0.0	0.0	19.757301310699372	0.0	14.722683532972923	5.938721892029285	0.0	0.0	0.0	0.0	0.0	0.0	0.0	NA	0.0	0.0	0.0	NA	0.0	0.0	6.084723692697115	0.0	8.313671500235277	0.0	29.588074822323613	0.0	16.989812908180255	8.534491293111984	13.637392639626444	14.975485130840813	8.227771031005533	12.347203358439316	0.0	17.543120991396854	11.947174373788854	0.0	14.153800861683395	6.458045950288546	6.635876201093592	41.361829979716155	0.0	0.0	0.0	14.951035359198624	8.37066650594987	0.0	0.0
3R_5387	0.0	0.0	0.0	0.0	0.0	0.0	0.0	0.0	0.0	0.0	0.0	0.0	0.0	0.0	0.0	NA	0.0	0.0	0.0	NA	11.710822322232646	0.0	9.345314025914556	7.172206837838556	0.0	0.0	0.0	0.0	0.0	0.0	0.0	0.0	6.3183726904768225	12.642424817079917	0.0	0.0	0.0	9.445733787106384	0.0	0.0	10.191809861595223	0.0	0.0	0.0	7.973184585601705	22.962771606532907	25.712427073128715	0.0	0.0
3R_5388	0.0	0.0	0.0	0.0	9.661877756956432	0.0	0.0	11.616810221398977	0.0	0.0	0.0	0.0	0.0	15.993858358390378	0.0	NA	16.344088833391627	5.9002376025682555	0.0	NA	3.7287929561609543	3.9877830279156776	5.951203110098745	11.418358848417402	6.098429877915532	2.424623898402439	7.234701680693548	0.0	8.308497848514483	4.173607027352568	0.0	3.6617173674156223	0.0	10.063551326627653	2.16446609006733	5.719387407853519	2.921252668199156	0.0	20.764823834695388	6.316333343228922	6.4902613628250805	4.045420361652489	0.0	0.0	15.232246055609883	7.311478106692744	0.0	0.0	29.6084650601607
3R_5389	0.0	0.0	0.0	0.0	0.0	0.0	13.188819046764916	5.320003532482346	0.0	0.0	0.0	0.0	47.69445027376615	29.298019453884915	0.0	NA	0.0	21.61645704107451	0.0	NA	6.830512445535202	7.304938065082616	16.352382951005534	8.366594030686159	11.171282951095476	0.0	0.0	0.0	15.219750365654503	7.645335924592523	0.0	6.707641412173162	3.6852854658974743	0.0	3.9649325505499164	5.238470911294877	0.0	5.5093656461301395	25.358409419127593	23.140889836636887	11.88905137259098	14.821039651468432	78.12805187702645	0.0	9.300958556788864	0.0	7.498579019275848	0.0	0.0
3R_5390	10.61334522027998	0.0	0.0	0.0	0.0	0.0	0.0	0.0	0.0	0.0	0.0	0.0	17.58606620802206	0.0	0.0	NA	0.0	15.940992820973886	0.0	NA	5.037141361831465	10.774010285947622	4.019672276119328	9.254880329769895	10.984306446771837	0.0	0.0	0.0	22.44752050300404	5.638030545721891	0.0	2.4732652393947623	0.0	13.594621967549639	5.847855752111735	7.726190007100369	11.838760813228156	16.251462123732946	0.0	0.0	13.151319077303453	0.0	0.0	0.0	3.4294822990700617	4.93845451066089	5.52980509648957	0.0	19.998700084494512
3R_5391	0.0	0.0	0.0	0.0	0.0	0.0	0.0	0.0	0.0	0.0	0.0	0.0	0.0	0.0	0.0	NA	0.0	0.0	0.0	NA	0.0	7.993464543389325	11.929117185682674	4.577593412659976	0.0	14.5803909294416	0.0	0.0	0.0	0.0	6.684036248865385	7.339869731991996	0.0	4.034454239202792	4.33864701895902	5.732222657871144	5.855616883383047	12.057301117832386	0.0	0.0	19.514479743970025	0.0	0.0	0.0	10.177619821118155	14.655772542410142	24.616071340656887	0.0	0.0
3R_5392	0.0	0.0	0.0	0.0	0.0	0.0	0.0	0.0	0.0	0.0	0.0	0.0	0.0	0.0	0.0	NA	0.0	0.0	0.0	NA	0.0	0.0	0.0	0.0	0.0	0.0	0.0	0.0	0.0	0.0	0.0	0.0	0.0	0.0	0.0	0.0	0.0	0.0	0.0	0.0	0.0	0.0	0.0	0.0	0.0	0.0	0.0	0.0	0.0
3R_5393	0.0	0.0	0.0	0.0	0.0	0.0	0.0	0.0	0.0	0.0	0.0	0.0	0.0	0.0	0.0	NA	0.0	0.0	0.0	NA	0.0	0.0	0.0	0.0	0.0	0.0	0.0	0.0	0.0	0.0	0.0	0.0	0.0	0.0	0.0	0.0	0.0	0.0	0.0	0.0	0.0	0.0	0.0	0.0	0.0	0.0	0.0	0.0	0.0
3R_5394	0.0	0.0	0.0	0.0	0.0	0.0	0.0	0.0	0.0	0.0	0.0	0.0	0.0	0.0	0.0	NA	0.0	0.0	0.0	NA	36.20171596133657	0.0	57.778419760219556	44.34294836263663	0.0	70.61980650173018	0.0	0.0	0.0	40.52028040034037	0.0	0.0	0.0	39.08158280410357	42.028285035829114	27.763895829862847	0.0	0.0	0.0	0.0	31.505986137366097	78.55151015278268	0.0	0.0	24.647540175490484	0.0	0.0	0.0	143.7297879985627
3R_5395	0.0	0.0	0.0	0.0	0.0	0.0	0.0	23.530784855210378	0.0	0.0	0.0	0.0	0.0	0.0	0.0	NA	0.0	0.0	0.0	NA	0.0	19.386181788103862	0.0	7.401217796376216	19.764577528861224	15.716067242765305	11.723576816392374	0.0	13.463625323463598	13.526363558894463	10.80699039366624	11.867365575383285	6.520120439664762	16.307627077184	10.522320999536316	0.0	23.668930363166602	38.9893568803056	11.216219550767974	5.117696790794696	21.034475505353274	6.555459845841805	0.0	0.0	16.455542062011066	29.619975711619915	13.266716726411115	0.0	0.0
3R_5396	8.291048983517394	0.0	0.0	0.0	10.196112018565081	0.0	7.597906624766745	9.194353931137968	0.0	0.0	0.0	0.0	0.0	0.0	0.0	NA	0.0	6.226479473787767	0.0	NA	0.0	16.833118149972986	15.700657543537924	7.229828537386408	6.435630395739785	7.676065924101107	0.0	0.0	17.535799334341057	4.404378304384823	17.594556666436763	7.728369453156034	10.615224439813376	6.371997196321233	6.852437777580834	9.05344429234658	9.248332525645626	19.04324212466722	0.0	23.32953839508773	10.273691131749816	17.076415250604935	0.0	42.65250830870862	10.716321815430646	7.715751707110066	0.0	0.0	7.811401521661017
3R_5397	0.0	0.0	0.0	0.0	9.429621080106518	0.0	0.0	11.33755997569227	0.0	0.0	0.0	0.0	0.0	0.0	0.0	NA	63.804808330355776	11.516809935782268	0.0	NA	7.278317020198785	15.567691435901589	11.616290686058129	4.457551627362948	15.871554682267346	9.465358680301831	0.0	0.0	0.0	0.0	26.03502231201412	7.1473906306285695	23.561344316061298	3.9286556140488726	16.89948524167954	16.745706400878817	0.0	5.870556575727832	13.510446277061424	24.65799362837445	25.33698185872099	7.8963493597639935	0.0	0.0	4.955362098219242	21.407164264307124	15.98036332954066	0.0	28.896723111599144
3R_5398	0.0	0.0	0.0	0.0	0.0	0.0	0.0	0.0	0.0	0.0	0.0	0.0	0.0	0.0	0.0	NA	0.0	0.0	0.0	NA	34.9115080549577	0.0	0.0	0.0	0.0	34.0514790259915	0.0	0.0	77.78983520223413	19.538080696180895	0.0	0.0	0.0	9.422184533484089	0.0	0.0	13.67538198760737	0.0	64.80482407110385	0.0	15.191565642755144	37.875990220419325	0.0	37.8418061137222	23.769116311793763	0.0	19.163035271482723	0.0	0.0
3R_5399	0.0	0.0	0.0	0.0	0.0	0.0	0.0	0.0	0.0	0.0	0.0	0.0	0.0	0.0	0.0	NA	0.0	29.408996800301146	0.0	NA	0.0	13.251070686511468	0.0	18.9711274616935	6.754858093941162	8.056823162399771	0.0	0.0	13.804222987896456	20.80282252696046	11.080381519696486	6.0837908344040805	3.3425319813459975	6.688068485821295	3.5961702225597825	4.751261935169981	9.707079178703445	0.0	11.499963200117758	0.0	5.391649413388543	0.0	0.0	0.0	8.435914048158946	42.517006802721085	0.0	0.0	0.0
3R_5400	23.95066163702772	11.850587789154343	0.0	0.0	0.0	0.0	0.0	4.4266787072327505	0.0	0.0	0.0	0.0	0.0	0.0	0.0	NA	24.91218454946314	8.99333144473373	0.0	NA	17.05063755175579	0.0	4.535507353191296	6.961691551813259	9.295422469205041	25.869826727596266	0.0	0.0	0.0	12.723091456762164	15.247815115159124	16.743921258919627	21.465215618090884	6.1356751160026075	0.0	4.358836887964816	0.0	18.336973986710277	0.0	28.88267376538604	14.838996883810655	6.166159500047788	0.0	36.9635662448713	15.478318745017917	11.144389496412899	12.478863924228339	0.0	0.0
3R_5401	0.0	13.112621685129238	0.0	0.0	0.0	0.0	0.0	9.796199858151027	0.0	0.0	0.0	0.0	0.0	53.949072075960295	0.0	NA	0.0	9.951080488319421	0.0	NA	0.0	20.176856876138313	10.037036665294938	7.703080153630231	13.713790450539157	0.0	12.201728740928013	0.0	14.012745993755921	7.03902151969659	11.247758884042355	12.351381996131547	20.358140406022752	10.183645066023965	14.601972142357548	14.469099790487437	0.0	5.0724446545563735	23.347357312625785	15.979273816574983	10.946188537151363	6.822827543481879	0.0	0.0	12.845017160942929	12.33121647450521	13.807806381415796	0.0	0.0
3R_5402	45.391616168493684	0.0	0.0	0.0	0.0	0.0	0.0	0.0	0.0	0.0	0.0	0.0	0.0	0.0	0.0	NA	47.2139073285427	17.044282751015412	0.0	NA	10.771532562881516	0.0	8.595754556824385	6.59694574605849	5.87226990831625	7.004120524104331	41.79841876581809	0.0	0.0	0.0	0.0	0.0	29.05797531001954	0.0	18.757772752084144	0.0	0.0	0.0	0.0	9.1231386516366	0.0	0.0	0.0	0.0	7.333679483004932	10.560498455527101	0.0	0.0	0.0
3R_5403	46.84608718056825	11.589526776442664	0.0	0.0	7.201259356236218	0.0	10.732423510017643	4.329161753068077	0.0	0.0	0.0	0.0	0.0	0.0	0.0	NA	0.0	0.0	0.0	NA	27.79170450970431	17.833216624837867	8.87118594449299	6.808329855411499	3.030216715039026	10.842827433509976	0.0	0.0	0.0	0.0	9.941276877484697	13.64588598371009	8.99672159465091	6.000510043353685	9.679411440160912	8.525628893015293	4.354577575493134	17.93302195629543	0.0	4.707734431051463	9.674735395986918	18.09096862664221	0.0	0.0	11.353005821821387	10.898885588948529	30.509905956265882	0.0	11.033995740877643
3R_5404	0.0	0.0	0.0	0.0	0.0	0.0	10.528598833010104	8.493889071507505	0.0	0.0	0.0	0.0	0.0	0.0	0.0	NA	0.0	8.628179807815924	0.0	NA	10.905559490644938	11.663024887145655	13.05406340358595	3.3395147751821956	2.9726683949760715	14.182541362495474	10.57962596790353	0.0	12.149885851822424	12.20650228170044	4.876238625563876	5.35469212929868	14.709767462112053	20.602930030977976	0.0	25.0911435790509	4.271877673928432	4.398111802640891	10.121775075938618	4.618327555805561	14.236496682896272	17.747394238840883	0.0	23.64183564668695	3.712465121390185	10.691899549603733	5.986095497378689	0.0	0.0
3R_5405	0.0	0.0	0.0	0.0	0.0	0.0	0.0	0.0	0.0	0.0	0.0	0.0	0.0	0.0	0.0	NA	0.0	0.0	0.0	NA	0.0	0.0	0.0	0.0	0.0	23.95657152713561	0.0	0.0	0.0	0.0	0.0	0.0	19.877712313845223	19.886646117132344	21.386074243895344	56.5105844324642	0.0	29.716445675365662	0.0	0.0	32.06361421059382	0.0	0.0	0.0	25.08377982461421	72.24128589488892	0.0	0.0	0.0
3R_5406	0.0	0.0	0.0	0.0	0.0	0.0	0.0	0.0	0.0	0.0	0.0	0.0	0.0	0.0	0.0	NA	0.0	0.0	0.0	NA	78.30465207938005	0.0	0.0	15.985702387784364	0.0	0.0	0.0	0.0	0.0	0.0	0.0	0.0	0.0	0.0	0.0	0.0	0.0	0.0	0.0	0.0	22.715914769887785	0.0	0.0	0.0	0.0	51.18034674684921	0.0	0.0	0.0
3R_5407	0.0	0.0	0.0	0.0	0.0	0.0	0.0	7.110838054929801	0.0	0.0	0.0	0.0	0.0	0.0	0.0	NA	0.0	0.0	0.0	NA	9.129818718319529	9.76394682164003	0.0	0.0	9.954527717386975	0.0	0.0	0.0	0.0	20.43786072824185	0.0	17.931172985612026	0.0	9.856100926473486	5.299619275351258	7.001859693934708	21.457753973976036	7.36394377481649	0.0	0.0	15.89117721840834	0.0	0.0	19.7922604344797	18.64781000119346	17.90189760114572	0.0	0.0	0.0
3R_5408	0.0	0.0	0.0	84.40599282549061	0.0	0.0	0.0	19.158299279456365	0.0	0.0	0.0	0.0	85.87819037477243	0.0	0.0	NA	0.0	0.0	0.0	NA	36.89687446576401	26.306409161996186	9.814650328545419	0.0	6.704969924857402	7.997319298571119	0.0	0.0	0.0	0.0	0.0	6.038858848921038	6.635691259865614	0.0	0.0	0.0	0.0	19.840226654749305	0.0	10.416818578604271	21.407317020957766	0.0	0.0	0.0	8.373610399354227	12.057998975070088	0.0	0.0	0.0
3R_5409	0.0	0.0	0.0	0.0	0.0	0.0	9.541347429083935	0.0	0.0	0.0	0.0	0.0	0.0	0.0	0.0	NA	0.0	15.63825586532334	0.0	NA	14.824441550933074	21.138800003170818	7.886668572611571	0.0	10.775702407426614	6.426332540216792	0.0	0.0	22.02121744300634	33.185748933216445	17.676003278898605	12.131476085221193	13.330453955278994	2.6672890341079585	5.736798550884686	18.948652940262477	30.97047932623722	3.9857072537879166	9.172670944188884	16.74109478389339	0.0	5.361082295293774	0.0	0.0	10.093057994711238	4.844667837461395	27.12394013203934	0.0	0.0
3R_5410	8.092186185019745	8.007892578925789	0.0	0.0	14.92733373935681	0.0	0.0	17.947650293623557	0.0	0.0	0.0	0.0	26.817128636402643	0.0	0.0	NA	16.834109946938884	0.0	0.0	NA	7.681175895855545	20.536714717102644	12.259258805212637	2.352139788608493	8.375027009462105	4.9946357611924785	7.451609249533529	0.0	0.0	4.298738234353452	3.4345094009391324	3.7715013290770685	12.43273888264489	6.219163315228658	15.605520965794483	8.836295259504318	3.008836350594426	9.293242697369887	7.1291284783017845	19.517120418030697	6.684849457190224	8.333416667500009	0.0	24.977686599970692	15.688932399528076	11.296031327660215	12.648663963787717	0.0	15.248086365161173
3R_5411	10.964912280701753	0.0	0.0	0.0	0.0	0.0	10.048231511254018	4.053177691309987	0.0	0.0	0.0	0.0	0.0	0.0	0.0	NA	22.810218978102192	8.234519104084322	0.0	NA	0.0	11.130899376669635	8.305647840531561	6.3742988271290155	14.185201997276442	10.151597184623714	0.0	0.0	0.0	17.474370922646784	18.615040953090098	17.886345053148	2.807726864330638	25.280898876404496	0.0	11.973180076628353	4.076973255055447	12.592343854936198	38.63987635239567	26.44569816643159	22.644927536231883	5.645889792231255	0.0	0.0	10.629251700680271	0.0	11.425959780621573	0.0	20.66115702479339
3R_5412	0.0	0.0	0.0	0.0	0.0	0.0	0.0	12.641489875430759	0.0	0.0	0.0	0.0	0.0	0.0	0.0	NA	0.0	0.0	0.0	NA	0.0	0.0	12.952277334162277	9.940427020863961	8.848469082121756	31.661901550483314	31.491401272882438	0.0	0.0	0.0	0.0	0.0	26.271128555140468	8.760978601309766	0.0	12.447750566995039	0.0	13.091455599673761	0.0	0.0	14.125490860807412	17.609012997212492	0.0	0.0	0.0	31.825595735370168	35.63652173293278	0.0	32.22012791390782
3R_5413	0.0	0.0	0.0	0.0	0.0	0.0	22.93462256491645	9.251190165614807	0.0	0.0	0.0	0.0	0.0	0.0	0.0	NA	156.18980184720473	18.79490808350202	0.0	NA	11.877881128541242	12.702880886356217	9.478628063374108	0.0	25.901652719705915	7.723516640702778	23.045775824520245	0.0	0.0	0.0	0.0	5.832107618715467	0.0	6.411386622641811	6.894797117147429	18.21881894684295	18.611004873291627	0.0	0.0	0.0	10.33719944592611	12.88648169410843	0.0	25.749702590935076	0.0	34.93551486215028	13.039611732521054	0.0	0.0
3R_5414	0.0	0.0	0.0	0.0	16.0289547037769	0.0	0.0	19.272167328665613	0.0	0.0	0.0	0.0	0.0	53.067289322861384	0.0	NA	0.0	0.0	0.0	NA	0.0	13.231381131256624	9.872984060067235	22.731526278023235	13.489642315389187	0.0	0.0	0.0	0.0	41.54382388742177	22.12783471392582	0.0	6.675130732435394	0.0	28.726613843211577	9.48840422120127	9.692655584084273	0.0	22.965751175272313	10.47873131904174	10.767276094493614	13.422620605601796	0.0	0.0	8.423379257597045	12.129666130939745	54.3284863268782	0.0	0.0
3R_5415	0.0	71.44490169181528	0.0	0.0	0.0	0.0	0.0	26.68758973702049	0.0	0.0	0.0	0.0	0.0	293.9447383891828	0.0	NA	0.0	0.0	0.0	NA	0.0	0.0	0.0	20.985345932935033	18.680101395590377	0.0	0.0	0.0	0.0	38.352528773984716	30.642042721135965	16.824310455635977	0.0	0.0	0.0	26.278584530322863	0.0	27.637517377089054	0.0	0.0	59.64096141229797	0.0	0.0	0.0	0.0	0.0	0.0	0.0	0.0
3R_5416	0.0	0.0	0.0	0.0	23.58779850359006	0.0	0.0	0.0	0.0	0.0	0.0	0.0	0.0	0.0	0.0	NA	0.0	9.602937730710579	0.0	NA	6.068800780690532	0.0	0.0	18.583961595128326	0.0	3.9461990999509093	23.54969220552287	0.0	13.522504151408775	6.792758376150353	10.85425128460064	2.979815918891794	6.548634085902362	0.0	0.0	23.27148702940399	19.017951043990422	4.8949830339888045	22.53054014716949	10.280154778010338	10.563231503781637	13.16825607517494	0.0	0.0	8.263752536972028	17.849705479859583	6.662367219021325	0.0	12.047321880346
3R_5417	0.0	0.0	0.0	0.0	0.0	0.0	0.0	11.601224161173487	0.0	0.0	0.0	0.0	0.0	31.944799386659852	0.0	NA	0.0	0.0	0.0	NA	14.895160413430071	31.859461543240457	11.886436981082735	0.0	4.060165151277694	9.685483300773967	0.0	0.0	0.0	8.336014751411705	13.320243973588621	0.0	0.0	16.080078792386082	12.96937239477732	0.0	35.00799932784641	6.007081147256385	13.824642702109365	6.307858835165557	0.0	8.079985391386412	0.0	16.145385971597037	5.070603077247596	7.301668431236538	8.175999843020803	0.0	0.0
3R_5418	0.0	0.0	0.0	0.0	31.939264295016596	0.0	0.0	0.0	0.0	0.0	0.0	0.0	21.517222384796792	0.0	0.0	NA	0.0	9.752206192845977	0.0	NA	6.163134471582095	6.591206144586017	9.836444518764248	3.7745662928965302	6.719858829205716	4.007538982333566	0.0	0.0	13.73269851645658	20.695035881743046	22.045940432971246	6.052268602101468	0.0	0.0	14.310148864901103	14.17993199304616	0.0	14.91321255950993	11.440377898562744	15.659924895000204	16.09114021819586	13.372943993441908	0.0	0.0	16.784409297891376	12.084774694481789	0.0	0.0	12.234585951024952
3R_5419	21.69926981957057	0.0	0.0	0.0	26.68518618587967	0.0	0.0	12.031696300734657	0.0	0.0	0.0	0.0	17.977592728423293	0.0	0.0	NA	0.0	16.295894330902804	0.0	NA	0.0	0.0	16.436656208844155	12.61456787063256	8.421641259978593	3.3482901454128933	19.981557022867896	0.0	0.0	11.527105123164239	4.604833878315423	7.584985975360932	5.55641680015958	16.67674219841154	8.96707380170751	7.898201658464385	0.0	4.153318937929895	28.675232914579347	8.722555569220892	17.925483763993082	0.0	0.0	22.32596353277117	14.02333763849799	30.290409299155655	11.30583528076346	0.0	20.443940160587154
3R_5420	0.0	9.3540469348659	0.0	0.0	11.624446676338206	0.0	0.0	20.964712196430966	0.0	0.0	0.0	0.0	15.662590216519646	0.0	0.0	NA	0.0	0.0	0.0	NA	4.486204025381148	14.393404366383148	0.0	5.4950851958008755	7.337173446867125	2.9171256277654347	0.0	0.0	29.98848442198196	5.021370954783558	8.023724548745731	13.21651112301576	7.261362580165443	0.0	5.208246529224513	10.32170696261065	10.54389634928133	14.473958453949653	0.0	0.0	3.904297851074463	9.734292745226304	0.0	9.725507282459853	21.380678708264917	21.991555242786774	4.924982664061022	0.0	17.81134226275292
3R_5421	0.0	0.0	0.0	0.0	14.326011308953326	0.0	0.0	4.306164877885776	0.0	0.0	0.0	0.0	0.0	0.0	0.0	NA	0.0	34.99397228827334	0.0	NA	5.528814522647683	11.825656708281151	4.412030725381971	16.93040857139181	6.028239892600878	10.785229412614836	0.0	0.0	12.319306570871738	0.0	0.0	10.858718302043936	8.948930244878527	2.9843174119999403	3.209331194635025	12.720510041570625	0.0	0.0	0.0	0.0	9.623342379275169	0.0	0.0	0.0	7.52846512664384	16.261484673550697	12.13913389707471	0.0	10.97538221768573
3R_5422	0.0	0.0	0.0	0.0	0.0	0.0	0.0	11.010329891504208	0.0	0.0	0.0	0.0	0.0	0.0	0.0	NA	0.0	0.0	0.0	NA	0.0	0.0	0.0	8.657791276236354	7.70673113604153	0.0	0.0	0.0	0.0	0.0	12.641793516529777	0.0	22.881305515767508	0.0	0.0	0.0	11.07496979301989	0.0	0.0	0.0	0.0	0.0	0.0	30.64608067274276	38.49870451859295	0.0	15.51913043208363	0.0	0.0
3R_5423	0.0	0.0	0.0	0.0	0.0	0.0	0.0	0.0	0.0	0.0	0.0	0.0	0.0	0.0	0.0	NA	0.0	0.0	0.0	NA	0.0	0.0	0.0	0.0	0.0	284.95711395434984	0.0	0.0	0.0	0.0	0.0	0.0	0.0	0.0	0.0	0.0	0.0	0.0	0.0	0.0	0.0	0.0	0.0	0.0	0.0	0.0	0.0	0.0	0.0
3R_5424	0.0	0.0	0.0	0.0	0.0	0.0	0.0	0.0	0.0	0.0	0.0	0.0	0.0	0.0	0.0	NA	0.0	0.0	0.0	NA	0.0	0.0	0.0	0.0	0.0	0.0	0.0	0.0	0.0	82.47490700954235	0.0	36.17971186477471	0.0	0.0	85.54429697558137	0.0	0.0	0.0	0.0	0.0	0.0	0.0	0.0	0.0	50.16755964922842	0.0	0.0	0.0	0.0
3R_5425	0.0	0.0	0.0	0.0	0.0	0.0	0.0	13.491853618784978	0.0	0.0	0.0	0.0	0.0	0.0	0.0	NA	25.309535620640432	18.27355140989586	0.0	NA	0.0	18.525768726773315	18.431396040014562	14.145462029689911	12.591580136278672	7.509272073692992	0.0	0.0	0.0	19.389038471730135	25.8183647060889	8.505493982079491	12.461478454726825	3.116769779800215	10.055310913565219	22.141803193025154	13.571062152750446	13.97208749507484	10.718412303022378	4.890559069150549	20.100906550885448	25.058040686740664	66.04583581005218	0.0	19.65649875299172	0.0	12.67790266920563	0.0	34.38750128953129
3R_5426	18.96633475580844	0.0	0.0	0.0	0.0	0.0	0.0	0.0	0.0	0.0	0.0	0.0	31.426775612822127	38.61003861003861	0.0	NA	0.0	28.48698500872414	0.0	NA	0.0	0.0	7.183262997216485	0.0	4.90731312338212	5.8531731514947545	0.0	0.0	0.0	0.0	8.049747439174096	4.41979182780491	0.0	14.576374126935923	20.900552558358264	13.806910358634497	28.208247386329578	14.52090102190841	0.0	15.247970113978578	39.169604386995694	9.76586342440001	0.0	0.0	6.128577557148986	8.825151682294539	39.52764464647463	0.0	0.0
3R_5427	0.0	9.655790384377704	0.0	0.0	11.999428827187824	0.0	0.0	10.82049661751276	0.0	0.0	0.0	0.0	0.0	39.72668043858255	0.0	NA	0.0	7.327714441899285	0.0	NA	9.261840568528822	14.85770773304067	7.391010314154894	14.180865021421615	7.573856461282194	3.011226454467546	0.0	0.0	0.0	31.100103978014303	16.56510874579764	2.2738083652500234	9.994133443668566	9.998625189036506	13.440636204450357	10.654665251727122	3.6280073459892743	14.940860339560933	17.192381024425217	15.688957013826677	24.181457658267643	20.0966043772414	0.0	0.0	12.611644583677	13.62057615037116	5.08385307257912	0.0	0.0
3R_5428	40.05447408475526	0.0	0.0	0.0	0.0	0.0	0.0	0.0	0.0	0.0	0.0	0.0	132.7386641180843	0.0	0.0	NA	0.0	30.080435083413043	0.0	NA	0.0	0.0	15.170133042066778	11.642554935395463	10.363617897553564	0.0	73.76752900908077	0.0	0.0	0.0	0.0	0.0	20.513072981411053	0.0	22.069647393243596	0.0	14.893052986503916	30.666286404715247	0.0	48.30264505284309	0.0	20.62425494878997	0.0	0.0	12.942772238271258	0.0	0.0	0.0	0.0
3R_5429	0.0	7.153321430206474	0.0	0.0	0.0	0.0	13.248595317681444	8.016173431515424	0.0	0.0	0.0	0.0	11.977654487787582	29.430808169992346	0.0	NA	0.0	5.428607567587521	0.0	NA	17.153676701910612	7.338046560639231	16.426497583251543	8.40451431677497	11.221915053469619	17.846510639085775	26.62560997608355	0.0	15.288731516879142	0.0	9.203975749364695	11.791574818721383	11.105965347166922	16.66643518840016	7.965805981244908	7.893320198848521	21.501960306843724	16.60300796695337	6.368335616381652	5.8114430801113235	32.84307578390451	18.610267135496517	0.0	14.874776692414905	7.007335278569606	10.090562801140234	26.363978068183272	0.0	47.67304463899587
3R_5430	0.0	12.047960521242963	0.0	0.0	7.4861113918402875	0.0	11.156953794591555	13.50121645960301	0.0	0.0	0.0	0.0	0.0	0.0	0.0	NA	0.0	9.143116284895846	0.0	NA	5.778205878631097	0.0	13.833140053626472	0.0	12.600318221036671	7.51448322710985	0.0	0.0	0.0	19.402493737845145	0.0	8.511396476168374	12.470126253793255	3.118932701229639	6.708192615017832	0.0	13.580479961322792	18.64237813360899	0.0	19.575811735503375	0.0	0.0	0.0	0.0	3.9340279253038246	16.995000637312522	25.37340131713326	0.0	0.0
3R_5431	0.0	0.0	0.0	74.11524921252547	6.9957759504811	0.0	0.0	8.411263691434474	0.0	0.0	0.0	0.0	0.0	0.0	0.0	NA	0.0	0.0	0.0	NA	26.99868570397993	23.0991426753196	8.618052234014591	3.307029222894431	20.60625971069989	17.555723622349703	10.476711318410306	0.0	0.0	18.131642980697052	9.657608795377481	0.0	14.566676338939757	17.487867791719495	6.268810349053629	8.282355435627048	4.230322443637299	13.065985841697742	10.023314228896412	13.72020657143014	4.699336453692738	41.007759839811975	0.0	0.0	22.058109884680203	10.587892744646496	29.639324982157127	0.0	0.0
3R_5432	0.0	0.0	0.0	74.21150278293136	0.0	0.0	0.0	16.844374821028516	0.0	0.0	0.0	0.0	0.0	0.0	0.0	NA	0.0	51.332067142343824	0.0	NA	0.0	0.0	8.629244509643181	0.0	5.895148881985015	21.094227916101225	0.0	0.0	0.0	0.0	9.670151144462388	26.54745091376326	5.834237640167559	0.0	6.276951661195257	8.293111741387603	8.471632737777552	43.609848848263894	20.072663040205544	18.317366695363877	18.821757952192733	0.0	0.0	70.32678512822918	7.362252260211443	0.0	71.2267622688098	0.0	0.0
3R_5433	0.0	0.0	0.0	0.0	0.0	0.0	0.0	0.0	0.0	0.0	0.0	0.0	0.0	0.0	0.0	NA	0.0	16.805141028743513	0.0	NA	10.62040136620843	0.0	0.0	6.5043865582949145	17.369635098705846	13.811696849828182	0.0	0.0	47.3287645299307	0.0	0.0	5.21467785806064	5.730054825164567	22.930520522815865	6.164863238673913	16.29004092058279	8.32035358174581	0.0	0.0	26.985406292277137	0.0	0.0	0.0	0.0	14.461566939701049	10.412328196584756	11.659142633287317	0.0	0.0
3R_5434	20.519134092541293	0.0	0.0	0.0	0.0	0.0	0.0	7.584893925258456	0.0	0.0	0.0	0.0	0.0	83.5421888053467	0.0	NA	42.68578990054211	0.0	0.0	NA	29.215419898622496	0.0	15.542732800994736	0.0	15.927244347819162	12.664760620193327	56.68452229118839	0.0	0.0	0.0	17.417582178329916	23.9082306474827	10.50845142205619	26.282935803929295	5.652927227041342	22.40595102059107	0.0	0.0	18.077135135623706	0.0	25.425883549453346	0.0	0.0	42.22348892689003	19.89099733460636	9.547678720611053	0.0	0.0	0.0
3R_5435	0.0	9.288984008085132	0.0	30.57402736375449	0.0	0.0	17.204034690215547	3.469815038039582	0.0	0.0	0.0	0.0	0.0	38.21753420469311	0.0	NA	19.527207257872394	7.049347547637728	0.0	NA	13.364999472082522	9.528859819513865	14.220477843606739	30.012749961870163	17.000991157784497	11.587341177383943	0.0	0.0	19.853264521918497	4.98644435103172	3.9839574003403095	13.12458247422004	21.632566530958364	7.214096344256677	7.758030143050318	13.666551184309158	27.92148617694474	14.373283515532666	8.269636458511647	15.092961322022667	0.0	4.8332924920117755	0.0	19.31572125868966	9.099412905879312	34.94174555857656	14.672179493575053	0.0	17.687453846800118
3R_5436	0.0	0.0	0.0	0.0	0.0	0.0	19.39345044391608	0.0	0.0	0.0	0.0	0.0	0.0	0.0	0.0	NA	0.0	31.785839726260345	0.0	NA	20.087803790367694	0.0	32.060401796985516	12.30262741062295	0.0	0.0	58.46232395532699	0.0	0.0	22.484112164241942	0.0	14.794839954352987	16.257043364037468	5.4214499667936185	0.0	7.702890278490295	23.606117761479066	0.0	0.0	0.0	17.48221184944319	0.0	0.0	0.0	13.676560290380728	0.0	22.05251586127203	0.0	0.0
3R_5437	0.0	0.0	0.0	0.0	13.620563782376083	0.0	0.0	40.94118880111098	0.0	0.0	0.0	0.0	0.0	90.18759018759019	0.0	NA	0.0	0.0	0.0	NA	0.0	11.243332703706702	8.389543273264204	0.0	5.7313947463743204	13.67218476043598	0.0	0.0	23.42534810067278	0.0	18.80307166978798	15.486013033028568	5.672175483496238	5.674724775848372	6.102591892828722	0.0	0.0	0.0	0.0	0.0	0.0	11.405837964103549	0.0	0.0	35.78872626491674	20.614306328592043	23.082747031558732	0.0	0.0
3R_5438	0.0	0.0	0.0	0.0	0.0	0.0	0.0	0.0	0.0	0.0	0.0	0.0	0.0	0.0	0.0	NA	0.0	9.680551481656808	0.0	NA	6.117850603311837	13.085554006371355	0.0	3.746832521457173	20.011453221727237	7.956186870143494	0.0	0.0	13.63179698437387	13.695318871533114	43.7679140704543	15.019498312709558	6.601562061615018	19.813587167400044	10.653753370581223	9.38382959716158	19.171659685786082	9.869091436638707	0.0	20.726483990345603	21.297213259644973	6.637342885797214	0.0	13.262705008262666	16.66108520312362	29.989953365622515	0.0	0.0	12.14469185880581
3R_5439	0.0	8.633073650477927	0.0	0.0	0.0	0.0	0.0	12.899222886317213	0.0	0.0	0.0	0.0	0.0	17.759465795268877	0.0	NA	0.0	13.103163169104837	0.0	NA	24.842549988386107	0.0	16.520433297924537	10.143091122234136	9.028870490558848	16.153710089903473	0.0	0.0	0.0	13.903030072717481	18.513218252700245	10.164861861560272	15.637265480110962	2.234899066370915	7.21022294249679	3.1753834116700417	22.70616631358578	13.358362451780485	23.057111697103338	17.53402828869988	28.826958972030642	13.47601740562408	0.0	0.0	16.91377694787512	20.296532337450145	4.545384298606294	0.0	8.219256896983943
3R_5440	46.443043412634836	0.0	0.0	0.0	14.278605579936276	0.0	0.0	0.0	0.0	0.0	0.0	0.0	0.0	0.0	0.0	NA	0.0	0.0	0.0	NA	5.510519305828861	17.67978722965395	0.0	0.0	15.020730109624292	10.749540367569782	10.691653774314156	0.0	24.557082323934928	6.16787855200416	19.711492736561322	5.411393038675767	17.838635273047068	32.71886316822701	12.794845212760682	0.0	43.171126459885606	0.0	0.0	4.667231090479875	23.97874524021907	5.978440547696896	0.0	11.94608968646293	0.0	5.402558111265685	6.049482345795671	0.0	43.75625577719315
3R_5441	0.0	0.0	0.0	0.0	0.0	0.0	0.0	18.72497874714912	0.0	0.0	0.0	0.0	0.0	34.37371098583803	0.0	NA	0.0	0.0	0.0	NA	16.02770870280541	25.711413382105025	0.0	29.44815627547572	21.844391911109053	20.843831242089113	15.548689945128674	0.0	0.0	26.90952211379678	7.166522022363849	15.739393419517006	8.647474461846047	8.651360967222157	0.0	0.0	6.278303376408773	19.391482356013395	0.0	13.574949331501621	6.974376142054093	26.083032726381163	0.0	17.372994722084204	0.0	15.713696450668815	17.59531823772331	0.0	0.0
3R_5442	10.930753675465924	0.0	0.0	0.0	20.16352619746141	0.0	0.0	24.24330581718123	0.0	0.0	0.0	0.0	0.0	44.503782821539836	0.0	NA	0.0	8.208866396594962	0.0	NA	0.0	11.096223677676896	4.139886774096729	3.177220599192033	8.484606802109274	26.986592723402605	20.130951841730457	0.0	0.0	11.613289086701913	0.0	12.736160251462747	0.0	14.001190101158597	6.022744896100122	35.80764135066423	16.257089615174365	8.368743579604535	19.2597514529075	4.393885468981366	22.574382590636144	11.256602701021817	59.33837709538645	22.49288662460497	7.064092511355529	5.08614660817598	39.86627711618742	0.0	30.895188074457405
3R_5443	11.318619128466327	33.60215053763441	0.0	0.0	0.0	0.0	0.0	0.0	0.0	0.0	0.0	0.0	0.0	0.0	0.0	NA	23.54603249352484	8.50014875260317	0.0	NA	10.743735059493433	5.744980323442392	0.0	9.869882054909445	14.642789158478907	6.986045374364707	20.845275939340247	0.0	35.90879166916034	12.025373538165528	0.0	15.825706222140163	8.694896095991652	5.799202609641174	12.472910397729931	16.479215589337947	25.250931128085348	12.99854849541801	9.971580994166626	13.64939260202921	14.025245441795231	5.828015269400006	0.0	0.0	14.629507717065321	15.799868334430547	23.58907825676712	0.0	0.0
3R_5444	877.1929824561404	0.0	0.0	0.0	0.0	0.0	0.0	0.0	0.0	0.0	0.0	0.0	0.0	0.0	0.0	NA	0.0	0.0	0.0	NA	0.0	0.0	0.0	0.0	0.0	0.0	0.0	0.0	0.0	0.0	0.0	0.0	0.0	0.0	0.0	0.0	0.0	0.0	0.0	0.0	0.0	0.0	0.0	0.0	0.0	408.16326530612247	0.0	0.0	0.0
3R_5445	0.0	0.0	0.0	0.0	50.64547659925754	0.0	0.0	0.0	0.0	0.0	0.0	0.0	68.23889070859265	0.0	0.0	NA	0.0	30.92777128294581	0.0	NA	0.0	0.0	0.0	0.0	0.0	50.83741939091688	0.0	0.0	0.0	0.0	52.43673507912703	19.193931646570622	0.0	0.0	0.0	29.97979361910073	0.0	0.0	0.0	0.0	17.010274205620195	0.0	0.0	0.0	0.0	0.0	0.0	0.0	0.0
3R_5446	0.0	33.7108953613808	0.0	0.0	0.0	0.0	0.0	0.0	0.0	0.0	0.0	0.0	0.0	0.0	0.0	NA	0.0	0.0	0.0	NA	16.16775664292701	17.290717478321763	25.803954456020385	0.0	17.62821219079014	10.512980903170188	0.0	0.0	0.0	0.0	0.0	23.815383149822576	8.723034918308777	17.453910766881204	9.384956852660869	24.798819576188173	25.332649351800832	26.081229990806364	0.0	13.693565393621535	0.0	35.08125696143693	0.0	0.0	22.015278603350726	0.0	35.49812747377575	0.0	32.095001203562546
3R_5447	0.0	24.315281668222845	0.0	0.0	0.0	0.0	0.0	13.624126693478948	0.0	0.0	0.0	0.0	40.713960002605695	0.0	0.0	NA	25.557668322803575	9.22635193734938	0.0	NA	23.32323437284989	12.47159594024609	0.0	24.99725030246673	3.178756750089959	11.374338582211443	33.93926229619473	0.0	25.984419741922743	19.579127084198078	15.642891557218569	28.62960392660744	9.43773735909458	3.1473263462688448	10.153892393109974	13.415327816950533	13.70411178169898	32.921160405061954	21.646989553162843	0.0	25.372467827710796	25.303707752296944	0.0	0.0	3.969841905015975	5.716572343223003	25.604391665258422	0.0	0.0
3R_5448	17.623163886612566	0.0	0.0	0.0	0.0	0.0	8.074922359621512	9.771598653082842	0.0	0.0	0.0	0.0	0.0	0.0	0.0	NA	18.330663166732048	33.086967771308174	0.0	NA	12.546049228187961	4.472485937386092	26.698215057459567	23.051206205589608	11.39945916405942	24.473966090504184	24.34217305824514	0.0	46.59185257592375	18.7235851171839	0.0	8.21357597331902	9.02533999583932	13.544094492632578	24.275503662081103	12.829123135848228	9.828966159852408	3.373137479976213	7.762908358090543	21.252193403460847	14.558265819375597	0.0	95.66860395589677	9.066068064412601	17.08367927783871	4.100083026681291	18.36417443394728	0.0	8.301821004437324
3R_5449	0.0	49.674137656970274	0.0	0.0	0.0	0.0	0.0	0.0	0.0	0.0	0.0	0.0	0.0	0.0	0.0	NA	52.212232281778974	0.0	0.0	NA	11.911866482270973	0.0	0.0	14.5906697044441	19.48182248552988	15.491230801524027	0.0	0.0	0.0	26.66570670122542	10.65238395026615	23.395178487665476	19.2805278237297	12.85946215299545	0.0	18.270947184172975	9.332127622444514	19.215784614113417	0.0	10.088964488862791	20.73355310899629	25.846705772732502	0.0	0.0	24.330189872801768	35.03547341683454	0.0	0.0	0.0
3R_5450	0.0	0.0	0.0	0.0	0.0	0.0	0.0	0.0	0.0	0.0	0.0	0.0	0.0	0.0	0.0	NA	0.0	0.0	0.0	NA	0.0	0.0	0.0	283.3021700946229	0.0	0.0	0.0	0.0	0.0	0.0	0.0	0.0	0.0	0.0	0.0	0.0	0.0	0.0	0.0	0.0	0.0	0.0	0.0	0.0	0.0	0.0	0.0	0.0	0.0
3R_5451	0.0	0.0	0.0	0.0	0.0	0.0	0.0	0.0	0.0	0.0	0.0	0.0	31.909733745181633	0.0	0.0	NA	80.12371100979912	0.0	0.0	NA	18.27968094644876	19.54932931138465	29.17461370988035	11.195255898360513	0.0	5.943123123087429	0.0	0.0	0.0	20.460295262520933	0.0	8.975427970844219	29.587462017095636	4.933459958805609	21.22174656035279	7.009545599196987	0.0	7.3720271379063	33.931834337998396	7.741148383880453	7.954310440827885	9.91594255496159	0.0	19.813986296647077	24.891039474699504	8.960774210891822	0.0	0.0	0.0
3R_5452	0.0	0.0	0.0	0.0	0.0	0.0	0.0	19.832062098152843	0.0	0.0	0.0	0.0	0.0	0.0	0.0	NA	0.0	0.0	0.0	NA	76.38894193676524	0.0	10.15981387220986	7.797307433796961	20.822314858387436	8.27857058888784	74.10591216967289	0.0	28.368311461365195	0.0	0.0	18.753703856511663	6.869056548821132	13.74428753049514	0.0	0.0	39.89698598219398	51.34492907211498	23.632951897489708	32.34947787942703	44.32034747152418	0.0	0.0	0.0	8.668095168750478	24.964114086001373	0.0	0.0	50.547173149341624
3R_5453	10.992393263861407	32.63366750208855	0.0	0.0	0.0	0.0	10.073415048876209	4.063336031388458	0.0	0.0	0.0	0.0	18.214140001165703	0.0	0.0	NA	0.0	24.765470989727284	0.0	NA	20.86815707044464	22.317592735177215	4.163232000266446	9.585411770118819	2.844150776396279	13.569386378778564	20.244472246852993	0.0	69.74765299147684	29.19694389748836	13.996271393300823	17.931172985612026	2.8147637737650504	11.264115344541128	18.170123229775744	16.004250728993622	8.174382466276585	8.415935742647417	9.68417953694127	22.09331509309239	36.32269078493334	5.660039891961158	0.0	33.92958931625091	3.551963809751135	15.344483658124904	0.0	0.0	51.78234843306613
3R_5454	0.0	0.0	0.0	0.0	0.0	0.0	0.0	0.0	0.0	0.0	0.0	0.0	0.0	0.0	0.0	NA	0.0	0.0	0.0	NA	26.946261071545017	28.817862463869606	43.00659076003398	0.0	0.0	0.0	0.0	0.0	0.0	0.0	0.0	39.69230524970429	29.07678306102926	0.0	0.0	20.665682980156813	21.1105411265007	0.0	0.0	0.0	0.0	0.0	0.0	0.0	36.69213100558454	26.418334324020872	0.0	0.0	0.0
3R_5455	0.0	0.0	0.0	0.0	0.0	0.0	0.0	0.0	0.0	0.0	0.0	0.0	0.0	0.0	0.0	NA	0.0	0.0	0.0	NA	0.0	58.58368092984018	0.0	33.54894119541587	0.0	0.0	0.0	0.0	0.0	61.313582184725554	0.0	0.0	0.0	0.0	0.0	0.0	0.0	0.0	101.68388513788334	46.39596169549402	0.0	0.0	0.0	0.0	74.59124000477384	0.0	0.0	0.0	0.0
3R_5456	0.0	0.0	0.0	0.0	12.926886178120856	0.0	0.0	27.199275100462465	0.0	0.0	0.0	0.0	34.83495199743615	0.0	0.0	NA	0.0	15.788173237309664	0.0	NA	4.988852409291439	0.0	15.92454948454224	9.166157690299363	10.87900452756971	12.975878166884716	19.359004017961283	0.0	0.0	5.583981121676624	8.922727838509333	4.8991101746189845	13.45824740242367	16.157155263529933	14.479487055483366	3.8260611389265757	15.6336901332264	8.047833100818023	9.260605476907292	4.225396152016232	8.683495280520315	0.0	0.0	0.0	23.77623707761515	4.891111627395116	5.476793184240418	0.0	0.0
3R_5457	21.213856891321413	0.0	0.0	0.0	19.566178686170232	0.0	9.72017558525177	15.683396145334894	0.0	0.0	0.0	0.0	0.0	0.0	0.0	NA	0.0	0.0	0.0	NA	10.068191863491426	10.767496374045596	4.0172420026754825	12.332379834832437	8.23324904315924	6.546777708745644	19.534569350651378	0.0	0.0	11.269243642174468	0.0	7.415309747375227	10.864239378304767	10.869122182519733	11.688640336445824	7.721518791860284	15.775470878086372	8.120818286133783	0.0	25.582295686995497	13.14336785657957	10.92312414458284	0.0	10.913265729289897	13.709635405956014	14.806406238432496	11.05292360882377	0.0	0.0
3R_5458	0.0	0.0	0.0	0.0	0.0	0.0	0.0	0.0	0.0	0.0	0.0	0.0	0.0	0.0	0.0	NA	0.0	0.0	0.0	NA	0.0	0.0	0.0	59.993400725920154	0.0	0.0	0.0	0.0	0.0	0.0	0.0	0.0	0.0	0.0	0.0	75.12583577492299	0.0	0.0	0.0	0.0	0.0	0.0	0.0	0.0	0.0	0.0	0.0	0.0	0.0
3R_5459	0.0	0.0	0.0	0.0	0.0	0.0	0.0	0.0	0.0	0.0	0.0	0.0	0.0	0.0	0.0	NA	0.0	0.0	0.0	NA	0.0	0.0	0.0	0.0	0.0	0.0	0.0	0.0	0.0	0.0	0.0	0.0	0.0	0.0	0.0	0.0	0.0	0.0	0.0	587.6821814762576	0.0	0.0	0.0	0.0	0.0	0.0	0.0	0.0	0.0
3R_5460	0.0	0.0	0.0	0.0	0.0	0.0	0.0	13.207911010378776	0.0	0.0	0.0	0.0	0.0	0.0	0.0	NA	0.0	0.0	0.0	NA	0.0	0.0	13.53262377276018	10.385822936259087	18.489876330462163	11.026853696807835	0.0	0.0	37.78589754731739	56.94296023673087	15.165002813108021	16.652983465252714	9.149415443847293	18.307055081351976	9.843692014501727	13.005490918265691	13.285452562298806	0.0	0.0	28.725809277861877	14.758404911597154	0.0	0.0	0.0	0.0	0.0	0.0	0.0	33.663799633064585
3R_5461	11.657049600746051	23.07124400147656	0.0	0.0	0.0	0.0	0.0	12.927078351021885	0.0	0.0	0.0	0.0	0.0	0.0	0.0	NA	0.0	0.0	0.0	NA	0.0	5.9167571437446576	30.90473615081511	10.164994807381817	9.048368051418858	7.194930452003519	10.734278307633682	0.0	0.0	0.0	14.842557570570174	5.432966698630621	5.969917585287736	11.945201388629663	6.422927281223053	8.485974805140804	17.337294905219178	8.924806275923775	10.269734578709814	14.05751397551181	19.259473253406522	6.002274862172764	0.0	0.0	15.066934858107143	37.968675842429995	18.220799650160647	0.0	10.98267483045496
3R_5462	0.0	14.63837361813753	0.0	0.0	0.0	0.0	13.555792932551796	0.0	0.0	0.0	0.0	0.0	0.0	0.0	0.0	NA	0.0	0.0	0.0	NA	28.082275450615214	22.52458558516621	0.0	12.899087002621954	7.654746440351536	4.565080240415385	0.0	0.0	46.92970243440009	15.71612899170031	12.556520035811195	10.341418484113513	3.787827135690574	11.368588589726585	20.376276471839574	5.384229376786219	16.500397659583594	0.0	0.0	47.56955263214227	6.109929858005231	7.616714728136601	0.0	0.0	14.33963129940003	0.0	0.0	0.0	27.873399021643692
3R_5463	0.0	18.911885741951103	0.0	0.0	0.0	0.0	0.0	14.128723978422613	0.0	0.0	0.0	0.0	0.0	0.0	0.0	NA	0.0	0.0	0.0	NA	18.14029340110547	19.40026035149392	7.238037333796568	5.554944511659274	4.944732722362159	0.0	0.0	0.0	20.21010424371769	20.30427993916838	8.111128955594815	8.90698788827787	14.680924780813793	14.687522949254607	5.2649812408718395	0.0	14.211671477317463	14.631626846694205	0.0	7.682120019297486	7.893656657510026	19.680661585119847	0.0	0.0	12.3506192600497	0.0	19.914526850756555	0.0	36.01073119789698
3R_5464	8.599931200550396	0.0	0.0	0.0	0.0	0.0	15.761931782359246	9.536888685435263	0.0	0.0	0.0	0.0	0.0	0.0	0.0	NA	0.0	0.0	0.0	NA	8.163132030497461	13.095175737258392	19.54270080125073	4.999450060493346	15.575908075440799	13.270061679246686	0.0	0.0	9.09454690967296	4.568462986312885	14.600032120070663	8.016289099450082	24.223525888342756	6.609385327164573	9.47696623356931	9.390729471865374	0.0	23.04481228354337	0.0	6.913908017367737	7.104290991759023	8.856297713303931	0.0	35.39321865930488	8.336668000533546	16.00640256102441	13.442305624260673	0.0	0.0
3R_5465	41.97095609837992	0.0	0.0	0.0	0.0	0.0	0.0	7.757277878105238	0.0	0.0	0.0	0.0	0.0	0.0	0.0	NA	0.0	63.03938070112399	0.0	NA	0.0	10.651578350880033	15.895976728290067	6.099807490075613	10.859484782603973	0.0	19.324268962905133	0.0	22.19243504274263	0.0	0.0	19.561279620667662	0.0	0.0	5.781402845837737	7.638392393383318	15.605639253800753	32.133572835562866	0.0	8.435629399180732	0.0	0.0	0.0	21.59155683761422	0.0	19.529342837613513	21.867865608845115	0.0	0.0
3R_5466	0.0	0.0	0.0	37.84295175023652	14.288061610121664	0.0	0.0	0.0	0.0	0.0	0.0	0.0	77.00600646850455	0.0	0.0	NA	0.0	26.17595476795016	0.0	NA	0.0	11.794330465345308	0.0	6.7542239227857115	6.01227104520326	10.756659268475458	10.69873433972761	0.0	0.0	6.171963239786944	9.862273352630515	13.537441856687225	2.9750748231318016	2.9764119354118606	12.803318620186351	0.0	4.319971660985904	13.342880905892661	10.2357288350717	4.670321971996749	4.798925040790863	17.947199339543065	0.0	0.0	0.0	10.812271928639005	0.0	0.0	10.946308357506432
3R_5467	23.96702137858307	0.0	0.0	0.0	0.0	0.0	0.0	0.0	0.0	0.0	0.0	0.0	79.4255941034439	48.79000780640125	0.0	NA	49.85840213792829	17.998948861386495	0.0	NA	22.749712216140466	12.164917351551514	0.0	0.0	12.402362401990331	7.396427821219463	0.0	0.0	25.345458600727923	12.73178209300312	0.0	5.585119454534893	36.82264740105755	18.419598452753732	0.0	8.723628471131768	8.911416950940866	18.34949924216568	0.0	0.0	9.899421873762572	0.0	0.0	0.0	7.744445683555754	0.0	0.0	0.0	0.0
3R_5468	9.336806625397982	9.239548223050084	0.0	0.0	11.482157015052533	0.0	8.556237582760208	3.4513487525790203	0.0	0.0	0.0	0.0	0.0	0.0	0.0	NA	19.423283855754924	7.011831062551844	0.0	NA	0.0	0.0	3.536199187027807	5.427822311552116	2.4157874609518153	5.762836790987384	8.597705616279239	0.0	9.873802924817902	9.919813190078004	3.962754859625353	2.1757889519529225	4.781652988748292	7.175703069406988	10.288989418031607	0.0	10.414833222068198	0.0	8.225625620520631	15.012636887099715	15.426028337614056	0.0	0.0	19.21292338078285	6.033990676277607	8.688946573839754	0.0	0.0	17.59332157513008
3R_5469	0.0	0.0	0.0	0.0	10.760585053009331	0.0	0.0	0.0	0.0	0.0	0.0	0.0	14.498637128109957	0.0	0.0	NA	0.0	6.571187314980007	0.0	NA	12.458445891931287	22.20628304572496	3.3139742007108475	5.086722256063055	9.055889554370994	2.7003417282457094	0.0	0.0	0.0	13.944635150241824	3.71372388091573	4.078112160318745	11.202900206805538	6.724761130880663	2.4105998898355847	3.1848858059194285	6.506889983130888	3.3495844003155306	0.0	14.069199357037588	7.228306046478008	13.516344639755625	0.0	0.0	14.13699311811175	8.142908036032367	9.117972892266591	0.0	8.243853176974918
3R_5470	0.0	0.0	0.0	0.0	11.007639301675363	0.0	0.0	3.3087164827020303	0.0	0.0	0.0	0.0	0.0	0.0	0.0	NA	18.620586920899747	0.0	0.0	NA	12.744481639450116	9.086448470750723	3.390060343074107	15.610527739907793	4.631902692988226	5.524678739931273	0.0	0.0	9.465752905986143	0.0	7.597975899220448	0.0	4.584043860131654	11.465260261407932	2.4659452954695653	3.2580081841165587	6.656282865396649	3.426488123792163	0.0	0.0	3.6971310263235733	0.0	48.590864917395535	18.41891991453621	0.0	4.164931278633903	4.663657053314928	0.0	0.0
3R_5471	0.0	16.23292296504078	0.0	0.0	15.129714608193344	0.0	0.0	9.095489910373043	0.0	0.0	0.0	0.0	0.0	16.696720764041945	0.0	NA	0.0	6.159528081596501	0.0	NA	3.892657630251244	24.978175319314747	6.21273330755049	9.536117927448739	0.0	5.062351720554136	0.0	0.0	0.0	30.49913578520243	6.962147154030892	5.733951529760929	4.200432896614325	10.505801829060099	4.51917043396012	2.985365142996005	0.0	12.558984053543973	0.0	0.0	10.163221334634226	12.669598411739143	0.0	25.31632751226576	7.950819411448543	19.081966587476504	4.273383742167956	0.0	7.727407956911974
3R_5472	0.0	9.737022496416776	0.0	0.0	0.0	0.0	9.016921154238043	0.0	0.0	0.0	0.0	0.0	16.30385162190716	60.09133883502924	0.0	NA	20.469069189547678	0.0	0.0	NA	14.009637696759524	0.0	7.453189312871844	5.720066249807305	12.729289509614306	6.073118525106728	0.0	0.0	10.405426638100302	15.680871271023475	4.176116871136308	0.0	0.0	2.5206853743532864	0.0	7.162867123800846	0.0	3.7666386554305324	0.0	3.9552362185726815	8.128297040487048	5.066418209517672	0.0	10.123691259812388	0.0	0.0	5.12662244783918	0.0	0.0
3R_5473	9.801038910124474	9.698944754810675	0.0	0.0	0.0	0.0	8.98165945140024	0.0	0.0	0.0	0.0	0.0	16.240093542938805	0.0	0.0	NA	0.0	14.720928007301579	0.0	NA	13.954851404090633	9.949407264062241	0.0	2.8488486378230236	5.07180406606532	0.0	0.0	0.0	10.364735025549072	5.206516476021387	20.798928439206815	9.135882549093948	12.548499952315701	2.5108279455150333	10.800564869542677	3.5674279557924327	10.932665711880526	3.751908783593653	8.63460924075881	0.0	8.096510404015868	0.0	0.0	10.084101405723736	6.334004737835544	0.0	0.0	0.0	0.0
[truncated: 148 more columns]
