# Supplementary material for: Convergence of topological domain boundaries, insulators, and polytene interbands revealed by high-resolution mapping of chromatin contacts in the early Drosophila melanogaster embryo
Source: eLife. 2017 Nov 17;6:e29550. doi: 10.7554/eLife.29550 (PMC5739541; doi:10.7554/eLife.29550)
Supplement: Supplementary file 3. [file elife-29550-supp3.zip › local_HiC_maps/nc14_anterior_dm3_CompressedBinCounts_500bp_VCnorm_chr3R_2824593_2863924.txt]

3R_5589	3R_5590	3R_5591	3R_5592	3R_5593	3R_5594	3R_5595	3R_5596	3R_5597	3R_5598	3R_5599	3R_5600	3R_5601	3R_5602	3R_5603	3R_5604	3R_5605	3R_5606	3R_5607	3R_5608	3R_5609	3R_5610	3R_5611	3R_5612	3R_5613	3R_5614	3R_5615	3R_5616	3R_5617	3R_5618	3R_5619	3R_5620	3R_5621	3R_5622	3R_5623	3R_5624	3R_5625	3R_5626	3R_5627	3R_5628	3R_5629	3R_5630	3R_5631	3R_5632	3R_5633	3R_5634	3R_5635	3R_5636	3R_5637	3R_5638
3R_5589	17.501472311358192	182.2312392939147	0.0	0.0	156.50175886635816	151.5987875664025	72.70365505508514	109.01135557664622	139.04744826356108	64.42518560895974	124.9771135660782	0.0	0.0	0.0	0.0	0.0	0.0	0.0	52.950209153326156	35.47224195717588	0.0	11.325105266853456	41.11884373811409	27.48639652425354	53.864896067683034	18.05895164173929	0.0	0.0	0.0	0.0	0.0	6.2405183124889625	0.0	56.69416333588457	53.31908331462229	18.59748896703967	22.21980273259134	51.17361570252163	20.753271104649926	0.0	0.0	42.2803929962529	0.0	0.0	0.0	29.665550582730294	0.0	0.0	12.10160019459373
3R_5590	182.2312392939147	34.420919658131425	0.0	0.0	148.14083255147895	238.7643678669145	96.12888961519606	135.12655277299956	95.09418603655992	57.49858170165136	12.393370538231688	158.57158714301573	0.0	0.0	0.0	0.0	0.0	0.0	52.50813876150803	30.150935583531155	25.00387560071811	44.922217180951186	20.387775489816306	18.17127884009093	35.6101260954565	17.908181173487296	0.0	0.0	0.0	0.0	0.0	30.94208755125557	281.10417720807334	33.732501264968796	29.374407371331284	55.32666708469037	38.56001480704569	0.0	51.450015795154854	0.0	0.0	41.9274027022211	0.0	0.0	0.0	9.80595967004907	41.74814512991188	0.0	0.0
3R_5591	0.0	0.0	0.0	0.0	0.0	0.0	404.79274611398966	0.0	0.0	0.0	0.0	0.0	0.0	0.0	0.0	0.0	0.0	0.0	0.0	0.0	0.0	0.0	0.0	0.0	0.0	0.0	0.0	0.0	0.0	0.0	0.0	0.0	0.0	0.0	0.0	0.0	0.0	0.0	0.0	0.0	0.0	0.0	0.0	0.0	0.0	0.0	0.0	0.0	0.0
3R_5592	0.0	0.0	0.0	0.0	0.0	0.0	0.0	1040.4744563520965	0.0	0.0	0.0	0.0	0.0	0.0	0.0	0.0	0.0	0.0	0.0	0.0	0.0	0.0	0.0	0.0	0.0	0.0	0.0	0.0	0.0	0.0	0.0	0.0	0.0	0.0	0.0	0.0	0.0	0.0	0.0	0.0	0.0	0.0	0.0	0.0	0.0	0.0	0.0	0.0	0.0
3R_5593	156.50175886635816	148.14083255147895	0.0	0.0	11.565874886148418	115.98951744736068	251.18698161902324	260.3164229200302	253.3554986913214	120.45794970095005	30.47920936930896	0.0	0.0	0.0	0.0	0.0	0.0	0.0	28.696463160915417	28.836370077734614	0.0	36.82596967381397	66.85329879246228	52.13706088491488	58.38435883026937	14.680623045642058	0.0	0.0	0.0	0.0	0.0	50.730905521298105	0.0	18.43530360640627	52.976687849315034	25.19735830895489	22.57886798587466	33.280362090339544	46.39500283642176	0.0	0.0	38.66726815750467	73.12079555425562	0.0	0.0	24.115949485124478	13.689581885945246	10.532635370696102	0.0
3R_5594	151.59878756640248	238.7643678669145	0.0	0.0	115.9895174473607	63.61317374302641	160.52791456951354	249.95191897114236	298.05545688236924	164.13375456620105	38.20796980042066	0.0	0.0	0.0	0.0	0.0	0.0	0.0	17.986582009820673	41.31262606806048	25.695117156886674	115.41027197584694	0.0	9.336815343001916	18.297290720163065	73.61303834135101	0.0	0.0	0.0	0.0	0.0	31.797493212825074	0.0	23.11003264292111	18.111884354410936	12.634709695434005	22.64344053492864	31.289568266537056	42.297896684215004	0.0	0.0	32.314876153237144	0.0	0.0	0.0	20.154098235105618	17.16091532890181	39.61033988312309	49.329306417619435
3R_5595	72.70365505508514	96.12888961519606	404.79274611398966	0.0	251.18698161902324	160.52791456951354	54.53166527960483	264.1619086075271	325.3280501828477	120.43420545540188	99.50817005340559	221.42509189141313	0.0	0.0	0.0	0.0	0.0	0.0	36.66047511975755	52.627442615036564	52.37210731393936	54.887152015456216	42.70341057905824	44.404297321025304	111.88129643073802	25.006501690439517	0.0	0.0	0.0	0.0	196.2631496310253	25.924018430248836	196.2631496310253	31.402103940964043	41.017631018516994	60.08851897252065	26.922082876939925	14.172174918651717	21.553024751493624	166.06881891855986	0.0	18.295717338485407	62.27580709445995	0.0	0.0	6.846388940617161	52.46638653502656	17.940952736354113	8.378633813484909
3R_5596	109.01135557664622	135.12655277299953	0.0	1040.4744563520965	260.3164229200303	249.95191897114236	264.1619086075271	148.53094934086738	257.5854240994683	135.43365857475638	102.17083839930407	0.0	0.0	0.0	455.2075746540423	0.0	0.0	0.0	137.42115461254105	59.181916531403104	78.52637406430918	35.270320554308356	64.02919731397517	42.80110398314206	27.959006504662863	14.060465626379683	0.0	0.0	0.0	0.0	220.70670286256595	34.01150657855419	0.0	17.656536229005276	36.900930687598105	24.132939676821326	25.950075514719746	23.905868253166332	32.31645566040899	373.50365099818856	0.0	24.68922438801585	0.0	0.0	0.0	15.398142060179019	13.111289278964312	40.350809941632555	9.422149022593372
3R_5597	139.04744826356108	95.0941860365599	0.0	0.0	253.35549869132137	298.05545688236924	325.3280501828477	257.5854240994683	76.18745371283794	158.85051531107166	75.32577541893971	87.61669448496717	0.0	0.0	0.0	0.0	0.0	0.0	29.012697890776867	58.308293160770404	55.262281696717835	31.026492901758953	112.65003576638634	60.24184087017331	0.0	59.36961344444687	0.0	0.0	0.0	0.0	155.3205038597145	47.87062894141968	0.0	55.91538138949723	45.44526458719956	33.96671058562345	48.6990653431884	33.647111339412994	19.89963194209321	0.0	0.0	17.374836024985015	49.28439064779403	0.0	0.0	32.50894266831234	32.294362188653515	35.49568301503171	13.261517793973038
3R_5598	64.42518560895974	57.49858170165136	0.0	0.0	120.45794970095004	164.13375456620105	120.43420545540188	135.43365857475638	158.8505153110717	14.229446986772308	312.838716919606	235.45478090932636	0.0	0.0	0.0	0.0	0.0	0.0	64.972191901866	59.69276135729401	74.25393360213258	100.0540291757549	105.95465140919687	60.708590670303785	105.75128355620416	93.06827488645672	0.0	0.0	0.0	0.0	0.0	59.727605364090294	0.0	58.43559562567827	87.23308855728685	36.511874574408466	61.34547810211814	37.675341037187074	34.377965099489835	0.0	0.0	23.34594014100948	66.22165713074804	0.0	0.0	58.24145743423084	12.397934008276861	28.616560976168127	26.728534314092354
3R_5599	124.97711356607822	12.393370538231691	0.0	0.0	30.479209369308958	38.20796980042066	99.50817005340559	102.17083839930407	75.32577541893971	312.838716919606	26.77365418880513	57.094245470998985	0.0	0.0	0.0	0.0	0.0	0.0	189.0573600030249	86.84758466011111	198.06009143174037	64.69759535212475	88.08826444096985	32.71315729729129	128.21548407114935	25.791608957941623	0.0	0.0	0.0	0.0	0.0	57.93218636516975	0.0	64.7760166798243	59.227595998414394	53.121484851744576	19.833808551386223	58.468505208812964	74.09902074439135	0.0	0.0	49.062343142027935	0.0	0.0	0.0	49.42937319317987	30.06312655313628	37.00845828314062	43.20845226459819
3R_5600	0.0	158.57158714301573	0.0	0.0	0.0	0.0	221.42509189141316	0.0	87.61669448496717	235.4547809093264	57.094245470998985	0.0	0.0	0.0	0.0	0.0	0.0	0.0	161.26431220770843	231.50077321258252	0.0	0.0	0.0	83.71213072486334	164.05006808077826	165.00016500016503	0.0	0.0	0.0	0.0	0.0	114.03613805214874	0.0	103.60010360010361	54.12924982272671	56.64021568594134	0.0	0.0	0.0	0.0	0.0	48.28818388140422	0.0	0.0	0.0	0.0	153.8615400001539	0.0	0.0
3R_5601	0.0	0.0	0.0	0.0	0.0	0.0	0.0	0.0	0.0	0.0	0.0	0.0	0.0	0.0	0.0	0.0	0.0	0.0	0.0	0.0	0.0	0.0	0.0	0.0	0.0	0.0	0.0	0.0	0.0	0.0	0.0	0.0	0.0	0.0	0.0	0.0	0.0	0.0	0.0	0.0	0.0	0.0	0.0	0.0	0.0	0.0	0.0	0.0	0.0
3R_5602	0.0	0.0	0.0	0.0	0.0	0.0	0.0	0.0	0.0	0.0	0.0	0.0	0.0	0.0	0.0	0.0	0.0	0.0	0.0	0.0	0.0	0.0	0.0	0.0	1010.2030508132134	0.0	0.0	0.0	0.0	0.0	0.0	0.0	0.0	0.0	0.0	348.7844860660598	0.0	0.0	0.0	0.0	0.0	0.0	0.0	0.0	0.0	0.0	0.0	0.0	0.0
3R_5603	0.0	0.0	0.0	0.0	0.0	0.0	0.0	455.2075746540423	0.0	0.0	0.0	0.0	0.0	0.0	0.0	0.0	0.0	0.0	0.0	0.0	0.0	0.0	0.0	0.0	0.0	0.0	0.0	0.0	0.0	0.0	0.0	0.0	0.0	0.0	0.0	0.0	0.0	0.0	0.0	0.0	0.0	0.0	0.0	0.0	0.0	0.0	0.0	0.0	1617.0763260025874
3R_5604	0.0	0.0	0.0	0.0	0.0	0.0	0.0	0.0	0.0	0.0	0.0	0.0	0.0	0.0	0.0	0.0	0.0	0.0	0.0	0.0	0.0	0.0	0.0	0.0	0.0	0.0	0.0	0.0	0.0	0.0	0.0	175.55563358028158	0.0	0.0	0.0	0.0	0.0	0.0	0.0	0.0	0.0	0.0	0.0	0.0	0.0	0.0	0.0	0.0	0.0
3R_5605	0.0	0.0	0.0	0.0	0.0	0.0	0.0	0.0	0.0	0.0	0.0	0.0	0.0	0.0	0.0	0.0	0.0	0.0	0.0	0.0	0.0	0.0	0.0	0.0	0.0	0.0	0.0	0.0	0.0	0.0	0.0	0.0	0.0	0.0	0.0	602.4459304777396	0.0	0.0	0.0	0.0	0.0	513.6106831022086	0.0	0.0	0.0	0.0	0.0	0.0	0.0
3R_5606	0.0	0.0	0.0	0.0	0.0	0.0	0.0	0.0	0.0	0.0	0.0	0.0	0.0	0.0	0.0	0.0	0.0	0.0	0.0	0.0	0.0	0.0	0.0	0.0	0.0	0.0	0.0	0.0	0.0	0.0	0.0	0.0	0.0	0.0	0.0	0.0	0.0	0.0	0.0	0.0	0.0	0.0	0.0	0.0	0.0	0.0	0.0	0.0	0.0
3R_5607	52.950209153326156	52.50813876150803	0.0	0.0	28.696463160915417	17.986582009820673	36.66047511975755	137.42115461254105	29.01269789077686	64.972191901866	189.0573600030249	161.26431220770843	0.0	0.0	0.0	0.0	0.0	0.0	0.0	112.43075287720517	152.5708182881554	159.89766549408378	82.93593199253576	36.95969545210947	72.4296526998153	72.84912945290304	0.0	0.0	0.0	0.0	0.0	50.34803076264679	0.0	22.870211549456833	143.3914467002043	87.52516348450179	44.81692287007574	41.28648693282689	83.71791249385195	483.7929366231253	0.0	63.959066197633504	362.84470246734395	0.0	0.0	39.88990386533168	84.91415179253774	156.79715674489103	73.22609778124924
3R_5608	35.47224195717588	30.150935583531155	0.0	0.0	28.836370077734617	41.31262606806048	52.627442615036564	59.181916531403104	58.308293160770404	59.692761357294	86.84758466011112	231.50077321258252	0.0	0.0	0.0	0.0	0.0	0.0	112.43075287720518	29.345168435397785	43.80418943267734	170.51461310234288	83.34027835652971	180.39374649160692	72.78277668372557	104.57756936630176	0.0	0.0	0.0	0.0	0.0	83.11788935491121	164.15509373255853	91.92685249023276	65.18381492736808	61.02783802781002	48.25223954727819	82.97555066131515	57.08554840283649	0.0	0.0	67.3314113275918	104.17534794566212	0.0	0.0	68.71608574851287	73.13840809866468	37.51466823527999	63.07123265015508
3R_5609	0.0	25.003875600718114	0.0	0.0	0.0	25.695117156886678	52.37210731393936	78.52637406430918	55.26228169671784	74.25393360213258	198.06009143174037	0.0	0.0	0.0	0.0	0.0	0.0	0.0	152.57081828815544	43.80418943267735	363.26385306703673	163.16088315722834	59.23995142323983	131.9989123289624	51.73546621415379	104.07018493271863	0.0	0.0	0.0	5989.817310572028	0.0	71.92575823235256	0.0	65.34346156987667	85.3520516072645	71.4491130485729	80.03021941084954	29.490347809162063	29.89925446208999	0.0	2073.3982998133943	45.68504728402394	0.0	0.0	0.0	0.0	24.261186226439357	74.6653127356624	69.73914074404689
3R_5610	11.325105266853456	44.922217180951186	0.0	0.0	36.82596967381397	115.41027197584692	54.88715201545622	35.270320554308356	31.026492901758953	100.0540291757549	64.69759535212475	0.0	0.0	0.0	0.0	0.0	0.0	0.0	159.89766549408378	170.51461310234288	163.16088315722834	29.313650194349503	79.8233243753825	189.72047060162734	116.1855809046674	70.11508222161976	0.0	0.0	0.0	0.0	0.0	80.76409293039589	0.0	14.674590945777387	122.6754911236615	120.34331541020222	43.13493181805111	39.73699408183701	80.57595694020861	0.0	931.2721177127956	41.0391102720893	116.40901471409946	0.0	0.0	51.190433531781586	54.484867372935845	67.07223008457808	62.64702473617772
3R_5611	41.11884373811409	20.387775489816306	0.0	0.0	66.85329879246228	0.0	42.70341057905824	64.02919731397517	112.65003576638635	105.95465140919687	88.08826444096985	0.0	0.0	0.0	0.0	0.0	0.0	0.0	82.93593199253576	83.34027835652972	59.23995142323983	79.8233243753825	96.60669001328341	64.57792941632314	168.73721288308622	84.85722771437057	0.0	0.0	0.0	0.0	0.0	117.29431342506727	0.0	53.28005328005328	55.675799817661755	72.82313445335315	52.20432773876954	24.045975905932142	97.51756839943197	0.0	0.0	149.0035388340473	0.0	0.0	0.0	46.465162744232515	0.0	0.0	0.0
3R_5612	27.48639652425354	18.17127884009093	0.0	0.0	52.13706088491489	9.336815343001918	44.404297321025304	42.80110398314206	60.241840870173306	60.70859067030379	32.71315729729129	83.71213072486334	0.0	0.0	0.0	0.0	0.0	0.0	36.95969545210947	180.39374649160692	131.9989123289624	189.72047060162734	64.57792941632314	19.185738089733615	75.19630936513636	37.8159046131622	0.0	0.0	0.0	0.0	296.79755438815187	58.80511918164183	0.0	47.487608702104296	136.46296674211413	116.83084645895441	63.977145037351015	42.86354177159304	65.1868172699435	0.0	0.0	77.46919216233115	0.0	0.0	0.0	31.060209180155425	96.97345836444563	67.82769594743083	63.352647443784036
3R_5613	53.864896067683034	35.6101260954565	0.0	0.0	58.38435883026937	18.297290720163065	111.88129643073802	27.959006504662863	0.0	105.75128355620416	128.21548407114932	164.05006808077823	0.0	1010.2030508132134	0.0	0.0	0.0	0.0	72.42965269981529	72.78277668372557	51.73546621415378	116.1855809046674	168.73721288308622	75.19630936513636	73.68083671958179	0.0	0.0	0.0	0.0	0.0	0.0	179.26218246585375	0.0	23.265282382364916	121.55704854623846	152.6350534031893	68.3866673353363	20.99984460114995	53.227559527041194	0.0	0.0	65.06392530661375	0.0	0.0	0.0	101.44745224868423	17.27619978888484	26.584290810874037	148.98207993881803
3R_5614	18.058951641739295	17.908181173487296	0.0	0.0	14.680623045642058	73.61303834135101	25.006501690439514	14.060465626379683	59.36961344444686	93.06827488645672	25.791608957941623	165.000165000165	0.0	0.0	0.0	0.0	0.0	0.0	72.84912945290304	104.57756936630176	104.07018493271863	70.11508222161974	84.85722771437057	37.8159046131622	0.0	74.53675407343361	0.0	0.0	0.0	0.0	0.0	77.27159161448687	0.0	70.2000702000702	61.130523448446176	76.75952009948034	22.927576371756892	190.0931879050041	74.9501581448337	0.0	0.0	43.62716227123007	0.0	0.0	0.0	20.406997151183198	17.376255000017377	26.73825388506829	49.94830350587142
3R_5615	0.0	0.0	0.0	0.0	0.0	0.0	0.0	0.0	0.0	0.0	0.0	0.0	0.0	0.0	0.0	0.0	0.0	0.0	0.0	0.0	0.0	0.0	0.0	0.0	0.0	0.0	0.0	0.0	0.0	0.0	0.0	0.0	0.0	0.0	1055.5203715431708	0.0	0.0	0.0	924.385283786282	0.0	0.0	0.0	0.0	0.0	0.0	0.0	0.0	0.0	0.0
3R_5616	0.0	0.0	0.0	0.0	0.0	0.0	0.0	0.0	0.0	0.0	0.0	0.0	0.0	0.0	0.0	0.0	0.0	0.0	0.0	0.0	0.0	0.0	0.0	0.0	0.0	0.0	0.0	0.0	0.0	0.0	0.0	667.11140760507	0.0	0.0	0.0	0.0	0.0	0.0	0.0	0.0	0.0	0.0	0.0	0.0	0.0	0.0	0.0	0.0	0.0
3R_5617	0.0	0.0	0.0	0.0	0.0	0.0	0.0	0.0	0.0	0.0	0.0	0.0	0.0	0.0	0.0	0.0	0.0	0.0	0.0	0.0	0.0	0.0	0.0	0.0	0.0	0.0	0.0	0.0	0.0	0.0	0.0	0.0	0.0	0.0	0.0	0.0	0.0	0.0	0.0	0.0	0.0	0.0	0.0	0.0	0.0	0.0	0.0	0.0	0.0
3R_5618	0.0	0.0	0.0	0.0	0.0	0.0	0.0	0.0	0.0	0.0	0.0	0.0	0.0	0.0	0.0	0.0	0.0	0.0	0.0	0.0	5989.817310572027	0.0	0.0	0.0	0.0	0.0	0.0	0.0	0.0	0.0	0.0	0.0	0.0	0.0	0.0	0.0	0.0	0.0	0.0	0.0	0.0	0.0	0.0	0.0	0.0	0.0	0.0	0.0	0.0
3R_5619	0.0	0.0	0.0	0.0	0.0	0.0	196.2631496310253	220.70670286256595	155.32050385971453	0.0	0.0	0.0	0.0	0.0	0.0	0.0	0.0	0.0	0.0	0.0	0.0	0.0	0.0	296.79755438815187	0.0	0.0	0.0	0.0	0.0	0.0	0.0	404.3099440030728	0.0	0.0	0.0	0.0	0.0	0.0	168.07005159750582	0.0	0.0	0.0	0.0	0.0	0.0	640.6560317765392	0.0	0.0	0.0
3R_5620	6.240518312488962	30.942087551255565	0.0	0.0	50.7309055212981	31.797493212825074	25.924018430248836	34.01150657855419	47.87062894141969	59.727605364090294	57.93218636516974	114.03613805214873	0.0	0.0	0.0	175.55563358028158	0.0	0.0	50.34803076264679	83.11788935491121	71.92575823235256	80.76409293039589	117.29431342506724	58.80511918164182	179.26218246585375	77.27159161448688	0.0	667.11140760507	0.0	0.0	404.3099440030727	4.450376301568179	0.0	113.20678432086038	194.34531190521358	128.20563830713738	99.03672915752229	160.57386178677834	136.9002888596095	0.0	0.0	90.45578408204341	0.0	0.0	0.0	35.25958813980285	84.0644438026191	64.67839131905112	51.780963074132224
3R_5621	0.0	281.10417720807334	0.0	0.0	0.0	0.0	196.2631496310253	0.0	0.0	0.0	0.0	0.0	0.0	0.0	0.0	0.0	0.0	0.0	0.0	164.15509373255853	0.0	0.0	0.0	0.0	0.0	0.0	0.0	0.0	0.0	0.0	0.0	0.0	0.0	0.0	0.0	0.0	0.0	0.0	168.07005159750582	0.0	0.0	171.2035610340695	0.0	0.0	0.0	0.0	0.0	0.0	784.0370065467091
3R_5622	56.69416333588457	33.732501264968796	0.0	0.0	18.43530360640627	23.11003264292111	31.402103940964043	17.656536229005276	55.91538138949723	58.43559562567828	64.7760166798243	103.6001036001036	0.0	0.0	0.0	0.0	0.0	0.0	22.870211549456833	91.92685249023279	65.34346156987667	14.674590945777387	53.28005328005328	47.48760870210429	23.265282382364916	70.2000702000702	0.0	0.0	0.0	0.0	0.0	113.20678432086038	0.0	0.0	69.08860613737119	184.7500853465068	194.34247462751026	185.6640806312579	121.01043715020423	0.0	0.0	82.17770929635337	0.0	0.0	0.0	115.31808571977706	10.910181927283638	67.15352975740787	47.04222039280254
3R_5623	53.31908331462228	29.374407371331284	0.0	0.0	52.976687849315034	18.111884354410936	41.017631018517	36.900930687598105	45.44526458719956	87.23308855728685	59.2275959984144	54.129249822726706	0.0	0.0	0.0	0.0	0.0	0.0	143.3914467002043	65.18381492736808	85.3520516072645	122.6754911236615	55.67579981766176	136.46296674211416	121.55704854623849	61.13052344844619	1055.5203715431708	0.0	0.0	0.0	0.0	194.34531190521355	0.0	69.08860613737117	68.18434319024915	176.2698035976667	188.0380709399948	103.93526634451355	175.62734967440446	162.38774946818012	0.0	82.29480862878958	60.895406050567544	0.0	0.0	80.33558853182696	34.20228026602533	78.94473692982164	32.7716544851696
3R_5624	18.59748896703967	55.32666708469037	0.0	0.0	25.197358308954886	12.634709695434005	60.08851897252067	24.132939676821323	33.96671058562345	36.511874574408466	53.121484851744576	56.640215685941335	0.0	348.7844860660598	0.0	0.0	602.4459304777396	0.0	87.52516348450179	61.02783802781002	71.4491130485729	120.34331541020222	72.82313445335313	116.8308464589544	152.6350534031893	76.75952009948034	0.0	0.0	0.0	0.0	0.0	128.20563830713738	0.0	184.75008534650684	176.2698035976667	52.69904759646231	169.2143260783675	145.0088672922349	106.58915797138044	0.0	0.0	71.13627088691953	191.16072794005197	0.0	0.0	105.07777857169877	71.57773431418688	27.535617321004715	77.15672330827454
3R_5625	22.21980273259134	38.56001480704568	0.0	0.0	22.57886798587466	22.64344053492864	26.922082876939925	25.95007551471975	48.6990653431884	61.34547810211814	19.833808551386223	0.0	0.0	0.0	0.0	0.0	0.0	0.0	44.81692287007574	48.252239547278194	80.03021941084954	43.13493181805111	52.20432773876954	63.97714503735102	68.3866673353363	22.927576371756896	0.0	0.0	0.0	0.0	0.0	99.03672915752227	0.0	194.34247462751026	188.03807093999478	169.21432607836746	17.63136068968241	175.41853563205248	214.07972724266628	0.0	456.7878677142335	110.71299166633116	228.39393385711676	0.0	0.0	69.04932884052367	101.55409840271437	41.123561497818805	38.410364038066206
3R_5626	51.17361570252163	0.0	0.0	0.0	33.280362090339544	31.289568266537056	14.172174918651715	23.905868253166332	33.64711133941299	37.67534103718707	58.46850520881296	0.0	0.0	0.0	0.0	0.0	0.0	0.0	41.28648693282688	82.97555066131513	29.49034780916206	39.73699408183701	24.045975905932142	42.86354177159304	20.99984460114995	190.0931879050041	0.0	0.0	0.0	0.0	0.0	160.57386178677834	0.0	185.66408063125786	103.93526634451352	145.00886729223492	175.41853563205248	11.970370937854623	66.74992202395472	0.0	0.0	92.71965285761968	0.0	0.0	0.0	104.08908174925172	68.93468340269474	60.61450990138019	141.53840927812578
3R_5627	20.75327110464993	51.450015795154854	0.0	0.0	46.39500283642176	42.29789668421501	21.553024751493624	32.31645566040899	19.89963194209321	34.37796509948983	74.09902074439135	0.0	0.0	0.0	0.0	0.0	0.0	0.0	83.71791249385197	57.08554840283649	29.899254462089992	80.57595694020861	97.51756839943197	65.1868172699435	53.2275595270412	74.9501581448337	924.3852837862821	0.0	0.0	0.0	168.07005159750588	136.9002888596095	168.07005159750588	121.0104371502042	175.62734967440446	106.58915797138044	214.0797272426663	66.74992202395472	49.21851760592518	284.4262411650099	0.0	103.40581140660106	53.329920218439355	0.0	0.0	152.43562819308667	99.84359500841931	53.77310515100256	78.92552228964375
3R_5628	0.0	0.0	0.0	0.0	0.0	0.0	166.06881891855986	373.50365099818845	0.0	0.0	0.0	0.0	0.0	0.0	0.0	0.0	0.0	0.0	483.7929366231253	0.0	0.0	0.0	0.0	0.0	0.0	0.0	0.0	0.0	0.0	0.0	0.0	0.0	0.0	0.0	162.38774946818012	0.0	0.0	0.0	284.42624116500986	0.0	0.0	0.0	0.0	0.0	0.0	0.0	0.0	0.0	0.0
3R_5629	0.0	0.0	0.0	0.0	0.0	0.0	0.0	0.0	0.0	0.0	0.0	0.0	0.0	0.0	0.0	0.0	0.0	0.0	0.0	0.0	2073.3982998133943	931.2721177127956	0.0	0.0	0.0	0.0	0.0	0.0	0.0	0.0	0.0	0.0	0.0	0.0	0.0	0.0	456.7878677142335	0.0	0.0	0.0	0.0	0.0	0.0	0.0	0.0	0.0	692.3769300006924	1065.416577881952	0.0
3R_5630	42.2803929962529	41.92740270222111	0.0	0.0	38.66726815750467	32.314876153237144	18.295717338485407	24.68922438801585	17.374836024985015	23.34594014100948	49.062343142027935	48.28818388140422	0.0	0.0	0.0	0.0	513.6106831022086	0.0	63.95906619763352	67.3314113275918	45.68504728402394	41.0391102720893	149.0035388340473	77.46919216233115	65.06392530661374	43.62716227123007	0.0	0.0	0.0	0.0	0.0	90.4557840820434	171.2035610340695	82.17770929635337	82.29480862878958	71.13627088691953	110.71299166633118	92.7196528576197	103.40581140660106	0.0	0.0	6.383861597880558	0.0	0.0	0.0	101.52769317136682	91.5345771865322	117.37640264801165	73.08819552554067
3R_5631	0.0	0.0	0.0	0.0	73.12079555425564	0.0	62.27580709445995	0.0	49.284390647794034	66.22165713074804	0.0	0.0	0.0	0.0	0.0	0.0	0.0	0.0	362.844702467344	104.17534794566215	0.0	116.40901471409946	0.0	0.0	0.0	0.0	0.0	0.0	0.0	0.0	0.0	0.0	0.0	0.0	60.89540605056755	191.160727940052	228.39393385711676	0.0	53.329920218439355	0.0	0.0	0.0	924.5562130177516	0.0	0.0	101.64254350300862	86.54711625008655	0.0	373.17145984675096
3R_5632	0.0	0.0	0.0	0.0	0.0	0.0	0.0	0.0	0.0	0.0	0.0	0.0	0.0	0.0	0.0	0.0	0.0	0.0	0.0	0.0	0.0	0.0	0.0	0.0	0.0	0.0	0.0	0.0	0.0	0.0	0.0	0.0	0.0	0.0	0.0	0.0	0.0	0.0	0.0	0.0	0.0	0.0	0.0	0.0	0.0	1321.353065539112	0.0	0.0	0.0
3R_5633	0.0	0.0	0.0	0.0	0.0	0.0	0.0	0.0	0.0	0.0	0.0	0.0	0.0	0.0	0.0	0.0	0.0	0.0	0.0	0.0	0.0	0.0	0.0	0.0	0.0	0.0	0.0	0.0	0.0	0.0	0.0	0.0	0.0	0.0	0.0	0.0	0.0	0.0	0.0	0.0	0.0	0.0	0.0	0.0	0.0	0.0	0.0	0.0	0.0
3R_5634	29.6655505827303	9.80595967004907	0.0	0.0	24.115949485124478	20.154098235105618	6.846388940617161	15.398142060179019	32.508942668312336	58.24145743423084	49.42937319317987	0.0	0.0	0.0	0.0	0.0	0.0	0.0	39.88990386533169	68.71608574851287	0.0	51.190433531781586	46.465162744232515	31.060209180155425	101.44745224868423	20.4069971511832	0.0	0.0	0.0	0.0	640.6560317765392	35.25958813980286	0.0	115.31808571977706	80.33558853182696	105.07777857169877	69.04932884052367	104.08908174925172	152.43562819308667	0.0	0.0	101.52769317136679	101.64254350300862	1321.353065539112	0.0	22.348466224762994	66.6028547886501	175.6923743653113	95.7254484737261
3R_5635	0.0	41.74814512991188	0.0	0.0	13.689581885945248	17.16091532890181	52.46638653502656	13.111289278964312	32.294362188653515	12.397934008276861	30.06312655313628	153.86154000015384	0.0	0.0	0.0	0.0	0.0	0.0	84.91415179253775	73.13840809866468	24.261186226439357	54.484867372935845	0.0	96.97345836444565	17.27619978888484	17.376255000017377	0.0	0.0	0.0	0.0	0.0	84.06444380261908	0.0	10.910181927283638	34.20228026602533	71.57773431418688	101.55409840271437	68.93468340269474	99.84359500841931	0.0	692.3769300006924	91.53457718653222	86.54711625008655	0.0	0.0	66.6028547886501	16.203240486064807	62.33310311640582	349.3234187584347
3R_5636	0.0	0.0	0.0	0.0	10.532635370696102	39.610339883123096	17.94095273635411	40.350809941632555	35.49568301503171	28.61656097616813	37.00845828314061	0.0	0.0	0.0	0.0	0.0	0.0	0.0	156.79715674489103	37.51466823527999	74.6653127356624	67.07223008457808	0.0	67.82769594743081	26.584290810874037	26.73825388506829	0.0	0.0	0.0	0.0	0.0	64.6783913190511	0.0	67.15352975740787	78.94473692982164	27.535617321004718	41.123561497818805	60.614509901380195	53.77310515100256	0.0	1065.4165778819518	117.37640264801165	0.0	0.0	0.0	175.6923743653113	62.33310311640582	19.183400986794148	89.588716122027
3R_5637	12.101600194593733	0.0	0.0	0.0	0.0	49.32930641761945	8.37863381348491	9.422149022593372	13.26151779397304	26.728534314092354	43.20845226459819	0.0	0.0	0.0	1617.0763260025874	0.0	0.0	0.0	73.22609778124924	63.071232650155096	69.73914074404689	62.64702473617772	0.0	63.35264744378403	148.98207993881803	49.94830350587143	0.0	0.0	0.0	0.0	0.0	51.78096307413222	784.0370065467091	47.04222039280254	32.7716544851696	77.15672330827455	38.41036403806621	141.5384092781258	78.92552228964377	0.0	0.0	73.08819552554067	373.17145984675096	0.0	0.0	95.7254484737261	349.3234187584347	89.58871612202701	0.0
3R_5638	33.17211684546438	24.67137725496388	0.0	0.0	20.2249008979856	16.902284512774745	11.483482159262117	6.45684503055379	9.08790182157904	24.42217142410566	35.532057021845105	0.0	0.0	0.0	0.0	0.0	0.0	0.0	33.45376689415228	33.616867599486724	0.0	64.39647622482097	38.968124074507045	34.731628704996496	68.06332611862076	17.114378816506477	0.0	0.0	0.0	0.0	0.0	59.14108223449203	268.64388566516226	75.22028798624544	61.759170675398295	17.624747966104085	57.9083910311484	48.496981547868465	93.42191697840084	0.0	0.0	105.1809111672076	0.0	1108.1560283687943	0.0	149.94077339450916	167.5699484842101	110.5086344079684	160.5607699577037
3R_5639	0.0	0.0	0.0	0.0	0.0	0.0	62.27580709445995	70.03193456216034	0.0	66.22165713074804	0.0	0.0	0.0	0.0	0.0	0.0	0.0	0.0	0.0	156.26302191849322	0.0	0.0	0.0	0.0	0.0	0.0	0.0	0.0	0.0	0.0	0.0	0.0	0.0	0.0	60.89540605056755	0.0	0.0	0.0	53.329920218439355	0.0	0.0	108.6484137331595	0.0	0.0	0.0	203.28508700601725	86.54711625008655	0.0	124.39048661558365
3R_5640	43.05178083691431	6.0989071978082965	0.0	0.0	44.997412648772695	6.267513783829689	8.516349688131275	23.94254173065311	20.219237188838576	13.583929667845752	43.91865036230691	0.0	0.0	0.0	0.0	0.0	0.0	0.0	49.619788371602596	39.17705392828319	53.164058969574214	31.83836299872806	14.449718591730427	51.51515736914668	25.238472012427426	38.076961153884234	0.0	0.0	0.0	0.0	0.0	21.930026548490144	0.0	23.907716215408524	49.96546137482465	34.85551734519467	74.1792263809439	79.12564721182798	69.28331515557933	0.0	0.0	66.86056229732891	0.0	0.0	0.0	138.99835008958445	112.43727923088167	163.91024275106952	136.08531869055304
3R_5641	0.0	0.0	0.0	0.0	0.0	0.0	0.0	0.0	0.0	0.0	0.0	0.0	0.0	0.0	0.0	0.0	0.0	0.0	0.0	0.0	0.0	0.0	0.0	0.0	0.0	0.0	0.0	0.0	0.0	0.0	0.0	0.0	0.0	0.0	0.0	0.0	0.0	0.0	205.41895195250714	0.0	0.0	0.0	0.0	0.0	0.0	391.51201941899615	0.0	0.0	958.2674524459776
3R_5642	0.0	0.0	0.0	0.0	0.0	0.0	0.0	0.0	0.0	0.0	0.0	0.0	0.0	0.0	0.0	0.0	0.0	0.0	0.0	0.0	0.0	0.0	0.0	0.0	0.0	0.0	0.0	0.0	0.0	0.0	0.0	0.0	0.0	0.0	0.0	0.0	0.0	0.0	0.0	0.0	0.0	0.0	0.0	0.0	0.0	0.0	0.0	0.0	0.0
3R_5643	0.0	0.0	0.0	0.0	0.0	0.0	29.04342573015172	0.0	22.984648553231295	61.767285574868126	29.955276771779733	0.0	0.0	0.0	0.0	0.0	4076.640847941296	0.0	0.0	72.87602815929729	0.0	54.28940596531993	0.0	0.0	172.14222390539064	0.0	0.0	0.0	0.0	0.0	0.0	59.83061951614978	0.0	163.06563391765187	113.59860500913048	29.717063835224824	53.2577782985205	0.0	0.0	0.0	0.0	50.67011223429859	0.0	0.0	0.0	0.0	0.0	62.10948660298374	0.0
3R_5644	15.385751563192358	0.0	0.0	0.0	25.01500900540324	0.0	10.652440687210254	11.979146701422163	8.43022471607003	22.654777439466432	54.93443026403684	0.0	0.0	0.0	0.0	0.0	0.0	0.0	0.0	35.638934823515996	44.33252943679955	79.64827322543647	36.148062463851936	32.218155575029634	94.70653601373876	63.50335297703719	0.0	0.0	0.0	0.0	0.0	32.9166812963028	0.0	59.80861244019138	10.416319456018131	32.698545568693106	58.60107513439179	53.98479788091673	100.344455147853	0.0	0.0	83.63068688670829	0.0	0.0	0.0	34.772449093134526	103.62878393102469	0.0	63.831960236944234
3R_5645	0.0	0.0	0.0	0.0	0.0	26.74022009875163	9.083708187691212	0.0	0.0	0.0	28.10670429217481	0.0	0.0	0.0	0.0	0.0	0.0	0.0	26.462727248670248	30.390564337584465	0.0	67.91886412491637	0.0	13.736773204500716	0.0	0.0	0.0	0.0	0.0	0.0	0.0	18.712802457365218	0.0	51.00089251561902	17.76471873564944	27.883191733191314	49.97118328430605	30.689814971105537	38.89419146365843	0.0	0.0	87.16254229364267	404.5743877440932	0.0	0.0	103.78088593294568	126.23983295945303	19.425547703317495	54.431741688726646
3R_5646	0.0	0.0	0.0	0.0	0.0	0.0	0.0	0.0	0.0	0.0	0.0	0.0	0.0	0.0	0.0	0.0	0.0	0.0	0.0	386.93700665531645	0.0	0.0	0.0	0.0	0.0	0.0	0.0	0.0	0.0	0.0	0.0	0.0	0.0	0.0	0.0	0.0	0.0	0.0	0.0	0.0	0.0	0.0	0.0	0.0	0.0	0.0	0.0	0.0	0.0
3R_5647	0.0	0.0	0.0	0.0	0.0	0.0	0.0	0.0	0.0	0.0	0.0	0.0	0.0	0.0	0.0	0.0	0.0	0.0	0.0	0.0	0.0	0.0	0.0	0.0	0.0	0.0	0.0	0.0	0.0	0.0	0.0	0.0	0.0	0.0	0.0	0.0	0.0	0.0	0.0	0.0	0.0	0.0	0.0	0.0	0.0	0.0	0.0	0.0	0.0
3R_5648	15.526202407337683	7.698288670428564	0.0	0.0	12.621680892352838	7.9111107595061885	21.499365768709826	12.088499907825188	12.760771686399782	5.715396134106054	22.174362556371385	70.92953151044438	0.0	0.0	0.0	0.0	0.0	0.0	46.974085962577306	31.4687358109718	0.0	40.187676449016905	36.47804477679996	32.51226321928302	63.714051337596864	16.02076290872971	0.0	0.0	0.0	922.0839096357769	251.4774299006664	27.68097126991992	0.0	30.177291588079967	68.32414023266998	43.99605135439094	34.49601324646909	81.71640774671545	32.219238107073735	0.0	0.0	46.88562252385306	79.79572294924992	0.0	0.0	43.86234242453484	89.63551956855436	57.47060378616338	53.67888219095725
3R_5649	16.024902698793923	27.809449650991407	0.0	0.0	16.283860251911317	16.330429918980656	13.868702222320845	3.119195372361746	13.170646579967226	8.848461252588175	22.886601182379035	0.0	0.0	0.0	0.0	0.0	0.0	0.0	16.160963193406324	57.999123053259424	11.543545138147376	25.92406323397504	94.12429112643247	25.167415746832578	24.660202953470304	24.80302266169504	0.0	0.0	356.887937187723	0.0	0.0	37.1411062049932	0.0	51.91097268185063	43.39612662447297	45.409200755495576	48.31974446484612	28.11371058809197	35.629411366494814	109.81167298083787	0.0	33.87410929239405	0.0	0.0	0.0	63.37967594877111	65.5311783855045	35.589932794343575	110.80608657833575
3R_5650	0.0	10.786555637053976	0.0	0.0	4.421257405606155	5.542377014654044	22.59308350403663	4.23448906654923	23.839891290095718	40.0410019860337	27.18615525624893	0.0	0.0	0.0	0.0	0.0	0.0	0.0	54.848617814831066	31.494872634735064	0.0	28.15473844247987	12.77791975466394	22.777486732113978	33.4776592420658	44.89539373260304	0.0	0.0	0.0	0.0	0.0	27.1498828676482	0.0	35.236081747709655	33.13843026937862	38.52851880962289	20.714798652157103	31.804997201160244	35.47059809877594	0.0	0.0	29.562475364603863	111.80679785330948	0.0	0.0	73.74993854171788	68.03005881983547	88.5782387425111	90.25542284665603
3R_5651	21.856394743974192	0.0	0.0	0.0	17.76766994776305	22.273103890665787	30.264878214130064	0.0	11.975646325632193	16.091243788779895	0.0	0.0	0.0	0.0	0.0	0.0	0.0	0.0	0.0	12.656817974706614	0.0	56.57260528161843	0.0	0.0	0.0	0.0	0.0	0.0	0.0	0.0	0.0	46.76014539287874	0.0	0.0	29.594029108687028	61.93369378743117	0.0	0.0	90.71070541828001	599.089384136113	0.0	52.801098262843865	0.0	0.0	0.0	74.09456442275395	42.06028079443458	97.08235172288812	30.22572571967453
3R_5652	0.0	0.0	0.0	0.0	0.0	0.0	46.93249230307126	26.38884490748071	0.0	0.0	24.202995362706087	0.0	0.0	0.0	0.0	0.0	0.0	0.0	0.0	19.6272394680233	0.0	0.0	0.0	35.48666411162685	69.5429636429386	0.0	0.0	0.0	0.0	0.0	0.0	0.0	0.0	43.917435221783045	45.89219006709438	48.021052429385044	21.515370580742882	39.641011004344655	40.19066451244705	0.0	0.0	0.0	0.0	0.0	0.0	0.0	0.0	50.182664900236865	0.0
3R_5653	0.0	0.0	0.0	0.0	0.0	0.0	0.0	0.0	0.0	0.0	0.0	0.0	0.0	0.0	0.0	0.0	0.0	0.0	0.0	285.11147858812797	0.0	0.0	0.0	0.0	0.0	0.0	0.0	0.0	0.0	0.0	0.0	0.0	0.0	0.0	0.0	0.0	0.0	0.0	0.0	0.0	0.0	0.0	0.0	0.0	0.0	0.0	473.7315836846842	0.0	680.874242527405
3R_5654	37.56842148763435	18.627385236679554	0.0	0.0	7.635103150243559	0.0	32.513473583452985	14.625142960772441	15.438483817381263	6.914711186343168	20.120562409960485	0.0	0.0	0.0	0.0	0.0	0.0	0.0	37.887398651208606	0.0	0.0	0.0	0.0	68.8355773731557	19.270941732380575	0.0	0.0	0.0	0.0	0.0	0.0	0.0	0.0	24.33978337592795	38.151338730476056	13.307038625010312	17.886271928569386	54.92429235541729	22.274344187621253	257.440016476161	0.0	45.37925714156059	0.0	0.0	0.0	42.45311053940922	81.33343454827411	13.906039671149971	38.96569460247199
3R_5655	0.0	0.0	0.0	0.0	22.649479486649547	14.196408734482437	9.645098939424921	10.846345784757522	15.26605101227276	30.768662732380324	54.713547223511306	0.0	0.0	0.0	0.0	0.0	0.0	0.0	28.09817502353222	32.26876004869356	20.07012501680873	9.01454767704121	65.45948467020693	51.05006333854287	42.875334248959916	28.74909799705034	0.0	0.0	0.0	0.0	0.0	0.0	0.0	81.22926961348406	9.43130637268656	24.672022469304302	48.63787422422591	16.293252475352382	24.778756676326253	0.0	0.0	29.44752241166795	143.19262271607766	0.0	0.0	39.355266285602745	60.31876456446836	30.939126237822872	48.163107252497014
3R_5656	52.11441198006102	0.0	0.0	0.0	10.591313005073237	13.277003433433089	36.08180466754225	0.0	0.0	28.77598471419692	18.607316769099945	0.0	0.0	0.0	0.0	0.0	0.0	0.0	26.27844641824775	15.089465440597301	37.54063774035393	0.0	0.0	13.64111322396798	0.0	107.54885406695992	0.0	0.0	0.0	0.0	0.0	18.582490462536768	0.0	16.88191103232886	8.820504497575243	27.68901908880976	8.270532423795315	45.71414639498242	38.623340548173346	0.0	0.0	39.343436727885056	0.0	0.0	0.0	44.16779049155806	25.072145097518106	38.58054460296761	36.03512704184038
3R_5657	0.0	14.471821915548237	0.0	0.0	11.863592414419012	22.307851322632505	10.104031104249351	11.362435560787326	19.990548468684004	26.86057855537362	10.421258533708082	0.0	0.0	0.0	0.0	0.0	0.0	0.0	0.0	25.353126801128383	42.050199528196764	9.443477012688255	34.28708576914505	45.839247869620955	14.971808085375239	30.117034797222004	0.0	0.0	0.0	0.0	0.0	10.407354252809204	0.0	18.909847302983028	24.700164700698224	20.676771404852218	18.528057036770782	42.67129109672046	25.957777079801996	0.0	0.0	30.848691574781636	0.0	0.0	0.0	16.49114590376427	35.10491454761701	32.411268749918975	30.272879737957958
3R_5658	0.0	35.08107235821985	0.0	0.0	24.65012232623204	0.0	17.4950943755371	7.8696069092000815	2.769085157952771	7.441439591137543	10.826623533398509	0.0	0.0	0.0	0.0	0.0	0.0	0.0	10.193368194652559	29.265900017149814	72.80977281894685	26.16215565697751	23.74718744248728	31.748198686577016	20.738906499676993	0.0	0.0	0.0	0.0	0.0	0.0	28.832475747382823	0.0	19.645400520603115	17.107299376712653	10.740527123590171	28.873139126183318	11.82163051020975	38.953026545289035	0.0	0.0	18.31350895988426	51.94697253044093	0.0	0.0	45.68697795489096	29.176337406836307	22.447999209830424	104.83476991913045
3R_5659	0.0	0.0	0.0	0.0	0.0	5.8412306772089195	3.9685563344508785	13.388458078060065	9.422015859137094	8.440015124507104	8.186307255032942	52.37137590078767	0.0	0.0	0.0	0.0	0.0	0.0	0.0	13.277250228368704	0.0	44.509329155390965	0.0	6.0014211365251295	23.521884761582175	35.48716784010902	0.0	0.0	0.0	0.0	0.0	16.350769794241913	0.0	22.281639928698752	54.32825441766321	20.303018490365	25.47040193749709	40.2239670485262	54.37560492860483	0.0	0.0	27.694693696687715	0.0	0.0	0.0	32.38610454752725	11.030514816187502	16.973548422138936	31.7073789412272
3R_5660	0.0	11.985061818948862	0.0	0.0	9.825016456902565	30.79098341474469	4.183904352599376	18.81995140688547	6.622192025026589	0.0	25.89157643452279	0.0	0.0	0.0	0.0	0.0	0.0	0.0	12.188581736629127	27.995442341986728	17.412259623755894	23.46228203539989	14.197688616293268	18.981238943428316	0.0	49.88377081400337	0.0	0.0	0.0	0.0	0.0	25.857031302522092	0.0	46.981442330279535	28.638149615512383	25.685679206415255	26.852516771314757	35.33888577906694	21.497332181076327	0.0	496.91910157026433	7.299376633235522	0.0	0.0	0.0	34.14349006561013	40.70174459306396	26.84189052803367	16.713967193825194
3R_5661	0.0	0.0	0.0	0.0	0.0	0.0	45.93392863704847	0.0	0.0	0.0	0.0	0.0	0.0	0.0	0.0	0.0	0.0	0.0	0.0	0.0	0.0	0.0	0.0	0.0	0.0	0.0	0.0	0.0	0.0	0.0	0.0	0.0	0.0	0.0	44.91576049119875	0.0	42.11519347719884	155.19034095317906	0.0	0.0	0.0	0.0	0.0	0.0	0.0	0.0	127.67234170225534	0.0	183.49802280880422
3R_5662	0.0	58.80467732403436	0.0	0.0	0.0	0.0	0.0	0.0	8.12294235716415	65.48702701994735	10.58641318558935	0.0	0.0	0.0	0.0	0.0	0.0	0.0	59.803247316329276	42.92486603149311	42.71660522594948	0.0	69.66092544539454	31.04380125137563	0.0	0.0	0.0	0.0	0.0	0.0	0.0	10.572288551585897	0.0	0.0	50.18321893232191	10.502226997234764	28.232530651117443	0.0	35.158869747814215	0.0	0.0	26.860780574283492	0.0	0.0	0.0	50.25748585251773	28.529001870076073	0.0	20.501760076102535
3R_5663	12.641266149217506	0.0	422.29729729729735	0.0	0.0	12.882281709736429	17.50455118330766	9.842325938465779	6.926454901852135	9.306827488645672	9.027063135279569	0.0	0.0	0.0	0.0	0.0	0.0	0.0	50.994390617032124	0.0	0.0	16.360185851711275	0.0	13.235566614606773	25.937645899258186	78.26359177710529	0.0	0.0	0.0	0.0	0.0	18.030038043380273	0.0	0.0	8.558273282782467	26.86583203481812	16.049303460229826	29.57005145188953	37.47507907241685	0.0	0.0	38.17376698732631	0.0	0.0	0.0	28.56979601165648	24.326757000024326	37.433555439095606	34.96381245411
3R_5664	9.27109707673038	0.0	0.0	0.0	3.7683660741539073	14.171786618243246	0.0	3.609177995274864	7.61978685932197	13.651243491769666	16.55110683871873	0.0	0.0	260.8105993427573	0.0	0.0	0.0	0.0	28.04944181610786	21.475195612188035	40.07063116586837	0.0	10.890992060466786	19.41391336929437	47.55663519685593	19.132823890009224	0.0	0.0	0.0	0.0	0.0	16.529023974357532	0.0	18.019641409135957	25.10653014572458	42.69066801700533	23.541099228087354	27.108322688798623	19.238940495056415	0.0	0.0	25.19695620769011	0.0	0.0	0.0	31.429607108958066	22.301536397445492	20.590310474428204	25.6424392626773
3R_5665	28.476520397019645	0.0	0.0	0.0	28.93669230457605	21.764585536997615	29.573899259469563	0.0	27.305202733328805	15.723863793602272	0.0	0.0	0.0	0.0	0.0	0.0	0.0	0.0	28.718302173975474	24.73569905559101	0.0	9.213498881481234	50.178132369913186	14.907639718126347	14.607197842809022	0.0	0.0	0.0	0.0	0.0	0.0	40.615610813094065	0.0	9.224666758913333	38.55782179153135	30.259841256872765	27.115261553812946	16.65284480547812	8.441874737774265	0.0	0.0	51.595593736294916	292.70577215782697	0.0	0.0	24.13430256692442	27.400000274	10.540651074935598	9.845213552527166
3R_5666	0.0	0.0	0.0	0.0	22.68325947096968	7.108790801793406	4.8297419372288095	27.156305721344804	11.466614378905097	51.357586439953735	9.962754243261564	0.0	0.0	0.0	0.0	0.0	0.0	0.0	28.140081324835027	32.31688646189071	40.20011617833575	0.0	81.94639067122289	7.30374294914915	28.62618637651164	0.0	0.0	0.0	0.0	0.0	0.0	4.974730854623937	0.0	54.23361128059115	37.78148980915152	24.708818923397228	22.1410972419278	24.476328942279924	28.951664369145302	0.0	0.0	12.63918906962929	0.0	0.0	0.0	15.76558467459045	26.84832241613423	41.313692803774416	19.293975552603573
3R_5667	53.30220484570344	0.0	0.0	0.0	10.832710452482317	0.0	9.226045495475548	0.0	0.0	19.621231742443864	38.06283031399932	0.0	0.0	0.0	0.0	0.0	0.0	0.0	80.63215610385421	7.7166924404194175	0.0	0.0	0.0	0.0	27.341678013463042	27.500027500027503	0.0	0.0	0.0	0.0	0.0	9.503011504345727	0.0	17.266683933350603	18.043083274242235	9.440035947656888	16.918069174601243	15.585354753844907	23.702186763750824	0.0	0.0	0.0	0.0	0.0	0.0	30.11630918607663	0.0	0.0	36.85644047869145
3R_5668	0.0	28.988868274582565	0.0	0.0	5.94106463878327	14.895138226882747	5.0599093264248705	11.380189366351058	24.026140440799587	10.761019283746558	15.656312625250502	0.0	0.0	0.0	0.0	0.0	0.0	0.0	14.740566037735851	38.089111592632726	21.057951482479787	18.916464891041162	0.0	15.303623898139081	14.995201535508638	0.0	0.0	0.0	0.0	0.0	0.0	15.63542361574383	0.0	37.87878787878788	39.58201393286891	67.30450629555997	23.196258907363422	8.547592997811817	43.33056017748198	0.0	0.0	35.31073446327684	0.0	0.0	0.0	0.0	28.12781278127813	43.282548476454295	60.64036222509702
3R_5669	15.310207774829713	0.0	0.0	0.0	0.0	7.801054390511421	5.300068688890208	5.960164643588115	8.388832450688346	28.179428566275764	21.865881244212375	0.0	0.0	0.0	0.0	0.0	0.0	0.0	0.0	22.164967648013224	22.05742872141909	9.907150188433997	0.0	24.044973718843725	0.0	47.39366441494101	0.0	0.0	0.0	0.0	0.0	21.83670728658167	0.0	9.91915885532907	25.912938744922364	0.0	14.578336203645751	35.81315560457979	27.232299686011586	0.0	0.0	18.49334701841013	0.0	0.0	0.0	43.25214617149304	22.097136063851885	56.671094568188934	21.172848785631256
3R_5670	0.0	0.0	0.0	0.0	0.0	14.509723691331745	19.715932839646374	16.628587201974145	3.9007432476184007	5.241287931200757	5.083734185773881	0.0	0.0	0.0	0.0	0.0	0.0	0.0	14.359151086987737	8.245233018530335	0.0	9.213498881481234	0.0	29.815279436252695	14.607197842809022	14.691795513713322	0.0	0.0	0.0	0.0	0.0	30.46170810982055	0.0	36.89866703565333	9.639455447882838	30.259841256872765	27.115261553812946	58.284956819173416	12.662812106661399	0.0	0.0	38.69669530222119	292.70577215782697	0.0	0.0	48.26860513384884	13.700000137	42.16260429974239	59.071281315163006
3R_5671	0.0	33.248881175148455	0.0	0.0	13.628248633768074	0.0	11.606960462049882	39.15764083045525	45.928105980023105	24.684775417913247	0.0	0.0	0.0	0.0	0.0	0.0	0.0	0.0	67.62696963549064	19.41619388234563	48.30497831106474	43.392607635363234	78.77427232265941	0.0	0.0	0.0	0.0	0.0	0.0	0.0	0.0	47.821606279933334	0.0	0.0	68.09808848665618	11.876174256729636	10.642011254991104	0.0	29.818880122138136	0.0	0.0	20.24988356316951	0.0	0.0	0.0	0.0	80.65322661298387	0.0	46.36777995706343
3R_5672	19.21836045284223	0.0	0.0	0.0	3.9057846623742094	0.0	13.305976246171205	11.222374721825387	15.795305477259104	28.298109261829673	10.292799260565301	0.0	0.0	0.0	0.0	0.0	0.0	0.0	38.76307042280819	11.129158897122613	55.37581488972599	12.436094021845243	22.576293762734444	10.060934047055994	19.716341002004167	9.915264152552288	0.0	0.0	0.0	0.0	0.0	34.26355457653159	0.0	24.90233615041011	13.011036937358039	27.22919459786394	24.39955739202891	28.096864502309	22.78915953864486	0.0	0.0	17.41053163058334	49.385642605981594	0.0	0.0	21.7171536195437	18.491833775057014	7.113721372606767	6.644381411412788
3R_5673	0.0	0.0	0.0	0.0	0.0	0.0	0.0	0.0	0.0	0.0	102.76964184779817	0.0	0.0	0.0	0.0	0.0	0.0	0.0	0.0	0.0	0.0	0.0	0.0	0.0	0.0	0.0	25641.02564102564	0.0	0.0	0.0	0.0	0.0	0.0	0.0	0.0	0.0	0.0	0.0	0.0	0.0	0.0	0.0	0.0	0.0	0.0	0.0	0.0	213.08331557639036	0.0
3R_5674	8.234627597201545	0.0	0.0	0.0	13.388314678948214	8.391627170074786	5.701306283295629	12.822748581804007	4.511951256488186	24.25018430140069	0.0	0.0	0.0	0.0	0.0	0.0	0.0	0.0	0.0	38.14871896601712	23.72726927603356	10.65716331889643	0.0	25.8652798278407	33.79200346030115	0.0	0.0	0.0	0.0	0.0	0.0	35.23475744392975	0.0	10.670081092616305	16.724794619522072	5.8335433408936055	20.90930380382055	0.0	19.529266558865118	0.0	0.0	14.920028646455002	0.0	0.0	0.0	27.915909835333352	39.616637720110035	48.769068705863994	34.16358435216734
3R_5675	7.699207366601608	15.269856539697809	0.0	0.0	6.258899372545337	7.845998736794203	5.330604064052538	0.0	4.218581586313234	11.33671167341201	21.99185751475516	0.0	0.0	0.0	0.0	0.0	0.0	0.0	15.529155990371923	8.917066820040215	22.184508557674175	29.892685259916895	72.35562791118346	8.061168143875728	0.0	79.44452388896835	0.0	0.0	0.0	0.0	0.0	21.962515476710124	0.0	29.928918817807705	5.212446279225534	21.816971967918143	0.0	18.00974327110967	27.389193593667617	0.0	0.0	27.89983957592244	0.0	0.0	0.0	17.40053419639983	0.0	11.39951894030072	0.0
3R_5676	0.0	0.0	0.0	0.0	11.790019748283079	22.169508058616177	10.041370446238503	5.64598542206564	3.9733152150159525	5.338800264804493	10.356630573809117	0.0	0.0	0.0	0.0	0.0	0.0	0.0	14.62629808395495	16.797265405192032	0.0	18.76982562831991	34.07445267910384	22.777486732113978	14.878959663140353	0.0	0.0	0.0	0.0	0.0	234.9072116513977	25.857031302522092	0.0	18.792576932111814	19.63758830777992	30.822815047698306	41.42959730431421	33.92533034790426	17.197865744861062	0.0	0.0	13.138877939823939	0.0	0.0	0.0	16.38887523149286	41.864651581437215	32.2102686336404	30.085140948885343
3R_5677	5.4260655164854725	5.380764412915556	0.0	0.0	4.410999267774121	0.0	3.7567772261159127	4.2246642659307865	0.0	7.989619885844311	0.0	0.0	0.0	0.0	0.0	0.0	0.0	0.0	0.0	12.568719473722577	0.0	7.022353555838946	25.496545218122943	34.086958102583566	22.26665657244902	11.197807021472913	0.0	0.0	0.0	0.0	175.7716374885748	34.82600155710922	0.0	21.092596498628982	7.3470095467042045	19.219562747259673	17.222280395258224	12.692481481669518	38.60541788434589	0.0	0.0	26.216786608465398	55.77369266464394	0.0	0.0	24.52627499840579	15.662819182150233	24.10165112377965	7.503834459408758
3R_5678	0.0	0.0	0.0	0.0	0.0	0.0	0.0	0.0	0.0	0.0	0.0	0.0	0.0	0.0	0.0	0.0	0.0	0.0	0.0	0.0	0.0	0.0	0.0	0.0	0.0	0.0	0.0	0.0	0.0	0.0	0.0	0.0	0.0	0.0	0.0	0.0	0.0	0.0	0.0	0.0	0.0	0.0	0.0	0.0	0.0	0.0	0.0	0.0	479.1337262229888
3R_5679	0.0	168.662506324844	0.0	0.0	0.0	0.0	0.0	0.0	0.0	0.0	0.0	0.0	0.0	0.0	0.0	0.0	0.0	0.0	0.0	0.0	0.0	0.0	0.0	0.0	0.0	0.0	0.0	0.0	0.0	0.0	0.0	0.0	0.0	0.0	0.0	0.0	0.0	0.0	0.0	0.0	0.0	0.0	0.0	0.0	0.0	0.0	0.0	0.0	0.0
3R_5680	4.824413073966453	9.568270085473358	0.0	0.0	11.765697892175224	4.916394257454852	13.360874549404505	18.78112737097647	7.9302371748900145	3.5518578347590495	13.780354244676392	0.0	0.0	0.0	0.0	0.0	0.0	0.0	9.730750143528564	13.968845005607095	41.70321490083671	24.974806663777912	11.3347199474069	15.153665747512653	9.898843716065526	9.95617292677633	0.0	0.0	0.0	0.0	0.0	17.202460227051834	156.28174472939816	18.75380936752778	6.532359184382697	37.59461453729061	15.312641259115617	5.642557523052669	25.743581910499863	0.0	0.0	14.568637220537116	0.0	0.0	0.0	21.806755078520673	13.926096064995876	0.0	20.01538515939252
3R_5681	6.385349454212256	0.0	0.0	0.0	0.0	6.507091102528981	0.0	14.914650910166573	13.994748470636393	14.103178856514258	4.559745201438144	0.0	0.0	0.0	0.0	0.0	0.0	0.0	0.0	11.09307459353126	0.0	24.791544430579542	0.0	6.685542180757004	13.101609532731096	0.0	0.0	0.0	0.0	0.0	0.0	18.21464594143536	0.0	16.547729858310063	12.968850981417797	13.570454406665808	24.3204461991196	14.936408241910069	26.50114806759307	0.0	0.0	19.2823123348952	0.0	0.0	0.0	7.215579880077063	43.007713740657344	37.81683416372798	8.830450926976587
3R_5682	7.313946012838901	7.252883383789225	0.0	0.0	0.0	14.906784152001496	5.063865471324343	11.389087090640619	0.0	37.69301516120764	20.89140491042027	66.8257118608956	0.0	0.0	0.0	0.0	0.0	0.0	0.0	8.470864883775498	21.074415869878127	28.39688240093748	0.0	7.657794601101651	0.0	30.18767678658218	0.0	0.0	0.0	0.0	0.0	5.215882780336748	0.0	18.95420190963584	59.41944233863042	5.1813176194332575	13.928637092146293	0.0	13.009331593552057	0.0	0.0	13.251878453770821	0.0	0.0	0.0	16.529827246775444	14.074902408145427	0.0	50.573145457469494
3R_5683	0.0	0.0	0.0	0.0	0.0	0.0	0.0	0.0	0.0	0.0	0.0	0.0	0.0	0.0	0.0	0.0	0.0	0.0	0.0	186.7971756267045	0.0	0.0	0.0	0.0	0.0	0.0	0.0	0.0	0.0	0.0	0.0	0.0	0.0	0.0	0.0	0.0	0.0	0.0	0.0	0.0	0.0	0.0	0.0	0.0	0.0	0.0	0.0	0.0	0.0
3R_5684	0.0	0.0	0.0	0.0	0.0	0.0	0.0	0.0	0.0	0.0	0.0	0.0	0.0	0.0	0.0	0.0	0.0	0.0	0.0	0.0	0.0	0.0	0.0	0.0	0.0	0.0	0.0	0.0	0.0	0.0	0.0	0.0	0.0	0.0	0.0	0.0	0.0	0.0	0.0	0.0	0.0	0.0	0.0	0.0	0.0	0.0	0.0	0.0	0.0
3R_5685	6.546212001694159	19.47467707739626	0.0	0.0	5.321597437118674	6.671020619457632	9.064638121516913	40.77436637908846	10.760482772646421	0.0	18.69846527671625	0.0	0.0	0.0	0.0	0.0	0.0	0.0	13.203586093983125	18.954227057993112	18.86226584854732	8.472034660788204	0.0	6.853967316171456	0.0	13.509460675310919	0.0	0.0	0.0	0.0	0.0	18.67351735773464	0.0	8.482303793710372	8.863712007360425	27.82465459169406	16.622091757270915	15.312692844225507	19.406269078788288	179.43334948233476	0.0	35.582545575310455	0.0	0.0	0.0	36.98678979815569	37.79244264524423	38.76953257513051	0.0
3R_5686	0.0	55.547532023152215	0.0	0.0	45.53630381821908	0.0	0.0	0.0	0.0	0.0	0.0	0.0	0.0	0.0	0.0	0.0	0.0	0.0	0.0	0.0	0.0	0.0	0.0	58.64861853179048	0.0	0.0	0.0	0.0	0.0	0.0	0.0	39.9467908745551	0.0	0.0	0.0	39.682067276976866	0.0	65.51448525268937	0.0	0.0	0.0	33.83064379715146	0.0	0.0	0.0	0.0	0.0	0.0	0.0
3R_5687	0.0	43.01284937186902	0.0	0.0	0.0	14.73398526306794	20.020661322484802	11.257065215555913	7.922065884653136	10.644594036472638	0.0	0.0	0.0	0.0	0.0	0.0	0.0	0.0	0.0	33.49068372905367	124.98073213712885	56.1354135870155	33.96912206804015	0.0	29.66593194041894	0.0	0.0	0.0	0.0	0.0	0.0	10.310840921253014	0.0	56.20345651257552	9.788442394527085	61.455071733432476	18.356235796862553	0.0	25.71705580858281	0.0	0.0	8.732175446869078	148.61490904767567	0.0	0.0	65.35285640997154	69.55873330764298	42.8142674264772	19.9947613725204
3R_5688	27.513343971826334	9.09454690967296	0.0	0.0	7.455453664355476	18.691938167068542	0.0	7.140510974965369	10.050150249746235	13.504024199211365	6.5490458040263535	0.0	0.0	0.0	0.0	0.0	0.0	0.0	0.0	15.932700274042444	0.0	0.0	0.0	9.602273818440207	37.63501561853148	37.852979029449614	0.0	0.0	0.0	0.0	0.0	13.08061583539353	0.0	35.650623885918	37.25366017211191	12.9939318338336	29.109030785710956	0.0	21.750241971441934	0.0	0.0	44.311509914700345	0.0	0.0	0.0	41.45421382083489	17.648823705900003	13.57883873771115	76.09770945894527
3R_5689	22.43294232714857	0.0	0.0	0.0	18.236361481157278	0.0	10.354410771900614	5.821999356086871	16.388734220209685	33.031426098790384	21.358998305697458	0.0	0.0	0.0	0.0	0.0	0.0	0.0	15.08227380359863	21.651151451536496	0.0	0.0	70.2734515684156	0.0	76.71406061331358	15.431670107929099	0.0	0.0	0.0	0.0	0.0	42.661001285695924	0.0	0.0	20.24979130058841	21.189145436467264	28.48077832271	8.74573863884822	17.73401024050421	0.0	614.8927012236365	22.58080541216744	0.0	0.0	0.0	25.349699099071692	21.584892302179856	33.2144256893654	10.341015673877457
3R_5690	0.0	0.0	0.0	0.0	20.0648093341493	0.0	17.0888758253927	9.608603158924375	6.761974442441397	9.085821031131657	8.812700158452348	0.0	0.0	0.0	0.0	0.0	0.0	0.0	0.0	14.293187580935173	35.55960144798697	0.0	0.0	12.92126556043405	0.0	0.0	0.0	0.0	0.0	0.0	0.0	44.004710264186684	0.0	15.991045014791716	8.355042518811379	8.74261904387221	23.50227815416241	14.433930128231035	21.95110172579562	0.0	0.0	14.90690636972109	0.0	0.0	0.0	41.83703637590856	0.0	0.0	34.13353722432902
3R_5691	0.0	0.0	0.0	0.0	0.0	0.0	0.0	0.0	0.0	0.0	0.0	0.0	0.0	0.0	0.0	0.0	0.0	0.0	0.0	0.0	0.0	0.0	0.0	0.0	0.0	0.0	0.0	0.0	0.0	0.0	0.0	0.0	0.0	0.0	633.3122229259026	0.0	0.0	0.0	0.0	0.0	0.0	0.0	0.0	0.0	0.0	0.0	0.0	0.0	0.0
3R_5692	0.0	30.348215423772363	0.0	0.0	0.0	0.0	14.12581011521011	0.0	0.0	0.0	14.569305823570078	0.0	0.0	0.0	0.0	0.0	0.0	0.0	0.0	23.629740864446813	0.0	13.20233100356199	0.0	0.0	0.0	0.0	0.0	0.0	0.0	0.0	0.0	21.824800685007745	0.0	0.0	13.812698428045858	14.453446532726579	25.902910710076494	47.724837675895856	12.096644935044042	0.0	0.0	6.161087801662262	0.0	0.0	0.0	34.582850134066184	39.262377709962934	15.10405181293934	56.43014441884711
3R_5693	0.0	0.0	0.0	0.0	9.601720628336597	0.0	8.177631234626054	18.392225238547162	12.943375321642877	26.08731947574923	0.0	0.0	0.0	0.0	0.0	0.0	0.0	0.0	47.6462740613684	34.19897786094969	0.0	0.0	0.0	37.09969429851898	0.0	24.375024375024378	0.0	0.0	0.0	0.0	0.0	8.42312383339735	0.0	0.0	7.9963664510846275	16.734609179937213	22.49334197077665	41.44287514090578	42.017512899376456	0.0	0.0	21.40044512925869	0.0	0.0	0.0	40.0410019860337	22.72954568184091	17.48789837432497	0.0
3R_5694	0.0	8.743108244925937	0.0	0.0	0.0	8.984814764566407	30.521601969009584	0.0	14.492676608964882	6.491095515172287	0.0	0.0	0.0	0.0	0.0	0.0	0.0	0.0	0.0	5.105672095357616	0.0	22.820994402010072	41.428882145187515	9.231215169471263	36.18069362007739	0.0	0.0	0.0	0.0	0.0	0.0	12.575144346938172	0.0	0.0	11.938024937340291	24.983620114062717	16.79050597630076	0.0	26.137189927981588	0.0	0.0	42.59918955041881	90.6256796925977	0.0	0.0	0.0	25.45023588126956	13.054114526357564	36.578540833234776
3R_5695	7.782476664243722	0.0	0.0	0.0	0.0	0.0	5.388256187873406	18.178006308980056	8.528413689468518	5.729660849914972	5.557426555829351	0.0	0.0	0.0	0.0	0.0	0.0	0.0	0.0	22.533769106382824	22.424440846567492	10.071994617526077	73.13817629957397	0.0	0.0	16.060748173892932	0.0	0.0	0.0	0.0	0.0	11.100023421049418	0.0	10.08420309585035	31.6129229413928	16.539696926593518	14.82090419372305	0.0	4.614236025555485	213.31968087375742	0.0	14.100792464536507	0.0	0.0	0.0	17.588726329971543	0.0	69.13684947986043	0.0
3R_5696	0.0	0.0	0.0	0.0	16.91782589019485	0.0	14.408640573579163	32.406323445893996	5.701420052692524	30.6431694843061	14.86101606252921	0.0	0.0	0.0	0.0	0.0	0.0	0.0	0.0	0.0	29.982400331005703	0.0	0.0	0.0	0.0	42.94776263630546	0.0	0.0	0.0	0.0	0.0	22.26178223376207	0.0	40.44898371928406	28.178519373788763	14.74283700835403	13.210772592402748	0.0	18.508270420637462	0.0	0.0	18.85333986915782	0.0	0.0	0.0	23.516850999583752	10.012124682991102	92.43881320889015	14.390000676330033
3R_5697	12.69272313489953	0.0	0.0	0.0	0.0	32.33679940707245	8.787902222284712	4.941194840206699	10.43197413983157	0.0	0.0	0.0	0.0	0.0	0.0	0.0	0.0	0.0	0.0	7.350228077577246	54.859249452321826	16.426780909452297	0.0	13.289442733797843	26.04322654742341	39.29108406720347	0.0	0.0	0.0	0.0	205.58365198799387	0.0	0.0	24.670038238559265	30.075885756318296	13.487595458456855	16.114633053690735	14.84520900569759	22.576574095187347	0.0	521.8661935079845	15.331662182155478	130.46654837699612	0.0	0.0	14.343045487534457	12.212890217108548	37.585930834370075	8.776533655373608
3R_5698	0.0	0.0	0.0	0.0	0.0	0.0	0.0	0.0	0.0	0.0	0.0	0.0	0.0	0.0	0.0	0.0	0.0	0.0	0.0	0.0	0.0	0.0	0.0	0.0	0.0	0.0	0.0	0.0	0.0	0.0	0.0	0.0	0.0	0.0	0.0	0.0	0.0	0.0	0.0	0.0	0.0	245.63989191844755	0.0	0.0	0.0	0.0	0.0	0.0	0.0
3R_5699	0.0	0.0	0.0	0.0	0.0	0.0	0.0	0.0	0.0	0.0	0.0	0.0	0.0	0.0	0.0	0.0	0.0	0.0	0.0	0.0	0.0	0.0	0.0	0.0	0.0	0.0	0.0	0.0	0.0	0.0	0.0	0.0	0.0	0.0	0.0	0.0	0.0	0.0	0.0	0.0	0.0	0.0	0.0	0.0	0.0	0.0	0.0	0.0	0.0
3R_5700	0.0	0.0	0.0	0.0	0.0	0.0	0.0	0.0	0.0	0.0	0.0	0.0	0.0	0.0	0.0	0.0	0.0	0.0	0.0	0.0	0.0	0.0	0.0	0.0	0.0	0.0	0.0	0.0	0.0	0.0	0.0	0.0	0.0	0.0	0.0	0.0	0.0	0.0	0.0	0.0	0.0	0.0	0.0	0.0	0.0	0.0	0.0	0.0	0.0
3R_5701	24.813095359206773	0.0	0.0	0.0	20.171253946001553	25.2861763002784	0.0	19.319154361975265	0.0	18.26804334641325	0.0	0.0	0.0	0.0	0.0	0.0	0.0	0.0	50.04754516790951	0.0	0.0	96.33849493580645	0.0	0.0	0.0	0.0	0.0	0.0	0.0	0.0	0.0	17.69526280119549	0.0	0.0	0.0	35.15599594299807	31.502611566498864	29.021005403711204	14.711702129224648	0.0	0.0	0.0	0.0	0.0	0.0	0.0	0.0	0.0	0.0
3R_5702	15.74837870441238	10.411265822521235	0.0	0.0	4.267431390371822	21.3981783730751	0.0	8.174322328243184	8.62891688109525	11.594364211444102	11.245836229136161	0.0	0.0	0.0	0.0	0.0	0.0	0.0	21.176121805052624	12.159636572782114	30.251602578646605	13.587584209053137	12.333345666679	16.48875302156399	10.770964065909684	0.0	0.0	0.0	0.0	0.0	0.0	14.974442370484178	0.0	13.604054008094412	21.323643869559003	29.75041631988838	36.655816544969355	42.97779644242081	21.786858540417427	0.0	0.0	12.681745261782927	0.0	0.0	0.0	17.796000882681643	25.255050757601012	23.317197832433287	14.519203824939057
3R_5703	0.0	0.0	0.0	0.0	8.771121958065265	0.0	0.0	0.0	0.0	0.0	23.114279308328307	98.5814134603062	0.0	0.0	0.0	0.0	0.0	0.0	0.0	6.24811775452645	0.0	0.0	25.34950631836445	11.296792727576713	22.138244481489107	22.266458252617422	1922.3375624759708	0.0	0.0	0.0	0.0	15.38895980634533	0.0	0.0	21.913917748301124	22.930467942059295	27.396734857139727	12.619283779929788	6.397129991600568	0.0	0.0	19.54919555060309	0.0	0.0	0.0	85.34691080760123	41.52664401388236	0.0	44.76335850526193
3R_5704	13.55729992814631	20.16616923449222	0.0	0.0	5.510552708436657	13.815780384355012	14.079747690921378	10.555537962992284	7.428371923725477	4.990617638838983	9.681198145082435	0.0	0.0	0.0	0.0	0.0	0.0	0.0	13.672409078479628	27.47813525523262	39.064025938513225	26.318559848405098	0.0	49.681329756277584	13.908592728587722	13.989144423927032	0.0	0.0	0.0	0.0	0.0	14.502421904458044	219.58717610891526	8.78348704435661	4.589219006709438	9.60421048587701	12.909222348445729	15.856404401737862	32.152531609957634	0.0	0.0	8.187996397281585	0.0	0.0	0.0	0.0	6.52239136957174	20.073065960094745	0.0
3R_5705	0.0	0.0	0.0	0.0	0.0	0.0	0.0	0.0	0.0	0.0	101.21252606222546	0.0	0.0	0.0	0.0	0.0	0.0	0.0	285.87764436821044	0.0	0.0	0.0	0.0	148.39877719407593	0.0	0.0	0.0	0.0	0.0	0.0	0.0	101.0774860007682	0.0	0.0	0.0	0.0	0.0	0.0	0.0	0.0	0.0	0.0	0.0	0.0	0.0	0.0	0.0	0.0	0.0
3R_5706	13.776932180295956	6.830955705350824	0.0	0.0	0.0	7.019800048015433	14.307843750715392	5.3632703935675075	15.097427473845594	25.357335572893213	4.919018203318763	62.93820726810417	0.0	0.0	0.0	0.0	0.0	0.0	13.893906132770168	27.923289140074388	0.0	8.914976090034127	80.92055220184822	7.212311704572173	14.133916027578096	14.215772684108472	0.0	0.0	0.0	0.0	0.0	24.562275685017305	0.0	17.85156424331682	9.327131412752614	29.279404574028582	8.7455703686083	8.056641411781388	8.168353023148295	0.0	0.0	12.480966526047776	70.8054831766172	0.0	0.0	0.0	46.39639221654124	30.597383311779176	19.052445667188067
3R_5707	14.548268974216104	4.80893615752536	0.0	0.0	7.884461106938917	9.883762016801407	10.072603324764906	3.7756978716768668	18.599811504195984	24.991895485321187	17.3147400728535	0.0	0.0	0.0	0.0	0.0	0.0	0.0	0.0	19.65776394620063	41.919405750504076	12.552138445066195	11.393479511675467	45.696668560539706	9.950159650311589	0.0	0.0	0.0	0.0	0.0	0.0	17.291638351608867	0.0	18.85102973749941	13.132446302247848	20.61245796346854	21.548831499219933	17.015426185379663	17.251358328826417	132.9239276362138	0.0	26.35949073463901	0.0	0.0	0.0	10.959901010174075	27.99657881806843	0.0	33.53190930020917
3R_5708	0.0	0.0	0.0	0.0	0.0	0.0	0.0	0.0	0.0	0.0	0.0	0.0	0.0	0.0	0.0	0.0	0.0	0.0	0.0	0.0	0.0	228.4252364201197	0.0	0.0	0.0	0.0	0.0	0.0	0.0	0.0	0.0	0.0	0.0	0.0	0.0	0.0	0.0	0.0	0.0	0.0	0.0	106.59844366272252	0.0	0.0	0.0	0.0	0.0	0.0	0.0
3R_5709	0.0	0.0	0.0	0.0	0.0	0.0	0.0	0.0	0.0	0.0	0.0	0.0	0.0	0.0	0.0	0.0	0.0	0.0	0.0	0.0	0.0	0.0	0.0	0.0	0.0	0.0	0.0	0.0	0.0	0.0	0.0	0.0	0.0	0.0	0.0	94.67007478935908	0.0	0.0	0.0	0.0	0.0	0.0	0.0	0.0	0.0	0.0	0.0	0.0	0.0
3R_5710	0.0	14.282429326969082	0.0	0.0	0.0	14.67727246374897	4.985899875153066	16.820603220472695	3.9457864721867426	15.905432659579205	15.427313441355382	0.0	0.0	0.0	0.0	0.0	0.0	0.0	58.099844582915736	4.170221780734742	0.0	0.0	0.0	7.539891681916098	14.775872182795268	14.861446732116477	0.0	0.0	0.0	0.0	0.0	10.271153311856352	0.0	9.331187160286467	29.252296670942375	35.71080573270666	27.42837080963065	8.422570467435815	17.07871194062415	0.0	0.0	21.746410754904904	0.0	0.0	0.0	32.550652884720236	20.787298129351043	31.98710280015098	19.917799242526094
3R_5711	0.0	0.0	0.0	0.0	6.3957634462931745	0.0	0.0	12.251171058813583	17.243319183752998	17.37691928073456	5.618188999248848	0.0	0.0	0.0	0.0	0.0	0.0	0.0	0.0	22.78014336911031	0.0	20.364234701877788	36.96891838187044	8.23744263650884	32.28571566938781	16.23634928933499	0.0	0.0	0.0	0.0	0.0	0.0	0.0	20.388918622728546	0.0	16.720534655816156	14.98294940357873	27.605346603530172	23.323430204868345	215.65202389424425	0.0	9.503309527542967	0.0	0.0	0.0	0.0	22.710429158979817	0.0	10.880244413810512
3R_5712	0.0	0.0	0.0	0.0	0.0	0.0	0.0	0.0	0.0	45.609618156276795	0.0	0.0	0.0	0.0	0.0	0.0	0.0	0.0	62.47657128576783	17.937477129716658	89.25224469395404	0.0	0.0	0.0	0.0	0.0	0.0	0.0	0.0	0.0	0.0	22.089781708777153	0.0	40.13646397752358	0.0	0.0	39.32610781645719	0.0	0.0	0.0	0.0	0.0	0.0	0.0	0.0	0.0	29.804304933804637	0.0	0.0
3R_5713	6.158352172759022	0.0	0.0	0.0	35.04406791540362	6.2757659415437494	21.318906971112032	14.384439488738664	10.122929481311216	9.067876684131397	13.192942831020831	0.0	0.0	0.0	0.0	0.0	0.0	0.0	0.0	24.963677848730097	17.744685910187044	7.970070790168758	14.468743895998669	19.34361941041938	25.271702390323966	12.70903180053937	0.0	0.0	0.0	0.0	0.0	17.567120674261226	0.0	7.979731482035629	20.846353618364137	13.088028772722454	3.909310256935507	21.608135030676348	21.907748661162714	0.0	0.0	22.316198212472525	0.0	0.0	0.0	13.918136305876097	29.62771589864714	0.0	17.03306202504371
3R_5714	8.645597920906612	8.573417604312771	0.0	0.0	0.0	17.620865924593264	0.0	13.462700913982765	9.474263636544508	19.095339209605722	0.0	0.0	0.0	0.0	0.0	0.0	0.0	0.0	34.876015763959124	15.019735933015983	24.911439831399377	11.189036534442092	0.0	27.156153312779143	0.0	17.841977176542795	0.0	0.0	0.0	0.0	0.0	61.65539811507117	0.0	11.202599002968688	17.55948862086606	12.249362726904133	21.952836526007527	20.22351023511853	41.0078499276724	0.0	0.0	5.221550382739643	0.0	0.0	0.0	19.539416865643062	24.956284907603514	38.40226112513504	23.91240408136913
3R_5715	15.656128787315405	15.525418992245053	0.0	0.0	0.0	0.0	0.0	12.18965890286975	8.578370924469588	11.526447433636477	11.179961037835781	0.0	0.0	0.0	0.0	0.0	0.0	0.0	31.578116365358802	13.599459648136646	45.111594807655436	20.26198749835371	36.78330038162674	32.78433236756154	16.061805828829335	0.0	0.0	0.0	0.0	0.0	253.58184354000252	22.33008895749188	0.0	0.0	37.097787116998475	22.182109574075767	14.907721205736491	9.15558078426705	18.565060092778886	0.0	0.0	28.366782497695198	0.0	0.0	0.0	44.229391315116715	15.064267933069457	0.0	21.651231143130875
3R_5716	0.0	0.0	0.0	0.0	7.736076030155225	19.39550043785342	6.588691696667175	3.704639468191595	5.214218339135889	14.01231402156215	13.591102177226613	43.47410247715436	0.0	0.0	0.0	0.0	0.0	0.0	0.0	11.021603444912373	41.130485092941186	36.94772389704886	22.35810984539367	0.0	19.52579650605397	19.63888026960255	0.0	0.0	0.0	0.0	0.0	10.17972646396343	0.0	6.165418169487345	16.10661808051634	23.595288223187158	27.18422203589284	5.565065634384092	11.284459212040067	0.0	0.0	25.8634067279342	48.908365286798656	0.0	0.0	21.50727268425818	45.78280818926247	21.13491685523709	19.740504488332704
3R_5717	0.0	0.0	0.0	0.0	0.0	0.0	0.0	0.0	9.370341183492831	25.181178579882253	0.0	0.0	0.0	0.0	0.0	0.0	0.0	0.0	68.98692697733779	0.0	0.0	22.132609744545416	40.17919922855937	17.905519734568575	35.08931986371308	0.0	0.0	0.0	0.0	0.0	0.0	12.195820979982997	0.0	0.0	0.0	36.345001290247545	21.712037587879472	40.003360282263706	40.55803804546759	0.0	0.0	20.65710242824239	0.0	0.0	0.0	38.65018107609834	0.0	25.32068649445224	23.650110800769102
3R_5718	0.0	6.514352421254507	0.0	0.0	0.0	13.388888293827188	13.644699307213134	10.229383700090835	14.397687155535333	29.018478967406445	9.382060000150112	0.0	0.0	0.0	0.0	0.0	0.0	0.0	0.0	30.433247714463096	0.0	17.003563947003293	0.0	0.0	13.478832840906641	40.67068673810247	0.0	0.0	0.0	0.0	0.0	23.423855604110603	0.0	0.0	26.6845037749678	0.0	16.680455843497292	7.683229660954441	7.78976362741249	0.0	0.0	15.869993017203072	0.0	0.0	0.0	14.846663657742832	25.283427219126406	19.452830775934512	27.254095382066076
3R_5719	0.0	0.0	0.0	0.0	0.0	0.0	0.0	0.0	0.0	0.0	30.783533272381934	0.0	0.0	0.0	0.0	0.0	0.0	0.0	0.0	0.0	0.0	0.0	0.0	0.0	0.0	0.0	0.0	0.0	0.0	0.0	0.0	0.0	0.0	0.0	0.0	0.0	0.0	0.0	0.0	0.0	0.0	0.0	0.0	0.0	0.0	48.71347707056634	0.0	0.0	0.0
3R_5720	0.0	18.854548471273212	0.0	0.0	5.152142776180614	6.45859652114157	4.387997247848126	19.737997816977444	6.945225782344958	9.332049243357448	13.577290081518052	57.90656197160263	0.0	0.0	0.0	0.0	0.0	0.0	12.783146699391523	18.35067104733886	0.0	16.404522398734883	14.890258792697818	13.271435358819799	13.003968811281204	39.2378441158929	0.0	0.0	0.0	0.0	0.0	13.559174951322564	0.0	8.212203334154554	8.58146643531033	8.979546389234601	8.04639875377376	14.825093546340277	22.54598253137274	0.0	0.0	22.96633135822884	65.14488221805296	0.0	0.0	21.485415699822962	24.392683170756097	9.383750347198763	8.764641333347356
3R_5721	0.0	0.0	0.0	0.0	0.0	0.0	10.412675141195875	5.854759802624337	12.360715339318118	0.0	0.0	0.0	0.0	0.0	0.0	0.0	0.0	0.0	0.0	4.3545965379215685	21.667345576828076	19.463886704608267	17.667220239567506	31.492988086202605	15.42914627447834	0.0	0.0	0.0	0.0	0.0	0.0	10.725263787862861	0.0	68.20617753093637	20.363737071572423	42.61675392447032	14.320519968533045	17.589901989066117	4.458449921798788	0.0	0.0	40.87416207967737	0.0	0.0	0.0	50.98468420086606	36.17725116563103	0.0	0.0
3R_5722	10.015564186746204	0.0	0.0	0.0	8.141930125955659	0.0	0.0	7.797988430904364	0.0	0.0	21.456188608480343	0.0	0.0	0.0	0.0	0.0	0.0	0.0	20.20120399175791	5.799912305325944	28.858862845368442	12.96203161698752	0.0	0.0	0.0	0.0	0.0	0.0	0.0	0.0	0.0	0.0	0.0	12.977743170462658	13.561289570147805	21.28556285413855	19.073583341386623	0.0	23.752940910996546	0.0	0.0	12.09789617585502	0.0	0.0	0.0	22.635598553132542	57.82162798720985	14.829138664309824	13.850760822291969
3R_5723	0.0	18.070982820519	0.0	0.0	4.938027751715964	0.0	8.411277841329655	0.0	3.328296511279597	4.472111910128439	4.337679688381091	0.0	0.0	0.0	0.0	0.0	0.0	3246.753246753247	12.251899044351875	7.035218302823937	17.502712920502677	62.89110405333166	14.271442842871414	12.71989518806365	0.0	0.0	0.0	0.0	0.0	0.0	0.0	21.659461285878898	0.0	7.870916961826053	16.449668127945518	34.42548174158512	26.99201036493198	0.0	14.406004422643358	0.0	0.0	14.674590945777387	0.0	0.0	0.0	6.864171769034348	11.689480636375325	62.95643414756988	8.40039649871474
3R_5724	0.0	8.876974017097051	0.0	0.0	0.0	0.0	12.395567345117387	6.9696853535547145	4.904858016622564	0.0	12.784740134175848	0.0	0.0	0.0	0.0	0.0	0.0	0.0	36.11086034124763	15.55153519571607	0.0	23.170406756490614	63.0947999369052	0.0	0.0	55.421108052687	0.0	0.0	0.0	0.0	0.0	19.151523663303447	0.0	0.0	18.181212141413468	19.02460833087599	28.412642489402085	0.0	15.922425940816343	0.0	0.0	16.21928472954343	0.0	0.0	0.0	0.0	17.22660304307943	26.507972272661004	49.51812672926584
3R_5725	9.492173465673217	9.412925264197279	0.0	0.0	0.0	0.0	6.571977613215458	7.390483200877398	7.8014864952368015	10.482575862401514	6.7783122476985085	86.72763619491168	0.0	0.0	634.1958396752917	0.0	0.0	0.0	9.572767391325156	13.742055030883895	13.675381987607366	18.42699776296247	22.301392164405865	4.969213239375449	9.738131895206015	9.794530342475547	0.0	0.0	0.0	0.0	0.0	37.230976578669555	0.0	18.449333517826666	16.06575907980473	20.173227504581842	3.0128068393125496	27.754741342463532	5.62791649184951	0.0	0.0	14.332109371193031	48.78429535963782	0.0	0.0	21.452713392821707	18.266666849333333	49.18970501636612	19.690427105054333
3R_5726	7.151786659343236	7.092077865341299	0.0	0.0	11.627771770095697	7.288141028444157	4.9515932246359595	11.136576749945988	3.9186365652680273	10.530661072779505	10.21410813472	0.0	0.0	0.0	0.0	0.0	0.0	0.0	0.0	4.1415275941700544	0.0	18.51152527563661	0.0	37.4400584663953	14.674203337500808	44.277567213347034	0.0	0.0	0.0	0.0	0.0	5.100240119304817	0.0	27.800945232137895	4.841836566711792	5.066441311357138	18.15976232503069	0.0	42.40299466909551	0.0	0.0	12.95806769294563	0.0	0.0	0.0	32.32668050248592	20.644266261488536	21.178005370742163	49.451875412923165
3R_5727	0.0	26.229324734777812	0.0	0.0	21.502062406152458	8.984814764566407	6.104320393801917	6.8645817101457824	9.661784405976586	6.491095515172287	18.887917210481284	0.0	0.0	0.0	0.0	0.0	0.0	0.0	0.0	5.105672095357616	0.0	11.410497201005036	0.0	36.92486067788505	0.0	0.0	0.0	0.0	0.0	0.0	0.0	18.862716520407258	0.0	11.424328106703225	11.938024937340291	0.0	5.596835325433587	10.311893531761664	26.137189927981588	0.0	0.0	47.92408824422115	90.6256796925977	0.0	0.0	19.926153674482368	8.483411960423187	26.108229052715128	12.192846944411592
3R_5728	0.0	0.0	0.0	0.0	8.021690651521714	0.0	0.0	7.682828264203244	10.81345280035987	7.264823145145354	7.046441687876456	0.0	0.0	0.0	0.0	0.0	0.0	0.0	19.902873975001988	22.8570383678246	28.432677107145697	51.08243683656685	0.0	20.663120875124495	40.493371235128805	0.0	0.0	0.0	0.0	0.0	0.0	21.11112049383133	0.0	25.572177470911644	13.36101736130596	6.990406366302886	0.0	0.0	11.701079541598506	0.0	0.0	29.798088154663994	0.0	0.0	0.0	22.30131756184155	56.967722088664566	43.830428836915736	13.64621372154082
3R_5729	9.477747670132679	0.0	0.0	0.0	0.0	0.0	0.0	0.0	10.386173510376047	6.977763264030189	13.536021722607662	0.0	0.0	0.0	0.0	0.0	0.0	0.0	0.0	10.976936359016072	27.30919746461411	12.265995471394472	22.267499471146888	9.923322487141855	0.0	0.0	0.0	0.0	0.0	0.0	0.0	13.517961653598178	0.0	36.84259003407939	19.24961163908518	20.14256910411895	0.0	11.085024353798506	11.238726854544463	0.0	0.0	11.448262439968174	0.0	0.0	0.0	10.710055242464941	27.358358936197572	14.032842464503926	0.0
3R_5730	16.967116596894115	0.0	0.0	0.0	0.0	0.0	15.66308086535389	0.0	0.0	12.49163060749298	8.07742045962138	0.0	0.0	0.0	0.0	0.0	0.0	0.0	34.22235404166001	13.100648351086896	32.59271813491429	0.0	0.0	5.921595704237611	0.0	35.01514988818496	0.0	0.0	0.0	0.0	0.0	28.233251833346376	0.0	29.31369315891686	11.4869206092969	28.046152748963696	7.1804622494377695	13.229648170736546	16.76635943989629	0.0	0.0	6.831581032798421	0.0	0.0	0.0	12.782133644876536	10.883796964944377	0.0	0.0
3R_5731	12.876169236642744	0.0	0.0	0.0	5.233697685920569	6.560831703513391	0.0	5.012609218489109	10.582745961535952	18.959538448995996	13.792209332636368	0.0	0.0	0.0	0.0	0.0	0.0	0.0	0.0	11.184689800084854	0.0	16.66419481110302	30.251922887848558	0.0	0.0	0.0	0.0	0.0	0.0	0.0	208.55492293895597	18.365076603030147	0.0	16.684393835116477	26.15191560602488	27.365059471115497	16.347535527281583	22.58964701417576	15.268580048775478	0.0	0.0	7.776624245181409	0.0	0.0	0.0	21.825515191286094	6.194700681355128	9.53228872158663	8.903379633875224
3R_5732	0.0	0.0	0.0	0.0	0.0	0.0	0.0	0.0	0.0	0.0	64.85462835055223	0.0	0.0	0.0	0.0	0.0	0.0	0.0	183.18373328448433	0.0	0.0	0.0	0.0	0.0	0.0	0.0	0.0	0.0	0.0	0.0	0.0	0.0	0.0	0.0	0.0	0.0	0.0	0.0	0.0	0.0	0.0	54.8516263507213	0.0	0.0	0.0	0.0	0.0	0.0	0.0
3R_5733	0.0	0.0	0.0	0.0	7.133736151634696	0.0	0.0	0.0	9.61646646786225	0.0	12.532883152170507	0.0	0.0	0.0	0.0	0.0	0.0	0.0	53.09922475131863	10.1634485800646	0.0	0.0	20.6172814052739	9.187916786875245	0.0	18.10977420733518	0.0	0.0	0.0	0.0	0.0	0.0	0.0	11.370743078060151	17.823045673336843	0.0	0.0	0.0	0.0	0.0	0.0	15.899767863389194	90.2006061480733	0.0	0.0	0.0	16.88724219513884	12.992885096121364	0.0
3R_5734	0.0	0.0	0.0	0.0	3.7534860501690943	0.0	3.1967837797748437	3.594926552055615	0.0	6.798669636325563	13.188601619164618	0.0	0.0	0.0	0.0	0.0	0.0	0.0	0.0	13.368998255613107	0.0	0.0	10.847987155983207	0.0	18.94753994615109	28.585912100226018	0.0	0.0	411.3195129976966	0.0	0.0	6.585502542991806	0.0	0.0	6.251848202624901	6.541861041712868	2.931017907347006	5.400256188153565	5.47513494838864	0.0	0.0	13.943034338904969	47.45994380742653	0.0	0.0	5.217583674389386	35.54156007900889	6.8363353960836	0.0
3R_5735	0.0	0.0	0.0	0.0	0.0	10.211985501022985	3.469032639434298	3.901082589429392	2.7453543799521043	0.0	0.0	0.0	0.0	0.0	0.0	0.0	0.0	0.0	10.106012066578408	11.606037692928616	14.437160095112011	6.4844871613638695	0.0	15.738059927384592	0.0	0.0	0.0	0.0	0.0	0.0	0.0	14.29269218221896	0.0	25.969388583207543	3.392138312404405	0.0	9.541899754073437	46.88128135918211	11.882831714446048	0.0	0.0	21.182658060455307	0.0	0.0	0.0	11.323861300817244	14.463149582231924	0.0	6.929089773980021
3R_5736	15.821626977456157	3.9223838680196272	0.0	0.0	0.0	4.030819647021123	2.738555576246864	0.0	4.334525689108312	2.9120728717115414	5.6490712220776995	0.0	0.0	0.0	0.0	0.0	0.0	0.0	7.977980773066337	13.743217149702573	22.794230780189533	5.119043353178157	0.0	0.0	0.0	0.0	0.0	0.0	0.0	0.0	0.0	5.641534102368457	0.0	10.250496508424627	16.067117706365387	8.406222285735902	17.57619279576966	9.252362822155709	9.380654042651488	0.0	0.0	2.388886898149807	0.0	0.0	0.0	4.469693244952599	0.0	11.712824957687419	27.350128135350317
3R_5737	0.0	5.992530909474431	0.0	0.0	0.0	12.316393365897877	0.0	0.0	16.55548006256647	26.694001324022466	4.3152627390871325	0.0	0.0	0.0	0.0	0.0	0.0	0.0	0.0	6.998860585496682	0.0	7.820760678466631	14.197688616293268	18.981238943428316	12.399133052616962	24.941885407001685	0.0	0.0	0.0	0.0	0.0	12.928515651261046	0.0	7.830240388379924	0.0	17.12378613761017	15.34429529789415	0.0	3.5828886968460547	165.63970052342148	0.0	3.649688316617761	0.0	0.0	0.0	6.828698013122027	23.258139767465117	17.89459368535578	0.0
3R_5738	6.244684212564055	0.0	0.0	0.0	15.229431383796902	0.0	0.0	9.724060339739221	3.4216132358949127	0.0	0.0	0.0	0.0	0.0	0.0	0.0	0.0	0.0	50.381640930045094	0.0	0.0	0.0	14.67157675435379	0.0	0.0	25.77439159548639	0.0	0.0	0.0	0.0	0.0	13.360041540822499	0.0	16.18319375328721	0.0	4.423835270530798	7.92822734350472	0.0	11.107433316524084	0.0	0.0	30.172056150196493	0.0	0.0	0.0	7.056625183119423	18.02583462618625	0.0	8.635921634192723
3R_5739	33.81157933887092	0.0	0.0	0.0	9.162123780292273	11.485407789403563	15.606467320057433	0.0	0.0	24.89296027083541	24.14467489195258	0.0	0.0	0.0	0.0	0.0	0.0	0.0	22.732439190725163	13.053296610058872	0.0	29.172379591003242	26.479544551833712	0.0	0.0	0.0	0.0	0.0	0.0	0.0	0.0	0.0	0.0	14.603870025556775	30.52107098438084	7.984223175006188	0.0	0.0	0.0	0.0	0.0	20.420665713702267	0.0	0.0	0.0	25.471866323645536	0.0	16.68724760537997	15.586277840988794
3R_5740	10.308029697433557	0.0	0.0	0.0	12.569525186186093	0.0	7.136841804764554	0.0	0.0	11.383557589417844	3.6804554931718347	0.0	0.0	0.0	0.0	0.0	0.0	0.0	10.395550704298559	5.9692761357294	29.70157344085303	6.670268611716994	0.0	0.0	0.0	10.636374272737909	0.0	0.0	0.0	0.0	0.0	14.702179781929917	0.0	6.678353785791802	6.978647084582947	14.604749829763383	16.358794160564837	12.056109131899861	9.167457359863954	0.0	0.0	18.676752112807584	0.0	0.0	0.0	11.648291486846166	4.959173603310744	7.631082926978167	21.382827451273883
3R_5741	0.0	0.0	0.0	0.0	0.0	0.0	0.0	6.049270095070329	0.0	5.720143140861957	5.548194950254884	0.0	0.0	0.0	0.0	0.0	0.0	0.0	31.34206732276061	0.0	0.0	10.055263729457096	0.0	16.269633380081412	15.941742496221806	0.0	0.0	0.0	0.0	0.0	0.0	0.0	0.0	10.067451927917045	5.260068296726765	33.024444693962465	4.932094917180263	36.348568229897424	4.606571181659214	0.0	0.0	18.769825628319914	0.0	0.0	0.0	8.779754588299747	0.0	0.0	10.74469319603048
3R_5742	0.0	0.0	0.0	0.0	0.0	0.0	0.0	5.47206701312147	3.8509215832987076	15.523033076478878	10.03760589046864	0.0	0.0	0.0	0.0	0.0	0.0	0.0	0.0	8.139922003267365	20.25107280058161	36.38328333663815	0.0	0.0	14.420629575846023	0.0	0.0	0.0	0.0	0.0	0.0	10.02421348767949	0.0	9.106846071534276	9.516336933522203	4.9788919874193365	4.4614893165176825	0.0	4.1670260726654345	0.0	0.0	4.24471638927445	72.24180777899787	0.0	0.0	7.9420169228496595	0.0	0.0	0.0
3R_5743	0.0	0.0	0.0	0.0	6.51075576852961	0.0	0.0	0.0	8.776672307141403	5.896448922600852	11.438401917991232	0.0	0.0	0.0	0.0	0.0	0.0	0.0	0.0	4.637943572923314	69.23162131226229	0.0	0.0	0.0	32.8661951463203	33.056539905854976	0.0	0.0	0.0	0.0	0.0	5.711570270591353	0.0	10.377750103777501	16.266581068302287	5.673720235663644	0.0	9.367225203081441	4.7485545399980245	0.0	0.0	0.0	0.0	0.0	0.0	18.100726925193314	7.7062500770625	35.57469737790764	33.22759573977919
3R_5744	0.0	0.0	0.0	0.0	0.0	0.0	0.0	0.0	0.0	0.0	0.0	0.0	0.0	0.0	0.0	0.0	0.0	0.0	0.0	0.0	0.0	0.0	0.0	0.0	0.0	0.0	0.0	0.0	0.0	0.0	0.0	0.0	0.0	0.0	0.0	0.0	0.0	0.0	0.0	0.0	0.0	182.2489520685256	0.0	0.0	0.0	0.0	0.0	0.0	0.0
3R_5745	23.484193180973108	0.0	0.0	0.0	0.0	0.0	0.0	0.0	4.289185462234794	17.28967115045472	22.359922075671562	71.52308407538533	0.0	0.0	0.0	0.0	0.0	0.0	15.789058182679401	9.066306432091098	0.0	0.0	18.39165019081337	16.39216618378077	16.061805828829335	0.0	0.0	0.0	0.0	0.0	0.0	11.16504447874594	0.0	10.1432737416001	21.198735495427698	16.636582180556825	14.907721205736491	0.0	0.0	0.0	0.0	14.183391248847599	0.0	0.0	0.0	0.0	15.064267933069457	34.77091760451558	0.0
3R_5746	22.59549988024385	0.0	0.0	0.0	18.368509028122187	0.0	15.644164101023755	0.0	24.76123974575159	0.0	0.0	0.0	0.0	0.0	0.0	0.0	0.0	0.0	0.0	13.084826312015535	65.10670989752204	0.0	0.0	0.0	0.0	0.0	0.0	0.0	0.0	0.0	0.0	16.113802116064495	0.0	0.0	0.0	0.0	0.0	0.0	0.0	0.0	0.0	13.646660662135975	0.0	0.0	0.0	0.0	0.0	0.0	0.0
3R_5747	0.0	0.0	0.0	0.0	18.59306292822148	0.0	0.0	0.0	0.0	22.451678375216936	10.888389111828657	0.0	0.0	0.0	0.0	0.0	0.0	0.0	15.377281604158016	0.0	0.0	0.0	0.0	15.964660627235551	0.0	0.0	0.0	0.0	0.0	0.0	0.0	5.436930787327384	0.0	39.51495394038181	20.64587523800823	5.400900762229124	9.679286520432006	0.0	13.560664309823208	0.0	0.0	4.604496751527542	0.0	0.0	0.0	0.0	0.0	0.0	0.0
3R_5748	6.868235646417734	0.0	0.0	0.0	5.583379396213352	13.99836779031565	14.26582365159435	5.347519232352919	0.0	5.056572938030687	19.61828699003489	0.0	0.0	0.0	0.0	0.0	0.0	0.0	27.7062034189455	0.0	39.58029059849357	0.0	0.0	14.382260344800308	42.27722018821819	0.0	0.0	0.0	0.0	0.0	0.0	4.898027955984361	0.0	8.89956837093401	13.949608434491246	9.731138377760846	0.0	8.032980203523586	0.0	0.0	0.0	4.14810390170653	0.0	0.0	0.0	0.0	13.217180748911895	0.0	9.498245674024007
3R_5749	8.75892972885857	0.0	0.0	0.0	0.0	17.85185105843625	42.45017562244086	6.819589133393892	4.799229051845111	0.0	6.254706666766742	0.0	0.0	0.0	0.0	0.0	0.0	0.0	17.666596000282667	20.288831809642065	0.0	0.0	20.578672264065524	0.0	0.0	18.075860772489985	0.0	0.0	0.0	0.0	0.0	0.0	0.0	0.0	5.929889727770622	12.409934897481527	5.56015194783243	10.244306214605922	5.193175751608327	0.0	0.0	0.0	90.03169115528665	0.0	0.0	0.0	0.0	0.0	0.0
3R_5750	0.0	0.0	0.0	0.0	12.802294171115463	0.0	0.0	4.087161164121592	2.8763056270317504	19.323940352406836	0.0	0.0	0.0	0.0	0.0	0.0	0.0	0.0	0.0	12.159636572782114	0.0	0.0	12.333345666679	0.0	32.31289219772905	0.0	0.0	0.0	0.0	0.0	0.0	14.974442370484178	0.0	0.0	3.553940644926501	11.15640611995814	16.661734793167888	0.0	6.22481672583355	0.0	0.0	6.340872630891464	0.0	0.0	0.0	11.86400058845443	5.051010151520203	15.544798554955529	7.259601912469528
3R_5751	4.834386020889382	4.794024727579544	0.0	0.0	0.0	9.853114692718302	0.0	0.0	0.0	10.677600529608986	10.356630573809117	0.0	0.0	0.0	0.0	0.0	0.0	0.0	9.7508653893033	13.997721170993364	13.929807699004714	12.513217085546609	0.0	10.123327436495101	9.91930644209357	9.976754162800674	0.0	0.0	0.0	0.0	0.0	3.4476041736696126	0.0	18.792576932111814	0.0	6.849514455044068	6.137718119157659	0.0	11.465243829907374	0.0	0.0	2.9197506532942086	0.0	0.0	0.0	0.0	18.606511813972094	7.157837474142312	6.685586877530076
3R_5752	7.630128018287891	0.0	0.0	0.0	0.0	0.0	5.282776458257614	0.0	0.0	0.0	10.897270342751844	0.0	0.0	0.0	0.0	0.0	0.0	0.0	0.0	0.0	0.0	9.874826696791471	17.92660846494452	0.0	15.655675338867095	15.746345273262078	0.0	0.0	0.0	0.0	0.0	10.882730956037031	0.0	0.0	0.0	0.0	4.843590766953537	17.848155036213907	4.523908403521773	0.0	0.0	9.216504917005373	0.0	0.0	0.0	8.622205974154076	0.0	11.297239406578608	0.0
3R_5753	0.0	0.0	0.0	0.0	0.0	0.0	0.0	0.0	0.0	0.0	0.0	0.0	0.0	0.0	0.0	0.0	0.0	0.0	0.0	0.0	0.0	0.0	0.0	0.0	0.0	0.0	0.0	0.0	0.0	0.0	0.0	0.0	0.0	0.0	0.0	0.0	0.0	0.0	0.0	0.0	0.0	0.0	0.0	0.0	0.0	0.0	0.0	0.0	0.0
3R_5754	9.012077986918067	0.0	0.0	0.0	0.0	0.0	0.0	0.0	0.0	0.0	0.0	0.0	0.0	0.0	0.0	0.0	0.0	0.0	0.0	15.656410673914541	0.0	0.0	0.0	0.0	18.49119264494321	0.0	0.0	0.0	0.0	0.0	0.0	6.426892173459249	0.0	0.0	0.0	6.384301768068532	0.0	0.0	5.3432675363368904	0.0	0.0	5.442887778539782	0.0	0.0	0.0	10.183838655407415	0.0	0.0	24.926032000039882
3R_5755	0.0	0.0	0.0	0.0	9.728651689947872	4.06519763974625	0.0	3.105893899558497	8.742987850525507	14.684546570570992	5.697250933993075	0.0	0.0	0.0	0.0	0.0	0.0	0.0	8.046023253007201	4.620143363048555	0.0	5.162702571542151	9.372290822184212	20.883410010253755	0.0	0.0	0.0	0.0	0.0	0.0	0.0	8.534474297719447	0.0	0.0	8.102075346600031	8.47791714531574	0.0	9.33127423215277	7.095494715630311	0.0	0.0	0.0	0.0	0.0	0.0	13.523442888246777	3.838336925376973	5.906360559686727	5.51667829766341
3R_5756	0.0	9.837155724142546	0.0	0.0	0.0	0.0	0.0	3.861782181582543	5.4353940905308376	7.303342886105829	0.0	0.0	0.0	0.0	0.0	0.0	0.0	0.0	0.0	14.361394732699978	0.0	6.41916093863539	0.0	0.0	30.531057209095	10.235959334580757	0.0	0.0	0.0	0.0	0.0	3.53717607425806	0.0	12.85388347954626	6.71593025372113	17.5686777180677	3.148590816694081	0.0	2.9407803301790527	0.0	0.0	2.9956084380298487	0.0	0.0	0.0	0.0	4.772481489930541	0.0	20.577853565250315
3R_5757	23.126172930583323	0.0	0.0	0.0	9.399953940225693	0.0	0.0	18.00573842883727	6.335694224191074	0.0	16.514281137470654	0.0	0.0	0.0	0.0	0.0	0.0	0.0	0.0	0.0	0.0	0.0	0.0	0.0	0.0	0.0	0.0	0.0	0.0	0.0	0.0	8.246123703400123	0.0	29.965913773083116	0.0	8.1914774230595	7.340225315556286	0.0	6.855762302494057	0.0	0.0	13.967163199318401	0.0	0.0	0.0	26.133064336991087	0.0	0.0	0.0
3R_5758	0.0	0.0	0.0	0.0	0.0	0.0	0.0	0.0	0.0	0.0	0.0	0.0	0.0	0.0	0.0	0.0	0.0	0.0	0.0	15.174000260992806	0.0	0.0	0.0	0.0	0.0	0.0	0.0	0.0	0.0	0.0	0.0	0.0	0.0	0.0	17.739838177196148	0.0	16.63373187754912	0.0	0.0	0.0	0.0	31.65107851050025	0.0	0.0	0.0	29.610152729167776	0.0	0.0	0.0
3R_5759	7.9511576289170875	3.9423875256550867	0.0	0.0	3.2318583670389227	0.0	5.505043721057232	6.190668248588759	2.1783156087422775	2.9269240720772616	8.516821147607583	0.0	0.0	0.0	0.0	0.0	0.0	0.0	8.018667457841856	2.3022176341582794	0.0	0.0	0.0	0.0	0.0	16.408856187861712	0.0	0.0	0.0	0.0	0.0	2.8351526035064603	0.0	10.30277273371196	2.6915096596935935	0.0	0.0	4.649774346450966	0.0	0.0	0.0	0.0	0.0	0.0	0.0	4.492488110630215	7.650573812162347	0.0	21.991688241429152
3R_5760	4.1538796405066405	0.0	0.0	0.0	0.0	0.0	2.8759697770088075	6.468313671815876	2.2760109357773444	3.058193757370247	17.797584511830056	0.0	0.0	0.0	0.0	0.0	0.0	0.0	0.0	2.405469845992199	0.0	5.375904764771912	0.0	4.349164873361017	17.046055031484066	17.14477735792123	0.0	0.0	0.0	0.0	0.0	5.924612856172914	134.56052532429086	0.0	5.6244424771394534	2.942675504109741	5.273749804871258	4.858312183480962	7.388514701666554	0.0	0.0	17.561288898254908	0.0	0.0	0.0	0.0	3.996847286860125	18.450819954438774	5.744498493792495
3R_5761	9.042568342601212	8.96707380170751	0.0	0.0	7.350954797141214	0.0	6.2606901283942324	0.0	0.0	0.0	0.0	0.0	0.0	0.0	0.0	0.0	0.0	0.0	0.0	13.091150539329218	0.0	0.0	10.62253358048428	4.73384209512277	0.0	0.0	0.0	0.0	0.0	0.0	0.0	3.224318064790092	0.0	0.0	15.304790307537518	9.60885244357922	8.61030780128328	5.288022734267339	10.7226905804112	0.0	0.0	8.191953862915843	0.0	0.0	0.0	5.109146700972884	4.350362537462059	0.0	6.252590917361381
3R_5762	4.792283273781226	0.0	0.0	0.0	0.0	0.0	9.95391998640958	0.0	0.0	14.11281217540532	3.4221448361203284	0.0	0.0	0.0	0.0	0.0	0.0	0.0	19.331889885555213	0.0	0.0	0.0	0.0	5.017581605947239	0.0	19.779732894486994	0.0	0.0	0.0	0.0	0.0	0.0	0.0	6.209637357178341	16.222136857733155	3.394930960683984	3.042132315719793	0.0	5.682696416718948	0.0	0.0	31.837547466888953	0.0	0.0	0.0	5.4153814161439024	18.44446739755943	0.0	6.627361991813882
3R_5763	0.0	0.0	0.0	0.0	0.0	0.0	0.0	0.0	0.0	0.0	0.0	0.0	0.0	0.0	0.0	0.0	0.0	0.0	0.0	0.0	0.0	0.0	0.0	0.0	0.0	0.0	0.0	0.0	0.0	0.0	0.0	0.0	0.0	0.0	0.0	0.0	0.0	0.0	0.0	0.0	0.0	0.0	0.0	0.0	0.0	0.0	0.0	0.0	0.0
3R_5764	11.693171188026191	5.797773654916512	0.0	0.0	0.0	0.0	0.0	0.0	9.610456176319836	0.0	4.1750167000668	0.0	0.0	0.0	0.0	0.0	0.0	0.0	11.79245283018868	3.38569880823402	16.846361185983827	7.566585956416466	13.736263736263735	12.242899118511264	0.0	0.0	0.0	0.0	0.0	0.0	0.0	0.0	0.0	15.151515151515152	7.916402786573781	0.0	14.845605700712591	0.0	10.399334442595674	0.0	0.0	7.062146892655367	0.0	0.0	0.0	13.213530655391121	5.625562556255626	0.0	0.0
3R_5765	12.97439244163794	0.0	0.0	0.0	3.5157479138430814	0.0	2.9943060276578057	0.0	7.108982839626323	3.184027897178824	3.0883156357405825	39.51460262139874	0.0	0.0	0.0	0.0	0.0	0.0	8.723034918308777	10.017786580072919	0.0	5.597104729665439	50.804489084655515	4.528118028113274	0.0	0.0	0.0	0.0	0.0	0.0	0.0	0.0	0.0	5.603889099034729	0.0	12.255025862700204	5.490746445016214	5.058214996393492	0.0	0.0	0.0	2.6119822071772045	44.453927949073574	0.0	0.0	0.0	4.161303786411929	6.403335881861014	0.0
3R_5766	0.0	6.2091284122265185	0.0	0.0	2.54503438341452	3.1903910526121004	2.167564905563532	4.875047653590813	0.0	0.0	4.4712360911023294	0.0	0.0	0.0	0.0	0.0	304.24729219909943	0.0	0.0	7.2518314500327055	0.0	4.051719387639339	7.35542904217603	6.555769273633876	0.0	0.0	0.0	0.0	0.0	0.0	0.0	4.465270465897389	0.0	0.0	4.239037636719561	4.435679541670104	7.949454190475282	3.661619490361153	5.568586046905313	0.0	0.0	9.45401190449179	0.0	0.0	0.0	3.537759211617435	6.024698855427712	0.0	4.329521622496887
3R_5767	0.0	0.0	0.0	0.0	0.0	29.930576028900965	10.167478709299584	0.0	0.0	0.0	10.486698147734508	0.0	0.0	0.0	0.0	0.0	0.0	0.0	0.0	8.504110036380583	0.0	0.0	103.50716787137509	15.37569748007694	0.0	30.30615275513235	0.0	0.0	0.0	0.0	0.0	0.0	0.0	0.0	9.942107110296742	0.0	27.966604145769395	0.0	0.0	0.0	0.0	8.869258263931387	0.0	0.0	0.0	0.0	14.130141428585558	0.0	0.0
3R_5768	0.0	7.962607594735124	0.0	0.0	6.527521663212519	0.0	0.0	0.0	0.0	0.0	5.7339285151132025	146.72976046366603	0.0	0.0	0.0	0.0	0.0	0.0	0.0	4.6498867752570225	0.0	0.0	0.0	0.0	0.0	16.570832021475795	0.0	0.0	0.0	0.0	0.0	0.0	0.0	20.808947847574455	0.0	5.688330674038743	10.194407348128815	0.0	0.0	0.0	0.0	9.699085861157585	0.0	0.0	0.0	18.14733823916377	0.0	0.0	0.0
3R_5769	0.0	12.062988098655943	0.0	0.0	9.888898228403884	6.1982369734752645	0.0	0.0	6.665249190338855	13.433782200775937	8.686640728357451	0.0	0.0	0.0	0.0	0.0	0.0	0.0	0.0	3.5221834155880565	0.0	23.614832633809517	0.0	0.0	37.43925480907228	12.552028156709563	0.0	0.0	0.0	0.0	0.0	17.350101628220287	0.0	0.0	0.0	4.308781037227006	7.7220315738427	0.0	14.424737848420527	0.0	0.0	7.346836819407405	0.0	0.0	0.0	6.8730978701644325	11.704681521468142	0.0	0.0
3R_5770	7.7663237446417215	7.701484307070501	0.0	0.0	0.0	11.87159211108961	8.065608888946244	0.0	4.255356270129165	5.717768652219008	8.318837758539079	0.0	0.0	0.0	0.0	0.0	0.0	0.0	0.0	0.0	0.0	5.02554484444431	0.0	4.065719923125368	0.0	16.02741328768726	0.0	0.0	0.0	0.0	0.0	11.076984767207472	0.0	0.0	5.257884789754275	2.750894659715706	2.4650237776193586	0.0	13.813976843630616	0.0	0.0	9.381017042962712	0.0	0.0	0.0	4.388055012168077	0.0	0.0	10.740232966393274
3R_5771	0.0	0.0	0.0	0.0	5.385667661219962	0.0	0.0	0.0	0.0	0.0	9.461794221114562	0.0	0.0	0.0	0.0	0.0	0.0	0.0	0.0	3.8364859016816086	0.0	8.574035078092312	0.0	0.0	27.186767656446257	13.672109989390444	0.0	0.0	0.0	0.0	0.0	14.173755119087893	0.0	0.0	22.42607021692289	14.079826987085983	4.2055540228647565	15.49705246062199	19.639913961464917	0.0	0.0	4.0012163697764125	0.0	0.0	0.0	0.0	12.749150269134564	0.0	9.161905529759702
3R_5772	0.0	0.0	0.0	0.0	15.9424795338419	0.0	6.788976874029176	0.0	5.372721831625345	7.2191324335406675	0.0	0.0	0.0	0.0	0.0	0.0	0.0	0.0	0.0	11.356641704768201	0.0	0.0	0.0	0.0	20.11934797217092	0.0	0.0	0.0	0.0	0.0	0.0	20.978346151102834	0.0	0.0	13.276985805574476	13.892883092778064	0.0	0.0	11.627487846368329	0.0	0.0	0.0	0.0	0.0	0.0	11.080528851481024	9.434905754726417	14.518255254156577	0.0
3R_5773	12.047053381095884	0.0	0.0	0.0	9.793384079385172	0.0	0.0	0.0	3.3004356905155046	0.0	0.0	0.0	0.0	0.0	0.0	0.0	0.0	0.0	12.149339683388208	6.976327228814465	0.0	0.0	0.0	6.30670914025049	0.0	12.430791567945464	0.0	0.0	0.0	0.0	0.0	12.886891325275018	0.0	0.0	4.077992420643287	0.0	11.471169891085065	14.09004383412637	0.0	0.0	0.0	10.913813613891103	0.0	0.0	0.0	20.420137522819505	11.591629220874436	8.918490349301592	16.66015532262807
3R_5774	3.6342412394797803	0.0	0.0	0.0	2.954375577949722	0.0	0.0	2.82957311362264	1.991288511021981	5.351245020666508	0.0	0.0	0.0	0.0	0.0	0.0	0.0	0.0	0.0	8.418209935003	0.0	0.0	17.07694015386323	0.0	0.0	7.5000075000075	0.0	0.0	0.0	0.0	0.0	18.142112871932753	0.0	14.127286854559582	0.0	0.0	9.228037731600677	4.250551296503157	0.0	0.0	0.0	6.584752347464212	0.0	0.0	0.0	8.213538868929989	6.993706363643357	16.142675422453816	5.025878247094289
3R_5775	14.685301335040746	0.0	0.0	0.0	11.938089070082553	7.482644007225241	5.083739354649792	0.0	4.023215563085227	0.0	0.0	0.0	0.0	0.0	0.0	0.0	0.0	0.0	14.809987855809958	0.0	0.0	0.0	17.251194645229184	15.37569748007694	0.0	15.153076377566174	0.0	0.0	0.0	0.0	0.0	0.0	0.0	0.0	9.942107110296742	15.604957382861386	0.0	0.0	0.0	0.0	0.0	4.434629131965694	0.0	0.0	0.0	16.59470098008304	0.0	0.0	0.0
3R_5776	0.0	19.1582772570558	0.0	0.0	6.282166656458147	0.0	0.0	0.0	0.0	2.8447138957446496	5.518402907977596	0.0	0.0	0.0	0.0	0.0	0.0	0.0	0.0	6.712661825494958	0.0	5.000635080655243	18.15615198514827	0.0	0.0	0.0	0.0	0.0	0.0	0.0	0.0	19.28864045119988	0.0	5.006696456510584	2.615911701470064	5.474518988232248	12.26402784032432	4.519173497397408	2.290917679767738	0.0	0.0	7.00088911291734	39.716582467511834	0.0	0.0	4.366305049282485	0.0	11.441896334130833	0.0
3R_5777	0.0	0.0	0.0	0.0	0.0	0.0	6.121629430835382	6.884046497603663	2.422295192519177	6.5095012680508475	6.313824877227675	0.0	0.0	0.0	0.0	0.0	0.0	0.0	0.0	5.120149426440861	0.0	0.0	20.773177672988638	9.2573906378157	0.0	9.123355059082847	0.0	0.0	0.0	0.0	0.0	3.1527004140126182	0.0	0.0	5.985937834838398	6.263615534267615	11.225410737778896	5.170566652740607	5.2422605885800495	0.0	0.0	10.679995300802068	0.0	0.0	0.0	4.995663763852976	12.761200505683838	0.0	24.4548404688482
3R_5778	0.0	0.0	0.0	0.0	0.0	0.0	3.6243334850720954	8.15145069330126	0.0	3.8539744496909885	3.738123514329536	0.0	0.0	0.0	0.0	0.0	0.0	0.0	0.0	9.094210564926298	15.08347951738899	0.0	0.0	0.0	0.0	10.803032627319142	0.0	0.0	0.0	0.0	0.0	0.0	0.0	0.0	0.0	0.0	6.646046200654769	0.0	6.207399779202791	0.0	0.0	3.1615654807634552	0.0	0.0	0.0	5.915402643711751	0.0	7.7506522173840935	14.478579303884388
3R_5779	0.0	5.003472409852437	0.0	0.0	0.0	5.141795288675813	0.0	0.0	0.0	3.714699213375294	7.206069816728026	0.0	0.0	0.0	0.0	0.0	0.0	0.0	0.0	11.687417676751739	0.0	0.0	11.85438078641962	15.848413098396458	10.352674199272414	0.0	0.0	0.0	0.0	0.0	0.0	10.794682970955826	0.0	6.537870615540518	10.247770597506513	0.0	12.811741705037832	11.802501658251483	0.0	0.0	0.0	24.378500600320574	0.0	0.0	0.0	0.0	9.709708834961166	7.4705585288378495	0.0
3R_5780	0.0	0.0	0.0	0.0	0.0	0.0	0.0	0.0	0.0	10.340919431828523	5.015035075155316	0.0	0.0	0.0	0.0	0.0	0.0	0.0	0.0	0.0	0.0	0.0	0.0	0.0	0.0	0.0	0.0	0.0	0.0	0.0	0.0	0.0	0.0	0.0	0.0	9.950308161043747	13.374419550191522	0.0	12.491693024138947	0.0	0.0	4.241529665258478	0.0	0.0	0.0	7.936054447682355	6.757432500006757	0.0	0.0
3R_5781	0.0	4.088337526604857	0.0	0.0	0.0	8.402722313975282	2.8544221850259297	0.0	6.776875223495697	0.0	0.0	0.0	0.0	0.0	0.0	0.0	0.0	0.0	0.0	2.3874473746912432	0.0	0.0	0.0	4.316579680391808	0.0	0.0	0.0	0.0	0.0	0.0	0.0	2.94011197710476	0.0	0.0	0.0	5.841256267302896	23.554068101615393	9.643824625120429	4.888771884281792	0.0	0.0	7.469877718101754	0.0	0.0	0.0	4.65880322799158	3.9669017584878805	0.0	0.0
3R_5782	11.288660841215952	0.0	0.0	0.0	0.0	7.66925862043842	5.210526096398901	0.0	12.370659599446288	5.540669623167978	5.374116428082767	0.0	0.0	0.0	0.0	0.0	0.0	0.0	0.0	4.358099833607748	0.0	0.0	0.0	0.0	0.0	7.765494491158208	0.0	0.0	0.0	0.0	0.0	0.0	0.0	0.0	7.642544926700352	7.9970698735983134	9.554693934489197	4.401013289299728	0.0	0.0	0.0	9.090454568180682	0.0	0.0	0.0	0.0	3.62063559533749	11.142731707534491	0.0
3R_5783	7.179230199862589	0.0	0.0	0.0	0.0	0.0	0.0	0.0	0.0	0.0	5.126651358485709	0.0	0.0	0.0	479.66231772831924	0.0	0.0	0.0	28.960743711898523	8.314839743936195	0.0	0.0	0.0	0.0	0.0	14.81582448581681	0.0	0.0	0.0	0.0	0.0	0.0	0.0	0.0	9.720832278217996	15.257648277640376	4.557361688630111	0.0	8.513141523741663	0.0	0.0	4.335930555736219	0.0	0.0	0.0	16.225363813220103	0.0	0.0	0.0
3R_5784	0.0	0.0	0.0	0.0	26.08769378265038	0.0	0.0	0.0	0.0	11.813125800339272	0.0	0.0	0.0	0.0	0.0	0.0	0.0	0.0	0.0	0.0	0.0	0.0	0.0	16.79986156914067	32.92256940900696	0.0	0.0	0.0	0.0	0.0	0.0	11.442734264237908	0.0	0.0	0.0	22.733808697273194	0.0	0.0	0.0	0.0	0.0	19.381535211404096	0.0	0.0	0.0	0.0	0.0	0.0	0.0
3R_5785	0.0	0.0	0.0	0.0	0.0	0.0	0.0	0.0	0.0	0.0	34.61153740988021	0.0	0.0	0.0	0.0	0.0	0.0	0.0	0.0	56.13593878937234	0.0	0.0	0.0	0.0	0.0	0.0	0.0	0.0	0.0	0.0	0.0	0.0	0.0	0.0	98.44231444444078	0.0	30.768094716502773	0.0	28.737366335324833	0.0	0.0	0.0	0.0	0.0	0.0	0.0	0.0	0.0	0.0
3R_5786	0.0	0.0	0.0	0.0	7.064154888660089	4.427723393035279	3.0082136264857566	0.0	0.0	3.1988166937286557	0.0	0.0	0.0	0.0	0.0	0.0	0.0	0.0	0.0	7.548237008603481	0.0	0.0	0.0	0.0	0.0	8.966567257324341	0.0	0.0	0.0	0.0	0.0	6.197040479378264	0.0	11.259834761924868	2.941533780426858	6.155973279382384	5.516249215313549	0.0	0.0	0.0	0.0	7.87234210049832	0.0	0.0	0.0	4.909811669443983	0.0	0.0	0.0
3R_5787	0.0	0.0	0.0	0.0	0.0	0.0	10.717072153045505	4.017275893251338	0.0	0.0	3.684515565420232	0.0	0.0	0.0	0.0	0.0	0.0	0.0	0.0	0.0	0.0	0.0	12.122461102052938	0.0	0.0	0.0	0.0	0.0	0.0	0.0	0.0	3.6795996006898517	0.0	0.0	0.0	3.6552152428323974	3.275368053108128	18.104113133809914	3.0591901283605587	0.0	0.0	6.232451753032867	0.0	0.0	0.0	0.0	9.929288571438502	7.639501110019513	7.135471929410204
[truncated: 150 more columns]
