# Supplementary material for: Convergence of topological domain boundaries, insulators, and polytene interbands revealed by high-resolution mapping of chromatin contacts in the early Drosophila melanogaster embryo
Source: eLife. 2017 Nov 17;6:e29550. doi: 10.7554/eLife.29550 (PMC5739541; doi:10.7554/eLife.29550)
Supplement: Supplementary file 3. [file elife-29550-supp3.zip › local_HiC_maps/nc14_anterior_dm3_CompressedBinCounts_500bp_VCnorm_chr3R_8069847_8106465.txt]

3R_16079	3R_16080	3R_16081	3R_16082	3R_16083	3R_16084	3R_16085	3R_16086	3R_16087	3R_16088	3R_16089	3R_16090	3R_16091	3R_16092	3R_16093	3R_16094	3R_16095	3R_16096	3R_16097	3R_16098	3R_16099	3R_16100	3R_16101	3R_16102	3R_16103	3R_16104	3R_16105	3R_16106	3R_16107	3R_16108	3R_16109	3R_16110	3R_16111	3R_16112	3R_16113	3R_16114	3R_16115	3R_16116	3R_16117	3R_16118	3R_16119	3R_16120	3R_16121	3R_16122	3R_16123	3R_16124	3R_16125	3R_16126	3R_16127	3R_16128
3R_16079	0.0	0.0	0.0	0.0	0.0	0.0	0.0	0.0	0.0	0.0	0.0	0.0	0.0	0.0	0.0	0.0	0.0	0.0	0.0	0.0	0.0	0.0	0.0	0.0	0.0	0.0	0.0	0.0	415.29963868931435	0.0	0.0	0.0	0.0	0.0	0.0	0.0	0.0	0.0	0.0	0.0	0.0	0.0	0.0	0.0	0.0	0.0	0.0	0.0	0.0
3R_16080	0.0	0.0	0.0	0.0	0.0	0.0	0.0	459.6010662744738	448.9337822671156	0.0	0.0	0.0	0.0	0.0	0.0	0.0	0.0	0.0	0.0	0.0	0.0	0.0	0.0	0.0	0.0	0.0	0.0	0.0	0.0	0.0	0.0	0.0	0.0	0.0	0.0	0.0	0.0	0.0	0.0	0.0	0.0	0.0	0.0	0.0	0.0	0.0	0.0	0.0	0.0
3R_16081	0.0	0.0	0.0	0.0	0.0	0.0	0.0	0.0	0.0	0.0	0.0	0.0	0.0	0.0	0.0	0.0	0.0	0.0	0.0	0.0	0.0	0.0	0.0	0.0	0.0	0.0	0.0	0.0	0.0	0.0	0.0	0.0	0.0	0.0	0.0	0.0	0.0	0.0	0.0	0.0	0.0	0.0	0.0	0.0	0.0	0.0	0.0	0.0	0.0
3R_16082	0.0	0.0	0.0	0.0	0.0	0.0	0.0	0.0	0.0	0.0	341.1106562969027	0.0	0.0	0.0	0.0	354.7608911593586	0.0	0.0	0.0	0.0	0.0	0.0	0.0	0.0	0.0	0.0	0.0	0.0	0.0	0.0	0.0	0.0	0.0	0.0	0.0	425.17006802721085	0.0	0.0	0.0	0.0	0.0	0.0	0.0	0.0	0.0	0.0	0.0	0.0	0.0
3R_16083	0.0	0.0	0.0	0.0	0.0	119.13393036451579	94.4629591844446	62.41495961752112	65.65603273422204	86.657807180262	31.098407411683443	61.96178444982273	28.475790594731123	46.728535247334136	57.4313029316629	16.171436634044838	14.572904598480047	24.592169607275352	17.63870015479723	0.0	28.740481255252835	6.358671686202096	27.560834636567083	38.69016214695227	14.908439816864725	6.464721690498863	9.12703139196812	0.0	0.0	3.8354911806715797	6.529168898826285	18.286282727874514	3.2679546329466036	14.410737728896557	9.380977441563546	24.226214702405176	5.669657410950943	26.08976967951327	0.0	11.900596695918333	9.810615871221932	19.460401974063174	0.0	13.945192604027651	0.0	10.042308244634647	0.0	0.0	0.0
3R_16084	0.0	0.0	0.0	0.0	119.13393036451579	289.05075731298416	47.536198815397924	126.84330502915584	61.94964378954821	38.4780396208374	88.02855646371684	70.15673013512186	17.912190857976032	40.69904682832328	23.223948535730045	61.034131812362766	9.166827086140675	7.734633989384989	13.31437366523404	0.0	15.49601984730222	5.999714413593912	22.289983772891812	26.549847338377802	16.88020121199845	36.598666344598406	0.0	22.448200776707747	24.560731320335798	0.0	18.481760350709884	17.253992573881597	24.667786584177588	0.0	0.0	0.0	5.349596105494036	32.82261346777476	0.0	11.228788817922943	0.0	0.0	13.722164589130946	8.771975992856103	0.0	12.633871662604877	25.099645593004226	0.0	0.0
3R_16085	0.0	0.0	0.0	0.0	94.4629591844446	47.536198815397924	38.477369150560406	90.51824713761188	139.17542653174837	101.44500399372963	123.50558245232686	98.07054849127113	43.08190732220097	47.68913510984565	32.94166174928817	35.28788705166034	20.351815042704892	18.603128302055275	17.243349978913844	29.34203422454872	20.06878432478862	22.200534766481457	19.245065565189083	8.596129285784457	30.18959062915107	4.514159111469033	22.306149996749674	19.38166937087101	10.60280907794337	9.373808187244764	11.397902603554504	14.897014808483977	20.537404546707535	10.062670310695006	7.642261795066854	23.683213338385755	10.887208519735541	9.108928207071443	8.268453534598518	6.232424562733092	23.976806892167392	11.32394080387297	7.616347321686076	3.245863795765056	12.876310164559245	15.19331980114983	6.965650981878163	15.670657112441143	69.65650981878163
3R_16086	0.0	459.6010662744738	0.0	0.0	62.414959617521134	126.84330502915584	90.51824713761188	25.559209954596618	114.84352569623887	78.6971229960049	93.12424388287536	109.95240819963486	53.05739445747299	34.44398604176601	26.206194707658977	30.131359815355026	38.78985981344663	34.911431879286745	20.658145995249374	44.73992680547975	17.485903083507864	25.388073630829652	23.056272396024593	11.234692731153805	11.111234569272993	6.8830656623815	7.288243722757152	6.332707802529284	11.547765484283259	10.209232086064643	17.379208418766623	12.979747699664214	10.438289874093348	15.34328294087773	16.646729433714885	12.896968696477579	6.036551318231894	4.629681070530413	18.911265819273858	12.670706087767448	26.11369694741328	10.359860100449204	15.484262569737247	14.847611538969785	0.0	5.346082194944532	17.701721740263345	17.920640236775462	0.0
3R_16087	0.0	448.9337822671156	0.0	0.0	65.65603273422204	61.94964378954821	139.17542653174837	114.84352569623887	21.947873799725652	79.52128188306396	109.15541001500888	122.43648607284972	51.82593888241065	50.46681806712087	29.86427752446471	35.73887496123909	15.155820782419246	21.313213659638635	27.516372241483683	14.567172875924104	21.350071789616393	26.452074214600717	18.426386585590567	14.631915866483768	20.156210632401105	16.808276395297042	33.22239426676396	18.55717930874507	11.279743273043106	15.95564331159377	3.3951678273896677	7.924055848745622	27.18938254611574	7.493583619026209	9.756216539226088	15.117157974300829	14.741109268472451	18.088906977795865	6.157445891444229	6.188310281877533	5.101520253035404	6.746272684341902	3.78121868678275	16.920167026220216	0.0	13.925334099226708	0.0	13.614770080570265	0.0
3R_16088	0.0	0.0	0.0	0.0	86.657807180262	38.4780396208374	101.44500399372963	78.6971229960049	79.52128188306395	51.86170557591127	127.43586515439843	102.73084262405392	48.28503622584843	48.7602106928704	34.77982630954741	36.56150891175354	30.201816776560094	32.43315122118923	19.939400174988176	31.66776712157414	20.885939794189948	21.564190935815805	13.352454047529395	17.89228842368939	15.167717031071067	7.307946258824802	15.476270621163335	24.653257535772436	9.808472411341832	19.510976875590206	7.380799624760147	5.167862510051493	20.318152717885404	8.145199585898053	19.441735857153436	5.477231150108997	11.216061399924692	19.661855410647682	0.0	3.3632121097160503	0.0	14.66581018335196	41.100203117203804	0.0	0.0	5.67608726870654	7.517768245247643	14.798663131054635	0.0
3R_16089	0.0	0.0	0.0	341.11065629690273	31.098407411683436	88.02855646371682	123.50558245232686	93.12424388287536	109.15541001500888	127.43586515439844	35.18619950340544	119.292286934628	67.50615686835256	68.17048695108426	56.581638020738936	36.59424665254129	54.43812008421158	37.099648418998484	24.328843242572557	0.0	40.70321709379384	20.555714139083523	23.758951184858894	24.25675778111308	6.425946429454995	16.718834073095298	21.63700462815529	8.5455696775842	14.959626772271658	28.104432102006523	12.664128869049671	10.50918581659264	14.085780714256131	9.317134769869876	17.521653731418116	22.97275848530161	9.77511134462766	14.993875002061657	0.0	12.823708883342206	12.685933498645142	11.183955944160745	25.073983923815206	14.025107747890273	15.896418934224592	8.657020533442719	8.59942831000595	11.28526787276086	0.0
3R_16090	0.0	0.0	0.0	0.0	61.96178444982272	70.15673013512186	98.07054849127115	109.95240819963487	122.43648607284972	102.7308426240539	119.29228693462802	43.51609272409038	99.99350042247254	69.14766285838657	37.578550914708906	37.03462978610094	40.0485477395376	33.79150230073198	25.85270293240746	64.15512195247132	18.805522128739973	10.19351217898992	27.050480524736038	30.60912151821243	16.38825972387148	14.805028142878	12.54123191266955	23.610156362800925	23.844955331443884	14.054013791203733	7.476310189717353	16.751157644586222	11.974445336207998	13.200962878232339	11.457931559769657	19.973191538468367	12.9842306518733	0.0	21.694350465723467	16.35232055781036	17.974038299080807	5.942236705433818	9.991693572077079	8.516333369314841	8.446052948305933	9.199261054023733	12.184081984250856	15.418454279400551	54.82836892912886
3R_16091	0.0	0.0	0.0	0.0	28.475790594731123	17.91219085797603	43.08190732220097	53.05739445747299	51.82593888241065	48.28503622584843	67.50615686835256	99.99350042247254	67.43255059127108	181.58975016655182	138.1598617537883	153.1801149233812	102.2506649488555	84.1184931919021	51.97995355962435	58.967566364310464	36.73044584495474	35.134759369561955	35.22285291848271	38.86945416180799	25.105186810048664	20.41184989533824	38.42384430081931	22.953032878132962	15.981045566755226	24.22052301797405	27.487115843934337	12.830555197369222	20.63661906142593	11.375192525133489	18.10092648769458	17.848218747768975	4.475374253171921	9.152932691163576	24.925193263717265	15.656332234885063	20.650831608988895	23.89515624701311	19.132853175250048	17.123107560267837	19.407771842234222	14.092354598167958	17.49825367428331	5.904885288745938	20.997904409139966
3R_16092	0.0	0.0	0.0	0.0	46.728535247334136	40.69904682832328	47.68913510984565	34.44398604176601	50.46681806712087	48.7602106928704	68.17048695108427	69.14766285838658	181.58975016655182	68.76629259713668	137.33950489108486	170.8008529730144	149.07717357423172	76.7783917507989	52.02281580098826	66.99135141653213	57.274274719495146	38.01484454336189	43.93877194898583	39.25196960776068	19.014185770971753	12.882952195486947	30.920323419307596	28.446849432406335	25.93657849497989	27.5162376375659	22.11935133570956	18.22052962949646	35.167001578086634	17.230704195906213	24.92598850862078	13.517897696550232	28.24635339577661	45.05965898850077	9.438931059935324	14.229365996368665	7.820271394698482	20.683122158656094	11.59268408892516	12.968712425471589	7.349536611716631	12.007438207721744	10.602272703176654	17.888986317608815	31.806818109529956
3R_16093	0.0	0.0	0.0	0.0	57.4313029316629	23.223948535730045	32.94166174928817	26.206194707658977	29.864277524464708	34.77982630954741	56.581638020738936	37.578550914708906	138.15986175378833	137.33950489108486	31.721004436275766	145.27573426309803	150.24884965724482	70.8445698103323	41.72028793417181	50.96937377753142	48.5564267699051	44.83069543254752	59.09974963196974	35.19718422526198	24.412489700980906	20.583785564003076	24.909107703868074	28.857816635629483	35.520228276667055	33.14759051909127	29.698552269823228	33.27076580985203	23.783369181807505	36.0517440850559	28.446851680248855	11.019526601137215	25.7889816575868	3.9557274978441286	0.0	13.532751966308862	13.387358763365047	11.802334501764449	6.615091007114531	21.143682954702832	16.775357000566167	13.703521272052201	3.024968086586686	20.415853931370407	36.29961703904024
3R_16094	0.0	0.0	0.0	354.7608911593586	16.171436634044838	61.034131812362766	35.287887051660334	30.131359815355026	35.73887496123909	36.56150891175354	36.59424665254129	37.03462978610094	153.1801149233812	170.80085297301443	145.27573426309803	54.36948523515074	198.15800160921717	141.47564239587714	77.4886344731437	25.115815303317426	55.21570290418033	49.88268305555092	30.004652486114907	42.57130693912303	28.068993586234964	34.77574426613182	32.73142292292016	39.105167125708	23.3373998752616	18.91293927020813	23.414950533721846	19.12703135904116	17.579342163436902	12.919971756941738	9.81228674922164	21.720054560777054	19.061779226473	15.593885325686092	5.308143009865716	16.004250728993622	30.78503600969641	20.35513309930746	6.519342563418535	18.75387970886477	24.798819576188176	22.508621927629378	17.88710375593405	18.443654050033608	0.0
3R_16095	0.0	0.0	0.0	0.0	14.572904598480047	9.166827086140673	20.351815042704892	38.78985981344663	15.155820782419248	30.2018167765601	54.43812008421159	40.04854773953759	102.2506649488555	149.07717357423172	150.24884965724482	198.1580016092172	83.72525035812167	103.75882915888016	64.60365656696169	45.26627888554422	48.651953873524825	42.811261416693135	63.620516344110655	41.67850715165294	40.149839199894004	34.820214527341705	39.32793475495624	21.357367490883075	44.39776188545611	26.856285816988873	33.4089724191349	18.057119593944627	31.683279853130394	34.92853234188047	11.789801316583956	31.31687457591733	22.903385883879835	23.420739533271508	38.26750259900122	12.819773218211768	15.852550146900299	13.975654410017748	19.583037955844166	10.014859547854128	0.0	3.605984853060624	14.327981832119036	12.08764753225639	64.47591824453566
3R_16096	0.0	0.0	0.0	0.0	24.592169607275345	7.734633989384989	18.603128302055275	34.911431879286745	21.313213659638635	32.43315122118923	37.099648418998484	33.79150230073198	84.1184931919021	76.7783917507989	70.84456981033232	141.47564239587714	103.75882915888016	68.92069630765752	76.95558572499536	76.38806665622697	87.69931301582824	79.46967430004194	48.31260185906893	41.56076663629534	47.427755671173884	49.94604358291763	43.55331143085695	50.45758724432194	61.1209222240208	41.83449854032462	28.189271074410332	26.316620524858685	26.733194696965874	32.746022504376505	17.053378068133647	30.828041186263025	28.343393090653763	31.61850378078259	21.5258142946475	32.45056966975055	17.83440399205299	23.58429380369849	23.132833355695073	44.363407287133285	8.380438380731697	19.776889305251572	18.13414187427237	15.298673452024975	18.13414187427237
3R_16097	0.0	0.0	0.0	0.0	17.63870015479723	13.31437366523404	17.243349978913844	20.65814599524938	27.516372241483683	19.939400174988176	24.328843242572557	25.85270293240746	51.97995355962435	52.02281580098826	41.72028793417181	77.4886344731437	64.60365656696169	76.95558572499536	22.07851561723802	21.915694705606473	85.1187390349398	100.73368947459795	80.08496398640773	56.40856309504155	79.3093554715291	60.68961610783331	53.551805659783234	37.2246538882702	35.63678177460313	27.005163387239637	47.24794752362014	40.532781960337005	39.62698480062259	45.095116875269156	39.14083901323988	32.2194256603087	22.177374642389836	27.2139945245443	9.263616590025679	23.275126895991836	34.53759532376309	27.91107430232464	36.97644202435212	21.819149795009086	36.06514808349803	28.806353738881402	39.02006567857455	24.872026110360398	31.21605254285964
3R_16098	0.0	0.0	0.0	0.0	0.0	0.0	29.34203422454872	44.73992680547975	14.567172875924104	31.66776712157414	0.0	64.15512195247132	58.96756636431047	66.99135141653213	50.96937377753142	25.115815303317422	45.26627888554422	76.38806665622697	21.915694705606473	0.0	114.78025320523857	98.75636114411219	36.68970780316705	54.626898284715395	64.83192323900289	40.16136837814337	0.0	110.8504073752471	26.951598970987952	47.65512935984865	0.0	18.933584771339095	20.301806657774478	0.0	97.13047439494999	30.100535789537055	26.416589618280277	27.013301349584534	0.0	36.96557026785252	0.0	40.29853152151136	22.58692578387926	0.0	0.0	20.79557636499564	41.31446088759988	11.618166630069442	0.0
3R_16099	0.0	0.0	0.0	0.0	28.740481255252835	15.49601984730222	20.06878432478862	17.485903083507864	21.350071789616393	20.88593979418995	40.70321709379384	18.805522128739973	36.73044584495474	57.27427471949515	48.5564267699051	55.21570290418033	48.65195387352482	87.69931301582824	85.11873903493978	114.78025320523857	28.037545638114914	70.92269411867046	86.03760273427501	73.65774767417655	77.3730623647244	52.97550147934088	54.01639979448837	48.739673281723434	47.4012557777687	54.12967514511991	41.61392473259709	43.011898478599775	38.681392970519724	19.681591217286737	35.58931130554264	35.292975815488326	37.42635718940963	7.918295856039046	64.68912026030901	18.96223481314614	8.932623011151486	11.812539719664807	49.65608197623261	25.394358516283816	25.184793421731957	28.954670853207286	30.275837096619885	20.43350706922719	18.16550225797193
3R_16100	0.0	0.0	0.0	0.0	6.358671686202096	5.999714413593914	22.200534766481454	25.388073630829656	26.45207421460072	21.564190935815805	20.555714139083527	10.193512178989918	35.134759369561955	38.01484454336189	44.83069543254752	49.88268305555093	42.811261416693135	79.46967430004196	100.73368947459795	98.75636114411219	70.92269411867046	54.91938115048034	97.15955430969247	81.83610460142098	75.6811699467972	61.532809635946826	30.566541188333815	53.11813963500848	67.2932792519679	45.971963592368226	51.78852833459716	33.3065019019087	41.473593647720065	50.80183069477091	36.37759012575513	13.664655684838381	45.97034912481449	9.197364403256602	16.69745956501448	35.65995672139841	17.292565303643613	36.58842232552353	25.634308137713656	26.21901629200512	13.001322884603509	18.88101878201144	23.444262204379577	15.82279941450368	28.133114645255493
3R_16101	0.0	0.0	0.0	0.0	27.560834636567083	22.289983772891812	19.245065565189083	23.056272396024596	18.426386585590567	13.352454047529395	23.758951184858894	27.05048052473604	35.222852918482715	43.93877194898583	59.09974963196974	30.004652486114907	63.620516344110655	48.31260185906891	80.08496398640773	36.68970780316705	86.03760273427501	97.15955430969247	30.93982822207371	87.52533628155518	93.72290822184212	39.51199301879529	61.76071428856041	67.51212621651658	45.45568184659162	53.58238425535221	41.33110088380146	42.57701650072274	47.08049566345834	50.330039232265584	47.77997838706806	42.30547940569263	27.227048835424867	30.37316470152291	31.01698490093175	25.97704875788144	21.41496374874937	33.98309001440883	31.745306139034284	16.234701837524728	40.25181535687259	48.22556235389847	14.516586070580804	21.227719875089562	17.419903284696964
3R_16102	0.0	0.0	0.0	0.0	38.69016214695226	26.549847338377802	8.596129285784457	11.234692731153803	14.631915866483766	17.89228842368939	24.25675778111308	30.60912151821243	38.86945416180799	39.25196960776068	35.19718422526198	42.57130693912303	41.67850715165293	41.56076663629534	56.40856309504155	54.626898284715395	73.65774767417656	81.83610460142098	87.52533628155518	39.78052126200274	75.58578987150416	65.55227794165847	58.73244700731487	69.589422407794	43.99099876486812	47.866929934781304	50.92751741084501	51.11016022440926	39.509571512324435	28.100938571348284	43.9029744265174	41.57218442932729	40.906578220011056	23.741690408357073	23.09042209291586	32.48862897985705	30.609121518212422	10.11940902651285	28.359140150870626	12.690125269665161	43.149946062567416	28.721001579655084	12.968150223052184	21.880880486630783	0.0
3R_16103	0.0	0.0	0.0	0.0	14.908439816864725	16.880201211998447	30.189590629151066	11.111234569272993	20.15621063240111	15.167717031071069	6.425946429454997	16.388259723871478	25.105186810048664	19.014185770971757	24.412489700980906	28.068993586234964	40.149839199894004	47.42775567117389	79.3093554715291	64.83192323900289	77.3730623647244	75.6811699467972	93.72290822184213	75.58578987150415	31.545041636990504	94.04191063239979	70.91144593718906	70.79112357967115	57.3726345442067	46.91823293254173	53.96557967397234	49.372963365261185	46.458310149195995	26.204014931524146	33.08230412045267	24.02844968442636	41.23807961761053	60.37918125830214	46.978315592494425	19.67241494631398	25.948077896129845	27.880004460800716	26.44478689107873	26.12589144999466	42.67577083111063	27.667583939299533	21.986816704703863	25.968517500616752	13.192090022822317
3R_16104	0.0	0.0	0.0	0.0	6.4647216904988625	36.5986663445984	4.514159111469033	6.883065662381499	16.808276395297042	7.307946258824802	16.718834073095298	14.805028142877996	20.41184989533824	12.882952195486947	20.583785564003076	34.77574426613181	34.820214527341705	49.946043582917625	60.6896161078333	40.16136837814337	52.97550147934088	61.53280963594682	39.51199301879529	65.55227794165847	94.04191063239979	18.536016174527713	22.898348669229755	45.47709020522958	65.30579750662464	54.98668772290228	44.46190679333474	43.692887933859446	49.19283920922276	20.659641699833998	22.414724860373074	38.204526194412416	34.54477103928959	37.40303263788628	76.39173000106949	12.79577432348741	42.194330207202285	37.1986444813951	31.274204931525126	26.656297366990906	39.65447732094351	35.992343708646295	23.83526589669224	26.811153761698712	28.602319076030685
3R_16105	0.0	0.0	0.0	0.0	9.12703139196812	0.0	22.306149996749678	7.2882437227571515	33.22239426676396	15.476270621163335	21.637004628155292	12.541231912669549	38.42384430081932	30.920323419307596	24.909107703868074	32.73142292292016	39.327934754956246	43.55331143085694	53.551805659783234	0.0	54.01639979448838	30.56654118833381	61.76071428856039	58.73244700731486	70.91144593718906	22.898348669229755	11.545848216893841	62.19909931691343	74.63818590572012	69.86823626953303	47.905149126251374	55.51789249145178	61.1834600933362	51.04351167693249	37.97470157026973	24.5172552442409	30.123290323968817	26.40319795533635	11.9834963288559	9.03267298472033	49.642376320983644	32.823647731360765	44.15358677982741	25.87332467282593	27.992516667210964	32.182678367836836	13.46045385958324	15.14102253760131	0.0
3R_16106	0.0	0.0	0.0	0.0	0.0	22.448200776707747	19.381669370871013	6.332707802529283	18.55717930874507	24.653257535772436	8.5455696775842	23.610156362800925	22.953032878132955	28.446849432406335	28.857816635629487	39.105167125708	21.357367490883075	50.45758724432194	37.2246538882702	110.8504073752471	48.739673281723434	53.1181396350085	67.51212621651659	69.589422407794	70.79112357967115	45.47709020522959	62.19909931691344	19.177043335759517	62.945206198004634	82.63041271361648	70.3310078648726	69.6787541438759	37.357019599504014	63.35910993122368	43.99462990548716	38.345191938988535	36.14495372822734	15.294378551163522	41.64952962062485	36.6260117935758	30.193757656274265	37.07633161070993	25.576510532726747	14.306195502336509	24.322516569714413	25.01981348464924	23.391402490014798	19.733904739508343	52.63065560253329
3R_16107	415.29963868931435	0.0	0.0	0.0	0.0	24.560731320335798	10.60280907794337	11.547765484283259	11.279743273043106	9.808472411341832	14.959626772271658	23.844955331443884	15.981045566755226	25.936578494979887	35.52022827666706	23.3373998752616	44.39776188545611	61.1209222240208	35.63678177460313	26.951598970987952	47.4012557777687	67.2932792519679	45.455681846591624	43.99099876486811	57.37263454420668	65.30579750662466	74.63818590572012	62.945206198004634	37.56479143923447	88.56147384004765	89.51284752774151	80.63423665180846	48.73268299829876	65.85555727319174	63.176961828930935	16.31534294850878	28.637079563352724	62.75131903272606	45.5690376616704	37.21043128607265	37.754512608119484	18.722524695010073	52.46894363226406	24.596797005093997	26.611433158732765	27.374350523405635	25.59269482119024	28.788001736636208	38.38904223178536
3R_16108	0.0	0.0	0.0	0.0	3.8354911806715797	0.0	9.373808187244764	10.209232086064643	15.95564331159377	19.510976875590206	28.104432102006523	14.054013791203735	24.22052301797405	27.5162376375659	33.14759051909127	18.912939270208135	26.856285816988873	41.83449854032462	27.00516338723964	47.65512935984865	54.12967514511992	45.97196359236822	53.58238425535221	47.86692993478131	46.91823293254173	54.98668772290228	69.86823626953303	82.6304127136165	88.56147384004765	32.623361980994936	98.57436477846313	59.62243960506096	68.10042616968737	30.64318826439433	39.89567546836193	49.45435363159803	43.40173124683529	33.28658417511406	25.179377888074647	40.488944493706	37.55056809837248	19.311069325635387	34.017223848176805	55.35272734748939	7.8422761422275205	24.20131393204157	8.484815574048682	31.813881159883206	0.0
3R_16109	0.0	0.0	0.0	0.0	6.529168898826285	18.481760350709884	11.397902603554504	17.379208418766627	3.3951678273896677	7.380799624760147	12.664128869049671	7.476310189717352	27.487115843934344	22.11935133570956	29.698552269823224	23.414950533721846	33.4089724191349	28.18927107441033	47.24794752362014	0.0	41.61392473259709	51.78852833459717	41.331100883801454	50.92751741084501	53.96557967397234	44.46190679333474	47.905149126251374	70.3310078648726	89.51284752774151	98.57436477846313	29.542862025026114	93.77298817224752	124.20811412572749	67.81319655237708	71.31026269002912	52.61644018212304	48.22911910027038	50.367874362374195	42.86293547670871	38.77000855524855	46.166215421504646	44.61375756790214	50.01113405774023	35.33517177184181	60.074692868132715	33.927743357947506	38.516609806521444	36.555888334488	0.0
3R_16110	0.0	0.0	0.0	0.0	18.286282727874514	17.253992573881597	14.897014808483977	12.979747699664214	7.924055848745622	5.167862510051493	10.509185816592638	16.751157644586222	12.830555197369222	18.22052962949646	33.27076580985203	19.12703135904116	18.057119593944627	26.31662052485868	40.532781960337	18.933584771339095	43.011898478599775	33.3065019019087	42.57701650072274	51.11016022440926	49.372963365261185	43.69288793385946	55.51789249145178	69.6787541438759	80.63423665180846	59.62243960506096	93.77298817224752	51.496190929749304	104.91329964916993	77.91787845200551	82.42374852218445	76.95632810248618	66.10081811737207	32.32753553677816	44.01704339920417	52.280894791535964	23.207332986770496	21.92105613894793	51.6034418021298	32.987809590593	24.926156262073608	32.80508845383057	31.46316292884291	26.54355848506558	53.93685073515927
3R_16111	0.0	0.0	0.0	0.0	3.2679546329466036	24.667786584177588	20.537404546707535	10.438289874093348	27.189382546115738	20.318152717885404	14.085780714256135	11.974445336207998	20.63661906142593	35.16700157808663	23.783369181807505	17.579342163436902	31.683279853130397	26.733194696965874	39.62698480062259	20.301806657774478	38.681392970519724	41.473593647720065	47.08049566345834	39.509571512324435	46.458310149196	49.19283920922276	61.18346009333619	37.357019599504014	48.73268299829876	68.10042616968735	124.20811412572749	104.91329964916993	61.576092182251976	75.71588059657849	75.91618943332757	71.98337008581822	70.87754619880639	88.2347750895583	42.907184893924864	34.49780680193257	24.884394214307246	30.556715143719988	34.25346934946865	57.26838559410391	40.0911405261294	46.092328756688545	16.8684128847685	29.8170291559043	14.458639615515855
3R_16112	0.0	0.0	0.0	0.0	14.410737728896557	0.0	10.06267031069501	15.343282940877728	7.493583619026209	8.145199585898053	9.317134769869877	13.200962878232339	11.375192525133489	17.230704195906213	36.051744085055894	12.919971756941738	34.92853234188048	32.746022504376505	45.09511687526917	0.0	19.681591217286737	50.80183069477091	50.330039232265584	28.100938571348284	26.204014931524146	20.659641699833998	51.04351167693249	63.359109931223685	65.85555727319172	30.643188264394333	67.81319655237708	77.91787845200551	75.71588059657847	28.78320718613064	72.44990089353212	58.06571490508191	95.12377414898194	41.688205572879326	47.30207864254387	47.53918179363432	47.02843025370271	31.095300878131297	11.619071078505417	18.568902139657457	14.732530901483566	37.44150433545877	21.252810684212985	26.894557199045426	0.0
3R_16113	0.0	0.0	0.0	0.0	9.380977441563546	0.0	7.6422617950668545	16.646729433714885	9.75621653922609	19.441735857153436	17.521653731418116	11.457931559769655	18.10092648769458	24.92598850862078	28.44685168024885	9.81228674922164	11.789801316583956	17.053378068133647	39.14083901323988	97.13047439494999	35.58931130554264	36.37759012575513	47.779978387068056	43.9029744265174	33.08230412045267	22.414724860373074	37.97470157026974	43.99462990548716	63.17696182893093	39.89567546836193	71.31026269002912	82.42374852218445	75.91618943332756	72.44990089353212	23.85245564825608	60.478587220202535	77.64929059018375	54.27565519761766	32.84511802482598	49.51463281186173	40.81888118167941	49.48081134136182	45.38209454502181	38.681034737019736	19.18091115721634	39.461609019252506	48.42239826454124	45.39003854651759	27.669941865452138
3R_16114	0.0	0.0	0.0	425.1700680272109	24.226214702405176	0.0	23.683213338385748	12.896968696477579	15.117157974300829	5.477231150108998	22.97275848530161	19.973191538468367	17.84821874776897	13.517897696550232	11.019526601137214	21.720054560777054	31.31687457591732	30.828041186263025	32.2194256603087	30.100535789537055	35.292975815488326	13.664655684838383	42.30547940569262	41.57218442932729	24.02844968442636	38.20452619441241	24.517255244240896	38.34519193898854	16.31534294850878	49.45435363159803	52.616440182123036	76.95632810248618	71.98337008581822	58.06571490508191	60.47858722020254	13.015410245730944	73.10386841303685	65.41077969649398	44.53152832205201	44.7547440028643	36.89492325855962	34.85000557600089	31.252929962183956	37.45991788785999	29.720626114523476	43.16143094530727	53.59286571771566	34.16096647402561	64.3114388612588
3R_16115	0.0	0.0	0.0	0.0	5.669657410950943	5.349596105494036	10.887208519735537	6.036551318231894	14.741109268472453	11.21606139992469	9.77511134462766	12.9842306518733	4.475374253171921	28.246353395776605	25.7889816575868	19.061779226473	22.903385883879835	28.343393090653763	22.177374642389836	26.416589618280284	37.42635718940963	45.9703491248145	27.227048835424863	40.906578220011056	41.23807961761053	34.54477103928959	30.123290323968813	36.144953728227335	28.63707956335272	43.40173124683528	48.229119100270395	66.10081811737207	70.87754619880639	95.12377414898194	77.64929059018375	73.10386841303685	29.405212742258858	90.20829916352305	85.60687832657163	69.20285789099614	58.59134081657827	50.97463502161324	59.427213092272176	39.45032546518509	28.981307056948268	50.505316210628216	39.717379489109085	18.811025612387063	50.169321459927254
3R_16116	0.0	0.0	0.0	0.0	26.08976967951327	32.82261346777476	9.108928207071445	4.629681070530413	18.088906977795865	19.661855410647682	14.993875002061658	0.0	9.152932691163576	45.05965898850077	3.9557274978441286	15.593885325686092	23.4207395332715	31.61850378078259	27.2139945245443	27.013301349584534	7.918295856039046	9.197364403256604	30.37316470152291	23.741690408357073	60.37918125830214	37.403032637886284	26.403197955336353	15.29437855116352	62.75131903272607	33.28658417511406	50.36787436237419	32.32753553677816	88.2347750895583	41.688205572879326	54.27565519761766	65.41077969649398	90.20829916352304	8.385997396986408	68.51004357238772	63.115664619424024	66.22165713074804	43.785904441642145	28.047501248113807	31.376683359062213	71.12628471851772	29.05096313626451	44.88975077210372	18.033692708761635	0.0
3R_16117	0.0	0.0	0.0	0.0	0.0	0.0	8.268453534598518	18.911265819273858	6.157445891444229	0.0	0.0	21.694350465723467	24.925193263717265	9.438931059935324	0.0	5.308143009865714	38.26750259900122	21.5258142946475	9.263616590025679	0.0	64.68912026030901	16.69745956501448	31.01698490093175	23.09042209291586	46.978315592494425	76.39173000106949	11.9834963288559	41.64952962062485	45.5690376616704	25.179377888074647	42.86293547670871	44.01704339920417	42.907184893924864	47.30207864254387	32.84511802482598	44.53152832205201	85.60687832657163	68.5100435723877	46.641500985690385	0.0	25.76204117804662	93.68654865568318	19.09468289460117	24.412781067400026	0.0	48.3458256016638	17.463344440020396	58.931049689678915	0.0
3R_16118	0.0	0.0	0.0	0.0	11.900596695918333	11.228788817922943	6.232424562733092	12.670706087767448	6.188310281877533	3.3632121097160503	12.823708883342206	16.35232055781036	15.656332234885063	14.229365996368665	13.532751966308862	16.004250728993622	12.819773218211768	32.45056966975055	23.275126895991836	36.96557026785252	18.96223481314614	35.65995672139841	25.977048757881434	32.48862897985705	19.672414946313978	12.79577432348741	9.03267298472033	36.6260117935758	37.21043128607265	40.488944493705986	38.77000855524855	52.280894791535964	34.49780680193257	47.539181793634306	49.514632811861716	44.7547440028643	69.20285789099614	63.11566461942401	0.0	3.92585473709336	64.72793554133267	68.47720393880877	62.3687856701478	49.0703017946236	12.166338175535927	26.502633036592183	30.714040001965696	44.41983256684444	78.97896000505466
3R_16119	0.0	0.0	0.0	0.0	9.810615871221932	0.0	23.976806892167392	26.113696947413285	5.101520253035404	0.0	12.685933498645143	17.97403829908081	20.650831608988895	7.820271394698482	13.387358763365047	30.78503600969641	15.852550146900299	17.83440399205299	34.5375953237631	0.0	8.932623011151486	17.292565303643613	21.41496374874937	30.60912151821243	25.948077896129845	42.19433020720229	49.64237632098364	30.193757656274265	37.75451260811949	37.55056809837248	46.166215421504646	23.207332986770496	24.884394214307246	47.02843025370271	40.818881181679394	36.89492325855962	58.59134081657827	66.22165713074804	25.76204117804662	64.72793554133267	10.67208524007923	7.05640608770266	39.55045372280511	40.452583504245496	40.118751504453186	40.055115839395015	36.17149339074473	32.550070145401165	0.0
3R_16120	0.0	0.0	0.0	0.0	19.460401974063174	0.0	11.323940803872969	10.359860100449204	6.746272684341902	14.66581018335196	11.183955944160745	5.942236705433818	23.89515624701311	20.683122158656094	11.802334501764449	20.355133099307462	13.975654410017748	23.58429380369849	27.911074302324636	40.29853152151136	11.812539719664807	36.58842232552353	33.98309001440883	10.119409026512853	27.880004460800713	37.1986444813951	32.823647731360765	37.07633161070993	18.722524695010073	19.311069325635387	44.61375756790214	21.92105613894793	30.556715143719984	31.0953008781313	49.480811341361814	34.850005576000896	50.974635021613246	43.785904441642145	93.6865486556832	68.47720393880877	7.05640608770266	18.662844516109768	41.841354320956654	56.83809034715369	106.10642474401826	77.04590587686909	38.266672789334315	48.4248994376255	57.40000918400147
3R_16121	0.0	0.0	0.0	0.0	0.0	13.72216458913095	7.616347321686078	15.484262569737247	3.78121868678275	41.100203117203804	25.07398392381521	9.991693572077082	19.132853175250048	11.59268408892516	6.615091007114531	6.519342563418535	19.583037955844166	23.13283335569507	36.97644202435212	22.58692578387926	49.65608197623261	25.634308137713656	31.745306139034284	28.359140150870626	26.444786891078735	31.27420493152513	44.15358677982741	25.576510532726747	52.468943632264065	34.017223848176805	50.01113405774023	51.6034418021298	34.25346934946865	11.619071078505417	45.38209454502181	31.252929962183956	59.427213092272176	28.047501248113807	19.09468289460117	62.3687856701478	39.55045372280511	41.84135432095667	5.862915651405107	52.470655785751816	89.20739231924352	53.979329155693115	85.79235675893635	45.23612351753684	96.51640135380339
3R_16122	0.0	0.0	0.0	0.0	13.94519260402765	8.771975992856103	3.245863795765057	14.847611538969781	16.920167026220216	0.0	14.025107747890273	8.516333369314843	17.123107560267833	12.968712425471589	21.14368295470283	18.753879708864773	10.01485954785413	44.363407287133285	21.819149795009086	0.0	25.394358516283816	26.21901629200512	16.234701837524728	12.690125269665161	26.12589144999466	26.65629736699091	25.873324672825927	14.306195502336507	24.596797005093997	55.35272734748939	35.33517177184181	32.98780959059301	57.26838559410391	18.568902139657453	38.68103473701973	37.45991788785999	39.45032546518509	31.376683359062213	24.41278106740003	49.07030179462362	40.45258350424551	56.83809034715369	52.470655785751816	14.375220569790617	38.01757362340742	96.61850751666108	44.560163762029525	67.47408079577774	82.26491771451606
3R_16123	0.0	0.0	0.0	0.0	0.0	0.0	12.876310164559245	0.0	0.0	0.0	15.896418934224592	8.446052948305933	19.407771842234222	7.349536611716631	16.775357000566167	24.798819576188176	0.0	8.380438380731697	36.06514808349802	0.0	25.184793421731957	13.001322884603509	40.25181535687259	43.149946062567416	42.67577083111063	39.65447732094351	27.992516667210968	24.322516569714413	26.611433158732765	7.84227614222752	60.074692868132715	24.926156262073608	40.0911405261294	14.732530901483566	19.18091115721634	29.72062611452348	28.981307056948268	71.12628471851772	0.0	12.166338175535927	40.11875150445318	106.10642474401826	89.20739231924352	38.017573623407415	0.0	47.910585159354035	40.79301623562047	61.18149106941422	0.0
3R_16124	0.0	0.0	0.0	0.0	10.042308244634645	12.633871662604877	15.193319801149832	5.346082194944531	13.925334099226708	5.676087268706538	8.657020533442719	9.199261054023733	14.092354598167958	12.007438207721744	13.703521272052201	22.508621927629378	3.6059848530606247	19.776889305251572	28.806353738881402	20.79557636499564	28.954670853207286	18.881018782011438	48.22556235389847	28.721001579655088	27.667583939299533	35.992343708646295	32.182678367836836	25.01981348464924	27.37435052340563	24.20131393204157	33.927743357947506	32.80508845383057	46.092328756688545	37.44150433545877	39.461609019252506	43.16143094530727	50.50531621062821	29.05096313626451	48.3458256016638	26.502633036592183	40.055115839395	77.04590587686909	53.979329155693115	96.61850751666108	47.910585159354035	21.121767111644317	76.51985714976861	95.7915176749927	14.81029493221328
3R_16125	0.0	0.0	0.0	0.0	0.0	25.099645593004226	6.965650981878162	17.701721740263345	0.0	7.517768245247643	8.59942831000595	12.184081984250856	17.49825367428331	10.602272703176654	3.0249680865866866	17.887103755934046	14.327981832119036	18.134141874272366	39.020065678574554	41.31446088759988	30.275837096619885	23.444262204379577	14.516586070580804	12.968150223052184	21.986816704703863	23.83526589669224	13.460453859583236	23.391402490014798	25.59269482119024	8.484815574048682	38.51660980652144	31.46316292884291	16.8684128847685	21.252810684212985	48.42239826454124	53.59286571771566	39.71737948910907	44.88975077210372	17.463344440020396	30.714040001965696	36.17149339074473	38.266672789334315	85.79235675893635	44.56016376202954	40.793016235620456	76.51985714976861	19.61568941302011	66.19426029568976	117.69413647812065
3R_16126	0.0	0.0	0.0	0.0	0.0	0.0	15.670657112441143	17.920640236775462	13.614770080570265	14.798663131054635	11.285267872760864	15.418454279400551	5.904885288745938	17.888986317608815	20.415853931370407	18.443654050033608	12.08764753225639	15.298673452024977	24.872026110360398	11.618166630069442	20.43350706922719	15.82279941450368	21.227719875089562	21.880880486630783	25.968517500616752	26.811153761698716	15.14102253760131	19.733904739508343	28.7880017366362	31.81388115988321	36.555888334488	26.54355848506558	29.8170291559043	26.894557199045426	45.39003854651759	34.16096647402561	18.81102561238706	18.033692708761635	58.931049689678915	44.41983256684444	32.55007014540116	48.4248994376255	45.23612351753684	67.47408079577774	61.18149106941422	95.79151767499272	66.19426029568976	23.26836444029268	49.64569522176732
3R_16127	0.0	0.0	0.0	0.0	0.0	0.0	69.65650981878163	0.0	0.0	0.0	0.0	54.82836892912886	20.997904409139966	31.806818109529956	36.299617039040236	0.0	64.47591824453566	18.134141874272366	31.21605254285964	0.0	18.16550225797193	28.133114645255493	17.419903284696964	0.0	13.192090022822315	28.602319076030685	0.0	52.63065560253329	38.38904223178535	0.0	0.0	53.93685073515927	14.458639615515855	0.0	27.669941865452138	64.3114388612588	50.169321459927254	0.0	0.0	78.97896000505466	0.0	57.40000918400147	96.51640135380339	82.26491771451605	0.0	14.81029493221328	117.69413647812065	49.64569522176732	0.0
3R_16128	0.0	0.0	0.0	0.0	4.920557597586958	18.57113673927981	10.307719794945093	13.097439712485006	2.5586899507452183	22.249477832567113	12.72537163387409	9.01495806917628	15.536273314120141	7.844583119241585	13.42897749527188	17.646137591346335	23.852749029325626	6.708692900637549	19.24720338134869	15.284209882770108	8.960392823621387	36.42728160543703	21.481538765584858	34.542314335060446	22.775152308831064	17.635626787811667	29.87802297121999	25.960820794617455	18.935942074953193	27.20416516694987	24.936012411009607	26.6051201553739	44.574562545243175	15.724877542516136	27.297186171927915	26.435444644178915	20.10672028458743	75.91717436277021	19.38159781892419	29.218123027776695	58.87894488930758	21.235029304340436	31.738726800974376	38.04219640425159	20.121736505860454	76.70658452974298	43.540732355118216	63.2618202670465	65.31109853267732
3R_16129	0.0	0.0	0.0	0.0	15.29255420828153	0.0	2.6696053682560428	0.0	3.9760640941531977	17.287235191970424	13.18302053321363	21.01312690037466	12.071259056462107	9.1425395049132	0.0	13.710565841907579	12.355288681320038	17.3749024399228	11.963640104992905	0.0	17.404949828491624	21.564190935815805	40.05736214258818	8.946144211844695	22.751575546606603	27.404798470593004	19.345338276454168	6.7236156915743015	25.747240079772304	45.52561270971049	16.60679915571033	41.342900080411944	8.311971566407665	18.326699068270617	23.860312188324674	28.755463538072235	33.64818419977407	7.373195778992881	50.19656976720839	15.134454493722227	41.58848032365819	38.4977517312989	43.15521327306399	43.351359616868564	31.268076856932915	42.57065451529904	67.65991420722878	44.39598939316391	0.0
3R_16130	0.0	0.0	0.0	0.0	9.52525191910013	8.987536084957382	3.325626747616856	15.21247260487225	0.0	8.075757061845762	10.264112024982028	4.362805685433857	10.025077731946464	15.18560222681671	8.665304769600379	12.809821546376035	5.1304809569373075	10.822281258968966	14.90355166539738	0.0	13.00919620079434	31.900186666460716	12.475236655239348	29.71878598759241	12.596659680769152	17.069588616086516	19.27936621011521	23.033610225247767	20.61918968417358	38.483787388012175	27.58361023255397	32.188993166920525	27.61208608620079	22.830250995779448	29.723678774221913	33.26305446953104	35.92868156708932	13.77759652584126	6.253173485543913	18.85355314062488	20.72332700581082	41.106927339395234	19.200019660820132	39.27592861796353	38.951806876941504	51.26412017158278	31.607427323988777	59.25614575115658	147.5013275119476
3R_16131	0.0	0.0	0.0	0.0	35.146839982763986	53.0603906836566	2.454218998796451	11.226376896415717	14.621085432829819	11.919363124589527	15.149251945088203	6.439255763697344	3.6991126938381287	19.611457798103967	9.592126782337058	15.755479992273512	7.5723012791509925	9.583847000910785	10.998401932199252	43.66917109362888	9.600420882451486	19.82437094173444	12.275165008905631	16.448721111933548	9.29598053421676	25.193752554016665	21.34144497944285	12.362295616484502	27.051345821361704	26.905218296983385	45.80083912226254	28.50548588075775	45.84812147510728	22.464110775023055	7.31174629605212	7.552984184051118	28.723886120839182	33.891595697665274	9.229332294725806	37.1023784479704	22.939848658171783	40.44767486541036	34.00577871532969	39.85372956635881	57.49067573102987	49.57228251922165	31.100523110798722	37.898786335096986	31.100523110798722
3R_16132	0.0	0.0	0.0	0.0	0.0	34.50798514776319	8.512579890562272	9.734810774748162	22.18735637648774	13.780966693470646	7.881889362444479	8.375578822293111	9.622916398026918	17.005827654196697	11.090255269950676	2.7324330512915935	16.41556326722239	19.391194070948504	14.305687750707177	37.86716954267819	19.424728345174092	21.488065743166903	13.305317656475859	14.26330052774212	28.213121923006394	0.0	30.843273606362107	18.75966457719736	20.52507842046034	33.69963977677359	22.064232511117066	26.77801928346964	26.50441254294819	9.739734806500689	31.701441739301718	39.2968483927589	15.327725940260189	17.633201201878993	16.006197599710607	36.19446562490951	33.153332838243564	48.22632350568545	24.573067524823713	37.700353817820584	24.926156262073608	52.035657547455386	62.92632585768582	55.61507492108979	26.968425367579634
3R_16133	0.0	0.0	0.0	0.0	27.28929931995066	0.0	4.763864751974145	10.89571493323106	14.190435646374343	0.0	17.643654636046694	21.87357821741587	10.770476830550242	16.31470411652614	6.206400039720959	33.64111898924953	18.373166357997473	9.301564151027637	13.343068436064286	63.574407486522226	21.741183018521003	14.430347598212945	35.74083604963687	21.285653469561517	31.577617784514334	39.122712299398295	24.16499582981215	8.998632207904398	26.254574859669294	20.309917739030322	17.28681894872433	20.74941348324554	22.24885492559983	16.35183925487939	30.75100579443568	47.64836969270467	21.444501629782124	19.736011115321457	35.82996531659357	22.50597758764728	29.685570437921537	4.907041015011619	27.503476439421945	49.228934235770026	41.84800803481754	50.6443993371661	15.09224379406935	42.44136301286143	0.0
3R_16134	0.0	0.0	0.0	0.0	7.956997204309032	0.0	8.334268623478858	10.589886319688336	4.137638546240696	4.4974332024355395	8.574210045167224	14.578021846259087	14.65542888379857	12.68541719324362	23.52555825697329	19.61811379683089	10.714473217567022	21.697155087105944	10.893578453373307	0.0	21.734677188423895	11.220245137110695	27.79010963893005	24.82583127744418	22.36078602108885	17.111064784487567	18.118323523603244	29.73657765226221	11.482939318598554	35.53172035114815	25.922469063333345	25.54487212237016	40.365468955926964	15.892864294646076	26.209358423874022	44.88598958645042	33.76498321130002	23.018456198179702	26.11819842935602	23.62420504550022	25.967101413649	25.754256320094502	28.870008616093685	43.0624276012936	16.269355448810508	41.34721635034324	23.46979847657538	56.10012089576053	52.80704657229461
3R_16135	0.0	0.0	0.0	0.0	7.0163843098210785	6.620298098782792	12.248429506368693	7.470427379415162	9.121299602767403	9.914456089964567	6.048508127909616	16.068405128842098	3.6922801990212872	8.389386084301586	12.765879357652866	11.008465037822726	11.337472140524188	22.321005070216298	13.722608986332832	10.897127844014154	11.179803015065104	21.024488706077523	13.784053504182083	16.418339284981325	16.23791797415735	12.573609050785562	26.627532478045158	24.678923351120154	37.12689788061103	25.363549178131485	27.937703492835187	21.339625835742737	22.881718549268538	42.04240901882547	15.81285558398761	28.271375044291823	29.7735555690333	20.297397467696694	41.45528310734063	23.146155007022543	19.08123109049999	40.37296545487211	50.91445184086858	28.930994334768855	28.692243410646974	33.85522905080745	33.63000168667393	49.46841100043605	31.043078480006706
3R_16136	0.0	0.0	0.0	0.0	66.87800115030163	0.0	0.0	0.0	0.0	37.80060934582266	0.0	30.631811749137714	35.19367077024868	0.0	0.0	29.97979361910073	36.02175714131335	0.0	26.15993135634012	0.0	0.0	0.0	0.0	26.082420448617633	0.0	47.93909816968523	67.68143701227065	0.0	64.3421975434149	28.442057839768825	0.0	22.600300131985755	48.466989133701034	0.0	0.0	0.0	21.02165230187093	0.0	0.0	0.0	0.0	0.0	0.0	0.0	0.0	0.0	98.63100169645323	55.4726547548386	0.0
3R_16137	0.0	0.0	0.0	0.0	0.0	0.0	0.0	0.0	0.0	0.0	0.0	0.0	0.0	0.0	0.0	0.0	0.0	0.0	0.0	0.0	0.0	0.0	0.0	0.0	0.0	0.0	0.0	0.0	0.0	0.0	0.0	0.0	0.0	0.0	0.0	0.0	0.0	0.0	0.0	0.0	0.0	0.0	0.0	515.2381688435479	0.0	0.0	0.0	207.29255197860738	0.0
3R_16138	0.0	0.0	0.0	0.0	0.0	0.0	0.0	0.0	0.0	0.0	0.0	0.0	0.0	0.0	0.0	224.05951020591067	0.0	0.0	0.0	0.0	0.0	0.0	0.0	0.0	0.0	0.0	0.0	0.0	0.0	0.0	0.0	0.0	0.0	0.0	0.0	268.5284640171858	0.0	0.0	0.0	0.0	0.0	0.0	0.0	0.0	0.0	0.0	0.0	0.0	0.0
3R_16139	0.0	0.0	0.0	0.0	0.0	0.0	0.0	0.0	0.0	0.0	0.0	0.0	0.0	0.0	0.0	0.0	0.0	0.0	0.0	0.0	0.0	0.0	0.0	0.0	448.5310607759587	0.0	0.0	596.4807634953772	0.0	0.0	0.0	0.0	0.0	0.0	0.0	0.0	0.0	0.0	0.0	0.0	0.0	0.0	0.0	0.0	0.0	0.0	0.0	0.0	0.0
3R_16140	0.0	0.0	0.0	0.0	0.0	0.0	0.0	0.0	0.0	0.0	0.0	0.0	0.0	0.0	0.0	0.0	0.0	0.0	0.0	0.0	0.0	0.0	0.0	0.0	0.0	0.0	0.0	0.0	0.0	0.0	0.0	0.0	0.0	0.0	0.0	0.0	0.0	0.0	0.0	0.0	0.0	0.0	0.0	0.0	0.0	0.0	0.0	0.0	0.0
3R_16141	0.0	0.0	0.0	0.0	4.995621337897333	0.0	1.7441608981451895	7.978345705974557	10.390892382826452	0.0	6.459749409094422	6.8643618122738905	13.144400971528963	1.9910633114329641	6.816919138841328	6.7182493854481375	16.144417193266165	9.081379833933347	9.770410974750913	0.0	18.19416954191402	12.327661493686387	8.72369696319385	11.689753930679759	4.954840755547151	10.74279632839869	7.583454015577931	17.571237641105274	14.418609233821538	10.622757004858423	10.849891926034841	15.193678889362332	18.10182129664794	27.938334508073776	32.909909814722404	18.78710453144961	12.562123626999144	14.451618870345856	32.795444319238726	9.887949753394533	16.30285930415049	14.372648275425933	16.11145258439783	15.449014005303646	20.428696189537444	20.39629254736158	22.102475919352486	18.646515722431282	0.0
3R_16142	0.0	0.0	0.0	0.0	0.0	0.0	8.260213919716007	5.0379788032079835	2.4605239685791087	13.37241287271255	16.316204785502073	2.1672731780655483	12.450177502180647	5.657715029946286	8.609176736713081	10.60570676111685	2.548624571034627	8.601745423172543	12.95613939621429	14.697820166291137	10.770776127048629	5.004246102818242	12.394430438738048	9.226964882171659	17.208217080094084	10.17541396127848	4.788621851391346	14.562808874575728	6.8285441339050195	18.11108615805907	3.425617763061324	14.391222505569402	6.8583083776637235	26.462767264498385	19.687432478258923	7.626368933223514	14.87331652648566	31.939493822901895	18.638008864237015	9.365716233783262	46.3254641811511	10.210166058140771	7.630261924001065	9.755381373221137	19.349751597563866	14.05022498800901	6.978376801642431	17.661697253782695	62.80539121478188
3R_16143	0.0	0.0	0.0	0.0	0.0	0.0	0.0	0.0	0.0	0.0	0.0	0.0	0.0	0.0	0.0	0.0	0.0	0.0	0.0	0.0	0.0	0.0	0.0	0.0	0.0	0.0	0.0	0.0	0.0	0.0	0.0	0.0	0.0	0.0	0.0	0.0	0.0	0.0	0.0	0.0	0.0	0.0	0.0	0.0	0.0	0.0	0.0	0.0	0.0
3R_16144	0.0	0.0	0.0	0.0	11.54611083689098	0.0	8.062370498173873	3.073320200011679	6.003977635183309	3.26303132346919	7.465035639324314	7.932615079108004	12.151978721885259	2.3009187568596143	5.251859486499439	0.0	0.0	5.2473261593639196	22.581825243770805	0.0	2.628200326685301	18.31645336478336	15.121958596077365	4.502983226387482	17.177785306313314	4.138207866319333	11.684819520659492	10.152864059495784	19.439557555670035	9.820722706984007	12.538385745527192	11.705444202098395	2.091888284798039	18.44924842374234	6.004966106970464	24.812356553563678	12.702445220704986	16.700624603360165	7.579834608008853	22.853486299334964	18.839960812881507	8.304682179812978	4.654691696495483	14.877697884540137	0.0	19.28489467769048	12.771065873157774	28.731125745363215	51.084263492631095
3R_16145	0.0	0.0	0.0	0.0	20.894777037057928	9.857616586031362	3.647579612072613	11.123458149657232	10.865284059270124	8.857568526578905	13.509332922649614	4.785167511966507	10.995602308856572	10.409822208564536	9.504190159836718	4.683312094512985	14.067902953978262	7.121989712998058	12.259769810562036	0.0	11.890510278870517	9.207482515911451	9.121973557223052	8.148963044452593	17.27017285716013	7.488836017706604	5.286448875545892	11.483403037589772	12.5640704773995	19.993921847758283	3.7817463423894813	14.12207973043774	13.249776457342913	33.38725374813657	7.24471525190056	2.8064030892885206	11.493686682101046	10.074267500010075	13.717082431435163	37.9110592763537	5.682386420460228	3.7572063217250684	12.635260463259188	8.077166013223936	21.361359436914565	9.69430746387998	26.96348066179167	12.99854286334502	23.111554852964286
3R_16146	0.0	0.0	0.0	0.0	8.048030646900703	7.593706336188567	2.8098727689610214	6.426625079261709	8.369951872776731	4.548886887378658	6.937843856886157	7.3724021497924666	14.823096926113214	4.811455112331439	1.8303620456126222	10.823213628590599	6.502232433135376	9.143910521349202	14.16626791245876	0.0	3.6638894384723044	2.8371530871062745	10.54051775023189	6.277463904582548	10.643109916717664	8.653413483171995	18.325609428322434	5.3076678107639506	5.807155964723463	20.53612989786698	10.196293210434012	13.598485672635496	10.2068193218006	0.0	8.371329869463063	17.295053614666205	11.383759170250444	15.521201961879928	5.2834016653282045	21.23953952678306	21.886818882196383	23.154579975919237	9.733433695849664	20.740519508532653	16.45548790521639	13.44222531559358	8.901865831078194	26.702091441312138	0.0
3R_16147	0.0	0.0	0.0	0.0	3.950364460625137	14.909440061069068	6.896110373074054	14.720999210954442	4.108379039050143	6.698444085407841	1.702715422447102	7.237466336734701	6.2364824243452315	4.723391874002577	8.98430621390555	5.312559102220012	2.1277410624236675	14.362481750671625	13.906985138686638	24.54120222441457	5.395244847001647	18.10396354251674	10.347596460294202	6.162568558575215	11.75434976243153	14.158385898700711	19.98910993290855	13.894726603885662	11.40173716867502	10.080130315924723	7.149765859467633	13.34959491989175	5.725717518290804	9.468286290678913	12.327166280324144	21.223131515501372	11.17540417711774	3.8092800156028113	0.0	31.276193812317814	25.78347382461737	2.8413482083594737	9.555284327040434	18.324818401049644	8.077152965122853	17.59492609251295	8.738936506382919	32.76670954736723	17.477873012765837
3R_16148	0.0	0.0	0.0	0.0	0.0	13.566348942774427	10.039817917862242	11.48132868058867	7.4765656395734625	12.1900526732176	9.295975493329673	3.2927458503993607	3.783119795136497	2.865262191547362	3.269988211692497	3.222657603264423	23.23280627130884	6.5343312128339495	14.060220486753586	0.0	6.545631396513731	7.602968908672377	3.138483710641845	11.214848459360192	4.753546442742938	5.153180878194779	21.82611064892301	22.125327336316037	3.4582104659973187	6.1147194750146445	13.011383138652683	7.288211851798584	15.629778479149616	11.487136130604142	4.9851977017241556	7.724512969457276	11.298541358310642	6.932255229000119	0.0	18.97248799515822	23.460814184095447	10.341561079328047	17.38902613338774	7.410692814555193	0.0	10.673278406863771	10.602272703176654	11.925990878405877	0.0
3R_16149	0.0	0.0	0.0	0.0	0.0	22.556509695915693	4.1732534516979305	9.544893132194861	6.215571560652324	3.378028022093655	2.576040198592091	5.474785737416685	3.1450605722940925	11.910042023392275	2.718473522747507	8.037377018084902	0.0	5.432253953526525	7.013298148395778	0.0	16.324944760468167	10.534426188752056	5.2182970192043765	9.323357340978488	25.686800837389704	12.852143373370616	3.0241548318887452	23.649017054882798	8.624850897890102	20.3336549439757	4.326755727164303	8.078647246675839	2.1656112199451063	9.549721100395264	4.144396578966401	12.843400418694856	11.271521561481453	17.289192871319994	15.693930686185734	7.886298502707366	0.0	8.597358203771146	14.456201083829583	30.80404407812275	12.219934378952386	8.873128241326018	13.221147489832939	2.47863970270204	0.0
3R_16150	0.0	0.0	0.0	0.0	11.163804267252543	14.044786013640296	3.897707524342483	7.924156315077133	9.67529703161887	2.1033254416562763	4.811905809830916	10.226607997752874	9.79134257322749	4.449464759052584	6.770618225150138	10.00892796374366	12.02607252523471	3.3823869640100495	7.278037328762337	11.558983179367678	15.24706341558616	7.8710986899343345	14.621251111215084	2.9025891094856613	6.1514839839962985	2.6674576567771564	13.180906816261171	11.452804628241962	7.160338598091626	11.078136948561994	10.776198825178804	18.863103166586857	10.787323600290827	14.865308413526716	9.031763939624465	3.998464589597594	14.036401066766482	17.94182828665587	14.657713084061008	17.18638288511247	16.192129329775383	21.412542610959797	3.000379247936939	17.262093822932346	0.0	4.143632673040863	8.232132978583284	13.889900622391014	32.92853191433313
3R_16151	0.0	0.0	0.0	0.0	0.0	21.539840088227184	1.9925780452968782	3.038228202535584	5.935422602089269	19.354638919856313	14.759595705154446	0.0	3.003306039288048	13.647877482093985	10.383784681840838	7.675115433736123	9.221916191225654	7.781116164801966	8.9295919533661	0.0	2.5981908277628123	8.047693852849529	7.474646000765404	11.12891737891738	5.660548242965826	12.272870084306437	14.439248881824568	5.01846796210053	5.490740415363532	14.562880576612402	10.32934923447127	3.8572627629110303	4.136005082323045	4.559647484533676	13.851599503558672	12.264521193092621	10.763490241102183	5.503310791772331	0.0	11.296269519953732	6.208280356007629	12.314785624211854	9.203086347037344	14.707820324560412	0.0	14.828095767468342	8.416828269769447	23.669221680249645	75.75145442792501
3R_16152	0.0	0.0	0.0	0.0	0.0	8.836857472093204	3.2698716640769283	9.971620767296274	14.61027102052743	5.293576456712837	6.0552187508325925	10.724155000930857	9.857004436637697	5.599129223423174	0.0	4.198353741530871	0.0	8.512674094826082	16.48540052929126	14.545623803622444	6.395546652954614	1.6508089954563134	6.133042872422895	1.826283877565929	1.5481841348282601	23.496776913543947	21.325659887002438	6.176575953354499	9.010445809827333	11.949030216707612	8.475363474437966	7.91233387263801	8.484112989380606	11.223747654236739	12.989045688318757	15.094795314575533	10.303512025670463	9.031074119831516	0.0	12.358311953453654	5.093973625442157	20.20887897306561	11.32687550404596	12.067955138100851	9.574692173646618	15.64282630414243	27.624462013602287	11.652539904122902	0.0
3R_16153	0.0	0.0	0.0	0.0	0.0	0.0	5.031335155347505	5.114427646959243	7.493583619026209	0.0	6.211423179913251	4.400320959410779	2.527820561140775	1.9145226884340238	2.184954186973085	19.379957635412612	7.761896075973439	6.549204500875301	3.7579264062724302	0.0	24.05527815446157	10.160366138954185	10.48542484005533	0.0	9.528732702372416	20.659641699833998	17.01450389231083	12.671821986244737	11.553606539156444	12.257275305757734	5.216399734798238	6.493156537667126	6.962379824972734	7.675521916301505	3.331029926139408	12.903492201129316	16.608912946647642	0.0	6.306943819005849	15.846393931211438	20.901524557201203	24.185234016324344	11.619071078505417	9.903414474483975	0.0	12.480501445152923	14.168540456141992	11.953136532909076	21.252810684212985
3R_16154	0.0	0.0	0.0	0.0	8.467834296337788	0.0	0.0	0.0	6.604910751143476	2.3930836054867664	7.299737629180263	11.635445211888245	4.456086713665012	3.3749543959287247	0.0	1.897962859523987	9.121871625620145	9.620877766555559	16.561347537228254	0.0	3.8550062749864638	8.9554364051326	3.696778405490751	14.86104919007282	5.599139412272333	6.069863522153637	8.569562243194321	9.307546465598843	16.293521268238813	9.003058879284826	12.260748730207894	10.01546960820055	9.205054556824182	0.0	11.743996725773714	4.549300772471271	6.6542011298833526	8.165411642897153	16.676987869159024	5.586860597771737	9.211394126078194	18.27178179107314	6.827434543678171	6.546717704877894	25.97076557488454	17.286380799168242	9.36620747273497	19.315266769295118	37.46482989093988
3R_16155	0.0	0.0	0.0	0.0	0.0	0.0	12.212338369701678	0.0	0.0	3.295080741010937	0.0	8.010529039369349	6.135667586710021	6.970554981646529	7.955164691797032	2.613339898043157	3.14001811790454	7.94829791174369	9.121449361817795	18.108364072281343	5.308028897970926	2.055150793606755	5.090162040218388	4.547211422595093	3.8547789139738624	0.0	2.9498968863543373	12.815731566812893	8.41306818707635	7.437886212241571	8.44102498522293	9.850345668330194	2.11243476273344	13.972842383543346	14.149209069319603	25.056062940830106	9.1622916723931	11.243105165757099	7.654283566712438	15.385301805772873	19.0250064685022	0.0	18.801639879030247	24.038122057771417	11.919874602919176	6.491436821117423	12.896502984250791	24.177768493514677	25.79300596850158
3R_16156	0.0	0.0	0.0	0.0	3.844808163296692	7.255525082350209	2.6847367347157935	4.093612736047944	1.99930024491428	6.519457320372653	8.286088816928812	10.56611482196977	2.023279858046685	4.597179783442185	6.995391785661195	1.7235346938916205	4.141772885883802	3.494676733665444	7.519656381781978	23.885445403843164	3.50072027319621	4.066203209860814	10.07110197997865	5.9979007347428395	10.169125264556149	2.756012931212673	17.50948917038095	6.761725254198608	7.398050243858231	11.445913154951501	12.525695071695687	1.2992885096121363	9.752264615161709	3.071762515896371	6.665431340058309	18.59043212426671	9.668257900779503	25.952455102252674	10.096216947509769	12.683530689070855	8.364840900726067	19.357978805778632	9.299960940164052	11.89011158869726	7.861326205730907	9.989453990715518	2.8351421540276025	14.351022829288206	17.010852924165615
3R_16157	0.0	0.0	0.0	0.0	0.0	11.356873861473394	4.202344572083657	0.0	3.1294496862726686	0.0	7.781992158864701	5.512949643064075	6.333968630386961	7.19583907801153	0.0	2.697801453683335	6.483003186396066	8.205182064784836	2.354062264005258	0.0	16.438743488202736	4.243144033948546	2.62733649034086	2.3470872647045016	11.938089070082551	17.2556449685559	12.180943036428935	10.583942571527606	8.68497343266627	10.23769889289524	10.892292221901263	6.101221708634937	8.72282947653428	0.0	14.606502898556169	9.699697369442072	9.458411365227096	11.60647548480248	7.901665354990217	11.91190905019202	6.546627701138589	12.985933636684743	4.8523243604151265	12.407509769363003	0.0	4.467490740008569	13.313310114920492	7.487753778694945	0.0
3R_16158	0.0	0.0	0.0	0.0	8.645130781377178	8.15709920500911	6.0366861490650985	2.301143253991448	4.495468006316132	7.32956740160239	9.315721155127065	7.919376000687402	4.549386663063553	6.89123596729006	5.898481239388878	3.8754034537208044	2.328215527567818	5.893389757956519	6.763241242786157	0.0	5.90358152580426	1.52382368811352	11.32254068754996	13.486404018948397	15.720023522871562	6.196952153022578	0.0	13.303394361071227	2.079333648421692	11.029874046191642	10.952777413119831	10.225169927716813	3.1325955653097624	3.453460816688228	5.994944163839426	9.28910480896956	5.434819530023981	12.504564165920561	0.0	14.259590715523446	4.7021295004081445	3.109058303548555	0.0	6.683790538025087	0.0	1.6043924414505057	9.562313773939252	8.963492233940693	0.0
3R_16159	0.0	0.0	0.0	0.0	0.0	0.0	3.201979591862873	0.0	11.922432653158548	5.1836663709385	9.882491249548123	8.401192213186972	7.239258207689974	7.310499961437113	4.17156390888053	2.055591836751474	2.469864564976579	4.167963076848695	19.730474543024272	0.0	16.70068387212871	14.548800475648783	8.00760402077813	3.5767297959475655	10.612275218745523	9.860963698834336	2.3203196657997176	4.032221481861556	11.029203345201491	11.700933500474667	9.9592682527244	10.847271043550863	4.984774836059063	0.0	11.129435815510202	9.854255560263699	12.972318513660571	4.4217813411439675	6.0206798310838066	9.076288016032354	9.976415753159529	16.49106975590578	11.091696534140612	9.453911354927484	9.375893639862548	11.914027695348778	16.906811010256348	3.803533063827659	40.57634642461524
3R_16160	0.0	0.0	0.0	0.0	3.7067432331548904	0.0	1.2941646632997679	7.893226743199394	9.637532406202716	0.0	6.390831968091854	3.395563831676468	3.901249999512344	14.773658684754352	5.058143357899049	0.0	7.986088234295857	0.0	2.8998518755661964	0.0	5.062517022713489	13.067293687686975	6.4729695265540625	0.0	0.0	5.314092068770728	9.378185066103075	4.889186586027683	7.132390360003837	3.1528276450016963	8.050602869395874	6.263158896842265	5.372609256038678	17.76874335893217	7.7112952739784655	7.965715560228775	10.486210633017581	14.297438185026007	9.733667392798253	7.336843279158082	0.0	10.664482580634152	2.9886681657826184	13.373668316977335	15.158060677716891	22.013115964819736	2.7333337706667367	6.149193579381016	0.0
3R_16161	0.0	0.0	0.0	0.0	3.4811862768852015	0.0	3.6462425227720003	7.412920423781835	1.810216863980305	1.9676270260655486	6.001947031617056	0.0	1.8319286104748211	4.162402516533064	0.0	7.8026588964668315	1.8750328130742286	6.328336900405899	1.3616973066716633	0.0	1.584820211655909	12.272143118714823	9.118629725273925	5.430650591940915	5.754614049544926	2.4953636144044364	8.807518379529354	1.5305591438664372	8.372976586478112	13.324395131680555	5.04048009564815	4.705634338331344	15.13705085847261	13.906256257815317	6.035049637076256	16.832246094918908	7.659648969230096	6.713716391135746	4.570684725137303	9.187190851027863	3.7868689561571456	5.007772062240598	8.420419179693992	8.971339083602833	0.0	15.505206131378715	7.701027625126297	7.218765556439775	0.0
3R_16162	0.0	0.0	0.0	0.0	0.0	0.0	7.337827717868492	4.795079098026441	3.1225239360975476	11.879167148197192	7.764769918867213	8.251123493602698	4.7399632463249874	2.3933046822852133	2.73136543006373	1.345915489697219	3.2343278621982274	9.551527145917726	5.872131287702018	18.652244751025176	6.834317953520897	10.584383948104342	3.9322829419138894	3.5128394281097406	2.9779172545985246	6.456546259970252	9.115489145503412	11.88058428713524	10.110044950704143	7.661281466798305	7.607730628082287	9.131578744444449	2.1758812699922694	7.196256795065478	7.287088705002098	11.29126959035274	10.381226966652667	14.475986654298383	11.826267401366957	15.847395916284547	3.266069716217735	4.319064870626731	4.841585735526444	15.475063559954807	12.277885379801038	11.144009465275879	13.283846576885574	4.98078847624855	0.0
3R_16163	0.0	0.0	0.0	0.0	6.730457947089178	6.35051274039866	2.3498581625613078	0.0	1.7499190662431865	3.8041718831373617	2.9010119600020077	3.0827195381839516	3.5418152015416817	6.706256830322582	18.368480911321566	3.0171018383503214	0.0	6.117541837103931	6.581697825301731	31.359169107455326	10.724212176393067	9.490689277917516	8.814890818762319	2.62487859936478	6.675515433235388	4.824487554993127	5.108485500926168	1.4795766635250323	12.950520270963736	15.74291082413852	10.963312128663482	5.686113782321009	7.316420046405613	37.640520127461556	14.001657329505901	9.039760482506255	7.404508287760347	9.735126673468274	0.0	0.0	14.64291780637377	2.4204823149880137	5.426624975715853	5.203503831339871	13.761499452980397	14.988732220553198	7.4445086326522105	13.956621146681575	0.0
3R_16164	0.0	0.0	0.0	0.0	3.6539731294124014	0.0	6.3787030922932	3.8904284178678044	3.8001320545888975	2.0652891601026613	1.574962630074195	0.0	3.845710849846335	1.4563337264463507	3.3240895941868325	1.6379879545641798	3.9361981639603667	3.3212202894011726	2.8585688746443227	11.349951932953566	6.653927722042816	3.864379349117434	6.380818748376879	4.275148561412509	8.456337813782985	5.238439353670875	5.546804957142612	16.06527643119523	12.303990834581455	7.769858047801409	10.58132335585083	17.28718609557048	5.296123475941168	0.0	7.601515387430869	3.9261568421135293	6.89128424824703	10.570422267228732	4.797548260936732	9.643192243787615	7.949656415849708	2.6281650992290015	5.892241508838068	5.6499760723513335	7.4711334082937055	12.206099170758309	8.083264086704324	9.092478232228258	0.0
3R_16165	0.0	0.0	0.0	0.0	0.0	0.0	17.450788775652658	0.0	25.990903183885642	9.416993907204942	0.0	15.262165853956335	0.0	6.640370798305378	0.0	0.0	17.94768250549648	0.0	0.0	0.0	15.169787850516911	11.746809272931241	0.0	0.0	5.508276184967914	0.0	0.0	14.65040471743032	16.029108861692833	21.25669585919565	6.030890219705331	0.0	6.0371161903382	0.0	5.776707161383868	0.0	10.473946059177797	48.19741661846925	0.0	10.992393263861409	0.0	11.983510689291535	13.433276913570296	8.587302814059132	0.0	6.183947708538176	0.0	6.909751732620247	0.0
3R_16166	0.0	0.0	0.0	0.0	5.275931201857128	0.0	5.526083112290009	2.808673182788451	0.0	0.0	4.548142083958703	7.24952878062926	0.0	6.308352258390109	0.0	14.190435646374343	2.841716396703609	4.795473073418693	4.127455836222552	0.0	7.205649228995533	5.579734404642339	6.909894969596462	8.23045267489712	3.488574917146346	11.345586566825506	2.6696566821506758	6.958942240779401	2.5379422364346986	11.21881170346437	3.819563805813376	5.348737697903295	3.8235069205475263	8.430281571404485	10.97574360662935	8.503401360544219	9.950248756218906	15.262515262515263	6.927126627874758	20.885547201336674	5.73921028466483	15.179113539769277	12.761613067891783	10.877250231141568	10.787486515641854	11.749500646222536	11.671335200746967	8.752352194652314	0.0
3R_16167	0.0	0.0	0.0	0.0	0.0	0.0	10.369507012897593	15.811139105611293	19.305205648703172	16.787135346698413	6.40082545045009	3.4008735483796366	3.907350468628078	8.878056344880529	3.3773685908098425	3.32848373253503	0.0	10.12335988915596	5.808772873495382	0.0	3.3802889268157306	7.852636378699149	0.0	5.791561694610952	2.45482206835943	5.322401829628853	22.54283984927857	3.264554608653355	7.143543433279841	12.631031159490767	2.6877305904863475	10.036724374486246	8.07151578223481	0.0	7.72335359340611	3.9890858610840736	9.335651686835565	14.319795398763342	9.748888139307713	4.898877373261143	8.077074677401637	0.0	5.986683221841336	15.308092584874762	15.181763665485018	11.023769175501988	16.425647663287364	12.31761841311506	0.0
3R_16168	0.0	0.0	0.0	0.0	8.172698935751145	0.0	2.853399197395874	8.701569240996921	8.49960689318119	4.619351572381082	1.761328690001219	3.743302296366227	4.300775601872042	1.6286623730783412	5.576145990936904	0.0	0.0	9.285554574175608	7.992061645009244	12.6929970196843	7.441290081578864	5.76220420444992	12.48776199324662	6.374705169885893	5.403988684047696	11.716612633554739	8.270881287213797	3.5932576114179353	5.897111909099558	6.951415169100126	8.875062199394248	12.428220124215917	7.403520285053299	0.0	8.501006235771442	10.976852014471882	10.275644154442933	7.88081683090289	16.095733128452537	13.480344579175995	4.4451714769348945	8.81747129031348	9.884209777196734	8.424720488835982	25.06558828935715	12.133735607114495	18.079520965012513	6.778930271245337	18.079520965012513
3R_16169	0.0	0.0	0.0	0.0	0.0	0.0	11.47283691132874	0.0	5.695814999928802	18.57330978237653	4.72125475843464	10.033949869383058	11.52826124423371	0.0	4.982300377907484	4.91018534476621	0.0	0.0	17.138224925491567	0.0	9.973216925945374	11.584223677458143	4.7819342350148535	4.2718612499466015	10.864074136441907	7.8516170012633255	22.170159298137097	9.631753966476682	10.538168455784216	4.6583301190855515	19.824725635709566	7.403097159727744	0.0	0.0	15.19134063201294	0.0	10.328977947632081	0.0	14.381577774134445	0.0	0.0	0.0	0.0	0.0	22.39616577641908	12.196713473587408	16.15409716366362	4.542743353625768	96.92458298198171
3R_16170	0.0	0.0	0.0	0.0	0.0	7.003183647286057	5.182727420670584	3.951240116466754	13.508363124098437	4.195143827359764	1.5995810377345967	3.399544563014893	1.9529117817019588	11.832782665210052	6.752097581314245	4.990774553238339	5.996587941461309	3.3731346354644973	5.806502934896909	0.0	8.447419963652441	6.541306453273551	4.86041850147465	10.131272343073828	9.81545111506592	5.320321953962722	1.8778358842794904	11.421476127891161	8.925939870227545	7.891309521780329	9.403380999071617	1.254100280868299	6.723634678571265	8.894787121059831	9.007058059367578	5.9812905232432945	13.998005284246993	7.157099771402234	0.0	7.345444502228608	4.036959168580186	18.684723583537796	14.960859399638665	7.651055262233225	7.58791548579732	9.642028666302197	16.419228887334533	9.234603722376415	16.419228887334537
3R_16171	0.0	0.0	0.0	0.0	0.0	6.60565682027461	2.4442682398628865	14.90781195435079	3.6404508698402296	3.9570118150437277	9.05269710776889	3.2065737326778883	3.684114448488988	6.975693614143136	7.961029170006983	6.276639430759017	7.541598988671575	3.181662931129247	8.215356253447027	10.873028040452015	9.561495475261303	9.871995997892823	4.58452301705626	6.8258453809504305	6.94371712222273	12.545801585136939	3.542485829613871	9.234129033102045	11.786978318863694	16.375412585963474	12.670871453122148	9.463302967171328	12.68395218758855	2.7966286082801464	6.068417032784381	13.16413037754726	2.200571048187004	6.750836091049877	9.19191148556916	13.85697934478659	15.23122523021997	5.035459707258514	0.0	12.629317444930313	0.0	5.196977801499094	5.162404069626376	11.613884224381984	15.487212208879129
3R_16172	0.0	0.0	0.0	0.0	0.0	0.0	0.0	0.0	0.0	0.0	0.0	0.0	0.0	0.0	0.0	0.0	0.0	0.0	14.918515070683922	0.0	34.72602038070136	13.445143143716479	0.0	0.0	0.0	0.0	0.0	0.0	0.0	0.0	0.0	12.88852457326095	13.81990453209949	0.0	26.44757495573337	0.0	23.976503027033505	0.0	50.07561417740788	0.0	0.0	54.86426580639497	0.0	0.0	0.0	0.0	0.0	0.0	0.0
3R_16173	0.0	0.0	0.0	0.0	0.0	0.0	5.062060866219856	0.0	7.53934596173782	8.1949412627585	12.498711070420864	6.6407897227138255	7.6297728998096375	5.778643290128343	9.892338383921654	0.0	7.809296968040452	6.589199642865379	14.178283406871364	22.51795807156207	13.201189427167387	12.778017720554976	6.329674781309737	8.481764206955047	4.793461718216353	10.39290372533634	7.336461111253764	12.74920715867982	6.974497748980851	12.332128895411214	0.0	7.349410577271703	7.880510446930016	5.791796499438195	5.027058140440923	35.05218881445708	11.393414606357526	0.0	28.554567779025717	9.565899481528248	7.8859377957226675	5.214199307554332	23.380054475526926	7.4729200061277945	0.0	5.381450677659177	5.345649710265786	6.013066393272581	0.0
3R_16174	0.0	0.0	0.0	0.0	13.610428037753966	0.0	2.3759583427975675	3.622795936237342	5.308066934724047	1.9232126575087125	2.933233877150005	1.5584798525179344	3.581154603636913	4.068446458295305	1.5477085014854133	4.575919771313834	0.0	9.278235254912556	10.647682558510347	0.0	4.647140312501597	2.399025899523757	5.941865971706022	10.616133869448094	7.874604793271938	7.317110648615517	8.60871018966538	4.488031541885676	4.910386268988669	8.682419663017928	11.085083062374899	13.798248450341713	8.63063188801484	5.436942611439654	8.258352409144262	9.140166277904928	14.973502248699178	6.562170661059947	13.402538083311965	13.469718725333578	7.402779299460189	4.894733853741436	10.973798410225823	5.261299825167008	20.87152532585669	11.366410514081277	12.545326263791077	15.522803068265475	15.054391516549291
3R_16175	0.0	0.0	0.0	0.0	0.0	0.0	0.0	0.0	5.598947397889197	0.0	4.640961310161942	14.794956695161753	16.998303569303783	0.0	14.69270213484962	9.653357582567581	0.0	4.8933398708354	0.0	0.0	4.9018021965956	0.0	4.700608822854736	20.99605274208449	14.23908129447488	0.0	10.896557886329287	18.9358972538215	5.179473951907548	9.158213635481118	11.692542262694008	0.0	3.901537674028088	0.0	0.0	11.56925355176084	13.537753409821642	0.0	0.0	0.0	11.712674050336387	23.23333705066726	26.04410830181996	22.198469859472585	0.0	23.97857274739293	7.93968381003195	0.0	0.0
3R_16176	0.0	0.0	0.0	0.0	0.0	0.0	0.0	0.0	0.0	0.0	0.0	0.0	0.0	0.0	0.0	0.0	0.0	0.0	0.0	0.0	0.0	0.0	0.0	0.0	0.0	0.0	0.0	0.0	0.0	0.0	0.0	0.0	0.0	0.0	0.0	0.0	0.0	0.0	0.0	0.0	0.0	0.0	0.0	0.0	0.0	0.0	0.0	0.0	0.0
3R_16177	0.0	0.0	0.0	0.0	0.0	0.0	4.339855847348175	19.85187851709114	6.46370628918622	7.025767705637196	0.0	0.0	0.0	0.0	0.0	11.144321188252103	6.695143343018975	11.298234989729904	4.862186194503007	77.22126982656103	0.0	4.381990370137963	5.42661908607052	4.847779716889665	4.10957778197868	0.0	0.0	0.0	5.979445059662903	5.286351064459651	0.0	0.0	13.51239356738	0.0	4.309846965953933	26.712255582861417	3.9071657419707746	11.986268530771149	0.0	0.0	0.0	8.940577346722742	0.0	12.813514670192948	25.415544146800183	9.227356528447018	27.497910158827924	15.465543799451076	54.99582031765586
3R_16178	0.0	0.0	0.0	0.0	0.0	0.0	0.0	0.0	0.0	0.0	0.0	12.304716459342448	0.0	21.414491400475615	6.109836531323605	0.0	7.234921519188821	0.0	5.254187061669445	0.0	0.0	0.0	11.728251716429638	0.0	8.881803183682353	0.0	0.0	5.905750133617597	0.0	17.137647298078527	9.724490594715808	4.539239913354988	9.734529642129486	32.19485182856027	18.629267790601443	7.216465086741911	25.33302370748802	0.0	17.636248840416638	0.0	14.611850795469158	48.306938422179456	0.0	0.0	0.0	14.95693151570054	19.809904159683676	5.570804084290723	0.0
3R_16179	0.0	0.0	0.0	0.0	0.0	7.145592884132782	2.644058905401918	2.0157941503266392	5.9070234508831	8.560903552004493	6.52843361333785	3.4686740577173487	9.963120513108676	4.527525544299121	6.889401001029965	3.394841063725919	2.0395093756245997	10.325181258556995	10.36801107185091	0.0	15.514555756210477	6.674323450529114	8.265424604780456	8.86053517632465	8.7631666579035	2.714255159527633	7.664086168853614	13.31854974311847	14.571917146993485	9.662134481452567	9.594598076803935	10.236818560580469	6.860359307202499	3.0252206595949107	3.9386639736708187	10.171532727923704	0.0	10.953958322379375	9.94324396345659	7.494813588996414	20.595252217696757	2.7235251566571668	15.265087401784426	9.758298652339922	46.453291215682626	12.648983949282634	8.376556364172462	10.992786847350393	0.0
3R_16180	0.0	0.0	0.0	0.0	0.0	19.934534987102356	3.6881533563670805	0.0	5.493071863112649	0.0	4.553201196399146	9.676790363465086	5.558955783509803	4.21024622361965	4.804954869461389	9.470813557090775	0.0	0.0	8.264093999110782	0.0	0.0	0.0	4.611720780598306	20.599019486672436	6.984910846344185	15.14427572879934	26.726262668916664	9.288910666223895	5.081530618000509	8.985032732474245	11.471437459061308	7.139583134019971	7.655519974399941	0.0	3.662650814225589	0.0	9.961316886092343	0.0	27.739327987040188	0.0	11.491188556614787	0.0	17.03441121409359	49.00207278767892	86.39588755575234	11.762570168632127	7.789545184035795	4.381043923908276	0.0
3R_16181	0.0	0.0	0.0	0.0	17.78403775906897	11.186733429091772	4.139388099093639	3.155812564930844	3.0825665449052884	0.0	12.77568001111995	8.145537955763212	6.239077714575921	4.72535749692143	10.785654001612457	7.972154857513676	0.0	10.776343985210545	6.956386240824527	0.0	13.493725147931707	4.179576333065422	5.175951288087238	0.0	5.879620646875863	4.2492833583616125	2.9996142496075007	2.606345408531611	5.703240980752132	7.563243845032159	8.583289451266014	8.013090184124787	4.296075191626434	14.20833972708621	18.498444280835983	6.369589034115519	7.453369854845622	11.432595702258624	31.133153383706777	3.911151161299003	6.448550881645877	8.527591876274874	0.0	12.221629473192772	0.0	11.001405099459301	4.371286592040062	7.375577692122736	0.0
3R_16182	0.0	0.0	0.0	0.0	0.0	0.0	0.0	0.0	0.0	10.735373054213634	0.0	8.699434536755112	0.0	0.0	0.0	0.0	0.0	8.631851532153647	7.429420505200595	0.0	8.646779074794638	13.391362571141613	8.291873963515755	7.407407407407407	0.0	0.0	0.0	0.0	0.0	0.0	0.0	12.836970474967908	0.0	0.0	0.0	10.204081632653061	11.940298507462686	0.0	0.0	0.0	0.0	0.0	15.313935681470138	9.789525208027412	0.0	21.149101163200566	42.016806722689076	23.631350925561247	0.0
3R_16183	0.0	0.0	0.0	0.0	8.337731486692563	7.867053096314757	7.277545801962259	4.43864067517051	2.1678101865400667	9.425261680608985	1.7968954677624374	3.818891368198029	4.3876218168352175	6.646200799006261	1.896248651293147	1.8688018849483332	2.24542998861567	13.262282863273823	4.892067935821287	12.949308636411903	11.387329773654045	5.878561269157864	7.279959581664403	1.62585763990505	5.5131122483436545	23.90641594414505	6.328422336968238	9.164542020341619	6.016193185578302	8.864732689304594	6.0361851189324645	8.452790040584661	4.5318124168034775	13.322657443835007	5.781778897258656	6.719105552668829	6.551963623497962	12.059933043251743	0.0	0.0	4.53493349973516	14.992539712239191	6.722535417677848	6.446131611958348	0.0	9.284065479894892	9.222301738957215	10.373727359772275	0.0
3R_16184	0.0	0.0	0.0	0.0	6.841985708460252	0.0	2.3887967344193117	0.0	3.557832568399331	0.0	14.74541741917447	0.0	10.80151566867863	2.7269534258170496	15.560714796994915	3.0670970417235615	3.685222992843297	12.437826415206983	10.705216866283276	0.0	21.803837724626252	0.0	17.92191778857872	16.01024655779699	4.524088509267595	4.904432233498056	10.386272394534329	0.0	13.165118229344257	14.548891258095004	12.383312050547689	20.809210063888898	12.396095923965321	5.466320903648441	9.489115510054193	3.6758219137799206	2.1506301346294463	0.0	0.0	9.02833452507349	0.0	0.0	11.03309487137618	10.579458077839423	0.0	0.0	0.0	14.187890805452236	0.0
3R_16185	0.0	0.0	0.0	0.0	0.0	0.0	8.549161669206716	0.0	6.366486813414187	0.0	8.795289805678626	3.7384763802127683	4.295230983562796	0.0	3.7126380985352716	5.488350701219127	0.0	9.273583511123386	6.385406536485256	12.676633035559222	3.7158483346775415	1.438693873135111	3.5633321716870454	11.141351923474828	14.841809918241864	11.701507417439283	6.195163766056573	3.588625134909876	5.88950927234524	19.091746603231154	7.3863502905716345	8.274798329373382	10.351565792629742	19.563180268837225	4.245023311545515	6.577620304675372	6.413997909036682	11.805985162237848	26.791637151213074	13.462965535885266	8.878881403005325	14.676839477645412	9.871466919727204	2.103464806194115	8.344424464183644	1.5147615787996394	3.009368766844942	6.770190782283697	0.0
3R_16186	0.0	0.0	0.0	0.0	0.0	0.0	7.6893549799953735	7.03471019807868	4.580956961909343	0.0	1.8985750814298852	4.034988189589569	4.635900973446486	5.266713388266324	6.010650873347572	1.9745504146160962	7.117471494526664	2.0018208562508457	10.337783634323648	0.0	0.0	3.105603564735996	5.7689290098671755	3.4357177214320074	4.368809033532066	9.472196577127045	2.2288413858400813	9.683129277522358	6.3566271227956275	9.366354854469325	7.972187906382279	5.954067938296803	12.76866875136465	7.038268473343263	4.581711153045647	4.732876452993071	9.691800736576857	8.494906454090128	11.566630733000524	11.624608831912806	33.54083932596329	6.336364650181981	10.65440794165362	9.081192215238785	9.006250337734388	14.714124185900207	0.0	5.480368953052237	19.48831480644206
3R_16187	0.0	0.0	0.0	0.0	0.0	12.199555448199465	15.79955689014162	3.4415328311907496	0.0	14.615892517649604	0.0	11.844022514302397	6.803949965112746	2.576590439097389	14.70270397428791	8.693936066532952	3.48202145273417	2.938002563701037	5.057468008986109	60.24205256721506	14.715417077594688	13.673957696877071	2.8222852156282348	2.521241459294557	8.549264602945435	9.268008087263857	9.813578001098467	8.526954413480546	18.658799287607042	10.997337544580457	7.020301072631801	8.738577586771891	0.0	0.0	13.448834916223845	10.41941623483975	14.224317486766306	12.467677545962093	16.97594000023766	17.061032431316548	14.064776735734096	4.6498305601743875	0.0	13.328148683495453	0.0	16.79642706403494	19.068212717353788	8.043346128509613	0.0
3R_16188	0.0	0.0	0.0	0.0	12.430204402281191	15.637999086740853	7.233093078913624	6.617292839030382	2.1545687630620733	2.3419225685457317	3.571839332951861	5.693347209918267	4.360821334533432	11.55980780333266	11.307995883889499	7.429547458834736	0.0	5.649117494864952	3.2414574630020048	0.0	5.658886829054083	4.381990370137963	9.044365143450866	1.615926572296555	5.4794370426382395	14.850244197415583	14.676123121770727	7.286850513905133	15.945186825767742	0.0	8.998972317361357	2.800386229268741	7.506885315211112	0.0	11.492925242543821	11.130106492858925	5.2095543226276995	15.981691374361532	0.0	19.13597256666973	9.014466415703922	11.920769795630324	6.6814728104145455	10.677928891827456	25.415544146800183	12.303142037929359	6.1106467019617625	8.59196877747282	18.331940105885288
3R_16189	0.0	0.0	0.0	0.0	0.0	0.0	0.0	0.0	0.0	0.0	0.0	0.0	0.0	0.0	0.0	0.0	18.94477597802406	0.0	0.0	0.0	16.012553842212295	0.0	0.0	0.0	0.0	0.0	0.0	15.464316090620894	0.0	0.0	12.731879352711253	23.77216754623687	38.23506920547526	0.0	12.195270674032612	0.0	11.05583195135434	0.0	0.0	23.20616355704075	0.0	25.29852256628213	0.0	0.0	0.0	13.05500071802504	0.0	29.17450731550771	0.0
3R_16190	0.0	0.0	0.0	0.0	3.416070562353536	19.339367215904694	1.1926798084079158	1.8185653701507953	3.5527133848476775	9.65411245882521	5.889680396493285	4.6939394982491605	5.392986959757532	2.7230297518230686	1.5538325279301397	9.188051857364684	0.0	3.104982565522895	8.017360257410713	0.0	6.220704370355855	8.429814568164684	2.982688476084804	11.99040767386091	12.4233423308449	9.794750992942882	3.45710937256922	7.509649900121657	6.573087806593464	1.4527957601608534	11.128944901830339	8.08082673783951	7.426955888833324	2.7292278468575675	10.659894869747928	3.6705329613859936	4.295071405562117	3.294068042269481	0.0	9.015344115684897	0.0	19.656406022722805	5.508609957363358	3.521411945333601	6.984703499336454	11.411385519712535	15.113959252765854	8.50048594444649	15.113959252765854
3R_16191	0.0	0.0	0.0	0.0	9.992994910567694	0.0	4.651911423884959	5.319829949862376	3.4642382356634664	1.8827381715562317	5.7430064897409085	6.102725034552866	3.505788319449535	3.9828249965283042	10.605956153462126	5.972824544247356	1.7941387281888797	1.5138287499392575	5.211799723044963	0.0	1.5164466984908171	11.742689031165918	2.9084089665085076	5.1963573534952	5.506344134394443	7.163120245628169	11.798552856926873	10.251686219317254	9.614091951418713	7.083079995172172	8.440284804147412	14.63351597462143	16.89799621146925	2.661260404862868	4.619744766031293	19.685180280460134	8.3762178235445	3.212034078396758	4.373492785048953	8.79083010929639	14.493971957063058	9.583445938823113	8.057139081797688	8.584290782205727	20.4322789142287	8.654490128750378	17.193829478476765	8.28879373046694	0.0
3R_16192	0.0	0.0	0.0	0.0	5.710568949695027	0.0	3.9875524562525624	9.120165476282402	0.0	6.455425769220466	2.461411831366706	7.846753941751453	3.0051119960164234	9.104056175668227	0.0	10.239640875315223	3.0758205135697514	2.5952650427401225	4.467480760794104	17.738138949937653	2.5997531794331445	8.052533115539156	12.465234461088027	2.227121890381061	9.43992010051627	0.0	5.779172613194487	17.575199886514426	13.73510530842591	7.285818785172291	10.33556050881551	17.368120005218156	2.0692460784682947	9.124778610058973	7.91995930724908	12.27189613067115	3.5899875247933517	5.506620058634491	7.497791900285367	22.60612445123633	18.636040611659702	8.21479385796293	0.0	2.943332894776732	0.0	2.119573177310139	21.054723753602463	18.946763620413908	0.0
3R_16193	0.0	0.0	0.0	0.0	7.90730737996905	7.460927124648218	2.7607409386960913	10.52375463992342	2.0558999187919533	2.234673824773862	0.0	7.243492536848552	4.161116777165123	4.727324756495502	3.5967147607375423	5.31698254859988	6.388538110824101	7.187220259911446	10.825550278185712	12.280818098978482	3.599824760530657	11.150176995122077	3.452070759165593	9.251549634563789	7.842757931969303	2.834034945918111	16.004602923800885	6.953147950820385	11.411230705035281	3.3628411434197942	10.01800665138396	8.016426191695196	8.595727465011091	3.158723319843479	15.079081557817174	4.248160546483373	14.912945679595362	11.437355317455234	5.191019121638036	2.60851963380558	12.902471081261483	8.531142081052675	19.126480867781186	4.075572526239555	0.0	8.804788161199236	5.830808593212473	6.558798480588744	0.0
3R_16194	0.0	0.0	0.0	0.0	19.661855410647682	0.0	5.148524638779511	0.0	10.224164813536795	5.5566113117047795	2.118699728552191	6.754219360834712	10.346793476967521	5.8773468245870575	4.471691954084667	6.610451388062582	10.590247441131464	15.637412195930521	7.690911496066868	15.268387719330391	0.0	6.931347086512223	4.29186022956302	15.336247220305191	8.125562695216644	10.57042226722873	12.436288892006251	6.483486559732361	7.093627368916859	4.180923616197902	3.5585998190807855	13.288789311560983	3.5622735284604286	3.9271498003437046	10.225848080710573	7.922423627836228	6.180278730570749	4.739911572209709	19.36153405306609	12.972389566047626	5.347090327327482	14.142031248232248	15.852935488064325	15.201126099421444	10.050453275442724	14.595652976673959	3.624638261101542	14.270139447802684	0.0
3R_16195	0.0	0.0	0.0	0.0	0.0	0.0	0.0	0.0	0.0	0.0	0.0	25.14287438368529	0.0	43.75735670559613	24.969100737836925	24.607691872325454	59.13398282157798	0.0	0.0	0.0	0.0	0.0	0.0	0.0	0.0	0.0	0.0	96.54023917844255	0.0	0.0	19.87056315163028	0.0	0.0	0.0	0.0	29.491565412292083	0.0	0.0	72.07414988540211	0.0	0.0	39.48324331153858	44.259929715231614	0.0	0.0	0.0	0.0	0.0	0.0
3R_16196	0.0	0.0	0.0	0.0	0.0	9.20922248376414	5.111484893176781	10.391802115147403	5.0753048354966825	5.516635690757264	6.310371853385662	8.94083713952221	2.568089028455967	7.780085005208767	4.439521508371827	6.562894183831916	0.0	11.089223448296053	7.635581197534012	0.0	11.10840066134974	5.161110960100827	10.652458843160012	9.516196566556278	4.840263245783728	0.0	2.4693638375494427	2.1456142571776162	7.042594078492997	4.15084502903101	3.532998381533442	3.298296627689596	3.536645661349202	23.393381544493433	13.536374437775148	2.6218092581328527	7.66977036707521	23.52905744478201	0.0	6.439531511203497	0.0	14.040290016230577	0.0	10.06117698666743	49.890739280974664	16.301979313875048	10.79568518054704	10.11962612434106	0.0
3R_16197	0.0	0.0	0.0	0.0	0.0	85.33879501621438	0.0	0.0	0.0	51.12082406768398	19.49203750268016	0.0	0.0	0.0	0.0	0.0	0.0	0.0	17.689096440953797	0.0	61.762707677104565	31.884196597956223	0.0	0.0	14.951035359198626	0.0	0.0	19.882692116512576	0.0	19.232248634510352	0.0	0.0	0.0	36.12977816316208	0.0	0.0	0.0	0.0	0.0	0.0	0.0	0.0	0.0	0.0	0.0	0.0	0.0	18.7550404171121	0.0
3R_16198	0.0	0.0	0.0	0.0	3.849483649510673	0.0	4.032002270823679	6.147886172297379	6.00519449323665	4.351590212490326	6.636932104682339	7.05264251054326	0.0	7.671283654304955	8.754873181284532	3.451261203009569	12.440428489825287	5.248389662841698	3.0115202696394787	23.91449134474772	0.0	9.499345155856435	5.041674481262112	13.51168760978246	5.090745724250849	16.556186315594577	3.8957292483755293	6.769947862939021	11.110569985202574	8.185594270869826	13.934363296441175	9.106079582972777	5.579499357102186	6.150995876987463	6.673536850402928	16.54492360381526	8.47001312852035	11.136006271798733	0.0	7.619372712283345	0.0	2.7687884446275532	18.622540350389308	7.936380387537422	0.0	8.572801444345588	2.8385898339879123	14.368474417649722	17.031539003927474
3R_16199	0.0	0.0	0.0	0.0	0.0	0.0	0.0	0.0	0.0	0.0	62.49355535210431	0.0	0.0	0.0	0.0	0.0	0.0	0.0	0.0	0.0	0.0	0.0	0.0	28.27254735651682	0.0	0.0	0.0	31.873017896699547	34.87248874490425	0.0	0.0	0.0	0.0	0.0	0.0	0.0	0.0	0.0	0.0	47.829497407641234	0.0	0.0	0.0	0.0	0.0	0.0	0.0	0.0	0.0
3R_16200	0.0	0.0	0.0	0.0	0.0	0.0	0.0	0.0	0.0	0.0	25.74420047523794	0.0	0.0	23.80510286184947	0.0	0.0	0.0	27.14418720803034	0.0	0.0	0.0	0.0	0.0	0.0	0.0	0.0	0.0	52.52031879833511	0.0	0.0	21.62017248573609	0.0	21.642492003099207	0.0	0.0	0.0	0.0	0.0	0.0	0.0	0.0	0.0	0.0	0.0	0.0	44.337738287632206	0.0	0.0	0.0
3R_16201	0.0	0.0	0.0	0.0	8.058274215819118	0.0	0.0	2.1449349720064537	0.0	4.554676730680371	6.946674375159665	5.53633933183397	2.120280547040862	3.2117194357522822	0.0	5.418494731326648	13.021017006533295	3.662219572402905	3.1520664001699594	37.54585287282093	16.508487839022433	11.36305691229666	10.553933767733245	6.285453888338911	5.328328256990599	11.552570114714133	2.0387704827625015	8.85737238962164	15.505459569223445	13.708178916409581	8.750803797790509	13.61579388520143	8.759837662688435	3.2190298745286534	4.190992467529238	8.658533417609725	8.865304364895927	7.770478708111292	15.870379206840767	2.6583216633012317	13.148805913105678	8.694019210304846	6.497214968803623	22.84360994660618	0.0	16.450297892462608	2.971065388395494	8.355024369099578	0.0
3R_16202	0.0	0.0	0.0	0.0	0.0	8.880647647871664	1.6430375953290413	5.0105170753411405	2.447111796302414	18.61932888490967	6.085224790232159	6.46637849610142	4.952924925049864	1.8756250520485953	6.421686463298991	0.0	5.069464335051037	6.416143358885268	7.363152135976803	29.23540641600229	12.854478307425133	6.635957666571661	12.326869123165144	16.518004625041293	10.890992060466786	20.239896749540048	2.381259676844012	14.483427854942262	4.527548092747728	10.00686871468576	15.33125214424596	6.361234130311153	5.115693104795996	7.519577219290422	8.158382264590696	5.056532028073866	7.396121473899087	9.075826717055657	30.89402361292013	12.419552349655108	10.23843261882725	10.154511039984403	11.38300471863489	9.702205359789307	19.24427723305782	19.213752295606724	24.29118327211955	11.710282916531837	20.82101423324533
3R_16203	0.0	0.0	0.0	0.0	0.0	8.45337120443633	9.383914718983032	0.0	2.3293733985557883	0.0	1.9308150356428457	2.051753428479979	4.714623820165389	8.92691357319355	6.112718529687435	6.024241547989107	7.238334218018626	6.107442121806825	5.256665451792873	0.0	6.1180040623546965	11.054190801649916	7.822522607090335	3.494060097833683	1.480998785580996	3.21101506608269	20.400206722094783	7.878047819750266	4.309713231681564	7.620324930655043	11.350590555011449	6.055174752343353	8.1159345011622	3.578893119935866	10.872198855623413	9.626492106276473	2.8161081385525204	4.319579791277905	11.763045217145814	8.866505887359908	19.491657570559802	3.221981647592535	7.223554566731196	6.926550854736375	27.47755999267265	6.650660743144832	9.909624227049308	9.289053036777219	0.0
3R_16204	0.0	0.0	0.0	0.0	6.305893866761507	11.899831974372521	0.0	10.070939699241457	0.0	0.0	5.4360263951697645	2.8882584783383503	3.318393923887989	10.053151009386626	11.473185730798907	5.653560018475834	3.3964737809206476	11.463282247215997	4.9332141468795445	0.0	11.483106341028735	6.669005264512756	0.0	2.4592986080369874	2.0848057273782943	13.560462032062356	9.572474159106008	2.7724869485176895	12.13358838136111	13.40893829099327	15.97825496455795	12.785827166302697	2.284964295147924	45.342151878071924	8.745612435561235	13.551237227958913	13.874848863253455	6.080683371520025	16.55886843316675	8.32093513997477	20.578841658160744	27.213550170901097	10.168615990352018	16.25087185927525	0.0	7.021613932005499	4.649934342927078	18.3067127577389	27.899606057562465
3R_16205	0.0	0.0	0.0	0.0	4.959099824199911	9.358301281151444	5.194229557243872	2.6400061248142093	5.1574638171679075	11.211877863408496	8.550032116058135	11.356964147199886	7.8289836804835184	0.0	4.511388436183591	0.0	2.671065020400259	4.50749427266509	1.93979647655368	15.403929542426273	4.515289334096417	1.748219656806999	4.329960294264102	0.0	6.55815650220723	3.5547529713291395	2.5093378735619924	10.901737191821518	2.385533172627915	10.545097162525256	3.5901905224355497	3.351689419051673	10.78169053313663	3.962012226769732	5.158312922175673	5.328502158043373	12.470285647480614	9.563978232385542	0.0	9.8156618700799	5.394557969919944	10.700680563283825	3.9984166270157018	7.668035410987529	0.0	11.0439170565016	25.59770644550248	10.283442526353893	0.0
3R_16206	0.0	0.0	0.0	0.0	0.0	18.029322890749516	0.0	15.258385500057981	9.936160170901955	10.800174098806474	16.472144368462104	0.0	15.083001758678003	15.231434024281953	0.0	0.0	0.0	8.683955263736065	3.7371330509057317	0.0	4.349486456134124	0.0	4.170962758307724	3.7260600640882333	3.158669442084217	0.0	0.0	25.203412542058196	4.595871253101064	4.063151119966975	27.666860565247795	22.600300131985755	6.92385559052872	7.6330517246117076	9.937796022099008	5.132837843386852	9.009279557944682	36.85114349098253	0.0	12.606970141651917	10.392936129171726	0.0	7.703186962510131	9.848616909484317	0.0	3.5461269556003634	21.135214649239973	15.849329929953887	0.0
3R_16207	0.0	0.0	0.0	0.0	5.359298060577218	0.0	1.8711342366670458	5.706108046297078	2.786834991500153	3.029168469021905	2.310004444448551	4.909387436092049	8.460780896233599	4.272021845410908	0.0	0.0	8.659858093792037	4.871248042976099	4.192675228668507	0.0	4.879672164105326	7.557202353917388	7.019080668890311	2.090126243625115	7.0873982515388505	3.841620733688094	13.559204367582439	9.425203937850204	15.46827096698349	6.837650473894762	7.7598361743386866	5.433254997870164	5.825885262685282	17.12698287644252	5.574587610590527	5.758511079375316	18.530372965870423	20.67157823365498	0.0	3.5359278557567735	17.489692741077924	11.564223069237316	21.605439731193762	2.76228137924024	10.957943413180214	9.945965558314787	15.807677472794985	6.667988410147078	0.0
3R_16208	0.0	0.0	0.0	0.0	12.75577725096418	12.035693051312975	0.0	6.790613470811567	3.3165020852506863	0.0	2.749044913071076	8.763701682426236	0.0	10.167928421851082	5.802087881324095	8.5771605653035	13.741006082112818	8.695619407810925	4.98953694103465	0.0	0.0	8.993527583036679	2.7843767506768824	19.899012511504118	21.086080761797927	9.143521746266357	0.0	0.0	0.0	13.56202892292536	2.308668519296198	8.621202468077843	9.244207464050433	10.191072416741486	11.056827004663548	3.426488123792163	14.033258823411485	18.450320666573184	8.373961000788828	8.415935742647418	13.875860997174874	4.58737481054142	10.284711673250596	6.574563605122506	0.0	9.469040144705872	9.406045830017703	5.290206161979236	0.0
3R_16209	0.0	0.0	0.0	0.0	0.0	0.0	12.446133135788308	3.7955043010654737	0.0	8.059589380040267	0.0	6.5311070095759085	0.0	0.0	0.0	6.392088128997452	19.20078646421357	6.480369018133368	2.7888215109611845	22.14603984515489	6.491575881977957	2.5133938759650176	12.450261206480112	5.561116672227784	7.071435642864214	5.1106245796511285	7.215288330136961	6.269317334035497	20.577910025146206	6.064222542413172	10.323145421117234	4.818682610723688	10.333802487966286	11.392272393789844	12.360071629087106	19.15180486609058	2.24104701716642	6.875006875006875	9.360981929560483	18.815808289492498	38.77844786935696	0.0	17.245423064718622	7.349493399419978	29.155368961194206	5.292567858658799	10.51471639706934	5.9137514828731845	31.544149191208014
3R_16210	0.0	0.0	0.0	0.0	0.0	0.0	10.037285168639773	20.406101832569977	9.96623936415393	5.416434437040179	0.0	0.0	5.042887234485684	11.458157482444193	4.358884387129958	0.0	0.0	8.71024372568481	18.742231345107456	0.0	0.0	13.512979385612123	0.0	3.7373397615577235	6.336463018025653	0.0	4.849023237004253	8.4265698172909	23.04892041161684	12.226353824158949	13.875307468141427	12.953552446990825	20.83444739753445	7.656158843858765	3.322626722491226	5.148376202145843	24.097474283476664	9.240675234620745	37.746199586804934	6.322567265793141	20.84879619050796	6.892634806151539	7.726506398319948	9.878431087817772	19.593820109137578	10.67058585428888	7.066398708827628	19.871637172520387	0.0
3R_16211	0.0	0.0	0.0	0.0	6.215102201140596	0.0	8.67971169469635	3.308646419515191	6.46370628918622	14.051535411274392	0.0	8.5400208148774	9.81184800270022	12.385508360713564	2.8269989709723746	8.358240891189077	10.04271501452846	8.473676242297428	4.862186194503007	0.0	11.317773658108166	10.954975925344906	8.13992862910578	2.4238898584448325	4.10957778197868	13.365219777674023	0.0	21.8605515417154	14.948612649157258	13.215877661149126	4.4994861586806785	10.501448359757777	11.260327972816668	4.965479983157093	6.464770448930898	16.695159739288385	13.675080096897709	11.986268530771149	0.0	4.100565550000656	20.282549435333824	22.35144336680685	5.011104607810909	9.61013600264471	0.0	16.14787392478228	32.08089518529925	10.310362532967385	27.49791015882793
3R_16212	0.0	0.0	0.0	0.0	0.0	0.0	0.0	0.0	16.739903745553462	18.195547549514632	0.0	0.0	0.0	12.830546966217169	0.0	0.0	17.339286488361005	14.630256834158724	0.0	0.0	0.0	0.0	14.054023666975855	0.0	0.0	23.075769288458652	0.0	0.0	0.0	0.0	23.3058130524206	0.0	11.664936367772114	0.0	33.48531947785225	0.0	10.118897040222617	0.0	0.0	0.0	0.0	0.0	25.955823188932435	16.59241560682612	0.0	0.0	94.95323553150074	13.351045720656069	0.0
3R_16213	0.0	0.0	0.0	0.0	0.0	0.0	0.0	0.0	0.0	0.0	0.0	0.0	0.0	0.0	0.0	0.0	0.0	0.0	0.0	0.0	0.0	0.0	0.0	0.0	0.0	0.0	0.0	189.78933383943823	0.0	0.0	156.25488296509266	0.0	0.0	0.0	299.33846199898227	0.0	0.0	0.0	0.0	0.0	0.0	0.0	0.0	0.0	0.0	0.0	0.0	0.0	0.0
3R_16214	0.0	0.0	0.0	0.0	0.0	0.0	0.0	0.0	0.0	0.0	0.0	0.0	0.0	66.40370798305376	75.78341101132962	0.0	0.0	0.0	0.0	0.0	0.0	0.0	0.0	0.0	55.082761849679144	0.0	0.0	0.0	0.0	0.0	0.0	0.0	0.0	0.0	0.0	0.0	0.0	0.0	0.0	0.0	0.0	0.0	0.0	0.0	0.0	0.0	122.85616000786278	0.0	0.0
3R_16215	0.0	0.0	0.0	0.0	0.0	0.0	10.047423840527289	5.106678514160819	1.6627177121004282	3.6146037219574527	1.3782248739268796	5.858205075255967	1.682660353325021	7.646487585927404	7.272145501087185	2.8667546760352214	5.166757084915653	1.4531736586117252	6.253720963973564	0.0	4.367060138785171	6.763314429869502	4.1878151330887645	7.482229704451926	4.228575657147086	4.584075380535558	9.70784248054791	2.811693834658344	4.614440429881271	1.3598559640562873	10.416992197672844	10.805530702834938	9.269107686175822	0.0	11.086609703666008	8.589294303580017	13.065983215236948	18.5000185000185	8.396517124696677	2.10965123245825	13.91323705373292	11.499328439219148	15.468621900474886	8.240341084198157	26.151482462162072	5.934091235465926	9.43138198040159	7.956683813320285	0.0
3R_16216	0.0	0.0	0.0	0.0	0.0	0.0	3.1532571254151263	4.807999742291214	2.348203330926425	2.552394924920027	1.9464231457740526	6.205017501251862	4.752735377437292	0.0	6.162131851135219	4.048626432631767	19.458257780566793	6.156812790409164	3.532772470375937	0.0	4.111640073606581	6.367742544527634	1.9714393636509164	8.805762490974093	2.985941441209426	6.473943832710702	15.995089964383505	13.898030152769133	2.1722758086459617	9.602406593550104	9.80772446571195	4.578092180801679	6.545232959567805	0.0	9.394359720367488	12.130387104913291	2.8388726836573195	4.354497935097079	0.0	5.958786648027582	19.649222087297563	6.496054296620232	10.922921313459442	11.637571573974574	18.46645337913014	15.084950900998976	29.969191670962253	11.23697143393307	0.0
3R_16217	0.0	517.1165580721894	0.0	0.0	0.0	0.0	1.8860351919078526	8.627323769657357	2.809028216688436	0.0	0.0	9.896967618606496	2.842719709542271	4.306042497194613	4.914282625308064	0.0	0.0	0.0	6.339095994198459	33.55918665955212	0.0	3.808692426377023	7.074977784569756	4.2135423250326545	8.929799275971874	15.488855381331748	8.20031062776658	7.125196833562527	10.394302674817878	9.189470337308697	13.687856641993328	10.953046480348045	11.744560506801276	12.947531423658765	5.618981368581578	17.413108588145157	6.791978673186965	15.627148732950781	7.092621120690877	10.692259659387377	5.876324523547607	3.885438619394866	8.710998681154798	19.489953485833865	11.045208036493367	10.02517119984858	7.966781706994515	13.442179138544507	0.0
3R_16218	0.0	0.0	0.0	0.0	8.370803140892756	7.89825780229397	5.845129779416492	4.45624656590499	6.529226449896349	2.365661757208822	3.6080457254850886	3.83403902016532	8.810050682019062	5.004422241120403	0.0	5.628643491289955	6.763009494138161	3.804253650133824	4.911472348083249	0.0	1.905416279152631	2.9509393061131806	5.481626683681636	4.896919837422262	5.534980036018883	0.0	8.47136540832299	5.520535933628436	18.12016933902253	7.119915757156762	9.090191516699969	8.48631807512202	9.099575747446735	10.031626374082022	11.609424705116984	8.994342558530684	5.262361616334371	20.17961471465218	5.495296575660892	5.5228419219048055	4.5529213364463175	9.031204618196792	10.123800582725961	10.786167042780312	17.115447975456448	7.76740897722953	9.258882045546292	12.150687268909117	18.517764091092587
3R_16219	0.0	0.0	0.0	0.0	5.82618169530235	0.0	2.0341410229288375	0.0	3.029614481557222	19.758355314503618	2.5112440954373207	5.337076402917247	6.131903373466641	2.3220928558491196	0.0	0.0	3.1380917264211634	2.6478072184520394	11.394816725767782	0.0	2.6523862192621595	14.377229754293145	2.5435196207103545	11.361054305839582	11.557242056803846	4.1762895338008	14.740435668316612	2.561573830961743	11.210542394067382	4.955548727910641	2.1089616105718028	5.906581506887074	6.3334163714590925	9.309513391735013	6.060226531267738	9.390259171153124	7.325336507645821	22.472415110451923	0.0	11.531897227731907	19.01333468539269	12.571658453183144	9.395052565319103	12.011687371812773	0.0	2.16248478151335	4.296197006409926	2.416293550670884	0.0
3R_16220	0.0	0.0	0.0	0.0	3.4185299364085058	6.451096815480567	4.774153876708431	7.279498529905272	8.888177834662116	0.0	1.4734801567900764	1.5657729547795374	1.7989565332524522	0.0	1.5549511978566553	0.0	1.8412849222701568	3.1072179741373818	8.02313229503304	0.0	7.781478649023254	8.435883549135285	2.9848358399984716	7.999360051195905	4.520831426107575	0.0	8.648995730509748	4.509033849317107	3.28891002561732	8.723050136602966	2.474879355818602	4.6209396958127815	11.148454303972269	10.924770934865423	11.852854866770356	14.69270213484962	10.7454090239945	3.2964395815367737	13.465256944033007	13.532751966308862	3.7187107676014017	9.835278751470373	5.512575839262109	8.809867897792847	13.979464167138474	1.2688445622270554	5.041613477644477	2.8355352682458896	0.0
3R_16221	0.0	0.0	0.0	0.0	0.0	10.113514082057007	3.7422684733340916	2.853054023148539	2.786834991500153	3.029168469021905	2.310004444448551	4.909387436092049	2.8202602987445324	8.544043690821816	7.313184696917249	9.60977583275915	5.7732387291946905	4.871248042976099	16.770700914674027	0.0	4.879672164105326	13.225104119355432	4.679387112593541	6.270378730875344	8.859247814423565	7.683241467376188	2.711840873516487	9.425203937850204	2.578045161163915	9.11686729852635	3.8799180871693433	7.2443399971602185	5.825885262685282	21.408728595553153	3.7163917403936844	11.517022158750631	10.107476163202048	31.007367350482475	14.073169221415986	10.607783567270321	5.829897580359308	0.0	0.0	19.33596965468168	0.0	7.956772446651829	3.9519193681987463	13.335976820294157	0.0
3R_16222	0.0	0.0	0.0	0.0	0.0	0.0	0.0	0.0	0.0	0.0	0.0	0.0	0.0	0.0	0.0	0.0	0.0	0.0	0.0	0.0	0.0	0.0	0.0	0.0	0.0	0.0	0.0	0.0	0.0	122.38703676506586	0.0	0.0	0.0	0.0	0.0	0.0	0.0	0.0	0.0	0.0	0.0	0.0	0.0	0.0	0.0	0.0	0.0	0.0	0.0
3R_16223	0.0	0.0	0.0	0.0	0.0	0.0	26.107479270661457	0.0	0.0	84.53049648987113	0.0	0.0	0.0	0.0	0.0	0.0	80.55259077270073	0.0	0.0	0.0	0.0	0.0	65.29034616941539	0.0	0.0	0.0	0.0	0.0	0.0	31.801356009820257	27.067775001827073	50.53925383845633	0.0	0.0	0.0	0.0	0.0	0.0	0.0	0.0	0.0	107.56852114797125	0.0	0.0	0.0	0.0	0.0	0.0	0.0
3R_16224	0.0	0.0	0.0	0.0	0.0	0.0	4.9145007915622605	7.493495645779463	2.4398575123212805	2.6520190351318265	2.022395195436182	2.149069796629227	7.40736351191993	1.8700648987322455	4.268433228899	6.3099763249688285	2.527218139360917	6.397123171062486	5.505993457411507	0.0	10.680310122028951	11.578500246787463	14.338714857858271	3.6597862684819207	1.551243787268632	13.453264703745658	9.496802426622956	6.188782625199072	2.2570632537462734	9.97720408410863	8.492113204624602	3.1711883584406886	6.800704008878999	22.491857947423032	4.880518402157319	5.041542308623053	8.84903545513539	22.622305231000883	18.481464323381267	9.28705162114773	15.312122300983242	6.749605823019936	7.566173755667063	12.091804851812514	19.18722898039065	12.19068742938109	17.29940988253009	1.9459281065185476	41.51858371807221
3R_16225	0.0	0.0	0.0	0.0	0.0	0.0	4.064956927716394	6.198134526791024	6.054276589625997	4.387156949004345	1.6727943913211412	3.5551428429730736	14.296080402790023	4.640389891745891	7.061143322673948	10.43840791314827	4.180702504345318	1.7637620621482728	9.108402744422468	12.05497551031725	1.7668122343266528	4.104422528956359	3.3885876434473863	7.5678457370324965	2.566176890422322	5.563834850915654	0.0	8.531600622124317	3.7337932370923235	8.252497370754337	9.833776860083479	7.86900519511723	14.062755326901403	15.503174119869302	9.419314088239327	6.255056170404409	7.319349309846355	7.484682597065107	5.095556980046818	7.68164792856682	12.665196378091576	13.957092547805834	6.258249154666996	10.001558242774223	0.0	10.083347510039774	0.0	6.438183061043794	17.170742428561127
3R_16226	0.0	0.0	0.0	0.0	0.0	0.0	5.889253760877453	0.0	0.0	0.0	7.270564610235937	0.0	17.75311278641319	0.0	23.017696772535285	0.0	18.17083308726997	0.0	0.0	0.0	0.0	0.0	0.0	6.578514571409776	0.0	0.0	0.0	14.832558950151478	8.114202532118043	14.347325801943775	18.31762393551708	11.400506638515017	12.224356051484099	40.429414285598774	11.697062458219555	0.0	10.604172741973969	0.0	0.0	0.0	0.0	0.0	27.200596237069515	0.0	0.0	0.0	0.0	0.0	0.0
3R_16227	0.0	0.0	0.0	0.0	3.416070562353536	25.785822954539594	1.1926798084079158	3.6371307403015907	7.105426769695355	1.930822491765042	0.0	1.564646499416387	1.797662319919177	1.3615148759115343	7.769162639650699	4.594025928682342	5.519880770575356	4.657473848284342	4.008680128705357	10.610980242354788	9.331056555533783	9.634073792188211	5.965376952169608	2.6645350386357585	10.164552816145827	0.0	3.45710937256922	4.505789940072994	9.859631709890197	10.169570321125972	7.419296601220227	4.6176152787654345	6.189129907361104	16.375367081145402	7.106596579831952	7.341065922771987	8.590142811124235	16.470340211347406	0.0	9.015344115684897	0.0	2.4570507528403507	2.754304978681679	5.282117918000401	6.984703499336454	5.071726897650016	7.556979626382927	14.167476574077487	15.113959252765854
3R_16228	0.0	0.0	0.0	0.0	0.0	6.840132424963747	7.593091299329783	5.788868392006731	1.884836490434455	0.0	3.124677767605216	4.980592292035369	7.6297728998096375	0.0	4.946169191960827	1.6248590434779784	1.952324242010113	4.941899732149035	14.178283406871364	0.0	6.6005947135836935	8.944612404388483	4.747256085982302	4.2408821034775235	1.1983654295540882	7.794677794002255	11.004691666880648	4.780952684504932	8.718122186226063	6.166064447705607	9.18444731932224	3.6747052886358516	2.6268368156433386	5.791796499438195	2.5135290702204616	3.8946876460507864	5.696707303178763	10.485697508598271	9.518189259675239	4.782949740764124	11.828906693584	7.821298961331498	8.767520428322598	0.0	14.82250055584377	8.072176016488765	5.345649710265786	13.529399384863307	16.036949130797357
3R_16229	0.0	0.0	0.0	0.0	6.1526894482298875	0.0	2.148137264252676	0.0	4.799097769619311	5.216410619151425	5.30395578304222	4.227130484331929	1.6188860542194081	1.226113169755123	0.0	2.7581021664478804	6.627909963157106	0.0	3.610019681827305	0.0	4.201544739939085	5.422482414618405	9.401217645709472	5.99887221202414	9.153695117876708	8.820669828435767	7.783255633092348	1.3525640895586786	10.358947903815096	7.849897401840958	3.3407263607697164	8.316793310636804	6.688350298333865	2.457808038310345	5.333208749576943	1.6527505073944058	5.8018943184949885	5.932950539364533	0.0	20.296936055720774	16.732391500480553	11.063493833651076	7.441173800519989	4.756814969886983	12.580159201914702	4.567347189979605	4.536962177161114	11.482677806395163	0.0
3R_16230	0.0	0.0	0.0	0.0	12.092541803917017	0.0	4.221965026367579	4.291690771663167	0.0	4.556609955099165	5.212217159035865	3.692459480795887	6.3635414890178	1.6065413221706557	3.666939242483691	1.8069315339186345	8.684362502659587	0.0	1.576702144567189	0.0	9.175274909586841	11.367879941546361	0.0	7.86015217254606	7.995884784630844	2.8893683956261897	4.0792716705188585	10.63335826265104	11.634030625422218	0.0	2.918172686954192	8.17294385078602	7.302963133473628	12.881584744081557	4.192771326810872	12.993312775025121	7.602057623596788	0.0	10.584743574002175	7.978349949576828	4.384795633445116	34.790837485039944	6.499972700114659	2.0775732614659193	8.241712957621111	8.976698286587677	2.9723264518031325	6.686856515438949	0.0
3R_16231	0.0	0.0	0.0	0.0	6.301709464726496	11.891935602790324	4.4003316089900535	0.0	3.276888921657778	7.123671568821257	2.716209605549325	0.0	3.316191937209896	0.0	8.599179351650541	0.0	13.576879931165218	11.455675556939147	2.464970306967682	0.0	5.73774324803891	11.107633187741882	5.502238860992538	4.915333382486668	6.250266938483832	0.0	3.1887073841215763	13.853236046674322	3.031384224009594	8.040024313033523	0.0	4.259114291628371	2.2834480613754304	0.0	2.1849522773648338	3.3855612583454087	13.865641929701194	0.0	0.0	16.630827233977445	13.71012410404339	9.06516402507787	10.161868401771823	6.496035307251102	38.654563493341755	25.728833531874166	4.646848785964286	13.067546408737694	0.0
3R_16232	0.0	0.0	0.0	0.0	0.0	0.0	10.06097397382537	3.409043647349434	4.99488024774606	0.0	2.7601671446816134	1.4665263885291826	0.0	2.5522665913918177	5.825562275988926	4.3059312480569485	6.898300086401209	1.45513343428079	7.514585811059267	0.0	10.203549144228333	7.90117481439576	2.795641929708616	8.741040433555606	5.292847986230126	9.180515091160219	4.860467324212288	5.630971469275308	13.861990637303478	5.446759559335365	8.113031684633942	7.574072262708644	5.8010051053485725	15.348455996488275	16.652341952067456	5.160526786574374	11.070742041646117	0.0	0.0	16.89997076305058	3.4830001727568085	0.0	5.163161052417443	4.950872492259312	0.0	10.695769300337439	7.08307598157267	6.63951194806733	28.332303926290678
3R_16233	0.0	0.0	0.0	0.0	0.0	0.0	0.0	4.956482087273737	0.0	2.6312188858366747	4.013066544669443	2.1322143472438997	4.899511028799326	5.566193169167742	8.469910642442722	0.0	7.522190461862494	4.2312997706635525	3.641872796666958	14.460061310659956	6.357925790290175	3.2821967086131405	0.0	3.6310820624546114	3.0781543386585404	6.673874451073827	9.422317701708266	0.0	2.239360796854146	1.9797903006113593	3.370203358070626	3.146316292884291	5.060523865430549	3.7192418697372727	1.614079942151375	17.50700280112045	13.169446883230904	13.466925231631114	6.11217055400714	18.42842400117942	10.128018149408524	6.696667738133504	0.0	4.7987868666801035	19.036740909956215	12.095074194640844	13.730982589114078	5.791997775872853	0.0
3R_16234	0.0	0.0	0.0	0.0	7.448373461445357	7.027900766041184	2.6005096999011807	3.965185669818989	5.809731299927378	0.0	3.210453235735555	1.7057714777951196	1.9598044115197304	1.4843181784447315	1.6939821284885443	1.669463017220511	0.0	3.3850398165308415	4.370247356000349	0.0	1.6954468774107134	2.6257573668905123	8.12928819952525	1.4524328249818446	2.462523470926832	13.347748902147654	1.8844635403416532	4.912194522903107	7.165954549933266	7.919161202445437	14.828894775510753	2.5170530343074327	5.39789212312592	2.975393495789818	9.0388476760477	2.000800320128051	9.364940005853088	3.5911800617682967	14.669209329617132	9.828492800629023	8.10241451952682	8.036001285760205	6.0054649731255445	15.35611797337633	7.614696363982486	11.058353549385915	10.98478607129126	10.811729181629328	16.47717910693689
3R_16235	0.0	0.0	0.0	0.0	0.0	0.0	0.0	0.0	0.0	0.0	0.0	0.0	13.843493765582583	0.0	0.0	0.0	0.0	0.0	30.870168304157595	0.0	0.0	18.5475935888388	57.422949885843174	10.259567046270647	8.697278186791443	0.0	0.0	0.0	0.0	0.0	0.0	8.889868749977776	19.064577443173263	0.0	27.363349711818323	0.0	16.537809567122835	0.0	0.0	34.71282083324655	0.0	0.0	0.0	0.0	0.0	9.764127960849754	0.0	10.91013431466355	0.0
3R_16236	0.0	0.0	0.0	0.0	0.0	0.0	2.4799176270561	7.562620387463293	5.54031967644533	0.0	9.184729713304785	1.6266706314052188	1.8689234290857564	0.0	4.846283950238356	1.5920458840360145	1.9128980980054213	3.2280671399228296	5.55678422228915	0.0	4.8504744249035	6.259986243054232	7.752312980100743	5.54031967644533	2.348330161130674	2.5457561481283855	10.782457803749923	9.368807803592313	10.250477245136404	1.510386018417043	14.141242212996419	7.200993160976762	6.43447312732381	14.187085666163119	13.545233321569503	1.9080182559186725	4.465332276538028	6.849296303297799	0.0	11.715901571430445	3.8633427495873947	7.663352011476635	2.8634883473205197	7.322008382967397	7.26158404194291	7.909162738668871	13.094242932775204	13.256180399529494	15.713091519330245
3R_16237	0.0	0.0	0.0	0.0	4.52438121169263	0.0	3.1592661909233017	0.0	9.41071292032067	5.1145178914786245	7.8005295389477505	2.0722807376739185	7.142688779478769	5.40973514297389	6.173874837035428	10.140854440000723	9.747669393171027	8.22472751991772	5.309257149976603	14.053608896496575	2.0597377500701852	6.379877356427638	1.9751962752538716	12.35156070792088	0.0	16.215702572880666	4.5787346620973945	3.9784329151668802	6.5292463443293824	9.620705605638811	3.275471581926668	3.0578776738846845	9.836559014271863	3.614699101602685	9.412262263903205	4.861401444808509	5.688565272731151	17.451184673671573	5.940365855252294	26.865639563415442	9.843333503951113	6.508433628295545	0.0	11.659748937621975	9.250822166820075	5.0378992766080435	6.672511786992072	3.752795128721811	60.05260608292864
3R_16238	0.0	0.0	0.0	0.0	8.609860528869293	0.0	0.0	4.583510180434462	0.0	0.0	0.0	0.0	0.0	0.0	15.665111251661969	0.0	4.637433829616043	3.912897340051517	13.4712973802368	26.743903058700194	23.517984790919236	3.0352136380647354	0.0	3.357845606259024	8.539575953123421	12.343339873246242	13.069942052233587	3.7854626876406536	8.283401678300015	7.323249706703849	6.23319569398375	11.638232524902909	6.239630514039481	0.0	0.0	4.625603641275186	10.825293297790287	8.302365509981104	0.0	5.680565875250228	28.097675011051752	6.192748044330167	0.0	4.437681417963468	0.0	9.587081216319387	31.74433871463363	10.71230776317373	0.0
3R_16239	0.0	0.0	0.0	0.0	10.678421473024171	13.434143143482023	3.7282419798058526	3.7898138898194986	1.8509263886575231	2.0118765094103512	7.671154189585518	4.890986433707896	3.746252810626171	0.0	3.238121759854414	3.1912523942371087	3.8343999355820806	6.470653322454009	8.353921107796769	0.0	3.240921692201889	1.2548128346272127	0.0	6.940973957465712	0.0	2.55148123691728	9.005588508004527	7.824897572090782	3.4245097643046907	9.082696131740267	5.153834220737689	3.608593649260094	7.738732148034722	0.0	12.341540787064487	3.8246183030933514	2.2376871265859606	6.864699518372682	9.346947473893977	7.045349505698278	0.0	10.240781248719903	0.0	7.338474668686215	0.0	3.963474730734738	0.0	5.904885288745938	0.0
3R_16240	0.0	0.0	0.0	0.0	7.4454536756901835	0.0	1.299745145971778	0.0	3.871635911358896	2.104149951825487	0.0	1.705102810026482	3.9180723240888375	4.451208963191766	5.0799542465454195	3.337617164964565	4.010262261126222	8.45928217576798	8.737068410663184	23.127028674046503	6.779129027671218	1.3123640308841251	8.126101493057384	8.711180800557516	4.923116308007388	13.342516542719135	7.534899298896457	4.910268927245364	5.372359104957809	14.248902359554902	2.695105782228176	11.322298537309994	6.744720165607161	17.84536279325136	7.74454664521083	10.000080000640006	5.850793075001317	17.948861539610267	9.775639302371276	7.368480000471583	8.09923834762579	5.355234098703391	0.0	3.8375245817433985	7.611711379127926	8.29051398008646	0.0	6.175709114219585	16.470720001054126
3R_16241	0.0	0.0	0.0	0.0	0.0	0.0	10.17070511464419	0.0	0.0	0.0	12.556220477186603	13.342691007293114	0.0	11.6104642792456	0.0	0.0	0.0	0.0	0.0	0.0	0.0	0.0	0.0	11.361054305839582	19.262070094673074	0.0	0.0	0.0	0.0	0.0	10.544808052859013	0.0	10.55569395243182	0.0	10.100377552112898	0.0	27.47001190367183	0.0	0.0	0.0	0.0	0.0	0.0	15.014609214765969	0.0	21.6248478151335	0.0	0.0	0.0
3R_16242	0.0	0.0	0.0	0.0	0.0	21.083702298123548	0.0	0.0	8.714596949891067	0.0	2.407839926801666	7.67597165007804	0.0	6.679431803001291	7.6229195781984505	2.5041945258307665	3.0088761847449974	2.5387798623981315	4.370247356000349	17.352073572791948	5.08634063223214	5.907954075503653	9.755145839430298	2.178649237472767	3.693785206390248	4.004324670644295	0.0	4.912194522903107	0.0	14.254490164401787	6.066366044527127	5.663369327191724	4.048419092344439	4.463090243684727	7.747583722326599	9.003601440576231	5.267778753292362	10.77354018530489	0.0	3.6856848002358835	12.153621779290228	4.018000642880103	0.0	11.517088480032246	0.0	4.146882581019718	12.357884330202669	9.267196441396566	0.0
3R_16243	0.0	0.0	0.0	0.0	0.0	17.673714944186408	1.6349358320384642	2.4929051918240686	2.435045170087905	7.940364685069256	4.036812500555062	6.434493000558514	2.464251109159424	7.465505631230898	0.0	4.198353741530871	2.52223348819847	4.256337047413041	5.495133509763753	0.0	0.0	9.904853972737879	4.0886952482819305	1.826283877565929	1.5481841348282601	16.783412081102817	0.0	6.176575953354499	4.5052229049136665	1.9915050361179354	10.170436169325557	7.91233387263801	6.787290391504484	11.223747654236739	4.870892133119534	10.06319687638369	7.359651446907474	0.0	6.148337243675821	6.179155976726827	0.0	3.3681464955109344	15.10250067206128	12.067955138100851	9.574692173646618	12.166642680999667	10.359173255100858	0.0	0.0
3R_16244	0.0	0.0	0.0	0.0	0.0	0.0	0.0	0.0	0.0	40.358545316592604	0.0	0.0	0.0	0.0	0.0	32.008501457987244	0.0	0.0	0.0	0.0	0.0	0.0	0.0	0.0	0.0	0.0	0.0	0.0	0.0	0.0	0.0	0.0	0.0	0.0	0.0	38.36120914531226	0.0	0.0	0.0	0.0	0.0	0.0	0.0	36.802726345967706	0.0	26.502633036592183	0.0	0.0	0.0
3R_16245	0.0	0.0	0.0	0.0	0.0	13.129045387109903	2.4290475218857184	7.407489712848661	0.0	3.9323710821295363	5.9975500008246625	6.37321211483891	3.66117307646543	0.0	0.0	9.356331195411656	3.7473183253234406	0.0	8.16419835736329	0.0	0.0	4.905261015070188	0.0	8.14000814000814	6.900477858091673	0.0	7.040852788089693	6.117751420465408	3.3467370150787237	2.958807482232361	5.03678743623742	2.351093493583866	7.562980721962139	0.0	2.4122513421163405	11.213276519398967	4.373735717019299	6.708797917589127	9.134672476318363	22.951150770699645	7.568189386371205	5.004103364759103	16.828500748868283	3.5859066696071102	14.225256943703545	7.7469235030038694	5.130257231097568	5.770781666803723	0.0
3R_16246	0.0	0.0	0.0	0.0	0.0	0.0	4.274580834603358	4.345175529883293	4.244324542276125	4.613396241604484	3.5181159222714506	9.34619095053192	2.147615491781398	1.6265626794301955	1.8563190492676358	0.0	0.0	5.564150106674031	3.192703268242628	0.0	3.7158483346775415	5.754775492540444	1.7816660858435227	6.3664868134141885	2.6985108942257936	8.776130563079462	4.130109177371049	5.3829377023648135	1.9631697574484135	12.14929329296528	2.9545401162286535	9.653931384268946	7.393975566164103	13.042120179224815	5.660031082060687	10.962700507792288	12.827995818073363	3.935328387412616	10.71665486048523	10.770372428708212	0.0	8.806103686587248	3.290488973242402	6.310394418582344	0.0	7.573807893998197	12.037475067379768	1.6925476955709242	0.0
3R_16247	0.0	0.0	0.0	0.0	11.758162810577172	14.792527406855154	4.105220636451513	0.0	2.038081553833377	8.861224147101638	0.0	7.1807136085473475	2.0625263101012434	1.5621177693083226	5.348313364811128	10.541801140517464	2.111056340927155	7.124929040159841	4.599311084523686	0.0	3.5686252888133057	2.763384764990015	1.7110759313899617	6.1142446615001305	5.1831901369074895	14.047362649804585	5.949709485602001	8.616106777688074	3.7707767441869238	5.000543392381972	5.6749606689757135	5.297965528257494	2.8404095984257314	0.0	9.512613113463324	4.2113419862373345	8.623822694205407	0.0	5.146028860988264	7.7577352378056155	8.527097410149976	2.819067723027724	9.480356385557245	6.060374664482508	16.02763163694209	5.818985049718136	5.780273314443401	6.501953755829206	17.3408199433302
3R_16248	0.0	0.0	0.0	0.0	0.0	0.0	4.261760754979441	12.996431179997971	0.0	0.0	0.0	1.8636320772825858	4.282348971187072	0.0	5.552255048387902	1.8239634506907898	2.1915550617251482	7.396616565684359	3.1831278942590377	12.63861399903441	1.8523519868883118	1.4343790243296504	1.7763226142921498	6.347392808403948	1.3452088369458917	2.9166032305464027	6.176583583382025	7.155724669181905	5.871845791237092	3.460815949654818	5.891358055239141	6.874984187536369	1.4743599950697401	0.0	5.643055838883984	4.371928720074148	6.394761411451738	3.9235257744255176	5.3422570394921	10.738070540532995	0.0	2.92656430715346	0.0	2.0971562142303797	0.0	10.571530144416164	0.0	10.124829016949974	36.00411887119887
3R_16249	0.0	0.0	0.0	0.0	0.0	6.956966985017475	5.148524638779511	0.0	0.0	4.167458483778584	0.0	8.442774201043392	1.94002377693141	1.4693367061467644	3.3537689655635003	0.0	7.942685580848596	8.377185104962779	2.8840918110250753	0.0	5.03500334324222	2.5992551574420832	4.8283427582583975	4.313319530710835	3.6565032128474897	7.927816700421549	1.8654433338009377	4.862614919799271	8.867034211146075	9.407078136445278	9.341324525087062	7.4749439877530515	6.679262865863302	2.945362350257778	8.947617070621751	5.941817720877171	4.635209047928061	0.0	9.680767026533045	4.864646087267859	16.041270981982443	2.6516308590435456	5.944850808024122	9.500703812138402	0.0	10.946739732505467	16.310872174956938	4.58683053679372	0.0
3R_16250	0.0	0.0	0.0	0.0	0.0	11.158871079330646	4.129078290627652	0.0	0.0	13.369082259294686	5.097544054250103	0.0	3.1117691465599706	0.0	2.6896976510870414	5.301532620065134	9.554961732378263	10.74950377603194	0.0	0.0	5.384046746447471	4.169166429371611	15.489179259369404	9.224666758913333	1.9549921702563582	16.954799352665763	0.0	0.0	2.844518073214482	2.514802125309572	2.140477848836886	5.994849225545411	6.4280626933239855	0.0	6.150790315047581	12.707449106666328	5.576104533372986	17.106181489743133	23.29170846234352	11.704229440350566	0.0	8.506352544079919	0.0	3.0477973873061677	12.09058264517767	13.168805207472332	13.081197609803572	4.904805090402915	78.48718565882143
3R_16251	0.0	0.0	0.0	0.0	7.597340930674265	0.0	2.6525198938992043	8.088978766430738	3.9506172839506175	8.588298443370908	6.549324600900532	3.4797738147020447	7.996001999000501	3.0280090840272518	3.4557235421166306	0.0	8.184143222506394	6.905481225722918	17.830609212481423	0.0	3.4587116299178557	0.0	9.950248756218905	0.0	0.0	5.4458815520762425	0.0	6.680584551148226	3.6546368204659663	3.2310177705977385	5.500171880371262	10.269576379974326	0.0	18.209408194233685	2.634178465591044	16.3265306122449	7.164179104477611	14.652014652014651	0.0	0.0	0.0	10.92896174863388	0.0	3.9158100832109644	31.067961165048544	11.279520620373635	0.0	22.055927530523824	0.0
3R_16252	0.0	0.0	0.0	0.0	21.90698076895693	0.0	1.9121394852214564	11.662310793585263	5.695814999928802	3.0955516303960886	2.36062737921732	0.0	2.8820653110584273	0.0	4.982300377907484	4.91018534476621	2.949878612495096	7.466999595288622	6.426834347059338	34.02367367214108	4.986608462972687	3.861407892486048	4.7819342350148535	2.1359306249733008	10.864074136441907	3.9258085006316628	16.627619473602824	2.4079384916191704	5.269084227892108	0.0	1.9824725635709566	9.25387144965968	5.953557488741823	4.375578670279144	9.494587895008088	2.942353411953017	3.442992649210694	5.281147149659261	0.0	7.226832941638988	0.0	7.8784326330982415	17.663132273898658	2.822815803929472	11.19808288820954	10.163927894656172	12.115572872747714	0.0	0.0
3R_16253	0.0	0.0	0.0	0.0	0.0	0.0	3.4520040264174963	0.0	10.282710265358192	5.588429492042495	0.0	9.057193687407715	5.203020561556806	0.0	6.745946529379159	6.64830405087814	2.6627222873849536	15.726954899811433	3.867475536283495	0.0	2.250593200102717	3.4855186286157243	4.3164362121373	1.928008174754661	4.903254698748118	0.0	2.501500274789805	0.0	11.890411310729979	2.1024321776403814	0.0	5.011831263001525	8.95667940784168	3.9496373837917944	3.4281343904099995	18.591507399419946	12.431336290955425	14.301159538015343	0.0	3.2616679648105165	5.37770875189833	10.667258343929477	7.971856159016209	7.644085274357686	0.0	5.504711390734139	14.581574430917604	2.050264699424019	0.0
3R_16254	0.0	0.0	0.0	0.0	8.532503291413144	0.0	5.958041091417799	13.626985792504614	0.0	9.6454385033366	7.355485850067983	3.9081017685332937	0.0	0.0	0.0	11.47474580569354	0.0	0.0	10.012696098653091	0.0	3.8844470237172684	3.0079430752788894	11.175032295843335	3.3276762836511264	5.641900135546652	6.116219173490839	17.270016272672834	7.502902685476444	0.0	7.257452314909566	6.177192138781741	2.88341654873493	6.183569143742631	0.0	0.0	9.168087720263308	21.456062008019202	24.683313093016597	22.405800413611075	11.259055095060203	0.0	6.137107900176258	0.0	4.397810066499286	0.0	6.333962612518888	6.291824906063055	10.616060613459679	0.0
3R_16255	0.0	0.0	0.0	0.0	0.0	0.0	0.0	0.0	0.0	0.0	0.0	0.0	0.0	0.0	0.0	0.0	0.0	0.0	0.0	0.0	0.0	0.0	0.0	0.0	0.0	0.0	0.0	0.0	0.0	0.0	0.0	0.0	0.0	0.0	0.0	0.0	0.0	0.0	0.0	0.0	0.0	0.0	0.0	0.0	0.0	0.0	0.0	0.0	0.0
3R_16256	0.0	0.0	0.0	0.0	0.0	0.0	0.0	0.0	0.0	0.0	0.0	0.0	0.0	0.0	0.0	0.0	0.0	0.0	0.0	0.0	0.0	0.0	0.0	0.0	0.0	0.0	0.0	0.0	0.0	0.0	0.0	0.0	0.0	0.0	0.0	0.0	0.0	0.0	0.0	0.0	0.0	0.0	0.0	0.0	0.0	0.0	0.0	0.0	0.0
3R_16257	0.0	0.0	0.0	0.0	0.0	0.0	0.0	0.0	0.0	0.0	0.0	0.0	0.0	0.0	0.0	0.0	0.0	0.0	0.0	0.0	0.0	0.0	0.0	0.0	0.0	0.0	0.0	0.0	0.0	0.0	0.0	0.0	0.0	0.0	0.0	0.0	0.0	0.0	0.0	0.0	0.0	0.0	0.0	0.0	0.0	0.0	0.0	0.0	0.0
3R_16258	0.0	0.0	0.0	0.0	11.421137899390054	0.0	1.9937762281262812	0.0	2.9694958538414142	0.0	9.845647325466825	2.6155846472504845	9.015335988049271	2.2760140439170566	0.0	0.0	0.0	15.571590256440734	4.467480760794104	0.0	5.199506358866289	6.039399836654367	2.4930468922176052	2.227121890381061	7.551936080413015	8.186833361509684	0.0	12.55371420465316	0.0	2.428606261724097	2.067112101763102	5.789373335072718	12.415476470809766	0.0	3.95997965362454	9.203922098003362	3.5899875247933517	0.0	0.0	3.7676874085393885	0.0	4.107396928981465	4.604310186852116	0.0	0.0	10.597865886550695	4.2109447507204925	9.473381810206954	0.0
3R_16259	0.0	0.0	0.0	0.0	0.0	6.699494188188791	3.7184858325689776	5.6698449297411715	5.538248528902735	2.006611785834324	6.120864112991152	3.2521250604692002	5.604674298364837	2.8299150318011703	4.844472255303688	1.5914507266961881	1.9121829959127088	4.840290578777746	6.9433836497201815	0.0	0.0	8.76070448579358	3.0997659676694407	4.153686396677051	4.694904561393213	2.544804463587029	3.592808992800909	7.804421204612413	5.123322645513037	3.019642776259569	3.855260663811632	7.198301200916584	3.8592406300853535	0.0	6.154622583156645	7.629219912263971	5.579578741804994	10.270103728047653	0.0	2.3423043590284123	3.861898509307175	5.106991471324243	0.0	14.63854236714379	0.0	7.906206042317968	7.853608733212911	0.0	0.0
3R_16260	0.0	0.0	0.0	0.0	6.59033737914145	0.0	2.3009367573726616	1.7542025430323427	0.0	3.724973301253863	0.0	4.527811174577608	1.734039295411281	5.253312081934857	2.9976782981580765	4.431433754939941	5.324520660027581	4.492636120135486	9.022543986190867	0.0	3.000270324356224	12.778017720554976	11.508499602381338	6.425578944662914	1.0894231177764437	2.3620235739400774	11.671642676994626	2.8975470815181406	7.925565623841876	5.605513134277825	2.385570732291491	6.681282342974275	8.35811714068335	0.0	3.4275396412097203	1.7703125663867212	7.250354749500243	22.242388654602394	0.0	0.0	0.0	9.480362377371511	5.313648744437938	8.491954552417948	6.737500252656259	7.338341833171604	7.289522332180616	1.366605998471041	14.579044664361232
3R_16261	0.0	0.0	0.0	0.0	0.0	0.0	2.6419520855569765	0.0	7.869755545718362	4.277041057455631	6.523231674203717	13.863640696024081	0.0	6.031890605631976	0.0	6.784272022171001	4.0757685371047785	0.0	14.799642440638634	0.0	3.444931902308621	0.0	19.821212661790646	8.853474988933156	10.007067491415814	0.0	0.0	0.0	7.280153028816666	0.0	2.7391294224956484	2.5571654332605394	13.709785770887544	6.045620250409591	2.6236837306683705	4.065371168387674	9.51418207765951	0.0	9.935321059900051	4.992561083984863	8.231536663264299	0.0	6.1011695942112105	11.700627738678179	0.0	16.851873436813197	16.739763634537482	6.276587231224767	0.0
3R_16262	0.0	411.35335252982316	0.0	0.0	8.594277070898489	24.327348805527173	0.0	4.575214234406526	6.70353611530082	9.71526973232003	0.0	7.872791435977477	6.783938347568297	0.0	7.818379054562513	5.778910444224846	2.314520142111537	7.811630345840405	5.042593103077326	26.695497804295307	0.0	3.029720038719822	1.875989584505827	5.027652086475616	4.26205985352721	9.240749239948375	0.0	3.7786111714639286	2.0671022740192115	5.48249621707761	6.221913891822695	4.356437943993634	10.899589864004259	0.0	10.429439626208882	2.308615753993905	4.052137502532585	4.143669302040343	0.0	14.175710770138016	0.0	6.181539450584775	0.0	4.4296494153970185	8.786188112287485	6.379819355414951	3.1686882897955564	1.7821531618070323	0.0
3R_16263	0.0	0.0	0.0	0.0	0.0	0.0	2.6272978346862166	0.0	3.9130519848956196	0.0	3.243524465580691	0.0	11.879955426407241	8.997649813868618	10.268592141788721	6.746641353268309	4.053161263127176	3.419909481835835	5.8870210025361285	0.0	6.851647444369762	13.26402790327022	0.0	5.869577977343429	2.4878901944783767	10.788196418534554	3.8077512106744975	6.617060767777561	18.09942957837741	3.200294939181595	5.4478723062314405	0.0	5.453496400147027	6.0120866990998705	7.827392429450408	8.085643132054724	7.096056957683848	7.256346400561932	19.760424612004062	4.964868589858163	0.0	0.0	6.067327924512733	0.0	0.0	2.793066714632933	5.5489707769003	6.241772563539684	33.29382466140181
3R_16264	0.0	0.0	0.0	0.0	5.606066212126818	0.0	5.871871075632831	5.968845016551606	0.0	3.1686461198977667	12.081841427281086	5.135439514023088	5.9002376025682555	4.468726511256275	2.549973097783818	0.0	9.058600083943029	2.5477719988647127	4.385726390319123	0.0	10.208712012744554	5.92887953267781	0.0	0.0	3.706868270875692	8.03701527756234	8.510121655025765	9.85918617347731	5.393501801159926	2.384163053864919	8.11713677740741	3.7889523243706926	0.0	4.478898119400258	5.831268740239914	6.023660940172999	5.286436765405559	0.0	0.0	0.0	6.0983344229024175	12.096696150347418	4.520051854034869	11.557881001212998	11.462500429843766	4.16157047682026	4.133884958942255	6.975015031157392	49.60661950730705
3R_16265	0.0	0.0	0.0	0.0	8.348726297444246	0.0	1.457428513131431	6.666740741563795	0.0	0.0	1.799265000247399	0.0	4.393407691758516	0.0	5.696247596895545	1.8712662390823311	2.248390995194064	1.8971102268469553	0.0	0.0	11.402346032696228	4.414734913563169	1.8223898820913746	6.512006512006512	5.520382286473339	8.976727833092708	6.336767509280724	9.176627130698112	2.0080422090472343	1.7752844893394166	6.044144923484903	8.463936576901917	3.025192288784856	3.3350564458303458	8.684104831618825	8.970621215519174	6.5606035755289485	8.050557501106951	5.480803485791017	0.0	13.622740895468167	0.0	3.3657001497736565	8.606176007057064	17.070308332444252	13.944462305406963	3.0781543386585404	8.656172500205583	0.0
3R_16266	0.0	0.0	0.0	0.0	4.951343150856533	0.0	3.4574034070636137	7.907630441635889	5.149396876890794	2.7985852591797795	0.0	0.0	0.0	5.920247166372365	9.00866408268152	6.658702858048441	0.0	0.0	1.9367623840460362	0.0	9.016453675489718	3.490970430433163	4.323187676494137	5.793071486502144	1.636974674364813	7.098385756095207	10.021651778667811	10.884685465244111	4.763603780586505	8.422882613654167	3.584575000241959	8.366117358555726	8.970688812546333	7.911630254707024	5.150244653788538	2.660083845842821	9.338085381227335	9.549018933794743	13.001906079431246	3.26676963524557	0.0	0.0	11.976487759231077	7.65604161211737	20.24762849651235	9.188869118526487	3.6510954746862248	2.053471578515923	0.0
3R_16267	0.0	0.0	0.0	0.0	0.0	10.828487585138983	8.013655268577656	0.0	8.951549737048227	16.216575610594614	2.473309894599899	0.0	0.0	2.2870159244918824	0.0	7.716853221593298	3.0906885281368552	7.823430391680043	11.222689584895157	0.0	0.0	2.0228644367283404	2.505097874173944	2.2378874342620567	1.8971102268469553	4.1132035891814525	5.807108190780925	7.568638086648292	11.0411988533715	2.4403457481856026	6.231312553290704	5.81735822128455	4.158496952861358	13.753329451838134	1.9895607746155919	6.165608237252605	7.214681877620959	5.5332381616369535	0.0	11.357699384412694	0.0	4.127251415647236	4.626566671139014	2.9575604858088855	0.0	6.389456544773584	16.92519908265421	7.139380944278321	0.0
3R_16268	0.0	0.0	0.0	0.0	0.0	0.0	2.5903514588859418	7.899393326592518	3.858024691358025	0.0	0.0	3.3982166159199654	0.0	0.0	3.3747300215982725	3.3258833546189868	0.0	0.0	14.51058692421991	23.045722713864308	3.377648076091656	5.231001004352193	0.0	5.787037037037037	4.905808477237049	15.954731109598367	3.7542047092743873	6.524008350730689	3.568981269986295	12.621163166397416	2.6856308009625303	7.521662387676508	0.0	5.927541729893778	2.5724399078037536	0.0	18.65671641791045	7.154304029304029	0.0	0.0	0.0	16.00922131147541	0.0	7.648066568771416	15.16990291262136	5.507578427916814	5.470938375350141	15.384994092162268	0.0
3R_16269	0.0	0.0	0.0	0.0	0.0	0.0	0.0	0.0	0.0	0.0	0.0	0.0	0.0	0.0	0.0	0.0	0.0	0.0	0.0	0.0	0.0	0.0	0.0	0.0	0.0	0.0	0.0	0.0	0.0	0.0	0.0	0.0	0.0	0.0	0.0	0.0	0.0	0.0	0.0	0.0	0.0	0.0	0.0	0.0	0.0	0.0	0.0	0.0	0.0
3R_16270	0.0	0.0	0.0	0.0	0.0	0.0	0.0	0.0	0.0	0.0	0.0	0.0	0.0	0.0	0.0	0.0	0.0	205.5202745750868	0.0	0.0	0.0	0.0	0.0	0.0	0.0	0.0	0.0	0.0	0.0	0.0	0.0	0.0	0.0	0.0	0.0	0.0	0.0	0.0	0.0	0.0	0.0	0.0	0.0	0.0	0.0	0.0	0.0	0.0	0.0
3R_16271	0.0	0.0	0.0	0.0	0.0	8.138577181382841	0.0	6.887754399208735	2.2426301566477163	0.0	1.8589136582937478	1.975348441588354	2.269528269471077	1.7188970731308197	7.846783701445574	9.66650929589533	4.6458578692702055	3.920005237126997	1.6869710502272013	0.0	5.890176481467737	9.122181587971125	1.8828051688273737	3.363945234971575	5.703392235116642	9.274321444271528	4.364561333216363	3.792339095792589	4.149224364743377	1.8341381531549377	1.5611296209046495	2.914843432099888	9.376447489081126	6.891238341747536	5.981331665738065	2.3170030955161356	5.422478886222837	8.317447009545102	0.0	8.536327194006814	14.074357646317022	0.0	0.0	2.2228713006420096	0.0	4.802248220526922	9.540600981537027	5.365883498083843	0.0
3R_16272	0.0	0.0	0.0	0.0	0.0	0.0	0.0	0.0	0.0	0.0	0.0	0.0	0.0	0.0	0.0	0.0	55.29826501693509	0.0	0.0	0.0	0.0	18.096435906948127	0.0	0.0	16.971445542874115	36.796496973488125	51.95007597698612	0.0	0.0	0.0	0.0	0.0	55.802533435017956	0.0	0.0	0.0	80.67769261799113	0.0	0.0	33.8684549210865	0.0	36.92216806970905	0.0	0.0	0.0	0.0	0.0	0.0	0.0
[truncated: 145 more columns]
