# Supplementary material for: Convergence of topological domain boundaries, insulators, and polytene interbands revealed by high-resolution mapping of chromatin contacts in the early Drosophila melanogaster embryo
Source: eLife. 2017 Nov 17;6:e29550. doi: 10.7554/eLife.29550 (PMC5739541; doi:10.7554/eLife.29550)
Supplement: Supplementary file 3. [file elife-29550-supp3.zip › local_HiC_maps/nc14_anterior_dm3_CompressedBinCounts_500bp_VCnorm_hb.txt]

3R_8869	3R_8870	3R_8871	3R_8872	3R_8873	3R_8874	3R_8875	3R_8876	3R_8877	3R_8878	3R_8879	3R_8880	3R_8881	3R_8882	3R_8883	3R_8884	3R_8885	3R_8886	3R_8887	3R_8888	3R_8889	3R_8890	3R_8891	3R_8892	3R_8893	3R_8894	3R_8895	3R_8896	3R_8897	3R_8898	3R_8899	3R_8900	3R_8901	3R_8902	3R_8903	3R_8904	3R_8905	3R_8906	3R_8907	3R_8908	3R_8909	3R_8910	3R_8911	3R_8912	3R_8913	3R_8914	3R_8915	3R_8916	3R_8917	3R_8918
3R_8869	NA	NA	NA	NA	NA	NA	NA	NA	NA	NA	NA	NA	NA	NA	NA	NA	NA	NA	NA	NA	NA	NA	NA	NA	NA	NA	NA	NA	NA	NA	NA	NA	NA	NA	NA	NA	NA	NA	NA	NA	NA	NA	NA	NA	NA	NA	NA	NA	NA
3R_8870	NA	NA	NA	NA	NA	NA	NA	NA	NA	NA	NA	NA	NA	NA	NA	NA	NA	NA	NA	NA	NA	NA	NA	NA	NA	NA	NA	NA	NA	NA	NA	NA	NA	NA	NA	NA	NA	NA	NA	NA	NA	NA	NA	NA	NA	NA	NA	NA	NA
3R_8871	NA	NA	NA	NA	NA	NA	NA	NA	NA	NA	NA	NA	NA	NA	NA	NA	NA	NA	NA	NA	NA	NA	NA	NA	NA	NA	NA	NA	NA	NA	NA	NA	NA	NA	NA	NA	NA	NA	NA	NA	NA	NA	NA	NA	NA	NA	NA	NA	NA
3R_8872	NA	NA	NA	NA	NA	NA	NA	NA	NA	NA	NA	NA	NA	NA	NA	NA	NA	NA	NA	NA	NA	NA	NA	NA	NA	NA	NA	NA	NA	NA	NA	NA	NA	NA	NA	NA	NA	NA	NA	NA	NA	NA	NA	NA	NA	NA	NA	NA	NA
3R_8873	NA	NA	NA	NA	0.0	531.3778627982358	0.0	0.0	0.0	0.0	0.0	0.0	0.0	0.0	0.0	0.0	0.0	0.0	0.0	0.0	0.0	0.0	0.0	0.0	0.0	0.0	0.0	0.0	0.0	0.0	0.0	0.0	0.0	0.0	0.0	0.0	0.0	0.0	0.0	0.0	0.0	0.0	0.0	0.0	0.0	0.0	0.0	0.0	0.0
3R_8874	NA	NA	NA	NA	531.3778627982358	24.480822947344198	0.0	148.0889125831149	84.0970395739644	0.0	0.0	60.49167634533488	129.0489095367144	0.0	38.60437464773508	98.54644000985465	54.200542005420054	0.0	34.743937182961574	27.176364824217835	39.8143060764594	52.216321777861324	18.07889993509675	36.043585706014994	0.0	23.332131728549314	73.74223402097967	45.700288368819606	11.056822114528774	19.261031274136478	0.0	26.752488650256687	8.70272029631022	53.61082295293774	15.875964266379627	14.3330799961444	47.2644796210334	27.667453805727437	50.57907988561035	35.56466010854334	0.0	19.985450591969045	114.34713503253175	18.977780814222708	0.0	0.0	0.0	0.0	14.94775013938777
3R_8875	NA	NA	NA	NA	0.0	0.0	41.4798345784197	333.87866849187	47.400928110172394	0.0	0.0	45.46115798661623	0.0	0.0	43.518373457273654	0.0	20.36659877800407	0.0	0.0	0.0	79.79078855241556	39.242001499044456	13.586790378921997	50.789523137167265	21.68966856017473	8.76736925441415	0.0	0.0	49.857034952274354	0.0	0.0	20.10523077789148	39.242001499044456	0.0	21.47620257786018	24.236333333602627	0.0	10.396426124555422	0.0	13.363909959320257	94.07204978292874	27.035308112394787	0.0	28.524648148465086	0.0	0.0	0.0	0.0	11.233645216770034
3R_8876	NA	NA	NA	NA	0.0	148.0889125831149	333.87866849187003	0.0	127.17953935570846	0.0	0.0	91.48126463700234	0.0	0.0	0.0	0.0	0.0	0.0	210.1723413198823	0.0	0.0	0.0	0.0	0.0	0.0	0.0	0.0	0.0	0.0	0.0	0.0	0.0	0.0	0.0	0.0	0.0	0.0	0.0	0.0	0.0	0.0	72.53735673872045	0.0	0.0	0.0	0.0	0.0	0.0	0.0
3R_8877	NA	NA	NA	NA	0.0	84.0970395739644	47.400928110172394	127.17953935570846	12.037163538709413	298.38276541146985	0.0	30.304499612102408	0.0	0.0	60.78167443566978	112.8429367374286	31.03180760279286	64.82968162143356	49.73046090191164	46.67841095486291	26.594350296223073	74.73942100865332	20.70167285042886	46.43163232338084	33.04771842682946	23.377384117472026	63.330219597536455	45.788923528572944	9.495657161197325	74.43663870605964	0.0	38.29196397185694	29.895768403461332	69.06188635636394	27.268723728288982	30.773311783808868	10.147746109480988	7.920318428482099	0.0	30.543117719284314	17.91674803856401	13.73088831981985	0.0	32.59643655755553	387.89759503491075	0.0	0.0	36.767544553072106	34.23255113380349
3R_8878	NA	NA	NA	NA	0.0	0.0	0.0	0.0	298.38276541146985	0.0	0.0	214.6291208791209	0.0	0.0	0.0	0.0	0.0	0.0	0.0	0.0	0.0	0.0	0.0	0.0	0.0	0.0	0.0	0.0	0.0	0.0	0.0	0.0	0.0	0.0	0.0	0.0	0.0	0.0	0.0	252.37229961639412	0.0	0.0	0.0	0.0	0.0	0.0	0.0	0.0	0.0
3R_8879	NA	NA	NA	NA	0.0	0.0	0.0	0.0	0.0	0.0	0.0	0.0	0.0	0.0	0.0	0.0	0.0	0.0	0.0	167.13464366893967	0.0	0.0	185.3087243347417	0.0	0.0	0.0	0.0	0.0	0.0	296.1383558398484	0.0	0.0	0.0	0.0	0.0	0.0	0.0	0.0	0.0	0.0	0.0	0.0	0.0	0.0	0.0	0.0	0.0	0.0	0.0
3R_8880	NA	NA	NA	NA	0.0	60.49167634533488	45.46115798661623	91.48126463700234	30.304499612102404	214.62912087912088	0.0	15.570192920918368	79.71938775510203	0.0	55.6445868945869	40.58441558441559	61.38392857142858	46.6325109430959	42.925824175824175	40.29138731304796	62.854169581642644	43.008532892925956	33.50447917659392	58.447630922693264	23.7714894264415	31.22886046368612	37.96161321671526	61.167489761503255	61.47272250393426	23.796832165702103	0.0	11.017486955295444	21.504266446462978	16.558923272573125	27.460456942003518	33.203235677452255	3.649677660469027	8.545723036534675	6.249000159974404	29.293213348331456	12.887660838007259	22.222661188369155	0.0	11.7234393757503	0.0	0.0	0.0	26.447190250507784	49.24749822709006
3R_8881	NA	NA	NA	NA	0.0	129.0489095367144	0.0	0.0	0.0	0.0	0.0	79.71938775510203	0.0	0.0	101.75010175010173	0.0	0.0	0.0	0.0	85.95495960116898	69.95942353435008	0.0	0.0	0.0	0.0	184.49049873931492	0.0	0.0	0.0	0.0	0.0	0.0	0.0	0.0	0.0	0.0	0.0	72.92350324509589	0.0	0.0	0.0	63.211125158027805	0.0	100.04001600640255	0.0	0.0	0.0	0.0	0.0
3R_8882	NA	NA	NA	NA	0.0	0.0	0.0	0.0	0.0	0.0	0.0	0.0	0.0	0.0	0.0	6060.606060606061	0.0	0.0	0.0	0.0	0.0	0.0	0.0	0.0	0.0	0.0	0.0	0.0	0.0	0.0	0.0	0.0	0.0	0.0	0.0	0.0	0.0	0.0	0.0	0.0	0.0	737.4631268436578	0.0	0.0	0.0	0.0	0.0	0.0	0.0
3R_8883	NA	NA	NA	NA	0.0	38.604374647735085	43.51837345727367	0.0	60.781674435669785	0.0	0.0	55.6445868945869	101.75010175010175	0.0	15.219032313049409	25.900025900025902	28.490028490028493	99.19926354466745	82.1827744904668	42.85503683818966	31.392049021823752	54.8940818690337	33.26054026521005	49.73321681551108	22.755613809926913	36.79297695655853	48.45242940481036	36.032919675415464	78.46091077425227	45.55974705228437	0.0	35.15551393142706	34.30880116814606	63.40510791549368	32.54572674607824	22.602164609304637	18.633112158292015	25.450510391806972	7.975931828115479	18.694244416029193	16.449208135120376	3.151551824118196	0.0	19.951000343157204	0.0	0.0	0.0	0.0	19.64287678573393
3R_8884	NA	NA	NA	NA	0.0	98.54644000985465	0.0	0.0	112.8429367374286	0.0	0.0	40.58441558441559	0.0	6060.606060606061	25.9000259000259	0.0	0.0	101.29146619397315	186.48018648018646	43.75888852423149	17.80785326328911	0.0	48.51719328036874	90.6823849467241	154.90366928066607	31.30747857394435	49.4743351886209	30.660738923808065	0.0	0.0	0.0	35.89697567979898	0.0	0.0	12.781594503914363	28.84858101042155	23.782626791129083	74.24938512227946	0.0	47.721307563827246	0.0	0.0	0.0	50.92946269416858	0.0	0.0	0.0	0.0	0.0
3R_8885	NA	NA	NA	NA	0.0	54.200542005420054	20.366598778004075	0.0	31.031807602792867	0.0	0.0	61.38392857142856	0.0	0.0	28.490028490028493	0.0	10.0	27.85515320334262	102.56410256410255	72.20216606498195	44.07443682664054	57.80346820809249	40.0266844563042	29.92518703241895	117.14589989350372	38.743004735256136	68.02721088435375	16.863406408094438	24.479804161566708	21.321961620469082	0.0	49.3583415597236	28.901734104046245	0.0	17.57469244288225	23.80007933359778	13.080444735120995	10.209290454313425	0.0	26.246719160104988	0.0	13.274336283185841	63.29113924050633	14.005602240896359	0.0	0.0	0.0	0.0	5.515719801434088
3R_8886	NA	NA	NA	NA	0.0	0.0	0.0	0.0	64.82968162143356	0.0	0.0	46.6325109430959	0.0	0.0	99.19926354466745	101.29146619397315	27.85515320334262	0.0	107.13520462824084	33.520039955887626	0.0	107.34163084139736	18.582490462536768	55.57137796178078	29.66469989706349	59.95512958102156	37.8981676235954	46.97327690277001	0.0	0.0	0.0	54.99536664036055	26.83540771034934	0.0	9.790915009962257	44.1969904059383	18.21788960323258	56.876269940464766	0.0	18.277659582245814	0.0	36.97586708408312	0.0	39.01281961252468	0.0	0.0	0.0	0.0	15.364122009565703
3R_8887	NA	NA	NA	NA	0.0	34.743937182961574	0.0	210.1723413198823	49.73046090191164	0.0	0.0	42.925824175824175	0.0	0.0	82.1827744904668	186.48018648018646	102.56410256410255	107.13520462824084	32.87310979618672	46.28343978524484	119.28978628293027	49.40467368213033	94.0798138930227	70.33697806765139	81.92020971573687	38.63262580438646	17.44287458573173	32.42962770787392	62.76872861940182	0.0	0.0	50.62394006125497	24.702336841065165	0.0	22.531656978054162	40.68389629674834	25.154701413694223	13.088833915786443	43.07003187182359	0.0	0.0	34.036759700476516	0.0	8.977950154420743	0.0	0.0	0.0	0.0	7.071435642864214
3R_8888	NA	NA	NA	NA	0.0	27.17636482421784	0.0	0.0	46.67841095486291	0.0	167.1346436689397	40.29138731304796	85.954959601169	0.0	42.85503683818967	43.75888852423149	72.20216606498195	33.520039955887626	46.28343978524484	36.20244989218911	106.07566023258856	173.8973171121916	96.33377727149025	81.02487463651339	51.26174374510611	93.24429539171152	81.8618662868276	60.87872349492576	44.18737213279189	57.730943015710515	0.0	47.51705565316351	69.55892684487664	53.56243773366614	35.95304109855575	19.093525337824133	15.740607382817082	46.070805299248306	40.42674471723513	23.68837469323555	13.895720951690137	7.986965272674994	0.0	29.494348882754064	0.0	0.0	0.0	0.0	29.86851878032899
3R_8889	NA	NA	NA	NA	0.0	39.81430607645939	79.79078855241556	0.0	26.59435029622307	0.0	0.0	62.854169581642644	69.95942353435008	0.0	31.392049021823752	17.80785326328911	44.07443682664056	0.0	119.28978628293027	106.07566023258858	33.57504165703383	103.79336439585657	94.74158090375627	53.73442007127137	46.93763240323808	52.70296650241612	53.302417930933395	49.54967602770157	53.946679102375214	31.325115015380632	0.0	43.50882213883569	37.7430415984933	72.65815500600156	20.655857915238688	31.08074349800559	41.63706698251051	22.49843635867307	10.967882748946261	48.200390230359304	33.929512568622435	41.17081119499363	30.994681312686744	17.146917532928942	0.0	0.0	0.0	23.209287428457372	16.206816262783803
3R_8890	NA	NA	NA	NA	0.0	52.216321777861324	39.242001499044456	0.0	74.73942100865332	0.0	0.0	43.008532892925956	0.0	0.0	54.8940818690337	0.0	57.80346820809248	107.34163084139736	49.40467368213033	173.8973171121916	103.79336439585657	37.12489929871065	0.0	57.65931990832168	123.1170781855005	74.64933475001182	0.0	81.23028134920247	0.0	20.54138884438255	0.0	38.041111028688704	0.0	0.0	27.090084690377264	15.285856990107757	25.203169046475903	59.01323962030881	0.0	12.642928304482172	0.0	34.10234112571828	0.0	0.0	0.0	0.0	0.0	91.31669543142571	10.627591139564716
3R_8891	NA	NA	NA	NA	0.0	18.07889993509675	13.586790378921997	0.0	20.70167285042886	0.0	185.30872433474164	33.50447917659392	0.0	0.0	33.26054026521005	48.51719328036872	40.02668445630421	18.582490462536768	94.0798138930227	96.33377727149028	94.74158090375629	0.0	40.053386714113614	63.217539872799655	56.83590267135847	94.76830155388426	36.30538272680653	67.49862471552143	24.49613491817883	42.672371488597236	0.0	32.927512714959036	32.13446086729625	118.77354438072466	51.586822380708405	37.04704365914709	56.71974034575481	30.64830356531715	7.470452492777939	43.7737144097815	77.03364983892263	44.2773058144958	0.0	42.04483661376492	0.0	0.0	0.0	94.84996316659765	25.757197204828962
3R_8892	NA	NA	NA	NA	0.0	36.043585706014994	50.789523137167265	0.0	46.43163232338084	0.0	0.0	58.447630922693264	0.0	0.0	49.73321681551108	90.6823849467241	29.92518703241895	55.57137796178078	70.33697806765139	81.02487463651342	53.73442007127139	57.65931990832168	63.21753987279965	32.338107350078666	69.04995232897522	79.43979912465929	122.14362054048553	54.66939733297448	48.83751453679143	85.0751585854128	0.0	54.15877876877402	19.219773302773895	14.799795762818473	38.5679036153027	37.589485231783684	32.6195629304763	28.005534912081718	16.75542387033536	22.908607745727544	57.592738707503756	37.51682740052524	0.0	31.434019992036717	0.0	0.0	0.0	23.63758849322192	24.75884200144977
3R_8893	NA	NA	NA	NA	0.0	0.0	21.689668560174734	0.0	33.04771842682946	0.0	0.0	23.77148942644151	0.0	0.0	22.755613809926906	154.90366928066612	117.14589989350374	29.664699897063493	81.92020971573687	51.26174374510611	46.93763240323807	123.1170781855005	56.835902671358475	69.04995232897522	0.0	73.35085501882597	57.95715517303834	62.856147421012274	117.3153554068692	102.18192469873361	0.0	52.56479399331586	41.0390260618335	0.0	29.946227804698193	50.69239474674713	62.685837388758756	38.0537982855133	11.925674426703017	48.915610788268076	49.189964263490964	56.546693432101556	0.0	37.28861086500628	0.0	0.0	0.0	0.0	11.748071994534797
3R_8894	NA	NA	NA	NA	0.0	23.332131728549314	8.76736925441415	0.0	23.377384117472022	0.0	0.0	31.22886046368612	184.49049873931492	0.0	36.79297695655853	31.30747857394435	38.743004735256136	59.955129581021566	38.632625804386464	93.24429539171152	52.70296650241612	74.64933475001182	94.76830155388426	79.43979912465929	73.35085501882595	14.824892996702017	64.42525352801474	68.96356473392042	126.45615580662957	82.60768600267834	0.0	76.49161843091044	45.619037902785	51.09529144115547	43.87998974116102	51.227032573391696	78.83178058187427	46.14616864842487	28.923482445133356	33.89589215682951	39.76700511701938	19.047691610253754	27.245432303274356	9.043651898986026	0.0	0.0	0.0	61.205378728682675	37.99032149072122
3R_8895	NA	NA	NA	NA	0.0	73.74223402097968	0.0	0.0	63.330219597536455	0.0	0.0	37.96161321671526	0.0	0.0	48.45242940481035	49.4743351886209	68.02721088435374	37.8981676235954	17.44287458573173	81.8618662868276	53.30241793093339	0.0	36.30538272680653	122.14362054048551	57.95715517303833	64.42525352801474	0.0	11.471705039520025	149.87635200959207	130.54262216613722	0.0	53.72336496296445	65.53681202731573	0.0	47.82229236158435	53.9684338630335	26.69478517371632	111.12152875443184	91.41394519733986	53.5647329798061	0.0	54.1809644211667	0.0	38.11048228815336	0.0	0.0	0.0	0.0	7.504380682223247
3R_8896	NA	NA	NA	NA	0.0	45.700288368819606	0.0	0.0	45.78892352857294	0.0	0.0	61.167489761503255	0.0	0.0	36.03291967541546	30.66073892380806	16.863406408094434	46.97327690277001	32.42962770787391	60.87872349492575	49.54967602770157	81.23028134920247	67.49862471552142	54.66939733297448	62.856147421012274	68.96356473392042	11.471705039520025	7.109361892114012	72.24225511423565	89.89022605594047	0.0	41.61748866755783	24.369084404760745	75.05967243958946	71.12860347878144	43.47962778762945	66.17425667008933	47.34493886907575	66.09397808323686	33.195681905697704	19.472755667545535	29.846737005476875	0.0	47.236432515670685	0.0	0.0	0.0	79.9213573843338	0.0
3R_8897	NA	NA	NA	NA	0.0	11.056822114528774	49.857034952274354	0.0	9.495657161197325	0.0	0.0	61.47272250393426	0.0	0.0	78.46091077425227	0.0	24.479804161566705	0.0	62.768728619401806	44.18737213279189	53.946679102375214	0.0	24.49613491817883	48.83751453679143	117.3153554068692	126.45615580662958	149.8763520095921	72.24225511423565	14.981520294716466	13.048936120238114	0.0	72.49695210730516	94.33450543956342	36.320184215974336	64.53375438022859	48.55177342635206	56.036176955842684	43.73625041627538	27.412994581821618	96.37718173845161	28.267672241993886	37.91120113516968	0.0	17.142720001097132	0.0	0.0	0.0	58.009014600868966	33.755935137295516
3R_8898	NA	NA	NA	NA	0.0	19.261031274136478	0.0	0.0	74.43663870605964	0.0	296.1383558398484	23.796832165702103	0.0	0.0	45.559747052284365	0.0	21.321961620469082	0.0	0.0	57.73094301571052	31.325115015380632	20.541388844382546	42.672371488597236	85.0751585854128	102.18192469873364	82.60768600267834	130.54262216613725	89.89022605594049	13.048936120238118	0.0	0.0	42.09666657545722	123.24833306629527	0.0	82.43992190691034	54.97530762913488	20.917555546568753	43.53641984781844	35.8151650959727	48.96775962706155	24.62120279499894	37.737985168971825	0.0	44.79403701779219	0.0	0.0	0.0	0.0	58.80298295771947
3R_8899	NA	NA	NA	NA	0.0	0.0	0.0	0.0	0.0	0.0	0.0	0.0	0.0	0.0	0.0	0.0	0.0	0.0	0.0	0.0	0.0	0.0	0.0	0.0	0.0	0.0	0.0	0.0	0.0	0.0	0.0	0.0	0.0	0.0	0.0	0.0	0.0	0.0	0.0	0.0	0.0	0.0	0.0	0.0	0.0	0.0	0.0	0.0	0.0
3R_8900	NA	NA	NA	NA	0.0	26.752488650256687	20.10523077789148	0.0	38.29196397185694	0.0	0.0	11.017486955295444	0.0	0.0	35.15551393142706	35.89697567979898	49.35834155972359	54.995366640360544	50.62394006125496	47.5170556531635	43.508822138835676	38.041111028688704	32.927512714959036	54.15877876877401	52.56479399331586	76.49161843091044	53.72336496296445	41.61748866755783	72.49695210730516	42.09666657545722	0.0	9.744983526105349	0.0	117.17113723376521	79.80610586106451	58.7366222448119	45.19403412924332	35.27395517284994	88.43599831529423	51.819781165064136	68.39493056774631	21.839974141470616	0.0	62.21639692402133	0.0	0.0	0.0	0.0	38.11454946696803
3R_8901	NA	NA	NA	NA	0.0	8.70272029631022	39.242001499044456	0.0	29.895768403461332	0.0	0.0	21.504266446462978	0.0	0.0	34.30880116814606	0.0	28.90173410404624	26.83540771034934	24.702336841065165	69.55892684487662	37.7430415984933	0.0	32.13446086729624	19.219773302773895	41.039026061833496	45.619037902785	65.53681202731573	24.369084404760745	94.33450543956342	123.24833306629527	0.0	0.0	9.281224824677663	28.58727408906651	77.88399348483463	110.82246317828125	31.50396130809488	39.34215974687255	43.15301844575774	44.2502490656876	66.74765381996822	34.10234112571828	0.0	53.971492257789436	0.0	0.0	0.0	45.65834771571286	37.1965689884765
3R_8902	NA	NA	NA	NA	0.0	53.61082295293774	0.0	0.0	69.06188635636394	0.0	0.0	16.558923272573125	0.0	0.0	63.40510791549367	0.0	0.0	0.0	0.0	53.56243773366614	72.65815500600156	0.0	118.77354438072464	14.799795762818473	0.0	51.09529144115547	0.0	75.05967243958948	36.32018421597434	0.0	0.0	117.17113723376521	28.58727408906651	88.05219734258469	20.860169071670327	129.4761981550819	19.40718803430415	106.03120649880411	132.9164188329274	19.470859911057115	0.0	26.259814605708883	0.0	41.55965056645804	0.0	0.0	0.0	0.0	0.0
3R_8903	NA	NA	NA	NA	0.0	15.875964266379627	21.47620257786018	0.0	27.268723728288982	0.0	0.0	27.460456942003514	0.0	0.0	32.54572674607824	12.781594503914363	17.57469244288225	9.790915009962257	22.531656978054162	35.953041098555744	20.655857915238688	27.090084690377264	51.586822380708405	38.56790361530269	29.946227804698193	43.87998974116102	47.82229236158435	71.12860347878146	64.53375438022859	82.43992190691034	0.0	79.80610586106451	77.88399348483463	20.860169071670327	8.648354804933268	92.02139636891934	71.26428590311966	69.9758045198987	94.46643194382398	62.27253227792923	64.94112680972655	48.21375802914599	44.49289226046139	59.07459644666303	0.0	0.0	0.0	0.0	46.529797973433425
3R_8904	NA	NA	NA	NA	0.0	14.333079996144402	24.236333333602627	0.0	30.773311783808865	0.0	0.0	33.203235677452255	0.0	0.0	22.60216460930463	28.84858101042155	23.80007933359778	44.1969904059383	40.68389629674834	19.093525337824133	31.08074349800559	15.285856990107757	37.047043659147086	37.58948523178369	50.69239474674713	51.227032573391696	53.9684338630335	43.47962778762945	48.55177342635205	54.97530762913488	0.0	58.7366222448119	110.82246317828124	129.47619815508187	92.02139636891937	23.60182401189784	28.53726538800693	111.36671459485093	128.81715204821492	65.07020815178745	73.28738824818407	82.49290034506605	50.211137834594474	80.55582407496914	0.0	152.56461111280626	0.0	18.79943075323679	45.94609909960961
3R_8905	NA	NA	NA	NA	0.0	47.26447962103341	0.0	0.0	10.147746109480988	0.0	0.0	3.6496776604690275	0.0	0.0	18.633112158292015	23.782626791129083	13.080444735120995	18.21788960323258	25.15470141369422	15.740607382817082	41.63706698251051	25.203169046475907	56.71974034575481	32.6195629304763	62.685837388758756	78.83178058187426	26.694785173716316	66.17425667008935	56.03617695584269	20.917555546568753	0.0	45.19403412924331	31.50396130809488	19.40718803430415	71.26428590311966	28.53726538800693	4.277450861713864	83.46378723277817	21.971631693932242	85.82968986299865	0.0	60.77197775166833	82.78762490582908	54.95985182823947	0.0	0.0	0.0	0.0	21.644420411121335
3R_8906	NA	NA	NA	NA	0.0	27.66745380572744	10.396426124555424	0.0	7.920318428482099	0.0	0.0	8.545723036534676	72.9235032450959	0.0	25.450510391806972	74.24938512227946	10.209290454313425	56.876269940464766	13.088833915786443	46.070805299248306	22.498436358673075	59.01323962030882	30.648303565317153	28.005534912081714	38.0537982855133	46.14616864842487	111.12152875443185	47.34493886907575	43.73625041627538	43.53641984781844	0.0	35.27395517284994	39.34215974687255	106.03120649880411	69.97580451989869	111.36671459485093	83.46378723277817	5.2114805790267615	57.16288048327785	97.1356375246356	94.31215200289539	67.76077735163777	129.23152473814463	64.34426756920226	255.23226135783563	0.0	0.0	96.77052563330261	42.233689138086426
3R_8907	NA	NA	NA	NA	0.0	50.57907988561035	0.0	0.0	0.0	0.0	0.0	6.249000159974404	0.0	0.0	7.975931828115479	0.0	0.0	0.0	43.07003187182358	40.42674471723513	10.967882748946261	0.0	7.47045249277794	16.75542387033536	11.925674426703017	28.923482445133356	91.41394519733984	66.09397808323688	27.412994581821618	35.8151650959727	0.0	88.43599831529424	43.15301844575774	132.9164188329274	94.46643194382396	128.81715204821492	21.971631693932242	57.16288048327785	12.539986883173722	117.56649119867855	77.58573870674917	59.459513026588304	0.0	39.20941276846685	0.0	0.0	0.0	106.14415437605813	43.23632543117425
3R_8908	NA	NA	NA	NA	0.0	35.56466010854334	13.363909959320258	0.0	30.543117719284314	252.37229961639412	0.0	29.29321334833146	0.0	0.0	18.694244416029193	47.721307563827246	26.246719160104988	18.277659582245814	0.0	23.68837469323555	48.200390230359304	12.642928304482172	43.7737144097815	22.908607745727544	48.915610788268076	33.89589215682951	53.564732979806095	33.195681905697704	96.37718173845161	48.96775962706155	0.0	51.81978116506414	44.2502490656876	19.47085991105711	62.27253227792923	65.07020815178745	85.82968986299865	97.1356375246356	117.56649119867855	4.305564166683888	121.23195916907615	95.81213852693192	124.58885677265025	68.92520787842696	0.0	0.0	0.0	31.098008483536713	36.19238714851763
3R_8909	NA	NA	NA	NA	0.0	0.0	94.07204978292874	0.0	17.91674803856401	0.0	0.0	12.887660838007259	0.0	0.0	16.449208135120376	0.0	0.0	0.0	0.0	13.895720951690137	33.92951256862244	0.0	77.03364983892263	57.592738707503756	49.189964263490964	39.76700511701938	0.0	19.472755667545535	28.26767224199389	24.62120279499894	0.0	68.39493056774633	66.74765381996822	0.0	64.94112680972655	73.28738824818407	0.0	94.31215200289537	77.5857387067492	121.23195916907615	53.33646240579447	51.09444296838276	0.0	145.55475769984668	0.0	0.0	0.0	0.0	0.0
3R_8910	NA	NA	NA	NA	0.0	19.985450591969048	27.035308112394787	72.53735673872043	13.73088831981985	0.0	0.0	22.222661188369152	63.21112515802781	737.4631268436578	3.151551824118196	0.0	13.274336283185841	36.97586708408312	34.036759700476516	7.986965272674994	41.17081119499363	34.10234112571828	44.2773058144958	37.51682740052523	56.546693432101556	19.047691610253754	54.1809644211667	29.846737005476875	37.91120113516968	37.737985168971825	0.0	21.839974141470616	34.10234112571828	26.259814605708883	48.21375802914599	82.49290034506605	60.77197775166833	67.76077735163777	59.459513026588304	95.81213852693192	51.09444296838276	15.662933667475917	112.0197154699227	96.0561215636697	0.0	0.0	0.0	62.91154636580968	43.93051169283786
3R_8911	NA	NA	NA	NA	0.0	114.34713503253175	0.0	0.0	0.0	0.0	0.0	0.0	0.0	0.0	0.0	0.0	63.291139240506325	0.0	0.0	0.0	30.994681312686744	0.0	0.0	0.0	0.0	27.245432303274356	0.0	0.0	0.0	0.0	0.0	0.0	0.0	0.0	44.49289226046139	50.21113783459447	82.78762490582908	129.23152473814463	0.0	124.58885677265026	0.0	112.0197154699227	801.153661272232	132.96457823635785	0.0	0.0	0.0	0.0	104.72885698925482
3R_8912	NA	NA	NA	NA	0.0	18.977780814222708	28.52464814846509	0.0	32.59643655755553	0.0	0.0	11.7234393757503	100.04001600640255	0.0	19.951000343157204	50.92946269416858	14.005602240896359	39.01281961252468	8.977950154420743	29.494348882754064	17.146917532928942	0.0	42.04483661376492	31.434019992036717	37.28861086500628	9.043651898986026	38.11048228815336	47.236432515670685	17.142720001097132	44.79403701779219	0.0	62.21639692402133	53.971492257789436	41.55965056645804	59.074596446663016	80.55582407496914	54.95985182823947	64.34426756920226	39.20941276846685	68.92520787842697	145.55475769984668	96.0561215636697	132.96457823635782	4.903922353255028	350.14005602240894	269.3385046326223	0.0	66.37726180519601	50.213135447229085
3R_8913	NA	NA	NA	NA	0.0	0.0	0.0	0.0	387.8975950349108	0.0	0.0	0.0	0.0	0.0	0.0	0.0	0.0	0.0	0.0	0.0	0.0	0.0	0.0	0.0	0.0	0.0	0.0	0.0	0.0	0.0	0.0	0.0	0.0	0.0	0.0	0.0	0.0	255.23226135783563	0.0	0.0	0.0	0.0	0.0	350.140056022409	0.0	0.0	0.0	0.0	0.0
3R_8914	NA	NA	NA	NA	0.0	0.0	0.0	0.0	0.0	0.0	0.0	0.0	0.0	0.0	0.0	0.0	0.0	0.0	0.0	0.0	0.0	0.0	0.0	0.0	0.0	0.0	0.0	0.0	0.0	0.0	0.0	0.0	0.0	0.0	0.0	152.56461111280626	0.0	0.0	0.0	0.0	0.0	0.0	0.0	269.3385046326223	0.0	0.0	0.0	0.0	0.0
3R_8915	NA	NA	NA	NA	0.0	0.0	0.0	0.0	0.0	0.0	0.0	0.0	0.0	0.0	0.0	0.0	0.0	0.0	0.0	0.0	0.0	0.0	0.0	0.0	0.0	0.0	0.0	0.0	0.0	0.0	0.0	0.0	0.0	0.0	0.0	0.0	0.0	0.0	0.0	0.0	0.0	0.0	0.0	0.0	0.0	0.0	0.0	0.0	0.0
3R_8916	NA	NA	NA	NA	0.0	0.0	0.0	0.0	36.76754455307211	0.0	0.0	26.447190250507788	0.0	0.0	0.0	0.0	0.0	0.0	0.0	0.0	23.209287428457372	91.31669543142574	94.84996316659763	23.637588493221926	0.0	61.205378728682675	0.0	79.92135738433383	58.00901460086897	0.0	0.0	0.0	45.65834771571287	0.0	0.0	18.799430753236795	0.0	96.77052563330263	106.14415437605814	31.098008483536717	0.0	62.91154636580966	0.0	66.37726180519601	0.0	0.0	0.0	224.61310392848318	0.0
3R_8917	NA	NA	NA	NA	0.0	14.94775013938777	11.233645216770036	0.0	34.23255113380349	0.0	0.0	49.24749822709006	0.0	0.0	19.64287678573393	0.0	5.515719801434088	15.364122009565705	7.071435642864214	29.86851878032899	16.2068162627838	10.627591139564716	25.757197204828962	24.758842001449768	11.748071994534797	37.99032149072122	7.504380682223248	0.0	33.755935137295516	58.802982957719486	0.0	38.11454946696803	37.1965689884765	0.0	46.52979797343342	45.94609909960961	21.644420411121335	42.233689138086426	43.23632543117425	36.19238714851763	0.0	43.93051169283786	104.72885698925481	50.213135447229085	0.0	0.0	0.0	0.0	21.296215449552463
3R_8918	NA	NA	NA	NA	0.0	12.298738825827103	13.864260570458864	0.0	0.0	0.0	0.0	18.993727511426624	0.0	0.0	29.091247607244885	74.26202116467603	20.422055820285905	18.961983120042625	61.09161997521426	28.671157389089725	20.002013536029292	0.0	13.623786404460246	16.97594000023766	7.2495760810386605	32.23455503273712	18.52340663971511	17.219271349313583	8.33213211761971	21.771914520560667	0.0	47.03994430470594	26.232570096706368	0.0	40.67661967719513	27.002586037664827	48.97375496471441	76.44805649928364	15.24602898117649	35.734130919135445	0.0	99.39938673590487	0.0	52.437584972722924	0.0	0.0	0.0	32.262331469645986	67.58540260436594
3R_8919	NA	NA	NA	NA	0.0	33.39528158066547	37.646208462114735	0.0	23.90003666265624	0.0	171.15081810091053	17.19148842531467	0.0	0.0	39.496342638671656	22.405198005937375	36.96857670979667	17.162756132681835	15.798537055468666	22.243427623223027	15.086751840432855	11.871733047462001	20.551799371690386	12.292128581811031	32.80846353372087	23.871229042055532	50.297383278634925	20.780537779537198	0.0	26.2747524589884	0.0	42.57651151177636	23.743466094924003	18.28317344698154	32.48556828628882	46.436794756454894	52.38625433042912	47.177867164110104	27.5987881372129	40.429327110451304	28.459258437102903	35.44185082797616	38.996388934384676	60.40617109443901	0.0	0.0	0.0	0.0	64.57096501986916
3R_8920	NA	NA	NA	NA	0.0	31.459684414422917	20.26527241592445	0.0	23.158065375218555	0.0	0.0	30.539267945984363	0.0	0.0	28.348287054754717	18.091361374943464	19.90049751243781	13.858285175792346	6.378364587319811	11.97382521807329	36.54596751794407	38.34392584284741	19.913773361345374	27.294946712819943	37.088254149910725	17.13344598574069	40.61326022946492	29.364140511607225	24.35801409111115	21.215882209421974	0.0	39.2902221370934	38.34392584284741	59.051921401892606	36.72323794035097	49.336814538967204	26.03073579128556	30.475493893472912	22.284991615271906	52.23227693553231	34.46968391299852	48.430414300180516	31.48812897537628	27.87184525551514	0.0	0.0	0.0	47.1575770436915	71.34761932203297
3R_8921	NA	NA	NA	NA	0.0	18.066847335140018	20.366598778004075	163.9344262295082	15.515903801396433	0.0	0.0	16.74107142857143	0.0	0.0	21.36752136752137	36.36363636363637	15.0	27.85515320334262	25.64102564102564	42.11793020457281	31.831537708129286	28.901734104046245	30.02001334222815	24.937655860349125	21.299254526091588	27.981058975462762	47.61904761904762	46.3743676222597	42.83965728274174	21.321961620469082	0.0	34.550839091806516	33.71868978805395	29.67359050445104	43.936731107205624	43.633478778262585	29.431000654022235	33.18019397651863	22.396416573348265	29.527559055118108	23.094688221709006	42.0353982300885	0.0	38.515406162464984	0.0	0.0	0.0	165.87677725118482	66.18863761720905
3R_8922	NA	NA	NA	NA	0.0	27.4072320011226	12.358373044905383	0.0	9.414990170750261	0.0	0.0	13.544556171983354	0.0	0.0	0.0	0.0	18.203883495145632	33.804797576872105	23.33831217326363	18.254997488112345	17.829464735696014	0.0	24.28803668465061	27.237730915429875	12.924304930880815	26.12122757231401	16.511458952513042	20.465299038949556	37.13562524509513	38.81425052269857	0.0	17.970269985336262	58.458200048637224	18.00581948085621	34.12561639394611	36.10448928033644	43.65439687085283	21.682352299816134	47.565205101164395	47.779221772035775	14.013767124823426	29.53432425466105	0.0	33.994180196350385	0.0	0.0	0.0	57.51621957391984	50.20376032858695
3R_8923	NA	NA	NA	NA	0.0	32.9086472406922	18.548814916215004	0.0	7.065529964206025	350.28723553313716	0.0	15.24687743950039	0.0	0.0	6.486800658021059	0.0	36.42987249544626	50.737983976944655	23.35248236887581	27.399121912940938	22.300362693098844	0.0	18.22708763948279	31.7966468164743	19.398228165839335	23.523378709930867	37.17333928106762	23.03744044821644	44.589807215968506	38.83781715932437	569.2167577413479	17.981180896074168	17.548108138461593	27.025127963980907	19.2073141452265	18.063205323009853	17.869460020657097	32.543275582966295	40.794930006098845	23.90411581066028	0.0	52.38809097796476	172.9266099467386	31.88889399111193	0.0	0.0	0.0	86.32671207451722	40.1873938173704
3R_8924	NA	NA	NA	NA	0.0	0.0	57.614140814721566	0.0	32.919173553174886	0.0	0.0	7.893008688623965	0.0	0.0	20.14853500002015	0.0	14.144271570014144	0.0	36.26736300003627	8.510392039719703	41.56005358476242	81.7587952023939	0.0	21.163498608499967	15.063122012794615	36.532772027587114	19.24390689797843	23.852059983160444	17.312449902098095	30.15836155653336	0.0	0.0	0.0	83.9422645104697	39.7729956274563	16.831739274114412	18.501336259011307	57.761190689184865	79.19524955215086	55.68610854336277	0.0	37.55116346021454	0.0	9.904952079841838	0.0	0.0	0.0	0.0	54.61108714291176
3R_8925	NA	NA	NA	NA	0.0	9.024399268301707	40.69250505095719	0.0	7.750201698999216	0.0	0.0	16.724347081489938	0.0	0.0	28.461566923105384	36.32730905458178	0.0	0.0	0.0	6.010836335746083	9.784534760048961	0.0	33.32224813212138	9.965097246892759	21.277976549542046	8.600955652182515	27.183700653088408	33.69311969649238	73.36604643826186	10.650330479754786	0.0	9.86180650543928	38.49714832373792	0.0	28.09141649211948	15.850868687044807	39.20213207328969	15.29863704442571	11.187021265408724	32.77562332680443	23.0716166051039	44.20358402659288	0.0	13.991610630266093	0.0	0.0	0.0	0.0	71.63272469394919
3R_8926	NA	NA	NA	NA	0.0	103.83245594908057	0.0	0.0	0.0	0.0	0.0	0.0	0.0	0.0	0.0	0.0	0.0	0.0	0.0	0.0	0.0	0.0	0.0	57.32794450654972	122.4095087706413	0.0	0.0	0.0	0.0	0.0	0.0	0.0	0.0	0.0	0.0	0.0	0.0	0.0	0.0	0.0	0.0	0.0	0.0	0.0	0.0	0.0	0.0	0.0	0.0
3R_8927	NA	NA	NA	NA	0.0	25.05109170152526	11.295950514699985	0.0	12.908405824789044	0.0	0.0	18.570240076063705	0.0	0.0	3.9503644606251376	20.1684061917007	27.731558513588464	46.348008657808016	14.221312058250495	23.359916918786915	29.877291248724106	32.059605218021346	11.100023421049418	22.12992200585613	17.719845695583682	21.488078056159807	22.63800694986813	18.70594166177974	13.577262430153471	17.738736789075777	0.0	16.42540484516592	37.402872754358235	16.457898227648943	17.545450026171963	30.800620324493334	21.764467113346083	33.97434427392155	18.632626100955296	21.835872845345246	38.42710186640434	46.628284226387684	0.0	46.60766136737557	0.0	0.0	0.0	26.285837453638358	21.414330898523907
3R_8928	NA	NA	NA	NA	0.0	19.94133259949229	0.0	0.0	17.1257216350954	0.0	0.0	24.637338379060232	0.0	0.0	26.20495630061487	0.0	22.07505518763797	61.49040442238989	9.433784268221354	26.564446675857965	28.828018527767508	14.177941674783538	9.817680759456513	11.010002587350607	31.345481274601305	15.838036438253672	20.022725793775937	68.24778163687962	27.019651392457735	15.689449316018457	0.0	36.3196037967061	35.44485418695884	43.66974320007511	20.69132296439411	29.188225819962938	33.68767959744186	15.024710013706292	32.960142124132844	24.141573914739684	16.993883901183963	48.83861767176542	46.57184638742188	30.91744424038931	0.0	0.0	0.0	34.8737048777851	32.46928507098801
3R_8929	NA	NA	NA	NA	0.0	18.53390165689374	0.0	0.0	3.1834025033640607	0.0	0.0	11.449235007913712	175.86024972155462	0.0	17.535922336907156	0.0	28.723840787853916	11.43009979620132	36.82543690750502	9.875826298041575	14.066523402474985	15.812739217095467	24.63685953404034	22.51245092029876	21.849871282408273	28.262803800852513	27.914325352627714	3.4598700057641434	15.067585655457554	30.62243154355428	0.0	52.65969965337766	15.812739217095467	24.352556835823584	20.192506704993963	26.043035791106856	34.88834254340848	20.94643096904683	13.785237940099464	29.617758592650272	56.860126930756685	25.419328130844175	0.0	31.608868414004913	0.0	0.0	0.0	0.0	36.21317883584136
3R_8930	NA	NA	NA	NA	0.0	0.0	0.0	0.0	0.0	0.0	0.0	0.0	0.0	0.0	0.0	0.0	0.0	0.0	0.0	0.0	0.0	0.0	0.0	0.0	0.0	0.0	0.0	0.0	0.0	0.0	0.0	0.0	0.0	0.0	0.0	0.0	0.0	0.0	0.0	0.0	0.0	0.0	0.0	0.0	0.0	0.0	0.0	0.0	0.0
3R_8931	NA	NA	NA	NA	0.0	8.694344242127055	39.20423248893951	0.0	7.4667487013457325	0.0	0.0	21.48356936614877	0.0	0.0	27.420624148246862	0.0	9.624639076034649	53.61915919796462	12.33928086671109	23.16399296277894	42.420054693590515	0.0	25.68282608681694	14.40095622349324	10.249881870111448	8.286387495509814	13.094747042224013	24.34563004055982	11.78046398535453	10.26080924950389	0.0	28.50337337423884	37.089167923062234	0.0	33.830014327011064	26.724503582801482	25.178911905911445	29.478220753551753	0.0	37.892279826908066	22.227803870749767	34.069518853219996	60.91543719009272	13.479886661112955	0.0	0.0	0.0	45.61440320395568	31.852087400004354
3R_8932	NA	NA	NA	NA	0.0	0.0	51.91146672388464	0.0	26.365172134913223	0.0	0.0	23.705850224541816	0.0	0.0	0.0	0.0	25.488530161427356	0.0	10.89253425702024	20.44807874964088	20.803566896365783	16.37028269841192	11.335792822516058	12.71248387103609	36.192446093613576	18.287078606275905	34.678272328472595	7.1637240476187065	31.1977113358964	36.23103079094152	0.0	33.54857540168129	0.0	0.0	17.918123136328546	26.961290663945373	5.556688502600252	21.68498397262835	19.02839131125596	44.59935286338995	58.86496573077911	22.556221381794124	0.0	17.84911075730207	0.0	326.7760277106072	0.0	0.0	28.11751810416697
3R_8933	NA	NA	NA	NA	0.0	10.949604445539405	49.37357279516139	0.0	0.0	0.0	0.0	27.056277056277057	0.0	0.0	34.5333678667012	44.07713498622589	0.0	33.76382206465772	46.620046620046615	21.879444262115744	35.61570652657822	0.0	24.25859664018437	24.181969319126427	0.0	46.961217860916534	0.0	20.440492615872046	0.0	25.844801964204947	0.0	11.965658559932992	11.677468324867169	0.0	8.521063002609576	14.424290505210775	0.0	24.74979504075982	40.720757406087756	7.953551260637875	27.993561480859405	16.090104585679807	0.0	8.48824378236143	0.0	0.0	0.0	57.44650294413327	20.05716291430577
3R_8934	NA	NA	NA	NA	0.0	0.0	0.0	0.0	0.0	0.0	0.0	0.0	0.0	0.0	0.0	0.0	0.0	0.0	0.0	0.0	0.0	0.0	0.0	0.0	0.0	0.0	0.0	0.0	0.0	0.0	0.0	0.0	0.0	0.0	0.0	0.0	0.0	0.0	0.0	0.0	0.0	0.0	0.0	0.0	0.0	0.0	0.0	0.0	0.0
3R_8935	NA	NA	NA	NA	0.0	0.0	0.0	0.0	0.0	0.0	0.0	0.0	0.0	0.0	0.0	0.0	0.0	0.0	0.0	0.0	0.0	0.0	0.0	0.0	0.0	0.0	0.0	0.0	0.0	0.0	0.0	0.0	0.0	0.0	0.0	0.0	0.0	0.0	0.0	0.0	0.0	0.0	0.0	0.0	0.0	0.0	0.0	0.0	0.0
3R_8936	NA	NA	NA	NA	0.0	18.212547716875015	0.0	0.0	31.28206411571861	0.0	0.0	11.25072004608295	0.0	0.0	0.0	0.0	0.0	0.0	0.0	12.13074026629401	29.61991722220467	0.0	26.899653532462498	10.055506395302068	42.94204541550723	17.35797703192479	0.0	33.998803242125874	24.677221937063212	0.0	0.0	0.0	19.423208403256883	0.0	7.086569533420262	15.994676971503884	0.0	41.16649376739284	22.577032836036555	13.229193125052916	46.5618714147359	0.0	0.0	0.0	0.0	0.0	0.0	0.0	22.2408056509439
3R_8937	NA	NA	NA	NA	0.0	0.0	0.0	0.0	23.0548347717629	0.0	0.0	4.145881978348545	0.0	0.0	0.0	0.0	44.576523031203564	20.694764638441765	19.04979616718101	35.761350205538356	10.914917490500384	0.0	9.912502341828677	18.527233180051358	15.824111832163139	15.991004100733091	10.108055109116455	6.264266867791394	45.46768975030963	0.0	0.0	7.334077497730103	7.1574378662818825	0.0	7.834186824464599	17.682079742643225	14.577018649837658	18.962277961206212	8.319619826652401	29.249687028348795	17.158015023557954	3.2873542058409706	47.021648767092366	20.810701695239757	0.0	0.0	0.0	0.0	8.195720358743072
3R_8938	NA	NA	NA	NA	0.0	7.7208749295470165	17.407349382909466	0.0	13.26145624050977	0.0	0.0	23.8476800976801	0.0	0.0	6.087612925219763	31.08003108003108	8.547008547008547	23.807823250720187	10.957703265395573	10.28520884116552	4.185606536243167	0.0	17.105420707822308	29.839930089306648	9.102245523970764	3.6792976956558534	11.628583057154486	0.0	20.922909539800603	27.33584823137062	0.0	16.87464668708499	16.46822456071011	0.0	15.021104652036112	23.73227283976987	5.589933647487604	8.725889277190962	19.142236387477148	11.216546649617516	0.0	34.036759700476516	0.0	11.970600205894325	0.0	0.0	0.0	0.0	33.00003300003301
3R_8939	NA	NA	NA	NA	0.0	6.74387731808138	15.20462768048083	0.0	2.895838708733937	0.0	0.0	12.498000319948808	0.0	0.0	13.293219713525799	0.0	18.66368047779022	0.0	28.713354581215725	13.475581572411713	10.967882748946261	14.384339481919245	17.43105581648186	14.893710106964765	27.826573662307037	11.248020950885195	5.078552510963325	15.73666144838973	9.137664860607208	3.9794627884414115	0.0	22.10899957882356	10.788254611439434	11.076368236077283	10.49627021598044	13.325912280849819	14.647754462621492	22.865152193311143	16.719982510898294	9.79720759988988	17.241275268166483	13.213225117019624	47.249823994405624	2.613960851231123	0.0	0.0	0.0	17.690692396009688	28.824216954116167
3R_8940	NA	NA	NA	NA	0.0	0.0	9.092231597323247	0.0	20.780228305441646	0.0	124.0079365079365	12.456154336734693	0.0	0.0	6.359381359381358	0.0	8.928571428571429	0.0	22.893772893772894	8.058277462609592	4.37246397089688	0.0	11.912703707233392	6.679729248307802	38.034383082306405	9.608880142672653	12.147716229348882	11.292459648277523	5.464242000349711	14.278099299421262	0.0	13.220984346354534	4.300853289292596	13.2471386180585	14.122520713030378	10.625035416784723	5.839484256750444	15.952016334864727	14.99760038393857	23.434570678665168	20.620257340811612	9.876738305941846	28.25497287522604	15.631252501000398	0.0	0.0	0.0	42.31550440081246	27.086124024899537
3R_8941	NA	NA	NA	NA	0.0	9.651093661933771	0.0	87.5718088832843	0.0	0.0	0.0	11.92384004884005	0.0	0.0	3.8047580782623522	0.0	10.683760683760685	14.879889531700119	13.69712908174447	9.642383288592674	23.544036766367817	10.292640350443818	10.690887942388942	7.992838416778566	5.688903452481728	6.898683179354724	0.0	4.504114959426933	6.538409231187689	11.389936763071093	333.8675213675214	31.639962538284355	15.438960525665728	0.0	16.898742733540626	16.951623456978474	27.949668237438026	13.634201995610878	11.96389774217322	14.020683312021896	24.673812202680566	42.54594962559565	0.0	11.22243769302593	0.0	0.0	0.0	25.316968444930534	20.625020625020625
3R_8942	NA	NA	NA	NA	0.0	4.999127652224686	0.0	0.0	0.0	0.0	0.0	9.264566368882916	0.0	0.0	0.0	0.0	11.068068622025455	15.415137356581416	7.094915783349651	6.659487738884149	18.97073466067047	0.0	3.6918174189544546	5.520233726695987	23.574161069276798	21.440511751663603	22.58789514699073	4.666133483147325	20.32081142354735	11.799646718577243	0.0	0.0	5.331439605985286	16.421466798257352	17.506611177193165	21.951742606159176	7.238762996746537	22.599425466106087	12.39425377606434	3.631256109588404	25.561359404215835	12.243438741178602	0.0	11.626122502127581	0.0	0.0	0.0	0.0	21.366927841747987
3R_8943	NA	NA	NA	NA	0.0	0.0	0.0	0.0	0.0	0.0	0.0	0.0	0.0	0.0	37.48687959214275	0.0	0.0	0.0	0.0	0.0	0.0	0.0	0.0	0.0	0.0	22.656727915354463	0.0	0.0	0.0	0.0	0.0	0.0	50.704796673765344	0.0	36.99935251133105	0.0	0.0	0.0	0.0	0.0	0.0	0.0	0.0	36.85684800235884	0.0	0.0	0.0	0.0	29.030104218074143
3R_8944	NA	NA	NA	NA	0.0	8.86064116485533	39.9540927474332	0.0	11.414348063803164	0.0	0.0	8.210432284733413	0.0	0.0	13.972549529194945	17.834054126354275	14.713094654242276	13.66118352297333	6.287647288137725	17.705288392589985	4.803491561946548	9.449643323212765	13.087031046690928	14.676403645129454	5.222965798453062	8.44488142014193	6.672605285370646	8.270429822508307	36.017367574644496	26.14266996134022	0.0	9.682852684595114	4.7248216616063825	0.0	22.410103164047985	17.508641000684975	25.6605095343227	15.021025680696555	10.98401989865045	19.308523168296954	56.6323889693698	32.55109436779265	0.0	20.606575145997585	0.0	0.0	0.0	46.48687094547323	8.115330752477814
3R_8945	NA	NA	NA	NA	0.0	11.925311772369648	13.443299523435032	0.0	5.120760330493871	0.0	0.0	0.0	94.2951438000943	0.0	14.103974500014104	0.0	13.201320132013201	18.386239738179945	0.0	0.0	19.39469167288913	0.0	26.42025376653743	16.460498917722198	0.0	19.890064770575208	0.0	0.0	16.158286575291555	14.073902059715568	0.0	6.51595268115163	12.718034809261274	0.0	16.24063988121132	15.709623322506786	8.633956920871944	20.216416741214704	0.0	30.317992429164175	15.244018628190764	23.365168375244604	41.77632953168735	18.489243882371433	330.03300330033	0.0	0.0	0.0	10.922217428582352
3R_8946	NA	NA	NA	NA	0.0	0.0	61.53050990333557	0.0	0.0	0.0	0.0	0.0	0.0	0.0	0.0	0.0	30.211480362537767	0.0	0.0	0.0	14.795044251977359	0.0	0.0	15.068070006253249	0.0	13.005372519387759	0.0	25.473423577181926	0.0	64.41680247875857	0.0	29.82377133518042	0.0	0.0	21.238299024631115	23.967854313794337	19.75897996241842	0.0	0.0	0.0	0.0	13.367911664839719	0.0	0.0	0.0	0.0	0.0	0.0	16.66380604662866
3R_8947	NA	NA	NA	NA	0.0	0.0	0.0	0.0	0.0	0.0	0.0	0.0	0.0	0.0	0.0	0.0	0.0	0.0	0.0	0.0	0.0	0.0	0.0	0.0	0.0	0.0	0.0	0.0	0.0	0.0	0.0	0.0	0.0	0.0	0.0	0.0	0.0	0.0	0.0	0.0	0.0	0.0	0.0	0.0	0.0	0.0	0.0	0.0	0.0
3R_8948	NA	NA	NA	NA	0.0	18.4732590338855	41.64948625358707	0.0	0.0	0.0	0.0	0.0	0.0	0.0	14.565454238255876	0.0	0.0	0.0	0.0	0.0	0.0	0.0	0.0	0.0	0.0	8.8032276153729	55.645980273499994	0.0	25.03047460282895	0.0	0.0	0.0	0.0	0.0	7.188013269072496	16.223639627537683	0.0	10.438947294799004	0.0	13.418568077763288	0.0	18.09725464647013	0.0	0.0	0.0	0.0	0.0	0.0	11.27959059597973
3R_8949	NA	NA	NA	NA	0.0	7.267436578897835	0.0	0.0	0.0	0.0	0.0	0.0	0.0	0.0	11.460188451338892	0.0	16.090104585679807	22.40961641459583	0.0	4.840585013742421	11.8193716349264	15.501064148053763	0.0	8.024989818294168	0.0	10.38964996922932	0.0	0.0	0.0	8.57681481112996	0.0	15.883617557433176	0.0	0.0	11.311145578685277	6.382429427084413	15.78492928614762	4.106713778887138	0.0	31.673434223779147	0.0	7.119515303398145	0.0	11.267580242072693	0.0	0.0	0.0	76.25641983734505	8.874850847037951
3R_8950	NA	NA	NA	NA	0.0	0.0	12.008607770049572	0.0	0.0	453.55587808418	0.0	9.8709147574124	0.0	0.0	12.598774391227222	0.0	17.68867924528302	0.0	15.118529269472665	7.095338646322911	8.662428621588159	0.0	7.866879806663562	5.881522608572907	12.558522715855887	2.5381947546682477	0.0	14.914569346781635	7.216923396688298	6.285955666411875	0.0	11.64111829238764	11.360744537754025	0.0	4.144974632755248	25.72728701548502	15.425052753680419	18.058886416827992	6.602717150161634	7.7378299410686875	13.617151074120875	5.217899482384371	0.0	24.774060567623277	0.0	0.0	0.0	83.83260305821335	22.7653529540322
3R_8951	NA	NA	NA	NA	0.0	10.796920718211167	0.0	0.0	6.181634980636028	0.0	0.0	8.892999430848036	0.0	0.0	14.18826120021339	0.0	7.9681274900398416	22.195341197882563	5.107774032076821	9.58860107104674	9.755298102399413	7.676423400809096	0.0	1.9870642119800102	12.72863816300294	6.860204468394181	10.840989782367132	0.0	14.629365036792853	16.989610852963413	0.0	11.798806747344285	3.838211700404548	11.822147611335076	11.20299119865004	11.062453873518225	7.816998845689836	4.067446396140808	8.92287512882401	15.685290334724094	27.60321301399483	17.62860064168106	0.0	8.369881817268741	0.0	0.0	0.0	18.881818696776875	21.974979288582023
3R_8952	NA	NA	NA	NA	0.0	0.0	9.517102232712185	0.0	3.625211168550568	0.0	0.0	15.645861148197596	0.0	0.0	0.0	0.0	0.0	0.0	5.990893841361132	14.058054140378104	4.576784717200472	9.003655484126556	15.586715130959579	2.330622043023283	14.929384013615596	2.01157864669035	6.357683260219977	3.9400482261902887	5.719580411581006	4.981766733754459	0.0	9.225858235462354	0.0	13.866163787126654	4.92748386249035	9.267943665731222	12.224714705720556	14.312089421934708	5.23280761059539	12.264822037432237	10.791910383976173	12.405921759986766	0.0	6.544673944344093	0.0	0.0	0.0	0.0	7.732317478645916
3R_8953	NA	NA	NA	NA	0.0	0.0	0.0	0.0	0.0	0.0	0.0	0.0	0.0	0.0	0.0	0.0	0.0	0.0	0.0	0.0	0.0	0.0	0.0	0.0	0.0	34.576532561585125	0.0	0.0	0.0	0.0	0.0	0.0	0.0	0.0	0.0	15.930441321015914	0.0	20.500583241593223	0.0	0.0	0.0	0.0	0.0	0.0	0.0	0.0	0.0	0.0	0.0
3R_8954	NA	NA	NA	NA	0.0	13.890451564689917	0.0	0.0	3.9763976938483934	0.0	0.0	0.0	0.0	0.0	3.6506956035402984	0.0	15.376729882111738	0.0	6.571252086372537	0.0	20.080613623391102	19.75174037522381	6.838661277345669	2.5563973203843284	0.0	8.82578842422829	13.947147285362119	4.321734087159004	0.0	10.928734813156886	0.0	10.119598474571726	0.0	30.41885238795596	10.809651938215632	4.066304345395144	10.056723271492308	2.6164250267333227	0.0	10.089717770414527	0.0	9.071817039593945	32.440358401079614	7.178678749818738	0.0	0.0	0.0	0.0	11.308497798942259
3R_8955	NA	NA	NA	NA	0.0	0.0	0.0	0.0	16.095335893564762	0.0	0.0	2.8943761114404265	0.0	0.0	7.388492865671289	0.0	0.0	0.0	13.299287158208319	6.241542709628454	10.160082256025945	29.981051975151704	0.0	7.760681284341014	5.523665592866075	2.2327688298326493	0.0	13.119870130778866	12.69699385973377	27.647771810774227	0.0	5.1201599128343975	14.990525987575852	0.0	10.938605254905962	2.0574065813967652	3.392231518444241	5.295275131905304	23.232797275257536	0.0	0.0	9.180038923365036	32.82735437785598	18.160791287469344	0.0	0.0	0.0	0.0	20.025953635912142
3R_8956	NA	NA	NA	NA	0.0	0.0	0.0	0.0	14.56436527039715	0.0	0.0	0.0	0.0	0.0	0.0	0.0	12.51564455569462	0.0	0.0	11.295708082756876	6.129110947940558	0.0	4.1746646283170845	6.2422167360072915	26.657389894983215	8.081561271434321	8.514043915438517	5.276410015048322	7.6595131919795705	0.0	0.0	37.0650875292042	6.028730518157332	0.0	2.199586037907666	2.4822777778053586	0.0	6.388792524601643	7.007639728832373	4.10618259701267	0.0	8.30684373165572	0.0	0.0	0.0	0.0	0.0	0.0	3.451639425177777
3R_8957	NA	NA	NA	NA	0.0	12.136261084957468	18.24146778146357	0.0	3.4742283478272347	0.0	0.0	7.49712110549549	0.0	0.0	9.568975086216465	0.0	8.956560680698612	0.0	5.741385051729879	2.694512840162037	8.772341509009413	0.0	0.0	4.467112558951926	9.538403280829193	1.927800404799529	0.0	3.775953069434491	10.96274257123453	9.548572154262912	0.0	0.0	0.0	0.0	7.8704399654645085	3.552780912613491	0.0	4.572006473046764	25.074358008674725	5.877008320668381	20.68489764595522	7.9261598944235505	0.0	15.680253292539584	0.0	0.0	0.0	0.0	12.350469774818825
3R_8958	NA	NA	NA	NA	0.0	8.264797500064052	0.0	0.0	3.5489258466140057	0.0	0.0	5.105541759247157	0.0	0.0	0.0	0.0	13.72369624885636	0.0	17.594482370328667	5.504892197696093	4.4804754322090625	0.0	6.103489548079324	2.2815787612396274	0.0	1.969248995387625	0.0	11.571413363285295	0.0	9.75387082363636	0.0	0.0	4.4070957767682595	27.148756179735628	3.2158632100424978	1.8145836637387756	2.9918675057458817	2.33515335185577	5.122693635258066	9.005050032057978	10.564816203892502	20.24143989506838	0.0	9.61043154681818	0.0	175.94482370328666	0.0	0.0	12.616010524780622
3R_8959	NA	NA	NA	NA	0.0	8.970629262730894	0.0	0.0	0.0	0.0	0.0	8.312349269399915	0.0	0.0	10.609494224191346	0.0	4.965243296921549	13.830761272761976	0.0	0.0	2.4315589113229916	0.0	3.3123704449109734	0.0	5.287799038255111	6.412281485477679	0.0	4.18654578155274	12.154818352317134	0.0	0.0	4.901523491531638	4.783471384317485	29.46731926956409	1.7452524769495779	1.9695530729557909	0.0	5.069161099460489	5.560182863294007	3.258033659397342	0.0	6.591030925117101	0.0	10.431183396894012	0.0	0.0	0.0	0.0	5.4773781543536115
3R_8960	NA	NA	NA	NA	0.0	10.401178661565929	11.725157615431247	0.0	4.466293552503291	0.0	0.0	3.212640842174521	0.0	0.0	0.0	0.0	5.757052389176742	16.036357630018777	22.14250918914131	0.0	2.8193204648270043	0.0	15.362381291999311	5.742695650051613	0.0	0.0	0.0	0.0	14.093151503492635	6.1375825044528165	0.0	11.366342328088336	0.0	0.0	10.117842511734167	0.0	7.530480561382265	5.8775420001804415	0.0	3.777593431218335	0.0	5.094736627590037	0.0	4.031549292140576	0.0	0.0	0.0	0.0	6.350857572175116
3R_8961	NA	NA	NA	NA	0.0	32.435991625026965	0.0	0.0	0.0	0.0	0.0	25.04648627853296	0.0	0.0	6.393632964548584	0.0	0.0	50.00925171156664	0.0	0.0	13.188042138432241	17.296070678663224	5.988432743313016	4.477137497369682	0.0	11.59276024394259	12.213143785341785	7.568853863597144	0.0	0.0	0.0	0.0	0.0	79.91092595453601	9.465723039254353	7.121507879592393	5.870935697989674	0.0	10.052251603836742	0.0	20.731317972808807	7.943947506394879	0.0	18.85853084501305	0.0	0.0	0.0	0.0	4.951274507570994
3R_8962	NA	NA	NA	NA	0.0	0.0	0.0	0.0	0.0	0.0	0.0	0.0	0.0	0.0	0.0	0.0	0.0	0.0	0.0	0.0	0.0	0.0	0.0	0.0	0.0	0.0	0.0	0.0	0.0	0.0	0.0	0.0	0.0	0.0	0.0	0.0	0.0	0.0	0.0	0.0	0.0	0.0	0.0	0.0	0.0	0.0	0.0	0.0	0.0
3R_8963	NA	NA	NA	NA	0.0	0.0	0.0	0.0	0.0	0.0	0.0	9.699346134745904	0.0	0.0	4.126597405855807	0.0	0.0	16.138559213987612	0.0	10.458019418450455	8.511864972313742	0.0	15.460287545888065	0.0	6.170120082877053	2.494077812234848	0.0	4.885111937454935	0.0	12.353396072114185	0.0	17.158172036983867	0.0	0.0	8.145859764951217	6.894576863730526	11.367709792978847	2.957500131608756	6.487953816149554	11.405005428782584	13.380468262867327	10.25441196074611	36.669257960895905	8.114485655212258	0.0	0.0	0.0	109.8339859302664	12.782664661492669
3R_8964	NA	NA	NA	NA	0.0	3.8261006639432478	17.25251908344267	0.0	9.857626303301418	0.0	0.0	0.0	0.0	0.0	3.016733215801407	0.0	0.0	0.0	10.860239576885066	12.742158348330854	4.148377507331221	0.0	0.0	6.3373966608257	4.51064263576696	7.293144098123419	0.0	0.0	0.0	13.546354269675403	0.0	0.0	4.080436835245834	0.0	4.466249667822681	13.440677302610633	2.770106890114569	0.0	0.0	2.7791951673131075	0.0	7.496448557495887	26.80692047458972	0.0	0.0	0.0	0.0	60.22028580547643	9.344718003276725
3R_8965	NA	NA	NA	NA	0.0	11.249593608430896	0.0	0.0	6.4408068914057415	0.0	0.0	4.632924153472098	0.0	0.0	5.913247922380343	15.094909241858183	0.0	0.0	10.643846260284617	0.0	6.098579884688052	23.994797927809252	0.0	2.070374085541646	17.68306726948243	1.7869565396086957	5.647755158518367	3.5000843520328844	0.0	0.0	0.0	0.0	11.997398963904626	0.0	2.918172261167663	9.879651030966285	5.42982346829431	0.0	13.945464865098545	2.7238189248759848	0.0	14.694159438976993	0.0	8.720798406535716	0.0	0.0	0.0	19.67345991237441	9.158521878678435
3R_8966	NA	NA	NA	NA	0.0	0.0	0.0	0.0	7.884097460059164	0.0	0.0	5.671094657375146	0.0	0.0	3.6191601232251642	0.0	0.0	14.154041261861087	0.0	9.172023128173521	4.976788259557425	0.0	3.389793737830641	0.0	10.82279193398963	2.1873873495514986	6.913334439466844	0.0	0.0	5.4171650458508855	0.0	15.048274865769388	9.790560333348997	0.0	7.144183919870834	6.046768123373419	6.646567446707823	5.1876475885738955	11.380292974262332	10.002560655527814	0.0	4.496726383193036	0.0	0.0	0.0	0.0	0.0	24.081994374446115	25.22432836021686
3R_8967	NA	NA	NA	NA	0.0	0.0	10.973382962286676	0.0	8.359861961959284	0.0	0.0	0.0	0.0	0.0	15.350230867472247	0.0	5.387931034482759	0.0	0.0	3.241835760819951	2.6385558445067376	0.0	7.188700512985668	18.810731791211627	0.0	4.638769724048866	7.330518414262256	9.085887073326743	6.594774828008273	5.744062936548784	0.0	0.0	0.0	0.0	1.8938246166898975	8.548879070976213	3.5238267066597504	2.7503476439421943	0.0	3.5353878179020723	0.0	9.536161122978333	0.0	3.7730609485173376	0.0	0.0	0.0	0.0	8.91549536869734
3R_8968	NA	NA	NA	NA	0.0	0.0	0.0	0.0	9.952471970106753	0.0	0.0	3.5794465316594883	0.0	0.0	0.0	0.0	0.0	35.734641697681354	8.223548954786928	0.0	0.0	0.0	4.279098188614945	3.1991861270492783	0.0	2.7612432994979783	0.0	21.63361951006342	0.0	0.0	0.0	0.0	0.0	19.03373348585698	0.0	10.177498111438005	16.78055771022578	6.548614787885455	14.365886192012997	0.0	0.0	2.8382160109441608	0.0	17.967417884408412	0.0	0.0	0.0	60.79969843349576	3.5379857610225063
3R_8969	NA	NA	NA	NA	0.0	0.0	0.0	0.0	0.0	0.0	0.0	0.0	0.0	0.0	0.0	0.0	0.0	0.0	0.0	7.844650811058448	6.384823529862458	0.0	0.0	0.0	13.88478130775201	5.612488010322488	0.0	10.993094138262345	15.958151343915716	0.0	0.0	0.0	12.560510258168726	0.0	4.582709893841525	20.68672693055	0.0	6.655339279213445	0.0	0.0	0.0	0.0	0.0	27.390356403317522	0.0	0.0	0.0	61.790567052033836	0.0
3R_8970	NA	NA	NA	NA	0.0	6.2775703040792274	14.15330005420714	0.0	0.0	0.0	0.0	15.511764121910055	0.0	0.0	19.798490959019105	0.0	6.949270326615705	0.0	0.0	4.181269751272987	3.4031686222407957	40.16919263939714	18.543750037666992	3.4659702377135684	0.0	14.957534065035958	9.454789560021368	41.015929415101134	8.505838833066958	0.0	0.0	0.0	0.0	0.0	0.0	8.269659254203535	4.544977322835647	0.0	23.34581296735399	0.0	16.049123156156362	15.374491873043596	0.0	4.866435802952175	0.0	0.0	0.0	0.0	7.666045589206514
3R_8971	NA	NA	NA	NA	0.0	0.0	0.0	0.0	5.165081158920251	0.0	0.0	7.430568765455583	0.0	0.0	0.0	0.0	0.0	0.0	0.0	4.005890261039833	0.0	25.65622201868286	13.32446220249807	3.3205933236150638	0.0	8.598092484522	0.0	0.0	0.0	7.097856731181453	0.0	0.0	0.0	0.0	7.020516288767876	0.0	0.0	10.195696192723128	0.0	13.10588506663032	0.0	2.945924607897435	0.0	0.0	0.0	0.0	0.0	0.0	3.672250200688474
3R_8972	NA	NA	NA	NA	0.0	4.439028829272732	0.0	0.0	0.0	0.0	0.0	0.0	0.0	0.0	3.5000035000034995	35.73821755639938	0.0	27.37607194431707	0.0	0.0	0.0	0.0	0.0	0.0	5.2332320702927735	2.115370173915159	13.371441942870513	8.286686195623801	0.0	10.477622417920927	0.0	0.0	0.0	0.0	3.454485001057936	3.8984568933002093	6.427736970575427	7.525275519149945	0.0	3.2244126732315705	0.0	0.0	0.0	6.8823598235362935	0.0	0.0	0.0	23.289122815189163	8.131282262556395
3R_8973	NA	NA	NA	NA	0.0	0.0	0.0	0.0	0.0	0.0	0.0	9.081134487969313	0.0	0.0	0.0	0.0	0.0	0.0	0.0	0.0	7.969340353790895	0.0	10.85616611236892	0.0	0.0	7.005334912802845	0.0	0.0	0.0	17.349033051642866	0.0	8.032276901500992	0.0	0.0	2.8599987702005287	9.682701112122775	0.0	4.153494895977797	9.111642218611987	0.0	0.0	3.600308186380754	0.0	0.0	0.0	0.0	0.0	0.0	4.48797380100414
3R_8974	NA	NA	NA	NA	0.0	0.0	0.0	0.0	0.0	0.0	0.0	0.0	0.0	0.0	11.26978975080241	0.0	0.0	0.0	0.0	3.1734426013089814	5.165780218781124	0.0	0.0	0.0	0.0	15.893168843576706	14.351732254083068	4.447100846016465	0.0	0.0	0.0	5.206576113894894	0.0	0.0	5.561611532557674	4.184261486216205	0.0	0.0	17.718683997902108	3.4608015770180622	0.0	0.0	0.0	3.693460506565495	0.0	0.0	0.0	0.0	0.0
3R_8975	NA	NA	NA	NA	0.0	0.0	10.013077078664736	0.0	11.442406933183207	0.0	0.0	8.23061525495154	0.0	0.0	3.5017242490202176	0.0	0.0	0.0	6.303103648236392	0.0	0.0	0.0	0.0	0.0	10.471609894833623	2.116410178917084	6.6890079532304565	4.145380139649567	0.0	0.0	0.0	0.0	0.0	0.0	1.728091685632473	7.8007470775476175	0.0	5.019316840862058	0.0	0.0	11.354320659640615	8.7016298152644	0.0	3.4428717406333234	0.0	0.0	0.0	23.300572728077658	5.423519962078748
3R_8976	NA	NA	NA	NA	0.0	4.944402664241932	11.147563644227736	0.0	8.492558183577685	0.0	0.0	6.108765345218547	0.0	0.0	0.0	0.0	5.473453749315818	0.0	0.0	6.586586942618314	8.041313049925296	0.0	3.6514034351673237	2.7299021193595108	0.0	2.35620049475498	0.0	0.0	0.0	0.0	0.0	0.0	10.54615365956805	16.24170252022498	0.0	0.0	3.5797604639083183	0.0	18.387862539694797	0.0	0.0	2.4218821899627514	0.0	0.0	0.0	0.0	0.0	0.0	0.0
3R_8977	NA	NA	NA	NA	0.0	0.0	0.0	0.0	0.0	0.0	0.0	7.423978460563826	0.0	0.0	3.1585397439055978	32.25156218504334	0.0	12.352617828533312	5.685371539030076	2.668224910014115	2.1716894223523306	8.54448901819549	0.0	0.0	4.722672843922746	7.635970383888866	6.0334555108074275	0.0	0.0	0.0	0.0	0.0	4.272244509097745	0.0	1.5587310370627274	1.7590598177086312	0.0	11.318503829615771	9.931892050265306	5.8196716541252735	0.0	9.811039381512078	28.067024053439614	6.210910084654704	0.0	0.0	0.0	42.034026544487766	4.891990954708725
3R_8978	NA	NA	NA	NA	0.0	4.355556252444556	0.0	0.0	0.0	0.0	0.0	5.3812508610001375	0.0	0.0	0.0	0.0	4.821600771456123	0.0	24.72615780233909	2.9010834966643344	0.0	18.580349793665214	0.0	2.4047884146913336	0.0	8.302368956446188	0.0	0.0	5.901592131525243	10.280598659821157	0.0	0.0	9.290174896832607	0.0	3.3895260256282063	1.9125746812598665	9.460302363877288	4.922512273053725	10.79865794279087	6.327560067527721	0.0	0.0	0.0	10.129413385412025	0.0	0.0	0.0	0.0	10.637839539892166
3R_8979	NA	NA	NA	NA	0.0	0.0	0.0	0.0	0.0	0.0	0.0	0.0	0.0	0.0	0.0	0.0	0.0	0.0	0.0	0.0	0.0	0.0	0.0	0.0	0.0	0.0	0.0	0.0	0.0	187.03475105674633	0.0	0.0	0.0	0.0	0.0	0.0	0.0	0.0	0.0	0.0	0.0	77.6276975624903	0.0	0.0	0.0	0.0	0.0	0.0	0.0
3R_8980	NA	NA	NA	NA	0.0	4.797357231848119	43.264150351575296	0.0	12.359987096173473	0.0	0.0	0.0	0.0	0.0	22.695189981435334	0.0	0.0	0.0	0.0	3.1953516580360217	0.0	10.232513402034428	7.0856230228897505	2.6487154392298593	0.0	2.286127617587545	0.0	0.0	6.500213532014525	0.0	0.0	0.0	5.116256701017214	15.758677909958065	5.6000082133453795	4.213149111984029	0.0	0.0	5.9470038697154175	0.0	12.264837080036648	7.0495678614900905	0.0	3.7189597028402437	0.0	0.0	0.0	0.0	2.929219225403126
3R_8981	NA	NA	NA	NA	0.0	0.0	0.0	0.0	0.0	0.0	0.0	0.0	0.0	0.0	0.0	0.0	0.0	0.0	0.0	4.4372029292638855	0.0	14.209308802382617	0.0	7.356240666769654	0.0	3.1746152683756255	0.0	0.0	0.0	0.0	0.0	0.0	0.0	0.0	10.368550113794837	0.0	0.0	3.7644876306465433	0.0	0.0	0.0	3.2631111807241497	0.0	5.164307610949985	0.0	0.0	0.0	0.0	0.0
3R_8982	NA	NA	NA	NA	0.0	0.0	0.0	0.0	0.0	0.0	0.0	3.3137512724804887	0.0	0.0	0.0	0.0	5.938242280285036	0.0	0.0	7.145899254253954	0.0	0.0	7.922938332601782	5.923433696044924	0.0	7.668844959472711	0.0	5.006949646108799	0.0	12.661497399328434	0.0	0.0	0.0	0.0	4.174511269093171	4.7110212457636145	0.0	0.0	0.0	11.689453307647709	0.0	2.627540831984529	0.0	0.0	0.0	0.0	0.0	0.0	3.275368053108128
3R_8983	NA	NA	NA	NA	0.0	5.663588506313486	0.0	0.0	0.0	0.0	0.0	0.0	0.0	0.0	4.465521706901018	0.0	6.269592476489029	0.0	0.0	0.0	3.0703195281532953	0.0	4.182516662100753	3.1269787912663483	0.0	0.0	0.0	0.0	7.673919799864172	6.684000507984039	0.0	0.0	0.0	0.0	0.0	2.486946638829444	8.20090579004451	0.0	0.0	4.113905824467866	0.0	5.548311926096485	0.0	17.56188368764434	0.0	0.0	0.0	0.0	0.0
3R_8984	NA	NA	NA	NA	0.0	0.0	0.0	0.0	6.673507011353304	0.0	0.0	2.400153609831029	0.0	0.0	3.063443923658977	31.280547409579665	8.602150537634408	0.0	5.514199062586159	2.587891256809389	0.0	0.0	2.869296376796	2.1451746976644412	18.321939377283083	3.703035100143955	0.0	0.0	0.0	0.0	0.0	0.0	8.287235585389604	0.0	4.5354045013889674	10.236593261762486	8.438996603303867	0.0	0.0	0.0	0.0	1.903130649919117	0.0	6.0239149423210145	0.0	0.0	0.0	0.0	9.489410411069397
3R_8985	NA	NA	NA	NA	0.0	0.0	0.0	0.0	6.699440328754935	0.0	0.0	4.818961263261781	0.0	0.0	0.0	0.0	0.0	0.0	0.0	10.391791316203504	0.0	0.0	17.282678953499225	0.0	0.0	0.0	11.74908650852396	0.0	0.0	0.0	0.0	0.0	0.0	0.0	6.0707055070405005	0.0	0.0	0.0	0.0	0.0	0.0	0.0	0.0	6.047323938210863	0.0	0.0	0.0	0.0	4.763143179131336
3R_8986	NA	NA	NA	NA	0.0	0.0	0.0	0.0	0.0	0.0	0.0	6.036081279456077	0.0	0.0	3.85208605868422	0.0	0.0	0.0	0.0	3.2541088004769225	0.0	0.0	0.0	8.09226258313114	0.0	2.3281656592305833	0.0	4.56014234940358	0.0	0.0	0.0	0.0	5.210336056254957	0.0	3.801988630153002	6.4359327565164355	0.0	5.521519986107856	0.0	0.0	0.0	7.179197557158378	0.0	3.78734511652146	0.0	0.0	0.0	0.0	2.9830826400400694
3R_8987	NA	NA	NA	NA	0.0	0.0	0.0	0.0	0.0	0.0	0.0	0.0	0.0	0.0	0.0	0.0	0.0	0.0	0.0	0.0	7.476579614358023	0.0	0.0	15.229102815480383	16.258972920680602	6.572180616667707	20.771667445604198	0.0	0.0	0.0	0.0	0.0	29.41652326111577	0.0	0.0	6.055999830432005	9.985072316886255	0.0	0.0	0.0	0.0	0.0	0.0	21.382598841063142	0.0	0.0	0.0	0.0	8.420946261731432
3R_8988	NA	NA	NA	NA	0.0	0.0	0.0	0.0	0.0	0.0	0.0	0.0	0.0	0.0	0.0	68.48142441362779	0.0	0.0	0.0	0.0	0.0	0.0	0.0	0.0	0.0	8.106927126021372	0.0	0.0	46.101326104645395	0.0	0.0	0.0	0.0	0.0	0.0	14.940413894286113	0.0	0.0	0.0	0.0	0.0	0.0	0.0	0.0	0.0	0.0	0.0	0.0	0.0
3R_8989	NA	NA	NA	NA	0.0	6.7163001245873675	0.0	0.0	5.767993978214287	0.0	0.0	4.148964418481147	0.0	0.0	0.0	0.0	0.0	0.0	0.0	4.47349232125043	0.0	0.0	0.0	0.0	0.0	3.200578664622564	0.0	0.0	0.0	7.926379784560997	0.0	0.0	0.0	0.0	2.6133371662278435	0.0	9.72523772127955	0.0	8.325805417601584	4.878572334592005	0.0	9.869395006086128	0.0	0.0	0.0	0.0	0.0	0.0	0.0
3R_8990	NA	NA	NA	NA	0.0	0.0	0.0	0.0	14.555256849339992	0.0	0.0	0.0	0.0	0.0	6.681526381338764	0.0	0.0	52.261075428410166	0.0	0.0	9.187916786875245	0.0	0.0	4.6787346829923315	0.0	0.0	0.0	7.909665294603394	0.0	0.0	0.0	0.0	0.0	0.0	3.2973156553250003	7.442176151844208	12.270586055460594	9.577195548136423	0.0	0.0	0.0	8.301648707433296	0.0	6.569231820307861	0.0	0.0	0.0	44.45906653743898	0.0
3R_8991	NA	NA	NA	NA	0.0	0.0	0.0	0.0	6.4327959375607096	0.0	0.0	0.0	0.0	0.0	5.905893136407232	0.0	0.0	0.0	0.0	0.0	0.0	0.0	0.0	0.0	26.49161010707909	3.5694679136959775	0.0	0.0	0.0	0.0	0.0	8.185462945227792	0.0	24.60496725078859	5.8290853873572965	6.5782419385289606	5.423069956517825	4.232707485204571	9.28541317302996	10.881724361569232	0.0	0.0	0.0	0.0	0.0	0.0	0.0	0.0	18.29426136462384
3R_8992	NA	NA	NA	NA	0.0	0.0	14.0750509868722	0.0	0.0	265.8019244059327	0.0	0.0	0.0	0.0	4.922257859369124	0.0	6.91085003455425	0.0	0.0	0.0	0.0	0.0	13.830920682897098	0.0	0.0	5.949935458075119	0.0	11.654047275808178	16.917625543584453	0.0	0.0	13.64432385894225	0.0	0.0	7.287363832570387	0.0	0.0	0.0	0.0	0.0	0.0	3.0578982453779866	0.0	4.8395308365225835	0.0	0.0	0.0	98.25853129697987	0.0
3R_8993	NA	NA	NA	NA	0.0	0.0	23.960704444710675	0.0	0.0	0.0	0.0	6.565126050420167	0.0	0.0	0.0	0.0	0.0	0.0	0.0	0.0	0.0	0.0	0.0	0.0	0.0	2.532222531716087	0.0	4.959825414145421	7.199942400460796	6.271165182490907	0.0	5.806863712908657	0.0	0.0	2.0676108756332057	0.0	0.0	0.0	0.0	0.0	0.0	0.0	0.0	4.119294776734223	0.0	0.0	0.0	0.0	6.489082119334219
3R_8994	NA	NA	NA	NA	0.0	0.0	0.0	0.0	0.0	0.0	0.0	9.044338967353553	77.17835918808366	0.0	0.0	0.0	0.0	0.0	0.0	9.751778236761474	2.6456832238814183	0.0	3.604059468422853	2.6945063058183822	0.0	0.0	0.0	4.555215129144904	0.0	5.759579043886841	0.0	0.0	0.0	0.0	5.6968208891028365	2.1429929167655124	0.0	2.7577770000846638	18.149446169650133	7.089875515965691	0.0	2.3904801518432994	0.0	3.7832529013766503	0.0	0.0	0.0	0.0	0.0
3R_8995	NA	NA	NA	NA	0.0	0.0	0.0	0.0	3.1485194402184318	0.0	0.0	0.0	0.0	0.0	0.0	0.0	4.058441558441559	11.30485113772022	0.0	0.0	0.0	0.0	2.707432660734862	0.0	0.0	0.0	5.521689195158583	10.265872407525022	0.0	0.0	0.0	0.0	0.0	36.128559867432266	1.4265172437404425	0.0	0.0	2.0716904330993153	0.0	0.0	0.0	1.7957706010803358	0.0	5.684091818545601	0.0	0.0	0.0	0.0	0.0
3R_8996	NA	NA	NA	NA	0.0	0.0	0.0	0.0	0.0	0.0	0.0	7.870743501914165	0.0	0.0	0.0	0.0	0.0	0.0	0.0	0.0	3.4535681575490167	0.0	4.704593847708534	3.517299839259397	7.510315418226935	6.071619610602748	0.0	5.946194079017784	0.0	0.0	0.0	6.961684282048462	0.0	0.0	2.4788000624657616	0.0	4.6122865779693205	3.599890851309388	0.0	0.0	0.0	3.120436361820837	0.0	0.0	0.0	0.0	0.0	0.0	3.88978829438229
3R_8997	NA	NA	NA	NA	0.0	0.0	0.0	0.0	0.0	0.0	0.0	6.630127298444131	0.0	0.0	0.0	0.0	3.960396039603961	0.0	0.0	0.0	0.0	0.0	5.284050753307485	1.9752598701266637	0.0	0.0	5.38829393143396	6.6785767952849255	0.0	0.0	0.0	0.0	0.0	0.0	1.3920548469609704	3.1419246645013574	2.590187076261583	4.043283348242941	0.0	2.5986850653569293	0.0	1.7523876281433455	50.13159543802482	0.0	0.0	0.0	0.0	0.0	6.553330457149411
3R_8998	NA	NA	NA	NA	0.0	0.0	9.768152891129052	0.0	3.720840240143029	0.0	0.0	0.0	0.0	0.0	0.0	0.0	0.0	13.359785709037228	0.0	0.0	9.395030498617757	0.0	0.0	2.3921012815682614	0.0	0.0	6.5253919313528765	0.0	0.0	0.0	0.0	0.0	4.620580991853916	0.0	0.0	11.414906155202772	0.0	4.896542184322986	0.0	0.0	0.0	2.1221960484709577	0.0	3.3586576117257456	0.0	0.0	0.0	0.0	2.6454291613592744
3R_8999	NA	NA	NA	NA	0.0	0.0	0.0	0.0	0.0	0.0	0.0	0.0	0.0	0.0	0.0	0.0	0.0	0.0	15.596730925198079	7.319765416157943	5.957615142827866	0.0	0.0	12.135112340802497	12.955750928279555	0.0	0.0	0.0	0.0	0.0	0.0	0.0	0.0	0.0	4.276080886346046	0.0	0.0	0.0	0.0	0.0	0.0	10.765885063411064	0.0	0.0	0.0	0.0	0.0	0.0	0.0
3R_9000	NA	NA	NA	NA	0.0	0.0	0.0	0.0	0.0	0.0	0.0	0.0	0.0	0.0	0.0	0.0	9.220839096357768	0.0	0.0	0.0	2.2577960568946542	0.0	0.0	0.0	9.819849942873022	0.0	0.0	0.0	0.0	4.915159433026529	0.0	0.0	4.441637329652104	0.0	3.2410682236758412	0.0	6.03063381056754	2.3534556141801346	0.0	3.025209677282733	0.0	2.0400086496366745	0.0	6.457170235544655	0.0	0.0	0.0	21.850329612222197	0.0
3R_9001	NA	NA	NA	NA	0.0	0.0	0.0	0.0	0.0	0.0	0.0	2.8631899142417354	0.0	0.0	0.0	0.0	0.0	0.0	0.0	3.087145804044037	5.025304922939462	0.0	3.4228394438433556	0.0	0.0	0.0	0.0	4.326168909208423	0.0	0.0	0.0	10.129982875263948	4.943002241157216	0.0	1.8034574081972548	0.0	0.0	2.6191099164477745	0.0	0.0	11.84950652730067	0.0	0.0	7.18604527495965	0.0	0.0	0.0	0.0	2.830025552300712
3R_9002	NA	NA	NA	NA	0.0	0.0	0.0	0.0	0.0	0.0	0.0	0.0	0.0	0.0	0.0	0.0	0.0	0.0	0.0	0.0	4.451963315822278	0.0	0.0	0.0	0.0	0.0	0.0	0.0	0.0	0.0	0.0	0.0	0.0	0.0	0.0	0.0	0.0	0.0	0.0	0.0	0.0	4.022526146419952	0.0	0.0	0.0	0.0	0.0	0.0	0.0
3R_9003	NA	NA	NA	NA	0.0	4.678106508322117	0.0	0.0	4.017582548264223	0.0	0.0	2.889879411111933	0.0	0.0	0.0	0.0	0.0	0.0	13.278625396698933	0.0	0.0	0.0	0.0	7.748624296328056	0.0	0.0	0.0	0.0	0.0	0.0	0.0	5.112205236636312	0.0	0.0	1.8202685078075866	2.054210196236646	0.0	5.287048396847967	0.0	0.0	0.0	0.0	0.0	0.0	0.0	0.0	0.0	0.0	0.0
3R_9004	NA	NA	NA	NA	0.0	11.29177958446251	0.0	0.0	0.0	0.0	0.0	0.0	0.0	0.0	0.0	0.0	0.0	0.0	0.0	0.0	6.121449559255632	0.0	0.0	6.234413965087281	0.0	5.380972879896685	0.0	10.539629005059021	0.0	0.0	0.0	0.0	12.04238921001927	0.0	4.393673110720562	0.0	0.0	12.761613067891783	0.0	0.0	0.0	0.0	0.0	0.0	0.0	0.0	0.0	0.0	0.0
3R_9005	NA	NA	NA	NA	0.0	0.0	0.0	0.0	0.0	0.0	0.0	0.0	0.0	0.0	0.0	0.0	0.0	0.0	0.0	0.0	0.0	0.0	0.0	25.97672485453034	0.0	0.0	0.0	0.0	0.0	0.0	0.0	0.0	0.0	0.0	0.0	20.659791088192513	0.0	26.586693891441207	0.0	0.0	0.0	0.0	0.0	0.0	0.0	0.0	0.0	0.0	0.0
3R_9006	NA	NA	NA	NA	0.0	11.449206169290251	0.0	0.0	0.0	0.0	0.0	0.0	90.53050878145935	0.0	0.0	0.0	6.337135614702154	0.0	0.0	0.0	3.1033964812449337	0.0	0.0	0.0	0.0	0.0	0.0	0.0	0.0	0.0	0.0	6.255810083615157	6.105140283913443	0.0	0.0	10.054955358511945	0.0	0.0	0.0	8.316450937929336	0.0	0.0	40.10845325760857	8.875540076613662	0.0	0.0	0.0	0.0	0.0
3R_9007	NA	NA	NA	NA	0.0	4.539408878175884	0.0	0.0	0.0	0.0	0.0	2.8041995692749464	0.0	0.0	0.0	18.273184102329832	0.0	0.0	0.0	0.0	9.84353697970755	0.0	3.352318631181257	2.506297071391872	0.0	2.1632051778479138	0.0	0.0	6.150704563207716	0.0	0.0	0.0	4.841161491465034	0.0	3.532601496056734	0.0	0.0	0.0	0.0	3.2973265276513803	0.0	11.117534575532531	0.0	0.0	0.0	0.0	0.0	0.0	2.7717184931829584
3R_9008	NA	NA	NA	NA	0.0	0.0	0.0	0.0	0.0	0.0	0.0	0.0	0.0	0.0	0.0	0.0	7.604562737642585	0.0	0.0	0.0	1.86203788874696	0.0	2.5365452760649045	0.0	0.0	0.0	5.173171930369105	3.2059708000179534	4.653955163795952	0.0	0.0	0.0	0.0	0.0	5.345914051066843	0.0	7.460329696837069	3.8818594883321005	4.2578738732601265	2.494935281378801	8.78125027441407	3.3648507688684006	0.0	13.313310114920492	0.0	0.0	0.0	0.0	4.194463727326302
3R_9009	NA	NA	NA	NA	0.0	0.0	0.0	0.0	0.0	0.0	0.0	0.0	0.0	0.0	0.0	0.0	0.0	0.0	0.0	0.0	2.9447742918848503	11.586183244756961	0.0	0.0	0.0	2.588561818350781	0.0	10.14035262062203	0.0	0.0	0.0	0.0	0.0	35.68681960847991	0.0	0.0	0.0	3.0695401245680776	0.0	11.837065165411149	0.0	5.321441684981296	0.0	0.0	0.0	0.0	0.0	0.0	0.0
3R_9010	NA	NA	NA	NA	0.0	0.0	0.0	0.0	0.0	0.0	0.0	0.0	0.0	0.0	0.0	0.0	0.0	0.0	0.0	0.0	0.0	0.0	0.0	9.41043617371665	0.0	0.0	0.0	0.0	0.0	0.0	0.0	18.625789267820224	18.177191260406442	0.0	0.0	0.0	0.0	0.0	0.0	0.0	0.0	0.0	0.0	0.0	0.0	0.0	0.0	0.0	0.0
3R_9011	NA	NA	NA	NA	0.0	0.0	0.0	0.0	0.0	0.0	0.0	8.150472944776743	0.0	0.0	0.0	0.0	0.0	0.0	0.0	0.0	0.0	9.380634243442469	0.0	0.0	0.0	4.191604969734517	0.0	0.0	0.0	0.0	0.0	0.0	4.690317121721234	0.0	3.4225301738816456	3.8623952180457284	0.0	7.455664888739113	5.451902768585264	0.0	0.0	6.4626758924955405	0.0	10.228044479719834	0.0	0.0	0.0	0.0	5.37071061483358
3R_9012	NA	NA	NA	NA	0.0	7.238320246450328	0.0	0.0	0.0	0.0	0.0	2.235720009157509	0.0	0.0	0.0	14.56876456876457	0.0	0.0	0.0	0.0	0.0	0.0	0.0	3.996419208389283	4.266677589361295	3.449341589677362	0.0	3.378086219570199	0.0	4.271226286151659	0.0	0.0	0.0	0.0	4.2246856833851565	0.0	5.240562794519629	2.0451302993416314	0.0	5.2577562420082105	0.0	3.54549580213297	0.0	0.0	0.0	0.0	0.0	0.0	4.419647276790134
3R_9013	NA	NA	NA	NA	0.0	0.0	0.0	0.0	7.281043548285514	0.0	0.0	2.618656566333713	0.0	0.0	0.0	0.0	0.0	0.0	0.0	0.0	0.0	18.083362492755352	0.0	0.0	0.0	2.020074286211801	0.0	7.913377009898843	0.0	5.002806574488289	0.0	0.0	0.0	0.0	1.6494314822038711	1.8614171229155154	3.0690860476586095	2.395422443527317	5.254907689664069	0.0	0.0	0.0	0.0	0.0	0.0	0.0	0.0	0.0	2.5883246369939403
3R_9014	NA	NA	NA	NA	0.0	0.0	0.0	0.0	0.0	0.0	0.0	0.0	0.0	0.0	0.0	0.0	0.0	0.0	0.0	0.0	0.0	0.0	0.0	0.0	0.0	0.0	0.0	0.0	0.0	0.0	0.0	0.0	0.0	0.0	0.0	0.0	0.0	0.0	0.0	0.0	0.0	0.0	0.0	0.0	0.0	0.0	0.0	0.0	0.0
3R_9015	NA	NA	NA	NA	0.0	0.0	0.0	0.0	0.0	0.0	0.0	0.0	0.0	0.0	4.2446407166311815	0.0	5.959475566150179	0.0	15.280706579872252	0.0	0.0	0.0	0.0	8.916921046608746	0.0	0.0	0.0	0.0	0.0	0.0	0.0	0.0	0.0	0.0	2.094719003919219	0.0	3.8976295396665654	0.0	0.0	0.0	13.763223016513113	2.636936091216893	0.0	0.0	0.0	0.0	0.0	0.0	13.148318954550863
3R_9016	NA	NA	NA	NA	0.0	0.0	0.0	0.0	0.0	0.0	0.0	0.0	0.0	0.0	0.0	0.0	0.0	0.0	0.0	0.0	2.890885270014466	0.0	0.0	0.0	0.0	2.541191442690288	8.031547920230665	9.954785364872746	0.0	12.586754203346565	0.0	0.0	0.0	0.0	0.0	9.366422405981023	15.443264150083818	0.0	13.221025131846673	0.0	0.0	5.224059930415522	0.0	8.26776991788451	0.0	0.0	0.0	0.0	3.256032940634054
3R_9017	NA	NA	NA	NA	0.0	0.0	0.0	0.0	3.429686958752527	0.0	0.0	2.467001389415182	0.0	0.0	6.297530612296306	0.0	4.420866489832006	0.0	0.0	0.0	2.1649688980568103	0.0	2.9492104668659147	2.2049209425596046	4.70805802964005	0.0	0.0	0.0	0.0	0.0	0.0	4.36413276390129	0.0	0.0	0.0	0.0	0.0	2.2566955027218003	9.901156752143352	2.9008310300734954	10.20985332524713	0.0	0.0	3.0958448808347385	0.0	0.0	0.0	0.0	0.0
3R_9018	NA	NA	NA	NA	0.0	0.0	0.0	0.0	0.0	0.0	0.0	0.0	0.0	0.0	4.895193898630325	0.0	0.0	0.0	0.0	4.1352901526335595	0.0	0.0	0.0	0.0	0.0	0.0	0.0	0.0	0.0	0.0	0.0	0.0	0.0	0.0	2.415765284244983	2.726240473493446	0.0	7.016694470318506	0.0	4.509745560155497	0.0	0.0	0.0	0.0	0.0	0.0	0.0	0.0	0.0
3R_9019	NA	NA	NA	NA	0.0	0.0	0.0	0.0	0.0	0.0	0.0	0.0	0.0	0.0	0.0	0.0	0.0	0.0	0.0	0.0	3.0341757418863105	0.0	0.0	0.0	0.0	2.6671488871854696	8.429641993104553	0.0	0.0	0.0	0.0	0.0	0.0	0.0	4.355561943713073	0.0	0.0	3.16272938485546	0.0	0.0	0.0	5.4829972256034045	0.0	0.0	0.0	0.0	0.0	0.0	0.0
3R_9020	NA	NA	NA	NA	0.0	0.0	0.0	0.0	0.0	0.0	0.0	13.778659611992945	0.0	0.0	0.0	29.928918817807705	0.0	22.92605201921203	0.0	0.0	4.030584071937864	0.0	0.0	0.0	8.765125319379253	0.0	0.0	0.0	0.0	0.0	0.0	0.0	7.929145158860423	0.0	5.785906977080576	9.794271330698674	5.382899067951026	0.0	0.0	0.0	0.0	3.641793218981026	0.0	11.527244642713052	0.0	0.0	0.0	0.0	0.0
3R_9021	NA	NA	NA	NA	0.0	0.0	0.0	0.0	0.0	0.0	0.0	0.0	0.0	0.0	5.72548804060058	0.0	8.038585209003216	0.0	10.305878473081046	0.0	0.0	0.0	0.0	0.0	0.0	3.460432720190794	0.0	0.0	0.0	0.0	0.0	0.0	0.0	0.0	0.0	3.188649428402704	0.0	0.0	0.0	0.0	0.0	3.5568961101784136	0.0	5.629261350842588	0.0	0.0	0.0	0.0	0.0
3R_9022	NA	NA	NA	NA	0.0	0.0	0.0	0.0	0.0	0.0	0.0	0.0	0.0	0.0	0.0	0.0	0.0	0.0	0.0	0.0	0.0	0.0	0.0	0.0	0.0	0.0	0.0	0.0	0.0	0.0	0.0	197.4333662388944	0.0	0.0	0.0	0.0	0.0	0.0	0.0	0.0	0.0	0.0	0.0	0.0	0.0	0.0	0.0	0.0	0.0
3R_9023	NA	NA	NA	NA	0.0	0.0	0.0	0.0	0.0	0.0	0.0	0.0	0.0	0.0	0.0	0.0	0.0	0.0	0.0	0.0	0.0	0.0	0.0	0.0	0.0	0.0	90.70294784580499	0.0	0.0	0.0	0.0	0.0	0.0	0.0	0.0	0.0	0.0	0.0	0.0	0.0	0.0	0.0	0.0	0.0	0.0	0.0	0.0	0.0	0.0
3R_9024	NA	NA	NA	NA	0.0	0.0	0.0	0.0	10.789919194295154	0.0	0.0	0.0	0.0	0.0	0.0	0.0	0.0	0.0	0.0	0.0	6.81107044145272	0.0	4.6391613880742	0.0	7.405860405456045	2.993587137633761	9.461364517990784	0.0	0.0	0.0	0.0	6.86485974405057	0.0	0.0	7.332973202871592	0.0	18.192551787372732	0.0	0.0	4.563059659267209	0.0	3.0770366905854982	0.0	0.0	0.0	0.0	0.0	0.0	15.342753272417488
3R_9025	NA	NA	NA	NA	0.0	0.0	0.0	0.0	0.0	0.0	0.0	0.0	0.0	0.0	0.0	0.0	0.0	0.0	0.0	0.0	0.0	0.0	0.0	0.0	0.0	0.0	0.0	0.0	0.0	0.0	0.0	0.0	0.0	0.0	0.0	0.0	0.0	0.0	0.0	0.0	0.0	0.0	0.0	0.0	0.0	0.0	0.0	0.0	0.0
3R_9026	NA	NA	NA	NA	0.0	12.923352886366251	0.0	0.0	0.0	0.0	0.0	0.0	0.0	0.0	0.0	0.0	14.30615164520744	0.0	0.0	8.607792806984019	0.0	0.0	9.543796961445922	0.0	0.0	0.0	0.0	0.0	0.0	0.0	0.0	0.0	0.0	42.4514885614464	5.028524304115092	5.6747924019069576	0.0	0.0	0.0	0.0	0.0	0.0	0.0	10.01831347703602	0.0	0.0	0.0	0.0	0.0
3R_9027	NA	NA	NA	NA	0.0	10.172774400416678	0.0	0.0	0.0	0.0	0.0	0.0	0.0	0.0	0.0	0.0	0.0	0.0	0.0	0.0	0.0	0.0	7.5125158514084465	0.0	0.0	4.847723315222239	0.0	0.0	0.0	0.0	0.0	11.116743594532341	0.0	0.0	3.9582640637122184	13.400945570719472	0.0	0.0	0.0	0.0	0.0	0.0	71.27380545102064	0.0	0.0	0.0	0.0	0.0	0.0
3R_9028	NA	NA	NA	NA	0.0	8.623793477393804	0.0	0.0	3.703079666204399	0.0	0.0	7.990964882372996	0.0	0.0	0.0	0.0	0.0	0.0	0.0	2.872003423428081	4.675092742152272	0.0	0.0	0.0	0.0	2.0547867799128157	0.0	4.024679333674089	0.0	0.0	0.0	0.0	0.0	0.0	1.6777749348813602	3.786806576546982	3.121824519121956	4.873169667930036	5.34520681941486	0.0	0.0	0.0	0.0	6.685251666298978	0.0	0.0	0.0	0.0	10.531207258108044
3R_9029	NA	NA	NA	NA	0.0	19.12510303649261	0.0	0.0	0.0	0.0	0.0	3.9381490069563463	0.0	0.0	5.026469387796134	0.0	14.114326040931546	0.0	9.047644898033044	0.0	0.0	0.0	0.0	0.0	0.0	0.0	0.0	0.0	0.0	0.0	0.0	0.0	0.0	0.0	0.0	2.7993506626202986	0.0	7.204862705937492	0.0	4.630684396631085	0.0	3.1226385046308733	0.0	0.0	0.0	0.0	0.0	0.0	0.0
3R_9030	NA	NA	NA	NA	0.0	0.0	0.0	0.0	0.0	0.0	0.0	0.0	0.0	0.0	0.0	0.0	0.0	0.0	0.0	0.0	0.0	0.0	0.0	0.0	0.0	9.23772168222607	0.0	0.0	0.0	0.0	0.0	21.183837579280514	0.0	0.0	0.0	2.8373962009534788	0.0	0.0	0.0	0.0	0.0	0.0	45.27263178863114	0.0	0.0	0.0	0.0	0.0	0.0
3R_9031	NA	NA	NA	NA	0.0	0.0	0.0	0.0	0.0	0.0	0.0	0.0	0.0	0.0	3.3771963596525	0.0	4.74158368895211	0.0	0.0	0.0	6.966087691898301	0.0	0.0	0.0	15.148829677163292	8.16458663616377	12.902268541366285	0.0	0.0	10.10998654360791	0.0	0.0	0.0	0.0	0.0	1.8808344660658904	6.202202340028921	4.840820509394701	0.0	0.0	0.0	0.0	0.0	3.3204367569692645	0.0	0.0	0.0	44.94392122229488	0.0
3R_9032	NA	NA	NA	NA	0.0	5.086387200208339	0.0	0.0	0.0	0.0	0.0	0.0	0.0	0.0	0.0	0.0	0.0	0.0	0.0	0.0	2.7574097113764107	0.0	0.0	0.0	0.0	0.0	0.0	0.0	0.0	6.002804510267197	0.0	0.0	16.273498932458473	16.708102761515224	1.9791320318561092	0.0	0.0	0.0	0.0	3.694639521411175	0.0	0.0	0.0	0.0	0.0	0.0	0.0	26.685453225737586	3.1056980863930668
3R_9033	NA	NA	NA	NA	0.0	0.0	0.0	0.0	0.0	0.0	0.0	0.0	0.0	0.0	6.336750108992101	64.70397929472662	0.0	0.0	0.0	0.0	0.0	0.0	0.0	0.0	9.474757351464229	0.0	0.0	0.0	0.0	0.0	0.0	0.0	0.0	0.0	0.0	0.0	5.818703173986207	0.0	0.0	11.67558681499332	0.0	0.0	0.0	0.0	0.0	0.0	0.0	0.0	0.0
3R_9034	NA	NA	NA	NA	0.0	0.0	0.0	0.0	0.0	0.0	0.0	0.0	0.0	0.0	32.82261346777476	0.0	0.0	0.0	59.08070424199457	0.0	0.0	0.0	0.0	0.0	0.0	0.0	0.0	0.0	0.0	0.0	0.0	0.0	0.0	0.0	0.0	0.0	0.0	0.0	0.0	30.238155714406666	0.0	0.0	0.0	0.0	0.0	0.0	0.0	0.0	25.418063601078746
3R_9035	NA	NA	NA	NA	0.0	0.0	0.0	0.0	0.0	0.0	0.0	0.0	0.0	0.0	0.0	0.0	0.0	0.0	0.0	0.0	0.0	0.0	0.0	0.0	0.0	0.0	34.61944574267366	0.0	0.0	0.0	0.0	0.0	0.0	0.0	0.0	0.0	0.0	0.0	0.0	0.0	0.0	0.0	0.0	0.0	0.0	0.0	0.0	0.0	14.034910436219052
3R_9036	NA	NA	NA	NA	0.0	5.364265835849174	0.0	0.0	0.0	0.0	0.0	0.0	0.0	0.0	0.0	0.0	0.0	0.0	7.61313112857056	3.572949627126977	0.0	0.0	0.0	0.0	0.0	0.0	0.0	0.0	0.0	6.330748699664217	0.0	0.0	0.0	0.0	0.0	4.7110212457636145	3.8837424985513644	0.0	6.649767391136659	0.0	0.0	0.0	0.0	0.0	0.0	0.0	0.0	0.0	3.275368053108128
3R_9037	NA	NA	NA	NA	0.0	0.0	0.0	0.0	23.0548347717629	0.0	0.0	0.0	0.0	0.0	0.0	0.0	0.0	0.0	0.0	0.0	7.276611660333589	0.0	0.0	0.0	0.0	6.396401640293236	0.0	0.0	0.0	0.0	0.0	0.0	0.0	0.0	0.0	0.0	0.0	7.584911184482484	0.0	0.0	0.0	0.0	0.0	10.405350847619879	0.0	0.0	0.0	0.0	8.195720358743072
3R_9038	NA	NA	NA	NA	0.0	0.0	0.0	0.0	8.161969385269032	0.0	0.0	0.0	0.0	0.0	0.0	0.0	5.260389268805891	0.0	0.0	0.0	0.0	0.0	0.0	2.623635545539098	0.0	2.2644809594515243	0.0	0.0	6.438664955698766	0.0	0.0	0.0	0.0	15.609463705655463	0.0	0.0	0.0	2.6852420973996383	5.890693470107381	3.4516989952794566	0.0	0.0	0.0	3.6837459865587476	0.0	0.0	0.0	0.0	0.0
3R_9039	NA	NA	NA	NA	0.0	0.0	0.0	0.0	0.0	0.0	0.0	0.0	0.0	0.0	0.0	0.0	6.720430107526882	0.0	8.615936035290876	0.0	6.582203827156594	0.0	0.0	0.0	0.0	0.0	0.0	0.0	0.0	0.0	0.0	0.0	0.0	0.0	0.0	0.0	4.395310730887431	0.0	0.0	0.0	0.0	2.9736416404986206	0.0	0.0	0.0	0.0	0.0	0.0	3.706800941823984
3R_9040	NA	NA	NA	NA	0.0	0.0	0.0	0.0	0.0	0.0	0.0	0.0	0.0	0.0	0.0	0.0	6.8259385665529	0.0	0.0	4.107062916096812	0.0	0.0	0.0	0.0	0.0	0.0	0.0	0.0	8.35488196640502	0.0	0.0	0.0	0.0	0.0	4.798550837647031	5.4152626470074585	0.0	0.0	0.0	0.0	0.0	0.0	0.0	0.0	0.0	0.0	0.0	0.0	0.0
3R_9041	NA	NA	NA	NA	0.0	0.0	0.0	0.0	0.0	0.0	0.0	0.0	0.0	0.0	0.0	0.0	0.0	0.0	0.0	0.0	0.0	0.0	0.0	4.058202743750875	0.0	0.0	0.0	0.0	0.0	0.0	0.0	0.0	0.0	0.0	0.0	3.227567037374258	0.0	0.0	9.111642218611987	0.0	0.0	0.0	0.0	0.0	0.0	0.0	0.0	0.0	0.0
3R_9042	NA	NA	NA	NA	0.0	0.0	0.0	0.0	0.0	0.0	0.0	0.0	0.0	0.0	0.0	0.0	0.0	0.0	0.0	0.0	0.0	0.0	0.0	0.0	0.0	0.0	0.0	0.0	0.0	0.0	0.0	0.0	0.0	0.0	0.0	0.0	0.0	443.8821936658011	0.0	0.0	0.0	0.0	0.0	0.0	0.0	0.0	0.0	0.0	0.0
3R_9043	NA	NA	NA	NA	0.0	0.0	0.0	0.0	0.0	0.0	0.0	0.0	0.0	0.0	0.0	0.0	0.0	0.0	0.0	0.0	0.0	0.0	0.0	7.602943859862539	0.0	6.5621620486544945	0.0	0.0	0.0	0.0	0.0	0.0	0.0	0.0	5.358137939903124	0.0	0.0	0.0	0.0	0.0	0.0	0.0	0.0	0.0	0.0	0.0	0.0	0.0	0.0
3R_9044	NA	NA	NA	NA	0.0	0.0	0.0	0.0	0.0	0.0	0.0	0.0	0.0	0.0	0.0	0.0	0.0	0.0	11.79440001887104	5.535277987195795	0.0	0.0	0.0	0.0	0.0	0.0	0.0	15.513713346913002	0.0	0.0	0.0	0.0	0.0	0.0	3.2336140649277367	0.0	6.016763907599353	4.696085765553554	0.0	0.0	0.0	4.070633634831598	0.0	0.0	0.0	0.0	0.0	0.0	10.148518493898964
3R_9045	NA	NA	NA	NA	0.0	0.0	0.0	0.0	0.0	0.0	0.0	0.0	0.0	0.0	0.0	0.0	0.0	0.0	0.0	0.0	13.584354084339822	0.0	0.0	0.0	0.0	0.0	0.0	0.0	0.0	0.0	0.0	0.0	0.0	0.0	0.0	0.0	0.0	0.0	0.0	0.0	0.0	0.0	0.0	0.0	0.0	0.0	0.0	0.0	15.30019362395031
3R_9046	NA	NA	NA	NA	0.0	0.0	0.0	0.0	0.0	0.0	0.0	0.0	0.0	0.0	0.0	0.0	0.0	0.0	0.0	0.0	0.0	0.0	0.0	0.0	0.0	0.0	0.0	0.0	0.0	0.0	0.0	0.0	0.0	0.0	0.0	0.0	0.0	0.0	0.0	0.0	0.0	0.0	0.0	0.0	0.0	0.0	0.0	0.0	0.0
3R_9047	NA	NA	NA	NA	0.0	0.0	0.0	0.0	0.0	0.0	0.0	0.0	0.0	0.0	0.0	0.0	0.0	0.0	0.0	0.0	0.0	0.0	0.0	0.0	0.0	0.0	0.0	0.0	0.0	0.0	0.0	0.0	0.0	0.0	0.0	0.0	0.0	0.0	0.0	0.0	0.0	0.0	0.0	0.0	0.0	0.0	0.0	0.0	0.0
3R_9048	NA	NA	NA	NA	0.0	0.0	0.0	0.0	0.0	0.0	0.0	0.0	0.0	0.0	0.0	0.0	0.0	0.0	0.0	0.0	0.0	0.0	0.0	0.0	0.0	0.0	0.0	0.0	0.0	0.0	0.0	0.0	0.0	0.0	0.0	0.0	0.0	0.0	0.0	0.0	0.0	0.0	0.0	0.0	0.0	0.0	0.0	0.0	0.0
3R_9049	NA	NA	NA	NA	0.0	0.0	0.0	0.0	6.023254581287435	0.0	0.0	0.0	0.0	0.0	0.0	0.0	0.0	0.0	0.0	0.0	0.0	0.0	0.0	0.0	0.0	0.0	0.0	6.546353419291317	0.0	0.0	0.0	0.0	7.479744850943644	0.0	0.0	0.0	15.233437191522897	0.0	0.0	0.0	0.0	0.0	0.0	0.0	0.0	0.0	0.0	0.0	8.56478230036349
3R_9050	NA	NA	NA	NA	0.0	8.502045804771774	0.0	0.0	0.0	0.0	0.0	0.0	67.22689075630252	0.0	0.0	34.224598930481285	0.0	0.0	0.0	0.0	4.6090914328513	0.0	0.0	4.694146985477483	0.0	0.0	0.0	0.0	0.0	0.0	0.0	0.0	0.0	0.0	1.6540887005065645	3.7333457778192596	3.0777517023814105	0.0	0.0	3.087849312953528	0.0	0.0	0.0	0.0	0.0	0.0	0.0	0.0	5.191265695467376
3R_9051	NA	NA	NA	NA	0.0	8.979546389234601	0.0	0.0	0.0	0.0	0.0	0.0	0.0	0.0	3.5400134803713326	0.0	4.970178926441352	0.0	12.744048529336798	2.990480701829935	0.0	0.0	3.3156630596673455	2.478892232639078	0.0	2.1395518409131946	6.762148199239934	0.0	0.0	0.0	0.0	0.0	0.0	0.0	0.0	5.914532637574001	0.0	0.0	0.0	3.2612722614444563	0.0	4.398388430479073	0.0	0.0	0.0	0.0	0.0	0.0	0.0
3R_9052	NA	NA	NA	NA	0.0	0.0	0.0	0.0	0.0	0.0	0.0	0.0	0.0	0.0	0.0	0.0	0.0	0.0	0.0	0.0	0.0	0.0	0.0	0.0	0.0	0.0	0.0	0.0	0.0	0.0	0.0	0.0	0.0	0.0	0.0	0.0	0.0	0.0	0.0	0.0	0.0	0.0	0.0	0.0	0.0	0.0	0.0	0.0	0.0
3R_9053	NA	NA	NA	NA	0.0	0.0	0.0	0.0	0.0	0.0	0.0	6.013315886699507	0.0	0.0	0.0	0.0	0.0	0.0	0.0	0.0	0.0	0.0	0.0	5.374494797489036	0.0	0.0	0.0	0.0	0.0	0.0	0.0	0.0	0.0	0.0	0.0	0.0	0.0	5.500695287884389	0.0	0.0	0.0	4.768080561489167	0.0	0.0	0.0	0.0	0.0	0.0	0.0
3R_9054	NA	NA	NA	NA	0.0	0.0	0.0	0.0	0.0	0.0	0.0	0.0	0.0	0.0	5.210319767744787	26.601050741504288	0.0	0.0	0.0	0.0	7.164827574841998	0.0	0.0	0.0	7.790510068065688	3.1490697175693843	0.0	6.168034531124519	0.0	0.0	0.0	0.0	7.047484541342659	0.0	5.142558139833869	0.0	0.0	0.0	0.0	0.0	0.0	0.0	0.0	0.0	0.0	0.0	0.0	0.0	4.034908413631373
3R_9055	NA	NA	NA	NA	0.0	6.901011205171893	0.0	0.0	0.0	293.8238232355879	0.0	0.0	0.0	0.0	0.0	0.0	0.0	0.0	0.0	0.0	0.0	0.0	0.0	0.0	0.0	0.0	0.0	0.0	0.0	0.0	0.0	15.082762890671837	0.0	0.0	2.6852089293937738	0.0	0.0	0.0	0.0	0.0	0.0	0.0	0.0	0.0	0.0	0.0	0.0	0.0	0.0
3R_9056	NA	NA	NA	NA	0.0	0.0	0.0	0.0	0.0	0.0	0.0	0.0	0.0	0.0	0.0	0.0	0.0	0.0	0.0	0.0	0.0	0.0	0.0	0.0	0.0	2.3370131943090926	0.0	4.577471880590238	0.0	0.0	0.0	0.0	0.0	0.0	0.0	0.0	0.0	0.0	0.0	0.0	0.0	0.0	0.0	0.0	0.0	0.0	0.0	0.0	0.0
3R_9057	NA	NA	NA	NA	0.0	0.0	0.0	0.0	0.0	0.0	0.0	0.0	0.0	0.0	0.0	0.0	0.0	0.0	0.0	0.0	0.0	0.0	0.0	0.0	0.0	0.0	0.0	0.0	0.0	0.0	0.0	0.0	0.0	0.0	0.0	0.0	0.0	0.0	0.0	0.0	0.0	0.0	0.0	0.0	0.0	0.0	0.0	0.0	0.0
3R_9058	NA	NA	NA	NA	0.0	0.0	0.0	0.0	0.0	0.0	0.0	0.0	0.0	0.0	0.0	0.0	0.0	0.0	0.0	0.0	0.0	0.0	0.0	0.0	0.0	0.0	0.0	0.0	0.0	0.0	0.0	0.0	0.0	0.0	0.0	0.0	0.0	0.0	0.0	0.0	0.0	0.0	0.0	0.0	0.0	0.0	0.0	0.0	0.0
3R_9059	NA	NA	NA	NA	0.0	0.0	0.0	0.0	0.0	0.0	0.0	0.0	0.0	0.0	0.0	0.0	0.0	0.0	0.0	0.0	0.0	0.0	0.0	0.0	0.0	0.0	0.0	0.0	0.0	0.0	0.0	0.0	0.0	0.0	0.0	0.0	0.0	0.0	0.0	0.0	0.0	0.0	0.0	0.0	0.0	0.0	0.0	0.0	367.71465342893913
3R_9060	NA	NA	NA	NA	0.0	0.0	0.0	0.0	0.0	0.0	0.0	0.0	0.0	0.0	0.0	0.0	0.0	0.0	0.0	0.0	0.0	0.0	0.0	0.0	0.0	0.0	0.0	9.70276548221774	42.25512801191031	0.0	0.0	0.0	0.0	0.0	0.0	0.0	0.0	0.0	0.0	0.0	0.0	5.091805248632851	0.0	0.0	0.0	0.0	0.0	0.0	0.0
3R_9061	NA	NA	NA	NA	0.0	0.0	0.0	0.0	0.0	0.0	0.0	0.0	0.0	0.0	0.0	0.0	0.0	0.0	0.0	12.431502421656672	0.0	0.0	0.0	0.0	0.0	0.0	0.0	0.0	0.0	0.0	0.0	0.0	0.0	0.0	0.0	0.0	0.0	0.0	0.0	0.0	0.0	0.0	0.0	7.234298678148946	0.0	0.0	0.0	0.0	0.0
3R_9062	NA	NA	NA	NA	0.0	0.0	0.0	0.0	0.0	0.0	0.0	0.0	0.0	0.0	0.0	0.0	0.0	0.0	0.0	0.0	0.0	0.0	0.0	0.0	0.0	0.0	0.0	0.0	0.0	0.0	0.0	0.0	0.0	0.0	0.0	0.0	0.0	0.0	0.0	0.0	0.0	0.0	0.0	0.0	0.0	0.0	0.0	0.0	0.0
3R_9063	NA	NA	NA	NA	0.0	0.0	0.0	0.0	0.0	0.0	0.0	0.0	0.0	0.0	0.0	0.0	0.0	0.0	0.0	0.0	0.0	0.0	0.0	0.0	0.0	0.0	0.0	0.0	0.0	0.0	0.0	0.0	0.0	0.0	0.0	0.0	0.0	0.0	0.0	0.0	0.0	0.0	0.0	0.0	0.0	0.0	0.0	0.0	0.0
3R_9064	NA	NA	NA	NA	0.0	0.0	0.0	0.0	0.0	0.0	0.0	0.0	0.0	0.0	0.0	0.0	0.0	0.0	0.0	0.0	0.0	0.0	0.0	0.0	0.0	0.0	0.0	0.0	0.0	0.0	0.0	0.0	0.0	0.0	0.0	0.0	0.0	0.0	0.0	0.0	0.0	0.0	0.0	0.0	0.0	0.0	0.0	0.0	0.0
3R_9065	NA	NA	NA	NA	0.0	0.0	0.0	0.0	0.0	0.0	0.0	0.0	0.0	0.0	0.0	0.0	0.0	0.0	0.0	5.8988697765508125	0.0	0.0	0.0	0.0	10.440811042201759	0.0	0.0	0.0	0.0	0.0	0.0	0.0	0.0	0.0	0.0	0.0	6.411982713294606	0.0	0.0	0.0	0.0	0.0	0.0	0.0	0.0	0.0	0.0	46.464083263637214	0.0
3R_9066	NA	NA	NA	NA	0.0	0.0	0.0	0.0	0.0	0.0	0.0	0.0	0.0	0.0	0.0	0.0	0.0	0.0	0.0	0.0	0.0	0.0	0.0	0.0	0.0	0.0	0.0	0.0	0.0	0.0	0.0	0.0	0.0	0.0	17.722378933998908	0.0	0.0	0.0	0.0	0.0	0.0	0.0	0.0	0.0	0.0	0.0	0.0	0.0	0.0
3R_9067	NA	NA	NA	NA	0.0	0.0	0.0	0.0	0.0	0.0	0.0	0.0	0.0	0.0	0.0	0.0	0.0	0.0	0.0	0.0	0.0	0.0	0.0	0.0	0.0	0.0	0.0	0.0	0.0	0.0	0.0	0.0	0.0	0.0	0.0	0.0	0.0	0.0	0.0	0.0	0.0	0.0	0.0	0.0	0.0	0.0	0.0	0.0	0.0
3R_9068	NA	NA	NA	NA	NA	NA	NA	NA	NA	NA	NA	NA	NA	NA	NA	NA	NA	NA	NA	NA	NA	NA	NA	NA	NA	NA	NA	NA	NA	NA	NA	NA	NA	NA	NA	NA	NA	NA	NA	NA	NA	NA	NA	NA	NA	NA	NA	NA	NA
3R_9069	NA	NA	NA	NA	0.0	0.0	0.0	0.0	0.0	0.0	0.0	0.0	0.0	0.0	0.0	0.0	0.0	0.0	0.0	0.0	0.0	0.0	0.0	0.0	0.0	0.0	0.0	0.0	0.0	0.0	0.0	0.0	0.0	0.0	0.0	0.0	0.0	0.0	0.0	0.0	0.0	0.0	0.0	0.0	0.0	0.0	0.0	0.0	0.0
3R_9070	NA	NA	NA	NA	0.0	0.0	0.0	0.0	0.0	0.0	0.0	0.0	0.0	0.0	0.0	0.0	0.0	0.0	0.0	0.0	0.0	0.0	0.0	34.63563313937379	0.0	0.0	0.0	58.55349447255012	0.0	0.0	0.0	0.0	0.0	0.0	0.0	0.0	0.0	0.0	0.0	0.0	0.0	0.0	0.0	0.0	0.0	0.0	0.0	0.0	0.0
3R_9071	NA	NA	NA	NA	0.0	0.0	0.0	0.0	0.0	0.0	0.0	0.0	0.0	0.0	0.0	0.0	0.0	0.0	0.0	0.0	7.675798820383237	0.0	0.0	0.0	0.0	0.0	0.0	6.607917871510359	9.592399749830214	8.355000634980048	0.0	0.0	0.0	0.0	0.0	0.0	5.125566118777819	0.0	0.0	10.284764561169665	0.0	0.0	49.60120630133724	5.488088652388855	0.0	0.0	0.0	0.0	0.0
3R_9072	NA	NA	NA	NA	0.0	27.738250770429914	0.0	0.0	0.0	0.0	0.0	0.0	0.0	0.0	0.0	0.0	0.0	0.0	0.0	0.0	0.0	0.0	0.0	0.0	0.0	0.0	0.0	0.0	0.0	21.823911586969377	0.0	0.0	0.0	0.0	0.0	0.0	0.0	0.0	0.0	0.0	0.0	0.0	0.0	0.0	0.0	0.0	0.0	0.0	0.0
3R_9073	NA	NA	NA	NA	0.0	43.63972786265704	0.0	0.0	0.0	0.0	0.0	0.0	0.0	0.0	0.0	0.0	0.0	0.0	0.0	0.0	0.0	0.0	32.22760423212899	0.0	0.0	0.0	0.0	0.0	0.0	0.0	0.0	0.0	0.0	0.0	0.0	0.0	0.0	0.0	0.0	0.0	0.0	0.0	0.0	0.0	0.0	0.0	0.0	0.0	0.0
3R_9074	NA	NA	NA	NA	0.0	0.0	0.0	0.0	0.0	0.0	0.0	0.0	0.0	0.0	0.0	0.0	0.0	0.0	0.0	0.0	0.0	0.0	0.0	0.0	0.0	0.0	0.0	0.0	0.0	0.0	0.0	0.0	0.0	0.0	0.0	0.0	0.0	0.0	0.0	0.0	0.0	0.0	0.0	0.0	0.0	0.0	0.0	0.0	0.0
3R_9075	NA	NA	NA	NA	0.0	0.0	0.0	165.42323534763693	0.0	0.0	0.0	0.0	0.0	0.0	0.0	0.0	0.0	0.0	0.0	6.071490587368142	0.0	0.0	0.0	0.0	0.0	4.343873162378757	0.0	0.0	0.0	0.0	0.0	0.0	0.0	0.0	0.0	0.0	0.0	0.0	0.0	0.0	23.30442807437841	0.0	0.0	7.066398708827628	0.0	0.0	0.0	0.0	0.0
3R_9076	NA	NA	NA	NA	0.0	0.0	0.0	0.0	0.0	0.0	0.0	0.0	0.0	0.0	7.7000077000077	0.0	0.0	0.0	0.0	0.0	0.0	0.0	0.0	5.391925591426839	11.5131105546441	0.0	0.0	0.0	0.0	0.0	0.0	0.0	0.0	0.0	0.0	0.0	0.0	0.0	0.0	0.0	0.0	4.783544606553456	0.0	0.0	0.0	0.0	0.0	0.0	0.0
3R_9077	NA	NA	NA	NA	0.0	0.0	0.0	0.0	0.0	0.0	0.0	0.0	0.0	0.0	0.0	0.0	11.627906976744185	0.0	0.0	0.0	0.0	0.0	3.8785546953783143	0.0	0.0	0.0	0.0	0.0	0.0	0.0	0.0	0.0	0.0	0.0	0.0	0.0	0.0	2.9678169925329723	0.0	0.0	0.0	2.5725457913150853	0.0	4.071396000260569	0.0	0.0	0.0	0.0	0.0
3R_9078	NA	NA	NA	NA	0.0	0.0	0.0	0.0	0.0	0.0	0.0	0.0	0.0	0.0	3.4078981447402503	0.0	0.0	0.0	0.0	2.8788742450152296	0.0	0.0	0.0	0.0	0.0	2.0597025377594966	0.0	0.0	0.0	0.0	0.0	9.44657254731552	0.0	0.0	1.6817887505150477	0.0	0.0	2.4424139842855084	0.0	0.0	0.0	4.234238048863107	0.0	0.0	0.0	0.0	0.0	0.0	0.0
3R_9079	NA	NA	NA	NA	0.0	0.0	0.0	0.0	0.0	0.0	0.0	0.0	0.0	0.0	0.0	48.74482086278333	0.0	0.0	0.0	0.0	0.0	0.0	0.0	13.371397244155029	0.0	0.0	0.0	0.0	0.0	0.0	0.0	0.0	0.0	0.0	0.0	0.0	0.0	0.0	0.0	0.0	0.0	0.0	0.0	0.0	0.0	0.0	0.0	0.0	0.0
3R_9080	NA	NA	NA	NA	0.0	0.0	0.0	0.0	0.0	0.0	0.0	0.0	0.0	0.0	0.0	0.0	0.0	0.0	0.0	0.0	0.0	0.0	0.0	0.0	0.0	0.0	0.0	0.0	0.0	0.0	0.0	0.0	0.0	0.0	1.9625563866981852	0.0	3.6517154481074803	0.0	0.0	0.0	0.0	0.0	0.0	3.909995042126287	0.0	0.0	0.0	0.0	0.0
3R_9081	NA	NA	NA	NA	0.0	0.0	0.0	0.0	0.0	0.0	0.0	0.0	0.0	0.0	0.0	0.0	0.0	0.0	0.0	0.0	0.0	0.0	2.945304227836954	0.0	0.0	0.0	0.0	0.0	0.0	0.0	0.0	0.0	0.0	26.201845920045066	0.0	0.0	2.8875153940664444	2.2537065020559437	4.944021318619926	0.0	0.0	0.0	0.0	0.0	0.0	0.0	0.0	0.0	2.4351963803241
3R_9082	NA	NA	NA	NA	0.0	0.0	0.0	0.0	0.0	0.0	0.0	0.0	0.0	0.0	0.0	0.0	0.0	0.0	0.0	0.0	5.795455204029001	0.0	0.0	0.0	0.0	10.188824387970055	0.0	0.0	0.0	0.0	0.0	0.0	0.0	0.0	0.0	0.0	0.0	0.0	0.0	0.0	0.0	0.0	0.0	0.0	0.0	0.0	0.0	0.0	0.0
3R_9083	NA	NA	NA	NA	0.0	0.0	0.0	0.0	5.127529346132331	0.0	0.0	0.0	0.0	0.0	0.0	0.0	0.0	0.0	0.0	0.0	3.2367215118337773	0.0	0.0	3.296451534745423	7.038749017214668	0.0	0.0	0.0	0.0	0.0	0.0	0.0	0.0	0.0	0.0	0.0	0.0	0.0	0.0	0.0	0.0	0.0	0.0	0.0	0.0	0.0	0.0	0.0	0.0
3R_9084	NA	NA	NA	NA	0.0	0.0	0.0	0.0	0.0	0.0	0.0	0.0	0.0	0.0	0.0	0.0	0.0	0.0	0.0	0.0	0.0	0.0	0.0	0.0	0.0	0.0	0.0	0.0	0.0	0.0	0.0	0.0	0.0	0.0	0.0	0.0	0.0	0.0	0.0	0.0	0.0	0.0	0.0	0.0	0.0	0.0	0.0	0.0	0.0
3R_9085	NA	NA	NA	NA	0.0	0.0	0.0	0.0	0.0	0.0	0.0	0.0	0.0	0.0	0.0	0.0	0.0	0.0	0.0	0.0	0.0	0.0	0.0	0.0	0.0	5.334297774370939	0.0	0.0	0.0	26.421265948536657	0.0	0.0	0.0	0.0	0.0	0.0	0.0	0.0	0.0	0.0	0.0	0.0	0.0	0.0	0.0	0.0	0.0	0.0	0.0
3R_9086	NA	NA	NA	NA	0.0	0.0	0.0	0.0	4.827599191473688	0.0	0.0	0.0	0.0	0.0	0.0	0.0	0.0	0.0	0.0	0.0	0.0	0.0	0.0	0.0	0.0	0.0	0.0	0.0	0.0	0.0	0.0	0.0	0.0	0.0	0.0	0.0	4.069833458345051	0.0	0.0	0.0	0.0	0.0	0.0	0.0	0.0	0.0	0.0	0.0	0.0
3R_9087	NA	NA	NA	NA	0.0	3.8670478028981203	0.0	0.0	3.3210410533810855	0.0	0.0	4.777703033268102	0.0	0.0	0.0	0.0	0.0	0.0	0.0	0.0	2.0963868353615176	0.0	2.8557851352956765	2.1350732757148227	0.0	0.0	0.0	3.6094619880339116	0.0	4.563776031778485	0.0	0.0	0.0	25.40547132230397	4.514047716493728	0.0	0.0	0.0	0.0	0.0	0.0	0.0	0.0	0.0	0.0	0.0	0.0	0.0	2.3611814218467835
3R_9088	NA	NA	NA	NA	0.0	0.0	0.0	0.0	0.0	0.0	0.0	0.0	0.0	0.0	0.0	0.0	0.0	0.0	16.126431220770844	0.0	0.0	0.0	0.0	0.0	0.0	0.0	0.0	0.0	0.0	0.0	0.0	0.0	0.0	0.0	0.0	0.0	0.0	0.0	0.0	0.0	0.0	0.0	0.0	0.0	0.0	0.0	0.0	0.0	0.0
3R_9089	NA	NA	NA	NA	0.0	0.0	0.0	0.0	0.0	0.0	0.0	0.0	0.0	0.0	0.0	0.0	0.0	0.0	0.0	0.0	0.0	0.0	0.0	2.914980229146596	0.0	0.0	0.0	0.0	0.0	0.0	0.0	0.0	0.0	0.0	0.0	0.0	0.0	0.0	0.0	0.0	0.0	0.0	0.0	0.0	0.0	0.0	0.0	0.0	0.0
3R_9090	NA	NA	NA	NA	0.0	0.0	0.0	0.0	0.0	0.0	0.0	0.0	0.0	0.0	0.0	0.0	0.0	0.0	0.0	0.0	0.0	0.0	2.735184123022017	2.0449082296309244	0.0	0.0	0.0	0.0	0.0	0.0	0.0	8.094848964284312	0.0	0.0	0.0	0.0	0.0	0.0	0.0	0.0	0.0	0.0	0.0	0.0	0.0	0.0	0.0	0.0	0.0
3R_9091	NA	NA	NA	NA	0.0	0.0	0.0	0.0	0.0	0.0	0.0	0.0	0.0	0.0	0.0	0.0	0.0	0.0	0.0	0.0	0.0	0.0	0.0	0.0	0.0	0.0	0.0	0.0	0.0	0.0	0.0	0.0	0.0	0.0	0.0	0.0	0.0	2.760759993053928	0.0	0.0	0.0	0.0	0.0	0.0	0.0	0.0	0.0	0.0	0.0
3R_9092	NA	NA	NA	NA	0.0	0.0	0.0	0.0	0.0	0.0	0.0	0.0	0.0	0.0	0.0	0.0	0.0	0.0	0.0	0.0	0.0	0.0	0.0	0.0	0.0	0.0	0.0	0.0	0.0	0.0	0.0	0.0	0.0	0.0	0.0	0.0	0.0	0.0	0.0	0.0	0.0	0.0	0.0	23.26512000148897	0.0	0.0	0.0	0.0	18.32465050310328
3R_9093	NA	NA	NA	NA	0.0	4.642047105637209	0.0	0.0	0.0	0.0	0.0	2.867603876082807	0.0	0.0	0.0	0.0	0.0	0.0	0.0	3.091905021624784	0.0	9.901244982544105	0.0	2.5629656588231375	0.0	0.0	6.99149135502094	0.0	6.289774964431323	0.0	0.0	0.0	0.0	0.0	0.0	0.0	0.0	0.0	0.0	0.0	0.0	0.0	0.0	0.0	0.0	0.0	0.0	0.0	0.0
3R_9094	NA	NA	NA	NA	0.0	0.0	0.0	0.0	0.0	0.0	0.0	8.29176395669709	0.0	0.0	0.0	0.0	0.0	0.0	0.0	4.4701687756922945	0.0	0.0	4.956251170914339	3.705446636010271	7.912055916081569	0.0	0.0	0.0	9.093537950061927	0.0	0.0	0.0	0.0	0.0	0.0	2.947013290440537	0.0	0.0	0.0	0.0	0.0	0.0	47.021648767092366	0.0	0.0	0.0	0.0	0.0	0.0
3R_9095	NA	NA	NA	NA	0.0	0.0	0.0	79.50263153710388	0.0	0.0	0.0	0.0	0.0	0.0	0.0	0.0	0.0	0.0	0.0	0.0	0.0	0.0	6.470527716829001	0.0	0.0	0.0	0.0	0.0	11.87187398718075	0.0	0.0	0.0	4.6721199650899194	0.0	1.7046258431505577	0.0	0.0	4.951159289191768	0.0	0.0	0.0	0.0	0.0	0.0	0.0	0.0	0.0	0.0	2.6749368581154642
3R_9096	NA	NA	NA	NA	0.0	0.0	0.0	0.0	0.0	0.0	0.0	0.0	0.0	0.0	0.0	0.0	3.270111183780249	0.0	0.0	0.0	1.6014256531734814	0.0	0.0	0.0	0.0	0.0	0.0	2.7572606945870564	0.0	0.0	0.0	0.0	3.1503961308094883	0.0	0.0	0.0	2.138725430856932	0.0	0.0	0.0	0.0	0.0	0.0	2.289993826176645	0.0	0.0	0.0	0.0	0.0
3R_9097	NA	NA	NA	NA	0.0	0.0	0.0	0.0	7.723197511894689	0.0	0.0	2.7776790158572138	0.0	0.0	0.0	0.0	0.0	0.0	0.0	0.0	0.0	0.0	0.0	0.0	0.0	0.0	0.0	0.0	0.0	0.0	0.0	0.0	0.0	0.0	1.7495960620091835	3.9489097948561103	0.0	2.5408886148117036	0.0	0.0	0.0	0.0	0.0	0.0	0.0	0.0	0.0	0.0	0.0
3R_9098	NA	NA	NA	NA	0.0	0.0	7.980642154390311	0.0	0.0	0.0	0.0	0.0	0.0	0.0	2.7909510668131357	0.0	3.9184952978056424	0.0	0.0	2.357698735141782	0.0	7.550087279008944	2.6140729138129704	0.0	0.0	0.0	0.0	0.0	0.0	0.0	0.0	0.0	0.0	0.0	0.0	0.0	0.0	4.000505663915919	0.0	2.571191140292416	9.04964272010541	1.7338474769051515	0.0	2.7440443261944276	0.0	0.0	0.0	0.0	0.0
3R_9099	NA	NA	NA	NA	0.0	0.0	0.0	0.0	0.0	0.0	0.0	0.0	0.0	0.0	3.8751398925501213	0.0	0.0	0.0	0.0	0.0	0.0	20.966074794375224	0.0	0.0	0.0	0.0	7.402308039646763	0.0	0.0	0.0	0.0	0.0	0.0	0.0	0.0	2.1581501027926895	0.0	2.7772824957327056	0.0	0.0	0.0	2.407387791655031	0.0	0.0	0.0	0.0	0.0	0.0	0.0
3R_9100	NA	NA	NA	NA	0.0	0.0	0.0	0.0	0.0	0.0	0.0	0.0	0.0	0.0	0.0	0.0	0.0	0.0	0.0	0.0	0.0	0.0	2.522160331210095	1.8856450556029585	0.0	1.627515426811852	0.0	0.0	0.0	0.0	0.0	0.0	0.0	0.0	3.98669771861223	2.99937987821018	0.0	0.0	0.0	0.0	0.0	0.0	0.0	2.647561860282866	0.0	0.0	0.0	0.0	0.0
3R_9101	NA	NA	NA	NA	0.0	0.0	0.0	0.0	14.89050268848026	0.0	0.0	0.0	0.0	0.0	13.670839006731521	0.0	0.0	0.0	0.0	0.0	0.0	0.0	0.0	0.0	10.220371653594812	4.131265166907244	0.0	8.091845685266044	0.0	0.0	0.0	0.0	0.0	0.0	3.3732615053516795	7.613589038259046	0.0	4.898891772703179	0.0	0.0	0.0	0.0	0.0	0.0	0.0	0.0	0.0	0.0	0.0
3R_9102	NA	NA	NA	NA	0.0	0.0	0.0	0.0	0.0	0.0	0.0	0.0	0.0	0.0	0.0	0.0	9.896091044037608	0.0	0.0	0.0	0.0	0.0	3.3008976130879275	0.0	0.0	0.0	0.0	0.0	0.0	5.275101835840942	0.0	0.0	0.0	0.0	1.739207564857224	0.0	0.0	0.0	0.0	0.0	0.0	0.0	0.0	3.465017872562187	0.0	0.0	0.0	0.0	0.0
3R_9103	NA	NA	NA	NA	0.0	0.0	0.0	0.0	3.496147769580088	0.0	0.0	0.0	0.0	0.0	0.0	0.0	0.0	0.0	0.0	0.0	2.2069218780552076	0.0	0.0	6.74294435160409	4.799291240669578	0.0	0.0	0.0	0.0	0.0	0.0	0.0	0.0	0.0	0.0	0.0	0.0	2.300425969876842	0.0	0.0	0.0	1.99404180309236	0.0	3.155836467078945	0.0	0.0	0.0	0.0	4.971356287908145
3R_9104	NA	NA	NA	NA	0.0	0.0	0.0	0.0	0.0	0.0	0.0	0.0	0.0	0.0	0.0	0.0	0.0	0.0	0.0	0.0	2.2735188706613303	0.0	0.0	2.315474081740866	4.9441166495105815	0.0	0.0	0.0	0.0	0.0	0.0	0.0	0.0	0.0	1.6318191683270427	0.0	0.0	2.3698445808526984	0.0	0.0	0.0	0.0	0.0	0.0	0.0	0.0	0.0	0.0	0.0
3R_9105	NA	NA	NA	NA	0.0	0.0	0.0	0.0	0.0	0.0	0.0	0.0	0.0	0.0	0.0	0.0	0.0	0.0	0.0	0.0	0.0	0.0	9.557470022995272	3.5727300659525967	0.0	0.0	0.0	0.0	8.767838166750254	0.0	0.0	0.0	0.0	0.0	0.0	0.0	0.0	0.0	0.0	0.0	0.0	0.0	45.33749229262631	0.0	0.0	0.0	0.0	0.0	0.0
3R_9106	NA	NA	NA	NA	0.0	0.0	0.0	0.0	3.5866629221905755	0.0	0.0	2.579915461330163	0.0	0.0	0.0	0.0	9.246417013407305	0.0	0.0	0.0	0.0	0.0	6.168390269117615	0.0	0.0	0.0	0.0	0.0	0.0	0.0	0.0	0.0	0.0	0.0	0.0	1.8338788205885175	0.0	0.0	0.0	0.0	0.0	0.0	0.0	0.0	0.0	0.0	0.0	0.0	0.0
3R_9107	NA	NA	NA	NA	0.0	0.0	0.0	0.0	0.0	0.0	0.0	0.0	0.0	0.0	0.0	0.0	0.0	0.0	0.0	2.0361580954591636	0.0	0.0	0.0	0.0	0.0	0.0	0.0	0.0	0.0	3.607776923937239	0.0	0.0	0.0	10.04182419778377	1.1894884902119967	0.0	0.0	0.0	0.0	2.2205346159141275	0.0	0.0	0.0	7.109442761876324	0.0	0.0	0.0	16.03836376612858	0.0
3R_9108	NA	NA	NA	NA	0.0	0.0	0.0	0.0	0.0	0.0	0.0	0.0	0.0	0.0	0.0	0.0	0.0	32.73225993342258	0.0	0.0	0.0	0.0	0.0	5.860788686333519	0.0	0.0	0.0	0.0	0.0	0.0	0.0	0.0	0.0	0.0	0.0	4.661198459380685	0.0	5.998408022510826	0.0	0.0	0.0	0.0	0.0	0.0	0.0	0.0	0.0	0.0	0.0
3R_9109	NA	NA	NA	NA	0.0	0.0	0.0	0.0	0.0	0.0	0.0	0.0	0.0	0.0	0.0	15.10745175057597	0.0	0.0	0.0	0.0	0.0	0.0	0.0	0.0	0.0	0.0	0.0	3.502992606583805	20.340510312892988	0.0	0.0	4.101233199810851	0.0	0.0	0.0	0.0	0.0	0.0	0.0	2.7260821728401523	0.0	7.353184480368836	0.0	0.0	0.0	0.0	0.0	0.0	0.0
3R_9110	NA	NA	NA	NA	0.0	3.9122666381853652	0.0	0.0	0.0	0.0	0.0	0.0	0.0	0.0	0.0	0.0	0.0	0.0	0.0	2.605823807744404	2.120900670162194	0.0	0.0	0.0	0.0	0.0	0.0	0.0	0.0	0.0	0.0	0.0	0.0	0.0	0.0	0.0	0.0	0.0	0.0	0.0	0.0	0.0	0.0	0.0	0.0	0.0	0.0	0.0	0.0
3R_9111	NA	NA	NA	NA	0.0	0.0	0.0	0.0	0.0	0.0	0.0	0.0	0.0	0.0	0.0	0.0	0.0	0.0	0.0	12.496048124780536	0.0	0.0	0.0	0.0	0.0	0.0	0.0	0.0	0.0	0.0	0.0	0.0	0.0	0.0	0.0	4.119086073658321	0.0	0.0	0.0	0.0	0.0	0.0	0.0	0.0	0.0	0.0	0.0	0.0	0.0
3R_9112	NA	NA	NA	NA	0.0	0.0	0.0	0.0	0.0	0.0	0.0	0.0	0.0	0.0	0.0	0.0	0.0	0.0	12.56913021618904	0.0	0.0	0.0	0.0	0.0	0.0	4.2203708861934786	0.0	0.0	0.0	0.0	0.0	0.0	0.0	0.0	0.0	0.0	6.411982713294606	0.0	0.0	0.0	0.0	0.0	0.0	6.865491294557039	0.0	0.0	0.0	0.0	0.0
3R_9113	NA	NA	NA	NA	0.0	0.0	35.25666262782009	0.0	0.0	0.0	0.0	0.0	0.0	0.0	0.0	0.0	0.0	0.0	0.0	0.0	2.825827840394983	0.0	0.0	2.8779752868262123	0.0	0.0	0.0	0.0	0.0	0.0	0.0	0.0	5.5590948459408045	0.0	0.0	0.0	0.0	0.0	0.0	0.0	0.0	0.0	0.0	4.040854656923358	0.0	0.0	0.0	0.0	0.0
3R_9114	NA	NA	NA	NA	0.0	0.0	0.0	0.0	0.0	0.0	0.0	0.0	0.0	0.0	3.887831398748429	0.0	0.0	15.204777949422827	0.0	0.0	5.346244156555137	10.517370489099797	0.0	0.0	0.0	4.699539633097541	0.0	0.0	0.0	0.0	0.0	0.0	0.0	0.0	0.0	0.0	0.0	0.0	0.0	0.0	0.0	0.0	0.0	0.0	0.0	0.0	0.0	0.0	6.021528167504462
3R_9115	NA	NA	NA	NA	0.0	0.0	0.0	0.0	0.0	0.0	0.0	0.0	0.0	0.0	0.0	0.0	0.0	0.0	0.0	0.0	0.0	0.0	0.0	0.0	0.0	0.0	0.0	0.0	0.0	0.0	0.0	0.0	0.0	0.0	0.0	0.0	0.0	0.0	0.0	0.0	0.0	14.046916701783958	0.0	0.0	0.0	0.0	0.0	0.0	0.0
3R_9116	NA	NA	NA	NA	0.0	0.0	0.0	0.0	2.628923043272862	0.0	0.0	0.0	0.0	0.0	0.0	0.0	0.0	0.0	0.0	0.0	0.0	0.0	0.0	0.0	3.608819811265942	1.4587523903481359	0.0	0.0	4.1477133448943935	0.0	0.0	0.0	0.0	0.0	1.1911008094125553	1.3441815957075445	0.0	0.0	0.0	0.0	0.0	0.0	0.0	2.373026472534117	0.0	0.0	0.0	0.0	0.0
3R_9117	NA	NA	NA	NA	0.0	0.0	0.0	0.0	0.0	0.0	0.0	2.082222814498934	0.0	0.0	0.0	0.0	0.0	0.0	4.783773440489859	0.0	0.0	0.0	0.0	0.0	0.0	3.2125211223263794	0.0	0.0	0.0	0.0	0.0	0.0	0.0	0.0	0.0	0.0	0.0	0.0	0.0	2.4483879813530773	0.0	0.0	23.616096731532213	0.0	0.0	0.0	0.0	0.0	0.0
3R_9118	NA	NA	NA	NA	0.0	0.0	0.0	0.0	0.0	0.0	0.0	0.0	0.0	0.0	0.0	0.0	0.0	0.0	0.0	0.0	0.0	0.0	0.0	2.246635663094516	0.0	0.0	0.0	0.0	0.0	0.0	0.0	0.0	0.0	0.0	7.916528127424437	1.786792742762596	0.0	0.0	0.0	0.0	0.0	0.0	0.0	0.0	0.0	0.0	0.0	0.0	0.0
3R_9119	NA	NA	NA	NA	0.0	0.0	0.0	0.0	0.0	0.0	0.0	0.0	0.0	0.0	2.887112737133005	0.0	0.0	0.0	0.0	0.0	0.0	0.0	0.0	0.0	4.31683310216692	1.7449445901570118	5.514974534605086	0.0	0.0	0.0	0.0	0.0	0.0	0.0	0.0	0.0	2.6510832458696787	0.0	0.0	0.0	0.0	0.0	0.0	0.0	0.0	0.0	0.0	0.0	0.0
3R_9120	NA	NA	NA	NA	0.0	0.0	0.0	0.0	5.295530307643833	0.0	0.0	0.0	0.0	0.0	0.0	0.0	0.0	0.0	0.0	0.0	0.0	13.152097430737768	0.0	0.0	0.0	0.0	0.0	0.0	0.0	0.0	0.0	0.0	0.0	0.0	4.798550837647031	0.0	4.464315609256312	0.0	0.0	0.0	0.0	0.0	0.0	0.0	0.0	0.0	0.0	0.0	0.0
3R_9121	NA	NA	NA	NA	0.0	0.0	0.0	0.0	0.0	0.0	0.0	0.0	0.0	0.0	0.0	0.0	0.0	0.0	0.0	0.0	4.668407671500958	0.0	0.0	4.75455783800746	0.0	0.0	0.0	0.0	0.0	0.0	0.0	0.0	0.0	0.0	0.0	0.0	0.0	0.0	0.0	0.0	0.0	0.0	0.0	0.0	0.0	0.0	0.0	0.0	0.0
3R_9122	NA	NA	NA	NA	0.0	0.0	0.0	0.0	0.0	0.0	0.0	0.0	0.0	0.0	0.0	0.0	9.718172983479105	0.0	6.22959806633276	0.0	2.3795722290595265	0.0	0.0	0.0	0.0	0.0	0.0	0.0	0.0	0.0	0.0	0.0	0.0	0.0	0.0	0.0	0.0	0.0	0.0	0.0	11.221908756904279	0.0	0.0	0.0	0.0	0.0	0.0	0.0	0.0
3R_9123	NA	NA	NA	NA	0.0	0.0	0.0	0.0	0.0	0.0	0.0	0.0	0.0	0.0	0.0	0.0	0.0	0.0	0.0	0.0	0.0	0.0	0.0	0.0	0.0	0.0	0.0	0.0	0.0	0.0	0.0	0.0	0.0	0.0	0.0	0.0	0.0	0.0	0.0	0.0	0.0	0.0	0.0	0.0	0.0	0.0	0.0	0.0	0.0
3R_9124	NA	NA	NA	NA	0.0	6.9918139841873135	0.0	0.0	0.0	0.0	0.0	0.0	0.0	0.0	0.0	0.0	7.739938080495357	0.0	0.0	0.0	0.0	0.0	5.163400987655341	0.0	0.0	3.3318717522580097	0.0	0.0	0.0	0.0	0.0	0.0	0.0	0.0	0.0	3.070185672548733	10.124183231517797	0.0	0.0	0.0	0.0	6.849502726102085	0.0	0.0	0.0	0.0	0.0	0.0	0.0
3R_9125	NA	NA	NA	NA	0.0	0.0	0.0	0.0	0.0	0.0	0.0	2.1210023347993703	0.0	0.0	0.0	0.0	0.0	0.0	0.0	4.57381008900177	0.0	0.0	0.0	0.0	0.0	0.0	0.0	0.0	0.0	0.0	0.0	0.0	3.661691892062111	0.0	2.6719410783553403	3.015340090408942	0.0	5.820576085697507	4.256255525151704	2.4939869973493907	0.0	6.727143688425613	0.0	0.0	0.0	0.0	0.0	0.0	0.0
3R_9126	NA	NA	NA	NA	0.0	0.0	0.0	0.0	0.0	0.0	0.0	0.0	0.0	0.0	0.0	0.0	5.820721769499418	0.0	0.0	0.0	0.0	0.0	0.0	0.0	0.0	0.0	0.0	0.0	0.0	0.0	0.0	0.0	0.0	0.0	0.0	0.0	0.0	0.0	0.0	0.0	0.0	0.0	0.0	0.0	0.0	0.0	0.0	0.0	9.63164109679992
3R_9127	NA	NA	NA	NA	0.0	0.0	0.0	0.0	0.0	0.0	0.0	0.0	0.0	0.0	3.538254904375123	0.0	0.0	0.0	6.368858827875221	0.0	2.4327668392471464	0.0	0.0	0.0	0.0	0.0	0.0	0.0	0.0	0.0	0.0	0.0	0.0	0.0	0.0	3.9410629795657854	3.248992731028563	0.0	5.562945000831661	0.0	0.0	0.0	31.441201808497926	0.0	0.0	0.0	0.0	0.0	2.7400495784570724
3R_9128	NA	NA	NA	NA	0.0	0.0	0.0	0.0	0.0	0.0	0.0	0.0	0.0	0.0	0.0	0.0	0.0	0.0	0.0	0.0	0.0	0.0	0.0	0.0	0.0	0.0	0.0	0.0	0.0	0.0	0.0	0.0	0.0	0.0	0.0	0.0	5.007827233966689	0.0	0.0	0.0	0.0	0.0	0.0	0.0	0.0	0.0	0.0	0.0	4.223368913808643
3R_9129	NA	NA	NA	NA	0.0	0.0	0.0	0.0	0.0	0.0	0.0	0.0	0.0	0.0	0.0	0.0	0.0	0.0	0.0	0.0	0.0	0.0	0.0	0.0	0.0	0.0	0.0	0.0	0.0	0.0	0.0	0.0	0.0	0.0	0.0	0.0	0.0	0.0	0.0	0.0	0.0	0.0	0.0	0.0	0.0	0.0	0.0	0.0	0.0
3R_9130	NA	NA	NA	NA	0.0	0.0	0.0	0.0	0.0	0.0	0.0	0.0	104.58063166701527	0.0	0.0	0.0	0.0	0.0	0.0	0.0	0.0	0.0	0.0	0.0	0.0	0.0	0.0	0.0	0.0	15.609049502539593	0.0	0.0	0.0	0.0	0.0	0.0	0.0	0.0	0.0	0.0	0.0	0.0	0.0	0.0	0.0	0.0	0.0	0.0	0.0
3R_9131	NA	NA	NA	NA	0.0	0.0	0.0	0.0	0.0	0.0	0.0	3.0066579433497536	0.0	0.0	0.0	0.0	0.0	0.0	0.0	0.0	0.0	0.0	0.0	0.0	0.0	0.0	0.0	0.0	0.0	0.0	0.0	0.0	0.0	0.0	0.0	0.0	3.5238267066597504	0.0	0.0	0.0	0.0	0.0	0.0	3.7730609485173376	0.0	0.0	0.0	0.0	0.0
3R_9132	NA	NA	NA	NA	0.0	0.0	0.0	0.0	0.0	0.0	0.0	0.0	0.0	0.0	3.6228418730961964	0.0	0.0	0.0	0.0	3.0604512574170033	2.490925558191508	0.0	0.0	0.0	0.0	2.189612565573422	0.0	0.0	0.0	0.0	0.0	0.0	0.0	0.0	0.0	0.0	0.0	0.0	0.0	0.0	0.0	0.0	0.0	0.0	0.0	0.0	0.0	0.0	0.0
3R_9133	NA	NA	NA	NA	0.0	0.0	0.0	0.0	0.0	0.0	0.0	2.935485083039002	0.0	0.0	0.0	0.0	10.520778537611783	0.0	0.0	0.0	0.0	0.0	0.0	0.0	0.0	2.2644809594515243	0.0	0.0	0.0	0.0	0.0	0.0	0.0	0.0	0.0	2.0866280320531105	0.0	0.0	0.0	0.0	0.0	0.0	0.0	0.0	0.0	0.0	0.0	0.0	0.0
3R_9134	NA	NA	NA	NA	0.0	0.0	0.0	0.0	0.0	0.0	0.0	3.2368660921445143	0.0	0.0	0.0	0.0	0.0	0.0	0.0	3.4900505638525687	0.0	0.0	0.0	0.0	0.0	2.4969711739659792	0.0	0.0	0.0	0.0	0.0	0.0	5.588115642700355	0.0	0.0	2.3008584042534586	0.0	0.0	0.0	0.0	0.0	0.0	0.0	8.12389921165682	0.0	0.0	0.0	0.0	0.0
3R_9135	NA	NA	NA	NA	0.0	0.0	0.0	0.0	0.0	0.0	0.0	0.0	0.0	0.0	0.0	0.0	0.0	0.0	0.0	0.0	0.0	0.0	0.0	0.0	0.0	0.0	0.0	0.0	0.0	0.0	0.0	0.0	0.0	0.0	0.0	0.0	0.0	0.0	0.0	0.0	0.0	0.0	0.0	0.0	0.0	0.0	0.0	0.0	0.0
3R_9136	NA	NA	NA	NA	0.0	0.0	0.0	0.0	0.0	0.0	0.0	0.0	0.0	0.0	0.0	0.0	0.0	0.0	0.0	0.0	3.74400584663953	0.0	0.0	7.626194452706155	16.283833735544025	0.0	0.0	0.0	0.0	0.0	0.0	0.0	0.0	0.0	0.0	6.0652597690106465	0.0	0.0	0.0	0.0	0.0	0.0	0.0	5.353823486581177	0.0	0.0	0.0	0.0	0.0
3R_9137	NA	NA	NA	NA	0.0	8.534174461568266	0.0	0.0	0.0	0.0	0.0	0.0	0.0	0.0	0.0	0.0	0.0	0.0	0.0	0.0	0.0	0.0	0.0	0.0	5.0305277576975875	0.0	0.0	0.0	0.0	0.0	0.0	0.0	4.550737538032789	14.016811764029779	0.0	0.0	3.089382318167453	0.0	0.0	0.0	0.0	0.0	0.0	0.0	0.0	0.0	0.0	0.0	0.0
3R_9138	NA	NA	NA	NA	0.0	0.0	0.0	0.0	0.0	0.0	0.0	0.0	0.0	0.0	0.0	0.0	0.0	0.0	0.0	0.0	0.0	0.0	0.0	0.0	0.0	0.0	0.0	0.0	0.0	0.0	0.0	0.0	0.0	0.0	0.0	0.0	0.0	0.0	0.0	0.0	0.0	0.0	0.0	0.0	0.0	0.0	0.0	0.0	0.0
3R_9139	NA	NA	NA	NA	0.0	0.0	0.0	0.0	0.0	0.0	0.0	0.0	0.0	0.0	0.0	0.0	0.0	0.0	0.0	0.0	0.0	0.0	0.0	0.0	0.0	0.0	0.0	0.0	0.0	0.0	0.0	0.0	0.0	0.0	0.0	0.0	0.0	0.0	0.0	0.0	0.0	0.0	0.0	333.46672002134187	0.0	0.0	0.0	0.0	0.0
3R_9140	NA	NA	NA	NA	0.0	0.0	0.0	0.0	0.0	0.0	0.0	0.0	0.0	0.0	0.0	0.0	0.0	0.0	0.0	0.0	0.0	0.0	0.0	0.0	0.0	0.0	0.0	0.0	0.0	0.0	0.0	0.0	0.0	0.0	0.0	0.0	0.0	0.0	0.0	0.0	0.0	0.0	0.0	0.0	0.0	0.0	0.0	0.0	0.0
3R_9141	NA	NA	NA	NA	0.0	0.0	0.0	0.0	0.0	0.0	0.0	0.0	0.0	0.0	0.0	0.0	0.0	0.0	0.0	0.0	0.0	0.0	0.0	0.0	0.0	0.0	0.0	0.0	0.0	0.0	0.0	11.281906642222538	0.0	0.0	0.0	0.0	0.0	0.0	0.0	0.0	0.0	0.0	0.0	16.006402561024412	0.0	0.0	0.0	0.0	0.0
3R_9142	NA	NA	NA	NA	0.0	0.0	0.0	0.0	0.0	0.0	0.0	0.0	0.0	0.0	0.0	0.0	0.0	0.0	0.0	0.0	0.0	0.0	0.0	9.168255831010708	0.0	0.0	0.0	0.0	0.0	0.0	0.0	0.0	0.0	0.0	0.0	0.0	0.0	0.0	0.0	0.0	0.0	0.0	0.0	0.0	0.0	0.0	0.0	0.0	0.0
3R_9143	NA	NA	NA	NA	0.0	0.0	0.0	0.0	0.0	0.0	0.0	0.0	0.0	0.0	0.0	0.0	0.0	0.0	0.0	0.0	0.0	0.0	0.0	0.0	0.0	0.0	0.0	0.0	0.0	0.0	0.0	0.0	0.0	0.0	0.0	0.0	0.0	0.0	0.0	0.0	0.0	0.0	0.0	0.0	0.0	0.0	0.0	0.0	0.0
3R_9144	NA	NA	NA	NA	0.0	0.0	0.0	0.0	0.0	0.0	0.0	0.0	0.0	0.0	0.0	0.0	0.0	0.0	0.0	0.0	0.0	0.0	0.0	0.0	0.0	0.0	0.0	0.0	0.0	0.0	0.0	0.0	0.0	0.0	0.0	0.0	0.0	0.0	0.0	0.0	0.0	0.0	0.0	0.0	0.0	0.0	0.0	0.0	0.0
3R_9145	NA	NA	NA	NA	0.0	0.0	0.0	0.0	0.0	0.0	0.0	0.0	0.0	0.0	0.0	0.0	0.0	0.0	0.0	0.0	0.0	0.0	0.0	0.0	0.0	0.0	0.0	0.0	0.0	0.0	0.0	0.0	0.0	0.0	0.0	0.0	0.0	0.0	0.0	0.0	0.0	0.0	0.0	0.0	0.0	0.0	0.0	0.0	0.0
3R_9146	NA	NA	NA	NA	0.0	0.0	0.0	0.0	0.0	0.0	0.0	0.0	0.0	0.0	0.0	0.0	0.0	0.0	0.0	0.0	0.0	0.0	0.0	0.0	0.0	0.0	0.0	0.0	0.0	0.0	0.0	0.0	0.0	0.0	0.0	0.0	0.0	12.666613466890105	0.0	0.0	0.0	0.0	0.0	17.376677718233697	0.0	0.0	0.0	0.0	0.0
3R_9147	NA	NA	NA	NA	0.0	0.0	0.0	0.0	0.0	0.0	0.0	0.0	0.0	0.0	0.0	0.0	0.0	0.0	0.0	7.738710189172771	0.0	0.0	0.0	3.2074155447394377	0.0	0.0	0.0	0.0	0.0	0.0	0.0	0.0	0.0	0.0	2.2604106035861413	0.0	0.0	0.0	0.0	0.0	0.0	0.0	0.0	0.0	0.0	0.0	0.0	0.0	0.0
3R_9148	NA	NA	NA	NA	0.0	0.0	0.0	0.0	0.0	0.0	0.0	0.0	0.0	0.0	0.0	0.0	0.0	0.0	0.0	0.0	0.0	0.0	0.0	0.0	0.0	0.0	0.0	0.0	0.0	0.0	0.0	0.0	0.0	0.0	0.0	0.0	0.0	0.0	0.0	0.0	0.0	0.0	0.0	0.0	0.0	0.0	0.0	0.0	0.0
3R_9149	NA	NA	NA	NA	0.0	0.0	0.0	0.0	0.0	0.0	0.0	0.0	0.0	0.0	0.0	0.0	0.0	0.0	0.0	0.0	0.0	0.0	0.0	0.0	0.0	0.0	0.0	0.0	0.0	0.0	0.0	0.0	0.0	0.0	0.0	0.0	0.0	0.0	37.960028090420785	0.0	0.0	0.0	0.0	0.0	0.0	0.0	0.0	0.0	0.0
3R_9150	NA	NA	NA	NA	0.0	4.485314631365447	0.0	0.0	0.0	0.0	0.0	2.7707830897999717	0.0	0.0	10.609494224191346	0.0	0.0	0.0	12.731393069029613	0.0	0.0	0.0	6.624740889821947	2.4764305720306976	0.0	0.0	0.0	0.0	0.0	0.0	0.0	0.0	0.0	0.0	0.0	1.9695530729557909	0.0	0.0	0.0	0.0	0.0	0.0	0.0	3.4770611322980036	0.0	0.0	0.0	0.0	0.0
3R_9151	NA	NA	NA	NA	0.0	0.0	0.0	0.0	0.0	0.0	0.0	0.0	0.0	0.0	0.0	0.0	0.0	0.0	0.0	0.0	0.0	0.0	0.0	0.0	0.0	0.0	0.0	0.0	0.0	0.0	0.0	0.0	0.0	0.0	3.586671927118827	0.0	0.0	0.0	0.0	0.0	0.0	0.0	0.0	7.145715429028755	0.0	0.0	0.0	0.0	0.0
3R_9152	NA	NA	NA	NA	0.0	0.0	0.0	0.0	0.0	0.0	0.0	0.0	0.0	0.0	0.0	0.0	0.0	0.0	0.0	2.0971931586203656	0.0	6.715867109107992	0.0	0.0	0.0	3.0008911146164854	0.0	5.877799375425038	0.0	0.0	0.0	3.4408045702142624	0.0	0.0	1.2251441228917566	0.0	0.0	0.0	0.0	6.8612894283997	0.0	0.0	0.0	2.440850861083367	0.0	0.0	0.0	0.0	3.845046916301211
3R_9153	NA	NA	NA	NA	0.0	0.0	0.0	0.0	0.0	0.0	0.0	0.0	0.0	0.0	0.0	0.0	11.534025374855824	0.0	0.0	0.0	0.0	0.0	7.694479903172665	0.0	0.0	4.965142219051151	0.0	0.0	0.0	0.0	0.0	0.0	0.0	0.0	0.0	0.0	0.0	0.0	0.0	0.0	0.0	0.0	0.0	0.0	0.0	0.0	0.0	0.0	0.0
3R_9154	NA	NA	NA	NA	0.0	0.0	0.0	0.0	0.0	0.0	0.0	3.3395315038043942	0.0	0.0	0.0	0.0	0.0	0.0	0.0	0.0	2.93067603076272	0.0	0.0	2.984758331579788	0.0	0.0	0.0	0.0	0.0	0.0	0.0	0.0	0.0	0.0	0.0	0.0	0.0	0.0	0.0	0.0	0.0	0.0	0.0	0.0	0.0	0.0	0.0	0.0	0.0
3R_9155	NA	NA	NA	NA	0.0	8.586904626967689	0.0	0.0	0.0	0.0	0.0	0.0	0.0	0.0	0.0	0.0	0.0	0.0	0.0	0.0	0.0	0.0	0.0	0.0	20.246439663585157	0.0	0.0	0.0	0.0	0.0	0.0	0.0	0.0	28.20683508027665	0.0	0.0	0.0	0.0	0.0	0.0	0.0	0.0	0.0	0.0	0.0	0.0	0.0	0.0	0.0
3R_9156	NA	NA	NA	NA	0.0	0.0	0.0	0.0	9.235657024640734	0.0	0.0	0.0	0.0	0.0	0.0	43.29004329004329	0.0	0.0	0.0	0.0	5.829951961195841	0.0	0.0	5.937537109606936	0.0	0.0	0.0	0.0	0.0	0.0	0.0	0.0	0.0	0.0	0.0	0.0	15.571958018001185	0.0	0.0	0.0	0.0	0.0	0.0	0.0	0.0	0.0	0.0	0.0	0.0
3R_9157	NA	NA	NA	NA	0.0	0.0	0.0	0.0	0.0	0.0	0.0	0.0	0.0	0.0	0.0	0.0	0.0	0.0	0.0	0.0	0.0	0.0	2.6695134357945984	0.0	0.0	3.4452007234232482	0.0	0.0	0.0	0.0	0.0	0.0	3.855106589842103	0.0	2.813076021269668	0.0	0.0	0.0	0.0	0.0	0.0	0.0	0.0	0.0	0.0	0.0	0.0	0.0	0.0
3R_9158	NA	NA	NA	NA	0.0	3.9865064728905604	0.0	0.0	0.0	0.0	0.0	0.0	0.0	0.0	0.0	0.0	0.0	0.0	0.0	0.0	0.0	0.0	0.0	0.0	0.0	0.0	0.0	0.0	0.0	0.0	0.0	8.71285817470849	0.0	0.0	0.0	0.0	0.0	0.0	0.0	0.0	10.191830636235219	0.0	0.0	0.0	0.0	0.0	0.0	0.0	0.0
3R_9159	NA	NA	NA	NA	0.0	0.0	0.0	0.0	0.0	0.0	0.0	2.5882918102305856	0.0	0.0	0.0	0.0	0.0	0.0	0.0	8.372236324789187	0.0	0.0	6.188417510251114	0.0	0.0	1.996650419256655	0.0	0.0	5.677134545817883	0.0	0.0	0.0	4.468419001862437	0.0	0.0	1.839832972603415	0.0	0.0	0.0	0.0	0.0	2.0523092583775266	0.0	0.0	0.0	0.0	0.0	0.0	0.0
3R_9160	NA	NA	NA	NA	0.0	0.0	0.0	0.0	0.0	0.0	0.0	0.0	0.0	0.0	0.0	0.0	0.0	10.660219365994113	0.0	0.0	1.8741521804073882	0.0	2.5530478668391505	0.0	0.0	1.6474467293981432	5.206828234546785	0.0	0.0	0.0	0.0	7.55581194944104	0.0	22.71227746226639	0.0	0.0	0.0	1.9535573008636482	0.0	0.0	0.0	1.693371129376941	24.221637673366374	2.67998512072261	0.0	0.0	0.0	0.0	0.0
3R_9161	NA	NA	NA	NA	0.0	0.0	0.0	0.0	0.0	0.0	244.63036352072018	0.0	0.0	0.0	0.0	0.0	0.0	0.0	0.0	0.0	2.156389100574419	8.484290064302433	0.0	0.0	0.0	3.791086132908277	0.0	3.7127711158288057	0.0	4.694399299971176	0.0	0.0	0.0	0.0	3.09549844876834	0.0	0.0	0.0	0.0	0.0	0.0	0.0	0.0	3.0835760107653805	0.0	0.0	0.0	0.0	4.857525144371719
3R_9162	NA	NA	NA	NA	0.0	3.711349082814301	0.0	0.0	3.1873261711989382	0.0	0.0	0.0	0.0	0.0	2.9262560076035835	0.0	0.0	11.444187840321536	0.0	0.0	0.0	0.0	0.0	0.0	0.0	1.7686024256028547	0.0	3.464134430586367	0.0	0.0	0.0	4.055738829886901	0.0	0.0	1.444099625544967	0.0	0.0	0.0	0.0	5.3916842974743195	0.0	0.0	0.0	0.0	0.0	0.0	0.0	0.0	0.0
3R_9163	NA	NA	NA	NA	0.0	0.0	0.0	0.0	0.0	0.0	0.0	0.0	0.0	0.0	0.0	0.0	5.698005698005698	0.0	0.0	0.0	2.7904043574954445	0.0	0.0	0.0	0.0	0.0	0.0	0.0	0.0	0.0	0.0	0.0	0.0	0.0	4.00562790720963	6.780649382791389	0.0	2.9086297590636536	6.380745462492382	0.0	0.0	2.521241459294557	0.0	0.0	0.0	0.0	0.0	0.0	0.0
3R_9164	NA	NA	NA	NA	0.0	0.0	0.0	0.0	0.0	0.0	0.0	0.0	0.0	0.0	0.0	0.0	0.0	0.0	0.0	0.0	0.0	0.0	0.0	0.0	0.0	0.0	0.0	0.0	0.0	0.0	0.0	0.0	0.0	0.0	0.0	0.0	0.0	0.0	0.0	0.0	0.0	0.0	0.0	0.0	0.0	0.0	0.0	0.0	0.0
3R_9165	NA	NA	NA	NA	0.0	0.0	0.0	0.0	0.0	0.0	0.0	0.0	0.0	0.0	0.0	0.0	0.0	0.0	0.0	0.0	81.61932745674176	0.0	0.0	0.0	0.0	0.0	0.0	0.0	0.0	0.0	0.0	0.0	0.0	0.0	0.0	0.0	0.0	0.0	0.0	0.0	0.0	0.0	0.0	0.0	0.0	0.0	0.0	0.0	0.0
3R_9166	NA	NA	NA	NA	0.0	0.0	0.0	0.0	3.873166201047537	0.0	0.0	0.0	0.0	0.0	0.0	0.0	0.0	0.0	0.0	3.0039177094766996	0.0	9.619482144798218	0.0	2.490030540224576	0.0	4.29833080770579	0.0	0.0	0.0	0.0	0.0	0.0	9.619482144798218	0.0	0.0	0.0	9.79564009120394	0.0	0.0	0.0	11.530049037298555	2.2090757668806527	0.0	0.0	0.0	0.0	0.0	0.0	0.0
3R_9167	NA	NA	NA	NA	0.0	0.0	0.0	0.0	0.0	0.0	0.0	0.0	0.0	0.0	0.0	0.0	0.0	0.0	0.0	0.0	0.0	0.0	0.0	0.0	0.0	0.0	0.0	0.0	0.0	0.0	0.0	0.0	0.0	0.0	0.0	0.0	0.0	0.0	0.0	0.0	0.0	0.0	0.0	0.0	0.0	0.0	0.0	0.0	0.0
3R_9168	NA	NA	NA	NA	0.0	0.0	0.0	0.0	0.0	0.0	0.0	0.0	0.0	0.0	0.0	0.0	0.0	0.0	0.0	0.0	3.3773514809686245	13.288153611055742	0.0	0.0	0.0	0.0	9.383063570255688	0.0	8.441311779850588	0.0	0.0	0.0	0.0	20.464545175483472	0.0	0.0	0.0	0.0	7.722902266671815	0.0	0.0	0.0	0.0	4.8295180141021925	0.0	0.0	0.0	0.0	0.0
3R_9169	NA	NA	NA	NA	0.0	0.0	0.0	0.0	0.0	0.0	0.0	0.0	0.0	0.0	0.0	0.0	0.0	0.0	0.0	0.0	0.0	0.0	0.0	0.0	0.0	0.0	0.0	0.0	0.0	0.0	0.0	0.0	0.0	0.0	0.0	0.0	0.0	0.0	67.25650622627107	0.0	0.0	0.0	0.0	0.0	0.0	0.0	0.0	0.0	0.0
3R_9170	NA	NA	NA	NA	0.0	0.0	0.0	0.0	7.864117486769605	0.0	0.0	2.828361451017305	0.0	0.0	0.0	36.86126341980371	0.0	0.0	0.0	6.099186185587256	0.0	0.0	3.381203282336898	0.0	0.0	0.0	0.0	0.0	6.203701003944933	0.0	0.0	0.0	0.0	0.0	0.0	2.0104814439599408	0.0	0.0	0.0	0.0	0.0	2.2426653629305355	0.0	0.0	0.0	0.0	0.0	0.0	0.0
3R_9171	NA	NA	NA	NA	0.0	0.0	0.0	0.0	0.0	0.0	0.0	0.0	0.0	0.0	0.0	0.0	0.0	0.0	0.0	0.0	0.0	0.0	0.0	0.0	0.0	0.0	0.0	0.0	0.0	0.0	0.0	0.0	0.0	0.0	0.0	0.0	0.0	0.0	0.0	0.0	0.0	0.0	0.0	0.0	0.0	0.0	0.0	0.0	0.0
3R_9172	NA	NA	NA	NA	0.0	0.0	0.0	0.0	0.0	0.0	0.0	0.0	0.0	0.0	0.0	0.0	0.0	0.0	0.0	0.0	0.0	0.0	0.0	0.0	0.0	0.0	0.0	0.0	0.0	0.0	0.0	0.0	0.0	0.0	0.0	0.0	0.0	0.0	0.0	0.0	0.0	0.0	0.0	0.0	0.0	0.0	0.0	0.0	0.0
3R_9173	NA	NA	NA	NA	0.0	0.0	0.0	0.0	0.0	0.0	0.0	0.0	0.0	0.0	0.0	0.0	0.0	0.0	0.0	0.0	0.0	0.0	0.0	0.0	0.0	0.0	0.0	0.0	0.0	0.0	0.0	0.0	0.0	0.0	0.0	0.0	0.0	0.0	0.0	0.0	0.0	0.0	0.0	0.0	0.0	0.0	0.0	0.0	0.0
3R_9174	NA	NA	NA	NA	0.0	0.0	0.0	0.0	0.0	0.0	0.0	0.0	0.0	0.0	0.0	0.0	0.0	0.0	0.0	0.0	0.0	0.0	0.0	0.0	0.0	0.0	0.0	0.0	0.0	0.0	0.0	0.0	0.0	0.0	0.0	2.5378630127530153	4.18440330618074	3.265927848468786	0.0	0.0	0.0	2.830952502278917	0.0	0.0	0.0	0.0	0.0	0.0	3.528931414865059
3R_9175	NA	NA	NA	NA	0.0	16.682222839464465	0.0	0.0	0.0	0.0	0.0	0.0	0.0	0.0	0.0	0.0	0.0	0.0	0.0	0.0	0.0	0.0	0.0	0.0	0.0	0.0	0.0	0.0	0.0	0.0	0.0	0.0	0.0	0.0	0.0	0.0	0.0	0.0	0.0	18.176398310322014	0.0	0.0	0.0	0.0	0.0	0.0	710.2777185879679	0.0	0.0
3R_9176	NA	NA	NA	NA	0.0	0.0	0.0	0.0	0.0	0.0	0.0	0.0	0.0	0.0	0.0	0.0	0.0	0.0	0.0	0.0	5.243211613923453	0.0	0.0	0.0	0.0	0.0	0.0	0.0	0.0	11.414326349287519	0.0	0.0	0.0	0.0	0.0	0.0	0.0	10.930717831170691	0.0	0.0	0.0	0.0	0.0	0.0	0.0	0.0	0.0	0.0	0.0
3R_9177	NA	NA	NA	NA	0.0	0.0	0.0	0.0	0.0	0.0	0.0	0.0	0.0	0.0	0.0	0.0	0.0	0.0	15.22626225714112	0.0	0.0	0.0	0.0	0.0	0.0	0.0	0.0	0.0	0.0	0.0	0.0	0.0	0.0	0.0	0.0	4.7110212457636145	0.0	0.0	26.599069564546635	0.0	0.0	0.0	0.0	8.31686593877456	0.0	0.0	0.0	0.0	6.550736106216256
[truncated: 260 more columns]
