# Supplementary material for: Convergence of topological domain boundaries, insulators, and polytene interbands revealed by high-resolution mapping of chromatin contacts in the early Drosophila melanogaster embryo
Source: eLife. 2017 Nov 17;6:e29550. doi: 10.7554/eLife.29550 (PMC5739541; doi:10.7554/eLife.29550)
Supplement: Supplementary file 3. [file elife-29550-supp3.zip › local_HiC_maps/nc14_posterior_dm3_CompressedBinCounts_500bp_VCnorm_2L_10325000_10499999.txt]

2L_20650	2L_20651	2L_20652	2L_20653	2L_20654	2L_20655	2L_20656	2L_20657	2L_20658	2L_20659	2L_20660	2L_20661	2L_20662	2L_20663	2L_20664	2L_20665	2L_20666	2L_20667	2L_20668	2L_20669	2L_20670	2L_20671	2L_20672	2L_20673	2L_20674	2L_20675	2L_20676	2L_20677	2L_20678	2L_20679	2L_20680	2L_20681	2L_20682	2L_20683	2L_20684	2L_20685	2L_20686	2L_20687	2L_20688	2L_20689	2L_20690	2L_20691	2L_20692	2L_20693	2L_20694	2L_20695	2L_20696	2L_20697	2L_20698	2L_20699
2L_20650	27.97352890390305	37.71372909043105	102.04229422677616	174.82834996154628	133.9835694562739	80.72381722988149	38.99121917744124	47.23344016426123	14.645298200239305	69.54127880579229	74.53775028619926	46.69318839767655	0.0	42.2755094953814	50.873789124328546	31.387122491384233	0.0	29.72948767545508	30.64536064992681	13.940191698546144	0.0	21.581445136729247	15.158910862572347	19.053643628271033	28.61199629474648	20.117809894743623	15.064568624194377	0.0	9.7540896459363	13.115381916642567	15.758951084215836	8.235488862736636	0.0	9.569002555880584	0.0	3.1013925872995496	13.975605580459309	0.0	0.0	0.0	0.0	15.015973241535683	7.376203335371625	17.152599819554652	6.931772298211777	9.99246568087662	0.0	25.67276394810434	25.96737562795606
2L_20651	37.71372909043106	34.24282270436116	94.1454107250452	160.022669278812	83.19923574160862	125.7504788578235	61.954797779540044	61.80687998869817	46.54106783826048	64.15959485354503	46.285405612622746	57.705497520312335	0.0	31.987307436409235	35.92689595211664	33.2482178955208	0.0	19.682683647311503	18.034707433762126	7.383386789053686	0.0	11.430557079629832	18.73404929517154	26.911235979246058	7.577135236709706	28.414257137661398	23.936730434116544	0.0	10.332457140967781	6.946528402965335	4.173344017094018	17.4476222380414	4.407492031254408	30.409186006908964	0.0	3.2852892631490422	9.869524881072225	4.357161779674015	26.84361980844393	0.0	8.85883970461085	7.953171724883884	2.6045247888251306	18.169661026803883	16.521279407877348	17.64161275389809	13.33802831930173	7.77000777000777	22.005686269331996
2L_20652	102.04229422677616	94.1454107250452	17.042859382775806	92.27581152182148	122.59460416295393	107.56098400475973	25.23485235929046	46.75283573930619	88.46448403721574	72.59136058277507	43.24994743467927	70.5122006253425	0.0	54.72084551523585	57.61904918691291	33.85588767429011	0.0	38.48144520915628	22.037188195824214	22.554993585359824	55.789873022249004	9.311576524398193	32.70248067937442	28.773240557444545	13.888117326815175	0.0	29.249059642732483	0.0	0.0	12.732279213790244	5.099543080939948	14.213206627333987	32.313936354470954	6.192993494879633	0.0	16.057601829282	9.044917058110576	21.29662363328918	0.0	0.0	0.0	12.957647927748155	15.912762417365023	29.602789766907634	13.458587924954914	25.868223818770673	16.298165152567123	0.0	20.167091071894333
2L_20653	174.82834996154628	160.022669278812	92.27581152182147	64.57576385481511	127.97398828467522	120.43602913537707	78.07430591942038	94.57816746455404	87.97530696050855	79.35547780382369	68.62120443251808	51.942439466281044	0.0	28.21687490048513	52.34854681141464	34.91566470347523	0.0	17.362631202582964	29.54511209074622	32.56543267713211	0.0	9.60305300261059	8.431538270077684	23.315220939272752	14.32285139325537	22.379455301961517	17.59603475870432	0.0	16.275967492335646	15.319304643631394	15.777515987882868	5.496793811782817	22.216964207359815	15.967125604435541	0.0	14.490215585427482	15.546744006535853	13.727039467434794	16.91391998701011	0.0	11.163748183797718	5.011220958930539	9.846523873471511	15.26471690437647	8.096594687939891	2.223163855624182	8.404169981061203	19.58324408677825	6.9327910966323625
2L_20654	133.98356945627387	83.19923574160862	122.59460416295393	127.9739882846752	39.869990257033436	120.77575995990244	70.83791812081171	78.24044804013987	57.64867037776286	69.28334933642853	74.71318309446129	42.415296652584786	0.0	60.34655380032422	48.138419908356	38.015369613934915	0.0	20.254319993275562	12.372321508383948	25.326065174729273	39.152581525462885	45.743172994799004	20.65514446208037	5.769335061056873	12.995324931855764	12.183117123614778	17.105496782969222	0.0	4.4302244085871925	14.89223679609609	17.893953275309208	19.949273983578255	18.897904449171442	8.692318858594227	33.682735577052625	22.538017409491548	12.695201954214753	14.945683649197901	0.0	0.0	0.0	4.546751402956979	15.634307298563677	10.387419588388111	15.741759582402603	24.205294787208228	11.437832805191404	19.98917253154541	14.152992909822318
2L_20655	80.72381722988149	125.7504788578235	107.56098400475972	120.43602913537707	120.77575995990244	42.11575359712868	66.73850156289437	95.97775391303897	113.94235063980909	102.623131002406	71.98926496080905	123.51491478923997	0.0	67.66128759430292	51.45462216870941	78.14270420642175	0.0	34.69489998848129	34.96899204105741	29.28326285828072	0.0	30.223167871563625	21.228898474915937	17.788783104925358	3.3390765449907174	12.521537043715188	42.193558731324075	0.0	27.319717186287686	21.428274056604927	7.356403013182674	12.81463780195131	15.538276991540961	22.334430400554606	0.0	8.686527543241535	21.7464107549049	11.520631146256717	23.658783559984478	0.0	15.615581852195394	7.009575079558678	16.06859361241267	5.337979510699445	12.943224545531027	0.0	0.0	10.272213662044171	9.697421067841217
2L_20656	38.99121917744124	61.954797779540044	25.234852359290464	78.07430591942038	70.83791812081171	66.73850156289436	66.42576256775428	92.30070148533129	174.64895559924548	149.0442822027369	111.65757642632701	99.43362606592846	0.0	77.1652571146367	65.00175504738628	66.83920092398512	0.0	47.48193787083393	60.90897067320074	44.52867290305573	0.0	36.766327926232044	32.28105695927938	16.229972214287567	27.418293485413468	51.40930028515025	19.24809251403186	132.85152513550855	37.38858202556382	16.75760460096792	10.067654639175258	7.015023374057883	31.897519648872105	24.452747510710303	94.75439660400242	7.925336985328617	5.952239232399228	42.044365214174	0.0	0.0	21.370809184318958	12.790667928679236	18.849241255208675	14.610655258667041	8.856768342367237	0.0	16.088137251116517	18.74414245548266	53.08588234045038
2L_20657	47.23344016426123	61.806879988698164	46.752835739306185	94.57816746455406	78.24044804013987	95.97775391303897	92.30070148533129	48.56984571484947	160.00896050178812	174.01448976990872	171.29875345054663	42.51266877529504	0.0	52.78698800745616	76.42630593450265	51.43856520695449	0.0	52.782125536195345	37.202173350967165	45.69157047639174	0.0	19.649222087297563	16.562049719273254	34.695477791424665	27.352831994998343	43.95990856339019	32.917949952371835	0.0	31.9708425915565	10.74702576062075	21.522038567493116	8.997782046725481	31.821363954577276	15.682092618439004	40.512072597634095	13.55385454680993	15.269215353196037	13.481994795950008	0.0	0.0	18.27410239893279	10.937254339013869	5.372639564386383	24.98703797405096	20.82682495053629	3.6391293746883995	6.878454273755601	24.042073628850485	5.674193484323622
2L_20658	14.645298200239305	46.54106783826048	88.46448403721574	87.97530696050855	57.648670377762876	113.94235063980909	174.6489555992455	160.00896050178812	84.34160599537621	155.02647507691037	157.88855633611712	224.08662292495788	0.0	81.15424523653563	32.55331520927509	80.3364490486156	0.0	49.93647367170763	19.609470851502053	40.140464866723626	82.73967615690752	0.0	33.94979698021406	36.57635558069842	41.19379621429013	12.873061316965664	21.689041322684496	0.0	18.724452824677332	37.76544386355597	37.81461761858664	15.80926855257188	31.94898386256825	18.369150114531653	71.18045669381014	5.953592933799619	22.356910185584713	15.792075220812693	0.0	0.0	32.10793403103874	14.412717782170988	14.159739800621425	0.0	6.653293546637925	0.0	0.0	7.040394262078676	0.0
2L_20659	69.54127880579229	64.15959485354503	72.59136058277507	79.35547780382369	69.28334933642853	102.62313100240598	149.0442822027369	174.01448976990875	155.02647507691034	87.06829954027937	170.04581714497152	151.0258775976451	0.0	58.60165789417606	108.45191989815991	73.83234151887893	0.0	45.89357411287721	48.058323581498506	33.81643700182239	38.02050065395261	34.901843324990736	35.658505623346336	30.813844043852022	12.619570429822568	11.830847277958657	19.933078012751857	0.0	8.604252565788114	26.03094095488433	20.851868327402137	24.215561113295895	11.01088756562489	12.661476024229001	32.70881306259158	27.357924824799852	18.49218807788088	29.02707064608454	0.0	0.0	7.377112067184835	13.245851840731877	17.351140230180224	10.08707160206906	13.7579337417911	14.6908803715735	11.107112550592896	9.705596894208995	18.325019882646572
2L_20660	74.53775028619926	46.28540561262273	43.24994743467927	68.62120443251808	74.71318309446129	71.98926496080905	111.65757642632701	171.29875345054663	157.88855633611712	170.04581714497155	67.54222168188446	47.19296258541926	0.0	79.35199936518401	81.41232385479641	68.73331895220814	0.0	41.315578151420844	27.531883642000164	35.22349660832951	0.0	58.166504527535295	48.517013639919995	44.93435732314478	32.533021016331574	54.22170169388597	11.41935763829413	0.0	29.575473651210523	13.255760622172382	23.8914373088685	24.97090889114182	12.615940493131882	19.342846145067476	37.47676440606824	21.94211544561929	4.708397190970237	20.78645986633475	25.612261101634576	0.0	33.809883643285445	15.176694667668327	17.39535822261188	5.778730112500318	17.51491394922777	16.832364462434874	6.363096078932935	18.533963488091928	15.747188339521978
2L_20661	46.69318839767655	57.705497520312335	70.51220062534249	51.942439466281044	42.415296652584786	123.51491478923997	99.43362606592846	42.51266877529503	224.08662292495785	151.0258775976451	47.19296258541926	0.0	0.0	55.44466622310934	103.78881052833694	80.0420060447723	0.0	125.0943894029131	62.5203191037087	106.64892028633102	0.0	33.021609341152846	7.731512407531111	38.87178530335541	21.889501794939147	0.0	11.5250924312413	0.0	0.0	30.101623079516447	12.056327160493828	42.00353501750707	0.0	14.641459929252466	0.0	9.490835649097232	21.383970575656484	25.17471250478319	77.54823500217135	0.0	0.0	7.658609809147443	7.524182723272597	0.0	26.515633617580924	20.385863626726678	0.0	22.446689113355777	0.0
2L_20662	0.0	0.0	0.0	0.0	0.0	0.0	0.0	0.0	0.0	0.0	0.0	0.0	0.0	0.0	0.0	0.0	0.0	0.0	0.0	0.0	0.0	0.0	0.0	0.0	0.0	0.0	0.0	0.0	0.0	0.0	0.0	0.0	0.0	0.0	0.0	0.0	0.0	0.0	0.0	0.0	0.0	0.0	0.0	0.0	0.0	0.0	0.0	0.0	0.0
2L_20663	42.2755094953814	31.987307436409235	54.720845515235844	28.216874900485127	60.34655380032422	67.66128759430292	77.1652571146367	52.78698800745616	81.15424523653563	58.60165789417606	79.35199936518401	55.44466622310934	0.0	14.342572340349241	216.46492638933987	86.96300345367355	0.0	88.25385338387338	56.60522304479494	132.42347371600957	0.0	68.33693525929596	42.000168000672	37.70795939606932	25.48095298764174	47.776786851828255	98.38426209567422	0.0	34.746754074056916	23.36030150362474	18.7125748502994	19.55805319138533	19.762455287444915	45.44989716960765	0.0	14.730686229017978	16.59498554853342	9.768391438981745	60.18114524719405	0.0	19.86077596051678	29.71724045705116	11.678252466300941	13.57828560565943	16.46192151778916	23.73061011398603	14.951370666905888	17.419706042460533	0.0
2L_20664	50.873789124328546	35.92689595211663	57.61904918691291	52.34854681141464	48.138419908356	51.45462216870941	65.00175504738628	76.42630593450265	32.55331520927509	108.45191989815991	81.41232385479641	103.78881052833694	0.0	216.46492638933987	61.84137827823355	156.975192687049	350.28723553313716	102.22088818800466	96.50046731770423	81.33829380727995	35.92689595211663	38.97632577972139	40.012770391560764	55.58714317024595	47.69868739174634	27.94844964360137	34.531676691840254	43.33450336492419	36.58706135162361	35.529784618445646	36.12337116435477	27.458553030360235	13.872761803292562	27.916629776834462	30.907697252923867	23.266310847219444	34.947825808386895	17.142931592160057	21.12284837385752	0.0	6.970890259365914	16.688622635821922	8.19784851564631	19.06325091336801	15.889317900472202	24.987464621914672	26.238744234691925	9.171156712140318	8.657974925638817
2L_20665	31.387122491384233	33.248217895520796	33.85588767429011	34.91566470347522	38.015369613934915	78.14270420642175	66.83920092398512	51.43856520695449	80.33644904861559	73.83234151887893	68.73331895220814	80.0420060447723	0.0	86.96300345367358	156.975192687049	10.76083400767893	0.0	61.15515981372138	91.05656433776663	28.67572628445747	0.0	14.798065596865179	46.774046017345896	39.194372733258774	58.856419763985755	68.97236691092081	46.48294540733005	106.94272147837617	30.09703283385635	53.95809614253571	32.41701244813278	33.88168965727541	42.79473590512578	19.68395442770871	76.27532340737125	25.51892738844401	33.54000364148611	33.844841707675336	0.0	0.0	34.406116031185704	5.148111158016124	15.173248147346401	11.761274357599193	10.694272147837617	20.555040918234788	0.0	22.632968691059975	10.683258479302253
2L_20666	0.0	0.0	0.0	0.0	0.0	0.0	0.0	0.0	0.0	0.0	0.0	0.0	0.0	0.0	350.28723553313716	0.0	0.0	0.0	0.0	0.0	0.0	0.0	0.0	0.0	0.0	0.0	0.0	0.0	0.0	0.0	0.0	0.0	0.0	0.0	0.0	0.0	0.0	0.0	0.0	0.0	0.0	0.0	0.0	0.0	0.0	0.0	0.0	0.0	0.0
2L_20667	29.729487675455072	19.682683647311503	38.48144520915628	17.362631202582964	20.25431999327557	34.694899988481296	47.48193787083394	52.78212553619535	49.93647367170763	45.89357411287721	41.315578151420844	125.0943894029131	0.0	88.25385338387338	102.22088818800465	61.15515981372138	0.0	0.0	273.6703724952319	275.0080337995059	125.96917534279362	57.81823418907824	92.29955858659102	60.32717748626862	130.65951697789765	88.1951739600809	77.04910724850482	75.9711005933343	71.26882744248962	52.70556848705312	92.11495946941784	72.20769822316912	72.96234413419235	34.958238887824606	0.0	49.85311459599489	47.65300443683509	24.04305630523141	0.0	0.0	61.104450725981984	18.285848033631332	10.77893236112154	25.065295093719136	17.726590138444667	9.73473812094244	9.199995952001782	21.43766329470088	30.35714421237251
2L_20668	30.645360649926808	18.034707433762126	22.037188195824214	29.54511209074622	12.372321508383951	34.96899204105741	60.90897067320075	37.202173350967165	19.609470851502053	48.058323581498506	27.531883642000164	62.5203191037087	0.0	56.60522304479495	96.50046731770423	91.05656433776662	0.0	273.6703724952319	54.71055608265124	111.99216801438352	0.0	120.4028969900239	152.22883308818854	123.30833717431716	124.50855038525818	143.66371198299024	85.72614329679551	278.4410087917749	84.89219344449421	52.68292168947105	42.20121539500338	66.1619490133967	55.71117543894835	64.06256606452125	0.0	53.98433457663408	34.306761706792585	38.55249693507649	33.930625443218794	0.0	22.39533818640312	23.45675495900932	59.25865447957568	15.311098556010297	20.88307565938311	17.839351289829697	16.859411893134933	14.732060646982998	27.81542518311242
2L_20669	13.940191698546142	7.383386789053685	22.554993585359824	32.565432677132115	25.326065174729273	29.28326285828072	44.528672903055735	45.69157047639174	40.140464866723626	33.81643700182239	35.22349660832951	106.64892028633103	0.0	132.42347371600957	81.33829380727995	28.67572628445747	0.0	275.0080337995059	111.99216801438352	42.983863380088636	118.13418862485896	142.94910913129334	117.71989036815859	108.79801691678605	137.23673827483617	110.27952182799336	98.0628458973344	0.0	100.25411075272125	49.42740596885354	53.99101589495508	33.85827452966154	28.51010740327661	52.45426971198672	0.0	72.25365964786117	67.03364929590728	45.09526939350245	0.0	0.0	22.921558986912935	37.726724754390446	23.586518889263655	15.670861756358843	14.249175328977834	22.82315070856754	43.13888910458334	20.10429100961236	35.586251465263906
2L_20670	0.0	0.0	55.78987302224901	0.0	39.152581525462885	0.0	0.0	0.0	82.73967615690754	38.02050065395262	0.0	0.0	0.0	0.0	35.92689595211664	0.0	0.0	125.96917534279363	0.0	118.13418862485898	730.5135510263716	60.962971091359115	171.28273641299697	53.822471958492116	181.85124568103294	113.65702855064559	127.66256231528824	0.0	0.0	55.57222722372268	66.77350427350429	0.0	70.51987250007053	81.09116268509058	0.0	52.564628210384676	0.0	69.71458847478424	0.0	0.0	0.0	42.41691586604738	0.0	96.90485880962072	0.0	56.4531608124739	0.0	0.0	0.0
2L_20671	21.581445136729247	11.430557079629834	9.311576524398193	9.60305300261059	45.743172994799	30.223167871563625	36.766327926232044	19.649222087297563	0.0	34.901843324990736	58.166504527535295	33.02160934115285	0.0	68.33693525929596	38.9763257797214	14.798065596865179	0.0	57.81823418907824	120.4028969900239	142.94910913129334	60.96297109135911	35.61246314110065	164.3801154377228	184.15577602345695	136.5829969344705	104.3342337693872	106.5372310334431	294.13062340985636	62.08318042475932	64.92675334697414	72.44115549215408	81.53838866165994	76.50551075078978	94.74131560497743	0.0	61.41288231712559	36.239881660313706	29.089182780134646	35.842550842658376	0.0	11.828636181905498	28.318283345663588	34.77653640999033	24.260774209826582	22.05979675573922	32.977987664348156	17.809407285116144	0.0	7.345692706167885
2L_20672	15.158910862572347	18.73404929517154	32.70248067937442	8.431538270077684	20.65514446208037	21.228898474915937	32.28105695927938	16.562049719273258	33.94979698021406	35.658505623346336	48.51701363992001	7.731512407531111	0.0	42.000168000672005	40.012770391560764	46.774046017345896	0.0	92.29955858659102	152.22883308818854	117.71989036815857	171.2827364129969	164.3801154377228	17.570210561403368	198.76024088479224	209.6391364288861	193.2055600562828	149.66452696281286	0.0	87.21504905361981	94.46721792088731	58.71117234468938	60.00024000096001	57.87151861478733	71.30009544706111	0.0	55.461476458451955	62.480619437489295	49.0377165423833	25.175980100905328	0.0	41.54245472703283	29.836347633231725	19.541765149020613	39.76206381016	29.26815830974664	36.40040980243182	18.764120000300224	10.930952814720351	51.59649886797281
2L_20673	19.053643628271033	26.911235979246054	28.773240557444545	23.315220939272752	5.769335061056873	17.788783104925358	16.229972214287567	34.69547779142467	36.57635558069841	30.813844043852022	44.934357323144795	38.87178530335541	0.0	37.70795939606932	55.587143170245945	39.194372733258774	0.0	60.3271774862686	123.30833717431716	108.79801691678605	53.82247195849211	184.15577602345695	198.76024088479224	51.55162458996631	209.90764063811923	175.85347553459457	239.84965659172698	259.6795554286011	188.79507330120975	90.07740105406938	88.55478589420655	92.55590033580653	51.95733679161367	77.6698101032889	0.0	30.982677584962246	31.995160004886532	41.09121839571665	0.0	0.0	0.0	50.00281265821202	30.70321413526854	57.117725343705914	32.45994442857514	33.27465901793171	31.446837548781904	32.05862147927639	45.397121044289435
2L_20674	28.61199629474648	7.577135236709706	13.888117326815177	14.32285139325537	12.995324931855764	3.339076544990718	27.418293485413468	27.352831994998343	41.19379621429013	12.61957042982257	32.533021016331574	21.88950179493915	0.0	25.48095298764174	47.69868739174635	58.85641976398576	0.0	130.65951697789765	124.50855038525818	137.23673827483617	181.85124568103294	136.58299693447051	209.6391364288861	209.90764063811923	85.50877722448568	122.60449675569639	222.45880539621504	292.4617971777437	150.8978421608571	106.06018685038136	83.11170212765957	69.49350814811383	52.66484095218032	33.644205794878005	0.0	52.340948941404314	42.58594991237121	34.70896532574364	0.0	0.0	23.523046705009236	21.118209175861885	27.663378182585216	24.123124427075794	31.683361360922227	28.1064672981253	35.4167220052948	15.473887814313347	14.60803003410975
2L_20675	20.117809894743615	28.41425713766139	0.0	22.379455301961517	12.183117123614778	12.52153704371519	51.40930028515025	43.95990856339019	12.873061316965664	11.830847277958657	54.22170169388596	0.0	0.0	47.776786851828255	27.94844964360137	68.97236691092081	0.0	88.1951739600809	143.6637119829902	110.27952182799335	113.65702855064556	104.3342337693872	193.2055600562828	175.85347553459457	122.60449675569639	53.05002263467632	158.89914671158215	0.0	167.18795012140419	146.9855850372133	72.72273936170212	94.10579228390415	43.88736746015027	63.082885865396264	0.0	16.356546544188845	36.85322588570586	21.693103328589775	0.0	0.0	66.15856885783846	6.59944036745684	25.934417046173635	60.30781106768948	59.40630255172918	8.783271030664155	49.80476531994581	9.671179883945841	27.39005631395578
2L_20676	15.064568624194377	23.936730434116544	29.249059642732483	17.59603475870432	17.105496782969222	42.193558731324075	19.24809251403186	32.91794995237184	21.689041322684496	19.933078012751853	11.41935763829413	11.5250924312413	0.0	98.38426209567423	34.53167669184026	46.48294540733005	0.0	77.04910724850482	85.72614329679551	98.0628458973344	127.66256231528824	106.5372310334431	149.66452696281286	239.84965659172698	222.45880539621504	158.89914671158218	50.19741527931237	0.0	108.34032730335147	87.40486223536963	99.18782673637043	109.7675651480663	36.97158364081367	49.59944902097773	0.0	105.63959261698666	41.39451212255535	36.54939589940144	37.52894419821287	0.0	12.385173955960799	51.88865436040747	14.565109498672573	25.402244542327757	38.49618502806372	19.731201837369515	18.64734056290727	54.31461742141354	23.073923466872383
2L_20677	0.0	0.0	0.0	0.0	0.0	0.0	132.85152513550855	0.0	0.0	0.0	0.0	0.0	0.0	0.0	43.33450336492419	106.94272147837617	0.0	75.9711005933343	278.44100879177483	0.0	0.0	294.13062340985636	0.0	259.6795554286011	292.4617971777436	0.0	0.0	0.0	398.81154160601403	67.03041840387168	80.54123711340206	224.48074796985225	0.0	0.0	0.0	63.40269588262893	47.61791385919383	0.0	0.0	0.0	0.0	0.0	0.0	0.0	0.0	0.0	0.0	0.0	0.0
2L_20678	9.7540896459363	10.33245714096778	0.0	16.275967492335646	4.4302244085871925	27.31971718628769	37.38858202556382	31.970842591556504	18.724452824677332	8.604252565788114	29.575473651210526	0.0	0.0	34.746754074056916	36.58706135162361	30.097032833856353	0.0	71.26882744248962	84.89219344449421	100.25411075272122	0.0	62.08318042475932	87.21504905361981	188.79507330120975	150.8978421608571	167.18795012140419	108.34032730335147	398.81154160601403	37.41268813905548	50.305226964607755	294.66876208897486	257.96832570133165	239.38564069172875	100.93261738463401	71.11161679371942	83.26969149768868	71.4729229298538	47.33040726237769	48.59889388917509	1074.575542660649	96.23064561140141	33.59715096159846	28.292091323098514	21.93011311552345	26.587436107067607	31.939167384233297	24.147765003610093	42.20151222085458	19.920040955604208
2L_20679	13.115381916642567	6.946528402965335	12.732279213790246	15.319304643631392	14.892236796096089	21.428274056604927	16.75760460096792	10.74702576062075	37.76544386355597	26.03094095488433	13.255760622172382	30.101623079516447	0.0	23.360301503624743	35.529784618445646	53.95809614253571	0.0	52.70556848705312	52.68292168947105	49.42740596885355	55.57222722372268	64.92675334697414	94.46721792088728	90.07740105406936	106.06018685038136	146.9855850372133	87.40486223536963	67.03041840387168	50.305226964607755	46.50289755327118	187.94700910273082	261.918532010338	182.3979537095452	123.37667144545641	143.42538055534308	131.95840671020494	93.09952339050446	47.730469222332765	0.0	0.0	32.34801286156991	74.21581313103609	63.40273608167286	58.97460848231794	29.046514641677728	34.3564099612975	48.70374970168953	28.372148008038774	26.784554418848828
2L_20680	15.758951084215836	4.173344017094017	5.099543080939948	15.777515987882866	17.893953275309208	7.356403013182674	10.067654639175258	21.522038567493112	37.814617618586645	20.851868327402133	23.8914373088685	12.056327160493828	0.0	18.712574850299404	36.12337116435477	32.41701244813278	0.0	92.11495946941784	42.20121539500338	53.991015894955076	66.77350427350427	72.44115549215407	58.71117234468938	88.55478589420655	83.11170212765957	72.72273936170212	99.18782673637043	80.54123711340206	294.66876208897486	187.94700910273082	79.345703125	327.4700598802395	154.7029702970297	170.48149905123338	57.44485294117647	76.87576875768758	72.17090069284065	70.0958401305057	39.25879396984925	0.0	25.912106135986733	46.526054590570716	41.900292540224285	26.573129251700678	40.27061855670103	36.12120211360634	58.52059925093632	39.772727272727266	48.27497425334706
2L_20681	8.235488862736636	17.4476222380414	14.213206627333989	5.496793811782816	19.94927398357826	12.81463780195131	7.015023374057883	8.997782046725481	15.809268552571877	24.215561113295895	24.970908891141818	42.003535017507076	0.0	19.55805319138533	27.458553030360235	33.881689657275416	0.0	72.20769822316912	66.1619490133967	33.85827452966154	0.0	81.53838866165995	60.00024000096001	92.55590033580651	69.49350814811383	94.10579228390415	109.76756514806628	224.48074796985225	257.96832570133165	261.918532010338	327.4700598802395	127.42367988326806	314.40269775480544	154.94283126002608	120.08069422652022	120.523796419238	140.8059379875563	79.92320268257788	54.710132042903695	604.8509042521019	36.11050174639414	72.9423174854892	31.849779453548024	18.515844007717405	35.542785095226606	46.74211083057855	20.38823272759894	43.54926510615133	39.24367349936398
2L_20682	0.0	4.4074920312544075	32.313936354470954	22.216964207359815	18.89790444917144	15.538276991540963	31.897519648872105	31.821363954577272	31.94898386256825	11.01088756562489	12.615940493131882	0.0	0.0	19.762455287444915	13.872761803292562	42.79473590512578	0.0	72.96234413419235	55.71117543894835	28.510107403276606	70.51987250007052	76.50551075078977	57.87151861478733	51.95733679161366	52.66484095218032	43.88736746015027	36.97158364081367	0.0	239.38564069172878	182.3979537095452	154.7029702970297	314.40269775480544	74.88372599636202	164.39025306705244	242.67132595612503	131.9320123894308	72.40908848390612	80.75848367871045	124.38429772625504	0.0	54.73184134333832	81.89404548395285	44.25113403588043	37.41870785718027	22.68268063919794	32.69811789633388	61.803933202309	48.004800480048004	50.98347115865037
2L_20683	9.569002555880582	30.409186006908964	6.192993494879633	15.967125604435537	8.692318858594227	22.334430400554606	24.452747510710303	15.682092618439006	18.36915011453165	12.661476024229	19.342846145067476	14.641459929252466	0.0	45.44989716960766	27.916629776834462	19.68395442770871	0.0	34.9582388878246	64.06256606452125	52.45426971198672	81.09116268509058	94.74131560497743	71.3000954470611	77.66981010328891	33.644205794878005	63.082885865396264	49.59944902097773	0.0	100.93261738463401	123.37667144545641	170.48149905123338	154.94283126002608	164.39025306705244	18.00316135513396	139.52450050228822	198.3890806650002	109.55734450526094	77.38716177940944	47.67671373947536	0.0	62.93642477051806	103.58742072030925	55.51047899067146	64.54194581058229	29.343297012852364	12.533244430852838	47.37910628791809	69.00120752113162	48.85512890914314
2L_20684	0.0	0.0	0.0	0.0	33.682735577052625	0.0	94.75439660400242	40.512072597634095	71.18045669381014	32.70881306259158	37.476764406068234	0.0	0.0	0.0	30.907697252923867	76.27532340737125	0.0	0.0	0.0	0.0	0.0	0.0	0.0	0.0	0.0	0.0	0.0	0.0	71.11161679371942	143.42538055534308	57.44485294117647	120.08069422652024	242.67132595612503	139.52450050228822	540.6574394463668	180.8841617827943	169.81388398315448	0.0	0.0	0.0	0.0	36.49102320829076	0.0	83.36668000533547	75.80351728320194	145.69896650866423	0.0	0.0	75.72544980917186
2L_20685	3.1013925872995496	3.2852892631490422	16.057601829282	14.490215585427478	22.538017409491548	8.686527543241533	7.925336985328617	13.55385454680993	5.953592933799619	27.35792482479985	21.94211544561929	9.490835649097232	0.0	14.730686229017978	23.26631084721944	25.51892738844401	0.0	49.85311459599489	53.984334576634076	72.25365964786117	52.564628210384676	61.41288231712559	55.461476458451955	30.982677584962246	52.34094894140431	16.356546544188845	105.63959261698666	63.40269588262893	83.26969149768865	131.95840671020494	76.87576875768758	120.523796419238	131.9320123894308	198.3890806650002	180.8841617827943	34.04093081521221	207.36927923551755	200.65453509347492	61.80966332276389	0.0	71.39374876335827	67.14707345584623	113.94555681295478	97.6200238192858	69.74296547089182	48.745533690475604	7.677979401516861	49.20049200492005	44.3361797160711
2L_20686	13.975605580459309	9.869524881072225	9.044917058110578	15.54674400653585	12.695201954214753	21.746410754904904	5.952239232399228	15.269215353196037	22.356910185584713	18.49218807788088	4.708397190970236	21.383970575656484	0.0	16.59498554853342	34.9478258083869	33.54000364148611	0.0	47.65300443683509	34.306761706792585	67.03364929590728	0.0	36.239881660313706	62.480619437489295	31.99516000488654	42.58594991237122	36.85322588570586	41.39451212255535	47.61791385919383	71.4729229298538	93.09952339050444	72.17090069284065	140.8059379875563	72.40908848390612	109.55734450526094	169.81388398315445	207.36927923551755	132.27442676637028	256.1890373696921	232.10741931365834	0.0	114.89894637666173	130.659774554582	99.08983732376366	73.31647054510796	111.10846567145228	82.3720715965843	115.32927950915858	83.98068444257821	57.082648539754494
2L_20687	0.0	4.357161779674015	21.29662363328918	13.727039467434794	14.945683649197903	11.520631146256715	42.044365214174	13.481994795950008	15.792075220812693	29.02707064608454	20.78645986633475	25.174712504783198	0.0	9.768391438981745	17.142931592160057	33.844841707675336	0.0	24.04305630523141	38.55249693507649	45.09526939350245	69.71458847478424	29.089182780134646	49.03771654238329	41.09121839571665	34.708965325743634	21.69310332858978	36.54939589940144	0.0	47.33040726237769	47.730469222332765	70.0958401305057	79.92320268257791	80.75848367871043	77.38716177940944	0.0	200.6545350934749	256.1890373696921	53.22418826459873	0.0	0.0	189.37395675239898	68.81504539769024	79.537853257433	101.72638930504229	84.088730428348	64.64945985376292	81.4642382177254	65.25285481239804	50.40127817641455
2L_20688	0.0	26.84361980844393	0.0	16.91391998701011	0.0	23.65878355998448	0.0	0.0	0.0	0.0	25.612261101634576	77.54823500217135	0.0	60.18114524719405	21.12284837385752	0.0	0.0	0.0	33.930625443218794	0.0	0.0	35.84255084265837	25.17598010090533	0.0	0.0	0.0	37.52894419821287	0.0	48.59889388917509	0.0	39.25879396984925	54.71013204290369	124.38429772625503	47.67671373947536	0.0	61.80966332276389	232.10741931365837	0.0	0.0	11166.945840312676	0.0	49.87717745052807	49.001712609855716	0.0	103.61083769362276	33.191054347032384	62.73565078827345	36.546368204659665	51.75206620124309
2L_20689	0.0	0.0	0.0	0.0	0.0	0.0	0.0	0.0	0.0	0.0	0.0	0.0	0.0	0.0	0.0	0.0	0.0	0.0	0.0	0.0	0.0	0.0	0.0	0.0	0.0	0.0	0.0	0.0	1074.575542660649	0.0	0.0	604.8509042521018	0.0	0.0	0.0	0.0	0.0	0.0	11166.945840312676	0.0	0.0	0.0	0.0	0.0	0.0	0.0	0.0	0.0	1144.2956860052639
2L_20690	0.0	8.85883970461085	0.0	11.163748183797718	0.0	15.615581852195396	21.370809184318958	18.274102398932794	32.10793403103874	7.377112067184836	33.809883643285445	0.0	0.0	19.86077596051678	6.970890259365914	34.406116031185704	0.0	61.104450725981984	22.39533818640312	22.921558986912938	0.0	11.828636181905498	41.54245472703285	0.0	23.523046705009236	66.15856885783846	12.385173955960799	0.0	96.2306456114014	32.34801286156991	25.912106135986733	36.11050174639414	54.73184134333832	62.93642477051806	0.0	71.39374876335827	114.89894637666173	189.37395675239895	0.0	0.0	0.0	115.2220699644869	121.28533344976725	75.20974116567578	108.2787665338827	142.39677876579233	144.92663606644265	36.18272274988693	68.3161603585232
2L_20691	15.015973241535683	7.953171724883884	12.957647927748155	5.011220958930539	4.546751402956979	7.009575079558678	12.790667928679236	10.937254339013869	14.412717782170988	13.245851840731877	15.176694667668327	7.658609809147444	0.0	29.717240457051158	16.688622635821922	5.148111158016124	0.0	18.285848033631332	23.45675495900932	37.726724754390446	42.416915866047376	28.318283345663588	29.836347633231725	50.00281265821202	21.118209175861885	6.59944036745684	51.88865436040747	0.0	33.59715096159846	74.21581313103609	46.526054590570716	72.94231748548921	81.89404548395285	103.58742072030925	36.49102320829076	67.14707345584623	130.65977455458196	68.81504539769026	49.87717745052807	0.0	115.2220699644869	39.406683127166595	152.44031538207471	219.44261575597983	201.23984207788664	173.73004972612932	105.32739782467945	86.62305436498986	97.10896392401992
2L_20692	7.376203335371625	2.60452478882513	15.912762417365023	9.846523873471511	15.634307298563677	16.068593612412666	18.849241255208675	5.372639564386383	14.159739800621425	17.351140230180224	17.39535822261188	7.524182723272597	0.0	11.678252466300941	8.19784851564631	15.173248147346403	0.0	10.77893236112154	59.25865447957568	23.58651888926365	0.0	34.77653640999032	19.541765149020613	30.70321413526854	27.663378182585213	25.934417046173635	14.565109498672571	0.0	28.292091323098514	63.40273608167286	41.90029254022428	31.84977945354803	44.251134035880426	55.51047899067147	0.0	113.94555681295478	99.08983732376365	79.537853257433	49.001712609855716	0.0	121.28533344976725	152.44031538207471	21.394945705570837	187.95101333236042	239.5947999550969	154.57871824614986	115.65260635322376	131.1998581623155	110.46833048710006
2L_20693	17.15259981955465	18.169661026803883	29.602789766907634	15.26471690437647	10.387419588388111	5.337979510699446	14.610655258667041	24.98703797405096	0.0	10.087071602069061	5.778730112500318	0.0	0.0	13.57828560565943	19.06325091336801	11.761274357599195	0.0	25.065295093719136	15.311098556010295	15.670861756358844	96.90485880962072	24.260774209826582	39.76206381016	57.117725343705914	24.123124427075794	60.30781106768949	25.402244542327757	0.0	21.93011311552345	58.97460848231794	26.573129251700678	18.515844007717405	37.41870785718027	64.54194581058229	83.36668000533547	97.6200238192858	73.31647054510796	101.72638930504229	0.0	0.0	75.20974116567578	219.44261575597983	187.95101333236042	64.27363084311578	97.40436839111361	202.19448413447282	84.92785378820692	156.66872809729952	128.44135251079493
2L_20694	6.931772298211777	16.521279407877344	13.458587924954914	8.096594687939891	15.741759582402603	12.943224545531029	8.856768342367237	20.82682495053629	6.653293546637925	13.7579337417911	17.51491394922777	26.515633617580924	0.0	16.461921517789165	15.889317900472202	10.694272147837617	0.0	17.72659013844467	20.88307565938311	14.249175328977834	0.0	22.05979675573922	29.26815830974664	32.459944428575135	31.683361360922227	59.40630255172918	38.49618502806372	0.0	26.587436107067607	29.046514641677728	40.27061855670103	35.542785095226606	22.68268063919794	29.343297012852364	75.80351728320194	69.74296547089182	111.10846567145228	84.088730428348	103.61083769362276	0.0	108.2787665338827	201.23984207788666	239.5947999550969	97.40436839111361	98.0149029888641	183.8510670171186	167.31662741161176	144.95470165573258	187.57011760292468
2L_20695	9.992465680876618	17.64161275389809	25.868223818770673	2.223163855624182	24.205294787208228	0.0	0.0	3.6391293746884	0.0	14.690880371573499	16.832364462434874	20.385863626726685	0.0	23.73061011398603	24.987464621914672	20.555040918234788	0.0	9.73473812094244	17.839351289829697	22.82315070856754	56.45316081247389	32.977987664348156	36.40040980243182	33.27465901793172	28.1064672981253	8.783271030664157	19.731201837369515	0.0	31.939167384233297	34.3564099612975	36.121202113606344	46.74211083057855	32.69811789633388	12.533244430852838	145.69896650866423	48.745533690475604	82.3720715965843	64.64945985376292	33.191054347032384	0.0	142.39677876579236	173.73004972612932	154.57871824614983	202.19448413447282	183.85106701711857	47.9889154330607	140.18144426468237	148.91317401224933	129.24343613401592
2L_20696	0.0	13.338028319301726	16.298165152567123	8.404169981061203	11.437832805191404	0.0	16.088137251116517	6.878454273755602	0.0	11.107112550592898	6.363096078932934	0.0	0.0	14.951370666905888	26.238744234691918	0.0	0.0	9.199995952001782	16.859411893134933	43.13888910458333	0.0	17.809407285116144	18.764120000300224	31.446837548781904	35.4167220052948	49.804765319945815	18.647340562907267	0.0	24.147765003610093	48.70374970168953	58.52059925093633	20.38823272759894	61.803933202309	47.37910628791809	0.0	7.677979401516861	115.32927950915858	81.4642382177254	62.73565078827345	0.0	144.92663606644265	105.32739782467945	115.65260635322375	84.92785378820692	167.3166274116118	140.18144426468234	77.93005310153818	81.71603677221655	141.42980388829102
2L_20697	25.672763948104343	7.770007770007769	0.0	19.58324408677825	19.989172531545414	10.272213662044171	18.74414245548266	24.042073628850492	7.040394262078676	9.705596894208995	18.533963488091928	22.446689113355777	0.0	17.419706042460533	9.17115671214032	22.632968691059975	0.0	21.437663294700876	14.732060646982998	20.10429100961236	0.0	0.0	10.930952814720351	32.05862147927639	15.473887814313347	9.67117988394584	54.31461742141354	0.0	42.20151222085458	28.372148008038774	39.77272727272727	43.54926510615133	48.004800480048	69.00120752113162	0.0	49.20049200492005	83.9806844425782	65.25285481239804	36.54636820465966	0.0	36.18272274988693	86.62305436498986	131.1998581623155	156.66872809729952	144.95470165573258	148.9131740122493	81.71603677221655	26.446280991735538	97.36916019099337
2L_20698	25.967375627956063	22.005686269331996	20.167091071894337	6.932791096632362	14.152992909822318	9.697421067841217	53.08588234045038	5.674193484323622	0.0	18.325019882646572	15.747188339521978	0.0	0.0	0.0	8.657974925638817	10.683258479302253	0.0	30.357144212372507	27.81542518311242	35.586251465263906	0.0	7.345692706167884	51.59649886797282	45.397121044289435	14.608030034109749	27.39005631395578	23.073923466872383	0.0	19.920040955604208	26.784554418848824	48.27497425334706	39.24367349936398	50.98347115865037	48.85512890914315	75.72544980917186	44.3361797160711	57.082648539754494	50.40127817641455	51.75206620124308	1144.2956860052639	68.3161603585232	97.1089639240199	110.46833048710005	128.4413525107949	187.57011760292468	129.2434361340159	141.42980388829102	97.36916019099334	0.0
2L_20699	0.0	0.0	0.0	0.0	0.0	0.0	0.0	0.0	0.0	0.0	0.0	0.0	0.0	0.0	0.0	0.0	0.0	0.0	0.0	0.0	0.0	0.0	0.0	0.0	644.7453255963894	0.0	0.0	0.0	0.0	0.0	0.0	0.0	0.0	862.5150940141452	0.0	0.0	0.0	0.0	0.0	0.0	0.0	0.0	0.0	0.0	312.4023742580444	0.0	0.0	0.0	0.0
2L_20700	0.0	0.0	0.0	0.0	0.0	0.0	0.0	0.0	0.0	0.0	0.0	0.0	0.0	0.0	0.0	0.0	0.0	0.0	0.0	0.0	0.0	0.0	0.0	0.0	0.0	0.0	0.0	0.0	0.0	0.0	0.0	0.0	0.0	0.0	0.0	0.0	0.0	0.0	0.0	0.0	0.0	0.0	0.0	0.0	0.0	0.0	0.0	0.0	0.0
2L_20701	0.0	0.0	0.0	0.0	0.0	0.0	0.0	0.0	0.0	0.0	0.0	0.0	0.0	0.0	0.0	0.0	0.0	0.0	0.0	0.0	0.0	0.0	0.0	0.0	0.0	0.0	186.70649738610905	0.0	0.0	162.5487646293888	0.0	0.0	0.0	0.0	0.0	0.0	0.0	0.0	0.0	0.0	0.0	0.0	0.0	0.0	85.9106529209622	0.0	0.0	181.8181818181818	257.46652935118436
2L_20702	23.596290393478256	14.283102518396635	17.452981667388055	24.749044686875084	6.124133741282296	6.294248567429025	8.614036054909311	25.78040983485806	25.883802434112777	11.894113840942394	6.81395716473968	0.0	0.0	24.01613884530405	19.668534615497006	0.0	0.0	19.703734645864778	18.053995890910535	18.478208648540775	0.0	23.839129738265424	16.744719385294655	12.628133460849421	18.96309781165851	35.55580839685971	34.94506635568885	68.91228843927449	12.929384871585349	52.154683838306575	15.666778074866313	25.471662411686104	33.09154444856251	31.710113750520044	0.0	49.332044122580264	58.66297810327154	32.713663843114	0.0	0.0	55.42696499676306	79.61677790899803	114.06982898651239	37.89394545697067	82.69474612712939	83.88728374741274	83.45183493894663	92.36752552260573	96.37784521167329
2L_20703	10.781110308816817	11.420374862384481	13.954922808344486	7.195874029748822	14.690065329168863	10.065415132949036	0.0	17.668546894532028	5.173993645301005	9.51020540141626	8.172378341889814	8.248048511722125	0.0	6.40088076119274	20.219680084221704	5.544331364726076	0.0	15.754562816789793	28.870954412402092	11.080999520931455	0.0	34.30999922993112	13.38861582063111	10.097107246088045	30.324740060118792	7.107360951590342	19.95793665271075	0.0	15.506969348924384	38.22632626238968	37.580171031533936	40.73287757122653	13.229543157415689	0.0	0.0	59.166812940176435	49.37399940504331	43.5949056737026	0.0	0.0	70.90859616047678	103.44649230185688	114.6603408904053	48.47832594644841	124.89416138162329	102.37604202924848	86.74352142665067	93.28992760312912	66.05234317935248
2L_20704	17.374209636344762	9.202205584634525	0.0	8.69733870133078	7.89121798187624	16.220836962745604	0.0	0.0	0.0	22.989139930296925	0.0	39.876224200082945	0.0	20.630573478366266	7.2410798043025775	17.869843209995675	0.0	19.04185208670136	34.89506182532579	11.904995752892765	73.6176446770762	30.71777613130498	25.891576434522793	32.54382025397197	0.0	0.0	38.595658374389465	0.0	16.66008593272324	22.40120787312852	33.64556416881999	37.51013359702957	63.959884360529074	32.68791053972644	0.0	31.7832635690698	67.63302321602983	14.051002328251087	129.84820744549623	0.0	42.85206182695481	106.86432291833643	88.19042075649742	117.1872711186111	121.35527199860294	79.64709509976936	182.80336487229036	125.28384621407878	97.57560113223178
2L_20705	17.35925764870591	18.388572605440075	5.617396853358979	14.483089833971649	7.884426916487362	12.155158162918017	11.090015437301489	23.707581210319436	16.661862496313564	11.484677908379833	13.158795075452531	0.0	0.0	20.612819112205884	7.234848238205932	8.92723234371987	0.0	19.025464950654285	11.621677217212634	17.842125734649528	0.0	49.106145388564656	25.869294527092052	16.257906761988583	18.310323360310544	34.33185630058227	12.854147840695976	0.0	16.64574850937322	67.14578917565116	26.893287435456113	46.84731616410427	7.1005379367540895	32.65977980776454	0.0	31.755911362900203	47.69987240284132	49.13618585270937	43.24548733339676	0.0	57.0869119691274	68.33430852086119	54.547087143587234	78.05761432513339	106.46414819809429	147.78873940752632	171.9021618845634	137.69363166953528	115.21737974407561
2L_20706	0.0	22.288791412574447	9.078463342980713	7.021982080837994	12.742286616075539	6.548119511038819	0.0	15.325846657241271	0.0	3.0934621533466307	17.72197482345369	21.463280619516134	0.0	0.0	11.69248074102266	14.427599420587608	0.0	20.498461078034563	28.173273142700445	9.611752481994785	59.43677710019851	4.960130471271916	17.42009749680167	4.3791580105309995	44.38789098333974	9.24747728819578	31.161028770977865	0.0	26.901752111114998	45.21523355476741	38.03025034770514	60.56921433400741	11.475417360929416	52.78256486317439	0.0	42.76816064405429	80.30141940788945	85.08282529432985	139.7809632306176	0.0	46.13003595836303	82.82802486221213	57.64005346284489	39.42235215829494	121.87603056937614	96.45717393341332	112.863093594759	126.43823492224048	85.9415396999781
2L_20707	6.805484948649212	7.209015306181298	0.0	4.542334787334698	0.0	31.768542027239622	17.390820429344576	0.0	0.0	0.0	0.0	20.82604421785708	0.0	0.0	28.363338909565766	41.997748920657855	0.0	19.88986979096741	27.33681968907101	18.652766624977733	0.0	28.877196832749053	33.80580323940729	33.9931401843108	19.142236387477148	71.7833864530393	20.157246681361297	0.0	52.20609923857404	35.098248772877476	63.259109311740886	22.03910177436808	11.134716710537448	25.607735584765447	0.0	58.09774696937254	37.40030481248422	66.04539960769033	67.81546056870044	0.0	156.66158635522342	100.46111652484906	78.95822517701447	137.70690462419788	92.75104228983773	80.22291273351554	101.0882146304973	88.33271991166728	69.4916408505221
2L_20708	17.803581101320628	18.859242160213036	11.522356828955221	5.941518230211848	20.215587107145442	16.62170495476403	0.0	14.588636910710248	8.544167793784801	15.70484934338025	26.991208963240673	13.62056378237608	0.0	21.140419954442397	7.420029702378899	0.0	0.0	19.512436251244733	35.7574287548131	12.19920570971624	0.0	18.886145501383098	22.109532392233714	27.790067163034315	12.519326710609505	58.684343955982044	13.183159568304259	0.0	42.67952287707785	11.477406152119245	6.895410414827891	48.04640898736907	36.411408131104366	16.747865903187286	64.89798037485073	48.85309223789501	44.844054799434964	35.99561717365293	44.352388597887945	0.0	43.911071298406476	78.84379948269707	73.15657270924179	70.04861373793413	75.82581899467097	58.296732701319016	143.24547977869676	102.70400385140016	63.628091984405664
2L_20709	13.411873263162411	0.0	17.36014665851897	31.33123742274612	0.0	12.52153704371519	17.136433428383416	0.0	0.0	11.830847277958657	6.777712711735745	0.0	0.0	15.925595617276088	22.3587597148811	27.588946764368323	0.0	19.598927546684646	26.936945996810664	27.569880456998337	113.65702855064556	37.93972137068626	26.649042766383833	16.747950050913765	0.0	0.0	9.931196669473884	0.0	64.3030577390016	25.93863265362587	31.16688829787234	14.477814197523715	10.971841865037568	25.233154346158504	0.0	24.534819816283267	55.279838828558795	43.38620665717955	66.82347909761573	0.0	22.052856285946156	52.79552293965472	64.8360426154341	45.23085830076711	41.1274402281202	52.69962618398493	66.40635375992775	67.69825918762088	68.47514078488945
2L_20710	0.0	0.0	0.0	0.0	0.0	0.0	0.0	0.0	0.0	0.0	0.0	0.0	0.0	0.0	0.0	0.0	0.0	0.0	0.0	0.0	0.0	0.0	0.0	0.0	0.0	0.0	0.0	0.0	0.0	0.0	0.0	0.0	0.0	0.0	0.0	0.0	0.0	0.0	0.0	0.0	0.0	992.5558312655087	0.0	0.0	0.0	0.0	0.0	0.0	0.0
2L_20711	0.0	0.0	0.0	0.0	0.0	0.0	0.0	0.0	0.0	0.0	1019.367991845056	0.0	0.0	0.0	0.0	0.0	0.0	0.0	0.0	0.0	0.0	0.0	0.0	0.0	0.0	0.0	0.0	0.0	0.0	0.0	0.0	0.0	0.0	0.0	0.0	0.0	0.0	0.0	0.0	0.0	1658.374792703151	0.0	0.0	0.0	0.0	0.0	0.0	0.0	0.0
2L_20712	29.722186720721417	5.2474266619649725	25.64799663498284	6.612711350520652	8.999709309389306	23.124253086625302	12.658740607214469	5.41222187944817	9.50937338934988	8.73948639786337	10.013438033841416	0.0	0.0	47.0571626883757	4.129122619251126	20.380047118668937	818.5985592665356	14.477793236843667	13.26560798271226	20.365962773735514	83.95882659143956	14.013099445361522	9.842868448094617	37.11529991636686	6.966796249076898	13.062742967019187	22.00862444629969	0.0	19.00035340657336	31.934924288681497	38.37180746561886	10.694809701903568	48.62961738217044	37.27963078253673	72.22928464116491	48.33054224451871	31.760867888401386	48.074303643711715	98.7254543839038	0.0	81.45259296184435	53.62531504872591	67.05244171466504	66.82437218502332	64.13761907655332	97.32347468162247	49.054595311852324	35.72066440435792	50.58281519669634
2L_20713	11.86556316929192	6.284565108094519	11.518967900476119	3.959847149900013	5.389237692328419	11.077877478675084	7.580351728320194	16.20482903905364	11.388873071009623	5.233410090014653	8.994423457456376	0.0	0.0	7.044734061289186	12.363078901169546	18.306077617769102	0.0	17.339286488361005	15.88751638400127	20.326029513394854	50.27652086475615	12.587060501804146	11.788282447247434	7.408504963698325	8.343763037129744	0.0	8.786188112287483	0.0	17.066788030492663	19.12338407404574	18.382352941176467	22.415062922283774	14.560279557367501	44.64784016073222	0.0	39.79451559221474	29.88724358103519	33.586028212263706	0.0	0.0	19.510291678860597	26.27353670996935	20.07628990162618	73.36267840469522	44.471396806145144	7.770611547128758	44.06256884776382	29.946524064171122	30.29017992366875
2L_20714	0.0	11.753312083345087	4.787249830291993	6.1713789464888364	8.399068644076197	10.358851327693975	9.451116932999142	14.142828424256567	7.099774191681834	8.156213011573993	13.083197548433063	11.31800422840638	0.0	8.783313461086628	9.248507868861706	11.411929574700208	0.0	18.916163294049866	12.38026120865519	2.534231769180143	0.0	7.846719051363053	9.185955335680529	2.309214968516163	26.007328865274232	19.505496648955674	19.170450776718198	0.0	28.371631489390076	23.84286976595362	25.783828382838283	17.96586844313174	12.102420363048408	6.958317590139786	0.0	20.297232675297053	22.01913801849777	23.9284396085068	36.8546067337052	0.0	30.406578524076842	36.397353548423496	25.030944505144483	16.630536825413458	26.463127412397597	46.01957333558103	13.734207378290888	26.669333600026672	18.88276709579643
2L_20715	11.978300111517976	4.22951729365031	10.336366023124517	18.654861870075283	3.626961233950243	11.183130471346583	0.0	8.724690218967913	0.0	0.0	8.071005477791417	12.218605514989784	0.0	9.482223202051953	6.65628951131852	8.213336487254544	0.0	5.8346767676590865	16.038466658433588	21.88709432954632	135.3445533968099	22.589604489909785	31.734093682217956	4.985929706368628	5.615359130293178	31.586395107899126	0.0	0.0	7.657307904945243	10.296042098456931	12.371338083927157	21.5505072773908	0.0	37.56003972349801	58.21806157142191	29.21644418344421	14.628464431803012	12.91624204520943	0.0	0.0	52.52176698980683	15.717432007371475	15.441553142298158	17.953869328148254	16.325064688068828	52.296277237208585	0.0	28.79147772259411	0.0
2L_20716	19.258074429156284	14.571413916749433	3.5610557248244037	12.853840993947127	4.998201896867601	7.705561257670887	28.12132665170612	9.017417141208243	5.281255924908991	7.280521401820713	5.561200173731893	16.838078303799342	0.0	6.533577689138906	4.586412249206378	5.659271131152476	0.0	0.0	14.734739690563098	11.310720187486499	46.62852453359818	7.782506947833077	13.666175777632736	6.870953867041545	11.607526320065931	7.254703950041207	12.22301128550632	0.0	10.55229665460539	10.641490319436256	12.786415711947628	14.849040202588426	9.002536914902619	10.352063321500925	0.0	13.420756138821616	20.159029544317733	13.349602048362938	54.829521310864195	0.0	18.09465131154556	18.95223900397862	26.59940209863963	12.370833039526048	28.121326651706124	18.016966216746987	6.810908077941307	19.83831771065814	5.618473090042212
2L_20717	5.473441765863677	1.932662931215753	4.723165805790979	7.3065197049529935	16.573270761502016	0.0	23.3115013352828	5.980074392125439	0.0	8.047030710044238	7.376034673263792	5.58324846795662	0.0	4.33286827213879	12.166271566997528	22.51832992055533	0.0	5.332269723265865	12.214534123011108	12.501537689135764	0.0	5.161119839138217	10.875586194095863	9.113211605128186	12.829592224240743	14.43329125227084	18.91382752102407	0.0	10.49693909256061	7.05710989707911	14.132597684515193	13.786399047714333	8.955309423851213	10.297756187578434	26.602536817910956	28.925759590446845	20.05327486689639	14.755077517275243	0.0	0.0	17.999726404158658	28.728099313039323	33.515824055330036	36.917806196284594	31.082001780377063	31.065578001364976	4.516785277448052	34.20602552295751	22.355993865515284
2L_20718	6.977328740157824	0.0	2.257839897476006	5.8212903448893325	12.676173057016001	6.514144487633223	4.4574880450170635	5.717373095757424	6.697019792707147	10.770940863226285	7.0520096288139476	5.337979510699446	0.0	28.99769468327268	10.177837352052412	14.352741588934611	0.0	7.6470391811346525	14.01354783092468	16.7332930618747	0.0	14.803184263623	13.863770432598162	15.247528375650308	9.812796377115578	18.39899320709171	10.333116423997733	0.0	13.38108596879397	15.743221755873009	18.916464891041162	18.829671872254988	11.415876973377033	6.563587709550743	25.433902374509127	25.52775441279145	15.976954840338298	11.285516224904539	52.145890295476	0.0	17.20900857180717	34.33261263457312	21.924495074662186	43.13958951504043	21.395942616081904	25.13151780202487	34.54692357486383	17.609509134932864	24.936225603020276
2L_20719	4.065186897983931	0.0	0.0	5.426634546416787	5.539119756323043	5.692984193998684	15.582343335120107	4.441468660441949	7.803742128462862	12.550902876093183	8.21739614546599	0.0	0.0	24.135525804497416	13.554040552672781	25.086926199280505	0.0	5.94050524591167	16.32936992309683	8.356529666933797	0.0	11.499665647221308	10.096775574526724	10.152727479473725	5.7172096586539976	16.079652164964365	3.0101813363338823	0.0	7.7961949890736335	20.965580282710366	12.595727529222088	24.135525804497416	26.604837025419595	7.648259600286657	0.0	19.830911731124566	11.170344968178478	19.725772313300496	20.254436227894814	0.0	33.421499248350486	34.005338838197595	39.304074201375606	18.279513874608018	23.54665215084816	15.973445743795512	20.12800404170321	14.65684657945843	8.302024324101067
2L_20720	1.6121689088711852	8.538811288171901	4.173539094375405	3.2281362635054465	8.786800585318076	4.515439189677345	0.0	10.568366764600198	6.189604929896535	8.532733842415196	4.888273618182814	9.86707082188753	0.0	11.485979447754108	6.719064620200841	6.6326368180322826	0.0	7.0676439490601926	8.634519773913736	4.418702068129316	0.0	4.560529167320343	8.008344053836574	8.052722786628616	18.138615298108146	17.004951841976386	4.77510223493885	65.916101985393	15.459047129069438	10.39314351850312	19.980818414322254	12.182099414284659	5.275463607741849	27.29827183740421	0.0	17.69518973962118	26.57956444953722	26.076108860453182	0.0	0.0	21.206838781370216	23.79849339671137	29.61564504121874	14.498553044406169	28.5636441936703	21.1157922476325	11.973524143414082	34.87561032318065	16.46205430634171
2L_20721	1.7359257648705912	1.8388572605440077	6.740876224030774	5.793235933588661	6.30754153318989	4.8620632651672056	13.308018524761787	15.17285197460444	3.332372499262713	7.65645193891989	10.527036060362024	0.0	0.0	4.122563822441177	11.57575718112949	7.141785874975898	0.0	5.073457320174477	13.94601266065516	4.757900195906541	0.0	14.731843616569392	15.52157671625523	13.006325409590863	12.206882240207028	13.732742520232907	15.424977408835169	0.0	23.30404791312251	24.620122697738754	18.82530120481928	18.73892646564171	5.680430349403271	9.79793394232936	0.0	19.053546817740123	22.259940454659287	19.654474341083752	0.0	0.0	11.417382393825479	13.666861704172236	21.81883485743489	11.708642148770007	21.29282963961886	25.010402053581377	4.297554047114085	15.021123454858392	14.18060058388623
2L_20722	17.467489944402725	7.40128900849372	6.782904548254035	2.3317423466678298	4.760151061807229	8.153962466984606	8.927327979317166	7.6337261839670765	6.7062986562924705	6.163350989279467	7.061780338379329	0.0	0.0	12.444802117275668	14.559912803594203	10.779470713615334	0.0	7.657634316820325	4.677654633322162	4.787564970248875	0.0	17.294310122557363	15.618351354596966	10.906181536445406	14.739588323298129	9.212242702061332	5.173716588461629	0.0	6.6998128742264225	6.75644328213601	8.118288881191548	15.08460862700081	17.147540871163667	16.431704250356077	0.0	23.43286335530484	15.999091251616909	14.126440685053264	0.0	0.0	28.7214200329607	17.19009060037251	20.266035627352867	27.490502031548097	26.186828739330355	27.45418696941924	25.946091805056632	22.672166766382215	35.672536106849236
2L_20723	2.0003428587659924	8.475811728489237	18.12451646379291	5.340531657937345	9.085386827606419	9.33775868392882	10.22340177560042	8.741994245582287	3.8399611703126455	7.058149268563992	6.0652597690106465	24.485678326746683	0.0	19.00205934818186	5.0021183971411896	16.459252651174122	0.0	14.615622287888588	10.713517593336835	10.965251938999206	0.0	11.317203677412163	9.936572868068543	17.485364749704498	16.879488889076438	5.274840277836387	11.849678533033497	0.0	15.344989899160398	15.474693975031066	27.890717969059896	15.115274481508296	22.909867345322393	0.0	58.33352777842593	14.637195162114255	5.496554118613806	29.119183523977707	19.93306476850735	0.0	26.312967754115842	19.685756272620164	17.406201365381115	22.486847442930628	16.357442840960672	23.579999339760015	19.80863864635687	14.424290505210774	24.510895297217075
2L_20724	10.813862073514796	9.545890532309404	4.66577208263269	9.623645682387455	3.274376010349648	15.14398904786712	9.211292307465568	11.814814596021952	17.29903879620833	6.3593975361150195	1.821601129101244	5.515403418667654	0.0	12.840651791484934	6.009216335093132	0.0	0.0	15.802423354296124	9.652887009579043	9.879699834959615	0.0	2.5492021507108706	10.743431108106131	6.751854059124635	12.673692962044823	23.76317430383404	5.338284414184677	0.0	17.28230858460658	23.23785055459454	5.5843459614010005	9.727766508700707	17.692977303448714	13.563496832245315	0.0	19.78218495551646	14.857197569362476	29.15156129932007	35.919411209011464	0.0	11.85400137743496	10.642128283761707	29.6234442028488	20.260665619595464	25.79161846090359	9.442487226675404	13.385698184631613	10.397036844499318	36.80722363848239
2L_20725	0.0	0.0	13.307676133747469	6.862120443251809	23.34786971701915	0.0	13.136185461920826	11.232705144298139	19.73606954201464	18.13822049546363	0.0	0.0	0.0	12.207999902336002	17.13943660100977	0.0	0.0	7.511923300258336	34.41485455250021	21.134097964997704	87.12546938846634	29.083252263767648	20.428216269440004	0.0	0.0	0.0	38.064525460980434	105.08948369536661	19.71698243414035	19.88364093325857	47.782874617737	11.098181729396366	25.231880986263764	29.014269217601214	0.0	6.269175841605511	51.792369100672595	33.2583357861356	0.0	0.0	16.904941821642723	15.176694667668327	14.910307047953038	11.557460225000636	28.02386231876443	40.3976747098437	25.45238431573174	14.827170790473545	41.99250223872528
2L_20726	6.142343906149899	19.519660201755205	3.975283278686439	0.0	2.7898002670396815	5.73458943780379	0.0	6.7108914412646	11.791159695929572	13.545671670257171	9.31213147239698	0.0	0.0	0.0	15.359732617774588	12.635132744704615	0.0	26.92763736012214	16.448707583923362	12.626400793948083	0.0	4.343890144755795	6.102338660268161	11.50529089977511	12.957731878611968	16.197164848264958	22.74135169136529	62.78488642214046	35.33926875985082	15.83910008568953	9.515834348355662	9.945782225826278	20.099452088936054	11.556231466693784	44.78039693343841	26.218288979479322	16.877969467753232	19.869931428866636	61.207376713041455	0.0	20.199449363010363	21.156792992870162	17.81609161271855	27.61965525146315	12.556977284428093	24.135273380241575	15.206327048558363	13.287565053703908	18.81606791847876
2L_20727	6.540680086834068	0.0	8.466167501430782	4.36559024308043	2.9707211663288957	3.0532411987269206	8.35706740476286	3.573049204460595	6.277913171438509	11.539295918320247	3.3053436830254737	20.015692302765366	0.0	23.29970409375801	13.629853522690164	40.363595266157546	0.0	28.673917344565865	8.757710069001996	8.963489020174125	55.42807099227333	13.87678524842221	9.747120700545059	24.502837428574228	32.19545400189493	8.623782321936142	9.686459008358444	66.85653923810288	18.815525066042493	37.949127929040195	10.132944228274967	10.590774588071822	16.052188876475196	12.305662819916467	0.0	19.941833659581736	26.95878002534125	21.158513233592103	0.0	0.0	32.26410102535313	19.310424732791997	18.971480173854644	22.058109884680203	17.8284104634941	17.13364413763799	8.096235088759025	9.43284989977597	26.715074381445845
2L_20728	0.0	0.0	0.0	0.0	0.0	0.0	0.0	0.0	0.0	48.352158440352774	0.0	0.0	0.0	0.0	0.0	0.0	0.0	0.0	0.0	75.11793515819836	0.0	0.0	54.45673956608869	0.0	0.0	0.0	0.0	0.0	0.0	0.0	84.91847826086956	0.0	0.0	206.25360943816514	0.0	0.0	0.0	0.0	0.0	0.0	0.0	0.0	0.0	0.0	74.70491558344538	71.7936936419505	135.69994029202627	0.0	111.94196928312363
2L_20729	7.800254210284714	0.0	20.193086291115648	2.6031477783565444	7.085618002287946	10.923661086860584	19.932866106951785	8.522261211567265	22.46065454839485	3.440370128779935	0.0	0.0	0.0	9.262218023350053	9.75277685939129	24.06831550673431	0.0	0.0	36.55480374509187	10.689636557701856	0.0	16.54911280206268	19.373627378500235	29.221481295329824	21.94028950211998	51.42255352059371	5.775916392455036	0.0	7.479644148449994	5.02857740539486	6.042150038669761	25.2605946091365	6.381148555690836	29.350861667921418	0.0	9.512856149443165	17.861321130478736	18.924841882946065	38.86408065074017	0.0	12.825791126861183	3.8381896027281854	15.083280447581267	26.30595935203161	18.604008366488333	35.75803457495446	28.966112544933683	5.624692399634395	23.894805508230565
2L_20730	0.0	0.0	0.0	7.153815254867188	0.0	30.019752997472334	27.389156085322696	5.855092320168158	0.0	4.727309858142886	16.249224099549245	16.399679878248776	0.0	0.0	40.20299833961617	11.023851204465982	0.0	15.662479824768175	14.351104066313582	14.688310381624335	0.0	15.159761142803433	5.324144569691987	6.692060806741314	0.0	42.39491713206865	0.0	0.0	10.277555668380279	27.6384722005337	8.302337938363442	11.56994290811672	35.07258270991817	20.165071273444415	0.0	6.53566578173752	0.0	0.0	0.0	0.0	52.870609756742326	10.547883435340156	31.088227872565206	12.04874440034604	18.259437390215133	21.05744893217676	26.534313510874423	38.64360931310984	10.944379568594446
2L_20731	0.0	6.554454407215144	4.004549167854683	14.454656774174898	11.241354695654374	8.66521091123358	7.905888305610019	13.520593554057022	0.0	16.37447328777591	15.634478402531535	9.467545254866318	0.0	0.0	7.736405201958858	12.728152126874221	0.0	4.520979605860998	20.712252954602885	4.2397852972725465	0.0	17.503478816414763	18.44179155857728	3.863330809290538	8.702084149153723	8.158203889831615	0.0	0.0	5.933239192604811	15.955706957486019	9.585889570552148	10.0190027084704	30.371135273036504	23.282616034737668	0.0	33.95739478867181	5.667408152566628	25.020266415796797	0.0	0.0	10.174078482841418	27.401848102422022	14.956044186136944	13.911495068374998	16.865895051968042	8.104318791483982	0.0	13.385387618516454	18.954591117878604
2L_20732	3.230534495162759	10.26626587164704	8.363119978991842	8.62490730919926	2.9345624846118876	3.0160781091844404	0.0	14.118236702826998	31.007501955023	17.098264868081188	6.530224163004843	9.886033802326775	0.0	7.672035813063175	5.385582096601724	6.64538371774663	0.0	0.0	4.325556991159859	0.0	0.0	22.846468986832207	9.62848181950063	8.068198871420341	18.17347490470284	0.0	4.7842792411559	0.0	18.58650842526427	16.660988046574126	10.009609224855861	6.9745780118756135	21.142408923787958	18.233823255904415	0.0	11.819464767357475	8.876882083936838	5.225244619826877	0.0	0.0	0.0	9.537692164626925	24.987420395544614	21.789625523495754	11.007130419085485	8.462549410710372	0.0	9.31803622386582	19.79243018715062
2L_20733	0.0	6.393632964548584	3.9062927250766806	16.114279245553615	5.482767251321552	2.8175331708180202	0.0	13.188849487201047	17.37978834893749	5.324235280086722	6.100347048743603	0.0	0.0	21.500983670002903	7.54658317127046	0.0	0.0	22.05025959770624	16.16324228174875	12.40727115718896	0.0	17.07400985682589	11.99286664292079	22.61123597538089	21.221420052544236	0.0	8.938671329077632	0.0	5.787660014330246	3.891053611714873	18.70137642130461	9.773174395455866	29.625942845631066	11.355674487319687	44.00323863836378	14.721870737558362	11.056702918831363	0.0	0.0	0.0	0.0	17.819673810870892	5.835631842825427	20.35523964223631	14.395561231519697	3.9527347786112776	0.0	13.056960992329035	6.163172456042713
2L_20734	2.210812953506825	14.051416944884721	2.861646270759813	14.75611607810176	0.0	10.320249733531153	5.649538771654683	4.830900371133922	12.7319712104667	15.601573262647804	0.0	6.765497047537089	0.0	10.500699609111457	9.214043898285064	4.54776150083406	0.0	16.15343436552702	17.761142822973802	15.148728703538469	37.47044518635926	28.142923524419615	8.785655484577221	0.0	9.327749120859645	5.829843200537279	19.644699418091264	0.0	8.479771928054223	5.7009650023459475	10.275098640946954	7.159567915303267	14.468785765029814	24.956596319567552	0.0	16.177277073077615	12.149770217470763	35.758907722708265	0.0	0.0	7.270384886905528	10.878516344426881	8.550057702201917	14.911707778245013	15.065436724412484	5.7913369706790405	10.946422189273491	15.94197122474194	31.604834817330826
2L_20735	4.530875424033304	9.599066202839788	0.0	0.0	12.347310076763227	8.460193941485915	0.0	14.850786720426516	8.697701806251734	0.0	4.579371032547422	13.86531784854636	0.0	0.0	11.330045354171553	18.640510302610046	0.0	6.621021345510716	6.06666169200408	18.627628125483156	0.0	6.408506395048532	9.002731428715473	0.0	0.0	35.84332167230602	0.0	0.0	26.06787030713165	0.0	14.03863432165319	4.890977662415919	14.82628047171294	17.04881587449344	0.0	11.051323451239902	8.299977797559391	7.32848773724147	0.0	0.0	0.0	13.376763224602543	17.522624994359905	20.373528267251796	18.52520817702689	5.934429303737147	33.65065904815746	6.534346156987667	0.0
2L_20736	14.073109805439257	4.969191015702644	12.144028174145365	3.131041932479081	0.0	0.0	11.987532965715657	5.125248254212314	9.005155451495982	8.276090374906895	9.48249294739587	14.35544071202986	0.0	0.0	0.0	0.0	0.0	13.71013350242498	0.0	6.428697706562094	0.0	6.635039644361875	0.0	0.0	13.194788058716806	12.370113805047007	20.841655522170313	0.0	0.0	6.048326125744701	29.069767441860467	5.0638680355989925	7.675186123263489	8.825735845726138	0.0	11.441974884865129	12.890058542349212	15.175082514511173	0.0	0.0	15.42674225770373	4.6165387500721335	4.535507353191297	10.546854400675	19.18005274514505	12.28840895825013	11.613390238945504	0.0	19.160299858692788
2L_20737	9.009136841356082	9.543332455346746	8.745978307641536	6.013166730531508	4.091873192031404	0.0	0.0	9.84304041675433	4.323600763893783	1.9867791766469205	0.0	0.0	0.0	5.348837831260212	9.386884382308276	23.16535056588318	0.0	16.45644653316978	0.0	3.086578845267642	0.0	12.742595118694089	13.425690147602037	11.250074531743772	22.173019236677977	5.9392015812530286	3.3355336737134262	0.0	12.958257995461155	14.51976459396059	6.978561857972309	12.156449616500483	14.740196663703886	4.23745691565681	0.0	5.493578830384105	12.377680154555966	7.285937339481692	0.0	0.0	0.0	6.649547775338379	13.065664326969122	20.255236231756363	13.813235842584366	8.84995955568483	11.151759273663615	9.744610012586788	4.599670019672788
2L_20738	13.311564488206951	0.0	8.61515417105561	4.442415412338335	12.09199834178396	14.499201715379842	0.0	4.847903100112835	17.035709829050912	1.9570605264023122	0.0	6.7893087397413545	0.0	10.53765763677221	7.397178753009497	0.0	0.0	3.242057526420337	2.970609090717352	12.16163666441575	0.0	6.275994384240226	6.612432960950498	13.852242013074301	0.0	5.85036178637287	13.142560308745027	0.0	0.0	5.7210299913555245	10.311262648482181	7.184766570526506	14.519709780040918	0.0	0.0	10.822809503941938	12.192532277189093	14.353905590056764	0.0	0.0	21.887920713196007	6.550082476455183	23.59541330905723	29.92838138334964	22.677691048208235	2.9058600154243055	21.969897944331574	6.399232092148943	22.654336062576714
2L_20739	3.9305256016750327	0.0	2.5438094869848533	7.8703119503079	5.355633716070722	5.504401319294908	5.022056873789685	2.1471714237249557	7.54523936894636	3.467185172651953	7.945190895129041	6.0140681081185114	0.0	14.001614852913036	8.190660222910456	0.0	0.0	8.615584673678988	7.894225794856439	0.0	0.0	11.118733620715537	3.9049259860328607	4.908206717960699	5.527824303632334	5.182335284655313	0.0	0.0	11.306913348338865	2.5338856528353677	12.178487918939984	2.1214567958959147	3.2154423548356394	0.0	0.0	14.38050233970773	10.800321849591118	9.536173248109613	0.0	0.0	19.38863748288953	7.736210687961877	7.600421519377465	4.418499018209518	10.713721330751326	18.01837050094159	4.865313525668908	17.00559767590165	20.067539310302752
2L_20740	9.776150591823715	3.4519420626044215	6.327058297515153	7.612630223555762	7.4004071704025165	6.084779228997624	0.0	7.120700320876559	0.0	4.311856455424028	4.94039414464486	9.972277069746106	0.0	11.608447079991874	9.506987975697424	13.406712741069454	0.0	7.143001703605906	6.54493809033978	13.397447562948464	0.0	11.522887912260124	17.80621015860477	4.069291902516043	13.749011789777608	8.593132368611007	2.4130080437623143	0.0	0.0	6.302375365275172	2.524232633279483	8.794278090902935	0.0	3.065481755785331	0.0	7.948383199502431	8.954321766090729	21.083313348109225	16.236270204008736	0.0	16.074715276605662	9.620896587387804	3.150675544220125	14.65314181676979	17.765046161362136	6.402280919282176	4.033730050683818	21.148479953003378	16.637578633356018
2L_20741	1.873974116294711	7.940364685069256	4.851293306282522	5.003151359962857	10.21371691968597	3.499143759522045	4.788776639964449	8.189731509889613	10.79213167264011	8.265326229120133	7.576127772910115	5.734707828105574	0.0	8.900815982305177	15.620389544398535	19.274329214794665	0.0	2.738460333538992	2.50917668643647	12.840672676615105	0.0	2.650563960493874	13.0323821183802	11.700537382280892	2.635525299725115	9.883219873969182	19.426911656674296	0.0	17.969490679943963	4.8323675846715375	2.903195837978447	2.022912723251177	3.0660814130465446	0.0	0.0	4.570837235685624	10.29863465851015	9.093207192363161	37.34764495087851	0.0	6.162671098859722	11.065282399838447	16.30658998220951	12.639764192559223	8.939049727933636	12.27242626358128	4.639314198017992	8.107834194790716	15.308303491709214
2L_20742	0.0	6.425678037546521	0.0	6.747935199308364	3.6734980260458356	11.326618913641326	0.0	6.627476190791785	3.8815325221965438	5.350920501017389	12.261844328529142	0.0	0.0	4.801943826861113	5.056271242659559	4.1593600574989935	0.0	0.0	2.7073754864476904	5.541980781519046	0.0	20.019516168333244	10.044146030633842	0.0	14.21852161499656	0.0	5.98898147188802	0.0	3.8777786222717885	7.821111369497457	3.1325180433039295	6.548105218446973	0.0	11.412589455680349	0.0	9.863771452469937	3.704039811019889	16.35245960615428	20.148859776025272	0.0	6.649457869699883	13.929211745907299	7.819840264122925	9.09211586265086	12.400896171429988	15.890183997737239	10.01154330943578	8.748268571845156	16.51749987818344
2L_20743	0.0	0.0	0.0	3.3625075698451665	11.440689406791101	2.351697266951504	0.0	0.0	14.506306858678592	15.553841176616977	12.729370527535666	0.0	0.0	0.0	10.498118947047068	0.0	0.0	0.0	3.3727245070931766	6.903946088465784	0.0	7.125542075613403	10.01003005011021	0.0	3.5425567340460957	13.284587752672858	18.651997740870033	0.0	14.492277548370392	9.74318269506826	3.902347652347652	10.876439836701131	0.0	14.217281769463932	0.0	9.215876374547962	18.45729328408312	8.148458393156599	0.0	0.0	0.0	17.35237467247393	7.306199407613352	5.663270969393419	15.44846905671648	6.598421393665779	0.0	10.898192716374535	10.288372801246128
2L_20744	7.788207485635625	10.312510312510312	15.12142504309606	7.797382418722035	3.537337481451087	1.8177984279679194	4.9755204394379655	2.127274854547582	7.475322092940679	8.587642039599336	7.871567504595028	5.958339291672624	0.0	4.623956719765102	9.737714655747443	8.010381454364856	0.0	5.690499426682182	7.821074667799853	2.6682818666232624	0.0	5.5078514422309	9.671853359228109	9.725450531495872	13.691503053205182	5.134313644951943	2.883498029129097	0.0	3.7340462872377764	15.062433788051473	9.049227799227799	8.40719403593655	12.742587000012742	14.65276607591598	0.0	9.498164479714296	10.700241647123864	12.59707621860966	19.402029452280708	0.0	25.611965910473373	15.329047587112102	11.294989354472532	17.510221591854243	7.960832703100744	7.650602102385458	4.820229539330663	11.232011232011232	19.881585278083733
2L_20745	15.200796825769608	0.0	4.9189262574251185	5.072901397761887	10.356108602439694	14.19170438112106	9.711076064916602	4.151953182575913	21.885174326356097	16.761109934108724	3.8408741214960664	0.0	0.0	0.0	0.0	23.451644272952123	0.0	5.553275627395197	5.088315345290535	5.207874931841936	0.0	10.750064231633784	15.101793640030627	4.745462862956727	5.3445354796987825	10.021004024435216	5.62792757757676	0.0	7.288002926861975	9.799473376300758	23.549359457422756	4.1022291923654235	6.217652662025811	7.149710651209945	0.0	13.903680860471	17.403683663684255	12.29330346880144	37.86831671545368	0.0	12.497172514718546	7.4796972966504045	7.348410557167512	17.087970581349847	7.768860851933281	29.864445282861094	0.0	16.44173460300062	0.0
2L_20746	0.0	0.0	0.0	0.0	0.0	0.0	0.0	0.0	0.0	0.0	0.0	0.0	0.0	0.0	11.330045354171553	0.0	0.0	0.0	0.0	0.0	0.0	19.225519185145597	13.504097143073208	0.0	19.116438225229878	0.0	0.0	0.0	52.1357406142633	0.0	0.0	0.0	22.239420707569412	0.0	0.0	16.576985176859857	0.0	0.0	0.0	0.0	0.0	26.753526449205086	13.141968745769928	30.560292400877692	27.787812265540335	17.803287911211445	0.0	39.20607694192601	27.75919453921125
2L_20747	0.0	0.0	0.0	0.0	0.0	0.0	0.0	0.0	0.0	0.0	0.0	0.0	0.0	0.0	0.0	0.0	0.0	0.0	0.0	0.0	0.0	0.0	0.0	0.0	0.0	0.0	0.0	0.0	0.0	144.48779078167897	0.0	0.0	0.0	0.0	0.0	0.0	0.0	0.0	0.0	0.0	0.0	0.0	0.0	0.0	0.0	0.0	0.0	0.0	0.0
2L_20748	14.35078072552381	9.121025057280038	3.715091146046177	3.8313831273932974	0.0	2.6796231806698416	0.0	6.271646981534704	5.509699550573808	12.659073922915354	5.801752941633785	8.783209314417814	0.0	6.8161911805302315	2.392400015024272	11.808132024362537	0.0	16.776771218106834	7.6860494743318615	27.533267069937253	0.0	4.059571780130345	2.8514627433580877	14.336321500611444	20.182693743768592	22.705530461739666	4.250574783975163	0.0	16.513113063083395	3.700597942615568	13.339499146272056	18.589612310536996	18.78389318726978	21.599695012306427	0.0	10.500958737532736	13.144387149521346	13.92704641698877	0.0	0.0	18.87734539218157	8.473726504827907	19.424981691954752	19.35891032565559	11.735092032459265	22.555559983128443	0.0	24.835722046877425	17.584509688185616
2L_20749	17.20275362019662	2.603255527232135	3.1810015319703377	13.122300496744684	8.92953613738627	0.0	0.0	5.370021318984636	4.717613114209639	8.671342254410245	2.483840136074698	0.0	0.0	11.672561310128282	14.339243559836023	5.055284592301408	0.0	3.591226490035783	0.0	6.735721281241959	0.0	10.427876634048268	7.324590701871579	18.41295093316835	0.0	6.4804446103438265	3.639502873023568	0.0	0.0	9.505775709320982	7.614522417153996	13.264274216054865	16.083479692998537	18.494475700108374	0.0	17.982635966710543	6.752832813365206	11.924863818055197	0.0	0.0	32.32699400980801	24.18508360783403	19.008461616688667	5.525277037390655	13.397372775198782	9.656461717923165	6.084012917576226	10.63264221158958	15.056522184279785
2L_20750	2.534102686909079	5.368723961688786	16.400540561816918	8.456959993505055	6.9058070931846585	9.463513423993792	19.427032067554265	8.305992773786286	14.593782075916852	4.470752338203473	2.5612261101634575	7.754823500217135	0.0	0.0	0.0	5.212785921307784	0.0	3.7031139485193103	6.786125088643759	6.945577924175127	0.0	10.752765252797511	2.517598010090533	12.657747174157944	3.563918885206173	6.682347909761574	7.505788839642576	0.0	4.859889388917509	13.069247407388048	0.0	8.206519806435551	4.146143257541835	19.070685495790148	0.0	3.090483166138194	2.321074193136584	4.098797412839073	25.251887578596502	0.0	8.33354167187513	12.469294362632018	14.700513782956714	28.48710673549152	8.634236474468562	3.319105434703239	25.09426031530938	18.273184102329832	25.876033100621544
2L_20751	0.0	7.4244341096321635	13.608231710082974	9.35613642088954	0.0	0.0	8.955245266257352	15.315196312100726	26.909081613226352	0.0	0.0	0.0	0.0	8.3224794330727	5.842177660038423	21.626359937600743	0.0	10.24210807165174	23.46141231132919	14.407609523045691	59.39547287705731	9.913367085043802	10.444795080083724	0.0	0.0	9.24105096624429	15.569687064859682	0.0	13.44152867817351	4.518381226668208	21.716469770674077	3.7829451968512275	0.0	6.59323560399972	0.0	4.273843989308552	0.0	0.0	0.0	0.0	46.097978949357916	0.0	10.164705499681675	39.39495650008904	9.552261617341177	4.590006820750135	43.37871614616545	10.10802956598648	14.313636100135335
2L_20752	0.0	0.0	0.0	0.0	0.0	0.0	0.0	0.0	0.0	0.0	0.0	0.0	0.0	0.0	0.0	0.0	0.0	0.0	0.0	0.0	0.0	0.0	0.0	0.0	0.0	0.0	0.0	0.0	0.0	0.0	0.0	0.0	0.0	0.0	0.0	0.0	0.0	0.0	0.0	0.0	0.0	0.0	0.0	0.0	0.0	0.0	0.0	0.0	0.0
2L_20753	0.0	0.0	0.0	0.0	0.0	0.0	0.0	0.0	0.0	0.0	0.0	0.0	0.0	0.0	0.0	0.0	0.0	0.0	0.0	0.0	0.0	0.0	0.0	0.0	0.0	0.0	0.0	0.0	0.0	0.0	0.0	0.0	0.0	0.0	0.0	0.0	0.0	0.0	0.0	0.0	0.0	0.0	0.0	0.0	190.91256204658265	0.0	0.0	0.0	0.0
2L_20754	0.0	4.273504273504273	0.0	5.385392123864019	7.329363261566652	7.532956685499059	30.927835051546392	8.81542699724518	0.0	7.117437722419929	16.309887869520896	0.0	0.0	19.161676646706585	6.7255149222362345	8.298755186721992	0.0	5.895357406042741	5.401755570560433	5.528680027643401	0.0	0.0	4.008016032064129	0.0	5.673758865248227	10.638297872340427	11.949215832710978	0.0	7.7369439071566735	5.201560468140442	37.5	8.709853021230266	6.600660066006601	7.590132827324479	0.0	19.68019680196802	3.695150115473441	13.05057096247961	40.201005025125625	0.0	26.533996683250415	0.0	15.602145294978062	18.140589569160998	10.996563573883162	10.568031704095112	9.987515605493135	11.636363636363637	8.2389289392379
2L_20755	0.0	4.577446736829771	0.0	5.768414871319643	0.0	16.13743934339987	0.0	0.0	8.295237455319779	3.8118239730183854	8.734944231748553	0.0	0.0	10.26225184592255	10.80577590333585	0.0	0.0	6.314650177852123	0.0	0.0	0.0	0.0	12.87922889480761	10.792166613785051	0.0	0.0	6.399537185470747	0.0	8.287214981958734	16.71452592590116	6.69451585261354	4.664659929964796	0.0	8.129962325754583	0.0	10.539951157866335	11.873875692395375	13.978760671036428	0.0	0.0	0.0	4.252595678087013	8.35590472096083	0.0	14.723333833926683	0.0	10.697853047871824	0.0	17.64980492553106
2L_20756	6.097780346975897	6.459347450883121	3.9464420457092704	4.069975909812589	5.539119756323043	11.385968387997368	0.0	19.98660897198877	5.852806596347146	5.378958375468507	6.163047109099493	0.0	0.0	7.240657741349224	10.165530414504584	6.271731549820126	0.0	4.455378934433752	24.494054884645248	4.178264833466899	0.0	12.937123853123971	24.232261378864134	15.229091219210584	12.863721731971495	8.039826082482183	4.515272004500823	0.0	17.541438725415674	3.9310463030081935	0.0	3.291208064249647	14.96522082679852	28.680973501074963	44.45550892666619	14.873183798343424	11.170344968178478	29.588658469950744	60.76330868368444	0.0	10.026449774505144	9.001413221875834	5.8956111302063405	6.854817702978007	12.465874668096086	3.993361435948878	22.644004546916115	17.588215895350114	12.4530364861516
2L_20757	3.2938369346499456	6.978289146806456	0.0	4.396956338883099	5.984130683839527	0.0	0.0	7.197442029102857	0.0	14.5277549853444	0.0	20.159501979663094	0.0	0.0	8.23666915688631	0.0	0.0	4.813322506566576	4.410316435793952	22.56972578234569	0.0	9.31765854694842	6.544768177766375	0.0	4.632396199582158	17.37148574843309	19.512109459031645	67.33689321042107	12.63380781704225	4.246865176469989	0.0	7.111245118574679	21.556695186174398	0.0	0.0	12.051067604079046	21.118591450289095	10.655266951730574	0.0	0.0	21.66394242590661	6.483055723484707	15.92315612240576	7.405531339468076	4.4891262140280705	25.885120111271505	0.0	9.500623478415772	6.726754522565234
2L_20758	2.9032034236897335	12.301393993967398	0.0	1.93774903708406	2.6372205172591583	8.131429928215736	0.0	6.34385938201294	5.573138808496362	0.0	17.605664798705632	0.0	0.0	6.894673519972146	12.09973179734498	0.0	0.0	12.727455539815935	3.8872737266554642	7.957225140534543	0.0	12.318942344886036	11.537179136626738	7.2506957042528235	4.083015878848753	15.311309545682823	12.89854904221824	0.0	5.567748925702845	11.229621045208207	4.497697179044329	12.535770036312993	4.750043225393352	5.462099040964651	0.0	10.621867876709855	5.3182932001632715	23.47900648114495	28.929911503400714	0.0	0.0	8.571293879667605	14.034744976052515	6.527270282513313	13.848579630322059	0.0	0.0	12.560841576385618	17.78697957521135
2L_20759	0.0	3.525993625003526	17.234099389051178	6.665089262207944	0.0	6.215310796616385	0.0	3.636727309094546	6.38979677251365	5.872473368333274	0.0	0.0	0.0	7.904982114977964	11.09820944263405	6.847157744820125	0.0	0.0	0.0	13.684851553572773	0.0	4.708031430817832	19.84166352506994	24.93952165997456	0.0	0.0	19.71817794176729	0.0	6.383617085112768	4.291716557871652	20.627062706270625	3.5931736886263477	16.33826749011535	0.0	0.0	20.297232675297053	15.244018628190764	0.0	0.0	0.0	21.892736537335328	9.827285458074345	3.2182642935185766	0.0	6.8048041917593824	17.438996211378072	24.721573280923597	9.6009600960096	0.0
2L_20760	11.24133826783118	2.381578395845003	2.910127125993372	6.002443294543044	8.169152097154091	2.0990182471854264	11.49050195108723	7.369115300862555	0.0	5.949708305634136	18.17865344351415	0.0	0.0	5.339299110205803	5.6220867049455805	9.24961567846856	371.5262297518205	3.2854198651597977	9.03102246527045	9.243223407785445	38.10525433352005	0.0	11.168123138832279	5.615005991211393	3.1619253595899615	5.928610049231177	3.3295853301134026	0.0	4.311716399440856	8.696322672994498	3.4830584039233172	9.707816564010551	3.6784775222952524	8.459800297954168	0.0	5.48378198895676	8.23707114461311	10.909416208046931	0.0	0.0	7.393556810981502	4.4251263096991025	15.216091320893671	10.10955727215838	1.532066926811631	8.834177193570367	5.5659360262445015	9.727232197138573	13.774401926947
2L_20761	13.715859511194198	4.843046547488977	0.0	3.0515594536854143	8.306168700778164	8.536895609133113	11.683225691880626	9.990284448373956	8.776556763697354	4.0329996160584365	4.620888448980309	0.0	0.0	0.0	11.432765620301847	28.214262874168153	0.0	0.0	0.0	25.062012817966455	0.0	6.466607087660032	9.084351840580526	0.0	32.14958559184172	24.112189193881292	40.625167155635694	0.0	17.53613759555003	0.0	0.0	14.805960484865594	7.480349122854261	17.203383561478873	0.0	5.575758386776977	8.375226916304264	0.0	0.0	0.0	0.0	8.998692939850487	13.261116241198486	10.279119202833748	3.115526851168167	17.964695779853432	0.0	0.0	0.0
2L_20762	5.286021328038855	16.798365854969628	6.842154238577708	3.5281656995964488	0.0	0.0	13.507964295748774	0.0	0.0	0.0	0.0	0.0	0.0	0.0	4.406128748844493	21.747262019711716	0.0	0.0	7.077771974004759	7.24407760435456	0.0	7.476590794223288	15.754780000252078	0.0	14.868340841845459	0.0	7.828364670277109	0.0	20.27501023888017	13.630923658648959	8.189203354297694	5.706140606151904	0.0	9.945142593454504	0.0	19.339816039669834	19.366614860971914	25.649707080345145	0.0	0.0	17.383383571311857	0.0	0.0	23.769116311793763	10.80637143659902	6.923500854360006	0.0	7.623403849818944	10.795242320804377
2L_20763	6.683716828295649	14.160053921485334	0.0	2.230530203721015	0.0	0.0	17.07965266818334	14.604749829763385	0.0	0.0	3.3776275409047583	0.0	0.0	23.809240366186113	11.142337511988458	27.49753209649434	0.0	14.650490571676793	13.423845851293319	4.579754827405069	0.0	0.0	6.640185606468072	8.346228255988837	14.099798372883267	8.812373983052042	14.847435179809862	0.0	6.408999260401486	0.0	0.0	0.0	5.4677435934448315	18.862159113629417	0.0	0.0	3.0609262056605706	0.0	0.0	0.0	0.0	0.0	0.0	7.513497999155483	4.5545740448488905	13.131252117414402	24.819869794963054	28.9174046629315	0.0
2L_20764	0.0	0.0	22.16439777114816	5.714550216324298	3.8886689630553115	11.990062636087211	0.0	9.354230684682914	8.217777682816791	3.7762296914367193	0.0	0.0	0.0	20.332848733771844	3.5682910241066605	8.805979612396001	0.0	12.511369707221437	0.0	0.0	0.0	30.274480550462716	8.50597629894764	5.345695432210167	6.020542089609748	33.86554925405484	0.0	0.0	16.419660244390222	5.519482669928313	13.264006791171477	9.242203969896293	7.004095995338074	32.21618347760814	0.0	5.220765280657901	11.762999094249071	6.924114474999793	0.0	0.0	0.0	4.212885531687219	12.416817668965987	19.249352259296476	20.42018914929492	11.213955543394643	10.597957985455363	12.347584503781448	0.0
2L_20765	0.0	0.0	0.0	0.0	11.960449186629653	12.292683886258256	0.0	0.0	25.27556686777593	0.0	0.0	0.0	0.0	0.0	0.0	27.084710139432087	0.0	0.0	17.629750556659374	0.0	0.0	0.0	26.161984543499532	0.0	0.0	0.0	19.49937309515499	0.0	25.25112241239123	50.92911685516098	20.39817232375979	0.0	21.54262423631397	0.0	0.0	16.057601829282	12.059889410814103	0.0	131.20432449453534	0.0	0.0	25.91529585549631	0.0	0.0	8.972391949969943	0.0	32.596330305134245	18.988844054118207	0.0
2L_20766	13.18740676503417	0.0	0.0	8.801961499516244	2.3958431163593916	4.924788628072083	6.739852478108959	0.0	0.0	9.3062731726202	7.997133827236319	0.0	0.0	0.0	13.190732718821064	5.425441413913435	0.0	3.8541824045781516	7.062964919665836	0.0	0.0	0.0	7.860910104728285	6.587059852660644	11.127926644707557	0.0	0.0	0.0	0.0	13.602407081957223	8.172071129707113	5.694203073503051	8.63057016998771	0.0	0.0	3.216559362246342	4.831524732575105	17.06403107018777	52.56407560816635	0.0	34.6940333201496	25.955957930583388	7.650110467595152	0.0	14.378351953299111	6.909016542949209	13.058990069943949	26.626093571700267	16.158987197773076
2L_20767	3.0975825226959874	16.406266406266404	8.018937522853971	0.0	5.627582356854002	0.0	0.0	3.384300904962062	5.94627893756645	8.197294674163002	3.1307370756912043	9.479176145842812	0.0	7.356294781444483	2.581969795084549	0.0	0.0	4.526533634860827	4.147539596560528	4.244993878718827	0.0	4.381245465410943	3.0774078870271255	7.736153831871716	8.712774670221478	0.0	4.587383228159927	0.0	5.940528184241916	23.962962844627345	0.0	6.687540710404074	0.0	5.827804689284765	0.0	15.110716217727287	2.837185285222237	5.010200768765206	0.0	0.0	20.37315470151291	3.0483901451643387	5.989767081917253	6.964292678578393	6.332480559284684	8.114274957075486	0.0	13.401831583649765	6.325958952117551
2L_20768	0.0	5.750140303423403	0.0	5.43466643285524	0.0	7.601880401136025	0.0	8.896084833064968	5.21019489255015	0.0	5.486372399596641	8.305758216056025	0.0	12.891332512585162	0.0	0.0	0.0	0.0	7.268239465232012	3.7195102446470663	0.0	7.677790761775043	2.6964585791604736	13.557005853915127	11.451343242562354	14.314179053202938	8.039031103815242	0.0	5.205156019346523	3.4994351911601465	12.614370290635092	2.9298482983148095	0.0	0.0	0.0	9.930131594103885	12.429864489617335	4.389992923331407	27.04588605027289	0.0	0.0	8.01309874541584	2.6241498410552437	6.102189709755447	14.796237316850323	14.219633616920227	13.438530147326604	3.9142773265485857	11.085749380029464
2L_20769	6.1875636158884255	0.0	4.004549167854683	2.0649509677392714	11.241354695654374	0.0	15.811776611220038	3.3801483885142556	11.87796577958059	0.0	3.126895680506307	18.935090509732635	0.0	0.0	7.736405201958858	12.728152126874221	0.0	9.041959211721997	4.1424505909205775	0.0	0.0	8.751739408207381	0.0	11.589992427871612	0.0	16.31640777966323	4.581754537082431	0.0	0.0	7.977853478743009	4.792944785276074	10.0190027084704	0.0	5.820654008684417	0.0	3.7730438654079794	2.833704076283314	15.012159849478078	30.828991583685298	0.0	0.0	9.133949367474006	11.964835348909554	0.0	10.541184407480024	20.260796978709955	30.636550937095503	4.461795872838818	0.0
2L_20770	4.514650265845181	4.782345874557155	0.0	12.053250053410965	8.202062736757666	4.214948906389357	5.768396570342135	4.932535249130024	0.0	7.964903449440386	11.407430526466607	0.0	0.0	5.3608092677670625	1.8815787047437986	9.286879125696052	0.0	9.895966997609795	0.0	3.093487034267793	0.0	15.963893504227876	6.727869346571389	2.8188134373964084	15.873318221934385	5.952494333225395	13.371996231771462	0.0	4.329086787800287	8.73135709737093	0.0	9.74692594139466	0.0	0.0	0.0	16.517622651607002	8.270255406162581	14.60448854350896	0.0	0.0	0.0	0.0	0.0	10.150285121509063	4.614717256273709	11.826355980410824	0.0	9.766419793277448	13.829894145990208
2L_20771	4.147092390583114	4.392993702204228	10.73588017039989	0.0	11.3014441738795	0.0	10.59753119913185	4.530955487893286	0.0	3.658222513579322	0.0	38.072612085769975	0.0	9.848723605420737	0.0	0.0	0.0	12.120389403870767	5.55279149934255	5.683264831047903	0.0	5.865680606652151	0.0	10.357284899907198	11.664800298618887	0.0	18.424983294681812	0.0	15.90654586175303	0.0	25.699013157894736	4.476692547918517	6.785217995483758	0.0	0.0	5.05761636563734	7.596936915035857	13.415471795312097	0.0	0.0	0.0	0.0	20.04798686135133	18.64781000119346	2.8260083197684933	16.29527914899534	0.0	17.942583732057415	0.0
2L_20772	6.1648708397910355	6.530416065868389	0.0	0.0	11.200127233445372	5.755620939409427	0.0	6.7355035125650815	11.834403557895085	0.0	6.230855695874427	18.865646412508678	0.0	0.0	0.0	0.0	0.0	9.008797992119103	0.0	16.896943849765893	0.0	0.0	6.124718875403619	15.396648457563758	0.0	0.0	0.0	126.03029768356313	0.0	15.897189694805752	28.652200488997558	6.654838799839752	0.0	0.0	0.0	7.518412592438883	11.293246074185333	0.0	0.0	0.0	20.273530473143655	24.267868735098013	0.0	13.8604749153125	8.402019845570875	0.0	0.0	26.672593909757722	0.0
2L_20773	0.0	3.730363367234876	9.11650159721108	2.3504679311557344	0.0	6.57555576597334	0.0	0.0	6.760155104998729	0.0	0.0	0.0	0.0	16.726323888535777	0.0	0.0	0.0	0.0	4.715219597207081	9.65202518792493	0.0	0.0	13.994469385698773	17.5900257517977	14.857957922263164	0.0	5.215265290114778	0.0	0.0	4.540468285737118	0.0	15.20574898957798	5.7617493592934705	13.250930215301114	102.69470916858364	0.0	12.902060459055312	11.391909010544351	0.0	0.0	11.580829557982899	10.396883707390106	3.4047977686317346	15.83501184458886	7.199216725220296	0.0	8.718152588593867	5.078720162519045	35.95901247921569
2L_20774	2.817242651926853	5.9685813875758	3.646600638884432	3.760748689849175	2.559135217027462	0.0	0.0	9.234036659125536	5.408124083998983	4.970277739120061	0.0	0.0	0.0	6.690529555414311	2.348294316423266	11.59044020491898	0.0	8.233739393914442	7.5443513555313295	3.860810075169972	0.0	0.0	11.195575508559015	7.03601030071908	3.9621221126035104	0.0	0.0	0.0	10.805787579827754	0.0	0.0	12.164599191662383	4.609399487434777	0.0	41.077883667433454	6.871577095659224	2.5804120918110622	13.670290812653219	28.07332753151231	0.0	0.0	11.090009287882777	10.89535285962155	0.0	5.759373380176236	3.689955203943824	13.949044141750186	8.125952260030472	0.0
2L_20775	7.132764281398964	0.0	0.0	0.0	0.0	0.0	36.45430817013955	15.585974181833768	13.692421655386394	0.0	0.0	0.0	0.0	0.0	5.945469344268242	0.0	0.0	0.0	19.100974436210862	0.0	0.0	0.0	21.258925205432078	0.0	30.09419482981733	0.0	10.56330961166105	0.0	0.0	0.0	11.05021216407355	30.798631616797266	0.0	0.0	0.0	8.698814003698736	13.066301681306369	0.0	0.0	0.0	0.0	7.019489612910246	0.0	16.03658908164869	4.860574422685273	0.0	0.0	10.286742960010287	14.566706045328676
2L_20776	8.32155832829879	4.4074920312544075	0.0	0.0	7.5591617796685755	3.8845692478852407	0.0	0.0	0.0	3.6702958552082965	4.205313497710627	0.0	0.0	9.881227643722458	6.936380901646281	0.0	0.0	18.240586033548087	0.0	5.702021480655322	0.0	0.0	8.267359802112477	15.587201037484101	5.851648994686703	0.0	18.485791820406835	0.0	7.979521356390959	0.0	0.0	13.474401332348803	13.615222908429457	23.48432186672178	60.66783148903126	0.0	19.055023285238452	13.459747279785075	0.0	0.0	0.0	8.189404548395286	8.045660733796442	0.0	2.8353350798997425	10.899372632111296	0.0	12.001200120012001	0.0
2L_20777	0.0	0.0	0.0	0.0	0.0	0.0	0.0	0.0	8.996786347916524	4.134199420550609	14.210520332412491	0.0	0.0	0.0	11.719647285495295	0.0	0.0	0.0	6.275273664684517	0.0	0.0	0.0	9.312304907212194	11.70488702443044	0.0	0.0	0.0	0.0	8.988085394001711	0.0	7.260687732342007	0.0	7.668053050658225	8.817533488992192	0.0	11.431341079210048	0.0	0.0	0.0	0.0	0.0	4.612248286549762	4.5312921976585905	10.53705249138069	9.581113708657494	0.0	11.602597125340536	6.759040216289287	0.0
2L_20778	0.0	0.0	0.0	0.0	0.0	0.0	0.0	0.0	0.0	0.0	0.0	0.0	0.0	0.0	0.0	0.0	0.0	0.0	0.0	28.557231547744838	0.0	0.0	0.0	52.043216687137004	0.0	0.0	0.0	0.0	0.0	26.867564401551874	32.28305785123967	22.494455116813707	0.0	0.0	0.0	0.0	0.0	0.0	0.0	0.0	0.0	0.0	0.0	0.0	14.200107920820198	0.0	0.0	30.05259203606311	0.0
2L_20779	0.0	0.0	5.013375686331131	2.585153669289564	3.518319538002425	7.23210127256054	0.0	4.231675785927986	7.435132189215191	10.249766305328238	0.0	0.0	0.0	0.0	0.0	7.967314887405905	0.0	5.659905343743032	5.186017252842197	5.307872530379608	0.0	0.0	7.6958833180954835	0.0	0.0	20.426839232604504	5.735990703106268	0.0	14.85588307825782	0.0	6.000384024577573	4.180997034000704	6.337039233877305	36.43496940919968	0.0	0.0	0.0	6.264675001190287	38.59543493195625	0.0	12.737133584509607	3.811658338193198	11.23426360525494	0.0	5.278688351518414	0.0	9.588628653507232	5.585812037424941	7.90987801386127
2L_20780	0.0	0.0	3.33371559938873	1.719034768853428	0.0	4.80908879309184	0.0	0.0	0.0	6.815728156045642	0.0	0.0	0.0	0.0	6.4404190394243805	0.0	0.0	0.0	0.0	7.059090944386364	0.0	3.642833308319211	0.0	3.2161538402163314	3.622164750541514	0.0	7.628457503007519	0.0	4.939315568920247	0.0	7.980081716036772	5.5604271075269835	12.641713609563203	0.0	0.0	3.140991573347807	2.359007989960062	8.331569817721915	0.0	0.0	8.46973847141548	2.5346165251928205	4.980255775976143	0.0	0.0	3.3733502630538537	0.0	3.714365307828025	5.259786095019088
2L_20781	9.7540896459363	10.33245714096778	0.0	0.0	0.0	4.553286197714614	12.462860675187938	5.328473765259417	0.0	4.302126282894057	19.71698243414035	0.0	0.0	11.58225135801897	0.0	0.0	0.0	7.126882744248962	6.530168726499555	6.683607383514748	0.0	6.898131158306591	9.690561005957756	0.0	0.0	0.0	0.0	0.0	0.0	31.44076685287985	0.0	0.0	0.0	0.0	0.0	17.84350532093329	0.0	0.0	0.0	0.0	0.0	0.0	9.430697107699505	0.0	0.0	0.0	0.0	0.0	9.960020477802104
2L_20782	0.0	0.0	18.865361686714255	3.891179280248569	0.0	5.442887778539783	0.0	3.184764088600137	11.191378162263792	0.0	2.946150265448139	8.920288303717976	0.0	6.922571042885329	4.859476099881672	5.996210395030341	0.0	0.0	3.9030025798847054	7.9894220052650295	0.0	16.491717035119112	2.8959653410867983	7.280033779356737	0.0	15.373262821301195	4.316913234360903	0.0	0.0	7.516705878815669	4.515895953757226	3.1466232013115127	4.769263053472978	5.48420001974312	0.0	7.109897688572262	2.6699061527987293	18.859206593178627	0.0	0.0	0.0	2.8686584718656323	0.0	6.553681202731576	1.9863734779413227	3.817930528936096	0.0	0.0	0.0
2L_20783	2.9455983334982867	3.1202572090422556	3.8127424904223908	1.9660456059667124	0.0	2.7500572011897844	0.0	0.0	5.654522260723235	0.0	0.0	9.014076381677627	0.0	6.995355084224075	12.27642180606789	0.0	0.0	0.0	11.832116465888795	8.073422937563377	49.92411534467609	4.166277814070686	5.852827149626354	7.35657619058829	0.0	0.0	0.0	0.0	11.298107341058225	0.0	0.0	3.1797068564654887	0.0	5.54186100125911	42.9494227597581	7.184651285765193	8.093932787982128	4.764373160951959	29.35236932325177	0.0	0.0	2.8988196006586118	0.0	13.245173458791614	4.0145164916337475	0.0	0.0	0.0	0.0
2L_20784	0.0	6.344275940475465	0.0	0.0	0.0	0.0	0.0	6.543517664225935	0.0	0.0	12.106508216687127	18.32790827248468	0.0	0.0	4.99221713348889	0.0	0.0	8.752015151488632	0.0	0.0	0.0	0.0	5.9501425654158675	0.0	8.423038695439768	0.0	0.0	0.0	11.485961857417864	0.0	0.0	6.465152183217241	0.0	22.536023834098806	0.0	0.0	5.485674161926131	9.687181533907074	0.0	0.0	0.0	5.894037002764303	0.0	0.0	4.081266172017207	7.844441585581289	0.0	0.0	0.0
2L_20785	0.0	6.284565108094519	7.6793119336507445	0.0	16.16771307698526	5.538938739337542	0.0	6.481931615621455	0.0	0.0	5.996282304970917	18.155410312273055	0.0	0.0	0.0	0.0	0.0	0.0	7.943758192000635	0.0	0.0	0.0	5.894141223623717	0.0	0.0	0.0	0.0	0.0	0.0	0.0	9.191176470588234	0.0	0.0	0.0	0.0	0.0	0.0	19.192016121293538	0.0	0.0	0.0	0.0	11.472165658072102	0.0	0.0	7.770611547128758	0.0	8.55614973262032	12.116071969467496
2L_20786	0.0	0.0	0.0	0.0	8.253787456719202	16.966118661033917	11.60954769202192	0.0	0.0	0.0	0.0	13.90279168056946	0.0	0.0	7.573778065581345	0.0	0.0	6.63891599779588	0.0	0.0	0.0	0.0	4.513531567639784	0.0	12.778736182991503	0.0	0.0	0.0	0.0	0.0	7.038288288288288	0.0	0.0	8.547446877617656	0.0	11.081191893000012	8.322410169985227	0.0	0.0	0.0	0.0	8.941944425815393	0.0	10.214295928581643	3.0958793845391788	0.0	0.0	0.0	18.556146259544818
2L_20787	3.4995588806030997	0.0	4.529781501459495	2.3357877011901538	0.0	9.801730593553597	0.0	0.0	0.0	0.0	0.0	0.0	0.0	0.0	0.0	0.0	0.0	5.11394639663666	0.0	0.0	0.0	0.0	3.476766162442859	0.0	4.92172004272053	9.228225080100994	0.0	0.0	0.0	0.0	0.0	3.777694752441996	5.72576341603626	6.584084687130879	0.0	0.0	6.410739270425817	22.64151797793131	0.0	0.0	0.0	3.4439827594223065	0.0	0.0	2.38475094853469	0.0	0.0	5.047000189262508	0.0
2L_20788	0.0	2.4084221559424446	0.0	0.0	0.0	2.122677154389951	5.810008087531258	7.452175662684722	0.0	2.0055899803933523	9.191776301578503	0.0	0.0	0.0	1.8951518604137265	9.353871941751567	0.0	0.0	0.0	0.0	0.0	9.64743140354691	2.25880073944101	0.0	3.197564734698054	11.990867755117701	3.3671144704438056	0.0	0.0	5.862895027209696	7.04463480613165	0.0	7.439878343109333	8.555154223765191	0.0	2.772795987653294	4.164957298775294	3.677460257686995	0.0	0.0	0.0	2.2375018739078194	4.396456631813024	0.0	4.648006470025006	0.0	0.0	3.278957291581277	0.0
2L_20789	4.539031815435703	0.0	8.812891733037533	1.514793014138169	0.0	0.0	5.799549027067655	2.479586801655372	4.356679617622944	0.0	2.2938073623876147	0.0	0.0	5.389760532939521	7.566960983614123	9.33703328839108	0.0	3.316470187917834	0.0	6.220387069805805	0.0	3.210021430103067	6.7642034744556625	5.668073104539673	3.191808542556383	0.0	0.0	0.0	4.352466194395068	8.778511141101106	7.031953195319532	4.899782302672293	3.7132426113898513	4.269876703040323	0.0	5.535608911444649	10.393649064675522	3.670840167214111	0.0	0.0	7.463432910455224	4.466947935488338	8.777084436868845	5.102551071433674	7.732732036090207	11.890224689575959	5.618539382028089	0.0	4.634861014422761
2L_20790	0.0	0.0	0.0	3.773396947774677	5.135484348070804	0.0	0.0	0.0	0.0	4.986993919857013	0.0	0.0	0.0	0.0	9.424768669053018	0.0	0.0	0.0	0.0	0.0	0.0	15.992528290782547	5.6166143947087	14.119348024985598	0.0	29.8158572655281	0.0	0.0	0.0	14.578364540752359	0.0	6.102755760391163	9.249803904157233	0.0	82.43207596940123	0.0	0.0	0.0	56.33548910471641	0.0	0.0	5.563653762699039	0.0	0.0	0.0	0.0	0.0	0.0	0.0
2L_20791	0.0	0.0	0.0	0.0	0.0	0.0	0.0	0.0	0.0	0.0	0.0	0.0	0.0	0.0	0.0	0.0	0.0	0.0	0.0	0.0	0.0	0.0	0.0	0.0	0.0	0.0	0.0	0.0	0.0	0.0	0.0	0.0	0.0	0.0	0.0	0.0	0.0	0.0	0.0	0.0	0.0	0.0	0.0	0.0	0.0	0.0	0.0	0.0	0.0
2L_20792	0.0	0.0	0.0	3.2055905499190587	0.0	4.4839027889875345	0.0	0.0	9.219563914626839	0.0	4.854133294500267	0.0	0.0	22.811519817507843	0.0	9.879470460383324	0.0	7.0182826262413585	0.0	0.0	0.0	0.0	4.771447657219201	0.0	6.754474839581222	0.0	0.0	0.0	0.0	6.192333890643384	0.0	0.0	0.0	9.035872413481522	0.0	0.0	0.0	7.768197001475957	0.0	0.0	0.0	4.726456339359565	0.0	0.0	3.272786777941417	6.290495061961376	0.0	6.926406926406926	9.808248737187975
2L_20793	0.0	0.0	0.0	0.0	0.0	0.0	0.0	0.0	0.0	0.0	0.0	0.0	0.0	0.0	0.0	0.0	0.0	0.0	0.0	0.0	0.0	0.0	0.0	0.0	0.0	0.0	0.0	0.0	0.0	0.0	0.0	0.0	0.0	0.0	0.0	0.0	0.0	0.0	0.0	0.0	0.0	0.0	0.0	0.0	0.0	0.0	0.0	0.0	0.0
2L_20794	0.0	0.0	0.0	0.0	0.0	0.0	0.0	0.0	0.0	0.0	0.0	0.0	0.0	0.0	0.0	0.0	0.0	307.0498648980594	0.0	0.0	0.0	0.0	0.0	0.0	0.0	0.0	0.0	0.0	0.0	0.0	0.0	0.0	0.0	0.0	0.0	0.0	0.0	0.0	0.0	0.0	0.0	0.0	0.0	0.0	0.0	0.0	0.0	0.0	0.0
2L_20795	0.0	0.0	0.0	0.0	3.8952823456455414	0.0	0.0	9.37013924026911	0.0	0.0	8.668095168750476	0.0	0.0	0.0	0.0	0.0	0.0	0.0	0.0	11.753146317269133	0.0	0.0	8.520442245034285	10.709573501944858	0.0	0.0	0.0	0.0	16.447584836642587	5.528869545217306	0.0	4.628961001929351	0.0	8.067743226322786	0.0	0.0	3.9276680649164977	6.935890179889247	0.0	0.0	14.101826468564209	4.220050302999612	0.0	9.641044626467366	0.0	22.4660537927192	0.0	6.184291898577612	0.0
2L_20796	7.456181883118384	0.0	3.2170601989172662	0.0	2.2576895211824333	2.3204031189930565	0.0	5.4308939115606085	0.0	0.0	0.0	7.605765778921685	0.0	0.0	8.28673598106978	20.450357779009344	0.0	0.0	6.655687001676235	13.624149895621983	0.0	7.03072214656384	2.4692065254214692	3.1036122322048185	0.0	0.0	0.0	0.0	9.532952078803195	3.2045098990515295	0.0	5.365853265913176	4.066449030314565	4.676030573758304	0.0	3.0310800890167604	0.0	0.0	0.0	0.0	0.0	0.0	0.0	0.0	0.0	0.0	0.0	3.5843899816300016	0.0
2L_20797	0.0	0.0	0.0	0.0	0.0	0.0	0.0	0.0	10.988129523675575	0.0	5.785289397531532	0.0	0.0	13.59369796162499	14.31366683222808	0.0	0.0	0.0	0.0	7.844324670322644	0.0	0.0	0.0	7.147819772013141	24.150505953099717	15.094066220687322	0.0	0.0	10.977502705954416	7.380193626759991	0.0	0.0	0.0	0.0	0.0	6.9807735534790085	0.0	9.258350569295976	0.0	0.0	0.0	0.0	5.534245635278824	0.0	3.900597181428477	0.0	28.341417722738747	8.255082034877722	0.0
2L_20798	4.423565216621989	0.0	0.0	2.9525176117675542	0.0	0.0	0.0	0.0	0.0	0.0	0.0	0.0	0.0	0.0	3.687234058243549	0.0	0.0	12.928415364128819	0.0	0.0	0.0	6.2567259804289606	0.0	0.0	6.221226825930074	0.0	0.0	0.0	8.483491126268282	0.0	6.853070175438597	4.775138717779752	0.0	0.0	0.0	0.0	0.0	14.309836581666238	0.0	0.0	0.0	0.0	0.0	0.0	3.0144088744197264	5.793877030753899	10.951223251637208	0.0	0.0
2L_20799	6.245033246995749	3.3076658463655373	0.0	4.168260157789489	2.8364408906991687	5.8304618308816245	0.0	0.0	0.0	11.01770545266243	6.311876110495703	0.0	0.0	0.0	5.205506905755599	0.0	0.0	0.0	0.0	4.279164108083127	0.0	4.416512456773384	3.1021795913809043	0.0	0.0	0.0	0.0	0.0	0.0	0.0	0.0	6.741372307453767	10.217740040257896	0.0	0.0	3.80808761647988	2.86002330918997	15.151591674705426	0.0	0.0	10.268574567821368	6.145856540343708	6.037981925301106	0.0	8.511272116008639	0.0	7.730275236449795	4.503236701379116	0.0
2L_20800	2.517655689939624	0.0	0.0	1.680414417081883	2.286995525950653	4.701046358898564	0.0	2.750694894297672	0.0	6.662603958830437	0.0	7.704492643750424	0.0	5.9790553690422445	6.295726649622035	0.0	0.0	18.395398795690035	3.371040670594379	6.900499285625812	0.0	10.682976961091885	2.501258132840819	0.0	0.0	0.0	7.457074284018335	0.0	14.485042262524974	3.246106133387695	0.0	8.153257321421243	0.0	0.0	0.0	6.140850225277091	4.612019614919423	0.0	0.0	0.0	0.0	2.4776730685609305	0.0	0.0	5.146918797062138	0.0	6.232847981461017	7.261834520945855	0.0
2L_20801	0.0	3.4732642014826673	0.0	6.565416275842026	0.0	3.0611820080864183	0.0	3.582341920206916	6.294240643925995	2.8923267727649256	0.0	0.0	0.0	0.0	2.7330603552650494	0.0	0.0	4.791415317004829	4.390243474122588	0.0	0.0	9.275250478139162	3.2574902731340445	0.0	0.0	0.0	0.0	0.0	6.288153370575969	4.227536141206471	10.1592977893368	14.157758487045298	10.729291394679128	0.0	0.0	3.998739597278938	3.0032104319517567	0.0	0.0	0.0	10.782670953856638	6.4535489679161815	6.340273608167287	7.3718260602897425	4.468694560258112	0.0	8.117291616948256	0.0	0.0
2L_20802	0.0	0.0	0.0	0.0	0.0	0.0	0.0	0.0	0.0	0.0	0.0	0.0	0.0	0.0	0.0	0.0	0.0	0.0	0.0	0.0	0.0	0.0	0.0	0.0	0.0	0.0	0.0	0.0	0.0	0.0	0.0	0.0	0.0	0.0	0.0	0.0	0.0	0.0	0.0	0.0	0.0	0.0	0.0	0.0	0.0	0.0	0.0	0.0	0.0
2L_20803	0.0	0.0	0.0	0.0	0.0	0.0	0.0	0.0	0.0	0.0	0.0	0.0	0.0	0.0	0.0	0.0	0.0	0.0	0.0	0.0	0.0	0.0	0.0	0.0	0.0	0.0	0.0	0.0	0.0	0.0	0.0	0.0	0.0	0.0	0.0	0.0	0.0	0.0	0.0	0.0	0.0	0.0	0.0	0.0	0.0	0.0	0.0	0.0	0.0
2L_20804	0.0	0.0	5.761178414477611	0.0	0.0	0.0	0.0	0.0	0.0	3.9262123358450625	4.498534827206779	0.0	0.0	0.0	7.420029702378899	9.155731671140767	0.0	0.0	11.919142918271033	0.0	0.0	12.590763667588732	0.0	0.0	12.519326710609505	0.0	6.591579784152129	0.0	0.0	0.0	0.0	0.0	0.0	0.0	0.0	0.0	0.0	0.0	0.0	0.0	0.0	0.0	0.0	0.0	6.0660655195736775	0.0	11.018883059899752	0.0	0.0
2L_20805	0.0	0.0	0.0	0.0	7.584192116687347	0.0	0.0	0.0	0.0	0.0	0.0	0.0	0.0	19.82789388111195	6.959349050327228	0.0	0.0	0.0	0.0	0.0	0.0	0.0	8.294735165695629	0.0	0.0	0.0	0.0	0.0	0.0	0.0	0.0	9.012679036869068	27.320612855987584	0.0	0.0	0.0	0.0	0.0	0.0	0.0	0.0	0.0	0.0	0.0	0.0	0.0	0.0	0.0	0.0
2L_20806	3.24926826478677	0.0	4.20580872654841	0.0	11.80631968680195	3.0335682528588346	0.0	0.0	0.0	5.732472392412958	9.852139096440618	9.943362606592848	0.0	7.71652571146367	2.7084064603077618	6.683920092398511	0.0	4.748193787083394	4.350640762371482	0.0	0.0	0.0	0.0	4.057493053571892	4.569715580902244	0.0	4.812023128507965	0.0	12.462860675187938	0.0	0.0	0.0	5.316253274812017	0.0	0.0	11.888005477992923	0.0	10.5110913035435	0.0	0.0	10.685404592159479	0.0	6.283080418402891	0.0	0.0	4.255811736507375	0.0	4.686035613870665	6.635735292556298
2L_20807	0.0	13.644649659975332	0.0	0.0	0.0	6.012896460328112	0.0	7.036579659359179	12.363399885514918	0.0	13.018748299426003	39.41787679548429	0.0	0.0	10.736773502931408	0.0	0.0	0.0	17.24698458033344	0.0	0.0	18.21881894684295	0.0	8.042438338625258	0.0	0.0	0.0	0.0	0.0	0.0	0.0	0.0	0.0	0.0	0.0	7.854484675114951	17.697079097095024	0.0	0.0	0.0	0.0	6.338159842053057	6.226909839949737	0.0	4.388794529806498	16.871059553153117	0.0	9.288285150354117	0.0
2L_20808	0.0	0.0	0.0	0.0	0.0	0.0	0.0	0.0	0.0	0.0	0.0	0.0	0.0	0.0	0.0	0.0	0.0	0.0	0.0	0.0	0.0	0.0	0.0	0.0	0.0	0.0	0.0	0.0	0.0	0.0	0.0	0.0	0.0	0.0	0.0	0.0	0.0	0.0	0.0	0.0	0.0	0.0	0.0	0.0	0.0	0.0	0.0	0.0	0.0
2L_20809	0.0	0.0	0.0	0.0	0.0	0.0	0.0	0.0	0.0	0.0	0.0	0.0	0.0	0.0	0.0	0.0	0.0	0.0	0.0	0.0	0.0	0.0	0.0	0.0	0.0	0.0	0.0	0.0	0.0	0.0	0.0	0.0	0.0	0.0	0.0	0.0	0.0	0.0	0.0	0.0	0.0	0.0	0.0	0.0	0.0	0.0	0.0	0.0	0.0
2L_20810	16.060077538054355	0.0	0.0	0.0	0.0	14.993942447251312	0.0	0.0	0.0	42.500623342475684	0.0	0.0	0.0	0.0	13.386773332476581	0.0	0.0	0.0	21.503804022931657	0.0	0.0	0.0	15.955477834650193	20.054870124661075	0.0	0.0	23.784267182943825	0.0	0.0	0.0	0.0	0.0	0.0	0.0	0.0	0.0	29.419984995807653	0.0	0.0	0.0	0.0	0.0	0.0	0.0	0.0	0.0	0.0	0.0	0.0
2L_20811	0.0	5.417728541460792	0.0	3.4136613361207013	0.0	0.0	0.0	0.0	0.0	4.511560422426426	0.0	0.0	0.0	0.0	12.789391966727116	0.0	0.0	0.0	0.0	0.0	0.0	0.0	0.0	0.0	14.385798339878873	0.0	0.0	0.0	0.0	0.0	0.0	11.04190291738117	0.0	0.0	0.0	0.0	0.0	8.272420741936871	0.0	0.0	0.0	5.033244580453897	4.94489899054832	0.0	3.485219185434572	6.69880305786962	0.0	7.375991148810622	0.0
2L_20812	0.0	0.0	0.0	0.0	3.2350649989259583	3.32492791556279	18.20140951715301	3.8909900235015797	6.836541038388545	6.283048836881999	0.0	0.0	0.0	0.0	8.90560768304586	7.325878519352041	0.0	15.61270499481658	9.536997829379295	4.880543809713453	0.0	10.074389290521209	3.5381497458193225	8.894391552462679	0.0	9.391152782786394	0.0	72.80563806861204	0.0	9.183546024259254	5.517302259887006	3.844391340585393	11.653707743655723	0.0	0.0	0.0	6.523923226471472	0.0	0.0	0.0	11.711686389146546	0.0	6.886540119605429	16.01393853209834	2.426854602287068	0.0	0.0	5.136106831022086	7.2730658008809135
2L_20813	11.44804619057677	0.0	0.0	3.820510871072658	5.199605038001313	0.0	0.0	0.0	0.0	0.0	5.785289397531532	0.0	0.0	0.0	0.0	0.0	0.0	0.0	0.0	0.0	0.0	0.0	5.686742383745925	7.147819772013141	0.0	0.0	0.0	0.0	0.0	7.380193626759991	8.867763904653803	0.0	0.0	10.769200946828146	0.0	0.0	0.0	18.51670113859195	0.0	0.0	0.0	0.0	0.0	0.0	3.900597181428477	14.994369614209862	0.0	0.0	0.0
2L_20814	0.0	0.0	4.0144004573205	2.0700307979182115	2.8172521761864435	2.8955091810805116	15.850673970657233	3.3884636367024825	0.0	2.735792482479985	6.269175841605511	9.490835649097232	0.0	0.0	5.170291299382098	0.0	0.0	9.064202653817253	0.0	0.0	0.0	0.0	12.324772546322658	0.0	8.723491490234052	0.0	4.593025765955942	0.0	0.0	11.996218791836812	4.804735547355474	3.3478832338677225	10.148616337648527	0.0	0.0	0.0	8.522025174062364	0.0	0.0	0.0	0.0	6.104279405076929	11.994269138205766	0.0	2.113423196087631	0.0	7.677979401516861	0.0	6.333739959438729
2L_20815	0.0	0.0	0.0	6.94710026298248	0.0	0.0	0.0	0.0	19.980479071946707	4.590710605276011	5.259896758746419	0.0	0.0	0.0	0.0	0.0	0.0	15.209900428386844	0.0	14.263880360277088	0.0	0.0	15.510897956904522	0.0	0.0	0.0	7.707182554638143	0.0	0.0	0.0	16.12487100103199	16.853430768634418	0.0	0.0	0.0	0.0	9.533411030633232	0.0	0.0	0.0	0.0	5.121547116953089	0.0	0.0	0.0	6.816325918533999	0.0	0.0	10.628133306550437
2L_20816	0.0	0.0	0.0	0.0	0.0	0.0	0.0	0.0	0.0	0.0	0.0	0.0	0.0	0.0	0.0	0.0	0.0	0.0	0.0	0.0	0.0	0.0	0.0	0.0	0.0	0.0	0.0	0.0	0.0	0.0	0.0	0.0	0.0	0.0	0.0	0.0	0.0	0.0	0.0	0.0	0.0	0.0	0.0	0.0	0.0	0.0	0.0	0.0	0.0
2L_20817	0.0	2.911106453340786	0.0	1.8342616225694888	0.0	0.0	14.045338352200906	0.0	0.0	2.4241954095435725	5.555138920136546	0.0	0.0	0.0	2.2907067173829136	0.0	0.0	8.031822079077305	7.35934001438751	0.0	0.0	3.8870123257160847	5.46051230526448	3.4317325444924127	7.729916710147449	0.0	24.419378404722707	0.0	10.54079551383743	0.0	0.0	0.0	0.0	10.340780418698198	0.0	6.703064305847419	5.034264462497876	4.445017357792782	0.0	0.0	0.0	0.0	5.314082184938031	6.178674921376362	0.0	0.0	0.0	3.9633391132028737	5.612349413649795
2L_20818	2.648563207431233	2.8056094232564823	0.0	1.7677889062053633	2.4059096840751875	2.472740508632832	0.0	0.0	0.0	2.336343790185113	5.3538234865811765	8.105093889407614	0.0	0.0	0.0	5.448237386240803	0.0	11.611129344884601	3.546320621428855	0.0	0.0	0.0	0.0	3.3073682873653243	0.0	0.0	11.767216221813595	0.0	0.0	3.4148900132224544	4.103203781512605	0.0	0.0	0.0	0.0	0.0	2.425912628330778	0.0	0.0	0.0	0.0	0.0	0.0	5.954762857523962	7.219382598400185	3.4690230121110526	0.0	0.0	0.0
2L_20819	0.0	2.6897685507957414	0.0	1.6947986291112849	2.3065720234034024	0.0	0.0	0.0	0.0	2.23987843731745	2.5663846723188724	0.0	0.0	6.030235601304943	0.0	0.0	0.0	0.0	3.3998965071503227	0.0	0.0	7.182948255477357	2.522668700946707	0.0	3.5710969695671118	13.39161363587667	0.0	0.0	4.869677685773334	3.273892540370369	3.9337865055387713	2.7410161824113377	4.154493999248867	0.0	0.0	6.193415408474326	4.651498131260626	0.0	0.0	0.0	0.0	2.4988817504166887	4.910040689507194	0.0	1.7303253357696315	0.0	0.0	3.661997619701547	5.185629997002706
2L_20820	0.0	7.51671717900611	0.0	1.5787383102321817	2.1486172788363778	0.0	0.0	10.337039161872866	4.5405919842205344	2.08649088954618	0.0	0.0	0.0	0.0	1.9715979485917665	0.0	0.0	0.0	3.1670705737338367	0.0	0.0	0.0	7.049746773095911	0.0	6.653094354184131	0.0	0.0	0.0	0.0	0.0	10.993198874296436	2.5533105714206927	3.86999300305265	4.450124781498873	0.0	2.884644231057695	4.332962142909757	0.0	0.0	0.0	7.778493399170501	4.65551515602959	4.573799629156326	0.0	0.0	0.0	0.0	0.0	0.0
2L_20821	8.499209573509663	0.0	7.334174318655207	1.890938245738771	7.720537143504197	5.289997672401024	7.239661763002433	0.0	5.438506803572012	0.0	2.863393235519821	0.0	0.0	0.0	2.3614869811222734	0.0	0.0	0.0	0.0	3.882500019412501	0.0	0.0	0.0	3.5377692242379646	0.0	14.941429595983745	0.0	0.0	5.433247125812271	0.0	4.389044943820225	0.0	4.635294990173175	5.330149457390786	0.0	0.0	2.5949087889560687	0.0	28.231042854723054	0.0	0.0	0.0	2.739140676786879	0.0	5.791729410401945	3.7106852893592395	7.013704779138438	0.0	11.571529409041995
2L_20822	0.0	2.707491303537933	3.308370574558101	0.0	6.965309739197908	2.386263521762246	6.531473866266767	2.792519956045736	0.0	2.2546368862202004	0.0	0.0	0.0	0.0	8.521939840643986	5.257700954588185	0.0	0.0	3.42229825808441	3.5027116242038776	0.0	0.0	7.617871322980478	0.0	14.378507007724853	0.0	7.570461120572085	0.0	4.901763752633473	6.590928114724331	0.0	0.0	0.0	0.0	0.0	3.117111759054742	2.3410733118812983	0.0	25.469465930768898	0.0	8.405346136356568	10.061387037663545	7.413589059321811	0.0	1.7417263643378043	3.347703910319029	12.65524025024472	11.058379025941116	0.0
2L_20823	0.0	0.0	0.0	0.0	0.0	0.0	0.0	0.0	0.0	0.0	0.0	0.0	0.0	0.0	67.79752945802655	0.0	0.0	0.0	0.0	0.0	0.0	0.0	0.0	0.0	0.0	0.0	0.0	0.0	0.0	0.0	0.0	0.0	0.0	0.0	0.0	0.0	0.0	0.0	0.0	0.0	0.0	0.0	0.0	0.0	0.0	0.0	0.0	0.0	0.0
2L_20824	0.0	0.0	0.0	2.010675076114105	2.736470751779664	2.8124838282179874	0.0	6.5826067781102	11.565761183223632	0.0	3.0447072635754364	0.0	0.0	0.0	0.0	6.196800467982371	0.0	4.402148600689024	8.06713794886564	4.1283453014063625	0.0	0.0	0.0	7.523571349036531	0.0	15.887541625359058	8.922652204831971	0.0	0.0	3.8840803973569606	0.0	0.0	9.857616586031362	0.0	43.92437978775739	0.0	0.0	14.61757500277734	0.0	0.0	19.813318909237168	2.9646231519280426	0.0	0.0	4.105646495625433	0.0	0.0	4.344520473552731	0.0
2L_20825	2.0449571561026225	6.4986378854992	0.0	0.0	3.7152084659198357	1.9092043505421377	5.225708815143686	0.0	0.0	1.803892366793372	0.0	6.2579475934436735	0.0	0.0	1.7045607568522492	0.0	0.0	2.9883198530224764	0.0	2.802453379786801	0.0	0.0	6.094914890608468	5.1072418646744335	5.751985873122695	0.0	6.056982883572069	0.0	3.9218085498563835	7.909915553741548	3.1680859691808596	6.622455156044912	3.345833366791667	7.694781860629033	0.0	4.987884428722633	3.7460970351515015	3.3076264604824637	0.0	0.0	13.449917215759537	0.0	1.9771575039256464	4.597675782938209	0.0	2.678434637088177	5.062609289078028	0.0	0.0
2L_20826	0.0	10.009769535066225	4.077086285823318	0.0	0.0	0.0	0.0	0.0	0.0	5.557025079965591	0.0	0.0	0.0	7.480354718420747	2.625513320673108	0.0	0.0	13.80861353695208	8.434971221986933	0.0	0.0	0.0	3.129306708357377	0.0	8.859710907633083	16.61195795181203	4.664746967797852	0.0	0.0	0.0	0.0	0.0	5.153544711123205	0.0	0.0	0.0	5.770065764324548	5.094695097782482	0.0	0.0	0.0	3.099799597955992	3.0453906337792898	7.081741711883587	0.0	4.1255589100933445	0.0	0.0	0.0
2L_20827	0.0	0.0	0.0	0.0	0.0	0.0	0.0	0.0	0.0	0.0	0.0	0.0	0.0	0.0	0.0	0.0	0.0	0.0	0.0	0.0	0.0	0.0	0.0	0.0	0.0	0.0	0.0	0.0	0.0	0.0	0.0	0.0	0.0	0.0	0.0	0.0	0.0	0.0	0.0	0.0	0.0	75.19362358072036	0.0	0.0	0.0	0.0	0.0	0.0	0.0
2L_20828	0.0	0.0	0.0	4.437534709841809	0.0	0.0	0.0	0.0	6.381372518363994	5.864731148994667	3.3598153983027554	0.0	0.0	0.0	5.541788828474154	13.676261019647315	0.0	0.0	0.0	4.555603186917765	56.3415197561539	4.701824401904426	0.0	0.0	0.0	8.765901345039902	0.0	67.95832795329903	6.375200978210837	4.286058394973996	5.149967040210942	0.0	0.0	0.0	0.0	8.108189190000008	0.0	5.376800825016318	33.12541613804023	0.0	0.0	0.0	6.428042722057539	0.0	2.265277598443301	0.0	0.0	4.794151135614549	13.57766799478889
2L_20829	0.0	8.412409987213136	0.0	5.300582799078758	0.0	0.0	0.0	0.0	0.0	0.0	0.0	0.0	0.0	0.0	0.0	0.0	0.0	0.0	0.0	0.0	0.0	5.61627371471576	3.944897669354457	0.0	0.0	0.0	0.0	0.0	0.0	5.119646130059491	6.151574803149606	0.0	0.0	7.47060317650047	0.0	4.842568110720478	3.6369587750722845	0.0	0.0	0.0	0.0	3.9077001230925537	7.678221109733297	0.0	2.7058473360932975	0.0	0.0	0.0	8.109182026808956
2L_20830	0.0	2.652373556047836	0.0	1.6712363840193702	2.274504487824805	4.675370336084321	12.797018806498837	0.0	0.0	0.0	7.592115132907568	7.6624124952493045	0.0	0.0	0.0	5.150667320458038	0.0	0.0	3.352628829791728	10.294215543030164	0.0	10.624629023369934	0.0	3.1267275169531166	0.0	6.602717150161634	11.124518215656943	0.0	0.0	3.228376655995806	3.8790963257199604	8.108726124531653	8.193470786999256	0.0	36.50914188912903	0.0	4.586829835493348	12.149861248584543	0.0	0.0	0.0	0.0	0.0	0.0	1.706269174199845	0.0	0.0	0.0	0.0
2L_20831	6.241168746224093	0.0	0.0	2.0828403944399825	0.0	0.0	0.0	10.22829555682841	0.0	0.0	3.1539851232829705	9.549566067717883	0.0	0.0	5.202285676234711	0.0	0.0	0.0	4.178338157921127	0.0	0.0	4.413779466391718	3.1002599257921784	11.690400778113077	4.388736746015027	0.0	0.0	0.0	0.0	4.023484273004674	0.0	10.105800999261602	0.0	0.0	0.0	11.41719337985459	5.716506985571536	0.0	0.0	0.0	10.262220251875934	0.0	3.017122775173666	0.0	2.126501309924807	12.261794211125206	0.0	0.0	12.745867789662592
2L_20832	0.0	3.585154591866001	4.380815532619552	0.0	3.074397341261179	0.0	0.0	18.488731118383345	0.0	0.0	0.0	0.0	0.0	0.0	2.8211052526158698	0.0	0.0	0.0	9.063348272752402	4.638154385606879	0.0	4.787025246771151	10.087288671302339	0.0	4.759864819839116	8.924746537198343	10.024509926770955	0.0	0.0	8.72745044990007	0.0	3.6534618377643735	0.0	6.367561096748723	0.0	8.25511610820806	3.099958150564967	0.0	0.0	0.0	0.0	0.0	3.27226201656419	0.0	0.0	4.432899204737883	0.0	4.881025015253203	0.0
2L_20833	0.0	0.0	0.0	0.0	0.0	0.0	0.0	0.0	0.0	5.190663449839504	0.0	18.00711641240618	0.0	0.0	14.714516311777059	0.0	0.0	0.0	0.0	0.0	0.0	0.0	17.537993139137082	0.0	0.0	0.0	0.0	0.0	0.0	0.0	0.0	6.351993160173765	0.0	0.0	0.0	0.0	5.389658861542357	0.0	0.0	0.0	0.0	5.790874161409035	0.0	0.0	0.0	0.0	0.0	8.486262861992149	12.01710755431432
2L_20834	6.540680086834068	3.464254437017083	0.0	0.0	0.0	0.0	0.0	7.14609840892119	0.0	2.884823979580062	0.0	0.0	0.0	0.0	2.7259707045380326	0.0	0.0	4.778986224094311	4.378855034500998	0.0	55.42807099227333	0.0	3.2490402335150192	0.0	0.0	17.247564643872284	0.0	0.0	0.0	0.0	5.0664721141374836	0.0	0.0	6.1528314099582335	0.0	0.0	0.0	0.0	0.0	0.0	0.0	0.0	3.1619133623091074	0.0	6.685653923810288	4.2834110344094976	0.0	4.716424949887985	0.0
2L_20835	0.0	0.0	3.1427131168045896	6.482176364785771	0.0	0.0	6.204428472866793	2.6526922837160507	0.0	0.0	2.453943167657814	0.0	0.0	5.766031730472612	6.071420548479989	0.0	0.0	7.096000729468875	3.2509361883488395	0.0	41.150739273031036	10.302360545530597	0.0	12.127547846208138	3.414635812017469	6.4024421475327555	3.59569566463378	0.0	4.656321561842003	0.0	0.0	0.0	3.9724723555648773	4.567966313989214	0.0	8.883093164104487	2.2238505750321624	0.0	0.0	0.0	0.0	2.389397764240512	4.694916133539377	5.458771536218403	0.0	0.0	12.021564282009066	14.006215258020745	0.0
2L_20836	0.0	0.0	0.0	1.7349845759871194	0.0	4.853709204574136	0.0	0.0	0.0	0.0	0.0	0.0	0.0	0.0	4.333450336492419	0.0	0.0	3.7985550296667148	0.0	0.0	0.0	0.0	0.0	6.4919888857150285	0.0	0.0	3.849618502806372	53.14061005420342	0.0	0.0	8.054123711340207	2.806009349623153	4.253002619849614	4.890549502142061	0.0	0.0	0.0	4.2044365214174	0.0	0.0	0.0	5.116267171471694	5.026464334722313	17.53278631040045	1.7713536684734474	0.0	0.0	0.0	15.925764702135114
2L_20837	0.0	0.0	0.0	0.0	0.0	0.0	23.71039179051395	5.06866777670491	0.0	8.18472599174325	4.688905206279006	0.0	0.0	0.0	0.0	0.0	0.0	0.0	0.0	12.715455445362005	0.0	0.0	4.609034075510727	0.0	6.524561712566958	0.0	13.741048565674998	0.0	0.0	17.944665828451388	0.0	0.0	0.0	0.0	0.0	0.0	4.249252662687949	15.007556304599367	0.0	0.0	0.0	4.565574200853306	0.0	0.0	6.322771144137053	6.076375174847696	0.0	0.0	0.0
2L_20838	3.9061691300922288	4.1377849278701335	0.0	2.6071805402130224	0.0	3.646861292360118	0.0	0.0	7.4984834317259335	0.0	0.0	0.0	0.0	9.276566928111246	3.255961910455187	0.0	0.0	0.0	0.0	0.0	0.0	0.0	3.8807281487840126	4.8777918041390995	0.0	0.0	0.0	0.0	0.0	5.036367610515533	0.0	8.433242661919314	0.0	0.0	0.0	0.0	0.0	0.0	0.0	0.0	0.0	3.844135674924511	3.7766618161740078	0.0	2.661832778341199	0.0	0.0	5.6334060981621015	0.0
2L_20839	2.473204682172176	5.2397060734481045	12.805130247382312	0.0	2.246616987974084	0.0	6.320057841169363	0.0	9.495382158271878	0.0	4.999352583840393	0.0	0.0	5.8734908799370364	2.0615237010287624	0.0	0.0	0.0	0.0	3.3893330233223393	0.0	0.0	2.457096635645003	3.088390985357321	0.0	0.0	3.6627071581384807	0.0	4.743099501689967	0.0	0.0	2.6697685817895622	4.046505680484675	4.653097613612358	36.06150650549578	0.0	0.0	0.0	0.0	0.0	8.133275099083624	0.0	0.0	0.0	0.0	3.2393427244038477	0.0	0.0	5.050839222190963
2L_20840	0.0	6.077224507258636	0.0	1.914601864286127	5.211435766187892	0.0	7.330260488136706	0.0	11.013130956038884	2.530374616901283	2.8992263704353127	0.0	0.0	0.0	0.0	0.0	0.0	4.191807029325044	11.522516148806384	0.0	0.0	0.0	8.54952225269652	7.1640832982293245	4.03424265162701	15.128409943601287	0.0	0.0	5.501239979491378	7.396985876195168	0.0	3.0965063357616134	0.0	5.3968521240930585	0.0	0.0	0.0	0.0	0.0	0.0	0.0	8.468906410115261	0.0	0.0	1.9547361301697883	0.0	0.0	0.0	0.0
2L_20841	0.0	0.0	0.0	0.0	0.0	0.0	0.0	0.0	0.0	3.1415244184409996	7.1989264960809045	0.0	0.0	0.0	2.96853589434862	0.0	0.0	5.204234998272194	0.0	0.0	0.0	0.0	3.5381497458193225	4.447195776231339	0.0	0.0	5.274194841415509	0.0	0.0	0.0	5.517302259887006	7.688782681170786	0.0	0.0	0.0	0.0	3.261961613235736	5.760315573128358	0.0	0.0	0.0	3.504787539779339	0.0	0.0	0.0	0.0	0.0	5.136106831022086	0.0
2L_20842	0.0	0.0	6.951453827053391	0.0	1.6261455585655509	1.6713162685257053	13.723746472997158	3.9117088202188404	3.436472172651111	4.737378675732115	0.0	0.0	0.0	0.0	2.9843427947445127	7.364887457154768	0.0	0.0	0.0	0.0	0.0	2.5320083839861613	3.55698973381623	4.470876264922667	0.0	0.0	0.0	0.0	6.866297397192646	6.924335021486213	2.7733404330848423	3.864862008000651	0.0	3.3680035620005673	0.0	4.366390841757193	0.0	0.0	0.0	0.0	0.0	3.5234498802467473	0.0	4.024802442572106	3.659665726132576	0.0	0.0	5.163455642688869	0.0
2L_20843	2.6852312816555206	0.0	3.4757269135266955	0.0	2.439218337848327	2.506974402788558	6.861873236498579	0.0	0.0	2.3686893378660576	2.713972289257338	16.434609973836103	0.0	6.377022313201074	0.0	0.0	0.0	0.0	0.0	0.0	0.0	0.0	5.335484600724347	3.3531571986920006	0.0	0.0	0.0	0.0	0.0	0.0	0.0	2.8986465060004885	4.393410587065097	0.0	0.0	9.824379393953683	4.918996426349097	8.68648227002104	0.0	0.0	0.0	5.285174820370122	0.0	0.0	0.0	3.517049954770738	0.0	0.0	5.483845140600305
2L_20844	0.0	2.5498235522101873	0.0	1.606620562011939	2.1865642188444663	4.494604227624737	0.0	5.259801311005478	4.620783823559991	2.1233406093138214	0.0	0.0	0.0	0.0	2.0064185328867046	0.0	0.0	7.035032704108284	0.0	0.0	0.0	6.80922922929739	2.3914176802291935	6.011674672213439	6.770595304592156	12.694866196110294	0.0	0.0	0.0	0.0	0.0	2.5984048392691728	0.0	4.528718870718663	0.0	2.935590215090695	4.409487011304822	0.0	0.0	0.0	7.91587013223461	0.0	0.0	5.411870396527744	6.561195449810956	3.152754088333864	5.959138189435044	0.0	0.0
2L_20845	0.0	6.080683371520025	0.0	1.9156915636966487	0.0	0.0	0.0	0.0	0.0	0.0	8.702629412450678	0.0	0.0	0.0	2.392400015024272	5.904066012181269	0.0	0.0	0.0	11.799971601401682	0.0	4.059571780130345	0.0	7.168160750305722	4.036538748753719	0.0	8.501149567950327	0.0	0.0	14.802391770462272	0.0	0.0	9.39194659363489	0.0	0.0	0.0	2.6288774299042696	13.92704641698877	28.600601184636904	0.0	9.438672696090785	0.0	2.7749973845649656	0.0	7.823394688306177	0.0	0.0	0.0	0.0
2L_20846	0.0	4.1409925130855365	0.0	0.0	7.102096183688615	3.6496883166177607	0.0	8.542080423687189	0.0	3.448370989544539	0.0	0.0	0.0	0.0	0.0	16.082858888996107	0.0	0.0	0.0	0.0	66.25588020936858	5.529199703634896	3.8837364651784188	0.0	0.0	0.0	5.789348756158419	0.0	0.0	5.040271771453917	6.056201550387597	4.219890029665827	12.791976872105815	14.709559742876896	0.0	0.0	3.580571817319226	0.0	0.0	0.0	0.0	7.694231250120222	0.0	0.0	2.663896214603479	5.120170399270888	0.0	0.0	0.0
2L_20847	0.0	0.0	0.0	0.0	2.356405369588044	2.421861074298823	6.628908404395232	2.834177918353003	4.97970273166573	0.0	2.6218312547455147	0.0	0.0	0.0	15.135868202049139	5.336133736318154	0.0	3.790739072815549	3.4733510613171505	0.0	0.0	0.0	0.0	0.0	0.0	13.680938621836967	7.683394954160867	0.0	9.949773543154159	0.0	0.0	5.60047133566761	4.244251585652393	0.0	0.0	6.327223766064822	7.1279901918854955	0.0	0.0	0.0	0.0	0.0	0.0	0.0	3.5354178156774574	3.3976439377877803	0.0	0.0	0.0
2L_20848	0.0	0.0	8.749886251478731	4.511890184202429	0.0	0.0	17.274259970702854	0.0	0.0	0.0	0.0	20.686459471088607	0.0	0.0	0.0	0.0	0.0	19.756559671725004	0.0	0.0	0.0	0.0	0.0	0.0	0.0	0.0	0.0	0.0	0.0	0.0	0.0	7.297128871674151	0.0	12.718050984122787	0.0	0.0	0.0	0.0	0.0	0.0	0.0	0.0	0.0	0.0	0.0	0.0	0.0	0.0	0.0
2L_20849	7.358265097688328	2.5981908277628123	0.0	1.6370963411551613	2.228040874746672	0.0	0.0	0.0	0.0	4.327235969370093	4.958015524538211	0.0	0.0	5.824926023439502	4.088956056807048	5.045449408269693	0.0	3.584239668070733	6.568282551751498	10.08392514769589	0.0	0.0	7.310340525408794	3.0628546785717785	0.0	0.0	3.6324221281344173	0.0	0.0	0.0	0.0	2.6476936470179555	0.0	0.0	35.76333257038224	0.0	0.0	0.0	0.0	0.0	0.0	0.0	7.1143050651954916	0.0	3.342826961905144	0.0	0.0	3.537318712415989	0.0
2L_20850	2.586084280486701	0.0	0.0	0.0	2.349154891527773	2.414409194070211	0.0	0.0	0.0	4.562460078474313	2.61376408165399	0.0	0.0	0.0	4.3112275142539955	0.0	0.0	3.7790752602838085	0.0	0.0	0.0	3.6577782654815465	5.138482092389908	0.0	3.637024913620658	0.0	0.0	0.0	9.91915885532907	6.668667266846721	4.006410256410256	8.374858674259873	4.231192350004231	9.73093952221087	0.0	6.3077553852461605	4.737371942914669	0.0	0.0	0.0	0.0	2.545014951962843	5.0006875945442495	0.0	3.5245396070138337	0.0	6.402253593264829	0.0	10.562729409279358
2L_20851	0.0	0.0	4.571019008125443	2.3570518749404847	3.207879578766917	0.0	0.0	0.0	0.0	3.115125053580151	0.0	0.0	0.0	0.0	0.0	7.264316514987738	0.0	0.0	4.728427495238474	0.0	0.0	9.989730556987418	0.0	13.229473149461297	0.0	0.0	0.0	0.0	0.0	13.659560052889818	5.47093837535014	0.0	0.0	0.0	51.49118470917779	4.306765756733197	0.0	0.0	0.0	0.0	0.0	3.475335543646739	6.828670034566727	0.0	0.0	9.250728032296141	0.0	5.092946269416857	7.211947600873511
2L_20852	4.060277251971874	4.30103087107918	0.0	5.420080639959761	0.0	0.0	0.0	0.0	0.0	3.5816413659520574	0.0	0.0	0.0	0.0	0.0	8.352209326411023	0.0	5.933330722667815	0.0	0.0	0.0	0.0	0.0	0.0	0.0	0.0	6.01309170325633	0.0	0.0	0.0	0.0	0.0	6.643176394934179	0.0	0.0	0.0	3.718951404461998	0.0	0.0	0.0	13.352454047529395	0.0	11.77698165381798	9.128718583514996	0.0	0.0	10.051847429038984	0.0	8.291997724675825
2L_20853	0.0	0.0	0.0	0.0	0.0	0.0	0.0	0.0	0.0	0.0	18.13822049546363	0.0	0.0	0.0	14.95888550319447	0.0	0.0	0.0	0.0	0.0	0.0	0.0	17.829252811673168	0.0	0.0	0.0	0.0	0.0	34.417010263152456	0.0	0.0	0.0	0.0	0.0	0.0	0.0	0.0	0.0	0.0	0.0	0.0	0.0	0.0	0.0	0.0	0.0	0.0	0.0	0.0
2L_20854	4.060277251971874	0.0	5.255567748472732	1.3550201599899403	1.8441433327210777	1.8953695364077743	0.0	6.65415685178531	3.897158659564485	3.5816413659520574	0.0	6.2126001471143715	0.0	0.0	3.384417734619683	0.0	0.0	0.0	0.0	5.564291493199879	0.0	8.614332871605091	2.0169162802255074	0.0	2.855152408035541	0.0	0.0	0.0	3.893389647321192	0.0	3.1451288244766507	2.191488783522108	0.0	3.8195112858919478	0.0	0.0	1.859475702230999	0.0	0.0	0.0	0.0	1.9978982110819417	0.0	13.693077875272492	0.0	2.659025690442611	0.0	0.0	8.291997724675825
2L_20855	0.0	0.0	3.145742237881028	3.2442121228096497	0.0	2.2689628570780296	0.0	0.0	0.0	2.143806542897569	2.456308414084472	0.0	0.0	0.0	0.0	9.998500224966255	0.0	0.0	3.254069620819537	0.0	0.0	3.4374301771995257	2.4144674891952578	3.0348092622378684	0.0	0.0	0.0	0.0	9.321619165249004	3.1334701615303864	0.0	0.0	0.0	0.0	70.87172218284904	2.9638850605373523	0.0	3.930894868216749	0.0	0.0	0.0	4.7834015964602825	4.699441353909054	5.4640330027593365	0.0	0.0	0.0	0.0	0.0
2L_20856	0.0	0.0	5.032702500850527	0.0	0.0	0.0	0.0	0.0	0.0	0.0	0.0	0.0	0.0	0.0	9.722698904543515	0.0	0.0	11.363449124986008	5.206009609252536	0.0	0.0	0.0	0.0	0.0	0.0	0.0	23.03241293891862	0.0	0.0	5.0130690710682755	0.0	0.0	0.0	0.0	0.0	4.7417590598419475	3.561247220001389	0.0	0.0	0.0	0.0	11.47905741633202	0.0	0.0	0.0	0.0	0.0	5.607345622765823	0.0
2L_20857	0.0	0.0	0.0	0.0	0.0	0.0	0.0	4.307773161280873	7.568836677371525	3.478028597742342	15.940078058562253	0.0	0.0	0.0	9.859531258164926	8.110589510087951	0.0	0.0	0.0	0.0	0.0	5.576753414924953	3.9171384207038	4.923556856249864	0.0	0.0	0.0	80.6042091518019	7.561516719269618	0.0	6.108287724784987	0.0	0.0	0.0	0.0	0.0	3.6113664146534803	12.754662785847936	0.0	0.0	0.0	3.8802026241810346	0.0	0.0	0.0	0.0	0.0	0.0	0.0
2L_20858	2.1982843709455393	4.657262721778851	0.0	0.0	0.0	0.0	0.0	0.0	0.0	1.939144976683721	2.221813408555048	0.0	0.0	0.0	3.664731322055489	0.0	0.0	0.0	2.943415197559085	0.0	0.0	0.0	4.367933775135275	0.0	0.0	0.0	0.0	0.0	0.0	0.0	0.0	0.0	0.0	8.27172278479128	0.0	0.0	4.026972662896078	3.5556263520269202	0.0	0.0	0.0	0.0	0.0	0.0	5.99202461523712	0.0	0.0	3.1703257509709126	0.0
2L_20859	0.0	0.0	3.2474702206980757	0.0	6.837092594745011	2.342337277829309	6.411242755295687	0.0	0.0	2.2131336201554506	0.0	0.0	0.0	11.916465576310065	2.091267077809774	0.0	0.0	0.0	0.0	0.0	0.0	0.0	0.0	6.2658997205408715	7.056914011502769	0.0	3.7155521867882393	0.0	0.0	0.0	0.0	0.0	4.104888100750373	9.440463715577708	0.0	9.179196269574636	0.0	0.0	0.0	0.0	8.250620859219655	2.4690443563818625	0.0	0.0	0.0	3.2860795099798232	0.0	0.0	0.0
2L_20860	0.0	0.0	2.4809635665538323	3.837936234224643	5.2233204543662	0.0	4.8979847731449375	0.0	0.0	5.072290281086039	5.811676122263718	0.0	0.0	0.0	1.5976612795125984	3.9427761244403228	0.0	0.0	0.0	2.6267008873258266	0.0	0.0	3.8084530901407527	0.0	0.0	5.054303436117648	0.0	0.0	14.703428177796793	12.3564245252291	0.0	0.0	0.0	7.212212872790269	0.0	4.67507525702395	3.511165066014292	0.0	0.0	0.0	25.212843674696327	3.7725421180749095	0.0	0.0	1.30612927283865	2.510459830885384	0.0	0.0	7.828704807333618
2L_20861	2.6402431135858992	0.0	0.0	1.762235642625661	0.0	0.0	6.746909915258812	0.0	5.068346654637791	0.0	2.6685025964530267	8.079632861482775	0.0	0.0	0.0	10.86224500879842	0.0	0.0	7.070360694450828	0.0	0.0	0.0	0.0	0.0	0.0	0.0	3.910083714892336	0.0	0.0	0.0	0.0	2.8500827949051923	4.319803708119503	4.967364415788271	0.0	0.0	2.4182919603883777	0.0	0.0	0.0	0.0	5.196627388824653	5.10541403631481	0.0	1.79917597740235	0.0	0.0	3.807710613993337	0.0
2L_20862	0.0	0.0	0.0	7.238430274010778	0.0	0.0	0.0	0.0	20.818370129802535	0.0	10.960946148871571	0.0	0.0	0.0	9.03967059440354	0.0	0.0	0.0	0.0	14.862043085062904	0.0	0.0	0.0	0.0	0.0	0.0	0.0	0.0	0.0	0.0	0.0	0.0	0.0	0.0	0.0	0.0	0.0	0.0	0.0	0.0	0.0	0.0	0.0	0.0	0.0	0.0	0.0	0.0	0.0
2L_20863	1.675370214933245	0.0	6.5057293790064445	0.0	0.0	3.1283042713866522	0.0	1.8304458050758263	0.0	7.38936640616687	0.0	0.0	0.0	3.9787534565420657	0.0	0.0	0.0	0.0	4.486507948970459	0.0	0.0	4.739314031687054	1.6644584850764652	2.092102730612484	2.356212153342287	0.0	0.0	0.0	3.213016572739482	0.0	2.595514950166113	3.617048596856423	2.741137901165532	0.0	24.428376001563418	6.129629402606318	4.60359233655329	2.7098361633055665	0.0	0.0	0.0	1.6487638393114763	0.0	0.0	1.141669806258634	2.194358742544666	0.0	4.832376925400181	3.4214821176237127
2L_20864	2.2911696260559142	2.427024235293204	0.0	0.0	0.0	2.139072207377061	5.854883206789791	0.0	0.0	2.021080679923878	2.3156928483531485	0.0	0.0	0.0	0.0	0.0	0.0	6.696226040484713	3.0677848537939756	0.0	0.0	3.240648622303051	0.0	5.7221528570136995	6.444523926906209	0.0	3.39312126099244	0.0	0.0	5.908178632599321	7.099045888232621	0.0	0.0	8.621232198233164	0.0	5.588424807464794	2.0985632186923224	0.0	0.0	0.0	7.534642402104275	2.254783805691751	0.0	0.0	0.0	0.0	0.0	9.912849531204825	4.6790827687630046
2L_20865	0.0	0.0	0.0	0.0	3.9219623617116066	0.0	0.0	0.0	8.288135368457345	0.0	0.0	0.0	0.0	0.0	0.0	0.0	0.0	12.618487598550388	11.56197682054887	17.750470979163314	0.0	0.0	0.0	0.0	0.0	0.0	0.0	0.0	0.0	0.0	13.377568493150685	0.0	0.0	0.0	0.0	0.0	7.909139801955138	6.983396277011776	0.0	0.0	0.0	0.0	8.348750692946307	0.0	0.0	0.0	0.0	0.0	0.0
2L_20866	0.0	6.906115503400572	0.0	4.35148038450551	0.0	0.0	0.0	0.0	0.0	8.626500148375802	0.0	9.975500171578602	0.0	7.741466001416688	2.7171601980592412	13.411045873823515	0.0	0.0	4.364702303297053	8.934518467426308	0.0	4.6106448724557305	3.238539133859186	0.0	0.0	0.0	4.8275758858722435	0.0	0.0	0.0	5.050096961861668	0.0	5.333435735299451	0.0	0.0	0.0	0.0	0.0	64.96607146917522	0.0	0.0	6.4160040805785945	0.0	0.0	0.0	4.26956678413668	0.0	4.701181171769407	6.657182400806318
2L_20867	0.0	0.0	0.0	3.8132969155003913	0.0	1.777982601373456	0.0	2.0806804657395155	0.0	1.6799088279880874	3.8495770084783083	0.0	0.0	4.522676700978707	1.5874043906335522	3.917463739955623	0.0	0.0	0.0	0.0	0.0	0.0	1.8920015257100304	0.0	5.356645454350668	0.0	0.0	0.0	3.652258264330001	0.0	0.0	2.0557621368085033	0.0	10.748866352895314	0.0	0.0	3.4886235984454697	6.16057919301341	0.0	0.0	0.0	0.0	3.6825305171303957	4.281672386980976	1.2977440018272235	0.0	0.0	2.7464982147761603	3.8892224977520296
2L_20868	5.730527666987576	4.046879046879047	0.0	2.549901573799251	5.205513680089951	0.0	9.762574195563888	2.086985558059938	3.6668720114993105	1.6849994608001726	1.9306211966762423	5.845491956603068	0.0	4.536381781890764	3.1844294139376106	0.0	0.0	0.0	2.5576494178789924	5.235492450419887	0.0	0.0	0.0	7.155942294481337	0.0	0.0	5.65777264806391	0.0	0.0	4.925720140284509	0.0	6.185975157123768	3.1253125312531256	0.0	0.0	0.0	1.7495975925537128	0.0	0.0	0.0	0.0	7.519362358072035	0.0	0.0	3.9050296782255542	2.501901445098275	4.728937313206976	0.0	0.0
2L_20869	0.0	0.0	0.0	0.0	0.0	1.8712630876140348	5.121859275892023	2.1898417620342756	3.847592253719468	1.7680439493292748	2.0257710489766616	0.0	0.0	0.0	1.6706863379958847	0.0	0.0	0.0	0.0	0.0	0.0	0.0	3.98252785379981	0.0	0.0	5.285322869803471	0.0	0.0	0.0	2.584241091087263	0.0	0.0	0.0	3.7709324460077895	0.0	2.4443805646323558	3.6716515455817182	0.0	0.0	0.0	0.0	0.0	0.0	4.50630702731543	1.3658291402378728	0.0	0.0	0.0	0.0
2L_20870	0.0	2.7006472911427415	0.0	1.7016532241734135	0.0	2.38023151083767	0.0	0.0	0.0	4.497875203753747	2.576764387879313	0.0	0.0	0.0	2.1250995077844523	0.0	0.0	0.0	0.0	0.0	0.0	0.0	0.0	3.1836345900624754	0.0	20.16866381257664	0.0	0.0	4.889373045473126	3.2871337639916853	0.0	0.0	0.0	0.0	0.0	0.0	4.670311066068556	0.0	0.0	0.0	0.0	0.0	2.4649496484735307	17.195958261970105	0.0	3.339241564741884	0.0	0.0	10.413206444941734
2L_20871	0.0	0.0	9.351597626938586	4.822163434691994	0.0	0.0	0.0	0.0	0.0	6.37306386319836	0.0	0.0	0.0	0.0	6.0221301237788625	0.0	0.0	0.0	0.0	0.0	0.0	0.0	0.0	0.0	0.0	19.05139303785893	0.0	0.0	0.0	0.0	0.0	0.0	0.0	13.592644748073921	0.0	8.810976361912617	6.617389175274788	0.0	0.0	0.0	0.0	0.0	0.0	0.0	0.0	0.0	0.0	10.419380046887209	0.0
2L_20872	0.0	0.0	0.0	0.0	0.0	0.0	0.0	0.0	0.0	0.0	0.0	0.0	0.0	0.0	0.0	0.0	0.0	0.0	0.0	0.0	0.0	0.0	0.0	0.0	0.0	0.0	0.0	0.0	0.0	0.0	0.0	0.0	0.0	0.0	0.0	0.0	0.0	0.0	0.0	0.0	0.0	0.0	0.0	0.0	0.0	0.0	0.0	454.5454545454545	0.0
2L_20873	3.0805524416304624	0.0	11.962275767140746	0.0	5.596642685985531	0.0	0.0	6.731388971628879	0.0	2.717409026580608	3.1135247154705437	0.0	0.0	14.631701776654388	0.0	6.3368625433124555	0.0	0.0	0.0	4.221655488426543	0.0	0.0	3.06048872332325	0.0	8.664873037947812	0.0	0.0	0.0	0.0	3.9718696305287438	9.544899205864386	0.0	0.0	0.0	0.0	0.0	0.0	0.0	0.0	0.0	10.130572954814607	9.094891550997332	5.956836169432673	0.0	0.0	0.0	0.0	0.0	0.0
2L_20874	0.0	0.0	0.0	0.0	0.0	0.0	0.0	0.0	0.0	0.0	0.0	0.0	0.0	0.0	6.846004603253496	0.0	0.0	0.0	10.997059386320098	11.255456082335913	0.0	11.616722504379505	0.0	0.0	0.0	0.0	0.0	0.0	0.0	0.0	0.0	0.0	0.0	0.0	0.0	0.0	15.045399492970038	0.0	0.0	0.0	0.0	0.0	0.0	0.0	0.0	10.7573612623118	0.0	0.0	0.0
2L_20875	0.0	2.622425302837674	3.204425696417837	3.3047325256897513	6.746468392458257	0.0	6.326263101690883	2.704782461108609	0.0	0.0	0.0	0.0	0.0	0.0	2.063547779282104	0.0	0.0	0.0	3.3147739141877954	0.0	0.0	0.0	2.4595091016593815	3.091423278911918	0.0	0.0	7.332606672012137	0.0	0.0	0.0	3.8352970054000983	0.0	0.0	0.0	0.0	6.038351988821803	0.0	4.004225258492761	0.0	0.0	16.28252128329063	0.0	0.0	5.565963908063634	1.6870034937842355	3.242523227815142	0.0	0.0	0.0
2L_20876	5.5324896839814235	2.9302689752497764	0.0	3.692671505666497	0.0	5.165219888575877	0.0	3.0222939513320006	0.0	0.0	2.795852967210796	0.0	0.0	0.0	2.305785423147365	11.38062971300328	0.0	0.0	0.0	3.7909215768262485	0.0	0.0	5.496456434536654	3.4543221169191316	11.671198982271449	7.294499363919656	4.096686722679299	0.0	0.0	3.5666212754665674	4.2855183763027975	0.0	9.051920002751784	0.0	0.0	0.0	2.5337013956894143	0.0	0.0	0.0	0.0	0.0	2.674531214854988	6.219346396448505	0.0	3.623159525540014	0.0	0.0	0.0
2L_20877	0.0	0.0	0.0	3.2025405113368337	0.0	0.0	0.0	0.0	0.0	0.0	4.849514709063064	0.0	0.0	11.394907615786504	3.9994736692651247	0.0	0.0	7.0116049072820426	6.424542781351609	0.0	0.0	0.0	4.766907745081028	0.0	0.0	0.0	0.0	0.0	9.201883809653513	6.186442041080451	7.433396764985728	0.0	15.700904058055663	0.0	0.0	0.0	0.0	0.0	0.0	0.0	0.0	0.0	0.0	0.0	0.0	0.0	0.0	0.0	9.798916435820527
2L_20878	3.1577109248272177	0.0	0.0	0.0	0.0	0.0	0.0	0.0	0.0	0.0	0.0	0.0	0.0	0.0	0.0	0.0	0.0	0.0	0.0	0.0	0.0	0.0	0.0	3.9431616901337363	0.0	8.326782930761134	0.0	0.0	6.055842131462643	0.0	0.0	0.0	0.0	0.0	0.0	0.0	0.0	0.0	0.0	0.0	0.0	0.0	0.0	0.0	4.303601899609879	0.0	0.0	4.553993282859907	0.0
2L_20879	2.567649871155329	0.0	3.3235311321808214	1.7137831351400263	0.0	2.397198537900668	0.0	0.0	0.0	0.0	0.0	0.0	0.0	0.0	0.0	5.28179428890147	0.0	0.0	0.0	0.0	0.0	0.0	2.5509267006518126	0.0	0.0	13.541621527928239	0.0	0.0	0.0	0.0	3.9778513238289204	5.543440059336982	0.0	4.830787186433604	0.0	3.131395876076887	2.3518012445732186	0.0	0.0	0.0	8.443863506635187	0.0	2.4825205726479855	0.0	1.7497077987976006	0.0	0.0	0.0	10.487435004121561
2L_20880	0.0	2.6951969434310503	0.0	0.0	2.311227062804822	0.0	0.0	0.0	0.0	0.0	0.0	0.0	0.0	0.0	0.0	0.0	0.0	11.154182781362401	3.4067580540870535	0.0	0.0	0.0	7.583279576307003	0.0	3.578304027023352	0.0	0.0	0.0	0.0	0.0	0.0	0.0	0.0	0.0	0.0	0.0	0.0	4.115341499268292	0.0	0.0	0.0	0.0	2.4599749771345323	0.0	0.0	0.0	0.0	3.6693881295294006	0.0
2L_20881	0.0	0.0	0.0	0.0	0.0	0.0	0.0	0.0	0.0	0.0	0.0	0.0	0.0	0.0	0.0	0.0	0.0	0.0	0.0	0.0	0.0	17.312300042934503	0.0	0.0	0.0	0.0	0.0	0.0	0.0	0.0	0.0	0.0	0.0	0.0	0.0	0.0	0.0	0.0	0.0	0.0	0.0	0.0	0.0	0.0	8.340840089413806	0.0	0.0	17.6522506619594	0.0
2L_20882	0.0	0.0	0.0	2.1316466608074807	0.0	0.0	8.161239986158538	0.0	0.0	0.0	0.0	0.0	0.0	7.584577520070689	0.0	0.0	0.0	4.667002379704513	0.0	0.0	0.0	0.0	6.3458138569729705	0.0	4.4915760491198755	0.0	0.0	0.0	0.0	0.0	0.0	3.447535236395767	5.225348373976092	0.0	0.0	0.0	0.0	0.0	0.0	0.0	0.0	0.0	3.087821662242333	0.0	4.352661325951219	0.0	0.0	9.211814151649492	0.0
2L_20883	0.0	0.0	8.108590240500787	4.181205065111816	0.0	11.697137710402265	0.0	0.0	12.025518149513267	0.0	6.33147821021774	0.0	0.0	0.0	0.0	0.0	0.0	0.0	0.0	0.0	0.0	0.0	0.0	0.0	0.0	0.0	0.0	0.0	0.0	0.0	0.0	0.0	0.0	0.0	0.0	7.639827951074542	0.0	0.0	0.0	0.0	0.0	6.164943051338564	12.113466843927066	0.0	4.268852319054022	0.0	0.0	9.034443817052514	0.0
2L_20884	0.0	0.0	0.0	0.0	0.0	0.0	0.0	0.0	0.0	0.0	0.0	0.0	0.0	0.0	0.0	0.0	0.0	0.0	15.468944932876383	0.0	0.0	8.170295094718231	0.0	0.0	0.0	15.23238526967415	17.10941556802832	0.0	0.0	0.0	0.0	0.0	0.0	0.0	0.0	0.0	0.0	9.343192269816445	0.0	0.0	0.0	0.0	0.0	0.0	0.0	0.0	0.0	0.0	0.0
2L_20885	0.0	0.0	0.0	2.339034105222385	0.0	6.543569045777501	0.0	3.8287990780251815	0.0	3.091312422871755	0.0	0.0	0.0	0.0	0.0	0.0	0.0	0.0	9.384564924531675	0.0	0.0	0.0	3.4815983600279083	4.376114815249185	4.928560515330287	0.0	0.0	0.0	0.0	0.0	0.0	0.0	0.0	0.0	0.0	4.273843989308552	0.0	0.0	0.0	0.0	0.0	0.0	0.0	7.878991300017806	0.0	0.0	0.0	5.05401478299324	0.0
2L_20886	2.358683043474774	0.0	0.0	1.5743078004747482	2.142587482918221	0.0	0.0	0.0	0.0	0.0	2.383928886447746	0.0	0.0	0.0	0.0	0.0	0.0	0.0	3.158182630121862	0.0	0.0	3.336140139237145	2.3433208793639664	0.0	0.0	6.21977190852457	0.0	0.0	0.0	3.041136849941793	7.30823199251637	0.0	0.0	0.0	0.0	2.876548877743221	0.0	0.0	0.0	0.0	0.0	0.0	0.0	0.0	1.6073087543678615	0.0	5.839286485905714	0.0	0.0
2L_20887	0.0	0.0	0.0	0.0	0.0	0.0	0.0	0.0	0.0	0.0	0.0	0.0	0.0	0.0	0.0	0.0	0.0	0.0	0.0	0.0	0.0	0.0	0.0	0.0	0.0	0.0	0.0	0.0	0.0	8.477119407008542	10.185788787483702	0.0	0.0	0.0	0.0	0.0	0.0	0.0	0.0	0.0	0.0	0.0	0.0	0.0	8.960693916136865	0.0	0.0	0.0	13.4271984016263
2L_20888	0.0	3.486867063890563	4.260714845693951	0.0	0.0	3.073170971564564	0.0	0.0	0.0	0.0	0.0	0.0	0.0	0.0	2.7437642469958528	0.0	0.0	0.0	0.0	0.0	0.0	0.0	0.0	4.110462936777791	0.0	8.680073329259486	4.8748432737887475	0.0	0.0	0.0	0.0	0.0	0.0	0.0	0.0	0.0	0.0	0.0	0.0	0.0	0.0	0.0	0.0	0.0	0.0	0.0	0.0	0.0	6.722363690631445
2L_20889	0.0	0.0	0.0	0.0	4.379399654377779	0.0	0.0	0.0	0.0	0.0	0.0	0.0	0.0	0.0	0.0	0.0	0.0	14.090242366258941	0.0	0.0	0.0	0.0	4.789694110975297	0.0	6.7803045712813415	0.0	0.0	0.0	0.0	0.0	0.0	0.0	0.0	9.070426418886804	0.0	0.0	0.0	0.0	0.0	0.0	0.0	0.0	0.0	0.0	0.0	0.0	0.0	6.952894142186685	0.0
2L_20890	0.0	8.588232060900872	5.247118282639174	0.0	3.682356944115078	3.7846446370071636	0.0	0.0	0.0	3.5758831000903983	4.097138230888489	0.0	0.0	0.0	3.378976548551162	0.0	0.0	0.0	5.427809054019727	5.555345686940716	0.0	0.0	0.0	0.0	0.0	0.0	0.0	82.87201246395068	0.0	0.0	6.280144694533762	0.0	0.0	0.0	0.0	0.0	0.0	0.0	0.0	0.0	0.0	0.0	0.0	0.0	2.7624004154650224	0.0	0.0	0.0	0.0
2L_20891	2.2573251329225905	2.3911729372785775	0.0	1.5066562566763706	2.0505156841894165	0.0	0.0	0.0	0.0	0.0	0.0	0.0	0.0	0.0	1.8815787047437986	0.0	0.0	0.0	0.0	0.0	0.0	0.0	0.0	2.8188134373964084	3.1746636443868774	0.0	0.0	0.0	0.0	0.0	3.4970904207699194	0.0	3.6932968140144364	0.0	0.0	0.0	0.0	0.0	0.0	0.0	0.0	2.2214767933426782	2.1824845141811298	5.075142560754531	1.5382390854245696	2.956588995102706	16.765077672604857	0.0	0.0
2L_20892	0.0	0.0	0.0	0.0	0.0	0.0	0.0	0.0	0.0	0.0	0.0	0.0	0.0	0.0	0.0	14.882989933145609	0.0	0.0	0.0	0.0	0.0	0.0	0.0	0.0	0.0	19.078726456851555	0.0	0.0	0.0	4.664240018059938	0.0	0.0	5.918812828198171	6.806073195233572	0.0	4.411808823970593	0.0	0.0	0.0	0.0	11.896519316378415	0.0	0.0	0.0	0.0	0.0	0.0	10.434328942219903	7.387848761870426
2L_20893	0.0	0.0	0.0	4.727345614346927	0.0	0.0	9.04957720375304	0.0	0.0	0.0	0.0	0.0	0.0	0.0	2.951858726402841	0.0	0.0	0.0	0.0	0.0	0.0	0.0	0.0	0.0	0.0	0.0	0.0	0.0	0.0	0.0	0.0	0.0	5.794118737716468	0.0	0.0	0.0	0.0	11.455908499367634	0.0	0.0	0.0	0.0	0.0	0.0	0.0	4.638356611699049	0.0	5.107252298263535	0.0
2L_20894	0.0	0.0	0.0	0.0	3.1056623989689203	0.0	0.0	0.0	0.0	3.01586344170336	0.0	0.0	0.0	0.0	0.0	0.0	0.0	0.0	0.0	0.0	0.0	0.0	0.0	4.269307945182086	0.0	0.0	10.12645409551778	0.0	0.0	0.0	0.0	3.6906156869619777	5.593779716954747	0.0	0.0	4.169533220755937	6.262966297412613	0.0	0.0	0.0	0.0	0.0	0.0	0.0	0.0	8.955959071267046	8.46399627584164	0.0	0.0
2L_20895	0.0	2.86274402030029	0.0	0.0	0.0	7.569289274014327	0.0	0.0	0.0	0.0	2.7314254872589925	0.0	0.0	0.0	2.2526510323674414	0.0	0.0	0.0	3.6185393693464847	0.0	0.0	0.0	5.3697963987997435	0.0	0.0	0.0	0.0	0.0	0.0	0.0	0.0	2.9172873195438997	0.0	0.0	0.0	6.591705788440521	0.0	4.371171946168143	0.0	0.0	0.0	0.0	0.0	0.0	1.8416002769766815	3.5396676393673343	0.0	3.89749585891065	0.0
2L_20896	0.0	0.0	0.0	3.3210360901973477	2.259917137878223	0.0	0.0	0.0	4.775797785080504	0.0	0.0	0.0	0.0	0.0	0.0	0.0	0.0	0.0	0.0	6.818796284710658	0.0	0.0	4.94328568335487	6.213349007541764	0.0	0.0	0.0	0.0	0.0	3.207671724309597	0.0	0.0	12.211383940564751	0.0	0.0	0.0	0.0	4.02397969982721	0.0	0.0	0.0	2.4483370282819656	2.4053628044798443	0.0	1.6953261553223917	0.0	0.0	3.58792662690048	0.0
2L_20897	0.0	2.0948550360315066	0.0	1.3199490499666713	1.7964125641094735	0.0	0.0	2.1606438718738183	0.0	0.0	3.9975215366472785	12.103606874848703	0.0	0.0	1.6484105201559394	0.0	0.0	0.0	0.0	0.0	0.0	0.0	0.0	2.469501654566108	0.0	0.0	0.0	0.0	0.0	0.0	0.0	4.269535794720719	3.2356176794150002	0.0	28.83506343713956	2.4117888237705905	0.0	3.1986693535489237	0.0	0.0	0.0	0.0	0.0	4.446222933617891	0.0	0.0	4.895840983084869	2.8520499108734403	0.0
2L_20898	0.0	3.1459837113547358	0.0	0.0	0.0	5.545462813235467	0.0	0.0	0.0	7.859361442601512	0.0	0.0	0.0	0.0	0.0	0.0	0.0	0.0	0.0	0.0	0.0	8.401257500222632	0.0	3.7086155589773715	4.176795395500756	0.0	0.0	0.0	0.0	3.829181734496792	0.0	3.205923520770858	0.0	5.5875536125769125	0.0	0.0	0.0	0.0	0.0	0.0	0.0	5.845440702388154	0.0	0.0	0.0	0.0	7.352411370357135	4.283113823749866	0.0
2L_20899	0.0	0.0	0.0	0.0	5.76207803582284	0.0	0.0	0.0	0.0	0.0	0.0	0.0	0.0	0.0	0.0	0.0	0.0	0.0	0.0	0.0	0.0	0.0	0.0	0.0	0.0	0.0	0.0	0.0	0.0	0.0	0.0	6.847368727382285	0.0	0.0	0.0	0.0	0.0	20.519765664276115	0.0	0.0	20.860060285574225	0.0	0.0	0.0	0.0	8.308201025232007	0.0	0.0	0.0
2L_20900	0.0	0.0	0.0	10.261799016509181	0.0	4.784652366297674	0.0	0.0	9.837949299144492	4.52073026068339	0.0	15.68302720064238	0.0	0.0	0.0	0.0	0.0	0.0	13.72397248617996	0.0	86.85984295740394	0.0	5.091483780569269	0.0	0.0	0.0	0.0	0.0	0.0	0.0	0.0	0.0	16.76996967989482	0.0	0.0	0.0	0.0	0.0	0.0	0.0	16.85340236486942	0.0	0.0	0.0	0.0	0.0	0.0	0.0	0.0
2L_20901	0.0	0.0	6.722363690631445	3.466395548316181	4.717664303274106	4.848710533920609	0.0	5.674193484323622	0.0	0.0	0.0	0.0	0.0	0.0	0.0	10.683258479302253	0.0	0.0	0.0	0.0	0.0	0.0	10.319299773594562	0.0	0.0	0.0	0.0	0.0	0.0	13.392277209424412	0.0	0.0	0.0	0.0	0.0	0.0	0.0	0.0	0.0	0.0	0.0	0.0	5.02128774941364	0.0	0.0	0.0	0.0	0.0	10.606242197783082
2L_20902	0.0	0.0	5.005686459818354	0.0	3.5129233423919914	0.0	9.882360382012523	0.0	0.0	3.411348601619981	3.9086196006328837	0.0	0.0	0.0	3.2235021674828577	0.0	0.0	0.0	0.0	0.0	0.0	0.0	0.0	0.0	5.438802593221077	0.0	0.0	0.0	0.0	0.0	0.0	8.349168923725333	0.0	0.0	0.0	0.0	0.0	0.0	38.53623947960662	0.0	0.0	3.805812236447503	0.0	8.694684417734374	0.0	0.0	0.0	5.577244841048523	0.0
2L_20903	0.0	0.0	0.0	1.9580396029174005	0.0	0.0	0.0	0.0	0.0	2.587782767022952	0.0	0.0	0.0	0.0	4.890572223848337	0.0	0.0	0.0	0.0	0.0	0.0	0.0	2.9144968237813615	0.0	8.251539943641982	0.0	0.0	0.0	0.0	0.0	0.0	0.0	0.0	0.0	0.0	0.0	0.0	0.0	0.0	0.0	0.0	0.0	2.8363411312860056	0.0	0.0	3.84236173069194	0.0	0.0	0.0
2L_20904	0.0	0.0	0.0	5.63797332900337	7.673118992427399	0.0	0.0	0.0	0.0	7.451253897005788	0.0	0.0	0.0	0.0	0.0	17.375953071025947	0.0	0.0	0.0	0.0	0.0	0.0	0.0	0.0	0.0	0.0	0.0	0.0	0.0	0.0	0.0	9.118355340483948	0.0	0.0	0.0	0.0	0.0	0.0	0.0	0.0	0.0	0.0	0.0	0.0	5.756157649645709	22.12736956468826	0.0	0.0	0.0
2L_20905	0.0	0.0	0.0	0.0	0.0	0.0	0.0	0.0	0.0	0.0	0.0	0.0	0.0	0.0	0.0	0.0	0.0	0.0	0.0	0.0	0.0	0.0	0.0	0.0	0.0	0.0	0.0	0.0	0.0	0.0	0.0	0.0	0.0	0.0	0.0	0.0	0.0	0.0	0.0	0.0	0.0	0.0	0.0	0.0	0.0	0.0	0.0	0.0	0.0
2L_20906	0.0	0.0	23.909945580963857	12.32919442276561	0.0	0.0	0.0	0.0	0.0	0.0	0.0	0.0	0.0	0.0	0.0	0.0	0.0	0.0	0.0	0.0	0.0	0.0	0.0	0.0	0.0	0.0	0.0	0.0	0.0	0.0	0.0	0.0	30.222802500030223	0.0	0.0	0.0	0.0	0.0	0.0	0.0	0.0	0.0	0.0	0.0	0.0	0.0	0.0	0.0	0.0
2L_20907	3.9943479975834197	2.115596175002116	0.0	0.0	0.0	1.8645932389849154	0.0	2.1820363854567275	3.8338780635081906	0.0	4.037100957802203	0.0	0.0	4.742989268986779	1.6647314163951075	0.0	0.0	2.918493765367694	2.6741364210695213	5.47394062142911	0.0	0.0	1.9841663525069944	0.0	2.8087915174496176	0.0	5.915453382530188	0.0	0.0	0.0	0.0	0.0	0.0	0.0	0.0	2.435667921035646	3.6585644707657834	0.0	0.0	0.0	0.0	1.9654570916148688	3.861917152222292	0.0	0.0	0.0	4.94431465618472	5.760576057605761	0.0
2L_20908	2.165248753520424	0.0	2.8026685889236296	0.0	5.900625210578562	2.021510488809322	0.0	0.0	0.0	3.8200073649741997	0.0	0.0	0.0	0.0	0.0	0.0	0.0	0.0	2.899181821898042	2.967303578597789	0.0	0.0	0.0	2.7038339283570534	0.0	0.0	3.2066379971852137	0.0	0.0	0.0	0.0	0.0	0.0	0.0	0.0	5.281289395118082	1.9832278421390304	0.0	0.0	0.0	7.120544408343284	0.0	2.093460886509508	0.0	1.4754942536876292	0.0	0.0	0.0	0.0
2L_20909	4.1453878725434175	2.1955940574929476	0.0	1.3834237884977443	0.0	5.80529954184576	0.0	2.2645465981414863	0.0	0.0	4.1897574675094775	0.0	0.0	9.844675630243827	0.0	4.263643231978007	0.0	0.0	2.7752546087959473	0.0	0.0	0.0	0.0	2.588256974576069	0.0	0.0	0.0	0.0	0.0	0.0	0.0	2.2374262796008697	0.0	0.0	0.0	0.0	0.0	0.0	0.0	0.0	0.0	0.0	2.00397468338703	0.0	0.0	0.0	0.0	5.978403019093524	0.0
2L_20910	0.0	2.2887233684148853	0.0	1.4421037178299108	0.0	0.0	0.0	0.0	0.0	0.0	2.1837360579371383	0.0	0.0	0.0	0.0	0.0	0.0	0.0	0.0	0.0	0.0	0.0	2.1465381491346016	0.0	9.115936480154605	0.0	0.0	0.0	0.0	5.571508641967055	0.0	0.0	0.0	0.0	0.0	0.0	0.0	0.0	0.0	0.0	0.0	0.0	2.0889761802402074	0.0	0.0	0.0	0.0	3.1159928332164837	0.0
2L_20911	0.0	2.2267112721468703	8.162670042021425	0.0	0.0	0.0	0.0	0.0	0.0	0.0	0.0	0.0	0.0	0.0	0.0	0.0	0.0	0.0	2.814587104293681	0.0	0.0	0.0	2.0883785077449604	0.0	0.0	0.0	3.1130720697975662	0.0	0.0	5.420550717111757	0.0	0.0	0.0	0.0	0.0	5.127187578670285	1.9253595849694878	3.400002856002399	0.0	0.0	0.0	2.0686866012203184	4.064752317366105	0.0	1.4324410657934508	0.0	0.0	0.0	0.0
2L_20912	4.486534116502728	0.0	0.0	0.0	0.0	0.0	0.0	0.0	0.0	0.0	0.0	0.0	0.0	0.0	11.219164127395853	0.0	0.0	0.0	0.0	0.0	0.0	0.0	0.0	0.0	0.0	0.0	13.288718675167903	0.0	0.0	5.784653545529851	0.0	0.0	0.0	0.0	0.0	5.47158496495997	0.0	0.0	0.0	0.0	0.0	0.0	0.0	0.0	6.114637218573822	0.0	0.0	0.0	0.0
2L_20913	0.0	0.0	26.32022235323844	0.0	0.0	0.0	0.0	0.0	0.0	0.0	0.0	0.0	0.0	0.0	0.0	0.0	0.0	0.0	0.0	0.0	0.0	0.0	0.0	0.0	0.0	0.0	0.0	0.0	0.0	0.0	0.0	0.0	0.0	0.0	0.0	0.0	0.0	0.0	0.0	0.0	0.0	0.0	0.0	0.0	0.0	0.0	0.0	0.0	0.0
2L_20914	0.0	0.0	0.0	1.9881099098730135	0.0	0.0	0.0	0.0	0.0	0.0	0.0	0.0	0.0	0.0	0.0	0.0	0.0	4.352744688454475	0.0	8.164028392857945	0.0	0.0	0.0	0.0	0.0	0.0	0.0	0.0	0.0	0.0	9.22917897223863	0.0	0.0	0.0	0.0	3.6326411698848236	0.0	9.635684408209988	0.0	0.0	0.0	0.0	0.0	0.0	2.029785066059355	0.0	0.0	0.0	0.0
2L_20915	2.8156696521211986	0.0	0.0	1.8793244430011233	0.0	0.0	0.0	3.0762936199208473	0.0	0.0	8.537420367211524	0.0	0.0	0.0	2.3469831526508353	0.0	0.0	0.0	0.0	0.0	0.0	3.9825056491842634	0.0	7.032081763421079	0.0	0.0	4.169882688690319	0.0	0.0	0.0	0.0	0.0	0.0	0.0	0.0	0.0	0.0	0.0	0.0	0.0	0.0	0.0	0.0	0.0	1.9187192165485696	3.687894927448043	0.0	0.0	0.0
2L_20916	0.0	0.0	0.0	0.0	0.0	0.0	0.0	0.0	0.0	0.0	0.0	0.0	0.0	0.0	0.0	0.0	0.0	0.0	0.0	0.0	0.0	0.0	0.0	0.0	0.0	0.0	0.0	0.0	0.0	0.0	0.0	0.0	0.0	0.0	0.0	0.0	6.924943994515444	0.0	0.0	0.0	0.0	0.0	7.309850681680125	0.0	0.0	0.0	0.0	0.0	0.0
2L_20917	0.0	0.0	0.0	0.0	0.0	0.0	5.500041800317683	0.0	0.0	1.8985909417466733	0.0	0.0	0.0	0.0	0.0	0.0	0.0	0.0	0.0	0.0	0.0	0.0	0.0	0.0	0.0	0.0	0.0	0.0	0.0	2.7750536001602875	0.0	0.0	3.5214789084542257	0.0	0.0	0.0	7.885510276298423	0.0	0.0	0.0	0.0	0.0	0.0	0.0	0.0	2.819043881800873	5.3283800712191285	0.0	0.0
2L_20918	2.0566330941880375	0.0	2.6620779541611475	0.0	0.0	0.0	0.0	0.0	0.0	0.0	0.0	0.0	0.0	0.0	5.142879477648017	0.0	0.0	0.0	0.0	0.0	0.0	0.0	0.0	0.0	0.0	0.0	0.0	0.0	0.0	0.0	0.0	2.2200889634049417	6.729873639892538	0.0	0.0	5.016363377336873	0.0	0.0	0.0	0.0	0.0	0.0	0.0	0.0	0.0	2.693727493906789	0.0	0.0	4.200106514701213
2L_20919	0.0	0.0	0.0	0.0	0.0	0.0	0.0	0.0	0.0	0.0	0.0	0.0	0.0	8.628276588034305	0.0	0.0	0.0	0.0	4.8646934172914555	4.978998583972802	0.0	5.1388095228307025	3.6095245245534295	0.0	0.0	0.0	0.0	0.0	6.967708850105073	0.0	0.0	0.0	0.0	0.0	0.0	0.0	0.0	11.753035809149502	0.0	0.0	0.0	3.5754893057114865	0.0	0.0	0.0	0.0	0.0	0.0	0.0
2L_20920	0.0	0.0	0.0	0.0	0.0	0.0	0.0	1.962822184994028	0.0	0.0	0.0	0.0	0.0	8.532987462908169	1.4974872911997312	3.695562516352864	0.0	2.625292752958114	0.0	2.4620057123456536	0.0	0.0	0.0	0.0	0.0	0.0	0.0	0.0	0.0	0.0	0.0	0.0	2.9393748067361063	0.0	0.0	2.190973103175991	0.0	0.0	0.0	0.0	0.0	0.0	0.0	4.039140890889072	0.0	0.0	0.0	2.5909252841921173	0.0
2L_20921	0.0	0.0	0.0	0.0	0.0	0.0	0.0	0.0	0.0	0.0	0.0	8.488503171304785	0.0	0.0	0.0	0.0	0.0	0.0	0.0	3.801347653770214	0.0	0.0	0.0	0.0	0.0	0.0	0.0	0.0	0.0	0.0	4.297304730473047	2.994311407188623	0.0	5.218738192604839	0.0	6.7657442250990165	5.0813395427302535	0.0	0.0	0.0	0.0	0.0	0.0	0.0	3.7804467731996567	0.0	0.0	0.0	0.0
2L_20922	2.1774025677673	0.0	0.0	0.0	0.0	0.0	0.0	0.0	0.0	0.0	0.0	0.0	0.0	0.0	0.0	0.0	0.0	0.0	0.0	0.0	0.0	0.0	0.0	0.0	0.0	0.0	0.0	0.0	0.0	0.0	0.0	0.0	0.0	0.0	0.0	2.6554669691774637	0.0	0.0	0.0	0.0	0.0	0.0	4.210423492815754	0.0	0.0	0.0	0.0	3.1402103940964046	0.0
2L_20923	0.0	0.0	0.0	0.0	0.0	1.7405167942465476	4.763991844045963	0.0	0.0	0.0	0.0	5.70502727003035	0.0	0.0	0.0	7.669829192903873	0.0	0.0	0.0	0.0	0.0	2.6368456997001903	1.85213310169322	0.0	2.621884873035225	0.0	2.7609093883343294	0.0	0.0	0.0	8.664510166358594	0.0	0.0	0.0	0.0	0.0	0.0	3.0153814608317027	0.0	0.0	0.0	3.669337638689496	0.0	4.19144860655291	0.0	0.0	0.0	2.688623760712485	0.0
2L_20924	0.0	0.0	0.0	0.0	0.0	5.538938739337542	0.0	3.2409658078107273	0.0	0.0	0.0	0.0	0.0	0.0	0.0	0.0	0.0	4.334821622090251	7.943758192000635	4.06520590267897	0.0	0.0	2.9470706118118586	0.0	0.0	0.0	0.0	0.0	0.0	3.8246768148091483	0.0	0.0	0.0	0.0	0.0	0.0	0.0	0.0	0.0	0.0	0.0	0.0	0.0	0.0	0.0	0.0	0.0	0.0	0.0
2L_20925	0.0	0.0	0.0	0.0	0.0	0.0	0.0	0.0	0.0	0.0	0.0	0.0	0.0	0.0	0.0	0.0	0.0	0.0	0.0	0.0	0.0	0.0	0.0	0.0	0.0	0.0	0.0	0.0	0.0	0.0	0.0	0.0	0.0	0.0	0.0	0.0	0.0	0.0	0.0	0.0	0.0	0.0	0.0	0.0	0.0	0.0	0.0	0.0	0.0
2L_20926	0.0	0.0	0.0	0.0	0.0	11.596300316347072	0.0	0.0	0.0	0.0	0.0	0.0	0.0	0.0	0.0	0.0	0.0	0.0	0.0	0.0	0.0	0.0	0.0	0.0	0.0	0.0	0.0	0.0	0.0	0.0	0.0	0.0	0.0	0.0	0.0	0.0	0.0	0.0	0.0	0.0	0.0	0.0	0.0	0.0	0.0	0.0	0.0	53.73936408419166	0.0
2L_20927	0.0	0.0	0.0	0.0	0.0	0.0	0.0	0.0	5.796731802609689	2.663711722462548	6.103999951168	0.0	0.0	0.0	0.0	0.0	0.0	0.0	0.0	0.0	0.0	0.0	0.0	0.0	0.0	0.0	0.0	0.0	0.0	3.893383583937456	0.0	0.0	0.0	0.0	0.0	0.0	0.0	0.0	0.0	0.0	0.0	0.0	2.9195631165752354	0.0	0.0	0.0	0.0	0.0	0.0
2L_20928	0.0	0.0	0.0	0.0	0.0	0.0	0.0	0.0	0.0	0.0	6.528830007547328	0.0	0.0	0.0	0.0	0.0	0.0	0.0	0.0	5.901665272890051	0.0	6.091091048410774	2.1392058241162086	0.0	0.0	0.0	0.0	0.0	0.0	0.0	0.0	0.0	0.0	0.0	0.0	2.625986977205383	0.0	0.0	0.0	0.0	0.0	0.0	0.0	4.841105243691556	0.0	0.0	0.0	0.0	0.0
2L_20929	2.631975128887822	2.7880377567225163	0.0	0.0	0.0	0.0	0.0	2.875595967264215	0.0	0.0	2.6601461165058873	0.0	0.0	6.25054692285575	0.0	10.828229627768778	0.0	0.0	0.0	0.0	0.0	3.7226866480631604	0.0	0.0	7.403130043382341	0.0	0.0	0.0	0.0	0.0	0.0	0.0	0.0	0.0	0.0	0.0	0.0	0.0	0.0	0.0	0.0	0.0	0.0	0.0	0.0	0.0	0.0	0.0	0.0
2L_20930	3.5588315786514233	0.0	4.606503277066432	0.0	3.2327819608180364	0.0	0.0	0.0	0.0	0.0	0.0	0.0	0.0	0.0	2.966440950174768	0.0	0.0	0.0	0.0	0.0	0.0	5.0336398148828625	0.0	4.444057317673661	0.0	0.0	0.0	0.0	0.0	0.0	0.0	3.841678290944895	0.0	0.0	0.0	0.0	13.0386383749945	5.7562504245234685	0.0	0.0	0.0	0.0	0.0	0.0	0.0	0.0	0.0	0.0	0.0
2L_20931	0.0	0.0	0.0	0.0	0.0	0.0	0.0	0.0	0.0	0.0	0.0	0.0	0.0	0.0	0.0	0.0	0.0	0.0	0.0	0.0	0.0	0.0	0.0	6.373713784558276	0.0	0.0	0.0	0.0	0.0	0.0	0.0	11.01955088718404	0.0	0.0	0.0	0.0	0.0	8.255674950961291	0.0	0.0	0.0	0.0	0.0	0.0	3.478164085868915	0.0	0.0	0.0	0.0
2L_20932	0.0	0.0	3.2588193427873855	0.0	0.0	2.350523179449282	0.0	2.750694894297672	0.0	0.0	0.0	0.0	0.0	5.9790553690422445	0.0	0.0	0.0	0.0	0.0	0.0	0.0	3.560992320363962	0.0	0.0	0.0	0.0	0.0	0.0	0.0	0.0	0.0	0.0	0.0	0.0	0.0	0.0	0.0	0.0	0.0	0.0	0.0	2.4776730685609305	0.0	0.0	0.0	0.0	0.0	0.0	0.0
2L_20933	0.0	0.0	0.0	0.0	0.0	0.0	0.0	0.0	0.0	0.0	0.0	0.0	0.0	0.0	0.0	0.0	0.0	0.0	0.0	0.0	0.0	0.0	0.0	0.0	0.0	0.0	0.0	0.0	0.0	0.0	0.0	0.0	0.0	0.0	0.0	0.0	0.0	0.0	0.0	0.0	0.0	0.0	0.0	0.0	0.0	0.0	0.0	0.0	0.0
2L_20934	0.0	0.0	0.0	0.0	0.0	0.0	0.0	0.0	0.0	2.732431558054334	0.0	0.0	0.0	0.0	0.0	0.0	0.0	0.0	0.0	0.0	0.0	4.381245465410943	3.0774078870271255	3.868076915935858	0.0	0.0	0.0	0.0	0.0	7.987654281542447	0.0	0.0	0.0	0.0	0.0	0.0	2.837185285222237	0.0	0.0	0.0	0.0	0.0	0.0	0.0	0.0	0.0	7.668546994389692	0.0	0.0
2L_20935	3.7633316022007968	0.0	0.0	0.0	0.0	0.0	0.0	8.223346079519757	0.0	0.0	0.0	0.0	0.0	0.0	0.0	7.741376107016784	0.0	0.0	0.0	0.0	0.0	0.0	0.0	0.0	0.0	0.0	0.0	0.0	0.0	0.0	0.0	0.0	0.0	0.0	0.0	4.589598134787318	0.0	0.0	0.0	0.0	0.0	0.0	0.0	0.0	0.0	0.0	0.0	0.0	0.0
2L_20936	0.0	0.0	0.0	0.0	2.3933396230298625	0.0	0.0	0.0	0.0	0.0	0.0	8.06274752634906	0.0	0.0	0.0	0.0	0.0	0.0	0.0	0.0	0.0	0.0	0.0	0.0	0.0	0.0	0.0	0.0	0.0	0.0	0.0	0.0	0.0	0.0	0.0	0.0	0.0	0.0	0.0	0.0	0.0	0.0	0.0	0.0	0.0	3.4508985449631377	0.0	0.0	0.0
2L_20937	0.0	0.0	0.0	2.1956099656979853	0.0	0.0	0.0	0.0	6.314769804538931	0.0	0.0	0.0	0.0	0.0	0.0	0.0	0.0	0.0	0.0	0.0	0.0	0.0	0.0	4.107781617184329	0.0	8.674411180969036	0.0	0.0	0.0	4.241324582632454	0.0	0.0	5.382142910964286	6.188953707864056	0.0	0.0	3.013005638840053	5.320682877723258	0.0	0.0	0.0	3.2372988625750443	0.0	0.0	0.0	4.308558261617381	8.143766801608882	0.0	0.0
2L_20938	2.3324996979412895	0.0	0.0	1.5568316731799317	2.118802978019962	0.0	0.0	0.0	4.477586545031536	0.0	0.0	0.0	0.0	0.0	0.0	0.0	0.0	0.0	0.0	0.0	0.0	0.0	0.0	0.0	0.0	6.150727261991458	0.0	0.0	4.473256190539242	3.007377698971116	0.0	5.035761460008249	0.0	0.0	0.0	2.8446167902937125	0.0	0.0	0.0	0.0	0.0	0.0	2.255166699667273	0.0	1.5894662890094766	0.0	0.0	0.0	0.0
2L_20939	0.0	0.0	3.4924639612643835	0.0	0.0	0.0	6.894915964764221	0.0	0.0	0.0	0.0	0.0	0.0	0.0	0.0	0.0	0.0	0.0	0.0	0.0	0.0	0.0	0.0	0.0	0.0	0.0	0.0	0.0	0.0	0.0	0.0	2.9126046753712767	0.0	0.0	0.0	3.2905626006500834	0.0	0.0	0.0	0.0	0.0	0.0	0.0	0.0	1.838644257270459	7.067971979731883	0.0	3.891239846296026	0.0
2L_20940	0.0	0.0	0.0	2.4622312197622622	0.0	0.0	0.0	0.0	0.0	0.0	0.0	0.0	0.0	0.0	0.0	0.0	0.0	0.0	4.9394253571328015	0.0	0.0	5.217752463561825	3.664974425808457	0.0	0.0	0.0	0.0	0.0	0.0	0.0	5.7150694952450625	0.0	0.0	0.0	0.0	0.0	0.0	0.0	0.0	0.0	0.0	0.0	7.133387570856831	0.0	0.0	0.0	0.0	0.0	0.0
2L_20941	0.0	0.0	0.0	0.0	0.0	0.0	0.0	0.0	0.0	0.0	0.0	0.0	0.0	0.0	0.0	0.0	0.0	7.1615128839197535	0.0	0.0	0.0	0.0	0.0	6.119756286825633	0.0	0.0	0.0	0.0	0.0	0.0	0.0	5.290241145062115	0.0	0.0	0.0	0.0	0.0	0.0	0.0	0.0	0.0	0.0	0.0	0.0	0.0	0.0	0.0	0.0	0.0
2L_20942	0.0	3.658822151972837	0.0	0.0	0.0	0.0	0.0	7.547454620929091	0.0	3.0468483400770245	0.0	0.0	0.0	0.0	0.0	14.210197237537656	0.0	0.0	4.624790728219548	0.0	0.0	0.0	0.0	0.0	9.71534052268532	0.0	0.0	0.0	0.0	0.0	5.351027397260274	0.0	0.0	0.0	0.0	0.0	0.0	0.0	0.0	0.0	0.0	0.0	0.0	0.0	0.0	0.0	0.0	4.981320049813201	0.0
2L_20943	0.0	0.0	4.443441214161425	0.0	0.0	0.0	0.0	0.0	0.0	0.0	3.4695983384787477	10.505172747060652	0.0	0.0	2.8614341908765457	0.0	0.0	5.016471584447533	4.596456407896896	0.0	0.0	4.855457874533026	10.231490891926809	0.0	0.0	0.0	5.0839073488389115	0.0	0.0	0.0	0.0	0.0	0.0	0.0	0.0	0.0	0.0	0.0	0.0	0.0	0.0	6.756676863618166	3.3190404388568027	0.0	4.678592398690929	0.0	0.0	0.0	0.0
2L_20944	0.0	0.0	0.0	0.0	0.0	0.0	0.0	2.7275454818209095	0.0	4.404355026249956	0.0	0.0	0.0	0.0	2.080914270493884	0.0	0.0	0.0	0.0	0.0	0.0	0.0	0.0	0.0	0.0	0.0	0.0	0.0	0.0	0.0	0.0	0.0	0.0	0.0	0.0	3.0445849012945576	0.0	0.0	0.0	0.0	0.0	0.0	0.0	0.0	0.0	3.2698117896333887	0.0	0.0	10.196694231730074
2L_20945	0.0	0.0	0.0	0.0	0.0	0.0	0.0	0.0	0.0	0.0	3.199522887147069	0.0	0.0	0.0	0.0	0.0	0.0	0.0	0.0	0.0	0.0	0.0	3.145021996283842	0.0	0.0	0.0	0.0	0.0	0.0	4.081576010781891	0.0	0.0	0.0	0.0	0.0	0.0	2.8995214339873203	0.0	0.0	0.0	0.0	3.115366702026079	6.1213689952048265	0.0	0.0	0.0	0.0	0.0	6.464947378560813
2L_20946	0.0	0.0	0.0	0.0	0.0	0.0	0.0	0.0	0.0	0.0	0.0	0.0	0.0	0.0	0.0	0.0	0.0	0.0	0.0	0.0	0.0	0.0	0.0	14.678855988679665	0.0	0.0	0.0	0.0	45.087085706041215	0.0	18.210955710955712	0.0	0.0	0.0	0.0	0.0	0.0	0.0	0.0	0.0	0.0	0.0	11.365199078509658	0.0	0.0	0.0	0.0	0.0	0.0
2L_20947	0.0	0.0	0.0	0.0	4.1194712576251415	0.0	0.0	0.0	0.0	0.0	0.0	0.0	0.0	0.0	0.0	0.0	0.0	0.0	6.072117323022069	0.0	0.0	0.0	0.0	0.0	0.0	0.0	0.0	0.0	0.0	0.0	0.0	0.0	0.0	0.0	0.0	0.0	4.153720903185073	0.0	0.0	0.0	14.913442380424021	8.925861791956013	0.0	0.0	0.0	5.939766020736911	0.0	0.0	0.0
2L_20948	0.0	0.0	8.009098335709366	0.0	0.0	0.0	7.905888305610019	0.0	0.0	0.0	0.0	0.0	0.0	0.0	0.0	0.0	0.0	4.520979605860998	0.0	4.2397852972725465	0.0	8.751739408207381	0.0	0.0	0.0	0.0	0.0	63.24710644488015	0.0	0.0	0.0	0.0	5.061855878839419	5.820654008684417	0.0	0.0	0.0	0.0	0.0	0.0	0.0	0.0	0.0	0.0	0.0	4.052159395741991	7.659137734273876	0.0	0.0
2L_20949	0.0	0.0	0.0	0.0	0.0	0.0	0.0	0.0	0.0	0.0	0.0	0.0	0.0	0.0	0.0	0.0	0.0	0.0	19.458773669165822	0.0	0.0	0.0	0.0	0.0	0.0	0.0	0.0	297.0973588044802	0.0	0.0	0.0	0.0	0.0	0.0	0.0	0.0	0.0	0.0	0.0	0.0	0.0	0.0	0.0	0.0	0.0	0.0	0.0	0.0	0.0
2L_20950	0.0	0.0	0.0	0.0	0.0	0.0	0.0	0.0	0.0	0.0	0.0	0.0	0.0	0.0	0.0	0.0	0.0	0.0	0.0	0.0	0.0	0.0	0.0	0.0	0.0	0.0	0.0	0.0	0.0	0.0	0.0	0.0	0.0	0.0	0.0	16.989120167444767	12.759496255087848	0.0	0.0	0.0	0.0	0.0	0.0	0.0	0.0	0.0	0.0	0.0	0.0
2L_20951	0.0	0.0	0.0	0.0	0.0	0.0	0.0	0.0	0.0	2.3253521048157113	0.0	0.0	0.0	0.0	2.197306234395006	0.0	0.0	0.0	0.0	3.612571894696419	0.0	3.728524630260855	0.0	0.0	3.707369880585616	0.0	3.903951853342583	0.0	5.055504382616749	0.0	0.0	0.0	4.31302931652287	9.919149016367587	0.0	0.0	4.828999105427916	4.263777758259151	0.0	0.0	0.0	2.594238973511523	0.0	5.9267477682831275	0.0	0.0	0.0	0.0	0.0
2L_20952	0.0	0.0	0.0	0.0	0.0	0.0	0.0	0.0	0.0	0.0	0.0	0.0	0.0	6.851285986379644	0.0	0.0	0.0	0.0	3.8628114778035125	0.0	0.0	4.080473465497149	0.0	0.0	0.0	0.0	0.0	0.0	0.0	11.158954093550719	8.938787185354691	0.0	0.0	0.0	0.0	0.0	2.6424128400124722	0.0	0.0	0.0	0.0	0.0	2.789285128535837	0.0	0.0	0.0	0.0	4.1605991262741835	0.0
2L_20953	0.0	0.0	0.0	0.0	0.0	8.544642338361001	0.0	0.0	0.0	8.073318650657814	0.0	0.0	0.0	0.0	0.0	0.0	0.0	0.0	0.0	0.0	0.0	0.0	0.0	0.0	0.0	0.0	0.0	0.0	0.0	0.0	0.0	0.0	0.0	0.0	0.0	11.161636117268612	0.0	0.0	0.0	0.0	0.0	0.0	0.0	0.0	0.0	0.0	0.0	0.0	0.0
2L_20954	0.0	0.0	0.0	5.793235933588661	3.942213458243681	0.0	0.0	0.0	0.0	0.0	0.0	0.0	0.0	0.0	0.0	0.0	0.0	0.0	0.0	0.0	0.0	0.0	0.0	0.0	0.0	0.0	6.427073920347988	0.0	0.0	0.0	0.0	0.0	0.0	0.0	0.0	0.0	7.949978733806887	0.0	0.0	0.0	0.0	0.0	0.0	0.0	2.9573374499470635	0.0	0.0	0.0	0.0
2L_20955	0.0	4.843046547488977	5.917874110247627	3.0515594536854143	4.153084350389082	0.0	0.0	0.0	0.0	0.0	0.0	0.0	0.0	0.0	3.810921873433949	9.404754291389384	0.0	0.0	0.0	12.531006408983227	0.0	12.933214175320064	0.0	0.0	0.0	0.0	0.0	0.0	8.768068797775015	0.0	0.0	0.0	0.0	0.0	0.0	0.0	4.187613458152132	0.0	0.0	0.0	0.0	0.0	4.4203720803994955	0.0	0.0	0.0	0.0	6.5935877359268105	0.0
2L_20956	0.0	0.0	0.0	0.0	0.0	0.0	0.0	0.0	0.0	0.0	0.0	0.0	0.0	0.0	0.0	0.0	0.0	0.0	0.0	0.0	0.0	0.0	0.0	0.0	0.0	0.0	0.0	0.0	0.0	0.0	0.0	0.0	0.0	0.0	0.0	0.0	0.0	0.0	0.0	0.0	0.0	0.0	0.0	0.0	0.0	0.0	0.0	0.0	0.0
2L_20957	0.0	0.0	0.0	0.0	0.0	0.0	0.0	0.0	0.0	0.0	0.0	0.0	0.0	0.0	0.0	0.0	0.0	0.0	0.0	0.0	0.0	0.0	0.0	0.0	0.0	0.0	0.0	0.0	0.0	0.0	0.0	0.0	0.0	0.0	0.0	0.0	0.0	0.0	0.0	0.0	0.0	0.0	0.0	0.0	0.0	0.0	0.0	0.0	0.0
2L_20958	0.0	0.0	0.0	0.0	5.376586899623424	22.1037461428963	0.0	0.0	0.0	0.0	0.0	0.0	0.0	0.0	0.0	0.0	0.0	0.0	0.0	0.0	0.0	0.0	0.0	7.391114106976029	0.0	0.0	0.0	0.0	0.0	0.0	0.0	0.0	0.0	0.0	0.0	0.0	0.0	0.0	0.0	0.0	0.0	0.0	0.0	0.0	0.0	0.0	0.0	0.0	0.0
2L_20959	6.017737884187431	0.0	0.0	0.0	0.0	0.0	0.0	0.0	0.0	0.0	6.082147922703199	0.0	0.0	0.0	0.0	0.0	0.0	8.793790880135354	0.0	0.0	0.0	8.511536536621737	0.0	0.0	8.463244130740195	0.0	0.0	0.0	0.0	0.0	0.0	0.0	0.0	0.0	0.0	0.0	0.0	0.0	0.0	0.0	0.0	0.0	0.0	0.0	0.0	7.88188522083466	14.89784547358761	0.0	0.0
2L_20960	3.398156568024978	0.0	0.0	0.0	0.0	0.0	0.0	0.0	0.0	0.0	0.0	0.0	0.0	0.0	2.832511338542888	0.0	0.0	4.965766009133037	0.0	0.0	57.59439721703873	0.0	0.0	0.0	0.0	0.0	0.0	0.0	0.0	0.0	0.0	7.3364664936238775	0.0	0.0	0.0	0.0	3.1124916740847723	0.0	0.0	0.0	0.0	0.0	0.0	0.0	0.0	0.0	0.0	0.0	0.0
2L_20961	0.0	0.0	0.0	0.0	0.0	0.0	0.0	0.0	0.0	0.0	0.0	0.0	0.0	0.0	0.0	0.0	0.0	0.0	0.0	0.0	0.0	0.0	10.45933202521954	0.0	0.0	0.0	0.0	0.0	0.0	0.0	0.0	0.0	0.0	0.0	0.0	0.0	0.0	0.0	0.0	0.0	0.0	0.0	0.0	0.0	0.0	0.0	0.0	0.0	0.0
2L_20962	0.0	0.0	0.0	0.0	0.0	0.0	0.0	0.0	0.0	0.0	0.0	0.0	0.0	0.0	0.0	0.0	0.0	0.0	0.0	0.0	0.0	0.0	0.0	0.0	0.0	0.0	10.09224310195184	0.0	0.0	0.0	10.557432432432433	0.0	11.14976362501115	0.0	0.0	0.0	0.0	0.0	0.0	0.0	0.0	6.706458319361546	0.0	0.0	0.0	0.0	0.0	0.0	0.0
2L_20963	0.0	0.0	0.0	0.0	0.0	0.0	0.0	0.0	0.0	0.0	0.0	0.0	0.0	0.0	0.0	0.0	0.0	3.6301461859869093	0.0	0.0	0.0	0.0	2.4679901675271725	0.0	6.987387765084024	6.550676029766271	0.0	0.0	0.0	0.0	0.0	2.681604994221141	0.0	0.0	0.0	0.0	0.0	0.0	0.0	0.0	0.0	0.0	2.4018080811234697	0.0	0.0	0.0	0.0	0.0	0.0
2L_20964	0.0	0.0	3.4720293317037942	0.0	0.0	0.0	0.0	0.0	0.0	0.0	0.0	0.0	0.0	0.0	0.0	0.0	0.0	0.0	0.0	0.0	0.0	0.0	2.6649042766383833	0.0	0.0	0.0	0.0	0.0	0.0	0.0	0.0	2.8955628395047426	4.388736746015027	0.0	0.0	0.0	0.0	0.0	0.0	0.0	0.0	2.6397761469827357	0.0	0.0	1.8278862323608978	0.0	0.0	0.0	0.0
2L_20965	0.0	0.0	0.0	0.0	2.3796633966125493	0.0	0.0	0.0	0.0	2.310856403383094	2.647709069727419	0.0	0.0	0.0	0.0	0.0	0.0	0.0	0.0	3.590051966002208	0.0	0.0	0.0	0.0	0.0	0.0	0.0	0.0	0.0	0.0	8.116883116883118	0.0	0.0	0.0	0.0	0.0	0.0	4.237198364441431	0.0	0.0	0.0	0.0	0.0	0.0	0.0	0.0	0.0	0.0	0.0
2L_20966	0.0	0.0	0.0	0.0	0.0	0.0	0.0	0.0	0.0	0.0	0.0	0.0	0.0	0.0	0.0	0.0	0.0	0.0	0.0	0.0	0.0	0.0	0.0	0.0	0.0	0.0	0.0	0.0	0.0	0.0	0.0	0.0	0.0	0.0	0.0	0.0	0.0	0.0	0.0	0.0	0.0	0.0	0.0	0.0	0.0	0.0	0.0	0.0	0.0
2L_20967	0.0	0.0	3.0121897293969235	0.0	2.113914184808102	2.172634023274994	0.0	0.0	0.0	0.0	0.0	0.0	0.0	0.0	0.0	0.0	0.0	0.0	0.0	3.1891324571085606	0.0	0.0	2.3119612552285003	5.811932828005147	0.0	0.0	0.0	0.0	0.0	0.0	0.0	0.0	0.0	0.0	0.0	0.0	0.0	7.528017398753812	0.0	0.0	0.0	0.0	0.0	0.0	1.585798854101748	0.0	0.0	0.0	0.0
2L_20968	0.0	0.0	0.0	0.0	4.269200408647863	0.0	12.009876922781295	10.269602746091774	0.0	0.0	0.0	0.0	0.0	0.0	3.9174714132317296	0.0	0.0	0.0	0.0	0.0	0.0	6.647406913037293	0.0	0.0	0.0	0.0	0.0	0.0	0.0	12.119199599581643	0.0	0.0	0.0	0.0	0.0	0.0	4.3046949155096	0.0	0.0	0.0	0.0	4.625143668525204	4.543961234557916	0.0	3.2026338460750123	0.0	0.0	0.0	0.0
2L_20969	0.0	0.0	0.0	0.0	0.0	0.0	11.904478464798457	0.0	0.0	0.0	0.0	0.0	0.0	0.0	0.0	0.0	0.0	0.0	0.0	0.0	0.0	0.0	2.3140970162033074	0.0	0.0	0.0	3.4495426768796125	0.0	0.0	0.0	3.6085450346420322	0.0	0.0	0.0	0.0	2.8406750580207882	0.0	0.0	0.0	0.0	0.0	0.0	0.0	0.0	1.587263795306461	0.0	0.0	0.0	0.0
2L_20970	0.0	0.0	3.2123106021668963	0.0	0.0	2.316977326986669	0.0	0.0	0.0	0.0	0.0	0.0	0.0	0.0	0.0	0.0	0.0	0.0	3.322930346063258	3.4010088752727605	0.0	0.0	0.0	0.0	0.0	0.0	3.67532475169506	0.0	0.0	0.0	0.0	0.0	0.0	4.669126985312794	0.0	0.0	0.0	0.0	0.0	0.0	16.322586542353847	0.0	0.0	5.579659685396468	0.0	0.0	0.0	0.0	0.0
2L_20971	0.0	0.0	0.0	4.320757480635445	0.0	0.0	0.0	0.0	0.0	2.8551980593789827	0.0	0.0	0.0	0.0	0.0	0.0	0.0	0.0	0.0	0.0	0.0	0.0	0.0	0.0	0.0	0.0	0.0	0.0	0.0	0.0	0.0	0.0	0.0	0.0	0.0	0.0	0.0	0.0	0.0	0.0	0.0	0.0	0.0	0.0	2.2056650300632143	0.0	0.0	0.0	0.0
2L_20972	0.0	5.198910308399359	0.0	0.0	0.0	2.2910452206505654	0.0	0.0	0.0	0.0	0.0	0.0	0.0	0.0	2.045472908222699	0.0	0.0	0.0	0.0	0.0	0.0	0.0	0.0	0.0	6.902383047747236	0.0	0.0	0.0	0.0	0.0	0.0	0.0	0.0	0.0	0.0	0.0	0.0	0.0	0.0	0.0	0.0	2.4149776916435735	0.0	0.0	0.0	6.4282431290116255	0.0	0.0	0.0
2L_20973	0.0	0.0	0.0	1.355565878942816	0.0	1.8961328749242496	0.0	0.0	0.0	3.5830838312625497	0.0	6.215102201140596	0.0	4.8232170375318635	0.0	0.0	0.0	0.0	0.0	0.0	0.0	0.0	2.0177285703101733	5.072274844255801	5.712604576367526	0.0	0.0	0.0	7.7899153314102625	0.0	0.0	0.0	0.0	3.8210495506063626	0.0	0.0	3.7204491698282736	0.0	0.0	0.0	0.0	1.9987028418556358	0.0	0.0	1.3839815210787305	0.0	0.0	0.0	0.0
2L_20974	0.0	0.0	0.0	1.5779981610009433	0.0	0.0	0.0	0.0	0.0	0.0	4.779034185865242	0.0	0.0	0.0	0.0	0.0	0.0	0.0	0.0	6.479934397144164	0.0	0.0	0.0	0.0	6.6499752288422735	0.0	0.0	0.0	0.0	0.0	0.0	0.0	0.0	4.448038459519736	0.0	0.0	2.165465374750024	0.0	0.0	0.0	7.774846660586737	0.0	0.0	0.0	0.0	0.0	0.0	6.819247325576439	0.0
2L_20975	0.0	0.0	0.0	0.0	2.2892813785503034	4.705745055908957	0.0	0.0	0.0	0.0	0.0	0.0	0.0	0.0	0.0	5.184129926737876	0.0	7.3655140005531505	0.0	0.0	0.0	0.0	2.5037581409695955	0.0	0.0	0.0	0.0	0.0	0.0	3.249350617279137	0.0	0.0	0.0	0.0	0.0	0.0	0.0	0.0	0.0	0.0	0.0	2.4801495034120653	0.0	0.0	1.7173543812286298	0.0	0.0	0.0	0.0
2L_20976	0.0	0.0	0.0	0.0	1.8070422242521331	0.0	0.0	0.0	0.0	0.0	0.0	0.0	0.0	0.0	1.6581644285592292	0.0	0.0	0.0	0.0	5.452347167301183	0.0	0.0	0.0	0.0	0.0	0.0	0.0	0.0	0.0	0.0	0.0	0.0	0.0	0.0	0.0	4.85211952711243	0.0	0.0	0.0	0.0	0.0	1.9577038092021868	1.9233413825170191	0.0	0.0	5.211060998074513	0.0	0.0	0.0
2L_20977	0.0	0.0	0.0	0.0	3.1183472011430613	0.0	0.0	0.0	0.0	0.0	0.0	0.0	0.0	0.0	2.8614341908765457	0.0	0.0	5.016471584447533	0.0	0.0	0.0	0.0	0.0	0.0	0.0	0.0	0.0	0.0	0.0	0.0	0.0	3.7056896788760496	0.0	0.0	0.0	0.0	0.0	0.0	0.0	0.0	0.0	3.378338431809083	0.0	0.0	0.0	0.0	0.0	0.0	0.0
2L_20978	0.0	0.0	0.0	0.0	0.0	0.0	0.0	0.0	0.0	0.0	0.0	0.0	0.0	0.0	2.4157740381595665	0.0	0.0	0.0	0.0	0.0	0.0	8.198468526079328	0.0	3.619097252381366	0.0	0.0	0.0	0.0	0.0	0.0	0.0	3.1285391599246646	0.0	0.0	0.0	0.0	2.6545618645642537	0.0	0.0	0.0	0.0	0.0	0.0	13.032032736466235	0.0	0.0	0.0	0.0	0.0
2L_20979	0.0	0.0	0.0	0.0	3.8478387555473814	0.0	0.0	0.0	0.0	0.0	2.1406299702752123	0.0	0.0	0.0	0.0	4.356759337842289	0.0	0.0	0.0	0.0	0.0	0.0	0.0	2.644783376372775	2.9786638309786997	0.0	0.0	0.0	4.061814314970954	0.0	3.2811843763124737	0.0	0.0	0.0	0.0	0.0	0.0	0.0	0.0	0.0	0.0	0.0	0.0	0.0	0.0	2.7740528412681416	0.0	0.0	0.0
2L_20980	0.0	0.0	3.47387713869246	0.0	0.0	0.0	0.0	0.0	0.0	0.0	0.0	0.0	0.0	0.0	0.0	0.0	0.0	3.9218716112578105	0.0	0.0	0.0	0.0	0.0	0.0	0.0	0.0	0.0	0.0	0.0	0.0	0.0	0.0	0.0	0.0	0.0	0.0	2.4581892731994683	0.0	0.0	0.0	0.0	0.0	0.0	0.0	3.6577180594342606	0.0	0.0	3.8705307465286176	0.0
2L_20981	0.0	0.0	0.0	0.0	0.0	0.0	0.0	0.0	0.0	0.0	0.0	0.0	0.0	0.0	1.581432214596556	3.9027253511672266	0.0	0.0	0.0	0.0	0.0	0.0	0.0	0.0	0.0	0.0	0.0	0.0	0.0	0.0	0.0	0.0	0.0	0.0	0.0	0.0	0.0	0.0	0.0	0.0	0.0	1.8671102920720628	0.0	0.0	0.0	2.4849585459215366	4.69691290702273	0.0	0.0
2L_20982	0.0	0.0	0.0	0.0	0.0	0.0	0.0	0.0	0.0	0.0	0.0	0.0	0.0	0.0	0.0	0.0	0.0	0.0	0.0	0.0	0.0	0.0	0.0	0.0	3.05303425809741	0.0	0.0	0.0	0.0	0.0	0.0	2.343374144756314	0.0	0.0	0.0	0.0	0.0	0.0	0.0	0.0	0.0	2.1363664039292054	0.0	0.0	0.0	0.0	0.0	6.26149571478887	0.0
2L_20983	0.0	0.0	0.0	0.0	0.0	0.0	0.0	0.0	0.0	0.0	0.0	17.232941111593632	0.0	0.0	2.3469831526508353	0.0	0.0	0.0	0.0	0.0	0.0	0.0	0.0	0.0	3.959909872451303	0.0	0.0	0.0	0.0	0.0	0.0	0.0	0.0	0.0	0.0	0.0	2.578971325707315	0.0	0.0	0.0	0.0	0.0	2.7223173672142065	0.0	1.9187192165485696	0.0	0.0	0.0	0.0
2L_20984	0.0	0.0	0.0	0.0	0.0	0.0	0.0	0.0	0.0	0.0	0.0	0.0	0.0	0.0	0.0	0.0	0.0	0.0	0.0	0.0	0.0	0.0	0.0	0.0	0.0	0.0	0.0	0.0	0.0	0.0	0.0	0.0	0.0	0.0	0.0	0.0	0.0	0.0	0.0	0.0	0.0	0.0	0.0	0.0	0.0	0.0	0.0	0.0	0.0
2L_20985	0.0	0.0	0.0	0.0	5.147024762336132	0.0	7.239661763002433	6.190608846380042	0.0	0.0	0.0	0.0	0.0	0.0	0.0	0.0	0.0	4.139998178400802	0.0	0.0	0.0	0.0	0.0	0.0	0.0	0.0	0.0	0.0	0.0	0.0	0.0	0.0	0.0	0.0	0.0	3.455090730682588	5.189817577912137	0.0	0.0	0.0	0.0	0.0	2.739140676786879	0.0	0.0	0.0	0.0	0.0	0.0
2L_20986	0.0	0.0	0.0	0.0	0.0	0.0	0.0	0.0	0.0	0.0	3.544394964690737	0.0	0.0	0.0	0.0	0.0	0.0	0.0	0.0	0.0	0.0	0.0	5.226029249040502	0.0	2.4659939435188747	0.0	0.0	0.0	0.0	2.26076167773837	0.0	0.0	0.0	0.0	0.0	0.0	0.0	0.0	0.0	0.0	0.0	0.0	1.6952956900836729	0.0	0.0	2.2965993793669837	0.0	0.0	0.0
2L_20987	0.0	0.0	0.0	0.0	0.0	1.6844715307466587	0.0	0.0	0.0	0.0	3.647112672075335	0.0	0.0	0.0	0.0	0.0	0.0	0.0	9.663247890090217	0.0	0.0	0.0	1.7924937531592702	2.253033709890367	0.0	0.0	0.0	0.0	0.0	0.0	0.0	0.0	0.0	0.0	0.0	0.0	0.0	0.0	0.0	0.0	0.0	0.0	1.7444259050735755	0.0	1.229490560586221	0.0	0.0	5.2040982273540415	0.0
2L_20988	0.0	0.0	2.628842184294456	0.0	0.0	0.0	0.0	0.0	0.0	0.0	0.0	0.0	0.0	0.0	1.6928903851782706	0.0	0.0	0.0	2.719369497865703	0.0	0.0	8.61780219616071	0.0	0.0	0.0	0.0	0.0	0.0	0.0	0.0	0.0	2.1923713806963017	0.0	0.0	0.0	0.0	0.0	0.0	0.0	0.0	0.0	3.9974056837112717	0.0	0.0	0.0	0.0	0.0	5.858016329220518	0.0
2L_20989	0.0	0.0	0.0	1.2008098742115634	0.0	0.0	0.0	0.0	0.0	0.0	0.0	0.0	0.0	0.0	0.0	0.0	0.0	0.0	0.0	0.0	0.0	7.63396462827936	0.0	0.0	0.0	0.0	0.0	0.0	0.0	2.319639880547825	0.0	0.0	0.0	0.0	0.0	0.0	0.0	0.0	0.0	0.0	0.0	0.0	1.739447165422991	0.0	0.0	4.712821844494788	0.0	0.0	0.0
2L_20990	0.0	0.0	8.325784621942772	0.0	0.0	0.0	0.0	0.0	0.0	0.0	0.0	0.0	0.0	0.0	0.0	0.0	0.0	0.0	0.0	8.81485973795185	0.0	0.0	0.0	0.0	0.0	0.0	0.0	0.0	0.0	0.0	0.0	0.0	0.0	0.0	0.0	0.0	0.0	0.0	0.0	0.0	0.0	0.0	0.0	0.0	0.0	8.4247701722697	0.0	0.0	0.0
2L_20991	0.0	0.0	0.0	0.0	0.0	0.0	0.0	0.0	0.0	2.8136613387175555	0.0	0.0	0.0	0.0	0.0	0.0	0.0	0.0	4.27083773763475	0.0	0.0	0.0	0.0	0.0	0.0	0.0	0.0	0.0	0.0	0.0	0.0	0.0	0.0	0.0	0.0	0.0	0.0	0.0	0.0	0.0	0.0	0.0	3.083915499481748	0.0	0.0	0.0	0.0	0.0	0.0
2L_20992	0.0	0.0	0.0	0.0	0.0	0.0	0.0	0.0	0.0	0.0	0.0	0.0	0.0	0.0	0.0	0.0	0.0	0.0	0.0	0.0	0.0	0.0	0.0	0.0	0.0	0.0	0.0	0.0	0.0	0.0	0.0	0.0	0.0	0.0	0.0	0.0	0.0	13.978760671036428	0.0	0.0	0.0	0.0	0.0	0.0	0.0	11.319656923837952	0.0	0.0	0.0
2L_20993	0.0	0.0	3.559114036861032	0.0	0.0	0.0	0.0	0.0	0.0	2.4255172172914152	0.0	0.0	0.0	0.0	0.0	0.0	0.0	0.0	0.0	0.0	0.0	0.0	0.0	0.0	3.867065747851845	0.0	0.0	0.0	0.0	0.0	0.0	2.968188734061569	0.0	0.0	0.0	0.0	5.0370094267631425	0.0	0.0	0.0	0.0	0.0	0.0	0.0	0.0	0.0	0.0	0.0	0.0
2L_20994	0.0	0.0	0.0	0.0	0.0	0.0	0.0	0.0	0.0	9.248229888799283	0.0	0.0	0.0	12.449114245521432	0.0	0.0	0.0	0.0	0.0	0.0	0.0	0.0	0.0	0.0	0.0	0.0	0.0	0.0	0.0	0.0	0.0	0.0	8.576741250008578	0.0	0.0	12.785990645769244	0.0	0.0	0.0	0.0	0.0	0.0	5.0682644539299835	0.0	0.0	0.0	0.0	0.0	0.0
2L_20995	0.0	0.0	0.0	0.0	0.0	0.0	0.0	2.5650101830904273	0.0	0.0	0.0	0.0	0.0	5.575441296178592	0.0	0.0	0.0	0.0	0.0	0.0	0.0	0.0	0.0	0.0	3.301768427169592	0.0	3.4768435267431848	0.0	0.0	0.0	0.0	0.0	0.0	0.0	0.0	0.0	0.0	0.0	0.0	0.0	0.0	0.0	2.269865179087823	0.0	0.0	0.0	0.0	0.0	0.0
2L_20996	0.0	0.0	0.0	0.0	0.0	0.0	0.0	0.0	0.0	5.551246143734345	0.0	0.0	0.0	0.0	0.0	0.0	0.0	0.0	8.42619941331182	0.0	0.0	5.9339996819376175	0.0	0.0	2.9501657993179218	0.0	0.0	0.0	0.0	0.0	0.0	0.0	0.0	0.0	0.0	5.116523710994182	0.0	0.0	0.0	0.0	0.0	0.0	0.0	0.0	1.4294617790509516	0.0	0.0	0.0	0.0
2L_20997	0.0	0.0	0.0	0.0	0.0	0.0	0.0	0.0	0.0	0.0	0.0	0.0	0.0	0.0	0.0	10.683258479302253	0.0	0.0	0.0	0.0	0.0	0.0	0.0	0.0	0.0	0.0	0.0	0.0	0.0	6.696138604712206	0.0	0.0	0.0	0.0	0.0	0.0	0.0	0.0	0.0	0.0	0.0	0.0	0.0	0.0	0.0	0.0	0.0	0.0	0.0
2L_20998	0.0	0.0	0.0	0.0	0.0	0.0	0.0	0.0	0.0	0.0	0.0	0.0	0.0	0.0	0.0	0.0	0.0	0.0	0.0	0.0	0.0	0.0	0.0	0.0	0.0	0.0	0.0	0.0	0.0	0.0	0.0	0.0	0.0	0.0	0.0	0.0	0.0	0.0	0.0	0.0	0.0	0.0	0.0	0.0	0.0	0.0	0.0	0.0	0.0
2L_20999	0.0	0.0	0.0	2.5025056337658076	0.0	0.0	0.0	0.0	0.0	0.0	0.0	11.473679379503418	0.0	0.0	0.0	0.0	0.0	0.0	0.0	0.0	0.0	0.0	0.0	0.0	0.0	0.0	5.5526095876909745	0.0	0.0	4.834164003847994	0.0	0.0	0.0	0.0	0.0	0.0	0.0	0.0	0.0	0.0	0.0	0.0	0.0	0.0	2.5549636556419983	0.0	0.0	0.0	0.0
[truncated: 301 more columns]
