# Supplementary material for: Convergence of topological domain boundaries, insulators, and polytene interbands revealed by high-resolution mapping of chromatin contacts in the early Drosophila melanogaster embryo
Source: eLife. 2017 Nov 17;6:e29550. doi: 10.7554/eLife.29550 (PMC5739541; doi:10.7554/eLife.29550)
Supplement: Supplementary file 3. [file elife-29550-supp3.zip › local_HiC_maps/nc14_posterior_dm3_CompressedBinCounts_500bp_VCnorm_2R_19820000_19999999.txt]

2R_39640	2R_39641	2R_39642	2R_39643	2R_39644	2R_39645	2R_39646	2R_39647	2R_39648	2R_39649	2R_39650	2R_39651	2R_39652	2R_39653	2R_39654	2R_39655	2R_39656	2R_39657	2R_39658	2R_39659	2R_39660	2R_39661	2R_39662	2R_39663	2R_39664	2R_39665	2R_39666	2R_39667	2R_39668	2R_39669	2R_39670	2R_39671	2R_39672	2R_39673	2R_39674	2R_39675	2R_39676	2R_39677	2R_39678	2R_39679	2R_39680	2R_39681	2R_39682	2R_39683	2R_39684	2R_39685	2R_39686	2R_39687	2R_39688	2R_39689
2R_39640	30.7047147450723	106.21146156587558	89.47144742434071	55.523924912220146	49.962013256795686	50.89693116953513	43.44686921860411	49.17232441089799	41.85025851950944	27.694805260200248	47.711904915474825	34.86377155583415	24.147123594637407	45.04575522587068	46.72352270441979	32.034375020021486	18.74034481818013	25.242349502817504	29.653556155545843	0.0	21.738586970108358	16.251983757767434	11.675532287516988	8.603023790801991	8.551094069730752	6.8657411189922195	5.185959429720785	15.287387599482676	16.989866515473036	16.128629042338456	4.947489816829084	7.933840235201338	0.0	0.0	14.90145074563879	5.790045984545209	13.947143117015136	12.800884797157181	5.73019382380609	14.74122009245988	30.0877433816367	4.727356788271617	0.0	1.8107770569476709	6.429491305077433	2.344122312551673	16.61041667704818	5.542737205942202	10.928688531420594
2R_39641	106.21146156587558	22.811465179267888	48.246248854151595	84.5688194395036	60.795236432674486	63.365332826410665	51.7884920321051	57.21765876504754	54.87387240427876	20.007330685963336	30.893647914924514	27.70498293511576	43.8602262310469	39.926573654271394	52.600124724178094	33.94208462101117	41.3674353232559	27.35343482551791	29.991325009241077	23.412391125064897	17.274871712483947	29.058448162634324	27.83437433893361	18.23070132140681	40.77147790491684	10.911914118871119	18.544927869503052	8.098890694941515	23.144973750706644	11.535156272529601	15.726367496114605	12.60947387600726	0.0	0.0	11.84164593194464	4.601140898897291	7.916637177193182	3.3908006222797304	7.589297572563171	10.542884765215227	2.9887056812306296	8.765540207094652	0.0	4.316877826745562	5.1092850526333	14.902316248386592	1.885671367833954	2.2023067621719017	8.684634959281547
2R_39642	89.4714474243407	48.24624885415159	50.87907739272995	49.115712525734594	113.25153442017977	105.05305179115453	66.38343069569835	65.24575902566333	40.72218952107003	53.45116345365785	37.515826989511204	74.01604914665664	54.92627673078801	79.6937308620103	68.88499305983694	28.337174594778404	55.25818465811761	40.598255898926574	33.3850802076552	0.0	25.63954643642354	17.97035610057649	20.65603569362968	10.146824551256685	30.256728339964603	24.293366696223597	36.69943620491131	18.030688231369794	12.88200512703804	8.560300181193021	0.0	9.357556929036969	0.0	0.0	7.908972993493552	15.365388949212267	14.099947477695647	37.74496482169278	3.3792346033623386	15.647860546266813	0.0	22.302697790081435	0.0	0.0	11.374881985599401	0.0	0.0	7.354545476831957	2.4168424919579565
2R_39643	55.523924912220146	84.5688194395036	49.11571252573458	32.59675531897555	103.9934692101336	128.21390425463716	103.71281769006765	78.73059290884798	58.966262452937556	87.07273088463315	56.586882934188324	42.423914941390244	57.44119788757785	66.57551738608541	57.354162702787484	41.032599032177764	48.00874399257252	61.726145196353805	48.3420323093973	0.0	37.12639821496278	23.419179371137787	0.0	14.69273451624539	0.0	8.794278090902935	19.927973660532945	19.5815040944925	12.435541149671998	12.395426500802087	19.01161165868073	13.549864687663764	0.0	52.85104988610599	7.634864149044764	7.416427981292802	5.104227040102126	21.862080876582	9.786351709247493	20.77011429793898	9.634793165077731	4.036824722483439	0.0	11.59705611050046	8.235488862736638	0.0	3.039451780161316	3.549825978655962	10.498858511608324
2R_39644	49.962013256795686	60.795236432674486	113.25153442017977	103.9934692101336	40.48974232867845	101.19364503909155	145.10705828045744	127.51926451746104	57.88312023300849	84.87974064233505	93.18084262977723	60.275131866919736	68.58497857763103	65.89720694688356	50.48698058573649	36.92230439486189	44.999623803145006	47.608241303957996	60.58864666635441	57.30316046030992	9.395829379255137	14.048830926534448	35.32470468546883	17.352486512160127	22.17566974218566	15.826685136408221	20.173229765466033	11.012497863575414	20.98097822552118	26.490177024093512	38.49117995995206	16.002728693852713	0.0	0.0	9.016965291381945	10.010270537571547	6.8893938814604	22.131140284872036	16.511322639500037	14.01715648982877	9.75336978926219	6.810844062455985	0.0	4.695913021672891	5.557896047335489	6.0790446011397	8.204956532191531	10.780542414606725	8.26627612054687
2R_39645	50.89693116953513	63.36533282641067	105.05305179115453	128.21390425463716	101.19364503909155	68.52562340389082	163.24228865688698	158.3609640223685	114.00144074234593	85.13778130941908	78.0144492719343	80.23329878389242	72.90613578038727	60.21385683585947	64.00392069731356	25.075477186330854	35.20641226121984	38.79929126627954	37.983025385955024	20.755715605184776	17.016265848524604	24.80698259313114	16.450615253010465	14.815173970547434	24.09667586356462	23.64683664442789	21.920771026586245	9.573179779529669	6.839547632319598	15.14996572320255	4.647282849899734	4.968283718810047	0.0	0.0	16.79670112789848	14.95646309560715	11.229299488224676	8.016096321413398	10.76498688017224	19.385440011409717	0.0	11.841352519284753	0.0	6.803606251493604	6.0393584993402	6.605652456807291	2.2289313054516313	3.904808576521557	11.548744362769158
2R_39646	43.44686921860411	51.7884920321051	66.38343069569837	103.71281769006764	145.10705828045747	163.24228865688698	43.18624673511975	103.68982149989247	102.95805351622346	93.59749114677848	108.2008516952755	91.48823918685252	71.66393086467436	79.56269312896582	53.21621791913518	35.02643328164988	38.70469501611026	37.63639429291754	39.792161121113196	40.26724565596954	15.84600221210191	22.21242900907689	6.383022182278688	32.922956519121655	18.69955794245024	20.018697463430843	17.011007255761626	25.072878500173836	10.615283035291569	22.9255870713797	21.638370890332407	11.566496947601456	0.0	0.0	8.146634201786265	15.827112223088845	15.24982702339062	9.331004314656395	12.530804895367778	16.118071969125513	20.561239596012765	6.891865255764011	0.0	3.9598126533437448	14.060030707107066	0.0	5.189101226911094	6.060437102965614	7.468402681933277
2R_39647	49.172324410897986	57.21765876504754	65.24575902566333	78.73059290884798	127.51926451746104	158.3609640223685	103.68982149989246	52.933542790792984	109.86730471086588	127.29622811484079	82.47280974553702	83.0514105180374	68.75872061822474	79.17442969142188	51.10867976815588	41.52996386893143	58.713724029300174	42.393302750655984	36.69599725304249	50.131056905911166	14.091155686133598	23.703048212000066	45.409136318227226	12.547261351089103	8.314348903337379	24.477407353013167	20.169524856418196	17.341498701864953	14.159559354512888	15.682092618439006	9.621027718180857	25.713947759543732	0.0	0.0	13.040000927288954	14.074357646317024	9.686430860193807	8.297653423611802	7.42873061565605	11.466476323159702	10.970525853872596	7.660792371076525	0.0	5.281931919418847	6.25148472762281	6.837669175331513	9.22888085976254	12.125882831636158	21.252234805316245
2R_39648	41.85025851950944	54.87387240427876	40.72218952107003	58.966262452937556	57.883120233008505	114.00144074234593	102.95805351622344	109.86730471086588	36.363980168539776	81.67246541171089	116.69435598534564	76.74321196192405	89.9211571294289	104.37485184290863	87.96318537700006	37.11318780015291	41.01058772755749	50.5129456704025	48.409188188845185	17.066491905789555	37.77761827227841	21.182192272171402	33.81650353585361	16.611615771998267	69.34764668760965	10.60567132971521	12.016309737206312	8.855544810827853	11.247705116665415	14.94856292924565	11.463755331362716	12.255589084804695	0.0	0.0	10.35837920368924	15.093033458236572	13.850022263910791	29.660740450724617	4.425782395344077	18.786164433931024	17.428966070160303	3.651229451108851	0.0	8.391449364840708	0.0	5.431531069851391	10.996500088934196	3.2107485587351063	3.16533777873371
2R_39649	27.694805260200244	20.007330685963336	53.451163453657834	87.07273088463315	84.87974064233505	85.13778130941908	93.59749114677848	127.29622811484079	81.67246541171092	49.1341164843557	81.2879959799391	123.92645669475017	98.57589093371085	86.94257732576226	78.69947222505661	66.98182857415038	58.05164738964962	25.590369832024816	46.972491405912976	41.068773768552816	5.050443833004045	25.486393663969263	40.68798500078121	29.980620526891414	0.0	9.570550268358229	21.687018728909372	21.309966245013467	23.68314923631994	22.482620934018005	20.68976932286523	29.49182634032978	0.0	0.0	4.154397346503328	6.053307850252462	8.332166829977137	0.0	7.987645774535385	6.1645896109404195	20.970515455269894	10.982889536732932	0.0	2.5241459804489748	0.0	3.2676065174372555	6.615489241891395	5.794754433759776	13.329859952682806
2R_39650	47.711904915474825	30.893647914924514	37.515826989511204	56.586882934188324	93.18084262977723	78.01444927193431	108.2008516952755	82.47280974553702	116.69435598534564	81.28799597993913	29.391297582565773	124.50135501817209	173.81267381267384	135.60551677143607	83.8076880220719	41.7889865126046	57.042683206328476	62.86399374952291	47.47483339300656	72.06246374357293	46.08188751411258	25.8384579608289	5.711544173082635	16.834024931190925	8.36620554930414	22.39097554121787	17.75840702015199	12.464041241019657	33.24503610054724	22.091862699073328	14.521551192098341	7.762297743629419	0.0	0.0	4.373777164801008	9.913497651917272	3.898738075953266	8.349405939767387	13.081361395968138	7.211245504689834	22.077898184092877	10.792001893225475	0.0	5.314875361743704	18.87142583057863	11.467192934374403	16.251272532679568	5.422894239327236	16.038588844760493
2R_39651	34.863771555834155	27.704982935115762	74.01604914665663	42.423914941390244	60.275131866919736	80.23329878389244	91.48823918685252	83.05141051803743	76.74321196192406	123.92645669475017	124.50135501817208	21.87136809108718	109.86757295206844	122.0651279326147	75.1575395976892	25.76458997200935	48.231918356224064	46.509814899795714	48.133124253448734	56.8696391479222	31.471018339211422	21.567375697410505	45.07387608289988	24.90924730897098	24.758889679339365	24.296688184697242	12.512882012031387	17.21346466715061	21.08252684859794	12.453048117021295	33.424981449135295	22.971689179772866	0.0	0.0	14.38191698297296	25.146801438620567	13.460880949276708	8.236391011132307	14.747767095888138	4.268181814301653	3.6298431181804327	9.12507836161043	0.0	12.233514727229322	0.0	11.31197662312159	4.58037155057944	4.012118738386588	11.866121668882995
2R_39652	24.147123594637407	43.8602262310469	54.92627673078801	57.44119788757785	68.58497857763103	72.90613578038727	71.66393086467436	68.75872061822474	89.9211571294289	98.57589093371082	173.8126738126738	109.86757295206844	37.88318013155675	142.28535427067837	137.57429011666298	56.08399138549892	77.54983869633551	65.74149392723908	63.07124527866678	28.13477683495015	34.59881976506017	50.43952223684538	44.598258883973166	21.90791664475875	16.33175677441271	28.411276391890286	27.237862808332604	31.630539724064903	34.766775200812894	18.482466300303113	18.89844730356954	12.627385060490223	0.0	0.0	12.807143767873079	16.587635797445063	19.026917761094975	8.149481041047308	12.768130745658837	11.261717817388993	7.183082404321343	7.523992507307301	0.0	15.562835119716244	0.0	2.238522646685912	9.064079415838211	5.2930440931745135	3.913636989818282
2R_39653	45.04575522587068	39.926573654271394	79.6937308620103	66.57551738608541	65.89720694688356	60.21385683585947	79.56269312896582	79.17442969142188	104.37485184290861	86.94257732576224	135.60551677143607	122.0651279326147	142.28535427067837	54.84270199024166	134.45631747676285	61.45689720514517	85.88709282776861	83.6459785214737	81.45524053926472	49.45664806861191	38.2293685655194	38.97362187324375	5.599781384534748	20.630773521970124	65.61997340750578	32.929247560107406	14.923639467753373	29.3283514240381	11.640893340780401	13.924010486327008	9.491596852016988	12.684010105604532	0.0	0.0	21.440958176409346	16.662019814473965	7.644896104906322	8.186025799078909	21.986377606874406	9.898191444880013	0.0	13.60391829123903	0.0	1.736958179778993	12.334768072439626	11.242804324162428	11.3809068898417	11.962754363049125	11.793560794429979
2R_39654	46.723522704419786	52.600124724178094	68.88499305983694	57.35416270278749	50.48698058573649	64.00392069731356	53.21621791913519	51.10867976815588	87.96318537700006	78.69947222505661	83.8076880220719	75.15753959768921	137.57429011666298	134.45631747676288	27.27946701797024	120.85162413073154	109.97635957152313	74.20386671402522	88.62415932357392	103.20810485308326	31.241957636686493	28.466097753455564	18.877137521205317	34.000926061586185	27.651018340920462	19.734419121073373	33.53888008648559	19.22419920225066	26.161348021011747	24.338492804063836	15.998319109938848	17.103367909691936	0.0	0.0	20.88046160597091	14.042121371359816	17.180879656743205	22.996245173088138	4.117619809868906	12.711348008266826	24.323108168915876	15.28649178580364	62.75139778738571	19.517903870810212	6.930184627048649	10.106678518431677	5.115412661618266	1.4935937523570777	4.417407944531492
2R_39655	32.034375020021486	33.94208462101117	28.3371745947784	41.032599032177764	36.92230439486189	25.075477186330858	35.02643328164988	41.52996386893144	37.11318780015291	66.98182857415037	41.7889865126046	25.76458997200935	56.083991385498926	61.45689720514517	120.85162413073154	31.564859473245622	49.241799393833446	115.3174077732073	139.4540096613738	217.72641369760416	42.83994567894888	66.05686174659147	0.0	29.669263998806446	75.83187567616756	60.88601326503276	7.664926217420231	22.59498933516503	28.698604386868666	42.90904236552783	29.24985813818803	15.635113964345685	0.0	0.0	8.8098275388161	17.11555050456643	35.33843620352112	37.83980141672216	11.29241714188922	13.0726473156626	22.235069151065062	18.632278932668534	0.0	16.058134729891467	38.01154030363619	13.858592465914793	0.0	4.096124574617463	8.076383201769051
2R_39656	18.740344818180134	41.3674353232559	55.258184658117614	48.00874399257252	44.999623803145006	35.206412261219846	38.704695016110264	58.713724029300174	41.0105877275575	58.051647389649624	57.042683206328476	48.231918356224064	77.54983869633551	85.88709282776861	109.97635957152313	49.241799393833446	43.210221810071396	187.83406685622919	177.14866175840558	152.84586258987125	91.89283791398246	67.91931747175259	20.19049054815836	54.54974639326995	9.858267685485771	36.93797875907916	41.851022913733985	35.248626184794446	13.990745401731662	44.62596468784602	22.815175970600365	12.195542102517557	136.0988622135119	0.0	17.179379522042176	10.01272283314665	11.485136051773155	24.596179918104557	26.424588079207705	8.497327505526236	8.671785910949431	21.800040221074205	0.0	22.963421148935115	14.824686958204019	5.404918962698762	10.942622087518544	6.390034613219991	7.874572548515635
2R_39657	25.242349502817504	27.353434825517915	40.598255898926574	61.72614519635381	47.608241303957996	38.79929126627954	37.63639429291754	42.39330275065598	50.5129456704025	25.590369832024816	62.86399374952291	46.509814899795714	65.74149392723908	83.64597852147368	74.20386671402524	115.3174077732073	187.83406685622916	61.2262034156058	171.25176132436522	177.80206699581885	78.25460919648168	59.3642757145394	44.50193435074645	61.938364768875175	21.728644002242397	46.52293406188248	39.533139972353155	19.422906599126748	24.669642647891425	32.78675087397183	31.429383204640484	33.600298908259084	0.0	0.0	22.71908008930113	11.034539580157837	15.188658325055515	5.421253046744212	14.560632902176815	11.237394452772604	0.0	22.022709818364696	0.0	9.2025019762373	16.33757347823672	17.86950259643873	6.029668380298421	14.084298753328298	15.620736840570594
2R_39658	29.653556155545843	29.991325009241073	33.3850802076552	48.34203230939729	60.5886466663544	37.98302538595502	39.79216112111319	36.69599725304249	48.40918818884518	46.972491405912976	47.47483339300656	48.133124253448734	63.07124527866679	81.45524053926472	88.62415932357392	139.4540096613738	177.14866175840558	171.2517613243652	63.37129877666234	82.45015475894047	100.04139550716796	69.7384323649394	47.92226485851605	38.52124639344831	63.81453963233891	47.821385757869045	38.70143526207741	32.32428329458222	30.79206426919654	30.0909166957044	22.153079998094835	43.419301576850884	88.09951721464566	30.79206426919654	15.568778638212276	27.005982797405007	11.895293463580849	28.658879093920877	18.530595081552434	20.901862564973165	22.453682263555706	14.111602312468271	43.44633725653759	8.108008401518306	19.192633099711006	8.746780528756878	8.85422283564278	13.44329118241088	11.214210484410057
2R_39659	0.0	23.412391125064893	0.0	0.0	57.30316046030992	20.75571560518478	40.26724565596954	50.131056905911166	17.06649190578955	41.068773768552816	72.06246374357292	56.86963914792219	28.134776834950145	49.45664806861191	103.20810485308327	217.72641369760413	152.84586258987125	177.80206699581885	82.45015475894047	0.0	118.19964215058339	99.41313114911638	0.0	58.47173593228505	0.0	55.996841778123716	10.574144313806764	10.390301277175833	39.59114227373909	32.88619075963812	20.175812025994514	21.569411985475156	0.0	168.26235466339116	30.383980593143914	17.708810487393688	8.125186371462394	0.0	7.789223609136759	12.022908449760171	0.0	32.130186374359084	0.0	36.92165004330909	0.0	0.0	0.0	11.30161234452513	5.570884773490611
2R_39660	21.738586970108358	17.274871712483947	25.63954643642354	37.12639821496277	9.395829379255137	17.016265848524604	15.84600221210191	14.091155686133598	37.7776182722784	5.050443833004045	46.08188751411258	31.471018339211422	34.59881976506018	38.2293685655194	31.241957636686493	42.83994567894888	91.89283791398246	78.25460919648168	100.04139550716796	118.19964215058339	14.535633742729459	150.77940728207486	210.78665579944354	117.92547800085828	51.45965305901908	78.04390750236082	67.61863299050685	86.8870121294269	63.29351197683652	38.824208835419334	59.54702577493011	37.135061811310386	0.0	0.0	59.7836549096131	34.84393401952654	39.96788181017734	51.356320422354386	30.65222180714005	32.52745095082175	0.0	25.2877988583191	0.0	25.426520805613887	12.897351270969482	18.80893367922962	9.519987928655306	30.576016006266418	10.96129757648451
2R_39661	16.251983757767434	29.05844816263432	17.97035610057649	23.419179371137787	14.048830926534448	24.80698259313114	22.21242900907689	23.703048212000066	21.182192272171402	25.486393663969263	25.8384579608289	21.567375697410505	50.43952223684538	38.97362187324375	28.466097753455568	66.05686174659147	67.91931747175259	59.36427571453939	69.7384323649394	99.41313114911638	150.77940728207486	52.55384255417159	137.88792469480805	141.91973535839895	125.0331818828843	79.79728400934503	99.16040303454166	65.91285289168283	84.62795911213806	99.77469060775485	72.3416663513312	80.31306628148123	132.78096452092626	46.40888080343054	31.84508405761346	32.56208939205276	29.13337618180661	23.99655985317945	27.928760177884723	44.766943293215526	12.690570060407113	33.67526130230389	0.0	12.220148417775917	14.463282065819504	36.91208280118414	16.013784665840355	18.70276383209656	10.75564225627561
2R_39662	11.67553228751699	27.83437433893361	20.65603569362968	0.0	35.32470468546883	16.450615253010465	6.383022182278688	45.40913631822723	33.816503535853606	40.68798500078121	5.711544173082635	45.07387608289988	44.59825888397318	5.599781384534748	18.877137521205317	0.0	20.19049054815836	44.50193435074645	47.92226485851605	0.0	210.78665579944354	137.88792469480808	37.73698828643884	143.66537645889872	82.91507285471069	118.35229928929445	92.18968950512574	57.64619073971593	133.36178384722075	78.19504973205164	31.981987744502298	68.3821467891163	0.0	0.0	43.34725582972427	32.74994760008384	32.19939928800688	0.0	24.694406716878632	33.35201045919048	0.0	30.558984952755807	0.0	23.410760521966317	20.781034396768135	37.882690943915435	15.339211319110817	22.393648086507557	26.4923119310776
2R_39663	8.603023790801991	18.23070132140681	10.146824551256683	14.692734516245388	17.352486512160127	14.815173970547434	32.922956519121655	12.547261351089103	16.611615771998263	29.980620526891418	16.834024931190925	24.909247308970983	21.90791664475875	20.630773521970124	34.000926061586185	29.66926399880645	54.54974639326995	61.938364768875175	38.52124639344831	58.47173593228506	117.92547800085828	141.91973535839892	143.66537645889872	28.456639366505122	74.67205391593826	190.76521924919172	123.50771799729765	119.3377281980084	136.80249034482705	140.84254571620997	109.97315084074474	94.47533437970014	0.0	65.51105171442423	43.76974370330833	48.263080673807764	31.634497546112026	40.64842365413069	33.35911082806411	23.404919620484545	56.72793283412752	32.52476761053542	0.0	30.18755962043025	25.52056855743455	27.91356174814821	30.140204697200197	12.100427387095312	28.196495739509494
2R_39664	8.551094069730752	40.771477904916836	30.256728339964603	0.0	22.17566974218566	24.09667586356462	18.69955794245024	8.31434890333738	69.34764668760967	0.0	8.36620554930414	24.758889679339365	16.33175677441271	65.61997340750578	27.651018340920462	75.83187567616756	9.858267685485771	21.728644002242397	63.81453963233891	0.0	51.459653059019075	125.0331818828843	82.91507285471069	74.67205391593826	202.42177410539696	130.02083583894319	98.20975885821335	72.37670628085057	103.41891440016455	129.8111248133965	117.11713821930418	112.68607287783954	558.909009613235	0.0	56.43961948408545	75.38418522031371	18.866126906775865	80.80612187179302	36.17208871204757	41.87455639141823	17.80595074874023	59.68327577627426	0.0	0.0	0.0	66.58816661691051	0.0	6.560392678864187	6.467606668619884
2R_39665	6.8657411189922195	10.911914118871119	24.293366696223597	8.794278090902935	15.826685136408221	23.64683664442789	20.018697463430843	24.477407353013167	10.605671329715207	9.570550268358229	22.390975541217866	24.29668818469724	28.411276391890286	32.929247560107406	19.734419121073373	60.88601326503275	36.93797875907916	46.52293406188248	47.82138575786906	55.996841778123716	78.04390750236082	79.79728400934503	118.35229928929445	190.7652192491917	130.02083583894319	46.39767037297057	108.42341512072949	135.59427094834632	110.71448671380028	155.3177422931234	125.3790364997182	77.0726080934951	0.0	52.281840948183465	50.98029441686473	23.843795991014193	30.295525275178044	43.253249941067445	36.30357045615436	48.564262941115274	47.655129359848644	29.95010910824748	0.0	25.238741284316944	24.440376479559294	35.642777392142726	21.04701693112243	21.06956485554443	15.578677775302499
2R_39666	5.185959429720785	18.544927869503052	36.6994362049113	19.927973660532945	20.173229765466033	21.920771026586245	17.01100725576163	20.169524856418196	12.01630973720631	21.687018728909372	17.75840702015199	12.512882012031387	27.237862808332604	14.923639467753373	33.5388800864856	7.664926217420231	41.851022913733985	39.533139972353155	38.70143526207742	10.574144313806764	67.61863299050685	99.16040303454166	92.18968950512574	123.50771799729765	98.20975885821333	108.42341512072947	29.780506499409412	128.024487060748	114.987025630608	141.24408250969893	177.56930352347217	106.30732765019424	0.0	59.23574047637382	44.92528283674495	43.63995458119775	45.76676057433851	36.75470644015966	52.10082881450048	46.55851124504443	26.996819774630552	45.244948231861365	0.0	54.591779569832376	18.460760269490176	40.38354949189082	44.286240367316886	21.882652089902685	23.53435397904148
2R_39667	15.287387599482676	8.098890694941513	18.03068823136979	19.58150409449251	11.012497863575414	9.573179779529669	25.07287850017384	17.341498701864953	8.855544810827851	21.30996624501347	12.464041241019657	17.21346466715061	31.630539724064903	29.328351424038107	19.22419920225066	22.59498933516503	35.248626184794446	19.422906599126748	32.32428329458222	10.390301277175833	86.8870121294269	65.91285289168283	57.64619073971591	119.3377281980084	72.37670628085057	135.59427094834635	128.024487060748	35.94246904634566	198.5847073340756	184.29279346920947	174.4820674310377	96.99769742389039	166.53343991473488	0.0	56.75683856841595	55.13300531237136	30.91760065927567	42.13496672541485	24.25026271117937	56.1465499816588	37.13843084824176	28.89790503525989	0.0	43.42499583630923	18.139799809169304	33.06786451699093	23.431840792022996	15.637962404774582	21.19808492646577
2R_39668	16.989866515473036	23.144973750706644	12.88200512703804	12.435541149671996	20.98097822552118	6.839547632319598	10.615283035291569	14.159559354512888	11.247705116665415	23.683149236319935	33.24503610054724	21.08252684859794	34.766775200812894	11.6408933407804	26.161348021011747	28.698604386868666	13.990745401731662	24.669642647891422	30.79206426919654	39.5911422737391	63.29351197683653	84.62795911213806	133.36178384722072	136.80249034482708	103.41891440016455	110.71448671380028	114.98702563060802	198.58470733407563	45.66208556357287	149.54859082963708	166.21135835235344	106.61522600473299	158.63950758296846	55.44681818433849	54.066480143985046	44.73893469982898	56.22666091548249	86.00937158112747	59.035286417392314	27.733025259041312	45.48601810343521	74.11411922674833	0.0	29.199943449442852	8.639973181523246	15.75019931877238	35.07607202839503	26.069224591397493	20.19326422464015
2R_39669	16.12862904233846	11.535156272529601	8.56030018119302	12.395426500802087	26.490177024093516	15.14996572320255	22.925587071379695	15.682092618439006	14.948562929245648	22.482620934018005	22.091862699073324	12.453048117021293	18.482466300303113	13.924010486327008	24.33849280406383	42.909042365527824	44.62596468784602	32.786750873971826	30.0909166957044	32.88619075963812	38.82420883541933	99.77469060775485	78.19504973205164	140.84254571620997	129.8111248133965	155.31774229312342	141.24408250969896	184.29279346920944	149.54859082963705	72.01264542053585	70.68808221023961	134.6103208330726	0.0	36.84530498701203	85.16278067124239	67.21507272153829	72.94783073612368	49.533999375109545	61.403321749141845	52.65440740426278	47.01852193917818	28.14287292296803	51.98721114605807	22.63780562048204	63.15541686881184	31.398784448391385	36.0224059364925	23.5103560024723	31.71704492292453
2R_39670	4.947489816829084	15.726367496114603	0.0	19.011611658680735	38.49117995995206	4.647282849899735	21.638370890332407	9.621027718180857	11.463755331362712	20.68976932286523	14.52155119209834	33.424981449135295	18.898447303569537	9.491596852016988	15.998319109938848	29.24985813818803	22.815175970600365	31.429383204640487	22.153079998094835	20.175812025994517	59.547025774930106	72.3416663513312	31.981987744502295	109.97315084074472	117.11713821930418	125.37903649971823	177.56930352347217	174.4820674310377	166.21135835235344	70.68808221023961	13.552320767169775	108.6631319757203	0.0	0.0	48.98223087937799	83.26645583071374	27.288897184713633	58.4409816214801	47.08898510156832	52.493501910157775	30.906487271678323	56.11374342120314	0.0	34.72096496505831	17.611866170951338	51.368752516266234	38.99981085091737	22.774261895661237	22.452157259399875
2R_39671	7.933840235201338	12.60947387600726	9.357556929036967	13.549864687663764	16.002728693852713	4.968283718810047	11.566496947601456	25.713947759543732	12.255589084804692	29.49182634032978	7.762297743629418	22.971689179772866	12.627385060490226	12.684010105604532	17.103367909691936	15.635113964345685	12.195542102517557	33.600298908259084	43.419301576850884	21.56941198547516	37.135061811310386	80.31306628148124	68.38214678911629	94.47533437970014	112.68607287783954	77.0726080934951	106.30732765019424	96.99769742389039	106.61522600473299	134.61032083307256	108.6631319757203	7.744586630752437	0.0	181.2458842080461	76.36645775713022	44.50895180994593	75.85192653682567	43.734364964525184	67.12207127524944	51.80250037718696	44.0550467809528	48.45320078383435	0.0	39.77061370564284	56.485101583748104	30.890776734851766	27.795758158836772	42.60785214020256	26.003240003704462
2R_39672	0.0	0.0	0.0	0.0	0.0	0.0	0.0	0.0	0.0	0.0	0.0	0.0	0.0	0.0	0.0	0.0	136.0988622135119	0.0	88.09951721464566	0.0	0.0	132.78096452092626	0.0	0.0	558.909009613235	0.0	0.0	166.53343991473488	158.63950758296846	0.0	0.0	0.0	0.0	0.0	292.19261337073397	94.61095973357554	130.22868156482784	0.0	0.0	0.0	0.0	0.0	0.0	0.0	0.0	0.0	0.0	0.0	89.2889031751134
2R_39673	0.0	0.0	0.0	52.85104988610598	0.0	0.0	0.0	0.0	0.0	0.0	0.0	0.0	0.0	0.0	0.0	0.0	0.0	0.0	30.79206426919654	168.26235466339116	0.0	46.40888080343054	0.0	65.51105171442421	0.0	52.28184094818346	59.23574047637382	0.0	55.44681818433849	36.84530498701203	0.0	181.24588420804614	0.0	942.5959091337542	136.1674314737401	132.2716330255813	91.03364148220975	97.47728779194448	218.17388458601505	0.0	85.9180341953776	0.0	0.0	0.0	0.0	0.0	0.0	0.0	62.41554396706955
2R_39674	14.90145074563879	11.84164593194464	7.908972993493551	7.634864149044764	9.016965291381945	16.79670112789848	8.146634201786263	13.040000927288954	10.358379203689239	4.154397346503327	4.373777164801007	14.38191698297296	12.807143767873079	21.44095817640934	20.88046160597091	8.8098275388161	17.179379522042176	22.71908008930113	15.568778638212276	30.383980593143914	59.78365490961309	31.845084057613455	43.34725582972427	43.76974370330833	56.43961948408543	50.98029441686473	44.92528283674494	56.75683856841595	54.066480143985046	85.16278067124239	48.98223087937799	76.36645775713022	292.19261337073397	136.16743147374012	68.84762839590927	161.22344470728513	139.72642552186997	147.85650315145574	119.76614085128512	109.45821104418754	58.9556777420596	81.9049372296162	48.03166247190148	65.7340007923935	58.35011341140225	48.34957750205195	39.154789061404884	40.013334729608175	38.320342737145445
2R_39675	5.790045984545209	4.60114089889729	15.365388949212266	7.416427981292801	10.010270537571547	14.95646309560715	15.827112223088845	14.074357646317022	15.09303345823657	6.053307850252462	9.913497651917272	25.14680143862057	16.58763579744506	16.66201981447396	14.042121371359816	17.11555050456643	10.01272283314665	11.034539580157837	27.00598279740501	17.708810487393688	34.843934019526536	32.56208939205276	32.74994760008384	48.263080673807764	75.38418522031371	23.843795991014193	43.63995458119774	55.13300531237136	44.738934699828974	67.21507272153829	83.26645583071374	44.50895180994593	94.61095973357554	132.2716330255813	161.22344470728513	64.9644737135178	170.85861082687902	147.04594946543668	137.7705660839482	131.1361065193784	117.55202430614163	103.55637861828512	139.97237878391996	66.75575173361784	77.29185817871527	52.6022324387447	58.95356284906214	64.41072185318086	59.120445426573724
2R_39676	13.947143117015136	7.9166371771931825	14.099947477695645	5.104227040102126	6.889393881460401	11.229299488224676	15.249827023390619	9.686430860193807	13.850022263910791	8.332166829977137	3.898738075953266	13.460880949276708	19.02691776109498	7.644896104906322	17.180879656743205	35.33843620352112	11.485136051773157	15.188658325055515	11.89529346358085	8.125186371462396	39.96788181017734	29.13337618180661	32.19939928800689	31.634497546112026	18.866126906775865	30.295525275178044	45.76676057433853	30.917600659275678	56.2266609154825	72.94783073612368	27.288897184713637	75.85192653682567	130.22868156482784	91.03364148220976	139.72642552186997	170.85861082687904	35.1672389035822	47.070607794516086	147.4949561992657	131.71933244642315	132.7641072236121	88.65400791732439	0.0	71.91153443034378	35.46318106152649	49.13205636532942	34.02960523302034	44.32955446810573	43.702585520308666
2R_39677	12.80088479715718	3.39080062227973	37.74496482169278	21.862080876581995	22.131140284872036	8.016096321413396	9.331004314656393	8.297653423611802	29.66074045072461	0.0	8.349405939767385	8.236391011132305	8.149481041047306	8.186025799078909	22.996245173088138	37.83980141672217	24.596179918104557	5.421253046744211	28.658879093920877	0.0	51.356320422354386	23.99655985317945	0.0	40.648423654130696	80.80612187179301	43.253249941067445	36.754706440159666	42.13496672541485	86.00937158112747	49.53399937510954	58.4409816214801	43.73436496452518	0.0	97.47728779194448	147.85650315145574	147.04594946543668	47.070607794516086	40.32193029144691	81.2237714904562	135.81903054465522	133.27646870668514	85.62243039640951	275.072894316994	55.612308629490265	15.189350442617672	49.84084157922368	39.24127554326743	42.55692479733082	51.63695605307762
2R_39678	5.73019382380609	7.589297572563172	3.3792346033623386	9.786351709247493	16.511322639500037	10.76498688017224	12.530804895367778	7.42873061565605	4.425782395344077	7.987645774535385	13.081361395968138	14.747767095888138	12.768130745658837	21.986377606874406	4.117619809868906	11.292417141889223	26.4245880792077	14.560632902176815	18.530595081552434	7.7892236091367595	30.652221807140055	27.92876017788472	24.694406716878625	33.35911082806411	36.17208871204757	36.30357045615436	52.10082881450048	24.25026271117937	59.03528641739231	61.40332174914185	47.08898510156833	67.12207127524944	0.0	218.17388458601505	119.76614085128513	137.7705660839482	147.4949561992657	81.2237714904562	22.219416740310564	144.98006524102937	111.36521825594113	109.98487707940158	123.1337540403263	80.42779929434181	67.9936765880773	37.18462787483654	67.75450285133533	57.150602828954845	46.229580430440734
2R_39679	14.741220092459882	10.542884765215227	15.647860546266815	20.77011429793898	14.01715648982877	19.385440011409717	16.118071969125513	11.466476323159702	18.786164433931024	6.164589610940421	7.211245504689834	4.268181814301653	11.261717817388993	9.898191444880013	12.711348008266826	13.072647315662602	8.497327505526238	11.237394452772604	20.901862564973165	12.022908449760173	32.52745095082175	44.76694329321551	33.35201045919048	23.404919620484545	41.87455639141824	48.564262941115274	46.55851124504443	56.14654998165879	27.733025259041312	52.65440740426278	52.49350191015778	51.80250037718696	0.0	0.0	109.45821104418754	131.1361065193784	131.71933244642315	135.81903054465522	144.98006524102937	24.062498007324386	125.85218813981258	113.17671476548435	95.0303859659126	65.02718357957207	73.46524542901867	53.56925232055305	42.607146806604035	68.98766036945041	70.24184266429316
2R_39680	30.0877433816367	2.9887056812306296	0.0	9.63479316507773	9.75336978926219	0.0	20.561239596012765	10.970525853872596	17.428966070160303	20.97051545526989	22.077898184092877	3.629843118180432	7.1830824043213415	0.0	24.32310816891588	22.235069151065062	8.671785910949431	0.0	22.453682263555706	0.0	0.0	12.690570060407113	0.0	56.72793283412752	17.80595074874023	47.65512935984865	26.996819774630545	37.13843084824176	45.48601810343521	47.01852193917818	30.906487271678323	44.0550467809528	0.0	85.91803419537761	58.955677742059606	117.55202430614163	132.7641072236121	133.27646870668514	111.36521825594113	125.85218813981258	0.0	62.343935083557284	121.22681537156019	49.0175746858162	53.552541737512215	68.33635152219223	79.05802364823131	57.70823294505311	54.04744227590935
2R_39681	4.727356788271617	8.765540207094652	22.30269779008143	4.036824722483438	6.810844062455985	11.841352519284753	6.891865255764011	7.660792371076525	3.651229451108851	10.982889536732934	10.792001893225475	9.125078361610429	7.523992507307302	13.603918291239031	15.28649178580364	18.632278932668534	21.800040221074205	22.022709818364696	14.111602312468271	32.130186374359084	25.2877988583191	33.67526130230388	30.558984952755807	32.52476761053542	59.68327577627425	29.95010910824748	45.24494823186136	28.89790503525989	74.11411922674833	28.14287292296803	56.11374342120314	48.45320078383435	0.0	0.0	81.90493722961621	103.55637861828512	88.65400791732439	85.62243039640953	109.98487707940158	113.17671476548433	62.343935083557284	31.62029687609339	101.58420568769967	97.94846931029585	89.75064466205237	73.62473594795222	68.31835608645129	58.02919085909678	60.78399192788587
2R_39682	0.0	0.0	0.0	0.0	0.0	0.0	0.0	0.0	0.0	0.0	0.0	0.0	0.0	0.0	62.751397787385706	0.0	0.0	0.0	43.44633725653759	0.0	0.0	0.0	0.0	0.0	0.0	0.0	0.0	0.0	0.0	51.987211146058065	0.0	0.0	0.0	0.0	48.03166247190147	139.97237878391996	0.0	275.072894316994	123.1337540403263	95.03038596591259	121.22681537156018	101.58420568769967	1876.5246762994932	116.73310726021559	0.0	0.0	152.971860826201	44.66459125199316	88.06576751518033
2R_39683	1.8107770569476709	4.316877826745562	0.0	11.59705611050046	4.695913021672891	6.803606251493604	3.9598126533437448	5.281931919418847	8.391449364840707	2.5241459804489748	5.314875361743704	12.233514727229322	15.562835119716246	1.736958179778993	19.517903870810212	16.058134729891467	22.963421148935115	9.202501976237299	8.108008401518306	36.92165004330909	25.426520805613887	12.220148417775917	23.410760521966314	30.18755962043025	0.0	25.238741284316944	54.591779569832376	43.42499583630922	29.199943449442852	22.63780562048204	34.72096496505831	39.77061370564284	0.0	0.0	65.7340007923935	66.75575173361786	71.91153443034379	55.612308629490265	80.42779929434181	65.02718357957207	49.0175746858162	97.94846931029585	116.73310726021559	18.154062270975157	83.7970641376283	117.50574779365331	142.73897537681307	159.7610752281562	106.82711551585787
2R_39684	6.429491305077433	5.109285052633299	11.3748819855994	8.235488862736636	5.557896047335489	6.0393584993402	14.060030707107066	6.2514847276228105	0.0	0.0	18.87142583057863	0.0	0.0	12.334768072439626	6.930184627048649	38.01154030363619	14.824686958204019	16.33757347823672	19.192633099711006	0.0	12.897351270969482	14.463282065819504	20.781034396768135	25.52056855743455	0.0	24.440376479559294	18.46076026949018	18.139799809169308	8.639973181523246	63.15541686881184	17.61186617095134	56.485101583748104	0.0	0.0	58.35011341140225	77.29185817871527	35.46318106152649	15.189350442617673	67.9936765880773	73.46524542901867	53.552541737512215	89.75064466205237	0.0	83.7970641376283	22.88743273955704	66.75606416259107	84.47008956363597	123.3175174506619	111.84752167775173
2R_39685	2.3441223125516735	14.902316248386592	0.0	0.0	6.079044601139699	6.605652456807289	0.0	6.837669175331513	5.431531069851391	3.2676065174372555	11.467192934374403	11.31197662312159	2.238522646685912	11.242804324162428	10.106678518431677	13.858592465914793	5.404918962698764	17.869502596438725	8.746780528756878	0.0	18.808933679229625	36.91208280118414	37.882690943915435	27.91356174814821	66.58816661691051	35.642777392142726	40.38354949189082	33.06786451699093	15.75019931877238	31.398784448391385	51.36875251626624	30.890776734851762	0.0	0.0	48.34957750205196	52.6022324387447	49.132056365329426	49.84084157922368	37.184627874836536	53.56925232055305	68.33635152219223	73.62473594795222	0.0	117.50574779365333	66.75606416259107	6.084632985586418	95.47030365407967	133.08225148553063	132.97299424865204
2R_39686	16.61041667704818	1.8856713678339538	0.0	3.0394517801613157	8.204956532191531	2.2289313054516318	5.189101226911094	9.228880859762542	10.996500088934194	6.615489241891394	16.251272532679568	4.58037155057944	9.06407941583821	11.380906889841697	5.115412661618266	0.0	10.942622087518544	6.02966838029842	8.85422283564278	0.0	9.519987928655306	16.013784665840355	15.339211319110817	30.140204697200204	0.0	21.04701693112243	44.286240367316886	23.431840792022996	35.07607202839504	36.0224059364925	38.99981085091738	27.795758158836772	0.0	0.0	39.15478906140489	58.95356284906214	34.02960523302034	39.24127554326743	67.75450285133533	42.607146806604035	79.05802364823131	68.31835608645129	152.97186082620104	142.73897537681304	84.47008956363597	95.47030365407967	18.705101910071484	125.61448695493551	152.5539049223043
2R_39687	5.542737205942202	2.2023067621719017	7.354545476831956	3.549825978655961	10.780542414606725	3.904808576521557	6.060437102965614	12.125882831636158	3.2107485587351063	5.794754433759776	5.422894239327236	4.0121187383865875	5.2930440931745135	11.962754363049125	1.4935937523570777	4.096124574617463	6.390034613219991	14.084298753328294	13.44329118241088	11.30161234452513	30.576016006266414	18.70276383209656	22.393648086507557	12.100427387095312	6.5603926788641855	21.069564855544428	21.882652089902685	15.637962404774582	26.069224591397493	23.5103560024723	22.774261895661233	42.60785214020256	0.0	0.0	40.013334729608175	64.41072185318087	44.329554468105734	42.55692479733082	57.150602828954845	68.98766036945041	57.70823294505311	58.02919085909678	44.66459125199316	159.76107522815616	123.3175174506619	133.08225148553063	125.61448695493553	71.2274260885225	198.08337046086456
2R_39688	10.928688531420594	8.684634959281546	2.416842491957956	10.498858511608326	8.266276120546868	11.548744362769158	7.468402681933277	21.252234805316245	3.1653377787337096	13.329859952682805	16.038588844760493	11.866121668882997	3.9136369898182823	11.79356079442998	4.417407944531492	8.076383201769051	7.874572548515635	15.620736840570595	11.214210484410057	5.570884773490611	10.961297576484508	10.755642256275609	26.4923119310776	28.196495739509494	6.467606668619883	15.5786777753025	23.53435397904148	21.19808492646577	20.19326422464015	31.717044922924533	22.452157259399875	26.003240003704462	89.28890317511338	62.41554396706955	38.320342737145445	59.12044542657372	43.702585520308666	51.63695605307762	46.22958043044073	70.24184266429316	54.04744227590935	60.78399192788587	88.06576751518033	106.82711551585787	111.84752167775173	132.97299424865204	152.5539049223043	198.08337046086456	66.12717226469343
2R_39689	3.2294025476110817	7.698869498002913	11.426743149667482	10.341295855374081	1.3958089997297713	7.58361696060766	3.5310335476435295	3.139993468813585	7.48280078240165	6.752474106512626	9.4787328829882	6.2336211604010465	6.16784431374097	15.488757021053557	6.9617812134941595	0.0	7.446138358186062	14.360553283396904	14.460103129455518	19.754205011773504	16.1951922304537	10.89691806098787	20.875780754200207	15.382154239936993	0.0	22.50582287017168	23.181159836878813	22.77813007952301	21.69841289128748	20.1865234769268	22.115204291411164	33.09986892451906	0.0	36.887301915188715	47.95866602437579	45.29248072352021	56.999787675790905	38.14650700064697	54.64294252245483	38.2179572739052	63.8835839363047	49.30616366490742	104.09293417162843	111.69921376704141	40.23561978948723	104.78191112146821	127.2828173287919	156.08849176893355	205.17450091302652
2R_39690	0.0	18.762430109947843	0.0	30.242545212605094	20.409829373826437	0.0	0.0	0.0	27.35379397122381	0.0	0.0	0.0	45.093795093795094	0.0	0.0	0.0	0.0	0.0	0.0	96.2834585018294	0.0	26.556192904185256	0.0	0.0	0.0	29.91683120923832	0.0	0.0	0.0	21.083702298123555	0.0	34.570974210053244	0.0	0.0	0.0	37.84438389343022	52.09147262593114	0.0	0.0	77.08020195012912	0.0	61.797058460017304	0.0	47.341760166643	0.0	61.285775571489864	124.07717600347416	126.79781183204724	232.1511482552948
2R_39691	10.72122541033346	10.223725791495292	11.380621078427652	16.47928800686857	12.974967210404293	4.028270401678983	7.033562283600733	2.084879619050796	14.905195503996827	2.9889861837102645	0.0	6.208460227362091	10.238248129267303	6.170495733513566	4.622454125609644	6.338453113194632	4.944055539542309	0.0	12.8015443783138	0.0	12.90385851177219	9.647052921802917	20.791519277896672	8.511148242413844	0.0	16.301805098878596	9.235037238748491	9.074476039753465	11.52577653478681	17.23289491572157	29.367920128654983	6.279288958435502	0.0	0.0	26.536160649208938	22.340024800864455	23.65404912378306	25.328356817785778	24.943593464778516	19.250605431540823	26.789780591696953	26.190478862974032	69.11518737127297	34.395627971728516	22.8989803847334	38.96068477299557	42.256354087964205	41.12657872597755	72.98083912395747
2R_39692	3.427333671496922	6.808946410868168	3.0317729808391944	4.390046885700739	1.4813585835841767	6.438735432361085	7.494903465643362	1.666222340709144	3.9707120280808756	9.555113896957653	8.383072899201931	16.539204530418903	4.909405111018014	14.794261141722446	3.6942355149025463	15.196952504457773	11.853771870209101	10.88622587612346	16.625231474376683	0.0	0.0	9.63732807006723	22.155264090747963	12.24369857646598	0.0	13.028297462087654	9.840776240429845	9.669683607952347	20.725484055194265	9.18161229111832	14.082391377821173	7.52755083605998	0.0	0.0	21.207528389811337	26.094313087808736	32.1370778700301	8.09690374400829	27.183762232693006	23.776755843487408	42.820439623180135	23.921441984522826	0.0	37.79705045562626	48.80191303499097	26.68896678113268	38.27380630752328	63.10674505926776	46.66065262699475
2R_39693	2.7155870624001177	4.315958363949663	0.0	6.956751614401171	4.694912827206081	8.927831238481504	4.453840398113947	2.6404034536477172	12.584493073023094	3.7854125342579836	9.29905083259716	6.552272721316116	2.593253391975437	3.9073234964293575	8.781186016253976	0.0	9.392125954670469	12.075711259393179	8.10628145617187	0.0	10.894759348384444	15.271932021576186	4.388582663343047	14.012667451376043	6.4283464364461524	10.322740481142935	15.594329122214708	22.984807042544876	10.947646529687281	10.912331540881837	3.7193110348239093	7.952428572280618	0.0	0.0	23.524772705886573	25.028074971054487	17.974054452397965	25.661752441074203	22.97447679218868	18.83909089196446	28.273346716050778	30.79981188422588	43.76559149196902	24.50276404791107	24.167081534899683	44.05526997950549	28.541714607827924	50.00151046229522	60.59093621212168
2R_39694	1.310886413527509	4.166856779507231	20.872662841557936	1.6791049161841198	7.932259411172519	6.1567180260084395	5.733300615297822	6.372966386426092	7.59358870268397	7.309278983483954	5.130171694021169	3.7955484795285828	6.259163415239912	6.287231412617669	8.477826104526509	11.625059287802367	9.067660159814487	3.3310105086719526	10.761076131091821	10.691562325928002	5.2591913572552915	7.372169529230948	16.94788863203422	11.447258111110832	18.618807229558723	8.305104283872451	13.173648637712995	5.547690163723432	8.807869020645997	17.55891307986847	7.181643145588425	13.435973937281641	0.0	29.94675467019639	12.978327059033218	21.01168754107785	21.69139051357404	30.969033444078597	19.40818886940368	24.60765238074757	32.755919267577646	22.873679874158164	126.76092045329705	34.17017852866891	23.332191611423816	28.922651642313227	27.555696089605615	38.21701916503054	50.56583165623326
2R_39695	0.0	7.344101254592818	0.0	16.91102248607927	7.988936008394319	6.200708244895733	0.0	2.5674006865229435	7.647845471917187	11.04225650720176	7.750240741853043	5.096890616395015	8.82543985992262	6.332154159585735	11.384534423060968	3.9027070737346254	7.61037440150113	3.3548108322816	11.82323436990585	0.0	2.6483843398915274	13.3647196349115	8.534491293111984	18.865717595300172	18.751840024302382	18.401778749391696	5.686189439950143	5.5873288321812264	17.7416038303413	12.968540090178513	18.082391331156934	5.799417854435772	0.0	30.16072651158021	16.33882274207273	23.277999412547942	30.58492800963338	9.357092863532415	25.13167952919987	20.473306202969987	27.491635669847447	20.733402652009534	0.0	13.236279636526465	23.498901896314386	35.98326058717485	27.752583635446225	38.49008267568469	37.94570349287205
2R_39696	0.0	11.196808685588433	9.347861988165606	2.255971047769961	7.612451900722665	6.617515073458553	17.331770136050544	10.274922681206823	8.161927749391273	4.910211865821585	1.723167906342378	8.49921824190611	1.6819069865070693	0.0	7.59362128218675	15.618915130980223	8.121937902505476	11.188495720176617	11.829359128696725	7.182354964910604	14.132033468894864	1.9809841370714238	0.0	15.38002933950324	8.338468440147723	11.158370529761495	25.285044629368024	12.422718269644541	11.833862977594	15.727585634737833	14.47340680356258	12.894271358909206	115.11718929870608	40.2351341238196	11.624737208284484	18.349742708376855	34.97231067302464	16.643449055234612	26.075983553504656	27.311882580754407	7.334900557085697	23.04904791297786	0.0	26.48627278282969	12.539239984125322	29.715854711414476	30.08087358559154	31.07826303858123	38.631419359642926
2R_39697	3.8477987801323525	3.0577070346678235	3.4037107254328665	9.857235198314019	0.0	9.03579893178785	10.517972269576472	13.094440848669418	6.6867581459759435	8.045501063078873	7.529206261664388	7.427293297499119	5.5116906633429945	12.918282451602115	6.221166190782015	0.0	11.089993299426048	7.333048485138844	11.486039365241265	23.536925120410988	3.8592798506613066	12.983561945006825	6.2183176714638915	7.636530473727586	27.325564978827245	17.064376334830367	8.286031601267322	16.283939801531343	12.92671406289467	13.74401598429059	5.270006129017128	22.536080969885315	0.0	0.0	22.22198236590462	21.586203578869206	10.611662599216391	13.63534718320998	24.41493176535216	23.55325319888508	12.018412207501894	26.856123187694255	0.0	23.14581302850812	20.54584840314242	34.95702907201323	40.4416327399282	33.94832445092645	32.01304269564953
2R_39698	3.10098048351418	4.92847489206948	2.7430853675597238	3.972023450032044	5.361210196700121	14.564085983450829	11.8671583512923	6.030253783230467	1.7963089802335956	6.483951787063564	6.067864513687206	8.978597716622886	7.4032133499481185	2.974564646436553	8.356169351476026	4.583295903083458	3.5750157166628442	0.0	3.4712688285960347	0.0	0.0	5.2317928377453615	15.034217879894639	8.616101475027339	29.362603934442117	9.823111305477742	4.451865209096318	13.123394024656232	10.417771384507232	9.691887959006083	16.98860786428141	6.810772007817858	0.0	0.0	14.071296959115974	13.668712168732549	23.945733494590748	29.30364288236492	18.036556821302813	15.185446571714598	25.82869762020837	25.701804686034194	99.95352161245022	34.19798800800917	60.713069481692536	24.147624085081738	22.407224415074683	32.11744230488089	35.18132631489327
2R_39699	9.21219744072872	6.100501119563965	2.7163283932374287	7.866558003278781	5.308915155041558	5.768809202404439	5.03631519006382	1.492858166531314	8.893935901048204	14.981645344218283	1.5021691322269357	2.963672488109746	2.932399969972224	5.891099491244648	4.9647962844788545	13.615766694745403	14.160575259209331	0.0	13.74963563465568	0.0	9.239684815871561	6.907680235192696	4.962523026106841	12.188653046578207	21.80714343866668	3.890917353802671	15.429540781598819	4.331794679863046	2.063230589951902	15.08155005429358	8.411447643785285	6.744337454273391	0.0	0.0	16.467502776674316	15.996361689058293	15.24353064559401	14.508902662673815	24.355393907904137	11.277991976084643	19.18256688321653	21.432505824283457	0.0	30.785826697961486	16.396596503808382	31.882773418694143	24.205807457325157	29.448294449020057	26.709252828393748
2R_39700	5.727619612744182	1.5171776369230061	10.133149585554182	4.890977662415919	0.0	8.96679238109585	6.262587801480977	5.569045020159944	4.423794173243743	5.322704956077039	7.471705584913132	7.370570931794949	10.939195575314173	9.156875219993928	2.0578850127938715	16.93101626732043	11.005298831281285	12.128409781125866	5.6991601432654875	0.0	0.0	19.326609391186036	0.0	4.5469260960820055	0.0	9.676603086546088	19.186419085114792	26.932631792140416	7.696795516154805	18.75369746194278	20.919036008982633	5.590993133701333	0.0	0.0	20.477110370994836	26.011638525133975	4.212248460317881	18.041618405337434	22.20943497178392	20.256926388511022	15.90216985107618	28.316711423727607	0.0	13.39861136791783	0.0	34.69006164423954	27.591285768966625	27.830093471030775	23.104406212428263
2R_39701	4.160444202306592	9.918465256360092	7.360545269193542	2.6645414284233566	0.0	3.9079940950209227	6.823553816004236	8.0905167008491	12.050129502741767	5.799481758310078	10.176221629966124	0.0	11.919064782500906	3.990837834499556	11.211091626233863	0.0	4.796435672722887	7.928881108013561	9.31448640154844	16.96624819415496	0.0	21.057774109045578	13.447150011026665	8.257021936595319	9.848616909484317	10.54337663761703	20.905026374677206	8.803529863334003	8.386229475751637	16.718354245208104	0.0	24.367206491667485	0.0	0.0	10.297537035091947	13.337227803852059	6.884335589330105	14.743260855462967	28.598612967271084	22.071423465895997	12.994944966408067	23.593590601475036	201.15462756220705	22.940941049915104	14.810174293536175	2.6998139018277474	30.062751895114886	35.110784900000496	23.600591147607066
2R_39702	3.018390449329676	5.996515305025943	2.670027341079973	7.732468946404712	5.218422283080623	1.4176193068408636	6.600625211220008	0.0	3.49693388836668	8.415015079707024	8.859383859383858	8.739466030278171	0.0	5.790683022643887	6.50689210011244	8.922453174965737	10.43940136296824	3.8349204790889457	5.631361185595249	6.154482432645345	0.0	5.0924517642968885	24.389672827172827	10.782802723592198	14.290287177611122	15.298379595633232	10.833240889677741	6.386935905820797	18.25255698042677	12.12911850957392	8.268070695311673	13.258754313514736	0.0	68.9541041482789	12.451389774321049	20.561756873916273	24.972829561437155	10.696193866374589	22.34422880490296	18.476255794153815	12.570394207562348	30.28406984191189	48.64570361145704	28.748014873920283	26.861848439004262	25.46319510605225	17.844906349931478	24.314921303020423	23.971026562636975
2R_39703	5.448581734174594	3.2473436728755876	7.2296124927703875	1.74476222380414	8.242431093276059	5.117969189825477	11.91497474025355	2.648866285229922	6.31241399335934	7.595090533479159	3.998080921157844	6.573273595422898	3.902347652347652	7.839693938348647	5.872887228819432	8.05308594253318	3.140742974157967	5.191892340920419	10.165328909382191	0.0	19.126937285505058	12.256704417316273	8.805297266835728	12.976227551126337	6.448950110921942	1.7259710313022107	13.688772078033821	3.8430793826477276	10.982735140359356	9.73093952221087	18.65615951762634	13.961354969444576	0.0	0.0	12.361995181069515	18.55830364004751	22.53957950160482	12.872000823808053	11.524056467876692	23.346407321433336	11.345586566825505	21.391289466929067	0.0	36.87194782209695	24.24454012956282	22.982165839308696	32.21234377013272	21.94577512477741	33.99846697821626
2R_39704	2.9188830718792476	2.3195311949111344	5.16400892340742	3.7387761938660145	2.5231931918192023	2.7417692088350774	6.383022182278688	17.02842611933521	6.763300707170723	16.275194000312485	2.8557720865413176	8.451351765543727	0.0	5.599781384534748	0.0	0.0	13.460327032105575	3.7084945292288705	15.24799336407329	0.0	11.710369766635754	3.2830458260668585	9.43424707160971	2.3171834912725604	27.638357618236896	14.794037411161806	25.142642592307023	20.587925264184257	11.767216221813595	2.6065016577350546	15.990993872251149	21.369420871598845	0.0	0.0	14.449085276574756	9.35712788573824	12.879759715202754	6.895714727040028	12.347203358439316	30.969723997819727	6.077992803656521	17.826074555774223	0.0	29.263450652457895	31.171551595152202	15.153076377566174	26.84361980844393	31.351107321110586	26.4923119310776
2R_39705	0.0	1.2448350238815376	2.7713958689573177	8.026034851852438	4.06240614149144	4.414319168518842	1.71280506771061	7.615612615109985	0.0	8.73449408936785	4.597866743093429	0.0	4.487771719618385	6.010528341970212	3.3769642745883948	0.0	7.223824606983308	15.922058340013963	3.5070946771771956	19.164418573898956	3.1423329119464896	5.2857884881164905	0.0	12.435750694039248	7.416411480308315	7.939593981073198	8.995622954760787	4.419612117162149	8.420231880555644	19.583829631872963	12.872956364539812	11.46843965685511	0.0	0.0	20.678577872163995	18.831521657254253	25.92093182639404	18.50379771944394	13.252877323912745	12.78514223278957	22.83335888494923	25.96706474176916	0.0	29.839443378164216	27.881667970599338	18.297632957208545	20.58043833452391	33.65072779914265	28.435537170401027
2R_39706	8.90651851761687	3.538844659228723	0.0	5.704147542719787	2.56637742737601	6.971735885546407	6.492267060703995	7.216610906319731	6.879054020007384	2.0692178191106336	2.9046483814209973	2.865331975930065	4.252645712652699	4.271715872799123	8.000090881032408	8.775979092107411	3.422674844349583	5.657947643615685	9.970046656495004	0.0	5.95539587154092	11.687322060521629	4.797856701454326	15.319472274819077	7.027846435933097	5.6427135357976566	6.393239192175869	12.564171505966726	11.968611120475442	2.6511117105569255	16.264678363952267	4.347031336227442	0.0	0.0	17.145776823710552	16.65523007534826	22.925342475959912	10.520601441743223	6.279262343656179	16.96141363205775	24.72806852147787	23.311499523862622	0.0	31.252506711475817	21.136700022140694	26.971734970337835	29.25326364035804	36.443061531490045	25.8229870167635
2R_39707	0.0	3.3976231587430696	3.7820910424955754	5.476517241719233	3.695944957030944	2.0080563219637186	2.33744474280628	2.078587225834345	7.430105002243891	0.0	0.0	6.189722419834841	2.041469596801589	0.0	11.521257642050195	6.319322973013963	17.2519684496001	13.580402501401498	11.167544435659309	8.717818174209905	4.2883044215849235	9.617937067914177	13.819178809118448	3.3941842689062853	0.0	18.961371893179216	12.276219857276669	6.031392190070881	17.23648573336076	13.362909907261406	11.711713821930418	6.260337382102197	0.0	0.0	10.58242865326602	15.419492431427804	11.791329316734915	10.100765233974128	18.086044356023784	13.958185463806076	31.160413810295402	9.325511840042854	0.0	19.2891477540145	38.049781289857144	22.19605553897017	19.66011591604344	16.400981697160464	16.16901667154971
2R_39708	4.962896558181607	2.6292233707984516	5.853481504461816	4.237958846453029	5.7201545928980275	4.661754731098333	9.04406412747934	4.825494050165837	1.9165756772363898	4.612044076382829	3.2370604577689046	7.983111567816055	3.159549675703821	9.521154179699408	7.132506093389111	24.450786435094898	5.721555904655229	2.101817062887207	8.641914495169601	13.492427038014238	9.955409719864727	16.74621740162714	10.693860440843702	6.5664055338513965	0.0	4.192315778639857	7.12489054386902	14.002033095205425	6.6691579676763695	7.386271727641572	4.531507800310952	12.11127940406692	0.0	0.0	13.648545583685513	22.538694961832707	18.249250822630604	19.540989962184277	13.99574004662331	17.552323137728894	17.2237398250757	12.989650279645522	53.32281096530285	28.194975887490767	5.888903480283067	23.61732885004864	28.254242102776324	20.306828564549633	12.512263582343646
2R_39709	5.257600518749918	2.7853504493118444	12.402139369041159	2.2448074796985225	3.0299128142587697	6.584768607115666	7.664890966925996	6.816051801993695	4.060769414284772	2.442956955098451	1.7146408898986218	3.382864101891867	6.6943365912438075	5.043267028380985	3.778022299776625	0.0	10.102183586982328	13.359755961791098	1.307869121537008	7.146813414568779	3.5155254392209594	3.9423626579409046	5.664438654129376	11.130125074780528	0.0	6.6618923105108	2.5159922759037134	12.361245024598878	11.775303655643022	12.519806725483678	14.401785821441857	10.264371724221993	0.0	0.0	14.459015919376528	9.831736846540634	9.666458837801654	0.0	11.120120467971736	15.73389689291295	40.142322780768176	12.231995076621983	0.0	15.813124014425082	12.477190136781198	13.647141776744132	16.117241419007982	29.579931361113818	18.557363793920477
2R_39710	0.0	0.0	0.0	0.0	14.294822129528242	0.0	36.162180145516615	0.0	0.0	0.0	0.0	0.0	0.0	0.0	17.824326997973376	0.0	19.064432061036687	0.0	0.0	67.43588533202058	0.0	18.599668181919633	0.0	13.127701024485788	0.0	20.953422636820612	0.0	23.327641388834458	0.0	0.0	0.0	24.213133687975034	0.0	0.0	0.0	0.0	0.0	0.0	0.0	13.496533415392257	34.43407596157157	14.427328823350344	0.0	0.0	0.0	21.461944752661818	43.4511511296213	25.373658843544753	37.52218499187644
2R_39711	2.295998785875842	12.771832489753798	8.124037809271965	2.940928221647173	3.9694967987993066	2.156680695874593	0.0	4.464863754682526	2.660012379697615	12.802097495653689	6.739066706651795	8.863798430132661	4.38513404477748	6.607197484507773	0.0	0.0	5.29395898399398	11.66843443448349	8.56721399169974	9.363059173597671	4.605699184284617	18.07714914061233	7.420996075777275	5.468102371625361	0.0	5.818508500986383	13.184832564163164	9.716699897780316	6.170742596420168	12.301673950282785	6.289272576444536	23.53291599387741	0.0	52.45131206957142	11.365677019283007	16.56075146065828	7.598431987575044	16.27254561194535	7.284249631234862	14.991287251240669	14.342880911059796	4.006292282659144	0.0	25.32055243920938	16.346399828035874	26.818734853002045	24.131703598730795	15.853396246655596	24.312051431797492
2R_39712	3.2294025476110817	3.8494347490014564	0.0	4.136518342149633	4.187426999189314	7.58361696060766	1.7655167738217648	3.139993468813585	11.224201173602474	11.254123510854377	0.0	0.0	4.625883235305727	9.293254212632133	10.44267182024124	0.0	3.723069179093031	2.051507611913843	8.435060158849053	13.169470007849004	3.2390384460907398	7.264612040658581	0.0	3.845538559984248	0.0	6.137951691865004	20.863043853190934	11.389065039761505	10.84920644564374	12.977050806595802	8.846081716564465	4.728552703502722	0.0	0.0	11.989666506093947	9.05849614470404	16.03119028381619	11.443952100194089	10.245551722960283	15.81432714782284	13.449175565537834	11.269980266264554	52.046467085814214	11.3318042952071	11.495891368424926	10.478191112146824	12.728281732879188	19.820760859547114	19.540428658383476
2R_39713	6.805274223628796	5.4079061966222755	0.0	2.17920662060405	7.353421311626817	3.1961697102192734	1.8602242388706502	4.962647804193767	3.942100011865721	0.0	3.3290665796670598	3.284005383141624	0.0	11.423733360924368	5.501423585043023	0.0	3.922785460117236	6.484669376970258	11.42683890213979	6.937959379635424	0.0	9.567883752508699	16.496713854600163	8.103648911031659	0.0	10.77868218107065	14.654798884867503	4.8000030720019655	9.144951598057428	1.5192419590321211	0.0	17.437721178809877	0.0	0.0	8.421884772895455	10.907908888418637	11.260766700561573	16.077118723090923	5.397576488156817	8.331326872111633	24.79859994190042	17.811802278307628	0.0	13.645343202555225	18.16884672639776	11.040271820324433	13.411063859462779	18.273503706780225	16.728265286610515
2R_39714	1.857471045741339	1.47606530585254	3.2861874967138123	0.0	1.6056683947940378	12.21333556662898	4.061923206904619	7.224180777899786	4.303918631835914	0.0	7.269238038468807	0.0	3.547588774861502	5.345245867055897	4.004241292376886	10.981480830727062	2.1414156641986137	7.079853192164208	9.703268504410275	0.0	3.7260267439295576	12.535265881346188	30.018058864212712	10.32199918839595	8.79402287852992	14.121581165199904	15.999863467831743	5.240562794519629	9.984304673053959	3.3173657462082513	5.0880435048071835	2.7197444745671255	0.0	0.0	6.129914965819594	10.420437872753949	6.1471580458922235	13.164546297076418	3.9286556140488726	7.5800023770887455	11.60344080698063	22.687731252803555	0.0	26.07107421764431	6.612147308062588	21.69645026787884	2.4403290734949024	21.375754991666305	14.048953296783578
2R_39715	2.5221921380748866	4.008590409247016	4.462194060819705	9.691972946472848	4.360557017553423	7.107446827413422	2.7577686342426615	4.904725703215047	2.9220670117627807	3.515828258821213	4.935316508016804	2.4342568092248595	4.8171413156576355	0.0	24.467458959235856	7.455676006143477	5.815500343841458	6.408982830334997	7.528979512705623	0.0	0.0	11.347453347782423	8.152085303420614	4.004533131504863	11.941082697968225	12.783453098309549	25.34656907030595	14.231937891823039	16.946653629041144	11.261324669620887	6.908868569138775	7.386083510753213	0.0	0.0	12.485381698927506	2.0213617509844033	13.911669247281313	11.91710462026146	13.336445170539793	20.585217138016677	21.007851684567107	15.403421099826272	0.0	12.643200044504065	8.978393496051751	13.093696858003765	9.940901341524635	17.41521451190475	13.35359264102586
2R_39716	8.690989269235551	4.604277327594562	5.1252876567697365	7.421483487755851	2.5042735428007896	5.442421224354291	3.1675801967954222	5.633580647523759	6.712587477600935	0.0	2.834358662579522	11.183974706322806	2.766490496551846	5.5577925670637995	6.245197053141318	17.12721754649183	0.0	0.0	4.323902685381382	0.0	0.0	13.03371430880258	9.363506296021633	4.599617127870276	13.715558518116195	7.341553670978729	8.318038539967967	4.0867101819566845	3.8929940511157906	5.173914674386147	23.8066330040876	8.483674652773802	0.0	0.0	2.3901236267544705	4.643482686310456	12.78318346648617	6.844008617975652	15.318275468547752	14.186540236220083	24.129672861960177	12.6374352678972	0.0	5.808804928422454	10.31260602648071	22.55918119195946	7.612096687329704	17.780587110541244	10.955693641118208
2R_39717	2.0710983200078865	1.6458272026270033	7.328262175907605	10.61141937284389	1.7903359099847749	13.61798819514966	6.793625948390182	6.041273983857716	7.198366834532581	8.661068152213076	6.0789534473744995	9.99445108075996	0.0	9.933335399467095	6.697152103039703	12.244458158237581	7.163098011237468	2.6313684378933893	7.728027825846111	16.89183482488235	0.0	2.3294906056302853	6.694085641454062	4.932484156860888	0.0	13.121417197034349	11.89333580714718	5.843278593499469	5.566298511683104	11.096685420065027	22.69287239570923	6.065083194746182	0.0	0.0	17.08728733162187	11.61888979184261	11.423568558318232	34.25006067153605	8.760978601309766	13.522842447391072	4.312649864582794	16.26238380526771	0.0	20.763929897650435	7.372608694369982	5.375945225569286	19.046934912814013	17.478395114693228	9.39883191316983
2R_39718	8.015642687016566	5.095793918959806	0.0	6.160307210413712	5.54322035049228	6.023411494626741	1.7528631266310393	3.1174888004214845	5.571878062791723	4.469385602499996	4.705398896270266	4.641708099068905	1.5309096787784073	7.688873723012629	6.911885384351802	23.694481460489925	1.8481927724203804	6.110412713569108	2.39274433777989	0.0	3.215823911773228	10.818818685975135	10.36308090249999	8.908613407412272	0.0	4.0626402245665005	2.3015017989688813	6.784463036888482	6.462869414922896	7.157801610075895	0.0	7.041993992240193	0.0	0.0	6.613186270178815	10.278369069509527	12.379339024646024	3.7873106912750965	11.867474220031447	7.850492088470336	20.02917583279644	12.587858003926572	0.0	9.643361180681714	0.0	22.886804155328164	18.95558516839194	11.06927063468861	7.275142620077139
2R_39719	2.7383336035155823	2.1760550385248782	9.689171382063405	10.522535061086824	2.3671193861396636	0.0	8.982294101866401	0.0	0.0	0.0	8.03737917139979	2.6428625796030207	0.0	7.8801047318452895	2.9515799217004877	0.0	6.313864741863954	6.95820623009953	4.087091004803149	33.500687880791155	5.493008498782749	3.079970826516331	0.0	2.173852553668072	12.964384243605966	13.878942313564167	3.9312379310995516	3.8628890701871494	7.359564784776887	0.0	15.001860230668601	4.009520204774216	0.0	0.0	13.555327424415495	4.389168235062782	0.0	0.0	8.68759411560292	11.174642679625675	5.702034485904571	19.112492307221846	0.0	8.236002090846398	58.486828766161864	14.215772684108472	21.585591186171406	21.00847397806379	4.142268704000106
2R_39720	5.4509111833982695	8.663285386380362	6.429069681471742	9.309376893149066	4.7119742889552265	0.0	5.960034393371806	12.366660895558248	0.0	7.598337686336568	1.7776845480992551	7.014489480194764	5.20535471369161	5.228697111510855	5.8753980827009284	5.3710192690687295	2.0947238305628164	6.925482729231169	4.067869969722844	7.409586374659807	7.289567499025931	6.130972282283044	0.0	8.65451687890427	17.204552668727196	23.022785881414695	5.216999802536558	7.689444852839404	4.883302499347468	8.112583184399828	0.0	7.981327949306862	0.0	41.50807124445348	10.493449988517167	4.3685265717084905	10.021873741628479	17.17000537421168	7.685988922568465	4.448835939832163	3.7834790603351403	15.852174038482422	58.56618271477683	18.21615397604904	19.403924379025913	4.716305943936799	9.54847870056663	11.151826118496796	15.116889977488205
2R_39721	0.0	0.0	5.468215994531784	3.9590241005592115	2.671832208937279	2.9032843404100883	6.759040216289287	12.021036814425242	3.5808603016874803	4.308487720809995	0.0	5.9661421433365645	0.0	8.89448912278101	9.994586265772707	0.0	7.1266313304529865	3.9269585705870798	4.613211083239627	12.604380022057663	12.400217003797566	6.952894142186685	0.0	14.722119985277882	29.266508139747575	3.916385176482107	8.874590936824005	4.360148245040331	0.0	13.800241504226324	0.0	9.051309611359393	0.0	0.0	5.100089251561902	19.816695566014367	3.4096236627882197	7.301935012778386	0.0	7.567874373285404	0.0	0.0	0.0	6.1974667854514465	11.002613120616147	12.034297748583464	0.0	11.85641876871091	14.026474971508724
2R_39722	0.0	0.0	0.0	0.0	0.0	0.0	18.294646254720018	16.26862757857747	0.0	0.0	0.0	0.0	0.0	32.09953423575824	0.0	0.0	0.0	0.0	24.973091493915305	0.0	67.1271589772506	0.0	0.0	39.84825783416749	0.0	21.20090400654684	0.0	0.0	0.0	0.0	0.0	24.499115581927494	0.0	0.0	0.0	0.0	0.0	0.0	0.0	13.655941290377204	0.0	0.0	0.0	16.77463942912547	0.0	0.0	0.0	38.51002159128544	25.310240270110885
2R_39723	1.7339427795414866	2.755803688119634	0.0	2.2209947524556983	4.496657634380365	6.514917940536715	0.0	0.0	4.017693116948418	7.251126825108621	8.482260624243489	1.67348948329004	4.967492727590646	9.979536959464617	5.60691803975417	5.12558713600643	5.99701228847788	8.812024536201118	2.587990713771721	7.071000624369355	10.434699131102603	5.850813614141182	11.208701539178895	2.7530144131316585	8.209189859680318	4.3941490148208056	7.46790853006916	7.338070791836542	9.320313787004267	7.741873548882578	23.748354832718967	2.5388720350100296	0.0	39.61133359476813	5.722254362217557	11.117077275915852	11.476701435333663	24.578116628079023	0.0	12.736630677193915	7.221181168603749	13.615018999759014	55.88996383919339	17.383755263149204	12.344833162666015	15.752769730737908	13.668232362683812	17.2936340669692	10.491719344933765
2R_39724	3.5924714730821496	1.4274038122530055	6.355703290347593	6.9023560502141805	1.5527342718887398	1.6872425900523549	0.0	0.0	2.0810156022063757	2.5038760000480744	5.272194621307048	0.0	8.576588246917918	1.7230096567799222	1.9361166688415707	5.30972699507682	2.070819543400857	9.128601918101834	2.6809658662106877	0.0	10.809572092279156	2.0203358929642206	11.61138101121195	2.851918143104689	0.0	4.552011511126709	5.157465147139901	2.5338984940534472	9.655151771744487	6.4160040805785945	14.760917420539522	2.6300825688121647	0.0	0.0	8.891744785584466	8.63734881760453	5.944504483939732	8.48703351020311	7.598278989808808	13.194201939899532	11.220909791365886	6.268509733898627	0.0	5.402483197376842	0.0	13.987455117753392	16.51915065135011	9.646494560341717	12.227220891266585
2R_39725	6.74586309945426	0.0	0.0	0.0	3.887586547395512	2.112177760880356	2.4586455813221613	8.745463290917836	2.6051232353546485	3.1344818074675898	4.4000044000044	2.170223663250735	0.0	4.313905659197139	0.0	0.0	10.36943712102948	11.427657215994149	5.034258126551181	0.0	13.531982841445757	2.5291612289700245	7.267864410721554	1.7850895043877502	21.291771794789906	11.396888079709836	3.2281911476542353	3.1720655221854264	6.043409812684513	8.031886589761353	12.31898787195644	3.292473734290785	0.0	102.73796681563672	5.565573588013981	3.6042270374695446	9.922185262082122	31.873525849429463	7.1339397182093816	7.340971614298011	4.68230556726132	5.885434139049267	0.0	2.2543695317449046	32.018186329835345	11.673481061236165	23.633747810185554	6.900561188138626	18.70815114145233
2R_39726	2.4147123594637407	0.0	4.272043745727956	6.185975157123768	6.262106739696747	6.804572672836145	5.280500168976006	2.34785875281743	0.0	13.464024127531237	2.3625023625023625	2.3305242747408457	6.917798110979929	2.3162732090575546	15.616541040269853	21.41388761991777	2.783840363458198	6.135872766542312	7.208142317561918	0.0	4.843834767108424	0.0	0.0	11.501656238498342	22.864459484177793	6.119351838253292	3.466637084696877	6.812731632875517	3.2448990187425366	12.937726410212177	0.0	0.0	0.0	55.16328331862312	7.968889455565472	1.9352241763685905	7.991305459659889	11.40927345746623	15.321756894790601	3.941601236086147	10.05631536604988	14.74702531432231	0.0	2.420885463066971	0.0	9.40179511608083	15.862138977716867	3.7051308652221597	12.784547500073053
2R_39727	5.388707209623226	0.0	12.711406580695186	9.203141400285574	1.5527342718887398	5.0617277701570655	3.9280136506330385	5.239515729026219	6.243046806619128	0.0	3.514796414204698	1.733610618573072	3.4306352987671667	3.4460193135598445	1.9361166688415707	5.30972699507682	4.141639086801714	4.564300959050917	6.702414665526721	0.0	18.015953487131927	6.061007678892663	5.805690505605975	1.4259590715523445	8.504110036380583	4.552011511126709	2.5787325735699507	7.60169548216034	7.241363828808366	8.020005100723244	0.0	10.520330275248659	0.0	41.03439502991407	7.409787321320389	8.63734881760453	5.944504483939732	4.243516755101555	11.397418484713214	10.262157064366301	11.220909791365886	10.969892034322598	0.0	9.004138662294737	12.78832885954962	6.993727558876696	2.359878664478587	11.024565211819105	12.227220891266585
2R_39728	0.0	2.701789935832489	12.030075187969924	2.1774632553075666	5.878030859662013	3.193612774451098	7.434944237918216	4.958677685950413	0.0	0.0	3.3264033264033266	1.6406890894175554	4.87012987012987	1.6306563391765185	7.329363261566652	5.025125628140703	3.919647231749143	10.799136069114471	10.14906438312718	0.0	6.820119352088662	7.648183556405353	0.0	6.747638326585696	8.048289738430585	8.616047388260636	2.4405125076266017	11.990407673860911	13.706453455168473	4.554079696394687	4.656577415599534	0.0	0.0	0.0	7.012622720897616	4.087193460490463	5.625879043600563	0.0	5.393258426966291	13.87443635102324	0.0	7.415647015202077	0.0	11.930123561994034	0.0	13.237727523441809	4.46677833612507	10.433648516465603	10.286081645773065
2R_39729	2.686405659074705	6.404369316922778	4.752716177295325	10.322992676868996	0.0	2.52339820990131	0.0	0.0	3.112315369671483	3.7447349027267665	2.628321212392009	0.0	5.130773145943817	0.0	5.791216230694258	7.94109612538038	3.097066396767654	6.826255416633673	0.0	0.0	10.7776854489391	6.043128600193864	34.731387449465835	4.265258107829138	0.0	0.0	0.0	7.5792716016819925	10.830004310341714	7.196712541710946	7.358687445637697	7.866972639455858	0.0	0.0	6.649136587450331	12.917804868806773	2.963484536241342	6.34649850984215	14.204747226523102	15.347827821928362	5.5939048812414	11.718784790142346	0.0	8.079820003156517	0.0	17.432742735253118	14.117504222898452	12.366049916797094	4.063717464354086
2R_39730	8.268275783377788	2.190166938904417	9.7520064753323	0.0	0.0	2.5888560104175564	3.0135150121263843	0.0	6.386099759818788	3.841874588919419	8.089502252926378	0.0	7.895800697357118	0.0	2.9707211663288957	16.294181673607987	3.177405343506114	0.0	8.227192269071969	0.0	0.0	6.199889393973211	8.908082838043928	10.939750853738158	0.0	6.984474212273537	3.9567323405100545	0.0	0.0	9.844530255933176	22.648722838519134	4.035522281329172	0.0	0.0	11.369362387966303	0.0	6.080716648941377	0.0	5.829289263906498	2.2494222358987095	17.217037980785786	9.618219215566896	0.0	11.052551011667624	9.811020130251103	10.730972376330909	10.862787782405325	14.801300992067773	10.422829164410125
2R_39731	6.854667342993844	2.7235785643472674	6.063545961678389	0.0	5.925434334336707	0.0	3.747451732821681	0.0	15.882848112323503	4.777556948478827	3.3532291596807724	0.0	0.0	3.2876135870494325	0.0	0.0	0.0	0.0	10.230911676539497	0.0	0.0	0.0	0.0	0.0	0.0	4.3427658206958855	9.840776240429845	4.834841803976174	4.6056631233765035	3.0605374303727735	0.0	15.05510167211996	0.0	0.0	2.8276704519748455	5.4935395974334185	15.123330762367104	0.0	7.249003262051468	5.5945307867029195	0.0	11.960720992261413	0.0	10.308286487898073	0.0	22.2408056509439	22.51400371030781	5.258895421605646	5.184516958554972
2R_39732	7.365500437879001	0.0	8.687229338510921	3.1448053947249663	0.0	2.3061906227983084	2.6844830437313023	7.161579557987309	0.0	0.0	7.206246374357293	4.739136595660183	0.0	2.35507847945771	5.292723325799142	7.257547123253471	2.8304789368494676	6.238669017397152	3.6644513226195765	0.0	0.0	5.522951730506466	0.0	0.0	11.623757565613206	3.110935654340206	17.62357385634461	3.4634337590586104	3.2992618561449247	2.192412717309208	6.7252706753315055	3.5949019975791927	0.0	0.0	4.051197412419189	0.0	8.125186371462394	0.0	7.789223609136759	12.022908449760171	0.0	6.426037274871817	0.0	4.922886672441212	17.479599122873715	6.37287094330917	16.127882496118826	9.418010287104277	9.284807955817685
2R_39733	0.0	0.0	0.0	4.111524273617007	0.0	0.0	7.019395995013421	3.1210206986092732	3.718793742311394	0.0	3.1404865241723248	0.0	3.0652881861341075	0.0	6.919716070210208	0.0	7.4011465856290455	0.0	7.186365452554179	0.0	6.43893443361845	0.0	10.374821553069287	0.0	0.0	8.134485827285342	4.608218481168054	0.0	4.313460931258962	5.732728721544168	0.0	9.399962776147406	0.0	0.0	7.944814260835669	7.7175103105937755	21.245766780968893	0.0	6.789096710682644	0.0	13.367911664839719	16.8028255631467	0.0	6.436190959211283	11.426429789159517	16.66380604662866	12.651373686154844	2.46262474425642	4.855589900761453
2R_39734	3.9867671225667762	1.584070084329555	0.0	0.0	0.0	3.7448555047503493	4.359137100092762	5.814584528553486	0.0	2.778691658589936	1.9502833761745582	0.0	0.0	3.8242409455359256	4.2972345576727555	0.0	2.2981046152375364	7.5978912306152475	4.46282732607023	16.25799486897682	3.9986628471439154	2.2420800763383424	0.0	4.747400323582807	0.0	5.051622530640617	8.58529259249508	2.812009304376386	5.357431775785051	8.900249562997747	16.38101811303776	8.756250503484404	0.0	0.0	1.6446113322930618	4.792675258548854	10.994916830051132	0.0	6.324177329932331	6.507709357890826	8.301648707433296	8.695646124767913	0.0	9.992397783766112	14.19192592950019	10.348442404191534	15.713338424454983	7.6466115417342895	10.55384784246181
2R_39735	0.0	0.0	0.0	7.389581183170474	4.987017132066187	0.0	4.20528520244243	3.739575932089301	2.2279108211856498	0.0	3.7628996905015004	1.855983132825289	5.509196685667273	3.6892677356934813	4.145567455637247	5.684531253552833	2.2169950405820944	0.0	5.7404210311805315	7.842091642682937	0.0	0.0	6.215503953060515	7.633075030074316	0.0	2.436664985367827	2.7607607552337123	10.85104766865241	2.5841729742022013	3.434449243133248	0.0	8.447206368067308	0.0	0.0	3.173132452894849	15.411740047098279	8.485488753545344	4.543059114285195	0.0	1.5695063745501403	4.004324670644296	11.744237354392428	0.0	3.8558899683238637	6.845517213053032	2.4958008151285465	0.0	1.4753462268757922	5.817919482903316
2R_39736	0.0	4.659865360180215	5.187165914095345	1.8777710031972807	3.801761939243282	4.131096207034018	1.60291140003411	2.8507977957631443	3.3968147049467303	4.087044233262328	2.8685782393957626	7.074375169961864	2.799890692267374	2.812446255909828	3.160298060351264	4.333499161901262	3.380171810752969	1.8625622747696569	5.470132148546472	5.97827614016188	2.9407206588861077	13.191072018636346	9.476553112289572	3.4913616729487904	0.0	5.572641894787407	8.418463289501902	0.0	3.9399946691872123	3.9272850089640285	0.0	12.879148722613833	0.0	0.0	9.675919587302676	4.699544050236246	4.851568681959781	17.316593036513076	1.5503214979206312	2.392969360300662	12.210496753534175	2.55800172997657	0.0	5.878935377713515	5.218555722955226	0.0	7.703998510046688	6.748220409925148	7.761574198043661
2R_39737	1.9711937628275433	3.132873302217636	3.4873826495738416	2.5248878192341917	3.4079492460934677	1.8515844007717406	4.310612382837555	0.0	2.2837119270966078	5.495520052053567	3.8571467142895717	5.707406387120439	1.8823940438040623	5.672505818100134	4.249398922522409	23.30763278358397	9.090090982720646	0.0	5.884197810254626	0.0	0.0	6.651365569693896	6.371179840567596	3.1297023778226785	0.0	0.0	2.8299078242423485	16.684240733572697	5.297794316314346	3.520469771486307	0.0	2.886259442397766	0.0	0.0	1.626303970523566	3.159549675703821	10.872524434911416	4.6568463091698895	6.253778324404327	4.8264504931667105	16.418474067020213	10.318618295735728	0.0	5.9286990932252355	7.016972653454175	0.0	10.358947903815096	3.0245966246711506	4.472727988363751
2R_39738	0.0	1.4383464309159333	3.202213369881262	2.3184233978998794	0.0	3.400354316919823	3.9581261913959835	1.759894124769454	0.0	0.0	1.7708705954021116	10.481403893212661	3.456934887939999	1.7362184190550667	5.85287739158325	16.051295660585723	6.260083951899184	6.898937011785224	0.0	0.0	0.0	10.179119937720072	5.850197502667689	2.87378122938062	0.0	4.586907681143865	2.598501392277046	5.106647220554051	7.296876839421036	6.465189801809607	9.916050714649774	2.6502450416565515	0.0	0.0	4.479954889840895	7.25296965589591	5.990075642675215	8.552095947674855	13.398924257795304	5.909044442514157	0.0	9.474847123341664	0.0	1.8146330557912562	0.0	4.698228110250501	7.133909182482542	6.94317538627662	6.844975541533394
2R_39739	7.486600856117764	1.983110639924023	0.0	3.1965109443739967	4.314467747843521	0.0	0.0	0.0	0.0	3.4786674199141188	4.883152270116451	4.817055459241208	2.3831130701359706	7.181399027494944	5.37974402639948	0.0	5.754032929755054	12.682485107591862	1.8623503345433021	0.0	5.005959594897726	0.0	8.06592116046021	7.924413771680205	0.0	9.486252996470165	3.5826666289292444	3.5203780604406667	3.353506913086826	2.2284594325673748	6.835844708748582	0.0	0.0	0.0	4.117805473222322	0.0	2.7529257406540237	5.895572896400634	2.639096901040464	4.073527995015631	5.19645186266817	6.5316914402836845	0.0	7.505740014676224	0.0	9.716476455843958	6.557220105879433	7.658285757828538	11.324957772063708
2R_39740	3.714942091482678	2.95213061170508	9.858562490141438	4.758442428556745	8.02834197397019	8.7238111190207	4.061923206904619	1.8060451944749465	0.0	0.0	0.0	5.378132941709644	3.547588774861502	5.345245867055897	4.004241292376886	0.0	0.0	0.0	6.930906074578768	0.0	3.7260267439295576	10.446054901121824	0.0	5.898285250511971	0.0	0.0	5.333287822610581	2.6202813972598147	0.0	0.0	0.0	2.7197444745671255	0.0	0.0	4.597436224364696	5.954535927287971	2.0490526819640746	8.776364198050945	5.892983421073309	7.5800023770887455	3.8678136023268768	6.482208929372445	0.0	1.8622195869745934	0.0	9.642866785723928	0.0	5.700201331111015	2.809790659356715
2R_39741	6.163732781227242	2.4490481651853595	5.452354599333723	3.947540346823	2.664082151768498	8.684588763010598	3.369717294197886	2.9965419905429136	14.281893879101625	0.0	6.030462883254762	0.0	5.886064624280723	2.9562297664548924	6.643730295111178	0.0	3.5529797242106076	0.0	0.0	12.567819093784836	0.0	10.399089317084872	9.961032441090456	2.4465693714959014	14.590808082724045	0.0	22.12212207783359	4.3475009694927165	0.0	5.504084718871994	8.441946003624972	0.0	0.0	0.0	0.0	0.0	0.0	14.561509271312953	6.51832055470908	7.545922598453538	0.0	5.377554035679533	0.0	6.17949008701649	0.0	7.999593620644071	0.0	11.82202741622734	4.661929679918901
2R_39742	1.4058530442130943	4.468723016593598	7.4615914579700995	3.601493971729353	1.215272671944677	3.961643368902288	1.5371618090303951	1.3669306665427317	0.0	1.9596991783373285	0.0	4.0705154385152715	6.712605951772343	1.3485414647506768	3.0306662510613016	0.0	6.483042063759746	0.0	4.196602870958974	0.0	5.64019132657018	7.906243338989987	4.543917875045894	3.348150013191711	6.655879704292577	1.7813528341590796	6.054860670591965	1.9831967704037234	3.7783805974110916	3.7661922729033135	7.701914349321096	2.058476797158314	0.0	0.0	6.959268330364818	3.38008059914858	3.101708591686273	0.0	0.0	2.294812496034277	2.927409038082664	2.453075426795262	0.0	11.275576354608983	5.004496540141317	7.298339135208849	1.846997327210168	3.235708066221138	4.253259033151283
2R_39743	3.3917747427423652	0.0	0.0	2.1722498556539973	1.4659893404983073	1.5929832274795979	3.708571547245718	0.0	1.9647577473345115	4.727989318526532	0.0	3.2735217266910523	4.858469543226128	1.6267521340547872	0.0	0.0	3.9102626015055297	4.309312078657012	0.0	48.41067745902036	3.4018951277377605	1.9074679659829794	5.481350253896144	1.3462965535885265	0.0	8.595418384138704	2.4346693013034733	4.784679837933325	2.2789394545039365	9.086352147635049	0.0	0.0	0.0	0.0	1.3991665444727885	5.436543576071379	3.7416061742488447	0.0	8.96724266255369	6.920608714596588	3.5313477741914983	1.479578414844788	0.0	3.4004456624085155	6.036948539843257	4.402011014711961	11.14020933790171	5.204333856976058	3.8480453084246795
2R_39744	1.899818396359492	0.0	0.0	0.0	3.284550100392274	3.569079989328451	0.0	3.694440236887508	4.402041050353407	2.64826580961723	1.8587412418436111	0.0	1.8142340449001155	1.8223696235767977	2.047765774912453	5.615920460595333	6.570709485498116	4.827508300900523	4.253351747510832	7.74743966487675	0.0	4.273683256820157	6.14048445966193	7.540945827655	0.0	0.0	0.0	5.3600391926065765	2.5529826879690947	1.696498173295592	10.408085417075402	0.0	0.0	0.0	6.269667162179362	1.5225724409515957	4.19153557115226	0.0	8.036445279341814	13.955065619044383	0.0	1.6574982152887967	0.0	5.714025590073138	0.0	2.4656771575476473	0.0	4.372617561102594	5.747698729198181
2R_39745	4.31461294685907	3.428667431259504	0.0	2.7632782427761	1.8648575062379484	2.0264040447024736	0.0	0.0	0.0	0.0	0.0	6.2462782592038915	2.0601226184982533	2.069360836518425	2.3253056032889123	6.3770629798739895	0.0	0.0	4.8298212483156	0.0	0.0	0.0	6.9727227087633175	1.7125985600471307	10.213565657906832	0.0	6.194194181793406	6.086501357289803	2.8989960776583072	3.852859303210395	0.0	3.158769217162225	0.0	0.0	1.7798534824613237	0.0	9.519253880880816	0.0	4.562824388296356	1.7607152729724924	4.4921611787430935	3.7642878249756735	69.53619358876296	4.325643060911543	0.0	2.799857767225425	11.337000853109314	4.965251514815483	1.6316753879716155
2R_39746	0.0	1.2634633070671948	0.0	2.0365350311518577	0.0	2.986918045689392	1.7384362696217301	1.5459152281925468	3.6840126560570785	4.432600535812752	4.666671333338	3.069003160152554	1.5183095991176798	3.0502363246848456	0.0	0.0	1.8329813092728873	2.0200404169686625	3.559576453116997	12.96746915849554	0.0	3.5765916369273074	0.0	5.048737992207777	0.0	6.043804284694611	4.565118794662554	2.242874611646261	2.1365590246864437	1.4197779325335724	8.710395465019705	2.328011731316716	0.0	0.0	1.3117513507103657	3.822665039740426	3.5078432744734767	3.756139409865425	1.6813999335847025	6.488232487384605	3.310721108164569	0.0	0.0	4.781995976428585	5.659780411839582	4.126988253972381	6.266524040579504	6.09898084810232	4.810176602026311
2R_39747	1.928263953110791	0.0	0.0	4.93979867356526	3.333728935833719	1.8112595136405953	8.43346669455333	1.87487813292136	2.2339759141652835	0.0	1.886571759530017	0.0	1.84139816626205	1.849655557142149	2.0784265147364596	0.0	8.892121669122375	9.799579010085726	0.0	0.0	0.0	6.506508243312177	6.232424562733092	4.592312835698068	0.0	2.443298374620189	8.304829313611393	2.7201469314566493	5.182415855704959	6.887597846936913	10.563923356623262	0.0	0.0	0.0	1.59088537225445	6.181478312901486	10.635736243951456	0.0	4.078386590264891	0.0	4.015225735990877	5.046946698186531	0.0	9.665967366147617	6.8641529223444655	5.005190382426576	7.600008512009533	1.479362595914474	1.4584394348022152
2R_39748	4.736137168636162	5.018183387504623	2.79301522751902	2.022161269787859	2.729397687435927	1.4829182645110965	0.0	1.535004236611693	1.829005540423583	2.2006577325831143	3.089156135218542	3.047342290894419	1.5075934466721985	1.5143539554016703	1.7016538032983497	0.0	3.640088439588728	2.0057830737582596	2.35630209489394	6.437972708146095	3.166845910145181	5.327022350765244	0.0	6.266380318151648	7.4742661018114624	2.000382473128862	0.0	2.22704451594742	4.242958598058592	2.819514423226032	0.0	4.623161484256748	0.0	0.0	2.604986151893616	2.5304565753408017	0.0	11.188886303012943	0.0	2.5769755481098144	6.574708411681941	2.7546979997035943	0.0	4.748244890413673	5.619833967625261	4.097860179371536	0.0	6.055934549397289	7.164339927869425
2R_39749	2.8881371067999893	3.4426477265959345	0.0	0.0	2.4966152139237234	4.069333300778667	1.5789467036013882	2.8081762860745347	5.019044765362167	2.012969968098452	4.2385363486280925	1.3937216186013894	0.0	4.155597194639446	0.0	4.268710183605762	3.329635772807631	0.0	3.2330098060420434	0.0	11.587018946803706	0.0	0.0	4.585551020445597	0.0	5.489326827383178	6.219450834930178	0.0	3.8810888705313387	3.8685692290134956	0.0	4.228865346795503	0.0	32.98925539951638	4.765628760378944	2.314641216723561	3.186022790576828	6.823078928012424	4.581429176831713	0.0	15.034926133407907	0.0	0.0	0.0	5.140534502496501	9.370913695946461	3.7944090520940112	1.1078882641506969	7.6455329935876915
2R_39750	0.0	0.0	0.0	0.0	7.772431496379602	0.0	3.2770381866705818	5.82825303943396	0.0	4.177835413338324	0.0	0.0	5.72417709230121	5.749846047872069	3.230502142792071	0.0	13.821041014630264	0.0	4.4733182224643775	0.0	0.0	3.3710258975693552	0.0	11.896400434742057	14.189509411901593	0.0	0.0	12.683788089415634	0.0	0.0	8.209762721437825	4.388417036537082	0.0	0.0	2.472716051092248	0.0	0.0	0.0	12.67808751049904	0.0	0.0	0.0	0.0	0.0	0.0	3.88978829438229	7.875138110234608	6.898127986027153	2.266855087661553
2R_39751	4.840425686396564	9.616279669107662	8.563550105331666	3.100033108353597	6.276371219741615	0.0	2.646264321582508	0.0	2.803919655364627	3.37367347159097	4.73576783371772	2.335832986072829	0.0	4.643098915650679	0.0	0.0	0.0	9.224774546510083	5.418421332108048	0.0	4.854868559288626	2.7221610038458692	0.0	1.9213093185038992	0.0	6.133291136290315	0.0	0.0	6.504581176522625	0.0	0.0	7.087443459919798	0.0	0.0	3.993520911672902	0.0	2.6698362963176545	0.0	7.678329195567044	3.95057982660115	5.03961134517306	2.1115168038730285	0.0	4.852800017081856	8.615371891143052	3.14107050195563	0.0	1.8567853994279613	7.322096843517272
2R_39752	0.0	1.4702818545017897	0.0	2.3698990588893847	1.5993771385671562	1.737925976518882	0.0	5.396906493198099	0.0	0.0	3.620378021771143	0.0	0.0	3.5495349133141456	5.982828086825194	10.938453696431656	0.0	0.0	6.9037497164284805	0.0	3.711427596913725	6.2430753888811665	0.0	2.9375874299458835	0.0	2.344375105643403	0.0	2.610014730923141	4.972592314311592	1.6521838979809484	5.068107766216297	2.7090880965649036	0.0	0.0	4.579422760708065	1.4828012844617846	2.0410241777683074	4.370988525280923	0.0	4.530181655754213	3.8526589125484954	1.6142026589469038	0.0	7.419692494554409	13.172479791769439	4.802542273778047	0.0	4.258400297860907	2.7987814665251043
2R_39753	3.916952767425054	3.1126612163968765	4.619844542231154	5.017196440800845	1.1286541589212775	1.2264257966402066	1.4276006601225453	0.0	6.050608804694668	3.640043389317201	0.0	1.2601298689842975	3.7404991322042016	3.757272670913637	1.4073278152009698	0.0	0.0	1.6588534668378603	3.8974901624912364	0.0	0.0	4.40563568917359	4.220050302999612	1.036503583192887	0.0	3.308773958625436	3.7488671392113697	0.0	3.509076665429717	2.33183804218878	0.0	3.8235178849828464	0.0	0.0	2.154415582457025	5.231942473746113	4.320951646390601	6.169069519244412	5.523050104420165	4.262499647011748	2.718758071313024	1.1391162849772776	0.0	0.0	4.647801241427712	1.6945375734052495	3.430705327285	2.003388732040246	1.9750540794495128
2R_39754	0.0	1.072479333055132	0.0	3.4573884650802897	2.3332926562646925	3.803127311588319	7.378279054777524	0.0	3.1271406254812866	3.7625726364647467	0.0	0.0	0.0	0.0	0.0	3.9894614386636262	3.1118190153613394	1.7146929293608244	1.007171362250633	0.0	2.7072560146430065	0.0	8.724206882352325	0.0	0.0	1.7100760932559216	1.9375297774107667	1.9038437081392365	0.0	1.205165580712048	3.6968699711015676	0.0	0.0	0.0	4.453872798283656	3.244834439893985	4.466401273103019	3.1883647642331794	2.854482072068536	3.3044862696943254	0.0	1.1774606248336101	0.0	2.706102518258412	9.608506218385013	0.0	3.546187945478779	0.0	5.103843306294192
2R_39755	0.0	0.0	0.0	1.8954241428512941	3.8375027374186197	0.0	1.6179805531681353	2.877598471419692	8.571871369812476	8.250934005729448	0.0	4.2845293073230035	2.826212784430055	2.838886384360234	1.5950041916710158	0.0	1.7059745959910961	1.8800724354307923	2.2086229942390276	0.0	8.90510012894585	3.3287706982962018	0.0	3.5241843627710807	0.0	3.750020625113438	2.1244015560816516	6.2623995511112005	0.0	2.642803909235542	4.053427416085945	6.500113535316418	0.0	0.0	2.441721003098056	0.0	3.26478588881184	0.0	4.694688742136397	1.207732969274307	0.0	1.2910248981897765	0.0	2.967101960304923	5.267615961297772	1.9205152511957129	1.9441061699708695	2.270553733562326	4.476880939142176
2R_39756	1.4030682577273634	3.34490335403494	2.482270383783824	3.5943599460342797	1.2128653969259684	1.3179319802125693	4.602350758037852	0.0	0.0	0.0	0.0	2.7083015672128683	2.679723709766628	0.0	3.024662950464944	0.0	0.0	1.7826239797151653	1.0470725056874362	0.0	2.814509471809451	0.0	4.534917047297371	5.5691963738739645	0.0	5.333472714753612	8.057155852184225	3.9585367031564584	1.8854480927655546	6.264553340479101	0.0	6.163197779276577	0.0	0.0	1.1575805085667903	2.2489234403491047	1.5477822833720047	0.0	4.451352283729195	1.1451334063241367	2.9216102747190145	2.4482162480033267	90.44985234061606	1.4066551386589203	0.0	0.0	0.0	2.1528657387887096	1.0612084893707767
2R_39757	1.2212338369701676	1.9409410458566732	0.0	0.0	0.0	2.2942620506114206	1.335298893304277	2.3748456350337226	0.0	8.511739390968023	0.0	2.3573119100826943	0.0	4.685794078093444	2.632673585332849	3.6100040432045284	5.631677057110837	1.5516000099302398	3.6454972640543035	0.0	0.0	0.0	3.947202223064292	0.9694882653140366	0.0	3.09484460785224	3.506483487969255	1.722759723255878	1.6410983543065703	2.1810726515300227	6.690484792528067	1.7881538384510298	0.0	0.0	1.0075607357611518	5.872404397256413	4.041579772701553	2.885103632922495	1.2914890869172158	8.970540744196061	7.628928898382666	5.327332625863561	0.0	7.346135198272189	8.694593701636322	3.169953908870165	1.6044462414242346	2.8107889322375	1.8473566174161393
2R_39758	0.0	0.0	3.1146632114669437	0.0	0.0	0.0	3.84990898815152	1.7117777153929898	0.0	4.908177809539142	3.444908167360528	1.6991394877977994	3.362420512379087	1.6887493156343398	3.7952378114988874	0.0	2.0296433470117763	2.236772176701423	1.3138287571363891	7.179379672878745	0.0	0.0	0.0	2.7952105743934115	0.0	0.0	2.527457029439314	2.483514431205657	2.3657921594808884	1.5721070479131065	4.822470397265466	2.57778598086561	0.0	0.0	1.4524902073110222	2.821867895947572	7.768405196907708	12.477415877262157	3.723597367416661	1.4368720330388607	3.665931036505341	1.5359666560070582	0.0	3.5300401118457905	12.534045601364705	2.2848880701881056	0.0	0.0	5.326264315334022
2R_39759	0.0	2.6931717861169147	0.0	6.5115527969723885	1.464820289987543	0.0	0.0	0.0	0.0	0.0	0.0	0.0	0.0	0.0	0.0	10.018193038558023	1.9535721848829457	6.458813438465593	0.0	0.0	10.197546878122997	1.9059468591520519	5.476979161189687	2.6904459037423027	0.0	4.294281991756696	0.0	2.390432151886147	0.0	1.513184375463413	0.0	7.4435111935521325	0.0	0.0	1.3980507816781529	2.716104107183987	0.0	0.0	3.5840367005358136	1.3830179775740867	0.0	4.43519558325483	0.0	1.6988669916259447	0.0	10.996251597755357	6.678795359038681	3.9001377528654313	1.2816588972504317
2R_39760	0.0	2.23510087345507	0.0	0.0	0.0	2.6419695354492867	3.0753409322957546	2.7347659860745717	3.258559175923419	3.9206953117893737	2.7518227385864713	2.714574932854989	0.0	0.0	6.0633382375634115	8.314238299372441	0.0	0.0	2.0989957774501944	0.0	0.0	9.490631481310414	18.1816859513749	0.0	0.0	3.563884591438052	8.075819019280614	0.0	0.0	2.511625687400555	7.7044629642613085	0.0	0.0	0.0	0.0	2.2541327269415747	3.1027349677920597	0.0	5.948884212404911	0.0	0.0	4.907774331702234	0.0	2.819826879548557	0.0	10.95113130661963	3.695217021943307	4.31570504486499	2.127333232497738
2R_39761	2.9782016486728686	2.3666695303367984	0.0	0.0	2.5744704185625493	0.0	0.0	2.895747305507132	3.450373451170487	0.0	0.0	5.748735421925562	0.0	2.856791063729009	0.0	17.607307737003165	3.433468142737511	0.0	0.0	0.0	0.0	6.699530094959139	0.0	0.0	14.100017061020644	0.0	8.551200096799585	12.603792229005865	4.002117920803689	0.0	0.0	8.721479127974188	0.0	0.0	9.828483140711445	0.0	6.5707533795848665	0.0	9.448595702463722	2.430700131573798	0.0	5.196669246812947	0.0	8.957445861943665	0.0	0.0	0.0	2.2848739743486335	0.0
2R_39762	0.0	5.199749684050209	0.0	12.571958748888953	5.656303752561598	6.146290943901265	0.0	0.0	0.0	4.560562445045222	0.0	0.0	3.1242814152744867	0.0	0.0	0.0	3.7717929481804684	12.470134029000542	9.76622823626557	0.0	0.0	0.0	0.0	2.5972433897558487	0.0	8.29103867230623	0.0	0.0	4.396475960728918	8.764587560420876	8.961850299460227	0.0	0.0	0.0	2.699238922593385	2.6220127408843106	7.218217915833413	0.0	3.459878385274757	5.3404296963137945	6.8125923957843675	2.8543675963056487	0.0	3.2800295727466278	0.0	4.2461276377475645	4.298285542845525	7.530058109458431	2.4745192565851286
2R_39763	0.0	8.12812856748643	3.0159634947778593	2.183577271668238	1.4736338898069627	4.803869997670123	1.8639551338543459	1.6575336562208893	1.9750031748176033	0.0	0.0	0.0	0.0	1.6352349971685907	3.6749715511264793	0.0	0.0	2.1658917106126094	2.544390388870633	6.951874260059882	3.4196346530729347	3.834829300243358	5.509933307767243	4.059950858354811	0.0	0.0	4.89473025998115	2.4048150168192763	4.58164642838898	3.044577949187516	4.669652442438362	7.488297662827416	0.0	0.0	5.62585055828128	1.3662232452501881	1.8805585785534704	0.0	1.8028006508110348	4.174018156144176	3.5497623434111083	1.4872938257525223	0.0	1.7090888146802525	12.136857634053108	0.0	2.2396602166692086	1.3078680952248296	3.868111328885779
2R_39764	0.0	2.6953211650364017	0.0	8.68899942261599	0.0	0.0	3.708571547245718	6.595740470803955	0.0	0.0	0.0	3.2735217266910523	3.238979695484085	6.507008536219149	0.0	10.026188404111538	7.8205252030110595	12.927936235971034	2.531191236813443	0.0	0.0	7.629871863931918	0.0	5.385186214354106	0.0	4.297709192069352	0.0	4.784679837933325	4.557878909007873	3.0287840492116835	0.0	4.966301163455373	0.0	0.0	2.798333088945577	13.591358940178448	3.7416061742488447	0.0	0.0	2.768243485838635	7.0626955483829965	2.959156829689576	0.0	3.4004456624085155	0.0	4.402011014711961	8.912167470321368	5.204333856976058	0.0
2R_39765	0.0	0.0	0.0	5.8096671699775	0.0	0.0	0.0	0.0	0.0	12.644974634180883	0.0	0.0	4.3313143633314395	8.701474595392309	0.0	0.0	0.0	0.0	3.3848267019501006	0.0	0.0	5.101509842853091	0.0	3.600660793268781	0.0	0.0	6.511506156954646	6.398296517535172	6.0950077619923855	0.0	12.42416599679705	6.6411690051329595	0.0	0.0	3.7420612171278633	0.0	10.006899757382715	0.0	0.0	3.701823999739392	0.0	0.0	0.0	0.0	0.0	5.886573960975547	11.917765037686953	10.43921609838474	10.291570483364191
2R_39766	0.0	0.0	0.0	8.169571993400075	1.8378035454170876	1.9970064872755737	9.298329462128834	0.0	2.463072993907096	0.0	0.0	0.0	2.030235897169364	4.078680188035314	0.0	0.0	4.902010044708782	8.10340375371271	3.1731692043294086	0.0	8.529413897059356	4.782505975741216	0.0	1.6877534583756115	0.0	2.693861739701299	3.052166717892198	8.997304407599483	5.713879212593161	1.898482448055147	0.0	0.0	0.0	0.0	3.50806539314538	3.4076983996085235	2.3452889126232126	5.0225916170936875	2.248315168820365	3.4703442598857523	0.0	7.419356693548851	0.0	2.1314449299639167	0.0	0.0	0.0	6.524292469025513	4.824012777845046
2R_39767	4.216164437158913	1.1168113160683237	0.0	0.0	3.6446123881832917	3.9603333016506665	4.609960464979052	0.0	8.141010110483275	3.9181022593344865	0.0	2.712779579063418	2.6841544698687554	2.696191036998212	1.5148320233065995	0.0	0.0	7.1422857599963425	2.0976075527296585	0.0	2.819163091967866	3.16145153621253	4.542415256700971	4.462723760969375	0.0	1.7807637624546617	0.0	1.9825409513658914	1.8885655664639103	2.5099645593004225	3.849683709986387	2.0577960839317404	0.0	0.0	2.318988995005825	0.0	4.651024341600994	6.640317885297805	7.431187206468105	2.294053629468128	8.779322938614973	3.6783963369057915	0.0	0.0	0.0	0.0	0.0	0.0	0.0
2R_39768	1.2201819559736387	0.9696346310050564	2.1587128890270466	1.5629222332095656	0.0	2.2922859420406962	1.3341487650585373	1.186400058845443	2.827265526741479	0.0	2.3875992868240927	1.1776407475003987	1.1652143435089173	1.1704395199372084	0.0	0.0	0.0	6.201054303252639	2.731767975647928	0.0	0.0	0.0	3.9438023934147965	1.9373064388704266	5.776837308663928	3.0921789363553818	3.5034632610201	5.163827594255345	1.6396848328988989	1.0895970179908812	3.3423610505308172	3.5732273085326347	0.0	27.874642159281283	2.013385794113585	2.93367317003335	2.6920657687819713	2.882618616873466	2.5807533864323347	1.9917364844994603	0.0	2.129097621361492	0.0	3.669903888887054	0.0	4.750835315619369	1.6030642894505707	1.872245283603503	3.691530880624844
2R_39769	1.1921160596511033	3.789326698222285	0.0	3.0539456596179058	5.152551595075398	3.3593402255796962	1.3034614722858022	2.3182223870735923	2.762234454317131	1.6617589386013307	2.3326811545605377	0.0	0.0	5.717588847042491	3.8548544503330917	3.5239310155264403	0.0	0.0	2.6689334808363907	0.0	2.3913461963845237	0.0	0.0	5.67823702096973	5.643961948408544	3.021054483962355	3.4228786923234242	1.6816841057308431	9.61181869226401	5.322673791952649	3.2654820586252	5.2365571033460725	0.0	0.0	1.9670750970259794	4.7769909542899285	0.0	0.0	2.5213924389744236	2.9188856278450013	0.0	4.160250779917013	0.0	0.0	0.0	1.5471864800656627	0.0	0.9145905081053298	0.9016551232269516
2R_39770	1.127292772587847	3.583275776966165	3.9887517201491787	2.887882301468921	0.9744746120129331	5.294450886026355	1.2325835938193328	0.0	0.0	1.571398041409481	2.2058377496043278	2.1759802246917177	3.229529091598057	2.1626741898892816	2.4301602326149374	0.0	0.0	2.864492326025058	2.523805798191441	0.0	2.2613127825227655	0.0	0.0	2.6847367347157935	5.337062160762986	0.0	3.236753988894697	6.360958978175549	1.5148600193599109	5.033244580453897	3.087916058089877	0.0	0.0	0.0	0.9300560637795245	1.8068936606942807	3.7306890209552805	2.6631725842361487	2.384287545077936	2.760166382829557	2.347362737963897	4.91753780848944	0.0	4.520698583552116	4.012889400755226	2.9261113004955366	0.0	4.3242906649807695	4.263130655575706
2R_39771	2.612104334761022	1.0378725936664448	0.0	0.0	0.0	3.6804080836483144	1.4280393818988582	1.269892871837332	3.0262341209712877	3.6411620258842925	0.0	2.52103424925869	1.2472162134116649	2.5056182224593093	0.0	0.0	3.0114069082276753	0.0	0.974671979018821	0.0	0.0	0.0	0.0	1.0368221153327744	6.1833817904352975	0.0	5.625028828272745	1.8424105214906132	7.020310108158407	2.3325546488397286	0.0	7.649385811689714	0.0	0.0	6.46523299406664	3.1401301939846826	0.0	3.085482680568617	2.7623737077270496	4.263809573147891	8.15878075180445	1.139466351444695	0.0	5.237564124152267	0.0	3.390116657304294	1.7158798156595994	2.0040044015952674	0.9878305206834918
2R_39772	0.0	2.8653032407725774	0.0	1.5394960798271826	3.116885707541367	0.0	1.3141516257632595	0.0	0.0	0.0	1.175906153281719	2.3199789160316113	2.295498619028031	2.3057923348084257	2.590979659773279	0.0	4.1568657010914265	1.5270271590942408	0.0	4.901307276676836	0.0	6.7592119948435325	0.0	0.9541343787592895	0.0	0.0	1.7254754720210703	0.0	1.615108108876376	3.2197961654374203	3.292263444287001	0.0	0.0	0.0	0.9916038915296403	2.8897012588309274	1.32585761774146	0.0	5.084142559357365	4.9047074204691885	2.5027029191526853	4.194370483711582	0.0	1.2049656151012076	4.278448258158146	3.119751018910683	4.737109377960693	2.7662741753921103	2.7271497576109294
2R_39773	1.2104510830692634	2.8857055708834616	4.282994584153348	0.0	1.0463598083989627	3.4110076628287143	0.0	2.353877188811551	0.0	3.3746343583672713	2.368558335519315	1.1682491380073736	0.0	0.0	0.0	7.156259795130595	1.3954881913091508	0.0	0.0	0.0	2.4281256593878746	0.0	0.0	1.9218565441713742	0.0	6.13503801499618	1.7377616830152391	1.7075488000371564	1.6266084514345955	2.1618151031969464	3.315705935345724	3.5447310497348807	0.0	0.0	2.995993757147942	0.9700924381682483	0.0	0.0	2.5601720435613275	1.9758525136746283	2.520523361470776	3.1681773064093175	0.0	0.0	4.308912856977272	1.570982569477097	9.541679726840792	2.7859713711724585	0.9155227896052641
2R_39774	0.0	0.895581389496317	0.0	0.0	0.0	1.0586093789615147	0.0	0.0	0.0	0.0	2.2052528019115134	2.1754031946666075	0.0	2.162100688380428	1.214757899358037	3.3314277566565256	3.897819442869076	0.0	0.8410455104023452	4.5958691408987775	4.5214262477384395	1.2675987066436876	3.642605074585982	0.0	0.0	5.71204414496197	4.853843491699685	7.949090210727202	6.057833225125288	1.006381971270814	0.0	0.0	0.0	0.0	1.859618859956939	2.7096217584794906	0.0	7.987399079212635	1.191827637887009	1.8396229582369716	2.346740260441234	0.0	0.0	4.519499777245155	4.011825256124954	7.313338373686141	0.0	4.323143942449616	1.70480006062269
2R_39775	2.513986248243823	0.0	0.0	4.8302201759262795	0.0	1.1807204874486459	4.123194453148966	1.22219207481771	2.912560138905818	0.0	3.689444683233503	1.213168507407243	1.2003672163388224	0.0	2.70976163175342	0.0	2.8982898785486113	3.1940656814890476	2.8141815614261256	0.0	5.042974971967363	0.0	0.0	3.991504481860807	0.0	0.0	0.0	0.0	1.6891518109987766	0.0	6.886390735876271	3.681026535231933	0.0	28.715580786979203	4.148253605973153	3.0221779506732203	2.773281594991897	0.0	0.0	3.077736546367178	2.617437894742352	2.1933294928133913	0.0	1.2602065705406298	8.949182514550252	6.525548419324563	3.302852954839596	0.0	4.753623948985629
2R_39776	0.0	1.124621185411459	5.0075238045162855	3.625479945567044	2.446732792067105	2.6586852934158323	1.5473993169160456	2.752068867771347	3.279176100446411	1.9727507879166648	0.0	4.097625098445443	0.0	4.072568279661635	4.57627576271644	4.183421268848404	4.894664375311117	3.596115907131026	4.224552274028963	5.771236273835927	0.0	0.0	0.0	4.493931619437692	0.0	3.5864333117968012	4.063457388655681	0.0	0.0	3.7912751385237153	0.0	2.0721862663368573	0.0	0.0	0.0	2.268394638966846	0.0	6.686753674705481	1.496630710113856	1.155047981270666	2.9469056017728583	0.0	0.0	2.837667942056523	0.0	5.510209591842245	5.577895025131206	2.1715052689946726	3.2111893249791033
2R_39777	1.7054148285137174	0.0	6.034347506004176	2.184453506528458	2.9484504713392927	4.805797714362607	1.8647031094297288	1.658198798137511	1.975795712207177	0.0	0.0	1.6459561490946581	1.628588105313627	0.0	1.8382231294057612	0.0	1.9661151844648588	4.333521697076433	2.545411412301159	0.0	0.0	3.8363681563028456	0.0	1.3538600173727318	0.0	0.0	2.4483472187265267	0.0	0.0	0.0	4.671526299758763	2.4971008658946965	0.0	0.0	0.0	0.0	3.7626264336547366	0.0	0.0	4.175693123301536	0.0	2.975781306260865	0.0	1.7097746448627085	0.0	0.0	11.20279478362026	1.3083929219083068	2.579775693662987
2R_39778	1.4470186423752753	1.1498935716004806	0.0	0.0	0.0	0.0	0.0	2.8139131119909275	0.0	2.017082266296814	0.0	0.0	2.763664663562518	0.0	1.5597044734351913	0.0	1.6682189443944258	1.8384637502748502	2.1597430164979525	17.70278092985627	5.80534503923107	0.0	4.676970969105801	4.594918846840787	0.0	0.0	2.0773855189194768	0.0	3.8890175505528526	2.5843148884318956	0.0	0.0	0.0	0.0	7.1630467016318855	3.4790546990896014	3.192531519464625	3.4185089011134764	3.060525721805863	0.0	6.026256399131013	2.5249053507667947	0.0	1.4507178804895706	0.0	1.8780115088301284	5.703240980752132	0.0	0.0
2R_39779	5.8761061218889505	2.334764894428352	2.59896197458735	3.763330894067692	3.80964668574707	0.0	0.0	1.428355134793874	1.7019298011822626	2.047760323578895	2.874527589356487	1.4178094447092597	4.208546379303379	0.0	1.5834262144760307	0.0	0.0	3.7328503522690877	1.0962954095151205	0.0	11.78727852072012	1.6523037410139463	0.0	0.0	0.0	1.8613997987082258	0.0	4.144627609353927	1.9740830532273987	1.3118100289188521	0.0	0.0	0.0	33.559411904865776	2.4239967925674444	2.3546453856956235	4.861630697891949	6.941002863857781	3.107073641529146	4.795864621853868	3.058955244425819	2.563306953059826	0.0	0.0	0.0	1.9065744215119553	5.78998228844418	4.508144018521259	5.55547963066727
2R_39780	0.0	0.0	0.0	0.0	0.0	0.0	0.0	0.0	0.0	13.906503793694235	0.0	0.0	0.0	0.0	0.0	0.0	0.0	0.0	0.0	0.0	0.0	0.0	0.0	0.0	0.0	12.64091459545281	0.0	0.0	0.0	8.908606604840937	0.0	14.60745389157179	0.0	0.0	8.230777841429127	7.995292371851454	0.0	0.0	0.0	0.0	0.0	0.0	0.0	20.003560633792812	0.0	12.947699064399266	0.0	0.0	0.0
2R_39781	6.195180397457993	0.0	5.480172735044608	1.9838404293982932	4.016511611467302	1.4548163148920816	0.0	3.0118304700865	0.0	0.0	3.0306152755132345	0.0	0.0	0.0	0.0	0.0	3.571107171783111	0.0	1.1558245698714447	0.0	0.0	1.7420243158722106	0.0	4.9181037365784945	0.0	1.9624743504602395	2.2234990047618455	2.1848410484440435	2.0812763385520645	2.7660833918820984	8.485017156704691	4.5355505523393465	0.0	35.38169775538509	3.833430787662691	4.965006633248861	3.4170791081150163	0.0	0.0	3.7922111017738445	3.2250574060218273	1.351247633965393	0.0	4.6582635732484	5.513335656285423	6.0303059053579675	2.034793338249394	2.3764687765273327	3.514286276571519
2R_39782	1.5216232555159985	2.418358338553965	8.076044030592055	0.0	5.261395327302196	1.4292932216483611	1.663745130218004	0.0	0.0	0.0	2.977446586469143	1.4685724037035046	0.0	1.4595921403298593	1.6401188823770703	8.995928442786795	5.262684253154058	1.933250280901266	2.2710938916772245	0.0	0.0	1.7114624857691896	0.0	3.6238659111631013	0.0	1.9280449758907616	4.368980500584679	2.146510503734499	6.1342881557324	2.7175556130771494	0.0	0.0	0.0	0.0	3.76617761594931	2.43895062685909	8.392825879580743	0.0	0.0	6.2094684707407986	0.0	2.65508307024779	0.0	0.0	0.0	3.949674043275394	1.9990952095081767	3.502164512777122	3.4526321313685093
2R_39783	1.233999347461145	1.9612296282175443	2.1831582440421613	4.741862489781286	3.2001474627950857	1.1591219419465366	1.3492567214572837	4.799339610869544	1.429640799889746	3.440284910635159	1.2073182804890121	1.1909764005644277	1.1784092794545755	1.183693625999215	0.0	7.2954785542112415	0.0	0.0	1.8418017536162856	0.0	0.0	2.7759086659427097	7.976924353230973	2.9388668669798323	0.0	4.690792349880573	1.77156831273708	3.4815353292279068	0.0	4.407742640722693	0.0	3.6136906839776906	0.0	0.0	4.07237091805901	0.9889647358910335	4.083826251161849	8.745784531855644	0.0	1.0071454958640562	2.5695579332531633	2.153207611847293	0.0	4.948616045293693	4.39273897817863	0.0	1.621217456491387	4.733616668692655	0.9333334826666905
2R_39784	0.0	2.410590592284519	0.0	0.0	2.6222478852881927	5.6988093762510665	0.0	0.0	0.0	12.68559018439774	5.935766107072317	0.0	2.8968176719782717	2.9098078857539584	3.269701669150005	0.0	3.4971870376063015	3.8540813951158	0.0	0.0	0.0	0.0	0.0	2.4081507232639883	0.0	0.0	0.0	4.279231860764066	4.076389916478847	0.0	0.0	0.0	0.0	0.0	5.005440914273816	9.724466953343953	0.0	7.166424441520544	3.2079814578671737	4.951618968959043	6.316600658189789	2.6465549661677645	0.0	6.082453126335289	0.0	3.9369877240785778	0.0	6.981831180718418	4.58872307538056
2R_39785	0.0	2.565315168849686	2.8556008326932028	2.067473656767534	1.3952788785752974	0.0	0.0	0.0	0.0	2.2499698504040047	6.316755272319268	0.0	3.082750898930162	3.096574893992629	1.7397842911048829	0.0	0.0	0.0	1.204550937989838	0.0	0.0	1.8154632444942445	10.433926119455933	3.8440780440100806	0.0	0.0	2.317235575034753	0.0	0.0	1.4413469098603262	4.421361009874225	0.0	0.0	0.0	3.9950376305911215	1.2935793962813213	1.7805668577036848	0.0	5.120830257279046	2.6347201578091988	3.3610169092760707	0.0	0.0	8.091071809718704	5.745762643694341	10.474211548488581	6.361723798127236	1.238327064715344	2.4416259128781483
2R_39786	3.471190105627158	0.0	0.0	1.48207409155157	1.0002094438575437	2.1737086676089694	1.2651348077045697	3.3750869084878934	2.6810143832400137	4.838690947002786	1.1320457821955237	3.350168301288229	0.0	3.3296821518714648	2.4943381641596285	0.0	1.3339392974915405	2.940140503434378	0.8634856029750188	4.718492385061064	0.0	1.3014197448280278	0.0	1.8370918395278233	10.956016523864122	0.0	1.6611165992557866	0.0	1.554865851616353	1.0332334368805443	6.338929234412652	3.3883884333294767	0.0	0.0	2.8638535478754217	3.7092235779022262	0.0	0.0	0.0	3.7774125649396244	0.0	1.0094809440786927	0.0	6.960128094197446	0.0	1.5016933845450822	1.5201396461084502	3.5507924436651246	4.375715374767332
2R_39787	0.0	0.0	2.453915467519975	0.0	0.0	0.0	1.516592737826007	2.6972789849599725	0.0	0.0	1.357050965406057	2.6773647020521465	0.0	2.6609927205883133	0.0	0.0	1.5990727936313407	1.7622611078842154	3.1053354631794163	0.0	5.56471879250054	1.5600896614730244	0.0	1.1011159149128091	13.133632079684373	3.5150323875084184	1.991279787554342	0.0	0.0	0.0	0.0	0.0	0.0	0.0	4.57742997447625	1.111617020368381	0.0	3.276814831126071	4.4005045911931235	4.528210297331345	0.0	2.4202503313322703	0.0	1.3905869500645789	0.0	5.400508943962879	3.6445645692926485	1.0641368020220303	3.147258989201125
2R_39788	1.796995244252086	2.856014731323984	0.0	0.0	1.5533908191495807	1.6879560118663308	0.0	0.0	0.0	5.009869442802319	0.0	6.937374585275075	1.716042942258587	5.1712146062680295	0.0	0.0	2.0716951542014495	4.566230896031488	0.0	0.0	3.60471424528999	2.0211901576124083	5.808145343029064	1.4265620140773139	0.0	4.55393625172338	0.0	2.5349699099071694	7.244425716262407	0.0	0.0	0.0	0.0	0.0	2.965168169512734	4.320500486776388	1.9823393388303603	0.0	3.8007458963821645	0.0	3.7418847873673964	6.2711602665556665	0.0	1.801589181817281	0.0	6.996684737548524	2.360876499009022	1.3786533451989431	2.718309103005566
2R_39789	0.0	0.0	0.0	0.0	0.0	1.442723515744081	1.6793784418861168	0.0	7.117720151529145	2.141008534916424	3.0054240390344478	2.964743565987632	0.0	2.946614273900467	1.6555301909935516	0.0	0.0	0.0	5.731085326576154	12.526940751954674	0.0	0.0	4.9643164930479715	0.0	0.0	0.0	4.410033443488619	0.0	6.191928738330536	5.486182021918669	8.41448755981123	0.0	0.0	0.0	3.8015663467099468	4.92373624923559	0.0	0.0	6.497118933822783	0.0	9.594749752935193	1.3400157237445025	0.0	1.5398476382355872	5.467507423508205	5.980180485833849	0.0	2.3567149702894836	3.4850746450712853
2R_39790	0.0	1.046880787287852	0.0	1.6874327768967503	5.694000755252261	1.2374507030576167	1.4404340200554508	1.2809148806443516	0.0	1.8363827080327786	1.2889039547440042	6.357288784165977	2.51608280126569	6.318414209456442	0.0	3.8942387074865956	4.556316527916703	5.02129699431857	1.966263248435985	0.0	2.642637690672916	2.963493318507964	0.0	2.0916423826986037	0.0	0.0	1.8912837163876328	0.0	0.0	3.52920001270512	0.0	3.8578892484870324	0.0	0.0	1.0868913082606348	2.1115899258578543	1.4532648903700565	3.1122630634129824	1.3931748364761034	3.2256129148380133	2.7431982399640087	1.1493563259767632	0.0	1.3207558632975416	4.689582467714569	3.4195411044228683	1.7307727588829314	1.0106990580891198	3.9856175006870207
2R_39791	1.7962357365410748	1.4274038122530055	3.1778516451737966	2.3007853500713935	0.0	0.0	1.9640068253165193	1.7465052430087395	0.0	2.5038760000480744	5.272194621307048	0.0	1.7153176493835833	0.0	0.0	0.0	0.0	0.0	0.0	0.0	3.6031906974263848	0.0	11.61138101121195	4.2778772146570345	0.0	0.0	2.5787325735699507	0.0	4.8275758858722435	0.0	0.0	2.6300825688121647	0.0	0.0	2.963914928528155	1.4395581362674215	9.907507473232888	4.243516755101555	9.497848737261013	1.4660224377666145	7.4806065275772555	4.701382300423971	0.0	0.0	12.78832885954962	2.331242519625565	4.719757328957174	1.3780706514773882	0.0
2R_39792	4.27985272170814	0.0	2.5239331965361544	1.8273441216075585	1.2332223186602074	0.0	4.6795973300089475	0.0	0.0	3.977288094067636	1.3957717885210332	2.7537581225538026	4.087050914845476	1.3684594991410866	0.0	0.0	0.0	3.625087636493612	0.0	0.0	0.0	0.0	4.611031801364128	1.1325341266508384	0.0	3.6153270343490416	0.0	0.0	0.0	0.0	0.0	10.44440308460823	0.0	0.0	1.1770095201238027	2.2866697216574146	0.0	0.0	0.0	2.328707007556771	5.941294073262098	0.0	0.0	1.4302646576025073	0.0	5.554602015542887	3.7485551662681016	1.0944998863361868	5.395099889734949
2R_39793	0.0	2.5269266141343896	0.0	0.0	0.0	0.0	0.0	6.183660912770187	1.8420063280285393	0.0	0.0	0.0	1.5183095991176798	1.5251181623424228	3.427498719400791	0.0	1.8329813092728873	0.0	2.373050968744664	0.0	0.0	0.0	0.0	1.2621844980519443	0.0	2.0146014282315363	0.0	6.728623834938783	6.409677074059333	1.4197779325335724	4.355197732509852	0.0	0.0	0.0	3.935254052131098	1.2742216799134751	0.0	7.51227881973085	1.6813999335847025	0.0	0.0	1.387139359371881	0.0	3.1879973176190566	5.659780411839582	8.253976507944762	0.0	4.879184678481856	2.4050883010131554
2R_39794	3.6016048751323586	1.4310328049960217	3.1859309290174584	2.3066348043512357	4.670045704180625	0.0	0.0	3.5018910211514216	2.086306319839104	0.0	7.047464674583319	0.0	1.7196786264582873	1.727390189805634	0.0	0.0	0.0	2.2879525570157777	2.687781881124783	0.0	0.0	2.0254723401497228	0.0	1.4295843912257826	0.0	0.0	2.585288673333264	2.5403406088688367	2.419924691943587	0.0	9.865630117795623	7.91030765823252	0.0	0.0	0.0	1.443218029834203	1.9865392103109332	12.762916071063914	1.9043991620643688	1.4697496134558514	3.749812509374531	0.0	0.0	1.8054061080499448	6.41042078002	7.011508222161975	4.731756711996896	1.3815742209302968	1.3620341162305434
2R_39795	0.0	0.0	0.0	1.6039063459837706	4.329722200693881	0.0	1.3691338092807555	6.087553631347492	0.0	1.745483387187314	2.4502086965257264	2.4170434434554435	2.3915389266008003	2.4022633164061853	4.049073693411159	7.402954667266799	1.443594295723756	0.0	0.9344674778218162	10.212741620700818	0.0	0.0	0.0	0.9940539667922356	5.928321846221703	0.0	8.988334220781532	0.0	1.6826818718287757	2.2363384877208246	0.0	1.8334635703622812	0.0	0.0	4.132364596875437	2.0070680909892276	2.7626591257123168	5.916417585486317	1.3242139135155895	3.065947926714034	0.0	1.0924642037716672	0.0	5.021518461989239	0.0	1.6251384211650226	9.8706062230224	3.8426813923341196	0.0
2R_39796	1.3100782221504883	1.0410719543127656	0.0	0.0	0.0	0.0	0.0	0.0	4.55334424921728	3.6523863231280793	0.0	1.264402812436464	0.0	2.5133420764126364	1.4120998885570768	0.0	1.5103449567467413	1.664478432354265	3.9107060662481428	0.0	0.0	2.9470497674188323	0.0	4.160072951039269	12.404885540121121	4.979990398578512	1.8807895404027448	1.8480899620624094	1.7604877536950878	1.1698725072941552	0.0	5.754724436938579	0.0	0.0	5.4043023434784345	1.0499366678201971	0.0	0.0	2.770889039748403	2.1384766262366277	5.4559540826904405	2.2859577728736364	0.0	0.0	0.0	3.4005670785660214	5.163507632696983	4.020363947466708	2.972626862796624
2R_39797	0.0	2.1200485999941066	0.0	6.834473494374032	6.918586228415741	2.505973614603812	2.9170371303822256	5.187986698002107	0.0	0.0	5.220344203395052	5.149683268730557	0.0	0.0	2.87561333237863	0.0	0.0	0.0	7.963798166295653	10.879486836364903	0.0	3.000699763184775	0.0	4.235805603631949	0.0	0.0	0.0	0.0	0.0	7.147017728177474	0.0	0.0	0.0	0.0	6.603222901033536	8.55240313975824	8.82906315693748	6.302674602994528	0.0	10.887034173747049	0.0	2.3275728233528175	0.0	10.698702862518193	0.0	3.4624731961293707	0.0	0.0	4.035656640683092
2R_39798	4.584567154968914	0.0	0.0	0.0	0.0	4.306381842571598	2.5063862722216204	0.0	0.0	0.0	2.242720689322631	0.0	13.134115075862649	4.397670817628151	0.0	0.0	0.0	2.9123883681538487	1.7106702371775855	0.0	0.0	2.5782711557461413	7.408987991512262	3.639502873023568	0.0	5.809093438687052	0.0	0.0	3.080378788018805	4.0939227763346695	0.0	6.7128105262239295	0.0	0.0	5.673642978072505	1.837106014244185	2.528712263394715	5.415404877330248	0.0	1.8708786881099297	0.0	0.0	0.0	0.0	16.319949342877237	5.950075298202898	0.0	0.0	5.20129533058913
2R_39799	0.0	0.0	0.0	0.0	0.0	0.0	0.0	0.0	0.0	0.0	0.0	0.0	0.0	9.918834179905831	0.0	30.56645759209674	11.921068223081335	0.0	0.0	0.0	0.0	34.8913483412653	0.0	0.0	0.0	0.0	0.0	0.0	0.0	9.23373823275484	0.0	0.0	0.0	0.0	17.062342386612205	0.0	11.406891815897328	0.0	0.0	33.757752678888664	0.0	0.0	0.0	0.0	0.0	0.0	0.0	0.0	0.0
2R_39800	3.8705771882114606	1.537904107372774	0.0	0.0	3.345873667840399	0.0	2.1160474265477616	0.0	0.0	0.0	3.7868890327906723	3.7356308957594613	0.0	0.0	0.0	5.720771434586411	0.0	0.0	5.777017522271847	0.0	3.88212622500493	4.353474246587747	6.255129205948878	3.072695048536291	9.162442780544835	0.0	0.0	5.460112784089668	0.0	5.184516958554972	0.0	2.8336864106601016	0.0	0.0	0.0	1.550999339894681	4.269792838191076	27.43213290319749	0.0	3.159024670087258	8.05970630430227	10.13066532131431	0.0	3.8804721448068027	6.889158943919491	12.558560567928252	2.5425650820384047	2.9695037899776873	2.9275050221348655
2R_39801	0.0	2.593884346997397	2.887402838894471	4.180997034000704	2.821635397303194	4.5990967374007745	7.138003300612726	0.0	1.8908152514670835	0.0	0.0	1.575162336230372	0.0	0.0	3.518319538002425	0.0	1.881551090509381	6.220700500641976	0.0	0.0	0.0	3.6713630743113255	0.0	0.0	0.0	2.067983724140898	0.0	6.906916862823106	4.386345831787146	2.914797552735975	0.0	2.3896986781142795	0.0	0.0	5.386038956142562	1.3079856184365282	3.6007930386588343	7.711336899055516	5.177859472893906	0.0	0.0	8.54337213732958	0.0	1.6362359504600115	0.0	2.1181719667565617	0.0	1.2521179575251538	1.2344087996559456
2R_39802	0.0	2.5156330873673083	0.0	4.054866397220795	1.3682567177984202	2.9735686912952493	5.192000166144005	3.078012219708512	0.0	0.0	0.0	1.5276434724558243	1.511523857892573	1.518301991784468	1.7060901446849746	0.0	0.0	2.011012303373272	0.0	6.454756994536048	6.350204238443819	1.7803034349174474	0.0	1.256543450015958	0.0	2.005597622965697	0.0	2.232850591035551	2.1270101575370073	4.240297668896356	8.671466323276599	0.0	0.0	0.0	2.611777549682538	1.2685268344166551	3.4921657626322546	0.0	3.3477705940200444	3.875540880174089	0.0	0.0	0.0	3.173749284914614	0.0	8.217087227462327	0.0	0.0	2.3943393030198004
2R_39803	5.910839711621952	1.5657104403294442	0.0	2.523717263916976	0.0	1.8507259935391154	0.0	0.0	2.2826531825777865	0.0	1.9276792573037358	1.9015867981195589	5.644564059028593	3.779917336987757	10.618572180062952	5.824206801275734	2.2714691885426186	0.0	1.4703674639440165	0.0	3.9523176588367304	0.0	0.0	1.5641257131631188	0.0	0.0	0.0	2.779417634181945	0.0	0.0	5.397053101065755	5.769842705433086	0.0	0.0	1.625550004844139	3.158084886795289	0.0	13.964062089805676	2.083626343287858	0.0	0.0	3.437944837831282	0.0	1.9753168358821833	7.013719536785906	0.0	2.5885363561225487	4.534791601384563	0.0
2R_39804	8.220297393919116	0.0	0.0	0.0	0.0	0.0	0.0	7.992710647889125	0.0	0.0	8.042561234050595	0.0	7.849983672033963	0.0	0.0	0.0	0.0	0.0	0.0	0.0	0.0	0.0	0.0	13.05152480964351	0.0	0.0	0.0	0.0	0.0	0.0	0.0	0.0	0.0	0.0	0.0	0.0	0.0	0.0	0.0	6.709108486955145	0.0	0.0	0.0	0.0	0.0	0.0	0.0	0.0	0.0
2R_39805	2.8881371067999893	1.1475492421986448	0.0	1.8496969548993942	1.2483076069618617	6.782222167964445	0.0	1.4040881430372674	1.673014921787389	0.0	0.0	2.787443237202779	1.3790151404830306	1.3851990648798154	3.1130492956025537	0.0	0.0	5.504146824217366	1.0776699353473476	5.888896544454397	2.8967547367009265	0.0	4.667435860096411	2.2927755102227985	0.0	0.0	4.146300556620119	8.148425194604766	0.0	6.447615381689159	11.866914922526846	4.228865346795503	0.0	0.0	2.382814380189472	1.1573206083617804	1.593011395288414	0.0	3.0542861178878082	1.1785963600937173	0.0	5.039515470745551	0.0	4.343280749233303	5.140534502496501	1.8741827391892925	0.0	5.539441320753483	6.553313994503736
2R_39806	1.9092065375813945	1.5171776369230061	0.0	0.0	1.650390515403755	0.0	0.0	1.8563483400533145	0.0	0.0	1.867926396228283	0.0	1.8231992625523623	1.8313750439987855	0.0	0.0	0.0	2.4256819562251732	1.4247900358163719	0.0	0.0	2.1474010434651154	0.0	1.515642032027335	0.0	2.419150771636522	2.740917012159256	5.386526358428082	0.0	5.114644762348031	0.0	2.7954965668506664	0.0	0.0	3.150324672460744	7.650481919157052	6.3183726904768225	4.510404601334359	2.0190395428894474	0.0	0.0	3.331377814556189	0.0	5.742262014821927	20.38893940814987	4.95572309203422	2.5082987062696933	0.0	1.4440253882767664
2R_39807	0.0	7.035911291230439	0.0	11.340954454726909	7.653686015184912	0.0	0.0	0.0	0.0	0.0	0.0	0.0	8.45508658008658	0.0	9.543441746831578	0.0	0.0	0.0	0.0	0.0	0.0	0.0	0.0	0.0	0.0	11.218811703464368	0.0	12.490007993605115	0.0	0.0	0.0	0.0	0.0	0.0	0.0	0.0	9.767151117362088	20.917001338688088	9.363295880149813	0.0	18.436578171091444	0.0	0.0	0.0	0.0	0.0	0.0	6.792739919573959	6.696667738133504
2R_39808	0.0	1.634674452948021	7.278603090494872	0.0	3.556407828933938	0.0	0.0	0.0	2.3831959897484443	2.8674591559117832	6.0377601519905495	3.9706899550279657	0.0	1.9732046698651	0.0	0.0	4.743038760587056	7.840611860441291	0.0	8.388684671020954	8.25280657319538	2.3137050932978442	0.0	6.532079696597963	0.0	2.6065002989655843	5.906371025233789	0.0	2.7642895803421417	3.6738300229063303	0.0	3.0119919447287433	0.0	0.0	0.0	4.945781050932313	0.0	4.859709894758123	8.701610885715219	5.036702450758679	0.0	5.384061240466174	0.0	2.0623225629224926	7.322649100119652	5.339515780671914	16.215313417685394	3.156355432135044	3.111713953827766
2R_39809	0.0	1.6330935298794058	0.0	0.0	1.7764841814742547	0.0	2.247021348500428	1.9981776619722813	2.3808911580368886	0.0	0.0	0.0	1.9624959180084907	0.0	2.2151122042935962	0.0	4.738451682482039	2.6110096878903457	0.0	0.0	0.0	0.0	0.0	1.6314406012054388	0.0	0.0	5.900658867569153	2.8990347373938374	0.0	0.0	0.0	12.036315972552385	0.0	0.0	10.173050368806987	4.940997897111295	9.06814803933037	4.855009981900523	2.173298850324908	5.031831365216359	0.0	0.0	0.0	4.120656107348037	7.3155672344522245	0.0	2.699938549398616	1.5766514320094296	4.663056838932421
2R_39810	0.0	0.0	0.0	2.3729983165949946	0.0	0.0	2.025649585309017	0.0	0.0	0.0	1.8125563025301474	0.0	0.0	3.5541768508642515	0.0	0.0	0.0	4.707557135620956	2.765111263929594	0.0	3.716281251138111	2.083746609744266	0.0	1.470714543719637	0.0	7.042322952479813	0.0	5.226856004298567	0.0	0.0	0.0	5.4252618638270125	0.0	0.0	0.0	2.9694808634775236	6.131080038797475	0.0	1.9591900708247212	0.0	0.0	4.848940942808682	0.0	1.8573489167383914	6.594853112836618	7.213234265170994	2.433946347060304	1.421323086920445	4.203662398828356
2R_39811	1.309271026696298	1.0404305051727085	4.632653723032164	1.6770357788875285	1.131783514260246	1.2298262378508542	2.863117774922295	0.0	1.5168462460937417	0.0	2.561924927913837	5.054495038254945	1.2502900672956125	0.0	1.4112298331728768	0.0	4.5282431050706355	1.6634528757107936	5.862444768442225	5.339193632264107	0.0	0.0	0.0	2.078754875719561	18.595863536115026	0.0	1.8796307051960888	0.0	1.7594030415856021	1.1691516986020454	0.0	3.834119136050267	0.0	0.0	4.320778016572776	5.246448783747256	0.0	3.093087074112841	1.384590888007366	5.342897547374938	2.726296217536628	1.1422746480594697	0.0	5.250472476892014	9.321375872364264	1.6992359215755044	1.7201087246322666	3.013415121437616	2.9707952997265084
2R_39812	4.344014057229489	1.1506771447327466	0.0	1.8547387183199036	3.7551304469731774	0.0	0.0	1.407915299815563	8.387875493731322	2.018456768692928	4.250089428965068	2.795041038190043	4.148321865527999	1.3889747352440531	1.5607673044222	0.0	1.669355720506449	1.8397165364760597	3.241822098528699	0.0	0.0	1.6286591900352116	0.0	2.2990249835044954	0.0	1.8347630724575459	0.0	2.04265888822162	1.9458338238456099	1.2930379603619213	0.0	8.480784133300965	0.0	0.0	2.389309274581811	3.481425434830037	3.1947070094267813	0.0	3.0626112589246404	2.3636177770056626	6.030362877086128	6.316564748894443	0.0	1.451706444633005	10.309092361735742	0.0	3.8047515639906897	0.0	2.1903921732906864
2R_39813	1.7834216335107778	0.0	6.310362561880993	0.0	1.5416572754044306	3.350412058803082	1.949995866008764	3.468091821199058	0.0	4.97202737399391	1.7448611657591935	5.163729824016645	1.703080805053109	0.0	1.9223046741414842	0.0	6.168139789785683	0.0	3.9927603269751284	0.0	3.577486021867741	2.005923089699264	0.0	2.831572944433779	0.0	4.519538076091394	2.560336243838231	2.5158220045868465	4.793136611822798	3.185116587211279	0.0	0.0	0.0	0.0	4.414156139885196	2.8585770460836923	5.902097192195303	8.426488159941487	9.430092367754742	1.4555640317901006	3.713620445708726	0.0	0.0	5.36394261225078	0.0	2.3146117504968893	9.372174435847818	2.7364793633197655	4.04666451653892
2R_39814	1.390217125500878	2.209510905980119	0.0	0.0	2.4035127820011506	1.3058606372469324	0.0	0.0	0.0	0.0	0.0	1.3417477015191	3.982768948421549	1.333542966287634	0.0	0.0	1.6027343930933688	1.7662963802935019	0.0	0.0	0.0	3.127323992642032	0.0	1.1036372794546443	0.0	1.7615406011327763	0.0	1.9611396260812743	3.73635739155176	3.72430462577256	3.8081267710169566	0.0	0.0	0.0	3.4409336216376913	3.342487291863316	3.0672113420567895	3.2843181689794836	7.350968306300148	2.269289556922349	0.0	2.425792284985959	0.0	2.7875423061811384	0.0	3.6085834487628965	1.8264549951443696	5.332867454032549	3.154465666637961
2R_39815	0.0	0.0	0.0	0.0	2.5744704185625493	0.0	0.0	0.0	0.0	0.0	2.913808099512374	8.623103132888343	0.0	0.0	0.0	8.803653868501582	0.0	3.7838598700471167	0.0	0.0	0.0	0.0	0.0	2.364274115832409	0.0	0.0	0.0	0.0	0.0	0.0	0.0	4.360739563987094	0.0	0.0	2.457120785177861	2.386821689144162	3.2853766897924332	0.0	3.14953190082124	2.430700131573798	0.0	0.0	0.0	0.0	10.601676973263631	0.0	3.91273505266737	0.0	2.252558174004262
2R_39816	1.5911245798038878	0.0	14.074872692776493	0.0	4.126285234693476	1.4945772999115958	6.958951926168304	0.0	3.686771182942932	2.217959796373547	0.0	1.5356505891216357	0.0	1.526260145241968	5.145097759429977	0.0	1.8343538149331442	2.0215529893512674	3.562241804261225	12.977178981901377	0.0	1.7896348643778908	0.0	2.526259201267576	7.533030455288828	0.0	0.0	0.0	4.276317688496342	0.0	0.0	4.659509814907962	0.0	0.0	1.312733568120108	2.5503515914704007	1.7552349443406223	7.517903888109534	3.36531787530656	2.597236306818278	0.0	2.7763560521160904	0.0	0.0	28.32009180240959	4.130078473556037	0.0	4.882838130131787	1.2034445953965116
2R_39817	0.0	4.935076599791443	0.0	2.6515626586794534	3.578927703155147	3.888958566063198	4.526877884752932	2.0127771090884936	0.0	0.0	0.0	0.0	1.9768346607119136	1.9856993901321465	0.0	6.119246989942407	7.1596089230683315	5.2601734384386125	0.0	8.441803473126784	0.0	0.0	0.0	3.286721055326691	0.0	5.246010343558595	0.0	0.0	11.127174423744501	7.394186875133442	0.0	6.06212894087636	0.0	47.29049130091413	0.0	3.3180658065355284	6.8508025372632275	4.890482534130678	2.189177799547935	0.0	8.621098414148948	1.8060513919147776	0.0	4.15076319045092	7.369017555210522	8.059989967999153	0.0	1.5881710479276672	0.0
2R_39818	6.091582063052342	3.2271738363980993	3.592354033674727	0.0	3.5105296581832373	3.8146354209879334	2.2201816286186737	0.0	0.0	0.0	0.0	3.919467485469554	1.9390547340857898	1.9477500467946949	0.0	0.0	2.3409264403661862	0.0	1.515328533075606	8.280469436373286	0.0	0.0	6.562954484598058	1.611953733059172	0.0	2.5728760715064007	2.91508899620951	0.0	0.0	0.0	5.5620848251308335	0.0	0.0	0.0	3.350512527901393	1.6273265888240416	4.479916422679218	4.797018940549585	0.0	1.6572427557361729	0.0	7.086141438320187	0.0	4.071436612515881	0.0	7.905952892643221	5.335377850125501	4.673456991966795	3.0715723978060985
2R_39819	0.0	3.4479197751818393	7.676158236325884	0.0	1.875328885803348	0.0	2.372047038641595	6.328072595648818	0.0	0.0	2.1225136079653693	0.0	0.0	8.323922098910254	0.0	0.0	2.5010510667107853	0.0	0.0	0.0	0.0	4.8801579609528805	0.0	3.4444299778385377	10.270915950013507	13.744332867950222	3.1144876309680978	3.060338865201866	14.57637129399404	0.0	0.0	3.1765060529911096	0.0	0.0	5.36954266531211	5.215918147639693	2.393176384039715	0.0	4.588445148006034	1.7706018824685095	4.517385156775853	0.0	0.0	2.1749660107186677	0.0	2.8155792758724285	5.70032967856696	1.664377315668964	1.6408374243512418
2R_39820	1.7916921385565698	0.0	3.169813234604217	4.589930976617973	1.5488066135281444	0.0	5.877116545571945	1.7420874388527308	0.0	0.0	1.7529528490742656	1.7292254315109141	0.0	1.7186512849668196	1.9312192405055468	5.29629598244172	0.0	6.829133264617076	1.3370921668327336	0.0	0.0	2.015225431177633	0.0	0.0	0.0	2.2702485740568705	0.0	5.054977940076269	0.0	1.5999436819823942	4.907859839375563	5.246859492250913	0.0	0.0	1.4782088366141686	1.435916758182428	0.0	0.0	3.7895295299088616	5.849256471763591	3.7308421256846094	3.126326734908126	0.0	1.796272518970434	6.377990320761889	0.0	0.0	2.7491696133182972	1.3551435557774378
2R_39821	3.104378197703567	6.167343717659991	2.746090939547554	1.988187778768779	0.0	0.0	0.0	3.0184305368580553	5.394831535595638	0.0	3.0372565069424087	0.0	0.0	0.0	6.6922601000425965	0.0	1.7894664133259417	9.860423730016866	5.791787106879554	0.0	3.1136410482508503	1.7458417541100606	0.0	0.0	7.348694063577962	0.0	2.228371537277759	0.0	2.0858372070806666	1.3860724666407007	0.0	2.272744834846451	0.0	0.0	1.28061043113543	6.2198585653921095	3.4245672288778684	0.0	6.565934291412579	3.800521279498696	0.0	4.062626195326192	0.0	4.668471601531632	0.0	0.0	8.157009379337234	4.763353048057707	2.3479916101563787
2R_39822	0.0	0.0	0.0	0.0	1.2926704036906258	0.0	0.0	7.269935617450172	0.0	2.0845076059513525	0.0	1.4432521898465478	4.28406920314028	4.303280275800102	1.6118409706119483	0.0	0.0	1.8999183795064163	2.23193710044141	6.0981782302355	2.9997006298771383	5.045863535629851	0.0	5.935642440698183	0.0	3.7896056422680484	4.293653250574598	0.0	6.028524566840463	1.3353506029775648	4.096215179098816	2.1895761287155464	0.0	0.0	1.2337478397075325	2.396899753982209	1.6496243970210422	0.0	1.58141520847006	6.102408669521129	3.113848529952109	2.609305775933173	0.0	5.9968450598140315	0.0	3.8815762149430593	1.964628050723553	2.294521577336735	4.524138654896667
2R_39823	0.0	0.0	12.44833939152517	0.0	2.027466494088719	0.0	0.0	6.84144272344152	0.0	3.2694098322923533	2.2947042814592487	0.0	2.239758034460021	0.0	0.0	6.933120347876247	5.407901809808419	2.9798940588064213	3.5006430681316156	0.0	0.0	0.0	0.0	1.861931105570004	11.104152508872218	5.943741299848673	0.0	3.3086113890344677	0.0	4.188815026117262	0.0	3.434202736098004	0.0	0.0	0.0	7.518751766906665	0.0	5.540927506937241	4.960686559019768	1.9142434259138026	4.883861767176541	0.0	0.0	7.054235786420314	16.698226314400884	0.0	15.40693410639166	1.7994013031984	0.0
2R_39824	0.0	0.0	0.0	0.0	0.0	0.0	5.061917373310333	0.0	5.363489013965453	0.0	4.529416294122177	0.0	0.0	0.0	4.990034900304093	0.0	0.0	5.881882390585224	6.909766056050641	0.0	27.859964673564793	5.207096647879462	0.0	7.350368547478972	0.0	0.0	6.6462758922293075	0.0	6.221157160116411	0.0	0.0	0.0	0.0	0.0	0.0	7.420467430084357	0.0	10.936994164019914	0.0	7.556882544130306	0.0	8.078046857518602	0.0	9.282698071890785	0.0	0.0	6.082214509974224	3.551759435071352	0.0
2R_39825	1.8796522568138805	1.4936919149892134	0.0	0.0	3.2496853492160622	1.7655975090950344	6.165643717866721	0.0	0.0	0.0	0.0	3.6282377032674824	0.0	0.0	2.0260292076422632	0.0	4.333975267303343	0.0	2.8054689250130425	7.665202357509638	0.0	10.570797706221464	0.0	0.0	0.0	0.0	5.3969759124869565	2.6515717987308522	0.0	0.0	0.0	8.25666787856203	0.0	0.0	1.550779018332069	1.5064106812953204	4.147043375792837	8.88116819333948	1.9877850608013756	3.0682079502483948	3.91400155777262	1.6399042492706937	121.17319891186467	1.8844575033161741	0.0	7.318513668422053	0.0	1.4420677405552855	0.0
2R_39826	2.249811409558594	3.575688109889477	0.0	0.0	1.9448222801952137	0.0	2.4599471406558417	0.0	2.606502337120321	0.0	4.402333677082221	0.0	0.0	2.1580946786348845	4.850028627293972	0.0	2.593731625032519	0.0	5.03692316526296	0.0	4.513048803658458	0.0	0.0	1.7860344961846732	10.651521623121472	2.850730342860189	0.0	0.0	3.0233045383731416	4.018069257450756	0.0	0.0	0.0	0.0	1.856173298278882	1.8030675227150448	2.4818594686785613	0.0	4.75847752511584	1.8362144456092164	0.0	0.0	0.0	4.51112590259171	0.0	2.919915193983106	0.0	0.0	3.4032827043981815
2R_39827	2.150755947700498	3.418256497763777	3.8050592067212565	5.50977544359202	1.8591949834457278	0.0	0.0	2.0912102251815172	4.9834847315994795	0.0	2.1042531163988656	8.30308243632366	2.0538671854461326	0.0	4.636489917489025	12.715398856631335	4.959067853933632	0.0	3.2101038661206927	0.0	0.0	2.419086398154527	0.0	0.0	10.182552806718856	0.0	6.1753858998648825	3.0340100389324167	2.8901934579893043	1.9205801688574085	5.891418795039897	3.149177812656672	0.0	0.0	5.323347207159122	3.447362905271983	2.372587315958402	5.081052956766336	0.0	1.7553689715363412	0.0	7.505715602431252	0.0	10.781271293010803	7.656170567230365	2.7913561748148217	0.0	1.6500582800584516	1.6267209080486247
2R_39828	0.0	0.0	0.0	3.6098528768361517	0.0	0.0	0.0	0.0	0.0	0.0	0.0	0.0	0.0	0.0	9.113100872306015	8.33077856124122	3.2490444560254823	3.580615407531323	2.103171498492867	22.985441021656882	0.0	6.339674698611865	9.108928207071441	0.0	0.0	0.0	0.0	3.975599361359718	0.0	2.5166222902269486	0.0	0.0	0.0	0.0	2.3251401594488117	2.258617075867851	0.0	0.0	0.0	0.0	0.0	0.0	0.0	14.127183073600365	10.032223501888064	18.288195628097107	3.702568249440542	2.1621453324903848	0.0
2R_39829	1.6110287159424501	2.560452933882192	0.0	2.063555018297542	5.5705372058965255	4.539821040254593	1.7615011935932088	1.566425854798589	0.0	0.0	1.5761956626247755	1.5548607746565157	3.076907929068657	4.636058583708828	0.0	9.524498916112023	1.857300621564226	2.0468415597260177	1.2022678619132843	6.569758351148328	0.0	1.8120222603310636	5.207074956885418	0.0	0.0	6.123991225545372	0.0	4.545264470758496	10.824530464342049	7.193075082756328	0.0	0.0	0.0	0.0	1.3291551783354087	2.5822551557306443	1.7771920152895384	0.0	8.518540603623787	1.3148631871705116	0.0	4.216630220926124	0.0	6.460588953749613	0.0	4.181743594718792	6.349665944074681	2.47195994040599	0.0
2R_39830	3.09533412429438	0.0	0.0	11.894373208162234	0.0	0.0	0.0	0.0	0.0	4.314763740796609	0.0	2.9874164046204577	5.911786683818732	5.938296938006259	0.0	9.149900998071201	0.0	0.0	0.0	0.0	0.0	6.963022174440416	0.0	2.457260861830188	0.0	3.9220900347144187	4.4437591180382405	4.3664995170651535	0.0	8.292206293508169	8.47883724617541	4.532247165192705	0.0	0.0	2.5537591845949077	4.961390459444602	3.4145903396458865	0.0	0.0	2.5262994084164676	6.445416986251926	0.0	0.0	9.30974162053431	0.0	0.0	0.0	4.749475835973053	0.0
2R_39831	6.5736948997002065	0.0	5.815001540975409	0.0	5.68255110176142	6.174812015566702	0.0	0.0	0.0	0.0	3.2157804779614527	6.344505372844376	0.0	0.0	3.542809001143973	0.0	0.0	0.0	2.4528867901989515	13.403729721832399	0.0	0.0	0.0	0.0	0.0	8.329512169625518	0.0	4.636661900178233	0.0	0.0	0.0	0.0	0.0	0.0	0.0	2.634179853371013	3.6258565632898705	0.0	0.0	0.0	6.844205353537428	0.0	0.0	0.0	0.0	4.265831246275396	0.0	0.0	2.486001944550721
2R_39832	2.1738586970108353	0.0	3.8459319654635307	0.0	3.758331751702054	2.0419519018229524	2.376900331815286	2.1136733529200393	5.03701576963712	0.0	0.0	2.0980678892807614	0.0	2.0852382853919673	0.0	0.0	0.0	0.0	0.0	8.864973161293753	0.0	2.4450714694390516	14.052443719962902	0.0	0.0	2.7544908530244996	3.1208599841772395	3.0666004280974195	0.0	5.823631325312899	0.0	6.366010596224637	0.0	0.0	1.7935096472883927	1.742196700976327	2.3980729086106405	0.0	4.597833271071008	7.096898389270199	0.0	1.8965849143739326	0.0	8.717664276210474	0.0	5.642680103768886	0.0	1.667782691250895	3.2883892729453525
2R_39833	0.0	0.0	0.0	0.0	0.0	0.0	0.0	0.0	0.0	0.0	11.84616569231954	0.0	0.0	0.0	0.0	0.0	0.0	0.0	0.0	0.0	0.0	0.0	0.0	0.0	0.0	0.0	0.0	0.0	0.0	0.0	0.0	0.0	0.0	0.0	0.0	0.0	0.0	0.0	25.609014373059317	0.0	0.0	0.0	0.0	0.0	0.0	0.0	0.0	0.0	0.0
2R_39834	1.7634413911436446	1.4013433277139467	3.1198327769631544	0.0	3.048771192770754	0.0	3.856298878588286	0.0	0.0	0.0	5.175938785897292	1.7019596363252647	0.0	1.6915522190627785	0.0	0.0	0.0	0.0	0.0	0.0	3.5374063029505503	0.0	0.0	2.799849928043857	0.0	4.468904247023151	2.5316519788657694	0.0	0.0	1.5747163542166966	9.66094899501978	0.0	0.0	0.0	1.4549009794393393	1.4132757470575597	0.0	4.166041760402606	1.864888806004942	4.317770648658684	3.6720155693460135	7.69257989128846	0.0	7.071798199166589	6.277424498276846	2.2886804155328164	0.0	2.70582171070166	1.3337761470141418
2R_39835	0.0	0.0	3.110797266231362	0.0	0.0	3.3032817278145403	1.9225652249478216	1.7096530430114512	2.0371050537113304	2.4510428697202085	0.0	0.0	1.6791235243862466	5.0599596788679735	0.0	0.0	0.0	6.7019876308116295	0.0	0.0	3.5271614357098993	7.910822875884726	5.683187313307296	0.0	0.0	0.0	0.0	0.0	0.0	1.570155735896665	4.816484707901877	5.14917282400462	0.0	0.0	1.450687364687136	1.4091826853159781	0.0	8.307952538328738	1.859487804084365	1.4350885758195324	0.0	1.5340602017381206	0.0	3.5256585974330736	12.51848824232288	0.0	0.0	1.3489926195264792	0.0
2R_39836	0.0	0.0	0.0	8.968135318400192	0.0	0.0	0.0	0.0	0.0	0.0	0.0	0.0	0.0	0.0	0.0	0.0	0.0	0.0	0.0	0.0	0.0	0.0	0.0	5.558186430465976	0.0	0.0	0.0	0.0	0.0	0.0	0.0	0.0	0.0	0.0	0.0	0.0	0.0	0.0	0.0	0.0	14.57917219460279	0.0	0.0	0.0	0.0	0.0	9.198472685595284	0.0	0.0
2R_39837	0.0	0.0	0.0	0.0	0.0	0.0	0.0	0.0	0.0	0.0	0.0	0.0	0.0	0.0	0.0	0.0	0.0	0.0	0.0	0.0	0.0	0.0	0.0	0.0	0.0	0.0	0.0	0.0	0.0	0.0	0.0	0.0	0.0	0.0	0.0	0.0	0.0	0.0	0.0	0.0	0.0	0.0	0.0	0.0	0.0	0.0	0.0	0.0	0.0
2R_39838	0.0	4.9447107171165605	0.0	0.0	0.0	5.844825721909038	0.0	0.0	0.0	0.0	0.0	0.0	0.0	0.0	0.0	0.0	0.0	0.0	4.643605592572832	0.0	0.0	0.0	0.0	14.819117847552771	0.0	0.0	0.0	0.0	8.361672434827035	0.0	0.0	9.110944886983285	0.0	0.0	0.0	0.0	0.0	14.700088788536283	6.5803543520818595	0.0	0.0	0.0	0.0	0.0	0.0	0.0	0.0	0.0	4.706296507033795
2R_39839	0.0	1.086976961631996	0.0	0.0	5.912084466187252	0.0	0.0	2.6599494077622645	1.5847064418475334	0.0	1.3382697644042993	1.3201553664447663	1.3062251555975406	1.3120826675060497	0.0	12.130171294192236	1.57694207907513	3.4757438265576024	0.0	5.578056816971127	0.0	1.5384984624246367	4.421069757407061	2.171753565042065	0.0	3.4663853348328915	5.891163117862733	5.7887388190509705	1.8381146678425702	4.885827375168637	7.493687504987987	2.0028243829448287	0.0	0.0	2.2570398200507293	0.0	1.5089258243752182	0.0	2.8930685693414295	2.23277057467384	0.0	2.386754752237553	0.0	1.3713416205335918	9.738392688025236	3.5505116198481415	1.7970624139544054	3.1482283502370456	3.1037018161931917
2R_39840	0.0	1.4664513329529358	0.0	0.0	0.0	0.0	2.0177334557963027	1.7942819821791915	2.1379430806861857	5.144742176390572	1.8054729300929908	0.0	0.0	5.310430978646934	0.0	0.0	4.254936204677749	2.3445801279015352	0.0	0.0	0.0	0.0	0.0	2.92993414094038	8.736745265339323	0.0	2.6492754099290075	0.0	0.0	0.0	0.0	5.40406023257454	0.0	0.0	3.0449946682143363	5.915752584296516	4.071413405413637	4.359600800073939	3.9030673230324884	3.0122527900614937	0.0	1.6099971808949363	0.0	3.700180994353339	6.5690807819571	4.79003022269569	4.8488692315730235	2.831537265649588	2.791489808340497
2R_39841	0.0	0.0	0.0	0.0	0.0	5.461034156038129	0.0	0.0	0.0	24.312601707717143	5.688104183316222	5.611111796913664	0.0	0.0	0.0	0.0	0.0	0.0	0.0	0.0	0.0	0.0	0.0	4.615347692603074	0.0	0.0	0.0	0.0	0.0	5.191609321015376	0.0	8.512688587974806	0.0	0.0	0.0	4.6593632700529675	6.413450802098224	0.0	0.0	0.0	0.0	5.072261980302377	0.0	5.828670882350027	20.695749713881263	0.0	7.638129849735071	8.920698115993162	4.397264725450181
2R_39842	0.0	0.0	6.888499305983696	2.493659247947282	0.0	0.0	0.0	0.0	0.0	5.427549808624594	3.8094403646396313	0.0	0.0	0.0	0.0	5.754839244320549	2.2444155014596556	2.4734622238008406	1.452855070878261	0.0	0.0	2.1896998271888894	0.0	1.5454966391630085	0.0	2.4668023901341716	0.0	2.746314171750094	2.6161348021011746	0.0	0.0	2.8505613182819896	0.0	0.0	8.030946771527274	0.0	2.1476099570929006	13.797747103852883	2.058809904934453	3.1778370020667066	0.0	0.0	0.0	7.8071615483240855	0.0	2.526669629607919	2.557706330809133	1.4935937523570777	5.889877259375322
2R_39843	0.0	0.0	0.0	0.0	0.0	0.0	0.0	0.0	0.0	0.0	0.0	0.0	0.0	0.0	0.0	0.0	0.0	0.0	0.0	0.0	0.0	0.0	0.0	0.0	0.0	0.0	0.0	0.0	46.43107539013712	0.0	0.0	0.0	0.0	0.0	28.506596426413076	0.0	0.0	0.0	0.0	0.0	0.0	0.0	0.0	0.0	0.0	0.0	0.0	0.0	0.0
2R_39844	0.0	0.0	0.0	0.0	0.0	0.0	0.0	0.0	0.0	0.0	0.0	0.0	0.0	0.0	0.0	0.0	0.0	0.0	0.0	0.0	0.0	0.0	0.0	0.0	0.0	0.0	0.0	0.0	0.0	0.0	0.0	0.0	0.0	0.0	0.0	0.0	0.0	0.0	0.0	0.0	0.0	0.0	0.0	0.0	0.0	0.0	0.0	0.0	0.0
2R_39845	1.8138684390337958	2.882831771054726	3.209046945147761	0.0	0.0	1.7038053640904278	3.966572896883384	1.7636497673745957	0.0	5.056910470434268	5.323948985920817	5.251885689556835	0.0	1.7399235373202289	3.910245017907945	5.3618497952845745	12.546886145163707	2.3045531517529816	2.7072834995537725	0.0	0.0	0.0	0.0	4.319870887698908	0.0	0.0	2.6040466363920203	2.558772444272495	4.874965661960619	1.619746655425625	4.968605863849269	2.6559007075585077	0.0	0.0	0.0	2.9073790443096197	2.0009528537489554	0.0	0.0	2.9608272195952283	0.0	1.5825111001284842	0.0	1.8185055121629832	6.456932582521213	0.0	4.766088706919622	4.174795341095391	0.0
2R_39846	0.0	3.647124643402388	4.059825589892658	0.0	0.0	2.1555161814599746	0.0	0.0	2.6585760879159213	0.0	2.2451426339115326	0.0	10.956915654539845	0.0	2.4734622238008406	6.783376927835723	2.6455502374116784	0.0	5.137552839730956	0.0	4.603212305675393	7.743166397548617	0.0	3.6434332216985394	10.864322001121199	0.0	0.0	0.0	3.083705330986428	0.0	0.0	0.0	0.0	0.0	0.0	1.8390899300263066	0.0	10.842506093488424	0.0	0.0	0.0	4.004129057884491	0.0	4.60125098811865	0.0	2.978250432739788	0.0	3.5210746883320745	3.471274853460132
2R_39847	5.1389283587136445	1.3612403949176186	0.0	2.194138709499765	1.480761502333236	1.609035053633161	5.618911908946656	1.6655507476657307	1.9845557899315944	0.0	3.351877596133945	1.6532538184376817	1.6358087700288426	1.643144235365295	1.8463732521076814	0.0	1.974832341671273	2.176367607640966	0.0	0.0	3.4361746030273386	1.9266887233991723	0.0	1.359862621238552	0.0	2.170507705627931	2.459202446217857	0.0	4.603806749687114	0.0	0.0	7.524516756722591	0.0	0.0	4.239796082767603	1.3728313383348325	1.8896543878814198	0.0	0.0	0.0	3.566931689691211	1.4944875081019906	0.0	3.4347105320418136	0.0	0.0	0.0	3.942581815472189	1.2956068175348983
2R_39848	2.900951367000808	9.221126060861737	0.0	7.431615205827873	0.0	0.0	0.0	0.0	0.0	0.0	2.8382280942007903	0.0	0.0	0.0	0.0	0.0	3.3444089008098485	0.0	2.164902812100508	11.830049508757195	5.819214464239472	0.0	0.0	2.302948234329589	0.0	0.0	0.0	0.0	0.0	2.5904890195646684	7.946377842320024	4.247628230586746	0.0	0.0	2.393386594163009	2.3249109559103887	0.0	0.0	3.0678375580013038	7.1029537633224775	0.0	7.592812643551614	0.0	2.908367518769877	0.0	3.7649964514908447	0.0	4.4512152374000005	2.194130043893572
2R_39849	1.9512827147181742	0.0	0.0	2.4993839018681894	3.373525516334948	1.8328815280366724	0.0	1.8972595982363074	0.0	2.7200048742487346	1.9090928181837272	0.0	0.0	0.0	2.1032378505413947	0.0	0.0	0.0	2.9123807343684516	0.0	0.0	0.0	0.0	0.0	0.0	0.0	0.0	0.0	2.62214062120609	1.7424547353821118	10.69003079797873	0.0	0.0	0.0	4.829629973069983	0.0	2.1525401911541793	4.609807457562113	2.0635362821266807	3.185132311988806	0.0	5.107194914051017	0.0	0.0	6.946094141803123	0.0	0.0	0.0	0.0
2R_39850	0.0	1.958954419832141	0.0	0.0	4.261913326321065	2.315554505837513	2.695382916878703	0.0	0.0	0.0	0.0	2.3791895148166406	0.0	0.0	0.0	0.0	2.8419716007461875	3.1320000200447997	0.0	0.0	0.0	0.0	0.0	3.913943344887294	0.0	3.1235670636095687	0.0	3.477496425133675	0.0	2.201314625094106	0.0	3.6094984674069504	0.0	0.0	0.0	0.0	0.0	0.0	0.0	2.0119542272365485	10.266308030306142	2.1507096911838968	0.0	4.942875191412842	8.775285986570301	0.0	0.0	1.8912500936168797	0.0
2R_39851	0.0	3.708533037837421	0.0	0.0	0.0	2.922412860954519	0.0	0.0	0.0	2.1684372679772124	0.0	0.0	1.485520336179194	0.0	1.6767393991504969	0.0	3.58679285482169	0.0	0.0	6.343712492799886	3.120479205750669	3.4993519200244116	0.0	0.0	7.364833215986991	5.913282889088101	0.0	2.1944377148354524	4.180836217413518	1.3891165496567492	0.0	2.2777362217458212	0.0	0.0	1.283422899139388	2.4934074307530887	0.0	0.0	0.0	0.0	0.0	1.3571828358715368	0.0	4.678724467420794	0.0	0.0	0.0	2.3869071459703517	0.0
2R_39852	4.053308300101271	0.0	0.0	0.0	3.503833368897242	5.711038580921133	0.0	0.0	4.695930295489066	5.65013888041368	0.0	1.9559955763204047	0.0	0.0	0.0	0.0	2.336461153880032	0.0	0.0	0.0	0.0	2.2795015368399363	13.100871469970183	1.6088789524524785	0.0	2.567968344140628	5.819057004355273	0.0	2.7234250228835784	0.0	0.0	0.0	0.0	0.0	3.3441214691929497	1.6242224846965756	0.0	0.0	0.0	1.6540815869126417	0.0	1.7681561791135136	0.0	0.0	0.0	2.6302907970596503	0.0	0.0	1.5328567068688994
2R_39853	0.0	0.0	3.503633267698603	2.53665337291189	0.0	3.720424946937439	0.0	1.9255505148922076	0.0	2.76056412680044	0.0	1.9113339811481305	0.0	3.799292495751441	2.1346002043239314	0.0	0.0	2.5161081242112	4.433712888714694	0.0	0.0	0.0	0.0	3.144286265883362	0.0	0.0	2.8430947199750713	0.0	0.0	1.7684372850243426	0.0	0.0	0.0	0.0	3.267764548414546	3.1742726471656284	2.1846377149738125	0.0	2.0943066274333226	1.6163136476028936	0.0	1.7277835543341276	0.0	0.0	0.0	2.570232899083918	0.0	0.0	0.0
2R_39854	1.7924478079528399	0.0	0.0	0.0	0.0	0.0	1.9598650985655355	0.0	0.0	0.0	1.7536921796727785	0.0	0.0	1.719376148435806	0.0	5.2985297639610955	0.0	0.0	0.0	0.0	3.595592235390479	2.016075378639117	0.0	1.4229519878923862	0.0	2.2712060808363126	0.0	0.0	0.0	1.600618478980278	0.0	0.0	0.0	0.0	1.4788322903622133	0.0	0.0	0.0	1.8955639065676548	1.4629308678852004	0.0	1.5638226518772829	0.0	5.391090360604643	0.0	0.0	0.0	0.0	2.7114302102944596
2R_39855	2.610499848068909	0.0	0.0	6.687540710404074	0.0	0.0	0.0	0.0	0.0	3.638925439873307	0.0	0.0	0.0	0.0	2.813791178427001	0.0	0.0	0.0	0.0	0.0	0.0	2.9361884046396476	8.437508437508438	0.0	0.0	0.0	11.243147301719603	14.730230557568687	0.0	0.0	14.30152768918776	0.0	0.0	0.0	0.0	6.276402734168402	0.0	0.0	2.760676917980289	2.130595262749269	0.0	0.0	0.0	0.0	0.0	3.388034276065164	0.0	0.0	0.0
2R_39856	0.0	1.7617305267556655	0.0	0.0	0.0	2.0824287783327446	0.0	0.0	0.0	0.0	2.1690162535232957	0.0	2.1170795818683144	2.1265732122802796	2.3895941776104106	0.0	0.0	2.816676074364755	3.3089020550101655	0.0	0.0	4.9870784796592025	0.0	0.0	0.0	2.8090921323228466	0.0	0.0	0.0	0.0	0.0	3.2461008647937315	0.0	0.0	0.0	0.0	0.0	5.237433825023621	2.3444872313364162	0.0	0.0	3.868360466980739	0.0	2.2226178481992016	0.0	0.0	2.912609765339769	1.7008425463721963	1.6767869140866363
2R_39857	0.0	1.3972848240755527	0.0	0.0	0.0	0.0	1.9225652249478216	0.0	0.0	0.0	0.0	0.0	1.6791235243862466	0.0	1.8952635657754062	0.0	0.0	2.2339958769372097	2.624396044457794	0.0	0.0	0.0	11.366374626614592	0.0	0.0	2.2279808099556875	0.0	2.480431872954264	0.0	1.570155735896665	0.0	0.0	0.0	0.0	2.901374729374272	0.0	1.9396907473453875	8.307952538328738	3.71897560816873	0.0	0.0	1.5340602017381206	0.0	5.288487896149611	0.0	0.0	0.0	0.0	1.3299133282184865
2R_39858	1.3762609302643083	1.093664967548773	0.0	0.0	0.0	1.2927512849947773	1.5048057476356491	0.0	1.5944569024677093	0.0	0.0	1.3282780840491868	0.0	0.0	1.4834365409582764	0.0	0.0	1.748564778030193	0.0	0.0	0.0	4.643893836871774	0.0	0.0	0.0	1.7438567414711454	0.0	1.9414520197313652	3.6988486224008192	1.2289722842170465	3.769897519105841	0.0	0.0	0.0	2.270927046922803	2.2059550196947666	0.0	3.2513473583452988	0.0	2.2465084765257837	0.0	1.2007200477982636	0.0	2.759558558936444	0.0	1.7861786921742513	0.0	2.1117326174841327	0.0
2R_39859	0.0	1.1444382988107797	0.0	1.8446825273700158	0.0	1.3527671867380118	0.0	0.0	0.0	0.0	2.8180306052213884	0.0	2.750553411346363	0.0	0.0	0.0	0.0	3.6594835883139516	2.149496861895794	0.0	2.8889017926502296	0.0	0.0	3.4298398813549786	0.0	0.0	2.0675300810120314	0.0	0.0	1.2860272496313925	0.0	4.217401123557834	0.0	0.0	4.752709400811668	2.3083663506667023	1.5886928283069477	0.0	0.0	0.0	0.0	1.25646340481228	0.0	5.775341802775832	0.0	3.738203864069188	1.8920613080841537	0.0	3.2677741588994396
2R_39860	1.8076961942391254	0.0	0.0	4.630929934724727	1.5626411260266944	1.6980076427324	1.9765377068051404	0.0	0.0	0.0	0.0	0.0	0.0	0.0	0.0	5.343604453573696	0.0	0.0	1.349035567727454	0.0	0.0	0.0	0.0	2.8701141329586113	0.0	0.0	2.5951855674464075	0.0	0.0	0.0	0.0	2.646863189200163	0.0	0.0	1.4914127437042994	1.448742896813577	5.982431990217527	8.541183022178036	0.0	0.0	0.0	4.731378359337778	58.26724856225564	1.812317488301944	6.43496088509026	2.346116461690382	2.3749353126994204	1.3868631056552532	1.3672481983428677
2R_39861	0.0	2.9316297046793496	0.0	0.0	3.18903583966038	1.7326458194721668	0.0	1.7935032139577594	2.13701515400186	0.0	0.0	3.560523197520736	1.7614763708513708	0.0	0.0	0.0	4.253089444172247	4.6871250299976	1.3765549564788384	0.0	0.0	0.0	0.0	1.464331234068076	0.0	4.674504876443487	2.6481255508101147	0.0	0.0	1.6471642420409025	0.0	10.803429440641636	0.0	0.0	4.565509583917718	0.0	0.0	4.357708612226684	0.0	0.0	0.0	3.2185967947925676	0.0	5.547862519528476	0.0	0.0	0.0	1.4151541499112417	0.0
2R_39862	0.0	0.0	2.377109387442682	1.721042724713537	0.0	0.0	1.46912429614255	0.0	0.0	0.0	1.3145760853633128	0.0	0.0	0.0	4.344785366878745	3.9718033734909137	1.5490227757465787	0.0	0.0	0.0	0.0	3.0225195844156474	0.0	4.266606592845839	0.0	0.0	1.928953926356783	7.581667830452679	3.611142758765011	0.0	0.0	3.9347299132529776	0.0	0.0	2.2170795829584624	0.0	1.4822107291602284	3.174252495279887	2.8418476272348467	0.0	0.0	1.1722489748975777	0.0	1.3470624138469396	0.0	10.462952516156978	1.7652459437737393	0.0	1.0162505577945251
2R_39863	1.7185174899539764	0.0	0.0	0.0	1.4855516729837275	0.0	0.0	0.0	0.0	0.0	0.0	0.0	1.6411005088724457	3.296919407958994	1.8523461538532782	0.0	0.0	0.0	5.129935494908603	0.0	0.0	1.9329214406604713	0.0	2.7285233831725413	0.0	0.0	0.0	0.0	2.3093498879849834	3.06920049628972	0.0	0.0	0.0	0.0	0.0	4.131817085008556	3.7915346027770336	4.059911299057938	0.0	2.8051832492970563	3.578470490143103	0.0	0.0	0.0	6.11750628420833	0.0	2.2577731177340628	0.0	6.498990121924955
2R_39864	0.0	1.5635358424956534	0.0	5.04042420210085	0.0	1.8481555407703114	2.1513148836568914	1.9130700948882768	2.2794828309353177	0.0	0.0	0.0	0.0	1.8873337258987484	0.0	5.8161176251628515	2.268314370225198	4.999600031997441	2.936650573821522	0.0	0.0	0.0	0.0	3.1239066326785627	0.0	2.4930692674365265	0.0	0.0	0.0	3.513950383020592	5.389557193980943	8.642743552513311	0.0	0.0	0.0	1.5768493288929257	0.0	0.0	2.0807324178110695	1.60583754062769	0.0	5.149754871668109	0.0	0.0	0.0	2.553573982145411	0.0	0.0	4.4644451587556695
2R_39865	0.0	8.958189442415414	0.0	0.0	3.248248706709777	0.0	0.0	0.0	0.0	0.0	3.676396249340546	3.6266337078195297	0.0	0.0	0.0	0.0	0.0	0.0	0.0	0.0	0.0	4.226449799074576	12.145237609428591	2.983040816350882	0.0	0.0	0.0	0.0	0.0	0.0	0.0	0.0	0.0	0.0	0.0	0.0	0.0	0.0	0.0	3.066851536477285	0.0	0.0	0.0	0.0	0.0	0.0	4.936757665920722	0.0	0.0
2R_39866	3.354296568789411	2.665538610726607	0.0	0.0	0.0	3.1507624057331274	3.6675928561159314	0.0	3.886095433954448	0.0	3.2817712375723422	0.0	3.203189864594758	3.2175539447050485	0.0	0.0	3.8670552799419324	0.0	2.503222272870753	0.0	6.728610252652587	7.545563887534879	0.0	2.662840697152997	0.0	4.250220692709469	4.8155337561693	0.0	4.507515606145907	0.0	0.0	0.0	0.0	0.0	2.7674122813329185	0.0	0.0	0.0	0.0	5.475310320056527	0.0	2.9264589641681438	0.0	3.362871677188531	0.0	0.0	4.406845240849516	2.5734137027588795	2.5370169805083522
2R_39867	7.036247934861231	11.182905363545071	12.44833939152517	0.0	0.0	0.0	0.0	6.84144272344152	0.0	9.80822949687706	0.0	6.790931661496503	0.0	0.0	0.0	0.0	0.0	8.939682176419264	0.0	0.0	14.114485414090773	0.0	22.74215850374791	11.171586633420024	0.0	0.0	0.0	0.0	0.0	0.0	0.0	10.302608208294012	0.0	0.0	5.805151259021205	0.0	0.0	0.0	0.0	0.0	14.651585301529625	0.0	0.0	0.0	0.0	0.0	0.0	0.0	5.321855156132587
2R_39868	0.0	0.0	8.244294947896055	0.0	0.0	0.0	0.0	0.0	0.0	0.0	0.0	4.497502986341983	0.0	4.470000929760193	0.0	0.0	0.0	0.0	13.910450086523	0.0	9.347751304946081	10.482707725336285	0.0	3.699363117645666	0.0	0.0	0.0	6.573688417686903	0.0	4.161257032524385	0.0	0.0	0.0	0.0	11.53391894884476	0.0	0.0	0.0	0.0	0.0	0.0	0.0	0.0	0.0	0.0	0.0	0.0	0.0	3.5245619674386868
2R_39869	0.0	0.0	0.0	0.0	0.0	0.0	0.0	0.0	0.0	0.0	0.0	0.0	0.0	0.0	0.0	0.0	4.066024099324837	0.0	0.0	0.0	7.0748126059011005	0.0	0.0	0.0	0.0	0.0	5.063303957731539	4.975272893718221	0.0	0.0	0.0	0.0	0.0	0.0	5.819603917757357	0.0	0.0	0.0	0.0	0.0	14.688062277384054	3.077031956515384	0.0	0.0	0.0	0.0	0.0	0.0	2.6675522940282836
2R_39870	0.0	4.630581471376524	0.0	0.0	1.6790536047937652	0.0	0.0	0.0	2.250312118290807	0.0	1.900367531080511	1.8746447548189618	0.0	0.0	2.0936252461056477	0.0	0.0	4.935619775646467	1.4495350181568758	0.0	7.79264094160039	0.0	0.0	0.0	0.0	0.0	0.0	0.0	0.0	3.4689820965834	0.0	0.0	0.0	0.0	0.0	0.0	0.0	4.588738867719507	0.0	1.5852875172558547	0.0	3.389235381719413	0.0	3.8946603427768465	0.0	2.5208957044945555	2.5518614808758393	1.4901806039284737	2.9382088796198196
2R_39871	2.4215918818553748	1.9243518061484963	0.0	0.0	0.0	0.0	0.0	0.0	0.0	0.0	0.0	0.0	0.0	0.0	5.220344203395051	0.0	0.0	0.0	0.0	9.875226513008142	4.857634866160015	0.0	0.0	1.922404081648346	0.0	0.0	6.953027087255275	3.4160705623535357	0.0	2.1624310049357485	0.0	0.0	0.0	0.0	1.9978982110819417	0.0	0.0	0.0	5.121802874611863	3.9528308692373897	0.0	0.0	0.0	0.0	0.0	0.0	0.0	0.0	0.0
2R_39872	0.0	0.0	0.0	0.0	0.0	0.0	0.0	0.0	0.0	0.0	0.0	0.0	0.0	0.0	0.0	0.0	0.0	0.0	0.0	0.0	0.0	22.871362309824622	0.0	0.0	0.0	0.0	0.0	28.685185822633755	0.0	0.0	0.0	0.0	0.0	0.0	0.0	0.0	0.0	0.0	0.0	0.0	0.0	0.0	0.0	0.0	0.0	0.0	0.0	0.0	0.0
2R_39873	0.0	2.761436974481285	6.1478307379241235	0.0	0.0	0.0	0.0	0.0	0.0	0.0	0.0	0.0	6.636862728440815	0.0	0.0	0.0	0.0	4.415018834470348	0.0	14.170909673204653	0.0	3.9085157177051073	0.0	0.0	16.451941411346247	0.0	0.0	0.0	0.0	0.0	0.0	5.088123759451825	0.0	79.3846104994086	0.0	0.0	7.666774384846774	0.0	0.0	0.0	0.0	0.0	0.0	0.0	0.0	4.509991661025419	4.565390776906245	0.0	0.0
2R_39874	0.0	0.0	0.0	0.0	6.931640164695771	0.0	0.0	0.0	0.0	0.0	0.0	0.0	0.0	0.0	8.643117053734258	0.0	0.0	0.0	0.0	0.0	0.0	0.0	0.0	0.0	37.963630841653696	0.0	0.0	0.0	10.775513722616727	0.0	0.0	11.741085580772799	0.0	0.0	6.615681812167562	0.0	0.0	0.0	0.0	0.0	0.0	0.0	0.0	0.0	0.0	0.0	0.0	0.0	0.0
2R_39875	1.4654806043642012	1.1645646275140038	0.0	0.0	2.533633991233626	1.3765572303668523	3.204717343930265	1.4249073810202335	0.0	0.0	0.0	1.4143871460496165	0.0	1.4057382234280331	1.5796041511997092	0.0	1.6895031171332509	3.723840023832576	1.093649179216291	0.0	2.9397066172795956	0.0	4.73664266767715	1.1633859183768438	0.0	0.0	0.0	2.0673116679070533	1.9693180251678841	2.6172871818360264	0.0	0.0	0.0	0.0	1.2090728829133819	2.348961758902565	1.6166319090806214	0.0	0.0	1.1960720992261413	0.0	0.0	0.0	2.938454079308875	0.0	3.8039446906441974	1.9253354897090817	2.24863114579	3.3252419113490506
2R_39876	0.0	1.2954497199043387	0.0	0.0	0.0	0.0	5.347341943266841	0.0	0.0	0.0	0.0	1.5733497213440308	0.0	4.691186246192516	0.0	0.0	0.0	0.0	0.0	0.0	9.810298262498074	1.833569130323493	0.0	0.0	0.0	0.0	2.3403457111877652	0.0	0.0	4.367165032983014	0.0	0.0	0.0	0.0	1.3449602456650585	0.0	0.0	0.0	1.7239670205108975	3.991494922618884	0.0	1.422256811507878	0.0	1.634353055235086	0.0	4.231468969262821	4.283446812548014	1.2506770853070581	1.232988306215605
2R_39877	0.0	2.672922374191224	0.0	0.0	1.4538066035966595	1.5797451397166093	1.838876196556741	0.0	0.0	0.0	1.6454310083118948	1.6231589725144	0.0	1.6132334182593178	3.6255259505177344	0.0	0.0	0.0	0.0	0.0	0.0	0.0	5.435798866744652	4.005325480759217	7.9622969315696315	4.26199415723221	2.414436592428375	0.0	0.0	0.0	4.606823719429694	0.0	0.0	0.0	0.0	0.0	0.0	3.9731541917571356	0.0	4.117858038491266	3.502001393796555	2.934565498694925	0.0	3.372187111197364	0.0	2.182714602862718	2.209526284193248	1.2902711362863082	1.2720223641883983
2R_39878	0.0	0.0	7.602423652660469	0.0	0.0	0.0	0.0	4.1781915115861255	4.978445818827387	0.0	0.0	4.147343502066621	0.0	0.0	0.0	0.0	0.0	0.0	3.2068580583693063	0.0	0.0	0.0	13.889043211591241	0.0	0.0	5.444923779234476	0.0	6.061884567169319	0.0	3.8372764546635385	0.0	0.0	0.0	0.0	0.0	10.331631598813102	4.740376679811732	0.0	4.544370093500415	0.0	0.0	0.0	0.0	0.0	0.0	0.0	0.0	3.296779738519212	3.2501521883762208
2R_39879	0.0	2.278837665175851	5.073412275628342	0.0	2.4789266445943037	2.693667994644988	0.0	2.7882803002420222	0.0	0.0	0.0	2.76769414544122	2.7384895805948437	0.0	0.0	0.0	0.0	0.0	2.140069244080461	0.0	0.0	3.225448530872703	0.0	0.0	0.0	3.6336232237941273	0.0	0.0	3.8535912773190715	2.5607735584765443	0.0	0.0	0.0	0.0	2.3659320920707203	0.0	0.0	0.0	3.032646438914919	2.3404919620484548	0.0	0.0	0.0	2.875005678136214	0.0	3.721808233086428	0.0	0.0	0.0
2R_39880	0.0	0.0	0.0	0.0	7.900579112448942	0.0	0.0	0.0	0.0	12.740151862610203	0.0	8.820909082890083	0.0	0.0	0.0	0.0	0.0	0.0	0.0	0.0	0.0	0.0	0.0	0.0	0.0	0.0	13.121034987239792	0.0	0.0	16.322866295321457	0.0	0.0	0.0	0.0	0.0	0.0	0.0	0.0	0.0	0.0	0.0	0.0	0.0	0.0	0.0	0.0	0.0	0.0	6.912689278073295
2R_39881	0.0	0.0	0.0	0.0	1.407574439574237	0.0	1.780398524405703	0.0	1.886468549739573	0.0	1.5931050413809034	0.0	3.1099169030203515	1.5619313593644815	1.7551157235552326	0.0	1.8772256857036125	2.0688000132403204	0.0	13.280477034735087	0.0	1.8314615795989833	5.262936297419056	1.2926510204187156	0.0	2.0632297385681597	2.3376556586461703	0.0	0.0	0.0	0.0	2.3842051179347066	0.0	0.0	2.6868286286964045	3.9149362648376083	1.7962576767562461	0.0	1.721985449222954	1.3289689991401572	0.0	4.261866100690848	0.0	1.632474488504931	0.0	2.1133026059134434	4.278523310464626	0.0	1.2315710782774263
2R_39882	0.0	1.419603791421022	0.0	0.0	0.0	1.678022685188681	1.9532745475825495	1.736961498511424	0.0	0.0	0.0	0.0	0.0	1.7135943034641852	1.9255367963342402	0.0	2.0595035896117815	0.0	1.3331578897550416	0.0	0.0	0.0	0.0	0.0	0.0	2.2635685656422435	0.0	0.0	0.0	1.5952359872476836	0.0	0.0	0.0	0.0	0.0	2.863383396728642	0.0	0.0	1.8891895848978186	0.0	14.87945779255804	0.0	0.0	1.790987143756986	0.0	0.0	0.0	2.7410804215178652	0.0
2R_39883	0.0	2.8073461511143902	0.0	0.0	3.0538398065575714	0.0	0.0	0.0	0.0	9.848995205509134	6.9127251172138955	0.0	3.373600630458486	6.777457768813461	0.0	0.0	0.0	8.976837962688672	0.0	0.0	0.0	0.0	22.836681190795904	0.0	0.0	4.476333846768825	0.0	0.0	0.0	0.0	9.677010423107927	0.0	0.0	0.0	0.0	0.0	0.0	0.0	3.735978406044813	0.0	0.0	3.082147554115576	0.0	0.0	0.0	0.0	0.0	2.7103201674110564	0.0
2R_39884	0.0	0.0	0.0	0.0	0.0	0.0	0.0	0.0	0.0	0.0	0.0	0.0	0.0	0.0	0.0	0.0	0.0	0.0	0.0	0.0	0.0	0.0	0.0	0.0	0.0	0.0	0.0	0.0	0.0	0.0	0.0	0.0	0.0	0.0	0.0	0.0	0.0	0.0	0.0	0.0	0.0	0.0	0.0	0.0	0.0	0.0	0.0	0.0	0.0
2R_39885	3.1668358812639226	2.5165703575190848	0.0	0.0	0.0	0.0	0.0	0.0	0.0	0.0	0.0	0.0	0.0	0.0	0.0	9.361262347505036	0.0	4.023523125601517	2.363325350020301	0.0	0.0	3.561933474480884	0.0	0.0	14.993088186346094	0.0	0.0	0.0	0.0	0.0	0.0	0.0	0.0	0.0	0.0	0.0	0.0	0.0	3.349017900500678	0.0	6.594305158065494	0.0	0.0	0.0	0.0	0.0	0.0	0.0	0.0
2R_39886	1.2843438357981818	0.0	2.2722263501000914	1.6451067205406216	0.0	0.0	1.4043034598666921	2.497571112093489	0.0	0.0	0.0	0.0	2.4529716279489624	0.0	1.3843614501296937	0.0	1.4806766514615983	1.6317824220481219	0.0	0.0	0.0	7.2228992486451284	0.0	0.0	0.0	1.6273888237119667	0.0	3.6235743952435513	1.7259057941936733	0.0	0.0	1.8805607004562053	0.0	0.0	4.238514790509287	2.058624690485778	2.8336249841848304	0.0	1.3582296834306167	2.096469681327174	0.0	2.2410537972807725	0.0	2.5752544061637166	4.571953170398066	3.333768390108242	1.687359601135188	0.0	0.0
2R_39887	0.0	0.0	0.0	0.0	0.0	0.0	0.0	0.0	0.0	13.49469388636388	0.0	0.0	0.0	0.0	20.869485368925545	0.0	0.0	12.299699395346776	0.0	0.0	0.0	0.0	0.0	0.0	0.0	0.0	0.0	0.0	0.0	0.0	0.0	0.0	0.0	0.0	7.987041823345804	0.0	0.0	0.0	0.0	0.0	0.0	0.0	0.0	0.0	0.0	0.0	0.0	0.0	0.0
2R_39888	0.0	0.0	2.6987785328360387	0.0	0.0	0.0	1.6679253943642804	0.0	0.0	4.252814512644468	0.0	1.4722622841148199	0.0	2.9265189145307224	0.0	0.0	0.0	0.0	0.0	6.220754677074404	0.0	3.431525285537219	0.0	1.2109903672982223	0.0	0.0	2.189978919262923	0.0	0.0	0.0	0.0	0.0	99.70487357422031	0.0	0.0	0.0	1.6827826763581486	3.6037906111163966	0.0	0.0	0.0	0.0	0.0	0.0	0.0	1.9797989237021132	2.004118061793373	2.340642614067122	2.3075380576483004
2R_39889	0.0	0.0	0.0	0.0	0.0	0.0	0.0	0.0	0.0	0.0	0.0	0.0	0.0	0.0	0.0	0.0	0.0	0.0	0.0	0.0	0.0	0.0	0.0	0.0	0.0	0.0	0.0	0.0	0.0	0.0	0.0	0.0	0.0	0.0	0.0	0.0	0.0	0.0	0.0	0.0	0.0	0.0	0.0	0.0	0.0	0.0	0.0	0.0	0.0
2R_39890	0.0	0.0	0.0	0.0	0.0	0.0	0.0	0.0	0.0	0.0	0.0	0.0	0.0	0.0	0.0	0.0	0.0	0.0	0.0	0.0	0.0	0.0	0.0	0.0	0.0	0.0	0.0	0.0	0.0	0.0	0.0	0.0	0.0	0.0	0.0	0.0	0.0	0.0	0.0	0.0	0.0	0.0	0.0	0.0	0.0	0.0	0.0	0.0	0.0
2R_39891	0.0	0.0	0.0	6.102755760391163	0.0	4.4753542242868525	0.0	0.0	0.0	0.0	0.0	0.0	0.0	0.0	0.0	0.0	0.0	0.0	0.0	0.0	0.0	0.0	0.0	0.0	0.0	0.0	0.0	0.0	0.0	0.0	0.0	6.976205558082492	0.0	0.0	0.0	3.8183795408169496	15.767598216369292	0.0	0.0	0.0	0.0	4.156752811211926	0.0	4.77663499439223	16.960306099604484	0.0	0.0	0.0	0.0
2R_39892	0.0	3.711249911857814	4.1312071387259355	0.0	0.0	0.0	2.5532088729114752	0.0	0.0	0.0	2.2846176692330538	0.0	0.0	0.0	0.0	0.0	0.0	2.9667956233830965	0.0	0.0	0.0	0.0	0.0	5.561240379054144	0.0	0.0	6.704704691281872	0.0	0.0	0.0	0.0	10.257322018367445	0.0	0.0	3.853089407086602	0.0	0.0	5.516571781632022	2.4694406716878627	1.905829169096599	0.0	6.111796990551161	0.0	0.0	8.312413758707253	3.0306152755132345	6.135684527644327	3.5829836938412094	0.0
2R_39893	3.5065129972410753	2.7864995212793824	0.0	0.0	0.0	3.293742547907485	0.0	6.818863704552274	0.0	4.887929551248964	0.0	0.0	0.0	0.0	0.0	10.365358143854587	0.0	4.455089137423462	0.0	0.0	0.0	0.0	0.0	0.0	33.20251542256842	0.0	5.034060453025168	0.0	9.424129163344661	9.39372874668871	0.0	0.0	0.0	0.0	0.0	2.8102265267398674	0.0	0.0	0.0	5.72377737253434	7.301615117263939	3.0592603198028367	0.0	0.0	0.0	0.0	4.60682584171315	0.0	5.304291277729509
2R_39894	0.0	0.0	0.0	0.0	0.0	0.0	0.0	0.0	0.0	0.0	0.0	0.0	0.0	0.0	0.0	0.0	0.0	0.0	0.0	0.0	0.0	0.0	0.0	0.0	0.0	0.0	0.0	0.0	0.0	0.0	0.0	0.0	0.0	0.0	0.0	0.0	0.0	0.0	0.0	0.0	0.0	0.0	0.0	0.0	0.0	0.0	0.0	0.0	0.0
2R_39895	0.0	0.0	0.0	0.0	0.0	0.0	0.0	0.0	0.0	0.0	0.0	0.0	0.0	0.0	0.0	0.0	0.0	0.0	0.0	0.0	0.0	0.0	0.0	0.0	0.0	0.0	0.0	0.0	0.0	0.0	0.0	0.0	0.0	0.0	0.0	0.0	0.0	0.0	0.0	0.0	0.0	0.0	0.0	0.0	0.0	0.0	0.0	0.0	0.0
2R_39896	0.0	1.5930365187691562	0.0	0.0	0.0	0.0	2.191905730518342	1.94916575705598	0.0	2.7944201019404455	3.9226454320793946	0.0	0.0	0.0	2.1607792634335645	0.0	0.0	2.5469660540364316	1.4960295376071906	0.0	0.0	0.0	0.0	0.0	0.0	0.0	0.0	0.0	2.693878430654182	0.0	0.0	0.0	0.0	0.0	0.0	0.0	0.0	0.0	8.479966080135679	0.0	0.0	0.0	0.0	2.0097917051876744	0.0	0.0	7.901140924749534	1.5379788497148588	0.0
2R_39897	0.0	2.141558287755619	0.0	0.0	0.0	0.0	0.0	5.240623214912717	3.1221832053394327	0.0	5.273309014589928	0.0	0.0	0.0	0.0	0.0	0.0	3.4239492926805553	2.0111494100997107	0.0	0.0	0.0	0.0	2.1393907186384573	0.0	6.8294605170106495	0.0	0.0	3.621447224468526	2.4065100910984394	0.0	0.0	0.0	0.0	0.0	0.0	0.0	6.366620572333723	0.0	0.0	5.611640787649901	0.0	0.0	0.0	0.0	0.0	0.0	0.0	0.0
2R_39898	0.0	6.538697811792084	0.0	0.0	0.0	3.864487868406459	0.0	8.000448025089405	0.0	5.7349183118235665	0.0	0.0	0.0	0.0	0.0	12.161485063264047	9.486077521174112	5.227074573627527	0.0	0.0	0.0	0.0	0.0	0.0	19.477951932310223	5.213000597931169	5.906371025233789	11.607364640717243	11.057158321368567	0.0	0.0	0.0	0.0	0.0	0.0	0.0	0.0	9.719419789516246	0.0	0.0	0.0	0.0	0.0	0.0	0.0	0.0	0.0	0.0	3.111713953827766
2R_39899	0.0	0.0	0.0	0.0	0.0	0.0	0.0	2.351867618075514	2.802323798987072	0.0	7.099608693234191	0.0	2.3098699820384514	0.0	0.0	0.0	0.0	0.0	1.805112475655802	0.0	0.0	2.720611680565365	0.0	3.840431603065279	0.0	3.064900180798462	0.0	0.0	0.0	0.0	0.0	0.0	0.0	0.0	0.0	3.8770569725768005	0.0	0.0	2.5579863531428058	0.0	0.0	2.1103150299379845	0.0	0.0	0.0	0.0	3.1778445760707665	0.0	0.0
2R_39900	0.0	0.0	10.399442589877184	0.0	0.0	0.0	0.0	0.0	0.0	8.193873604583326	5.751043095441435	5.673198787750883	5.613335488854161	0.0	0.0	0.0	0.0	0.0	4.386697952596465	0.0	0.0	0.0	0.0	4.666416546739762	0.0	0.0	0.0	8.292121489530368	0.0	5.249054514055657	0.0	0.0	0.0	0.0	0.0	0.0	0.0	0.0	0.0	9.595045885908188	0.0	0.0	0.0	0.0	0.0	0.0	15.44529161868973	0.0	0.0
2R_39901	0.0	2.90390147875375	0.0	4.680703472286257	0.0	0.0	0.0	0.0	0.0	0.0	0.0	0.0	3.489631606570558	0.0	0.0	0.0	0.0	0.0	0.0	0.0	0.0	4.110158832977942	0.0	0.0	0.0	0.0	0.0	0.0	0.0	0.0	10.009839672397968	5.350623695451061	0.0	0.0	0.0	2.928628160282648	0.0	8.63298421545166	0.0	0.0	0.0	0.0	0.0	3.6635927901959326	0.0	4.7426653494704105	0.0	0.0	2.7638869426518333
2R_39902	2.390266452562533	1.899458616305181	0.0	0.0	0.0	0.0	2.6135208935314314	0.0	0.0	0.0	0.0	0.0	0.0	0.0	5.1528144414838675	7.065699702110101	2.7556575026357866	0.0	1.7837922495653793	0.0	0.0	0.0	0.0	1.8975360873413092	0.0	0.0	3.431541771128518	0.0	0.0	2.134458050428706	0.0	3.4998736545610707	0.0	0.0	1.9720536335482612	1.9156324805448368	2.6368012015375717	0.0	2.5277739159009625	1.9508487557681724	0.0	4.170780098538851	0.0	0.0	8.508769989227899	0.0	0.0	0.0	0.0
2R_39903	11.282903768113762	2.9887056812306296	0.0	9.63479316507773	0.0	0.0	0.0	0.0	4.357241517540076	0.0	7.359299394697625	0.0	7.1830824043213415	0.0	0.0	0.0	0.0	0.0	5.6134205658889265	0.0	0.0	0.0	0.0	0.0	0.0	0.0	0.0	0.0	0.0	0.0	0.0	0.0	0.0	0.0	0.0	0.0	0.0	8.88509791377901	15.909316893705876	0.0	0.0	0.0	0.0	0.0	0.0	0.0	0.0	0.0	0.0
2R_39904	0.0	0.0	0.0	3.6315264431413716	0.0	0.0	0.0	0.0	6.569290079813589	0.0	0.0	0.0	2.7074326607348618	0.0	6.11187730284077	0.0	0.0	0.0	0.0	0.0	0.0	0.0	0.0	0.0	0.0	0.0	0.0	0.0	7.619776214792347	0.0	0.0	0.0	0.0	0.0	0.0	0.0	3.1275734064935303	6.697905698846084	0.0	0.0	0.0	4.947062718613793	0.0	0.0	0.0	0.0	0.0	0.0	2.144363251703857
2R_39905	0.0	1.6174508715472276	0.0	0.0	1.7594680494677961	1.911885042176184	0.0	1.979038029194769	0.0	0.0	0.0	0.0	1.9436980643877195	0.0	0.0	6.016673405340881	0.0	2.5860000165504	1.5189571933559598	0.0	4.082925857332771	2.289326974498729	0.0	1.6158137755233943	0.0	2.5790371732101995	0.0	0.0	0.0	0.0	0.0	0.0	0.0	0.0	0.0	0.0	0.0	0.0	2.1524818115286926	1.6612112489251962	0.0	1.77577754195452	0.0	0.0	7.245494751363601	0.0	0.0	0.0	0.0
2R_39906	0.0	0.0	0.0	0.0	0.0	3.8719844501104483	0.0	0.0	0.0	0.0	4.0329817245433155	0.0	0.0	0.0	0.0	0.0	0.0	0.0	3.076219805749024	0.0	0.0	0.0	0.0	3.2723755221075144	0.0	0.0	5.917828582993699	0.0	0.0	3.6809567542795727	0.0	0.0	0.0	0.0	3.4008839577583005	0.0	0.0	0.0	0.0	0.0	0.0	7.192674117557785	0.0	0.0	0.0	0.0	0.0	0.0	0.0
2R_39907	2.2031590215947037	0.0	0.0	0.0	1.9044941872932908	0.0	0.0	0.0	2.552453558745612	0.0	0.0	0.0	0.0	0.0	0.0	0.0	2.53994766183848	0.0	1.6441589526839004	0.0	0.0	0.0	0.0	1.7489990478449182	0.0	0.0	0.0	3.1079335598395312	0.0	0.0	0.0	0.0	0.0	0.0	0.0	0.0	0.0	5.204852588164997	0.0	0.0	0.0	0.0	0.0	4.417582597198413	7.842712825737274	2.8593674450150792	0.0	8.451309386717213	0.0
2R_39908	1.963906540044447	0.0	0.0	0.0	0.0	0.0	0.0	0.0	0.0	0.0	0.0	0.0	1.875435100943419	0.0	4.233689499518629	0.0	0.0	0.0	0.0	0.0	0.0	0.0	6.347626495500802	0.0	0.0	0.0	2.819446057794133	0.0	5.278209124756807	0.0	0.0	0.0	0.0	0.0	0.0	1.5739346351241772	2.16646605191026	0.0	0.0	0.0	0.0	0.0	0.0	0.0	0.0	0.0	5.1603261738968005	0.0	1.4853976498632542
2R_39909	0.0	1.3433720842444756	0.0	0.0	2.9226485976839762	0.0	0.0	1.6436879096892116	0.0	2.3564720032274242	1.653939601433635	0.0	0.0	0.0	0.0	0.0	0.0	2.147799536418948	0.0	0.0	0.0	1.9013980599655316	0.0	2.684024791800197	0.0	0.0	2.4269217458498424	2.3847270632181603	2.2716874594219827	0.0	0.0	0.0	0.0	0.0	0.0	2.7096217584794906	0.0	0.0	3.5754829136610264	0.0	0.0	2.949740260621351	0.0	0.0	6.017737884187431	4.3880030242116845	0.0	0.0	0.0
2R_39910	0.0	2.0555309919602016	0.0	6.626485865208664	2.2360129563534743	0.0	0.0	0.0	2.996763794778019	3.60570335734251	0.0	0.0	0.0	4.962435603093484	2.788102275398148	0.0	2.9820809736375096	3.2864078116599122	0.0	0.0	0.0	2.9093820588882204	0.0	4.106900990009553	0.0	3.2775591099591583	0.0	7.297874421096112	3.4759721685860407	2.3098395700926595	0.0	0.0	0.0	0.0	0.0	4.146067620704467	0.0	0.0	0.0	0.0	0.0	2.256739809860644	0.0	2.5932796195969994	0.0	3.357102739765117	0.0	0.0	1.956421493794329
2R_39911	2.0208719698793076	0.0	0.0	0.0	5.240755046060996	0.0	0.0	0.0	0.0	0.0	3.954354881601672	1.9504149897973793	1.9298343121452965	0.0	4.3564926661713335	0.0	2.3297950735551254	5.135109875946015	1.5081229765702537	0.0	0.0	0.0	6.531746902645619	0.0	0.0	0.0	5.802454844571093	5.701572835882506	0.0	3.609192975427712	0.0	0.0	0.0	0.0	5.001870699641666	3.2391769380967377	0.0	0.0	0.0	3.298724762487694	0.0	1.763111510984802	0.0	0.0	0.0	5.245572802124667	0.0	0.0	0.0
2R_39912	0.0	0.0	0.0	0.0	0.0	0.0	0.0	0.0	0.0	0.0	0.0	0.0	0.0	0.0	0.0	0.0	0.0	0.0	0.0	0.0	0.0	0.0	0.0	0.0	0.0	0.0	0.0	0.0	0.0	0.0	0.0	0.0	0.0	0.0	0.0	0.0	0.0	0.0	0.0	0.0	0.0	0.0	0.0	0.0	0.0	0.0	0.0	0.0	23.125183556144478
2R_39913	3.3931287446356753	0.0	0.0	0.0	0.0	0.0	0.0	1.649593375233005	1.965542081764585	0.0	0.0	1.6374142608957638	0.0	1.6274015361043097	1.8286834484946735	0.0	0.0	2.155516181459974	1.2661008461985004	0.0	0.0	1.9082294302408567	5.483538417670154	0.0	0.0	0.0	0.0	2.3932949448824172	0.0	1.5149965723202552	0.0	0.0	0.0	0.0	4.19917528197462	1.3596784632370136	1.8715499147041126	0.0	1.7941644800287067	0.0	0.0	0.0	0.0	0.0	0.0	2.2018841522690966	2.2289313054516313	2.603205717681038	1.2831938180854618
2R_39914	0.0	0.0	0.0	0.0	0.0	0.0	0.0	0.0	0.0	0.0	32.23259037212526	0.0	0.0	0.0	0.0	0.0	0.0	0.0	0.0	0.0	0.0	0.0	0.0	0.0	0.0	0.0	0.0	0.0	0.0	0.0	0.0	0.0	0.0	0.0	0.0	0.0	0.0	0.0	0.0	0.0	0.0	0.0	0.0	0.0	0.0	0.0	0.0	0.0	0.0
2R_39915	1.8518055567129341	1.471563145878262	0.0	2.3719643304003997	0.0	3.478881017920586	4.049533898648265	0.0	2.145395605586181	0.0	0.0	0.0	0.0	0.0	0.0	5.4739930589768	0.0	0.0	0.0	0.0	0.0	2.082838659151785	0.0	1.4700737094957943	0.0	4.692836268115815	0.0	0.0	2.4884628640465642	1.653623709656749	0.0	0.0	0.0	0.0	0.0	0.0	0.0	0.0	0.0	1.511376508826061	0.0	1.6156093715037203	0.0	1.8565396143781565	0.0	0.0	0.0	0.0	0.0
2R_39916	7.6574662210021325	0.0	0.0	0.0	3.309702060620503	0.0	0.0	0.0	0.0	0.0	0.0	0.0	0.0	0.0	0.0	0.0	0.0	0.0	0.0	0.0	7.68031458568543	0.0	0.0	0.0	0.0	0.0	0.0	0.0	0.0	0.0	0.0	0.0	0.0	0.0	0.0	3.068463558926774	0.0	0.0	8.097985626075513	0.0	0.0	0.0	0.0	3.838521094592675	0.0	0.0	0.0	0.0	0.0
2R_39917	0.0	0.0	3.6516741099957275	0.0	0.0	0.0	0.0	0.0	2.391298161641712	0.0	2.0194289256941027	0.0	5.9132222803908085	0.0	0.0	6.101415284289343	0.0	0.0	0.0	0.0	4.140431855323373	2.321571016393077	0.0	0.0	0.0	0.0	0.0	0.0	0.0	0.0	0.0	3.022231839635543	0.0	0.0	1.7029195533991295	0.0	0.0	0.0	2.182798456761491	0.0	0.0	3.6015769864993086	0.0	2.069333858668222	0.0	5.35766857837211	0.0	0.0	0.0
2R_39918	0.0	0.0	0.0	0.0	0.0	0.0	0.0	0.0	5.9036965405519	0.0	4.9856164964078635	0.0	0.0	0.0	0.0	0.0	5.874771030799074	0.0	0.0	0.0	10.2220014269914	5.7315524253637244	0.0	0.0	0.0	0.0	0.0	0.0	0.0	0.0	0.0	0.0	0.0	0.0	0.0	0.0	0.0	0.0	0.0	0.0	0.0	0.0	0.0	0.0	0.0	0.0	0.0	3.9094906011936454	0.0
2R_39919	0.0	0.0	0.0	2.0573160008574893	0.0	0.0	0.0	1.561689873378185	0.0	0.0	0.0	1.5501597594648104	3.0676051084214353	1.5406805925704068	0.0	0.0	0.0	0.0	0.0	0.0	3.2219006765347045	0.0	0.0	0.0	0.0	0.0	4.61170163950605	2.2657610872753042	0.0	0.0	0.0	2.351766953064846	0.0	0.0	0.0	0.0	0.0	0.0	1.6985570757641384	0.0	0.0	2.8025876852615554	0.0	0.0	0.0	2.0845501895064578	0.0	1.232243069310469	2.4296300183704327
2R_39920	0.0	0.0	0.0	2.3273442232872665	0.0	0.0	0.0	0.0	0.0	2.5327792287788555	0.0	1.753622370048691	0.0	1.7428990371702848	0.0	5.3710192690687295	8.378895322251266	0.0	0.0	7.409586374659807	0.0	2.043657427427681	0.0	0.0	0.0	2.3022785881414696	2.608499901268279	0.0	0.0	1.6225166368799655	0.0	2.6604426497689535	0.0	0.0	0.0	4.3685265717084905	2.0043747483256955	0.0	1.9214972306421163	1.4829453132773875	3.7834790603351403	0.0	0.0	0.0	6.467974793008636	0.0	0.0	1.3939782648120995	0.0
2R_39921	0.0	0.0	0.0	1.7818848243106111	0.0	0.0	0.0	1.3526125711812365	1.6116801685172786	3.8783441022021243	1.3610488242239471	1.3426260960863794	0.0	2.6688319790123054	1.4994605690602807	0.0	0.0	0.0	0.0	0.0	0.0	1.5646856702956944	0.0	1.1043597915852201	0.0	0.0	1.997146078254175	1.962423514543521	0.0	2.4844951971602223	3.810619816366231	0.0	0.0	0.0	1.1477287595577113	0.0	0.0	0.0	0.0	3.406162770300304	0.0	0.0	0.0	0.0	0.0	0.0	0.0	0.0	0.0
2R_39922	0.0	0.0	0.0	0.0	0.0	0.0	0.0	0.0	0.0	0.0	0.0	0.0	0.0	0.0	0.0	0.0	0.0	0.0	1.731213220375133	0.0	0.0	2.60923292726711	0.0	1.8416043467755718	0.0	0.0	0.0	0.0	0.0	0.0	0.0	0.0	0.0	0.0	1.913925415092144	0.0	2.559078895378713	0.0	0.0	0.0	0.0	0.0	0.0	2.3257414929027673	8.257965633650219	0.0	6.095494454319145	0.0	0.0
2R_39923	0.0	0.0	0.0	0.0	1.596596821942094	0.0	0.0	0.0	2.1398013536811322	0.0	0.0	0.0	0.0	0.0	3.9816184602165645	0.0	2.1293172706155707	2.3466180071956697	1.3783496826280939	0.0	0.0	0.0	0.0	0.0	0.0	0.0	0.0	0.0	0.0	1.649311783425571	0.0	0.0	0.0	0.0	0.0	0.0	0.0	0.0	0.0	1.5074355009803606	3.8459615480764424	0.0	0.0	0.0	0.0	2.397096828089564	0.0	1.4169992009541506	1.3969580679287625
2R_39924	0.0	0.0	0.0	0.0	0.0	5.171005139979109	0.0	0.0	0.0	0.0	0.0	0.0	0.0	0.0	0.0	0.0	0.0	0.0	0.0	0.0	0.0	0.0	0.0	0.0	0.0	0.0	0.0	0.0	7.3976972448016385	0.0	0.0	0.0	0.0	0.0	0.0	0.0	0.0	0.0	0.0	0.0	0.0	0.0	0.0	0.0	0.0	0.0	0.0	0.0	0.0
2R_39925	3.640165955165896	0.0	0.0	0.0	1.5733487311729157	1.7096428128753198	0.0	0.0	0.0	0.0	0.0	0.0	0.0	0.0	0.0	0.0	0.0	0.0	0.0	0.0	3.6510274904114888	6.141475018526783	5.882768195402028	0.0	0.0	0.0	0.0	0.0	2.4458339498873083	0.0	0.0	0.0	0.0	0.0	3.0032645485642893	0.0	0.0	0.0	1.924788874720304	1.485485690687713	0.0	0.0	0.0	0.0	6.4790548354806	0.0	0.0	1.3963662361436833	0.0
2R_39926	0.0	0.0	0.0	0.0	0.0	11.77585831287278	0.0	0.0	0.0	0.0	0.0	0.0	0.0	0.0	0.0	0.0	0.0	0.0	0.0	0.0	0.0	0.0	0.0	0.0	0.0	0.0	0.0	35.36993414118263	0.0	0.0	0.0	0.0	0.0	0.0	0.0	0.0	0.0	0.0	0.0	10.231885214618908	0.0	0.0	0.0	0.0	0.0	0.0	0.0	0.0	0.0
2R_39927	0.0	0.0	0.0	0.0	0.0	1.5853915679364068	1.8454488279185404	1.6410768089589665	0.0	0.0	1.6513122152518498	0.0	3.2235437318836837	1.6189995424707293	0.0	0.0	0.0	0.0	0.0	0.0	0.0	0.0	0.0	2.679761051066598	0.0	0.0	0.0	2.380938775587949	0.0	0.0	0.0	2.471316663149159	0.0	0.0	1.3924985545865003	0.0	1.861887425072995	0.0	3.569803036117482	1.377525451849011	0.0	2.9450544142978856	0.0	3.384240202540007	0.0	8.762064815622061	2.217423717297989	0.0	0.0
2R_39928	0.0	0.0	0.0	0.0	0.0	1.764816962008785	0.0	1.8268043346413252	0.0	0.0	1.838198124670273	1.8133168539097648	0.0	1.8022284915744016	0.0	0.0	0.0	0.0	0.0	0.0	3.7688546375379426	2.113224899537288	0.0	0.0	0.0	2.3806496983478764	0.0	7.951198722719436	0.0	0.0	0.0	0.0	0.0	0.0	0.0	0.0	0.0	0.0	0.0	0.0	0.0	0.0	0.0	0.0	0.0	0.0	0.0	0.0	0.0
2R_39929	0.0	1.1581746981449283	0.0	7.467295114223479	1.2598660107300268	0.0	3.187133160973172	0.0	0.0	0.0	2.8518547037065556	0.0	1.3917837991912063	0.0	0.0	0.0	0.0	0.0	1.0876483606746377	0.0	2.923576539818528	1.6392711669250155	0.0	0.0	0.0	0.0	0.0	0.0	1.9585124392959068	0.0	0.0	0.0	0.0	0.0	1.2024387381511688	0.0	0.0	3.4431277923766395	1.5412832724526442	0.0	0.0	0.0	0.0	0.0	5.188132044186283	1.8915362830706743	0.0	0.0	0.0
2R_39930	1.7811792760503704	1.4154389856624525	0.0	0.0	1.5397188966004853	1.673099735148312	1.947544069027194	0.0	2.063572051475392	0.0	0.0	0.0	3.40187892576828	0.0	0.0	5.2652196439026655	0.0	0.0	0.0	0.0	0.0	0.0	0.0	2.8280127102203245	0.0	0.0	5.114234089745603	5.0253175498159735	0.0	0.0	0.0	0.0	0.0	0.0	1.4695353564328617	0.0	1.9648920940208727	0.0	1.8836471175489984	0.0	0.0	3.107982822800535	0.0	0.0	0.0	0.0	0.0	0.0	0.0
2R_39931	2.574133102759651	0.0	0.0	0.0	0.0	0.0	2.8145609622646184	0.0	0.0	0.0	0.0	0.0	0.0	2.469194941212172	0.0	7.609215063810877	5.935262313369385	0.0	0.0	0.0	0.0	2.895284508027466	0.0	0.0	0.0	0.0	0.0	3.631256109588404	0.0	0.0	0.0	0.0	0.0	0.0	0.0	2.0629888252021313	0.0	0.0	0.0	0.0	0.0	0.0	0.0	0.0	0.0	0.0	0.0	0.0	1.9469415592392987
2R_39932	0.0	2.92993414094038	4.348639093395721	3.1484431106240116	2.124794266795117	0.0	1.3437941436376182	0.0	2.847705560913988	0.0	1.202430352227923	1.1861546337605229	0.0	0.0	1.3247114049968645	0.0	1.4168765296953234	1.5614713807279454	0.9171725331773405	0.0	0.0	0.0	0.0	0.0	0.0	0.0	0.0	0.0	0.0	1.0974743822042332	0.0	3.59906035732191	0.0	0.0	3.0419126898052125	2.9548824902331283	0.0	0.0	0.0	1.003067983735052	0.0	0.0	0.0	0.0	0.0	4.785182013968265	1.6146538230642964	0.0	0.0
2R_39933	0.0	1.0234052787244277	0.0	0.0	2.226526840781066	2.419403617008407	0.0	6.260956674179815	1.492025125703117	0.0	2.52000252000252	1.2429462798617845	1.2298307752853206	2.470691422994725	0.0	3.806913354652048	1.4847148605110387	0.0	0.9610856423415891	0.0	0.0	0.0	0.0	0.0	0.0	1.6318271568675444	0.0	0.0	0.0	4.600080501408775	3.527710163332981	0.0	0.0	0.0	0.0	0.0	2.8413530523235164	3.0424729219909943	0.0	0.0	0.0	1.1235828810912238	0.0	0.0	0.0	0.0	3.3839229819129315	0.0	1.948121523820656
2R_39934	0.0	0.0	0.0	2.90483358498875	0.0	0.0	0.0	0.0	0.0	0.0	0.0	0.0	0.0	0.0	0.0	0.0	5.228985101052752	5.762612630263859	0.0	0.0	4.549172460037795	0.0	0.0	3.600660793268781	0.0	2.8735483552096572	0.0	0.0	0.0	0.0	0.0	0.0	0.0	51.80756597693527	0.0	1.8174997600900318	0.0	0.0	0.0	1.850911999869696	0.0	1.9785611033089852	0.0	4.547234167553756	0.0	0.0	2.9794412594217383	0.0	3.4305234944547305
2R_39935	0.0	1.5620894633629099	0.0	0.0	3.3984914776029216	0.0	0.0	0.0	2.2773741511657195	5.480268840068219	0.0	0.0	3.754340017059721	1.885587811258694	0.0	0.0	0.0	0.0	1.4669669841476614	0.0	0.0	0.0	0.0	3.121016802306057	0.0	7.472289016183484	0.0	0.0	0.0	0.0	0.0	0.0	0.0	0.0	1.6217906385054615	0.0	0.0	0.0	0.0	0.0	4.093227346033253	0.0	0.0	0.0	0.0	2.5512117490444437	5.165099833632135	0.0	0.0
2R_39936	3.916952767425054	0.0	0.0	0.0	0.0	0.0	0.0	3.8085082073351866	0.0	0.0	0.0	3.780389606952893	0.0	0.0	0.0	0.0	0.0	4.9765604005135815	5.846235243736855	0.0	0.0	0.0	0.0	0.0	0.0	0.0	0.0	11.05106698051697	0.0	0.0	0.0	0.0	0.0	0.0	3.231623373685537	0.0	0.0	0.0	8.284575156630249	3.196874735258811	0.0	0.0	0.0	0.0	0.0	0.0	0.0	0.0	0.0
2R_39937	4.687382815429614	2.483262808669567	0.0	0.0	1.3506504732679256	1.4676529294352472	0.0	1.5192027224112785	0.0	2.178003902982994	0.0	0.0	1.49207410236822	0.0	1.6841367788526314	0.0	0.0	0.0	0.0	0.0	0.0	3.514790237318637	0.0	0.0	0.0	0.0	2.243118113627391	4.4082381153900405	0.0	0.0	0.0	0.0	0.0	0.0	0.0	1.2522038788267351	0.0	0.0	0.0	1.275223929321989	0.0	1.363170407206264	0.0	0.0	0.0	2.027838162291944	2.0527473971163004	3.5961564280097433	0.0
2R_39938	0.0	0.0	0.0	0.0	0.0	0.0	0.0	0.0	0.0	0.0	0.0	0.0	0.0	0.0	0.0	0.0	0.0	0.0	0.0	0.0	0.0	0.0	0.0	0.0	0.0	0.0	0.0	0.0	0.0	0.0	0.0	0.0	0.0	0.0	8.69333395152597	0.0	0.0	0.0	0.0	0.0	0.0	0.0	0.0	0.0	0.0	4.5584461168876755	0.0	0.0	0.0
2R_39939	0.0	1.3487369887342695	3.002714453866295	2.173984879500366	1.4671602585019001	0.0	0.0	0.0	0.0	2.365882833911239	0.0	0.0	0.0	0.0	0.0	0.0	0.0	0.0	2.5332129550537092	0.0	0.0	0.0	0.0	1.3473718703246194	0.0	0.0	4.873227850692095	7.1827522007952735	0.0	0.0	0.0	0.0	0.0	0.0	0.0	0.0	0.0	0.0	0.0	2.7704545429359504	3.5341683395063472	0.0	54.70698936496126	1.701580836660491	0.0	0.0	2.2298214537365566	0.0	0.0
2R_39940	0.0	0.0	0.0	0.0	1.817797767089935	0.0	0.0	0.0	0.0	0.0	0.0	4.059102150958821	0.0	0.0	0.0	0.0	0.0	0.0	1.5693135179254054	8.575468842320282	0.0	0.0	0.0	0.0	0.0	0.0	0.0	0.0	0.0	0.0	0.0	0.0	0.0	0.0	0.0	5.055904824951092	0.0	0.0	0.0	1.7162835664303862	4.378801346919294	0.0	0.0	4.216485319146829	0.0	0.0	5.525455635978563	3.226635488763484	1.590500007077725
2R_39941	0.0	0.0	0.0	0.0	0.0	0.0	3.483388417315506	0.0	0.0	0.0	0.0	0.0	0.0	0.0	0.0	0.0	0.0	0.0	0.0	0.0	0.0	3.583294394867576	0.0	2.5290998225583565	0.0	0.0	0.0	0.0	0.0	2.844877371560899	0.0	0.0	0.0	72.77914440837833	0.0	0.0	0.0	0.0	0.0	0.0	13.267702431969855	0.0	0.0	0.0	0.0	0.0	0.0	2.444164288902174	0.0
2R_39942	0.0	0.0	0.0	0.0	1.6120093406269234	0.0	0.0	0.0	0.0	0.0	1.824486247478788	0.0	0.0	0.0	0.0	0.0	0.0	0.0	0.0	0.0	0.0	0.0	12.05464127798485	1.4803945429104204	0.0	0.0	0.0	0.0	0.0	3.330466356877788	0.0	5.460970037568743	0.0	0.0	0.0	0.0	2.0571445968994304	0.0	0.0	1.5219873136269462	0.0	0.0	0.0	0.0	0.0	0.0	2.44996617821691	1.4306779997347523	1.4104434025028882
2R_39943	0.0	0.0	0.0	0.0	0.0	1.3092869688631918	3.048107673793955	0.0	0.0	0.0	0.0	0.0	0.0	1.3370419311057054	0.0	0.0	0.0	0.0	0.0	5.684166129986648	0.0	1.5677647500010974	0.0	0.0	0.0	0.0	2.0010761787689417	0.0	0.0	2.489384331690547	0.0	4.08184674175768	0.0	0.0	1.149987327139655	1.11708578235773	0.0	3.292935599399895	1.474051171686425	2.275243744018242	2.902445891152474	0.0	0.0	2.79485629058568	0.0	0.0	0.0	1.069371978155297	1.054247462874412
2R_39944	0.0	0.0	0.0	1.7871497499241353	1.2060962860435842	3.9317294498330977	0.0	1.3566091283515027	0.0	1.9449017124470596	0.0	1.3465931462717953	0.0	0.0	1.5038910172288762	0.0	0.0	0.0	1.0412286998447944	0.0	8.396404323812371	0.0	0.0	0.0	0.0	1.7679020412550546	0.0	0.0	0.0	0.0	0.0	0.0	0.0	0.0	1.1511199476194378	1.1181859981643858	0.0	3.2961788058339727	0.0	1.1387423137740675	0.0	1.2172762664481411	0.0	1.398804469795755	0.0	0.0	3.666101720391554	1.0704252007207815	2.110571578663219
2R_39945	0.0	0.0	0.0	3.7259809296844058	0.0	2.7323860151018975	0.0	0.0	1.6850386429911997	0.0	1.4229993696112793	0.0	0.0	0.0	0.0	0.0	0.0	0.0	0.0	0.0	0.0	1.6359051070339992	0.0	0.0	0.0	1.842925947181005	2.088049715628509	2.0517466929946804	1.954490853178256	1.2987906959829703	3.9840669195752345	0.0	0.0	0.0	0.0	0.0	1.6044601424824785	0.0	0.0	1.1870667651457254	0.0	0.0	0.0	0.0	0.0	1.887652224994554	3.8216789323452	1.1158505001353527	0.0
2R_39946	0.0	1.290499587233707	0.0	2.080113923679372	1.4038094334309354	1.5254168773648729	0.0	0.0	0.0	2.263725875473345	1.5888437745526014	1.5673376857255974	1.5507992198859604	0.0	0.0	0.0	0.0	0.0	0.0	0.0	0.0	0.0	0.0	0.0	0.0	0.0	0.0	2.290868871582138	2.182278285436326	0.0	0.0	0.0	0.0	0.0	0.0	1.3014881736372639	1.7914530135016438	0.0	3.434758901392365	0.0	3.3815657325654924	0.0	0.0	0.0	0.0	0.0	4.26707903718482	0.0	0.0
2R_39947	0.0	1.7672618627894356	0.0	0.0	0.0	0.0	0.0	2.162339824677487	0.0	0.0	0.0	2.1463750515666606	0.0	0.0	4.794193656179128	0.0	0.0	0.0	1.6596455362256641	0.0	0.0	0.0	0.0	3.5309462724153295	0.0	0.0	0.0	6.274415318608535	0.0	0.0	6.09180718942901	0.0	0.0	0.0	0.0	0.0	2.4532875648005246	0.0	2.3518482587503455	0.0	0.0	0.0	0.0	0.0	0.0	2.886300262393557	2.921754536973489	0.0	0.0
2R_39948	0.0	0.0	0.0	0.0	0.0	0.0	0.0	0.0	2.7896220480568186	0.0	0.0	0.0	0.0	0.0	0.0	0.0	0.0	6.118490690716413	0.0	0.0	0.0	0.0	0.0	0.0	0.0	0.0	0.0	0.0	0.0	0.0	6.5957187189795095	0.0	0.0	0.0	5.9597360234257355	1.92974195490579	7.96866720056737	0.0	2.5463920807206284	0.0	0.0	0.0	0.0	0.0	0.0	0.0	0.0	0.0	0.0
2R_39949	0.0	0.0	0.0	0.0	0.0	0.0	0.0	0.0	0.0	0.0	0.0	0.0	1.9243440296071876	0.0	0.0	0.0	0.0	0.0	0.0	0.0	0.0	0.0	0.0	0.0	0.0	2.5533568599634413	2.8929735747114766	0.0	2.707929005683672	0.0	0.0	0.0	0.0	46.03479309662243	0.0	0.0	0.0	0.0	0.0	3.2893400547708014	0.0	0.0	0.0	0.0	0.0	0.0	0.0	0.0	3.048269809676702
2R_39950	1.7403332320459395	1.3829801063843619	0.0	0.0	0.0	0.0	0.0	0.0	0.0	0.0	0.0	0.0	0.0	0.0	0.0	5.1444775062865515	0.0	0.0	0.0	0.0	6.982104168804937	0.0	11.25001125001125	0.0	0.0	0.0	2.4984771781599115	0.0	0.0	0.0	4.76717589639592	2.548229057252082	0.0	0.0	0.0	0.0	1.9198331434618356	0.0	1.8404512786535259	0.0	0.0	0.0	0.0	0.0	0.0	2.258689517376776	0.0	0.0	0.0
2R_39951	1.4833835087805178	0.0	0.0	0.0	2.564585889904892	1.3933738108425384	0.0	1.4423146265126274	0.0	0.0	0.0	0.0	1.416559008182045	1.4229112907299466	1.598901235071259	0.0	1.7101427712692596	1.8846659806482498	0.0	0.0	0.0	0.0	0.0	2.3551966235901207	0.0	0.0	0.0	0.0	0.0	0.0	0.0	0.0	0.0	0.0	1.2238434067884145	0.0	0.0	0.0	0.0	0.0	0.0	0.0	0.0	0.0	0.0	3.8504152191511953	0.0	1.1380506671537522	0.0
2R_39952	0.0	2.4244346157865118	5.3975570656720775	0.0	0.0	0.0	0.0	0.0	0.0	0.0	2.984927608043186	0.0	0.0	0.0	0.0	9.018531278070178	3.517271385273818	0.0	0.0	0.0	0.0	0.0	0.0	2.4219807345964446	0.0	0.0	0.0	0.0	0.0	0.0	0.0	0.0	0.0	0.0	0.0	0.0	0.0	0.0	0.0	0.0	0.0	0.0	0.0	0.0	0.0	0.0	0.0	0.0	0.0
2R_39953	0.0	1.0514437795113982	0.0	0.0	1.1437637880724651	1.2428443238056888	0.0	0.0	1.5329025264073117	0.0	0.0	1.2769996025977237	2.527049538257508	0.0	0.0	0.0	0.0	0.0	0.0	0.0	0.0	4.464615245410971	0.0	0.0	6.264235475117204	0.0	1.899527169696919	0.0	0.0	0.0	0.0	0.0	0.0	0.0	0.0	0.0	0.0	0.0	1.3992472050037081	0.0	0.0	0.0	0.0	0.0	4.710022739989789	0.0	1.738316600297739	0.0	1.0007473581270494
2R_39954	6.58387878025745	2.6159856078935797	0.0	0.0	0.0	0.0	0.0	0.0	1.906925993346354	0.0	0.0	0.0	0.0	0.0	1.774148736823841	0.0	0.0	0.0	0.0	13.424494601339497	3.3017618861777023	3.702645021497557	5.320009192975886	0.0	0.0	2.0856040347261415	2.3630059136585997	0.0	4.423719808665271	0.0	0.0	0.0	0.0	0.0	1.3579827112505067	1.3191303448523313	1.8157368459852063	3.8885207755888	0.0	1.3433807466134042	0.0	0.0	0.0	0.0	0.0	0.0	2.162460464816552	2.525573324086368	0.0
2R_39955	0.0	0.0	0.0	2.147399660066634	0.0	1.5747597507155315	0.0	1.6300715601414901	0.0	2.3369509333782026	0.0	0.0	0.0	0.0	0.0	0.0	0.0	0.0	1.2511174042316544	0.0	0.0	0.0	0.0	1.330895133448855	7.9371693672885435	4.248544077051595	0.0	0.0	2.2528687467403805	1.4970676188016723	0.0	0.0	0.0	0.0	0.0	0.0	0.0	0.0	0.0	1.3682876085821734	0.0	1.4626522712430132	0.0	1.6807725502950177	0.0	2.175826351650527	4.4051068403600295	0.0	0.0
2R_39956	0.0	0.0	5.044479699752569	0.0	0.0	0.0	1.5588192380740975	0.0	0.0	0.0	0.0	1.375955291359909	0.0	1.3675413780413608	0.0	0.0	0.0	0.0	1.063932445396593	0.0	0.0	0.0	0.0	0.0	0.0	0.0	0.0	0.0	1.9158075387409812	0.0	0.0	0.0	0.0	0.0	1.1762198458399222	0.0	0.0	0.0	0.0	0.0	0.0	1.2438186875548602	0.0	1.4293050704454444	0.0	0.0	0.0	0.0	1.078296046395197
2R_39957	1.3920385694910524	0.0	0.0	1.7830521252109126	0.0	2.6151431169760055	1.5220570418273451	0.0	0.0	0.0	0.0	0.0	0.0	0.0	0.0	0.0	0.0	0.0	0.0	5.6767188111134255	0.0	1.5657106854744007	0.0	2.210166500683162	0.0	0.0	1.9984543953706202	1.9637090851393564	0.0	0.0	0.0	0.0	0.0	0.0	0.0	0.0	0.0	0.0	0.0	0.0	0.0	1.2144852628893015	0.0	0.0	0.0	0.0	0.0	0.0	0.0
2R_39958	0.0	1.1942140805483068	0.0	0.0	0.0	0.0	3.286308450282097	1.4611850795469157	0.0	2.0948269505352703	1.4702985000014703	2.90079400533514	0.0	2.8830557623347217	0.0	0.0	0.0	0.0	1.121493147003976	0.0	0.0	0.0	0.0	0.0	0.0	0.0	0.0	0.0	4.038912498576283	0.0	0.0	6.601246843503801	0.0	0.0	2.4797110045606847	1.204382797174229	3.315581708864075	3.5502689683770448	0.0	0.0	3.1292636216845455	9.17778095940851	0.0	1.5066331028988225	0.0	0.0	0.0	0.0	0.0
2R_39959	0.0	0.0	0.0	0.0	0.0	0.0	0.0	0.0	0.0	0.0	0.0	0.0	0.0	0.0	0.0	0.0	0.0	0.0	0.0	0.0	0.0	0.0	0.0	0.0	0.0	0.0	0.0	0.0	0.0	0.0	0.0	0.0	0.0	0.0	0.0	2.001171886256592	0.0	0.0	0.0	0.0	0.0	0.0	0.0	0.0	0.0	0.0	0.0	1.9156963345449471	1.8886019472996958
2R_39960	0.0	2.8356317546520664	0.0	0.0	3.0846089733742725	6.70363722596788	0.0	0.0	0.0	0.0	0.0	0.0	0.0	0.0	0.0	0.0	4.11381951275099	0.0	0.0	0.0	0.0	4.013530413730769	0.0	2.8327616820259007	0.0	0.0	0.0	5.033756370218686	0.0	0.0	0.0	0.0	0.0	0.0	0.0	0.0	0.0	0.0	0.0	0.0	0.0	0.0	0.0	3.5774629848848614	0.0	0.0	0.0	0.0	0.0
2R_39961	0.0	0.0	0.0	0.0	0.0	0.0	5.845081948048911	0.0	0.0	0.0	0.0	0.0	0.0	0.0	0.0	0.0	0.0	6.791909477430484	0.0	0.0	0.0	0.0	0.0	0.0	0.0	0.0	0.0	7.541136901799315	0.0	0.0	0.0	0.0	0.0	0.0	0.0	0.0	11.794295688890069	0.0	0.0	0.0	0.0	0.0	0.0	0.0	0.0	0.0	0.0	0.0	0.0
2R_39962	0.0	1.2503655756351764	0.0	2.0154232277930086	0.0	0.0	0.0	0.0	1.822911112484371	0.0	0.0	0.0	0.0	0.0	0.0	4.651171444039896	0.0	0.0	1.1742253312577726	0.0	0.0	0.0	0.0	0.0	7.449361105544783	1.9937170002454268	2.258897174774715	0.0	0.0	0.0	0.0	4.607756651469518	0.0	0.0	0.0	1.2610124214767564	0.0	3.717201274553973	0.0	0.0	0.0	0.0	0.0	1.577474422435346	0.0	0.0	2.067187308462176	0.0	0.0
2R_39963	1.359530950945676	1.0803702558511232	2.4052453590790797	0.0	0.0	0.0	0.0	0.0	1.5750745088996434	0.0	0.0	0.0	0.0	1.30410775685902	5.861614892487725	4.018814481878362	0.0	0.0	0.0	0.0	2.727175044821122	1.5291473841181529	0.0	1.0792767636893306	0.0	0.0	0.0	0.0	0.0	0.0	0.0	0.0	0.0	0.0	0.0	0.0	0.0	0.0	0.0	2.219199672268592	0.0	0.0	0.0	1.3630065307094914	0.0	3.528931414865059	0.0	1.043031081700416	1.028279115260423
2R_39964	0.0	0.0	0.0	0.0	0.0	0.0	2.9644913229338976	0.0	0.0	0.0	0.0	2.6167290102353356	0.0	0.0	0.0	0.0	0.0	1.7223502502574912	1.0116690972016726	0.0	0.0	3.049514974643283	0.0	2.152356722993842	0.0	0.0	0.0	0.0	0.0	0.0	3.713379119297874	0.0	0.0	0.0	0.0	1.0864416428735946	0.0	3.2026030757799937	2.867229360428651	0.0	0.0	0.0	0.0	0.0	4.825707509042169	0.0	0.0	1.0400367340974483	0.0
2R_39965	0.0	0.0	0.0	0.0	5.351448342736719	0.0	0.0	3.0096368572168086	0.0	0.0	0.0	0.0	0.0	0.0	0.0	0.0	0.0	0.0	0.0	0.0	12.418279956461511	0.0	0.0	0.0	14.654569807776008	0.0	0.0	0.0	0.0	0.0	0.0	0.0	0.0	0.0	2.5537591845949077	0.0	0.0	0.0	0.0	0.0	0.0	0.0	0.0	0.0	0.0	0.0	4.066622665809423	0.0	2.341151139332908
2R_39966	0.0	1.7381561604686626	0.0	2.8016768596340285	0.0	0.0	0.0	0.0	0.0	0.0	8.559967386524258	2.111025591118831	0.0	0.0	2.3576181361189694	0.0	0.0	0.0	3.264624415571018	0.0	0.0	2.460172271103112	7.069615921906196	1.7363968930997673	0.0	2.7715026338975286	0.0	0.0	0.0	0.0	0.0	3.202663591255576	0.0	0.0	0.0	0.0	2.4128834463889874	0.0	0.0	0.0	0.0	1.9082982540406785	0.0	0.0	0.0	0.0	0.0	1.6780829446194034	0.0
2R_39967	1.8271254310645673	0.0	0.0	2.3403517361431283	0.0	0.0	0.0	0.0	4.233605257799042	0.0	0.0	0.0	0.0	0.0	1.9694118824072042	0.0	2.106431229443864	0.0	0.0	0.0	0.0	0.0	0.0	1.450481153608275	0.0	0.0	0.0	0.0	7.365892871436197	3.2631697451953903	0.0	0.0	0.0	0.0	3.0148850906696545	1.464314080141324	2.0155771867299235	0.0	0.0	0.0	0.0	1.5940771743770585	0.0	0.0	0.0	2.3713326747352053	0.0	4.205307602831686	0.0
2R_39968	0.0	0.9316517020112032	0.0	0.0	0.0	0.0	0.0	0.0	1.3582573558124926	0.0	0.0	0.0	1.1195700850873265	1.1245905787424266	0.0	0.0	2.703204987413202	0.0	1.7498386867460658	0.0	0.0	1.318652337311268	0.0	0.0	0.0	1.485525411769075	0.0	0.0	1.5754544201343075	1.0469148727344109	0.0	0.0	0.0	0.0	0.9672583063307056	1.879169407122052	0.0	0.0	0.0	0.0	0.0	2.0456957283316073	0.0	0.0	0.0	1.5215778762576793	0.0	0.8994524583160001	1.773462352719494
2R_39969	0.0	0.0	0.0	1.9652195445014138	0.0	4.323482997903111	0.0	1.4917802905988005	0.0	0.0	0.0	2.961532652378259	2.930282713676215	0.0	0.0	0.0	0.0	0.0	2.2899513499835695	6.256686834053895	0.0	1.725673185109511	0.0	0.0	0.0	0.0	2.2026286169915177	0.0	0.0	1.3700600771343823	0.0	0.0	0.0	0.0	0.0	1.2296009207251692	1.6925027206981234	0.0	0.0	1.2522054468432526	0.0	1.33856444317727	0.0	0.0	5.4615859353239	0.0	0.0	2.3541625714046934	1.1604333986657336
2R_39970	0.0	6.507201194201563	0.0	0.0	0.0	0.0	0.0	0.0	0.0	0.0	8.011568705210324	0.0	0.0	0.0	0.0	0.0	0.0	0.0	0.0	0.0	32.85221267865444	0.0	0.0	0.0	0.0	0.0	0.0	0.0	0.0	0.0	0.0	0.0	0.0	0.0	0.0	0.0	0.0	0.0	0.0	0.0	0.0	0.0	0.0	0.0	0.0	21.255182279129432	0.0	0.0	6.193449931221738
2R_39971	0.0	0.0	0.0	0.0	0.0	0.0	0.0	0.0	0.0	0.0	0.0	0.0	0.0	0.0	0.0	0.0	0.0	0.0	0.0	0.0	0.0	0.0	0.0	0.0	0.0	0.0	0.0	0.0	0.0	0.0	0.0	0.0	0.0	0.0	0.0	0.0	0.0	0.0	0.0	0.0	0.0	0.0	0.0	0.0	0.0	0.0	0.0	0.0	0.0
2R_39972	0.0	0.0	0.0	0.0	0.0	0.0	0.0	0.0	0.0	0.0	0.0	0.0	0.0	0.0	0.0	0.0	0.0	0.0	0.0	0.0	0.0	0.0	0.0	0.0	0.0	0.0	0.0	0.0	0.0	0.0	0.0	0.0	0.0	0.0	0.0	0.0	0.0	0.0	0.0	0.0	0.0	0.0	0.0	0.0	0.0	0.0	0.0	0.0	0.0
2R_39973	0.0	0.0	0.0	6.671149679251124	0.0	0.0	0.0	0.0	0.0	0.0	0.0	0.0	0.0	0.0	0.0	0.0	0.0	0.0	0.0	0.0	0.0	0.0	0.0	0.0	0.0	0.0	0.0	0.0	0.0	0.0	0.0	0.0	0.0	0.0	0.0	0.0	0.0	0.0	0.0	0.0	0.0	4.543901357354213	0.0	0.0	0.0	0.0	0.0	0.0	7.878432633098241
2R_39974	0.0	0.0	0.0	0.0	0.0	0.0	0.0	0.0	4.039116419048635	0.0	0.0	13.459303440669036	0.0	0.0	0.0	0.0	0.0	0.0	0.0	0.0	0.0	3.921341035892819	0.0	0.0	0.0	0.0	0.0	0.0	0.0	3.1132620292553237	0.0	0.0	0.0	0.0	2.8763833965945924	0.0	0.0	8.236391011132307	0.0	0.0	0.0	0.0	0.0	0.0	0.0	9.049581298497273	0.0	0.0	0.0
2R_39975	0.0	0.0	0.0	0.0	0.0	0.0	1.6112483178567563	5.731250214921883	0.0	0.0	2.883498029129097	1.4222339540720832	0.0	0.0	0.0	0.0	0.0	1.8722496652417597	0.0	0.0	0.0	0.0	0.0	1.1698402091861468	13.953345593672994	1.8672086052922667	0.0	2.0787808033739443	0.0	3.9477112486084316	0.0	2.157689097714835	0.0	0.0	1.215780638158394	2.361993446885381	1.6256007407537454	0.0	1.5583848899001076	1.202707728070669	0.0	1.2856530886272672	0.0	2.9547561823840987	0.0	0.0	0.0	1.1305531072799933	0.0
2R_39976	0.0	2.5278723202025537	0.0	0.0	0.0	0.0	0.0	0.0	3.6853914033085973	0.0	0.0	0.0	0.0	0.0	0.0	0.0	0.0	0.0	2.373939086622189	0.0	0.0	3.577930181701607	0.0	0.0	0.0	0.0	4.566827297205467	0.0	0.0	5.681237146200957	0.0	0.0	0.0	0.0	0.0	0.0	0.0	0.0	0.0	0.0	0.0	2.7753169967073643	0.0	0.0	0.0	0.0	0.0	0.0	2.4059884089102415
2R_39977	0.0	0.0	2.7775386008427048	2.010956090974849	0.0	0.0	0.0	1.5264984872399991	0.0	0.0	0.0	0.0	1.499239585682142	0.0	0.0	0.0	0.0	0.0	0.0	0.0	0.0	3.531669540268449	0.0	1.24633142345506	0.0	0.0	2.2538903838442943	0.0	0.0	2.8038909594844768	0.0	2.298771835171623	0.0	0.0	1.295275714979242	1.258217417956675	3.4637846592787604	3.708962187872287	0.0	1.2813480191192501	0.0	0.0	0.0	1.5739779885474214	0.0	0.0	0.0	2.4089509873627635	2.37488032087483
2R_39978	0.0	0.0	0.0	0.0	0.0	5.861991142531383	6.823553816004236	0.0	7.230077701645059	0.0	0.0	0.0	0.0	0.0	0.0	0.0	0.0	0.0	0.0	0.0	0.0	0.0	0.0	0.0	0.0	0.0	0.0	0.0	0.0	0.0	0.0	0.0	0.0	0.0	0.0	0.0	0.0	0.0	0.0	0.0	12.994944966408067	0.0	0.0	0.0	0.0	0.0	0.0	0.0	0.0
2R_39979	0.0	0.0	0.0	0.0	2.441042715806484	5.305004608722754	0.0	0.0	0.0	0.0	0.0	0.0	0.0	0.0	0.0	0.0	0.0	0.0	0.0	0.0	0.0	0.0	0.0	2.241740307835779	0.0	0.0	0.0	0.0	0.0	0.0	0.0	0.0	0.0	0.0	0.0	0.0	0.0	0.0	2.9863003471574157	0.0	0.0	2.463670104718298	0.0	5.662137428568598	0.0	0.0	0.0	0.0	0.0
2R_39980	0.0	0.0	0.0	2.1431724953814633	1.4463658611373065	0.0	3.6589292509440035	3.253725515715494	0.0	0.0	0.0	0.0	1.5978116371817157	0.0	0.0	0.0	1.9289602518450506	0.0	1.2486545746957654	0.0	0.0	0.0	0.0	0.0	0.0	2.120090400654684	2.402079239789962	0.0	0.0	0.0	0.0	0.0	0.0	0.0	0.0	0.0	1.8457608410763	0.0	0.0	0.0	3.484077764615706	0.0	0.0	1.677463942912547	0.0	2.171543228911058	0.0	1.2836673863761814	1.2655120135055442
2R_39981	1.6061578808224428	0.0	0.0	0.0	0.0	0.0	0.0	0.0	0.0	0.0	1.5714301428587143	0.0	0.0	0.0	0.0	0.0	0.0	2.0406530742846694	1.1986328872740906	0.0	0.0	0.0	0.0	0.0	0.0	0.0	0.0	0.0	0.0	1.4342654624573845	0.0	2.351766953064846	0.0	0.0	0.0	0.0	3.5436375936007574	0.0	0.0	0.0	3.3445039766152282	2.8025876852615554	0.0	4.830791853739082	0.0	0.0	0.0	0.0	0.0
2R_39982	0.0	0.0	0.0	2.8971038521920787	0.0	0.0	2.473038929589614	0.0	0.0	0.0	0.0	0.0	2.1598943898039162	2.1695800148703013	4.875840381563765	0.0	0.0	0.0	1.6879098561613857	0.0	0.0	0.0	0.0	1.795539735653458	0.0	0.0	0.0	6.381270715200058	0.0	4.039453340779392	0.0	0.0	0.0	0.0	0.0	1.8126634116065563	0.0	0.0	0.0	0.0	4.709716616351193	1.973296172219818	0.0	0.0	0.0	0.0	2.9715129963578164	1.7352395749843004	0.0
2R_39983	2.0630552197360115	0.0	0.0	0.0	0.0	0.0	2.2557476449994582	0.0	0.0	0.0	0.0	0.0	0.0	1.978951867932668	0.0	0.0	0.0	0.0	0.0	0.0	4.138421936947004	2.320444040171527	6.668089192361037	0.0	0.0	0.0	0.0	2.910293124723522	5.544681818433849	1.8422652493506015	0.0	0.0	0.0	0.0	0.0	3.306790825639533	0.0	4.873864389597223	0.0	1.6837908192989368	0.0	0.0	0.0	0.0	7.343977204294758	2.6775338841913046	0.0	0.0	0.0
2R_39984	0.0	0.0	0.0	2.2901380472313493	0.0	0.0	0.0	0.0	0.0	0.0	0.0	1.7255880200016358	0.0	0.0	0.0	0.0	0.0	0.0	1.3342796044287941	0.0	3.586516276866145	0.0	0.0	0.0	0.0	2.2654731248055944	2.566799019380103	0.0	0.0	1.5965782135726712	0.0	0.0	0.0	0.0	0.0	1.432896319061304	1.9723317359418604	0.0	1.8907791428152758	2.9184763043801514	0.0	0.0	0.0	0.0	0.0	0.0	0.0	2.74338675758982	0.0
2R_39985	3.3008883515776186	0.0	0.0	0.0	2.8534130386708805	0.0	0.0	0.0	0.0	0.0	0.0	1.5929020285607334	1.5760938091035182	0.0	0.0	0.0	0.0	2.096919625070771	1.2316825707678618	0.0	0.0	3.7127104642744437	0.0	2.620442068576969	0.0	0.0	0.0	0.0	0.0	0.0	0.0	0.0	0.0	0.0	0.0	1.3227163302558136	0.0	0.0	0.0	0.0	0.0	1.4399314592625392	0.0	1.6546634621350953	0.0	4.284054214706087	2.168338998118966	0.0	2.4966217586827826
2R_39986	4.417768973655077	0.0	0.0	0.0	0.0	0.0	0.0	0.0	0.0	0.0	0.0	2.1318725174344535	0.0	0.0	0.0	0.0	0.0	0.0	0.0	0.0	4.430950722510825	0.0	7.139430216353294	3.5070885273314425	0.0	0.0	0.0	3.1160103102549144	0.0	0.0	0.0	6.468581453024515	0.0	0.0	3.64481430400084	1.7702674378423697	0.0	0.0	0.0	0.0	0.0	1.927143195218835	0.0	0.0	0.0	0.0	0.0	1.6946544497897613	0.0
2R_39987	1.4030682577273634	0.0	2.482270383783824	0.0	0.0	1.3179319802125693	0.0	0.0	1.6255143330539077	0.0	0.0	0.0	1.339861854883314	0.0	1.512331475232472	0.0	3.2351000592185066	0.0	1.0470725056874362	0.0	0.0	1.5781164485814942	4.534917047297371	5.5691963738739645	6.642695393224319	0.0	4.028577926092113	0.0	0.0	0.0	0.0	0.0	0.0	0.0	0.0	2.2489234403491047	1.5477822833720047	0.0	1.483784094576398	0.0	0.0	0.0	0.0	0.0	0.0	1.8209705518105275	0.0	0.0	0.0
2R_39988	0.0	0.0	0.0	0.0	0.0	0.0	0.0	0.0	0.0	6.453344897727391	0.0	0.0	0.0	0.0	0.0	6.842491323721002	0.0	0.0	1.7274415140126602	0.0	0.0	0.0	0.0	0.0	0.0	0.0	0.0	3.265361566955586	0.0	4.134059274141873	6.340655522330521	0.0	0.0	0.0	0.0	0.0	0.0	0.0	4.89584098308487	0.0	0.0	0.0	0.0	2.320674517972696	0.0	0.0	0.0	0.0	0.0
2R_39989	4.114127543713634	0.0	0.0	0.0	0.0	1.9322439342032296	0.0	0.0	2.3831959897484443	0.0	2.012586717330183	0.0	0.0	0.0	0.0	0.0	0.0	0.0	0.0	0.0	0.0	0.0	0.0	0.0	9.738975966155111	2.6065002989655843	0.0	0.0	0.0	1.8369150114531652	0.0	0.0	0.0	0.0	0.0	0.0	2.2692316245565354	0.0	0.0	0.0	0.0	1.7946870801553911	0.0	2.0623225629224926	0.0	0.0	0.0	0.0	1.555856976913883
2R_39990	3.5036222198319735	0.0	0.0	0.0	6.057327761399437	0.0	0.0	3.4066211087870384	4.059095560445413	0.0	0.0	0.0	3.3457885889872703	0.0	7.552929989248405	0.0	8.078415564198563	4.451416351654769	0.0	0.0	0.0	0.0	11.324207531956915	0.0	0.0	4.439430847207665	0.0	0.0	0.0	0.0	0.0	0.0	0.0	0.0	0.0	0.0	0.0	0.0	0.0	0.0	0.0	6.1134765170668395	0.0	3.512579072545647	0.0	4.547172136384243	0.0	0.0	0.0
2R_39991	0.0	0.0	0.0	0.0	0.0	0.0	0.0	0.0	0.0	0.0	0.0	0.0	0.0	15.383550369589797	0.0	0.0	0.0	0.0	0.0	0.0	0.0	0.0	0.0	0.0	0.0	20.320866481746783	0.0	0.0	0.0	0.0	0.0	0.0	0.0	0.0	0.0	0.0	0.0	0.0	16.959932160271357	0.0	0.0	0.0	0.0	0.0	0.0	0.0	0.0	0.0	0.0
2R_39992	0.0	0.0	0.0	3.768541459514654	0.0	0.0	0.0	0.0	3.4085724574733725	0.0	0.0	0.0	0.0	0.0	0.0	4.348499159000263	1.6959359777384662	0.0	0.0	0.0	0.0	0.0	0.0	0.0	0.0	0.0	0.0	2.075183051897008	1.976816293868766	1.313626311409567	0.0	0.0	0.0	0.0	0.0	2.3579055385314778	3.245574618438077	0.0	0.0	0.0	3.0631905580214243	3.850284016200455	0.0	0.0	5.23661925955251	0.0	1.9326662928890057	0.0	0.0
2R_39993	0.0	1.1413441770160901	2.540992562514769	0.0	1.2415577179076571	0.0	0.0	4.189487737369393	0.0	0.0	0.0	0.0	0.0	2.755417943860288	0.0	8.491256553127243	0.0	1.8247948748081226	1.0718427238010286	0.0	0.0	0.0	0.0	1.1401889703591914	0.0	1.819881587584622	0.0	6.078273575799718	0.0	0.0	0.0	0.0	0.0	0.0	0.0	0.0	1.5843976128198045	0.0	1.518885441862761	0.0	0.0	0.0	0.0	0.0	0.0	0.0	0.0	1.101897655084657	1.086313117372113
2R_39994	1.8008024375661793	0.0	0.0	0.0	1.5566819013935416	0.0	0.0	1.7509455105757108	0.0	0.0	0.0	1.738018103196563	3.4393572529165746	1.727390189805634	0.0	0.0	0.0	0.0	0.0	0.0	0.0	2.0254723401497228	0.0	1.4295843912257826	0.0	0.0	2.585288673333264	2.5403406088688367	0.0	0.0	0.0	5.273538438821681	0.0	0.0	0.0	0.0	1.9865392103109332	0.0	1.9043991620643688	0.0	0.0	0.0	0.0	0.0	0.0	0.0	0.0	0.0	1.3620341162305434
2R_39995	0.0	1.9971835717271507	4.446361320213604	3.2191946411998327	2.1725424525657946	0.0	0.0	0.0	0.0	3.503353409883941	0.0	2.425619588139497	0.0	0.0	0.0	0.0	0.0	0.0	0.0	0.0	0.0	0.0	0.0	0.0	0.0	0.0	0.0	0.0	0.0	0.0	0.0	3.6799381181606052	0.0	0.0	0.0	0.0	0.0	0.0	0.0	2.051217674604264	0.0	0.0	0.0	2.519667897692413	0.0	3.26180946270496	0.0	0.0	0.0
2R_39996	1.9169570377339575	1.5233366801040193	0.0	0.0	0.0	0.0	0.0	3.727768520485952	0.0	2.6721563446611385	0.0	0.0	1.8306006127386372	0.0	0.0	0.0	0.0	0.0	0.0	0.0	0.0	4.312237007445509	0.0	4.565384524076925	0.0	0.0	0.0	0.0	2.576013654933182	0.0	0.0	0.0	0.0	0.0	0.0	1.5363078711811997	0.0	0.0	0.0	1.56455078383212	0.0	0.0	0.0	3.8437153044635717	6.823903040526478	0.0	2.5184812449960923	0.0	1.4498874669842499
2R_39997	0.0	0.0	0.0	0.0	0.0	0.0	0.0	3.2358899020819716	0.0	0.0	0.0	0.0	0.0	0.0	3.587198150727609	0.0	0.0	0.0	1.241809952908083	6.7858349766363695	0.0	0.0	0.0	0.0	0.0	2.108468918427133	0.0	0.0	0.0	0.0	0.0	0.0	0.0	0.0	1.372870540504623	0.0	1.8356431230750987	0.0	0.0	0.0	0.0	1.451771146280751	0.0	1.6682687607665896	0.0	0.0	0.0	0.0	0.0
2R_39998	0.0	0.0	0.0	0.0	1.2615965959096012	1.3708846044175387	0.0	1.419035509944601	1.6908251767926807	0.0	0.0	1.4085586275906212	0.0	1.399945346133687	0.0	0.0	0.0	1.8542472646144352	0.0	0.0	0.0	0.0	0.0	0.0	0.0	0.0	2.0952202160255853	0.0	0.0	0.0	0.0	2.1369420871598845	0.0	0.0	1.204090439714563	0.0	1.6099699644003442	0.0	1.5434004198049145	0.0	0.0	0.0	0.0	0.0	0.0	0.0	0.0	0.0	1.1038463304615667
2R_39999	2.0151226897374035	0.0	0.0	0.0	0.0	0.0	0.0	1.9593321028727726	0.0	0.0	0.0	0.0	0.0	0.0	2.1720493307155793	0.0	2.323166922563503	0.0	0.0	0.0	12.126812503713838	2.26653140007271	0.0	1.5997245914143423	0.0	2.5533568599634413	5.785947149422953	2.8426760725132554	0.0	1.7994625005510854	0.0	5.90116202732061	0.0	0.0	0.0	1.614980820487776	0.0	0.0	0.0	1.6446700273854007	0.0	3.516191093030857	0.0	0.0	0.0	5.230649408662008	2.6474504125919096	0.0	0.0
[truncated: 311 more columns]
