# Supplementary material for: Convergence of topological domain boundaries, insulators, and polytene interbands revealed by high-resolution mapping of chromatin contacts in the early Drosophila melanogaster embryo
Source: eLife. 2017 Nov 17;6:e29550. doi: 10.7554/eLife.29550 (PMC5739541; doi:10.7554/eLife.29550)
Supplement: Supplementary file 3. [file elife-29550-supp3.zip › local_HiC_maps/nc14_posterior_dm3_CompressedBinCounts_500bp_VCnorm_3L_18800000_19050000.txt]

3L_37600	3L_37601	3L_37602	3L_37603	3L_37604	3L_37605	3L_37606	3L_37607	3L_37608	3L_37609	3L_37610	3L_37611	3L_37612	3L_37613	3L_37614	3L_37615	3L_37616	3L_37617	3L_37618	3L_37619	3L_37620	3L_37621	3L_37622	3L_37623	3L_37624	3L_37625	3L_37626	3L_37627	3L_37628	3L_37629	3L_37630	3L_37631	3L_37632	3L_37633	3L_37634	3L_37635	3L_37636	3L_37637	3L_37638	3L_37639	3L_37640	3L_37641	3L_37642	3L_37643	3L_37644	3L_37645	3L_37646	3L_37647	3L_37648	3L_37649
3L_37600	34.704219408404114	123.46266929818528	123.47416796931914	107.71439342867913	149.09240001490926	106.15183028976134	36.12664556870565	41.5679428025107	0.0	0.0	0.0	0.0	45.98474961763681	75.21818221406699	58.81799360060229	0.0	24.29295358588288	54.26274564066667	0.0	0.0	29.28465637750265	44.361045678568736	76.34928269848905	29.217948731995808	0.0	0.0	0.0	0.0	19.61665909463626	38.03531784067064	0.0	0.0	0.0	0.0	18.20247799434176	14.78485085042462	17.565446658568995	9.5912359122728	16.715915933987176	9.214568601541782	2.028681910588279	4.853688002023017	6.788997614685688	0.0	0.0	9.796343808563769	0.0	6.7335578301513905	8.656277402528152
3L_37601	123.46266929818528	38.41635702625566	77.69364618373294	101.12634523320746	100.5143629225711	104.76689366160294	56.205415054508016	84.07219861733569	0.0	0.0	0.0	0.0	70.11168791885474	64.67092201333514	74.73181952763797	0.0	52.91257255636512	46.43174175171767	0.0	0.0	31.892509486028292	48.31147929059424	68.47509389647252	59.662240126197574	0.0	0.0	0.0	0.0	8.54542362655815	22.304387336715955	0.0	0.0	0.0	0.0	14.86758188196825	16.101469312746353	9.564841174218163	5.222676653120785	9.102249666516329	14.04920029944867	4.418679614576252	10.57183588916276	0.0	0.0	17.007612607403075	18.670271273707243	0.0	7.3331936767337575	3.142378334181252
3L_37602	123.47416796931914	77.69364618373291	16.27069754758284	127.74570675312262	145.24389396774743	121.9584161142475	110.17287347992038	35.21300345791694	0.0	0.0	0.0	0.0	32.72183495324595	89.20627542672293	42.628785436146735	0.0	28.81063919284113	22.98350749469196	0.0	0.0	26.04797516065089	52.610732439101206	69.24237654750054	47.64584066970994	0.0	0.0	0.0	0.0	37.22353383479637	24.289261509293073	0.0	0.0	0.0	0.0	26.984420814486967	0.0	3.472006427378298	22.749776910000175	14.868392424454937	10.928173486939741	16.841647372955638	5.756313380608017	12.077289823957399	0.0	0.0	8.713604725329752	4.777643685245011	2.6619255997118727	10.266058596609259
3L_37603	107.71439342867913	101.12634523320746	127.74570675312259	5.962940325874689	76.93513228568578	165.0911995739582	182.27915223623378	76.26674293340959	0.0	0.0	0.0	0.0	59.05933248189463	76.26674293340959	57.70522074869901	0.0	39.000039000038996	74.66889014028418	0.0	0.0	117.53436410970657	30.521769652204433	50.47063870593283	64.49664764015562	0.0	0.0	0.0	0.0	37.79122865582898	28.182509934334753	0.0	0.0	0.0	0.0	0.0	15.823786315589594	14.09983150701349	7.6989109890406	13.41791089836268	0.0	6.5137138102131775	11.688205431898671	5.449546733950403	0.0	25.071453642882215	3.931775825869512	12.934686301520472	10.810090138134935	4.63227817756912
3L_37604	149.09240001490923	100.51436292257108	145.24389396774743	76.93513228568578	61.273675467381985	152.69118208423464	118.7780118144529	113.89002778916678	0.0	0.0	0.0	0.0	98.77727840375918	100.22322445446676	82.72501203272901	0.0	55.90965000559096	59.468765517631006	0.0	0.0	5.616494521109595	24.308543480691725	31.008713448479025	56.03700683931668	0.0	0.0	0.0	136.66803334700012	15.049090132010619	24.69002792217703	15.702284682421292	0.0	0.0	0.0	6.982094418862826	22.684653076038956	4.491828241471703	33.11099910600303	6.41187993113641	15.5518796567276	6.22528367839562	13.032420939749256	7.8123575872314825	0.0	11.98063928691235	5.636512576938396	6.1809663322763875	15.49712184009381	6.640738273009605
3L_37605	106.1518302897613	104.76689366160294	121.9584161142475	165.09119957395816	152.69118208423464	33.29369797859691	103.59627053426077	127.7139208173691	0.0	0.0	0.0	0.0	105.49218698490142	39.733219809848165	70.27736131934033	0.0	87.07767328456983	66.68704326321932	0.0	0.0	31.491103763186903	27.25909772386534	32.196786760681285	15.709685020815332	0.0	0.0	0.0	0.0	22.50098441806829	20.974914002852586	58.694057226705795	0.0	0.0	0.0	19.573940560467165	49.46297343131713	12.592608139022394	6.875923952281088	11.983582491985977	5.2847139648566515	14.543550662458731	6.959184383590243	19.46803591852627	0.0	0.0	3.5114825479317364	11.552012938254489	6.436352519027467	4.137103613760006
3L_37606	36.126645568705655	56.20541505450801	110.1728734799204	182.27915223623378	118.7780118144529	103.59627053426077	34.53738326364457	39.73931012557622	0.0	0.0	0.0	1072.9613733905578	82.0620553262377	79.47862025115245	109.33709647322262	0.0	0.0	25.937825303559016	383.2004904966278	0.0	97.98734003566739	70.6825674170328	30.05494043110807	32.58804474990305	0.0	0.0	0.0	0.0	17.503448179291322	13.053058070444743	0.0	0.0	0.0	0.0	20.302012741543194	21.986913389150775	6.530501359650383	0.0	27.965978455010198	8.221926232877838	13.576061240707187	10.82705724914791	0.0	0.0	11.612136075655389	5.463143449035427	0.0	10.013638575740158	6.436480944154517
3L_37607	41.5679428025107	84.0721986173357	35.21300345791693	76.26674293340959	113.89002778916678	127.71392081736909	39.739310125576225	0.0	771.604938271605	0.0	1543.20987654321	0.0	118.02752401860113	91.44947416552355	100.64412238325282	0.0	0.0	49.74085017061111	0.0	0.0	56.3729635266926	32.53143349761707	80.69071249899136	46.87045942424327	0.0	0.0	0.0	0.0	40.27954000765311	30.03814844852963	0.0	0.0	0.0	0.0	23.359846759405258	12.649261283141064	22.54232321183021	24.617505508166857	10.726046057641772	4.730145215458114	15.62085071152975	18.686698807788616	8.712546938846632	0.0	26.72224894447117	0.0	10.33976466695618	5.760932810240634	7.405926222162974
3L_37608	0.0	0.0	0.0	0.0	0.0	0.0	0.0	771.604938271605	0.0	0.0	0.0	0.0	0.0	0.0	0.0	0.0	0.0	0.0	0.0	0.0	0.0	0.0	0.0	0.0	0.0	0.0	0.0	0.0	0.0	0.0	0.0	0.0	0.0	0.0	0.0	0.0	0.0	0.0	0.0	0.0	0.0	0.0	0.0	0.0	0.0	0.0	0.0	0.0	0.0
3L_37609	0.0	0.0	0.0	0.0	0.0	0.0	0.0	0.0	0.0	0.0	0.0	0.0	0.0	0.0	0.0	0.0	0.0	0.0	0.0	0.0	0.0	0.0	0.0	0.0	0.0	0.0	0.0	0.0	0.0	0.0	0.0	0.0	0.0	0.0	0.0	0.0	0.0	0.0	0.0	0.0	0.0	0.0	0.0	0.0	0.0	0.0	0.0	0.0	0.0
3L_37610	0.0	0.0	0.0	0.0	0.0	0.0	0.0	1543.20987654321	0.0	0.0	0.0	0.0	0.0	0.0	849.1847826086956	0.0	0.0	0.0	0.0	0.0	0.0	0.0	0.0	0.0	0.0	0.0	0.0	0.0	0.0	0.0	0.0	0.0	0.0	0.0	0.0	0.0	0.0	0.0	0.0	0.0	0.0	0.0	0.0	0.0	0.0	0.0	0.0	0.0	0.0
3L_37611	0.0	0.0	0.0	0.0	0.0	0.0	1072.961373390558	0.0	0.0	0.0	0.0	0.0	0.0	0.0	0.0	0.0	0.0	0.0	0.0	0.0	0.0	0.0	0.0	759.3014426727411	0.0	0.0	0.0	0.0	0.0	0.0	0.0	0.0	0.0	0.0	0.0	0.0	0.0	0.0	0.0	0.0	0.0	0.0	0.0	0.0	0.0	0.0	0.0	0.0	0.0
3L_37612	45.98474961763681	70.11168791885474	32.72183495324595	59.059332481894614	98.77727840375918	105.49218698490142	82.0620553262377	118.02752401860113	0.0	0.0	0.0	0.0	182.7959741014664	78.68501601240077	194.84163272092442	0.0	96.5679741970373	77.03649835218931	0.0	0.0	116.41070862108604	25.191645442705383	71.41161117091833	43.55457606153391	0.0	0.0	0.0	0.0	31.19161319904304	11.630449447088433	81.3636548553761	0.0	0.0	0.0	0.0	78.36253643857944	11.637528235552882	76.25307633504839	0.0	0.0	16.128603029112934	9.647052921802917	0.0	0.0	0.0	48.67733933557379	16.013784665840355	0.0	0.0
3L_37613	75.21818221406699	64.67092201333514	89.20627542672293	76.26674293340959	100.22322445446677	39.733219809848165	79.47862025115245	91.44947416552355	0.0	0.0	0.0	0.0	78.68501601240077	74.51438635709326	123.00948291286454	0.0	145.48779980878746	79.58536027297778	293.9447383891828	0.0	100.21860182523129	119.28192282459592	53.79380833266091	62.493945898991036	0.0	0.0	0.0	0.0	60.41931001147967	40.05086459803951	0.0	0.0	0.0	0.0	0.0	0.0	5.009405158184491	16.411670338777903	42.90418423056709	22.074011005471203	6.942600316235444	12.45779920519241	17.425093877693264	0.0	17.814832629647444	29.334607293421506	20.67952933391236	3.8406218734937556	4.93728414810865
3L_37614	58.81799360060229	74.73181952763795	42.628785436146735	57.70522074869901	82.72501203272901	70.27736131934033	109.33709647322262	100.64412238325282	0.0	0.0	849.1847826086956	0.0	194.84163272092442	123.00948291286456	36.9210775047259	0.0	240.17347386912604	87.5871492134674	0.0	0.0	113.7416451591556	71.60451394855932	63.43116956927699	56.74127628668581	0.0	0.0	0.0	0.0	33.247038797077806	20.661430233788213	28.908418131359852	0.0	0.0	0.0	25.708527004236764	20.881593014967926	24.808806795628357	20.31947635354805	11.804480036263364	15.617191404297852	11.460950250307153	6.855174834378976	23.971341781473413	242.62422360248445	0.0	20.754006906933498	11.379360570970794	15.850392582523485	8.150543804282622
3L_37615	0.0	0.0	0.0	0.0	0.0	0.0	0.0	0.0	0.0	0.0	0.0	0.0	0.0	0.0	0.0	0.0	1942.5019425019425	0.0	0.0	0.0	0.0	0.0	0.0	0.0	0.0	0.0	0.0	0.0	0.0	0.0	0.0	0.0	0.0	0.0	0.0	0.0	0.0	0.0	0.0	0.0	0.0	0.0	0.0	0.0	0.0	0.0	0.0	0.0	0.0
3L_37616	24.29295358588288	52.91257255636512	28.810639192841133	39.00003900003901	55.90965000559096	87.07767328456983	0.0	0.0	0.0	0.0	0.0	0.0	96.5679741970373	145.48779980878746	240.173473869126	1942.5019425019427	0.0	101.74264807625	0.0	0.0	76.87222299094445	99.81235277677965	47.156909902007946	19.17427885537225	0.0	0.0	0.0	0.0	61.79247614810421	30.720833640541674	0.0	0.0	0.0	0.0	0.0	77.62046696472926	15.369765826247873	0.0	0.0	0.0	21.301160061176937	38.222793015931266	0.0	0.0	27.32957278411824	12.857701248739946	42.29903727391165	0.0	45.445456363272804
3L_37617	54.26274564066667	46.43174175171767	22.983507494691956	74.66889014028418	59.468765517631	66.68704326321932	25.937825303559016	49.74085017061111	0.0	0.0	0.0	0.0	77.03649835218928	79.58536027297778	87.5871492134674	0.0	101.74264807625	0.0	0.0	0.0	85.85407015749315	95.54961732378261	97.8097389909496	159.08007662764922	895.335303071	0.0	0.0	0.0	85.44390738932056	63.71911828425001	102.8683114166681	0.0	0.0	0.0	22.870438205219493	8.256165704548156	24.522269408517957	8.0339159796999	28.003536846703735	12.349452456151724	20.391440896598063	16.262397028534814	11.373348945150319	0.0	26.162395219607145	4.1028603501216905	6.7487585658618094	18.80078797862576	24.169219339049192
3L_37618	0.0	0.0	0.0	0.0	0.0	0.0	383.2004904966278	0.0	0.0	0.0	0.0	0.0	0.0	293.9447383891828	0.0	0.0	0.0	0.0	0.0	0.0	0.0	0.0	0.0	271.1790866688361	0.0	0.0	0.0	0.0	0.0	217.24018074383036	0.0	0.0	0.0	0.0	0.0	0.0	0.0	0.0	0.0	0.0	0.0	0.0	0.0	0.0	0.0	0.0	0.0	0.0	0.0
3L_37619	0.0	0.0	0.0	0.0	0.0	0.0	0.0	0.0	0.0	0.0	0.0	0.0	0.0	0.0	0.0	0.0	0.0	0.0	0.0	0.0	0.0	0.0	0.0	0.0	158730.15873015873	0.0	0.0	0.0	0.0	0.0	0.0	0.0	0.0	0.0	0.0	0.0	0.0	0.0	0.0	0.0	0.0	0.0	0.0	0.0	0.0	0.0	0.0	0.0	0.0
3L_37620	29.284656377502646	31.89250948602829	26.047975160650886	117.53436410970657	5.616494521109594	31.4911037631869	97.98734003566739	56.3729635266926	0.0	0.0	0.0	0.0	116.41070862108604	100.21860182523129	113.74164515915558	0.0	76.87222299094445	85.85407015749315	0.0	0.0	23.16697131233942	60.160870166826086	170.5400577278095	150.2422945927798	0.0	0.0	0.0	0.0	37.24478014406281	37.03333370366667	259.0757472716085	0.0	0.0	0.0	0.0	62.37991865658607	55.58381065930737	45.525523884966105	26.447784799664642	29.158429410358238	19.258583069009276	46.07679158084864	10.7414962259753	0.0	65.89047684938096	15.499694656015276	0.0	7.102519903036399	18.26118794505939
3L_37621	44.361045678568736	48.311479290594235	52.6107324391012	30.521769652204433	24.308543480691725	27.259097723865338	70.6825674170328	32.53143349761707	0.0	0.0	0.0	0.0	25.191645442705383	119.28192282459592	71.60451394855932	0.0	99.81235277677965	95.54961732378261	0.0	0.0	60.160870166826086	52.076010144406766	123.01802583132506	190.07545995760316	0.0	2195.8717610891526	0.0	0.0	85.97214072779717	56.0989136044674	0.0	0.0	0.0	0.0	12.464740365690552	26.998423292079742	8.019008257172802	13.135823097243184	0.0	15.143943179925188	16.67047309135586	19.942326790920657	9.29797499402605	0.0	0.0	20.125097606723394	11.034531462759562	12.296062124624278	7.90355762839527
3L_37622	76.34928269848903	68.47509389647252	69.24237654750054	50.47063870593282	31.00871344847902	32.196786760681285	30.05494043110807	80.69071249899137	0.0	0.0	0.0	0.0	71.41161117091835	53.79380833266091	63.43116956927699	0.0	47.156909902007946	97.8097389909496	0.0	0.0	170.54005772780954	123.01802583132506	26.15425255069348	198.5101810909127	0.0	0.0	0.0	0.0	152.31758826423444	51.11533664560715	0.0	0.0	0.0	0.0	44.16777748627045	19.133336394667158	34.09763174898688	37.2365629535297	40.56067836923359	28.619366009494474	15.752118364567815	4.710932472551752	6.589321214253756	0.0	60.63031273115307	14.262324074232545	31.279960337010294	26.1420480464701	5.6011206722240985
3L_37623	29.217948731995808	59.662240126197574	47.64584066970993	64.4966476401556	56.03700683931669	15.709685020815332	32.58804474990305	46.87045942424327	0.0	0.0	0.0	759.3014426727411	43.55457606153391	62.493945898991036	56.74127628668581	0.0	19.17427885537225	159.08007662764922	271.1790866688361	0.0	150.2422945927798	190.0754599576032	198.5101810909127	5.76538680844906	843.668269636379	0.0	0.0	281.2227565454597	68.12655684665702	92.37243828135537	32.31069968820175	0.0	0.0	0.0	57.46841571789905	7.779727896237102	18.48573201881293	15.14060703235775	32.984424095253736	17.4552055786837	9.607356929642442	34.47887479341408	42.86811250093104	0.0	49.305288485242926	27.06267871033191	19.077925695295	46.061216774361334	27.329386059006875
3L_37624	0.0	0.0	0.0	0.0	0.0	0.0	0.0	0.0	0.0	0.0	0.0	0.0	0.0	0.0	0.0	0.0	0.0	895.335303071	0.0	158730.15873015873	0.0	0.0	0.0	843.6682696363789	0.0	0.0	0.0	0.0	0.0	0.0	0.0	0.0	0.0	0.0	0.0	0.0	0.0	0.0	0.0	0.0	0.0	0.0	0.0	0.0	0.0	0.0	0.0	0.0	0.0
3L_37625	0.0	0.0	0.0	0.0	0.0	0.0	0.0	0.0	0.0	0.0	0.0	0.0	0.0	0.0	0.0	0.0	0.0	0.0	0.0	0.0	0.0	2195.871761089152	0.0	0.0	0.0	0.0	166666.66666666666	0.0	0.0	0.0	0.0	0.0	0.0	0.0	0.0	0.0	0.0	0.0	0.0	0.0	0.0	0.0	0.0	0.0	0.0	0.0	0.0	0.0	0.0
3L_37626	0.0	0.0	0.0	0.0	0.0	0.0	0.0	0.0	0.0	0.0	0.0	0.0	0.0	0.0	0.0	0.0	0.0	0.0	0.0	0.0	0.0	0.0	0.0	0.0	0.0	166666.66666666666	0.0	37037.03703703704	0.0	0.0	0.0	0.0	0.0	0.0	0.0	0.0	0.0	0.0	0.0	0.0	0.0	0.0	0.0	0.0	0.0	0.0	0.0	0.0	0.0
3L_37627	0.0	0.0	0.0	0.0	136.66803334700012	0.0	0.0	0.0	0.0	0.0	0.0	0.0	0.0	0.0	0.0	0.0	0.0	0.0	0.0	0.0	0.0	0.0	0.0	281.2227565454597	0.0	0.0	37037.03703703704	0.0	0.0	0.0	0.0	0.0	0.0	0.0	0.0	0.0	0.0	0.0	321.78138172925316	0.0	0.0	0.0	0.0	0.0	0.0	0.0	0.0	0.0	0.0
3L_37628	19.61665909463625	8.54542362655815	37.22353383479638	37.79122865582898	15.049090132010617	22.50098441806829	17.503448179291322	40.27954000765311	0.0	0.0	0.0	0.0	31.191613199043044	60.41931001147967	33.2470387970778	0.0	61.7924761481042	85.44390738932056	0.0	0.0	37.24478014406281	85.97214072779717	152.31758826423444	68.12655684665702	0.0	0.0	0.0	0.0	13.306047066149683	312.5707005155928	381.79861858318	0.0	0.0	0.0	115.75127982331725	75.21461236060225	59.57351321886613	65.05768176709675	56.69231521494183	34.37650397204877	58.48263031478104	41.15341499268292	40.29375297166429	0.0	70.61997274069053	49.83670174062987	27.325316085593823	26.64313950576215	34.25089859678962
3L_37629	38.03531784067064	22.30438733671595	24.289261509293073	28.182509934334753	24.69002792217703	20.97491400285259	13.053058070444743	30.038148448529636	0.0	0.0	0.0	0.0	11.630449447088434	40.05086459803951	20.66143023378822	0.0	30.72083364054167	63.719118284250015	217.2401807438304	0.0	37.03333370366667	56.0989136044674	51.11533664560715	92.37243828135537	0.0	0.0	0.0	0.0	312.5707005155928	103.59872366372447	51.76787285810426	0.0	0.0	0.0	103.58472194407807	68.55530293965138	81.44854007194127	90.9679719964195	63.41676866196959	53.60255800728994	56.44030001611114	79.79356790187111	77.26820825327489	0.0	26.332143120464288	37.16532623723371	56.03850558551068	39.73782120932408	43.786863065343134
3L_37630	0.0	0.0	0.0	0.0	15.702284682421292	58.694057226705795	0.0	0.0	0.0	0.0	0.0	0.0	81.3636548553761	0.0	28.908418131359852	0.0	0.0	102.86831141666809	0.0	0.0	259.0757472716085	0.0	0.0	32.31069968820175	0.0	0.0	0.0	0.0	381.79861858318003	51.76787285810426	0.0	0.0	0.0	0.0	80.5169186175245	43.59958144401814	51.79938099739709	84.8518274962347	36.97062683697802	32.60780957039211	71.7894415678814	42.93964832428023	30.030480938152223	0.0	46.05323754259925	21.66659444468518	35.63918885206173	59.57049671865847	0.0
3L_37631	0.0	0.0	0.0	0.0	0.0	0.0	0.0	0.0	0.0	0.0	0.0	0.0	0.0	0.0	0.0	0.0	0.0	0.0	0.0	0.0	0.0	0.0	0.0	0.0	0.0	0.0	0.0	0.0	0.0	0.0	0.0	0.0	0.0	0.0	0.0	0.0	0.0	0.0	0.0	0.0	937.251042691785	0.0	0.0	0.0	0.0	0.0	0.0	0.0	0.0
3L_37632	0.0	0.0	0.0	0.0	0.0	0.0	0.0	0.0	0.0	0.0	0.0	0.0	0.0	0.0	0.0	0.0	0.0	0.0	0.0	0.0	0.0	0.0	0.0	0.0	0.0	0.0	0.0	0.0	0.0	0.0	0.0	0.0	0.0	0.0	0.0	0.0	0.0	0.0	0.0	0.0	351.4691410094194	0.0	0.0	0.0	0.0	0.0	0.0	0.0	0.0
3L_37633	0.0	0.0	0.0	0.0	0.0	0.0	0.0	0.0	0.0	0.0	0.0	0.0	0.0	0.0	0.0	0.0	0.0	0.0	0.0	0.0	0.0	0.0	0.0	0.0	0.0	0.0	0.0	0.0	0.0	0.0	0.0	0.0	0.0	0.0	0.0	320.18442622950823	380.4017041996348	0.0	271.50304083405734	119.73180076628353	131.80092787853226	0.0	220.5363443895554	0.0	0.0	0.0	0.0	145.82361175921605	187.4625074985003
3L_37634	18.20247799434176	14.867581881968249	26.984420814486967	0.0	6.982094418862826	19.573940560467165	20.302012741543194	23.359846759405258	0.0	0.0	0.0	0.0	0.0	0.0	25.708527004236764	0.0	0.0	22.870438205219493	0.0	0.0	0.0	12.464740365690552	44.16777748627045	57.46841571789904	0.0	0.0	0.0	0.0	115.75127982331725	103.58472194407808	80.5169186175245	0.0	0.0	0.0	17.901112464634114	184.17420165330273	178.50448938790808	188.64881231423988	156.17204240975104	144.99215229975678	127.68604555119872	138.4265389451134	133.53193983851983	0.0	102.3889387181724	101.15860320200699	23.7706983355757	83.87961773850837	34.05184620597167
3L_37635	14.78485085042462	16.10146931274635	0.0	15.823786315589595	22.684653076038956	49.462973431317124	21.98691338915078	12.649261283141065	0.0	0.0	0.0	0.0	78.36253643857945	0.0	20.881593014967926	0.0	77.62046696472926	8.256165704548156	0.0	0.0	62.37991865658608	26.998423292079742	19.133336394667158	7.779727896237102	0.0	0.0	0.0	0.0	75.21461236060225	68.5553029396514	43.59958144401814	0.0	0.0	320.18442622950823	184.17420165330273	73.48495028218221	68.59702862616366	173.65934981939427	169.13304183105214	184.5047421644369	138.28294072501745	129.23690261534136	137.38329650496894	0.0	44.35455255127386	67.81910453741109	145.8796715819535	105.18424454763125	55.316805491360746
3L_37636	17.565446658568995	9.564841174218163	3.4720064273782985	14.09983150701349	4.491828241471703	12.592608139022394	6.530501359650383	22.54232321183021	0.0	0.0	0.0	0.0	11.637528235552882	5.009405158184491	24.808806795628357	0.0	15.369765826247873	24.522269408517957	0.0	0.0	55.58381065930737	8.019008257172802	34.09763174898688	18.48573201881293	0.0	0.0	0.0	0.0	59.57351321886614	81.44854007194127	51.79938099739709	0.0	0.0	380.4017041996348	178.50448938790808	68.59702862616366	66.68027438192017	163.84201018369117	259.10941450261834	226.2005536083652	259.269993246145	187.32192901051644	141.74460114143062	0.0	65.87042496963373	117.76183103532482	81.56016438451131	79.52401469035763	69.37139656670004
3L_37637	9.5912359122728	5.222676653120784	22.749776910000172	7.6989109890406	33.11099910600303	6.875923952281088	0.0	24.617505508166857	0.0	0.0	0.0	0.0	76.25307633504839	16.411670338777903	20.31947635354805	0.0	0.0	8.0339159796999	0.0	0.0	45.52552388496611	13.135823097243183	37.2365629535297	15.140607032357748	0.0	0.0	0.0	0.0	65.05768176709675	90.9679719964195	84.85182749623469	0.0	0.0	0.0	188.64881231423988	173.65934981939427	163.84201018369117	59.641613544212824	112.60744265899088	236.8373805785708	290.14601072362836	201.21270899712567	175.90137139745198	0.0	97.11126361176213	142.1397721296396	75.15143013171541	60.481178954968975	77.75114967036504
3L_37638	16.715915933987176	9.102249666516327	14.868392424454937	13.417910898362678	6.41187993113641	11.983582491985977	27.9659784550102	10.72604605764177	0.0	0.0	0.0	0.0	0.0	42.90418423056709	11.80448003626336	0.0	0.0	28.003536846703735	0.0	0.0	26.447784799664642	0.0	40.56067836923359	32.98442409525374	0.0	0.0	0.0	321.78138172925316	56.69231521494182	63.4167686619696	36.97062683697802	0.0	0.0	271.50304083405734	156.17204240975104	169.1330418310521	259.10941450261834	112.60744265899089	37.741517405255586	209.71269360975464	304.13837049989723	175.34000618950222	183.93995709293932	0.0	47.01351356433894	101.74452039402556	65.48817065344097	93.24602802326933	62.54179224971688
3L_37639	9.214568601541782	14.049200299448668	10.92817348693974	0.0	15.5518796567276	5.2847139648566515	8.221926232877838	4.730145215458115	0.0	0.0	0.0	0.0	0.0	22.074011005471203	15.617191404297852	0.0	0.0	12.349452456151726	0.0	0.0	29.158429410358238	15.143943179925188	28.619366009494474	17.455205578683703	0.0	0.0	0.0	0.0	34.37650397204877	53.60255800728996	32.60780957039211	0.0	0.0	119.73180076628353	144.99215229975678	184.5047421644369	226.2005536083652	236.8373805785708	209.71269360975464	82.20666167554792	266.6317621450768	214.57485182736582	262.27770612459	0.0	161.7156789570583	119.00024190213108	86.64009703690867	105.48466628406126	71.25011779253344
3L_37640	2.028681910588279	4.418679614576251	16.841647372955634	6.5137138102131775	6.22528367839562	14.543550662458731	13.576061240707185	15.62085071152975	0.0	0.0	0.0	0.0	16.128603029112934	6.942600316235444	11.460950250307153	0.0	21.30116006117693	20.391440896598063	0.0	0.0	19.258583069009283	16.67047309135586	15.752118364567815	9.607356929642444	0.0	0.0	0.0	0.0	58.482630314781034	56.44030001611114	71.7894415678814	937.251042691785	351.4691410094194	131.80092787853226	127.6860455511987	138.28294072501745	259.269993246145	290.14601072362836	304.13837049989723	266.6317621450768	152.98024189022385	238.33225303565067	258.95115258562726	0.0	77.59708308000168	81.60383314678984	105.97059527922193	92.50051121293164	80.9622976290444
3L_37641	4.853688002023017	10.571835889162758	5.756313380608017	11.688205431898671	13.032420939749256	6.959184383590243	10.827057249147911	18.686698807788613	0.0	0.0	0.0	0.0	9.647052921802917	12.45779920519241	6.8551748343789765	0.0	38.22279301593125	16.262397028534814	0.0	0.0	46.07679158084864	19.942326790920657	4.710932472551752	34.47887479341408	0.0	0.0	0.0	0.0	41.153414992682926	79.79356790187109	42.93964832428022	0.0	0.0	0.0	138.4265389451134	129.23690261534136	187.32192901051644	201.2127089971257	175.34000618950222	214.57485182736582	238.33225303565067	43.27545283942973	167.3494762673518	0.0	114.66837904779378	113.03359563978043	88.73834358472483	117.71835459876169	63.559437456605544
3L_37642	6.788997614685688	0.0	12.077289823957399	5.449546733950403	7.8123575872314825	19.46803591852627	0.0	8.712546938846634	0.0	0.0	0.0	0.0	0.0	17.425093877693268	23.971341781473413	0.0	0.0	11.373348945150319	0.0	0.0	10.7414962259753	9.29797499402605	6.589321214253756	42.86811250093104	0.0	0.0	0.0	0.0	40.29375297166428	77.26820825327489	30.030480938152227	0.0	0.0	220.5363443895554	133.53193983851983	137.38329650496894	141.74460114143062	175.90137139745198	183.93995709293935	262.27770612459005	258.95115258562726	167.34947626735186	19.921419958971835	0.0	106.92671243129959	111.39106600531515	141.85252302443763	115.25931204680451	71.9686690749359
3L_37643	0.0	0.0	0.0	0.0	0.0	0.0	0.0	0.0	0.0	0.0	0.0	0.0	0.0	0.0	242.62422360248445	0.0	0.0	0.0	0.0	0.0	0.0	0.0	0.0	0.0	0.0	0.0	0.0	0.0	0.0	0.0	0.0	0.0	0.0	0.0	0.0	0.0	0.0	0.0	0.0	0.0	0.0	0.0	0.0	0.0	0.0	181.84463194646492	0.0	0.0	0.0
3L_37644	0.0	17.007612607403075	0.0	25.071453642882215	11.98063928691235	0.0	11.612136075655389	26.72224894447117	0.0	0.0	0.0	0.0	0.0	17.814832629647444	0.0	0.0	27.329572784118238	26.162395219607145	0.0	0.0	65.89047684938096	0.0	60.63031273115307	49.30528848524293	0.0	0.0	0.0	0.0	70.61997274069053	26.332143120464288	46.05323754259924	0.0	0.0	0.0	102.3889387181724	44.35455255127386	65.87042496963373	97.11126361176211	47.01351356433893	161.7156789570583	77.59708308000168	114.66837904779379	106.92671243129959	0.0	11.712674050336387	71.63576410012256	208.47382656427882	136.35454606056567	240.2116979201562
3L_37645	9.796343808563767	18.670271273707243	8.713604725329752	3.931775825869512	5.636512576938396	3.5114825479317364	5.463143449035426	0.0	0.0	0.0	0.0	0.0	48.67733933557379	29.334607293421506	20.754006906933498	0.0	12.857701248739943	4.1028603501216905	0.0	0.0	15.499694656015276	20.125097606723394	14.262324074232545	27.062678710331912	0.0	0.0	0.0	0.0	49.83670174062987	37.16532623723371	21.66659444468518	0.0	0.0	0.0	101.15860320200699	67.8191045374111	117.76183103532482	142.1397721296396	101.74452039402556	119.00024190213108	81.60383314678984	113.03359563978042	111.39106600531515	181.84463194646492	71.63576410012254	44.07232423957093	196.16070849836422	251.85014821143628	167.9908417501836
3L_37646	0.0	0.0	4.777643685245011	12.934686301520472	6.180966332276388	11.552012938254492	0.0	10.339764666956182	0.0	0.0	0.0	0.0	16.013784665840355	20.679529333912363	11.379360570970796	0.0	42.299037273911644	6.7487585658618094	0.0	0.0	0.0	11.034531462759558	31.279960337010294	19.077925695295004	0.0	0.0	0.0	0.0	27.325316085593823	56.03850558551069	35.63918885206173	0.0	0.0	0.0	23.7706983355757	145.8796715819535	81.56016438451131	75.1514301317154	65.48817065344096	86.64009703690867	105.97059527922193	88.73834358472483	141.85252302443763	0.0	208.47382656427882	196.1607084983642	63.129718946491245	93.79609198582742	185.8924697472566
3L_37647	6.733557830151391	7.333193676733756	2.661925599711873	10.810090138134935	15.497121840093808	6.436352519027467	10.013638575740158	5.760932810240634	0.0	0.0	0.0	0.0	0.0	3.8406218734937565	15.850392582523483	0.0	0.0	18.80078797862576	0.0	0.0	7.102519903036399	12.296062124624278	26.1420480464701	46.061216774361334	0.0	0.0	0.0	0.0	26.64313950576215	39.73782120932408	59.570496718658475	0.0	0.0	145.82361175921605	83.87961773850837	105.18424454763125	79.52401469035763	60.48117895496897	93.24602802326936	105.48466628406128	92.50051121293166	117.71835459876169	115.25931204680451	0.0	136.35454606056567	251.85014821143628	93.79609198582742	50.08221103816286	151.15968873420834
3L_37648	8.656277402528152	3.142378334181251	10.266058596609259	4.632278177569119	6.640738273009605	4.137103613760006	6.436480944154516	7.405926222162974	0.0	0.0	0.0	0.0	0.0	4.93728414810865	8.150543804282622	0.0	45.445456363272804	24.169219339049196	0.0	0.0	18.26118794505939	7.903557628395268	5.601120672224098	27.329386059006875	0.0	0.0	0.0	0.0	34.25089859678962	43.786863065343134	0.0	0.0	0.0	187.4625074985003	34.05184620597167	55.316805491360746	69.37139656670004	77.75114967036502	62.54179224971687	71.25011779253344	80.9622976290444	63.55943745660556	71.9686690749359	0.0	240.21169792015624	167.9908417501836	185.8924697472566	151.15968873420834	28.78848345507863
3L_37649	5.719387407853519	0.0	13.566008466545883	0.0	21.938388230493484	0.0	0.0	29.3595220269814	0.0	0.0	0.0	0.0	0.0	0.0	16.155715245825363	0.0	0.0	19.162943466442332	0.0	0.0	0.0	15.666148117163987	22.20468052460778	27.085663828991954	1321.178491214163	0.0	0.0	0.0	38.794800720807395	36.16364483250446	0.0	0.0	0.0	0.0	101.2445201403474	24.36599676419563	79.60844225818754	59.27520648518179	61.98404737234127	68.3368185110774	105.31536686608048	83.99015635367535	125.87092188702329	0.0	115.81759500903377	133.1941656112038	59.75179105993703	233.04034982685658	178.32343162758647
3L_37650	5.490873070781746	5.979845528630304	6.511993790162721	8.815077308227993	12.637112672496587	7.872775940796725	24.496835008916847	0.0	0.0	0.0	0.0	0.0	0.0	0.0	15.510224339884852	0.0	0.0	45.99325187008562	0.0	0.0	17.375228484254567	0.0	21.31750721597619	17.33564937608998	0.0	0.0	0.0	0.0	46.555975180078505	27.775000277750003	48.5767026134266	0.0	0.0	0.0	97.19936237218283	116.96234748109889	69.47976332413421	45.525523884966105	89.26127369886817	74.35399499641352	86.66362381054176	46.07679158084864	128.8979547117036	0.0	160.6080373203661	156.93440839215467	152.971860826201	122.51846832737786	116.41507314975361
3L_37651	12.259995267641827	13.351770645064096	14.539948751527302	0.0	9.405361683183527	11.718864442035567	0.0	20.97821412463157	0.0	0.0	0.0	0.0	0.0	13.985476083087715	11.543718370211666	0.0	21.454991718373197	13.692468526149534	0.0	0.0	25.863551660504676	33.58172616788848	7.932938114356476	6.451159241059822	0.0	0.0	0.0	0.0	41.5799839501262	15.503972117656545	36.15394349138632	0.0	0.0	0.0	64.30408113888959	87.05099098848142	82.7381786534465	67.76611541755362	88.57873209879186	52.08384196460252	103.91780889658278	81.44669913675072	59.95890416708389	0.0	128.7299503102392	108.148889008093	92.5044366550965	134.79701749704932	112.1271072888226
3L_37652	8.798789286594165	12.776450446536943	13.91343063459157	14.125623881721443	4.5000450004500046	4.205214465937763	13.084894797445829	7.5278530563083415	0.0	0.0	0.0	0.0	11.65881639695938	0.0	12.427094379639449	0.0	30.795762503079576	4.913425443682317	0.0	0.0	27.842744180866468	24.101031524149235	22.77333697706725	18.519547382261976	0.0	0.0	0.0	0.0	19.89416305256038	14.835914782505489	103.78827192527245	0.0	0.0	0.0	80.76239702794379	24.99000399840064	74.22472277066045	85.11052209225981	47.678582780614946	65.41444724792076	74.58003723858411	73.8352489478477	68.85037093137339	0.0	145.18002322880372	133.5005712582584	163.41871961433182	130.88558323754026	157.2856160475222
3L_37653	10.688899577788467	3.8802553208001083	0.0	11.44001144001144	8.200082000820007	5.108556832694764	7.947862025115244	18.289894833104707	0.0	0.0	0.0	0.0	0.0	24.386526444139612	10.06441223832528	0.0	18.705574261129815	17.906706061420003	0.0	0.0	33.82377811601555	9.759430049285122	13.832693571255662	0.0	0.0	0.0	0.0	0.0	54.3773790103317	9.011444534558889	94.56264775413712	0.0	0.0	0.0	63.0715862503942	30.358227079538555	72.13543427785667	96.00827148185076	51.485021076680496	36.8951326805733	59.35923270381305	82.2214747542699	36.59269714315586	0.0	96.20009620009621	147.09210228558496	142.6887524039953	131.34926807348646	137.75022773223134
3L_37654	0.0	0.0	0.0	0.0	0.0	0.0	0.0	0.0	0.0	0.0	0.0	0.0	0.0	0.0	0.0	0.0	0.0	0.0	0.0	0.0	0.0	0.0	0.0	0.0	0.0	0.0	0.0	0.0	0.0	0.0	0.0	0.0	0.0	0.0	0.0	0.0	0.0	0.0	0.0	0.0	0.0	0.0	0.0	0.0	0.0	0.0	0.0	0.0	0.0
3L_37655	0.0	0.0	0.0	0.0	0.0	0.0	0.0	209.2487968194183	0.0	0.0	0.0	0.0	0.0	0.0	0.0	0.0	0.0	0.0	0.0	0.0	0.0	0.0	0.0	0.0	0.0	0.0	0.0	0.0	138.2475737550806	103.09703492927542	0.0	0.0	0.0	0.0	0.0	173.65934981939427	0.0	0.0	0.0	0.0	214.45574705659487	85.51540132377842	119.61293255026735	0.0	0.0	86.29914736442404	141.95270135990688	79.09077247957481	0.0
3L_37656	14.593461195402941	9.535821631820655	6.922944854590466	4.685684297334782	0.0	8.369601606963508	0.0	14.982620160613688	0.0	0.0	0.0	0.0	11.602220200857635	19.976826880818248	8.244512452511607	0.0	30.64626851034618	14.668721591575851	0.0	0.0	36.94344697137621	0.0	22.662786797566923	13.822235000110577	0.0	0.0	0.0	0.0	29.696384168263673	47.98266128079749	103.2844453625284	0.0	0.0	0.0	63.14812943759127	55.95455992360338	48.01186557859469	48.39849383887173	26.359518527578384	37.198229364282255	48.6255850425653	107.15370372184614	68.51614582976478	0.0	78.80469045517589	74.15023826943231	81.31271242946123	135.9132692124732	127.40170412519439
3L_37657	0.0	0.0	0.0	0.0	111.81930001118192	0.0	0.0	0.0	0.0	0.0	0.0	0.0	0.0	249.40765681506423	0.0	0.0	0.0	0.0	0.0	0.0	0.0	0.0	0.0	0.0	0.0	0.0	0.0	0.0	247.16990459241683	0.0	0.0	0.0	0.0	0.0	0.0	0.0	184.43718991497445	0.0	0.0	116.10356437942646	0.0	0.0	0.0	0.0	0.0	0.0	0.0	0.0	0.0
3L_37658	12.380964761917143	6.7417563488804975	0.0	9.938233876457815	0.0	35.50348377934584	0.0	15.888904777793666	0.0	0.0	0.0	0.0	0.0	0.0	0.0	0.0	0.0	0.0	0.0	0.0	19.589060684951093	33.91307739133826	12.016818739507814	0.0	0.0	0.0	0.0	0.0	31.492690546524152	31.313899927038616	0.0	0.0	0.0	0.0	60.8799095081025	65.93244298162331	31.332958904474424	89.82062820547367	11.181592415302232	59.17247296557642	65.13713810213177	58.44102715949335	18.165155779834677	0.0	55.714341428627144	78.63551651739024	97.01014726140353	120.11211264594371	92.64556355138238
3L_37659	0.0	0.0	0.0	0.0	17.405834435702847	32.53090435914118	0.0	0.0	0.0	0.0	0.0	0.0	0.0	38.822889975929805	0.0	0.0	59.5578425767105	19.004758791601418	0.0	0.0	0.0	0.0	44.042774342441376	71.63221157290009	0.0	0.0	0.0	0.0	0.0	0.0	0.0	0.0	0.0	0.0	0.0	48.32972471388803	100.4834690338658	23.51436257265938	40.98159106929167	36.145449287934646	19.894479679778453	23.79909753822135	66.5770096270356	0.0	76.57436902719921	48.03443108019829	177.77567080686453	66.03333362681482	70.7405688673586
3L_37660	11.562511562511563	12.592174718942662	0.0	0.0	0.0	0.0	0.0	44.51566951566952	0.0	0.0	0.0	0.0	0.0	9.892371003482115	0.0	0.0	0.0	19.370234922209136	0.0	0.0	18.294110759864186	15.83561366170062	11.22243769302593	27.37865778868057	0.0	0.0	0.0	0.0	29.4108420127996	43.8658057271196	0.0	0.0	0.0	0.0	68.22647551124372	61.57392812105927	43.8925043307271	35.94984277935425	73.0969725322462	50.655761862658416	40.554131654933	84.89870371807808	84.82167091905978	0.0	130.07825507825507	55.07794140686198	70.46450199716531	56.08600452277541	64.8908679802501
3L_37661	17.847884267179257	0.0	0.0	0.0	0.0	0.0	0.0	0.0	0.0	0.0	0.0	0.0	35.47394970503411	15.26985653969781	0.0	0.0	0.0	0.0	0.0	0.0	28.238775792591838	24.443841496354203	17.322946494615163	28.174450562995958	0.0	0.0	0.0	0.0	30.26570260315308	11.285204194484695	0.0	0.0	0.0	0.0	17.55238949454384	19.009093950545942	33.87621855581163	36.99476709019509	64.4756757453791	35.54190746308973	46.94949564504304	93.60684003901534	78.5584009699344	0.0	140.55208860403667	103.91121825512282	62.153687422890584	69.25945196727145	111.29499517536198
3L_37662	0.0	0.0	0.0	0.0	0.0	0.0	0.0	0.0	0.0	0.0	0.0	0.0	0.0	0.0	0.0	0.0	0.0	0.0	0.0	0.0	0.0	0.0	0.0	0.0	0.0	0.0	0.0	0.0	0.0	0.0	0.0	0.0	0.0	0.0	0.0	0.0	0.0	0.0	0.0	0.0	0.0	0.0	0.0	0.0	0.0	0.0	0.0	0.0	0.0
3L_37663	35.89555828361799	0.0	0.0	28.813461649282544	13.768794404361953	0.0	0.0	0.0	0.0	0.0	0.0	0.0	0.0	30.71064430931761	0.0	0.0	0.0	0.0	0.0	0.0	0.0	0.0	0.0	0.0	0.0	0.0	0.0	0.0	0.0	22.696735301594217	0.0	0.0	0.0	0.0	0.0	38.230976266209936	22.71054950445581	0.0	64.83654706484951	14.296334419854748	62.94969689720944	18.826151783966143	0.0	0.0	40.38250306907023	56.996078669787515	187.50468761719043	121.882421768897	89.53433193958224
3L_37664	3.4931044371857736	3.8041718831373617	0.0	16.823546235310943	2.6797653597451006	5.008389051661533	0.0	0.0	0.0	0.0	0.0	0.0	0.0	5.977089814740101	0.0	0.0	18.33879829522531	0.0	0.0	0.0	0.0	19.136137351539453	6.780732142772384	11.028343393939595	0.0	0.0	0.0	0.0	35.54077059498805	17.669499087370372	61.805652126887004	0.0	0.0	0.0	61.83488848077863	44.6444515875567	57.460823873292696	36.20221398259832	75.71326628923605	55.6487672406837	45.9436785633228	58.62493743619958	46.1252484997763	0.0	70.73536485301192	59.16223319681648	91.23321764961335	50.831760090358536	108.91067973769081
3L_37665	4.572247918255523	4.97941509798493	5.422534753025232	0.0	3.507639639134034	6.555657532450504	10.199252598769563	0.0	0.0	0.0	0.0	0.0	18.175341151153408	0.0	25.830715820796826	0.0	0.0	15.319425337716732	0.0	0.0	0.0	25.047966856530255	26.626620229840984	7.217694321984231	0.0	0.0	0.0	0.0	15.50685713222387	23.12823217044582	0.0	0.0	0.0	0.0	80.9378720893842	48.69725113756778	63.64134975203015	9.477271607231538	16.517295259866607	47.346415512142535	76.17392029481712	43.16414268339006	26.833319469451606	0.0	82.30046252859941	62.919625502389	63.689805172885976	75.40688668917636	57.02281596912556
3L_37666	11.37789428741528	6.195558466091245	6.746903087146712	0.0	2.182162566746898	16.313546361059565	6.345129351806967	0.0	0.0	0.0	0.0	0.0	11.307190355418916	9.734420668121963	20.087162214280205	0.0	0.0	4.765238159455353	0.0	0.0	9.001005412304556	7.791384131599595	16.564875506678128	17.961003966238703	0.0	0.0	0.0	0.0	19.29416168314549	28.776937011601426	0.0	0.0	0.0	0.0	33.56855566253979	54.53170594565249	64.7875167412743	23.58389055188073	46.24061251342905	38.51809557472397	37.41244552436161	32.82051771681383	50.080399908686736	211.20216271014618	32.00032768335548	78.2867487031499	69.33940350282856	60.70953440478303	88.68717090408057
3L_37667	3.0695627377184493	10.028739023127274	3.6403998469575907	0.0	4.709683344440337	22.005589419712607	27.38893103741054	0.0	0.0	0.0	0.0	0.0	12.201952068291886	15.75708872028804	26.012041841236368	0.0	0.0	20.569285839537972	0.0	0.0	9.71327386867071	8.40793271635923	23.834251845813842	4.845573980043019	0.0	0.0	0.0	0.0	36.43666111094338	62.10823291208425	0.0	0.0	0.0	0.0	18.112452975543963	45.769822256164545	23.304762988618343	50.900266653771936	49.89972926624665	36.67598236618768	64.5967534210037	38.6374627550958	27.021683549964667	0.0	62.158645438798594	58.48736088131354	58.79215263725562	53.60204235692945	38.282069176464645
3L_37668	0.0	0.0	18.03796540769184	0.0	2.917025217683007	5.451819544773068	8.481908090043937	9.759430049285122	0.0	0.0	0.0	0.0	0.0	6.5062866995234145	16.111015638425847	0.0	39.92494111071186	6.369974488252175	0.0	0.0	24.064348066730435	10.415202028881355	0.0	6.002382946029573	0.0	0.0	0.0	0.0	38.68746332750872	24.04239154477174	67.2777731057102	0.0	0.0	0.0	74.78844219414331	56.69668891336747	38.49123963442945	31.525975433383646	27.4722444480311	54.51819544773068	23.338662327898202	31.907722865473055	39.05149497490942	0.0	42.77672261861984	76.47537090554889	39.72431326593442	14.755274549549133	61.647749501483105
3L_37669	5.757037474571884	6.269712367540571	3.4138279833528093	4.621189540399594	2.2082806106337545	4.127200313667224	6.421073449374973	0.0	0.0	0.0	0.0	0.0	22.88504954041099	0.0	0.0	0.0	0.0	14.466818182475764	0.0	0.0	0.0	23.65391484117579	16.763138528900488	13.63198281279607	0.0	0.0	598.4440454817475	0.0	39.05018241316459	25.481194150682676	0.0	0.0	0.0	0.0	11.323444569191057	42.92119178660073	40.06624771941097	29.832704161602564	5.199340099754539	34.393335947226866	32.81219987879678	45.29092170648946	21.116585937958625	0.0	32.38333579446685	51.80014650300258	50.12094183264216	53.05850146595055	39.489409119971334
3L_37670	2.6000026000026004	5.663075333059618	0.0	0.0	7.978458162960008	3.7278657968313142	17.399373622549586	20.02002002002002	0.0	0.0	0.0	0.0	0.0	8.897786675564452	0.0	0.0	27.3000273000273	0.0	0.0	0.0	32.90962195071784	7.121746252181035	25.235319352966414	16.41732849022143	0.0	0.0	0.0	0.0	30.86283673559367	19.727756954034326	0.0	0.0	0.0	0.0	15.34173719604183	11.076650420912717	42.76948890460759	5.38923769232842	14.088806443280813	31.065548306927617	25.077798169320733	21.81798347287752	15.258730855061131	0.0	17.55001755001755	41.283646171629876	36.217121644257325	40.35766984903709	58.366705037370906
3L_37671	0.0	2.5932399421188848	8.47203944581566	11.46832830001147	5.480252822330203	6.828269033799932	0.0	0.0	0.0	0.0	0.0	0.0	9.465573708422468	4.0744815222262964	6.7262160998708564	0.0	0.0	7.9782353739000005	0.0	0.0	0.0	13.04478273914348	13.866932911778573	7.517836066066743	0.0	0.0	0.0	0.0	16.15169673574209	12.045000120450002	0.0	0.0	0.0	0.0	14.050600897365044	30.433371205973057	18.07849683324997	19.742751942193223	38.70934443574679	24.657638177610863	37.582838840611174	34.96817895714899	20.961870357819127	0.0	53.57678625005358	52.93299187352544	20.730716287709175	23.10077017967779	50.484952514447606
3L_37672	0.0	11.338408404935384	0.0	0.0	0.0	14.927601134497685	0.0	0.0	0.0	0.0	0.0	0.0	0.0	17.814832629647444	14.704498400150573	0.0	0.0	0.0	0.0	0.0	32.94523842469048	0.0	0.0	0.0	0.0	0.0	0.0	0.0	0.0	0.0	0.0	0.0	0.0	0.0	40.95557548726896	0.0	13.174084993926746	43.16056160522761	94.02702712867786	33.172446965550414	27.38720579294177	43.68319201820715	15.275244633042798	0.0	23.425348100672775	88.1670942770739	18.12815883167642	10.100336745227086	25.96883220758446
3L_37673	6.016266178867805	3.2760129350094727	0.0	4.8292731219560485	11.53857692423078	4.3130404778848845	0.0	0.0	0.0	0.0	0.0	0.0	0.0	5.147249953031344	8.497158550180819	0.0	0.0	15.11823213440713	0.0	0.0	0.0	8.239668897145037	23.357268694427948	0.0	0.0	0.0	0.0	0.0	0.0	15.216322853851784	0.0	0.0	0.0	0.0	29.583295614631425	0.0	11.419188118563147	31.176015418410184	27.167283635678032	21.56520238942442	13.188335497539189	28.398172672249117	13.240455948341038	0.0	40.60979670735768	28.658441057229	10.475558949636657	40.85614638407054	48.770733658146426
3L_37674	3.702852047732725	12.097793725358306	4.391460015536985	0.0	0.0	5.309123729128507	8.259902797463878	0.0	0.0	0.0	0.0	0.0	44.158103674395804	0.0	0.0	0.0	0.0	12.406493806988454	0.0	0.0	0.0	20.285189478883623	0.0	17.53583008482081	0.0	0.0	0.0	0.0	18.837429218359713	9.365242587878752	0.0	0.0	0.0	240.56966897613546	7.283093100507413	0.0	51.540184710651054	7.675203795848788	46.81807632550335	26.545618645642538	12.987312369863071	31.07257076583788	16.298297968743125	0.0	8.33141710739863	39.19668740955365	32.23714157134144	39.514943294260235	36.944112332267956
3L_37675	0.0	0.0	0.0	6.061230551026469	0.0	10.826611811833487	8.421988802123689	9.690485880962074	0.0	0.0	0.0	0.0	0.0	12.920647841282761	0.0	0.0	0.0	18.974924005429358	0.0	0.0	23.894348747577713	0.0	21.98681670470386	11.919959853575213	0.0	0.0	0.0	0.0	19.207080498154838	33.421566268281595	0.0	0.0	0.0	0.0	7.426010939999317	32.169235916308516	14.332246312074153	15.651632230467156	34.09771313457549	18.044353019722475	26.484330876690944	19.801446931330165	5.539374427367169	0.0	16.989812908180255	7.993170635009448	19.72184312457105	18.313797395191965	37.669075290122514
3L_37676	0.0	4.923256281090364	5.361378346036226	21.772578163555604	6.936159587159781	12.963443090484832	10.084223434121785	0.0	0.0	0.0	0.0	0.0	17.97035610057649	23.20616355704075	6.384847989539065	0.0	23.73357636515531	7.573324931991541	0.0	0.0	14.305169315984024	0.0	0.0	0.0	0.0	0.0	0.0	0.0	7.6659838830354845	45.73477489343797	0.0	0.0	0.0	0.0	8.89167099394655	28.888820411684947	0.0	18.740770170690936	16.331009974980894	18.004782070117823	19.819688402786806	18.967701797379423	6.632672011715951	0.0	0.0	28.71231030733657	55.10006171206912	43.85672534111761	28.189850751654177
3L_37677	3.450505602585947	3.757779543099101	4.092185480762227	0.0	5.294170588764712	9.894622272794738	7.696996939674017	8.856297713303931	0.0	0.0	0.0	0.0	0.0	11.808396951071908	0.0	0.0	18.115154413576224	5.780500521979198	0.0	0.0	0.0	9.451384911431072	6.698040287372721	10.893851401330576	0.0	0.0	0.0	0.0	23.404897708894563	17.45401739118293	0.0	0.0	0.0	0.0	13.573512105536773	7.350001176000188	0.0	14.304289427270557	24.92997792450455	30.233568055761694	24.20447456018957	21.716249690543442	25.31263637182845	0.0	38.8181880290919	25.56782486478273	24.032164649166443	33.474573718040986	38.72970025793981
3L_37678	3.8541705208371875	4.197391572980886	0.0	6.187506187506187	0.0	16.578249336870027	8.597446902167933	0.0	0.0	0.0	0.0	0.0	0.0	6.59491400232141	5.443492196209587	0.0	20.234395234395237	0.0	0.0	0.0	0.0	31.67122732340124	14.963250257367903	36.50487705157409	0.0	0.0	0.0	0.0	26.142970678044087	4.873978414124399	34.09710856519367	0.0	0.0	0.0	15.161439002498605	41.04928541403951	34.138614479454404	15.977707901935219	20.88484929492749	15.350230867472245	33.79510971244417	32.342363321172606	11.309556122541302	0.0	17.343767343767343	12.239542534858217	20.13271485633295	26.17346877729519	33.64711673050005
3L_37679	16.47261921234524	0.0	0.0	26.44523192468398	0.0	0.0	0.0	0.0	0.0	0.0	0.0	0.0	0.0	0.0	0.0	0.0	0.0	0.0	0.0	0.0	52.125685452763705	0.0	0.0	0.0	0.0	0.0	0.0	0.0	0.0	0.0	0.0	0.0	0.0	0.0	64.79957491478855	70.17740848865932	20.843928997240262	34.14414291372458	0.0	0.0	28.88787460351392	17.278796842818238	0.0	0.0	37.063393227776785	34.87431297603437	0.0	63.922679127327584	20.54383643819181
3L_37680	0.0	0.0	0.0	0.0	10.240620445057365	0.0	19.85127425329432	0.0	0.0	0.0	0.0	0.0	17.687751055516546	0.0	0.0	0.0	0.0	0.0	0.0	0.0	14.080203656065681	12.188002374222863	0.0	21.072195448827227	0.0	0.0	0.0	0.0	7.545427244726878	5.626942701967854	0.0	0.0	1541.7823003391923	0.0	17.503677960331416	66.34718915394063	16.891102499151224	18.446049455703196	32.148371162589584	17.72163563608267	7.803200170421892	9.334706157452223	13.056730842674881	0.0	30.034720136477766	14.130387681316423	23.242949251344605	17.266810643089414	44.394451359496834
3L_37681	0.0	0.0	0.0	12.77420632259342	0.0	0.0	0.0	10.211479745529925	0.0	0.0	0.0	0.0	0.0	0.0	5.619088718667961	0.0	41.77423532262242	19.995081210022335	0.0	0.0	0.0	10.8976266059015	0.0	0.0	0.0	0.0	0.0	0.0	0.0	10.06240704851489	35.19701529310315	0.0	0.0	0.0	0.0	16.949382364506636	30.205594378134773	16.49311783425571	0.0	9.507239763079586	10.465582362563357	25.039249022843304	46.69752205436409	0.0	53.70973112908597	16.845821983460773	41.56431454210673	27.017774221724064	24.80893399483875
3L_37682	0.0	0.0	0.0	23.47114809120888	22.431835260601847	10.481081647626034	0.0	18.76243010994784	0.0	0.0	0.0	0.0	0.0	0.0	0.0	0.0	0.0	0.0	0.0	0.0	0.0	20.023146757651844	14.190073192397525	23.079071205858394	0.0	0.0	0.0	0.0	37.18817713472533	18.48852602075152	0.0	0.0	0.0	0.0	28.75604236340161	15.571279087149334	0.0	15.152112052899053	26.40759059784144	11.645646275140038	25.639086274243358	15.335588687242938	10.725171763625793	0.0	0.0	38.690347222652115	12.728281732879188	21.275177399520885	0.0
3L_37683	8.948846158148484	4.872878774958276	0.0	0.0	0.0	0.0	9.981036031540073	0.0	0.0	0.0	0.0	0.0	0.0	0.0	0.0	0.0	0.0	0.0	0.0	0.0	0.0	12.256028433985968	8.685644800555881	7.063269234165034	0.0	0.0	0.0	0.0	30.350165029022346	5.658348893792792	0.0	0.0	0.0	0.0	26.40205936063013	19.062142584826535	11.32358561338448	9.27450207516984	16.163901965934578	14.256437672636551	11.770129373338696	4.6934034214910945	6.564802809735603	0.0	10.067451927917045	4.736418320466064	15.581784893459547	0.0	33.481675757871685
3L_37684	0.0	10.947428804765197	5.960821901967131	8.068973586214966	3.855837931420067	0.0	22.423435180575925	12.900396042158496	0.0	0.0	0.0	0.0	0.0	17.200528056211326	7.098723365589933	0.0	0.0	0.0	0.0	0.0	0.0	0.0	9.7566020486913	31.736737415788554	0.0	0.0	0.0	0.0	0.0	19.0681036389569	0.0	0.0	0.0	0.0	9.885828565892508	21.4125426109598	12.719806201032723	0.0	36.313886339351455	4.003571185497464	26.4428193862886	5.272109381507761	22.1227680892344	0.0	11.308788738255824	5.320428102926875	8.7515249532231	19.504098542507478	25.073355234909137
3L_37685	5.1720481828008715	5.632628691484029	0.0	0.0	0.0	0.0	5.768609534357838	0.0	0.0	0.0	0.0	0.0	0.0	0.0	0.0	0.0	0.0	8.664535191009678	0.0	0.0	16.366344249684946	0.0	10.03985823720169	8.164531641642377	0.0	0.0	0.0	0.0	8.770545001666404	3.270282290767339	45.75611988103409	0.0	0.0	0.0	5.086418245999532	5.508549268464657	19.633636345787604	5.360263296133106	4.671020057360126	14.419313640670707	4.535085690444121	0.0	11.382521000751247	0.0	23.27421682260392	10.949784289249502	13.508402226184687	22.57913988529797	6.450322838658075
3L_37686	0.0	7.003134603048324	0.0	0.0	2.466602206129013	0.0	7.1722016937871516	8.25245923285139	0.0	0.0	0.0	0.0	25.562110816862813	0.0	9.082190188328294	0.0	16.880030249014204	0.0	0.0	0.0	10.174264807625	0.0	0.0	10.151088805785308	0.0	0.0	0.0	0.0	5.452277307185665	8.1319853754375	0.0	0.0	0.0	0.0	12.648045371068354	20.546594196545982	12.205402273785076	0.0	5.80755167559481	17.92775626447026	14.096355922837674	20.235596302551848	4.717354960204393	0.0	21.702896034446837	10.210527462234664	5.598401992135364	18.715329851450193	12.029679625572212
3L_37687	3.3801860927651513	11.043593850485198	4.008788868715773	0.0	0.0	9.692975016356895	0.0	0.0	0.0	0.0	0.0	0.0	13.436724449060707	0.0	4.774053591615998	0.0	0.0	0.0	0.0	0.0	10.696205307243149	18.517541203843873	6.561537709485293	10.671840374880409	0.0	0.0	0.0	0.0	5.731979516198001	12.823735194997717	0.0	0.0	0.0	0.0	6.648445493716887	28.800847896962086	17.108720357538036	14.012775447375374	12.210958969346219	2.6924930600991375	11.855599977830027	14.18245587660696	9.918711202341212	0.0	22.816256126164767	17.89054706430435	29.42800203877198	6.55847586267732	25.2936060714772
3L_37688	9.001880492834953	6.535676460486771	0.0	0.0	0.0	4.302278056230774	6.693458349286075	0.0	0.0	0.0	0.0	0.0	0.0	0.0	8.47595540969378	0.0	15.753290862461169	0.0	0.0	0.0	0.0	0.0	5.824746201246146	0.0	0.0	0.0	0.0	0.0	10.176677294509988	15.178353239743606	0.0	0.0	0.0	0.0	5.901895157554042	6.391704079441212	7.593795717023277	6.219644248788257	5.419898506980558	4.780308951367527	0.0	6.294957801750376	13.207416756954034	0.0	13.50282073925243	12.705301795386196	20.898838129094216	5.822028167554478	7.484466924456656
3L_37689	0.0	0.0	7.90097861521128	10.695301554027317	0.0	0.0	0.0	17.099278410451078	0.0	0.0	0.0	0.0	0.0	0.0	0.0	0.0	0.0	11.16068937346122	0.0	0.0	0.0	0.0	0.0	0.0	0.0	0.0	0.0	0.0	0.0	16.849653908108728	0.0	0.0	0.0	0.0	13.103515148973864	0.0	16.85990932740764	0.0	0.0	5.30667261013999	23.366369485390763	20.964301986577258	0.0	0.0	29.979254355985656	0.0	23.200025984029104	32.31548183029719	16.617175179922462
3L_37690	0.0	5.794629074203702	6.310294867458566	0.0	2.0409496130359535	11.443393347574	0.0	13.656724571178849	0.0	0.0	0.0	0.0	0.0	0.0	0.0	0.0	0.0	4.456868212189713	0.0	0.0	0.0	0.0	5.164307610949985	12.59902836293265	0.0	0.0	0.0	0.0	4.511397594883714	6.728678164631915	0.0	0.0	0.0	0.0	10.465418072521162	22.66792398085014	20.19832057697176	5.514430160844898	19.22145421834034	4.238293832434815	9.331039141842993	27.906021449684328	23.419788784731548	0.0	0.0	14.080889641872284	4.632306073138554	12.904744403470447	13.27168194679648
3L_37691	0.0	0.0	0.0	0.0	5.252721566361572	14.725733218799855	0.0	0.0	0.0	0.0	0.0	0.0	0.0	11.715946868180952	14.505647532105835	0.0	0.0	17.205731802787902	0.0	0.0	0.0	9.377388303583569	0.0	0.0	0.0	0.0	0.0	0.0	11.610828258433816	30.30539176212865	0.0	0.0	0.0	0.0	0.0	14.584913365614609	12.995930107887881	14.19229854919228	18.551097452006765	10.907950532444335	6.00374333396873	7.182076410110928	10.04578365902601	0.0	15.405709355887293	7.247899920997891	17.883009352813893	13.284998081978403	25.617652270257693
3L_37692	7.4228469290197685	0.0	0.0	0.0	5.694501389458339	0.0	0.0	0.0	0.0	0.0	0.0	0.0	0.0	12.701315856322713	10.483762748255502	0.0	0.0	12.435212542652778	0.0	0.0	46.97746960557716	0.0	0.0	0.0	0.0	0.0	0.0	0.0	0.0	9.38692139016551	0.0	0.0	0.0	0.0	29.19980844925657	0.0	37.570538686383685	0.0	0.0	11.825363038645285	19.526063389412183	23.35837350973577	0.0	0.0	0.0	0.0	0.0	7.201166012800792	0.0
3L_37693	0.0	0.0	0.0	0.0	0.0	0.0	0.0	0.0	0.0	0.0	0.0	0.0	0.0	0.0	0.0	0.0	0.0	0.0	0.0	0.0	0.0	0.0	0.0	0.0	0.0	0.0	0.0	0.0	0.0	0.0	0.0	0.0	0.0	0.0	0.0	0.0	0.0	0.0	0.0	0.0	0.0	0.0	0.0	0.0	0.0	0.0	0.0	0.0	0.0
3L_37694	10.907040385498437	0.0	25.870778050714485	0.0	16.734861226163282	15.63843928375948	0.0	0.0	0.0	0.0	0.0	0.0	0.0	0.0	0.0	0.0	0.0	18.27214904226531	0.0	0.0	0.0	0.0	21.1724901600852	0.0	0.0	0.0	0.0	0.0	0.0	0.0	0.0	0.0	0.0	0.0	21.45292049333136	0.0	0.0	0.0	19.700900922199175	0.0	9.563786149916174	0.0	0.0	0.0	0.0	0.0	37.982808980655356	0.0	0.0
3L_37695	4.1501335720490165	4.519710684279678	0.0	0.0	6.367621916081111	11.900865787986078	9.257647742800328	0.0	0.0	0.0	0.0	0.0	0.0	0.0	0.0	0.0	0.0	6.952560593303711	0.0	0.0	0.0	0.0	0.0	6.55134980735756	0.0	0.0	0.0	0.0	7.037624548360445	20.99301142649612	0.0	0.0	0.0	0.0	0.0	17.680589541577675	10.502894335106397	0.0	0.0	13.22318420887342	0.0	4.35324303546413	0.0	0.0	18.675601074220573	8.786280749786055	7.226237601582835	12.078573536570095	5.175841449484047
3L_37696	0.0	0.0	0.0	0.0	0.0	0.0	0.0	0.0	0.0	0.0	0.0	0.0	0.0	0.0	19.69124133585381	0.0	0.0	0.0	0.0	0.0	44.11797145567247	38.1890741058983	27.063965682891514	0.0	0.0	0.0	0.0	0.0	0.0	0.0	0.0	0.0	0.0	0.0	0.0	0.0	0.0	0.0	0.0	0.0	12.22501360032763	0.0	0.0	0.0	0.0	14.758404911597154	48.55193843614206	13.525668337086707	0.0
3L_37697	0.0	0.0	0.0	0.0	0.0	0.0	0.0	0.0	0.0	0.0	0.0	0.0	0.0	0.0	0.0	0.0	0.0	0.0	0.0	0.0	0.0	0.0	0.0	0.0	0.0	0.0	0.0	0.0	0.0	0.0	0.0	0.0	0.0	0.0	0.0	0.0	0.0	0.0	0.0	0.0	0.0	0.0	0.0	0.0	0.0	0.0	0.0	0.0	0.0
3L_37698	4.486944785452248	14.659546687724289	5.321368059871776	0.0	10.326595803271466	6.433350488934638	10.00896803535968	0.0	0.0	0.0	0.0	0.0	0.0	0.0	19.01159961064244	0.0	0.0	0.0	0.0	0.0	14.19841432108862	0.0	8.709951642348482	7.083035845827808	0.0	0.0	0.0	0.0	7.608775048087458	17.022551476195662	0.0	0.0	0.0	0.0	8.825315240260382	0.0	0.0	9.300456838439905	24.313705149318565	3.574083604963687	11.803068168226769	0.0	6.5831744593897135	0.0	0.0	18.99869288992917	7.812695317382935	0.0	5.59589574622389
3L_37699	0.0	8.046612416405756	0.0	0.0	5.668259447571434	21.187562900577362	0.0	0.0	0.0	0.0	0.0	0.0	0.0	0.0	0.0	0.0	0.0	12.377907415728112	0.0	0.0	0.0	0.0	14.342654624573843	0.0	0.0	0.0	0.0	0.0	12.529350002380575	0.0	0.0	0.0	0.0	480.0307219662058	0.0	0.0	0.0	0.0	0.0	5.885434139049267	6.478693843491601	15.50048749033157	10.840496191191663	0.0	0.0	0.0	0.0	7.1679809159676084	9.214746912368678
3L_37700	0.0	0.0	4.5454235539303145	0.0	8.820805339527498	10.990520675917022	8.549493015064208	0.0	0.0	0.0	0.0	0.0	0.0	0.0	0.0	0.0	0.0	0.0	0.0	0.0	12.128047930045419	0.0	14.87978989736665	0.0	0.0	0.0	0.0	0.0	6.499288327928092	0.0	0.0	0.0	0.0	0.0	15.076873207265546	8.164065051270327	4.8497428423857825	7.9442946062211774	0.0	6.105844819953901	6.721322218506825	0.0	16.869712399519774	0.0	25.87054379883065	4.057091390040652	6.67347360974861	11.15463484373286	4.77992050992192
3L_37701	2.96000296000296	3.2235967280493214	0.0	0.0	2.270791938688618	4.244031830238727	6.602839220864972	0.0	0.0	0.0	0.0	0.0	0.0	5.064893953782843	4.1806020066889635	0.0	0.0	0.0	0.0	0.0	18.733169418100925	8.107834194790717	5.745888098829276	0.0	0.0	0.0	0.0	0.0	20.07780148073786	11.229646266142616	0.0	0.0	0.0	0.0	0.0	0.0	3.7454937028887123	6.135439834343124	10.693042839002874	7.073386383731211	7.786393277747137	27.94380190949313	21.7143477552793	0.0	13.32001332001332	28.19990600031333	5.153975003221235	14.358017157830503	11.074708135296017
3L_37702	0.0	0.0	0.0	26.087863925701765	0.0	0.0	0.0	0.0	0.0	0.0	0.0	0.0	0.0	0.0	0.0	0.0	0.0	0.0	0.0	0.0	0.0	0.0	0.0	0.0	0.0	0.0	0.0	0.0	27.556104228208632	0.0	0.0	0.0	0.0	0.0	0.0	0.0	41.124508562122685	0.0	0.0	25.88795692243968	0.0	0.0	47.68353392206603	0.0	0.0	17.201519238179117	0.0	0.0	0.0
3L_37703	0.0	0.0	0.0	0.0	6.519499823973504	12.184720360667724	18.956914724214805	0.0	0.0	0.0	0.0	0.0	0.0	14.541435821373002	0.0	0.0	0.0	0.0	0.0	1261.9888944977283	53.78339276398234	0.0	8.24829342808973	13.41521983520744	0.0	0.0	0.0	0.0	0.0	0.0	0.0	0.0	0.0	0.0	0.0	0.0	10.753405065714057	8.807499762197507	0.0	3.3846445446299227	3.7258212827853643	0.0	12.468485901882989	0.0	0.0	4.497923758393125	7.398594858864404	0.0	0.0
3L_37704	3.4779499710808457	3.7876678836443576	0.0	11.167039366605527	0.0	0.0	7.758216727335921	0.0	0.0	0.0	0.0	0.0	0.0	0.0	4.912131786601276	0.0	18.25923734817444	5.826477026492409	0.0	0.0	11.005567716707882	0.0	0.0	10.980498086373697	0.0	0.0	0.0	0.0	5.897763450144436	8.79642091225922	0.0	0.0	0.0	0.0	6.840736035834511	14.81692211040385	8.80177478986863	0.0	6.282066020744638	11.081468183719661	12.198495132647961	14.59264982820803	5.10279321797959	0.0	7.825387434931903	18.407988772599488	0.0	6.748164246268855	13.01258186540566
3L_37705	0.0	0.0	0.0	0.0	0.0	0.0	0.0	0.0	0.0	0.0	0.0	0.0	0.0	0.0	0.0	0.0	0.0	0.0	0.0	0.0	0.0	0.0	0.0	0.0	0.0	0.0	0.0	0.0	0.0	0.0	0.0	0.0	0.0	0.0	0.0	0.0	0.0	0.0	0.0	0.0	0.0	0.0	0.0	0.0	0.0	0.0	0.0	0.0	0.0
3L_37706	0.0	0.0	0.0	0.0	0.0	0.0	0.0	0.0	0.0	0.0	0.0	0.0	0.0	0.0	0.0	0.0	0.0	0.0	0.0	0.0	0.0	0.0	0.0	0.0	0.0	0.0	0.0	0.0	0.0	0.0	0.0	0.0	0.0	0.0	0.0	0.0	0.0	0.0	0.0	0.0	0.0	0.0	0.0	0.0	0.0	0.0	0.0	0.0	0.0
3L_37707	2.9987561159630984	3.2658009246135578	3.556425536273406	0.0	2.3005217583347903	4.2995958379912285	0.0	0.0	0.0	0.0	0.0	0.0	11.920485592901112	0.0	4.235335574108207	0.0	0.0	0.0	0.0	0.0	0.0	8.213984143725009	5.821114813340132	9.467599035819713	0.0	0.0	0.0	0.0	0.0	3.7922226065007796	0.0	0.0	0.0	0.0	5.898215671794968	12.775438453047709	11.38359214562498	0.0	0.0	2.3886643544395714	0.0	12.582066528934979	4.3997275688689355	0.0	6.747201260916972	6.348690392145908	5.2214522320664	5.8183984741831845	11.219701196917724
3L_37708	0.0	0.0	5.942194333523484	0.0	11.531365313653138	0.0	0.0	0.0	0.0	0.0	0.0	0.0	0.0	0.0	14.153079710144928	0.0	0.0	0.0	0.0	0.0	0.0	13.724198506807202	9.726112667289138	0.0	0.0	0.0	0.0	0.0	16.99293094072866	12.672343876723438	0.0	0.0	0.0	0.0	9.854935351624093	0.0	6.340028403327247	10.385510136257894	0.0	0.0	0.0	15.766902119071645	0.0	0.0	45.093795093795094	5.303801765105228	17.448352875488553	4.860787058640534	12.49750049990002
3L_37709	0.0	0.0	0.0	0.0	12.72426517368622	0.0	0.0	0.0	0.0	0.0	0.0	0.0	65.93261686556339	28.380871292748687	0.0	0.0	0.0	27.78626802634138	0.0	0.0	0.0	0.0	0.0	0.0	0.0	0.0	0.0	0.0	0.0	20.974914002852586	0.0	0.0	0.0	0.0	0.0	0.0	20.987680231703987	0.0	0.0	13.21178491214163	0.0	17.397960958975606	0.0	0.0	37.319002836244216	0.0	0.0	0.0	41.371036137600065
3L_37710	9.613600552974304	0.0	0.0	5.1445754310511145	2.458385676461695	4.594638057387029	0.0	0.0	0.0	0.0	0.0	0.0	25.476960547652745	5.483312907992751	0.0	0.0	0.0	10.736865726367757	0.0	0.0	0.0	8.777635287498278	12.44113012737851	0.0	0.0	0.0	0.0	0.0	5.434115157594774	8.104896816558629	0.0	0.0	0.0	0.0	0.0	6.826050392634419	12.164744704585257	13.284596576692309	5.788206067081836	7.657730095645048	2.809879874825471	3.361364875484961	28.209845518184302	0.0	7.210200414730728	6.784343363758852	16.73925925429948	9.326493490262985	0.0
3L_37711	0.0	8.483149284340318	0.0	6.2526378315852	2.987884129853444	0.0	0.0	9.9965012245714	0.0	0.0	0.0	0.0	0.0	0.0	0.0	0.0	0.0	0.0	0.0	0.0	12.324453564540082	0.0	0.0	6.148189819212478	0.0	0.0	0.0	0.0	0.0	14.775850350187655	0.0	0.0	0.0	0.0	7.660516548630874	0.0	0.0	16.145894300902956	0.0	3.102362449004917	0.0	8.170702312717289	11.428604081725947	0.0	8.7631666579035	4.12279327489961	13.56309211374009	7.556851135700265	9.714656259031592
3L_37712	7.021904832123809	0.0	0.0	0.0	10.773830366040885	10.067958721369243	0.0	0.0	0.0	0.0	0.0	0.0	0.0	0.0	0.0	0.0	0.0	0.0	0.0	0.0	0.0	38.46782647163479	0.0	0.0	0.0	0.0	0.0	0.0	11.907455257736869	0.0	0.0	0.0	0.0	0.0	0.0	14.957520641378483	8.885295280575411	14.55487551942712	38.05006119718176	11.18662080152138	0.0	0.0	0.0	0.0	15.79928587227857	22.29919574234023	12.226583036838694	6.812197921598414	8.757372613068627
3L_37713	0.0	11.051360090886385	0.0	0.0	0.0	0.0	0.0	0.0	0.0	0.0	0.0	0.0	0.0	0.0	0.0	0.0	0.0	0.0	0.0	0.0	0.0	0.0	0.0	0.0	0.0	0.0	0.0	0.0	34.4160626647669	12.832753292884496	0.0	0.0	0.0	0.0	0.0	0.0	12.840563854839992	0.0	36.658638424851624	8.083159545403106	0.0	10.644322105702376	0.0	0.0	0.0	0.0	17.66921810176056	0.0	0.0
3L_37714	8.96274188199654	0.0	0.0	9.59255617640711	0.0	0.0	0.0	0.0	0.0	0.0	0.0	0.0	0.0	0.0	0.0	0.0	0.0	0.0	0.0	0.0	9.45385102621553	0.0	5.799421217762468	4.716158029023236	0.0	0.0	0.0	0.0	5.06621543574519	7.556180199785405	0.0	0.0	0.0	0.0	11.752469487651092	12.727828123409022	7.560779213905786	6.1926023172717874	0.0	4.75952499940506	10.478583085995112	9.401382630005452	8.766662137224563	0.0	0.0	25.300122705595125	31.211960423234185	5.796715001608589	7.451925763915541
3L_37715	3.0912627313655587	0.0	0.0	0.0	9.4859560420797	8.864462370357238	0.0	7.934241010504934	0.0	0.0	0.0	0.0	0.0	0.0	0.0	0.0	0.0	0.0	0.0	0.0	9.781940971855398	0.0	12.001372957066287	0.0	0.0	0.0	0.0	0.0	10.48407050327732	11.727619011877731	27.347809440463816	0.0	0.0	0.0	6.080165769639543	13.169539382190568	15.646342589188063	6.407512680467594	16.75083028282102	4.924701316865132	0.0	3.2425505643335	4.535451812638671	0.0	6.955341145572508	9.816805323588081	5.382525308634001	11.995772689704149	3.85527007708998
3L_37716	8.116781657112403	5.303757694647466	1.9252468984753777	2.606145029364739	1.2453718867259547	0.0	0.0	4.166614583984367	0.0	0.0	0.0	0.0	0.0	5.555486111979156	4.585540506830621	0.0	0.0	5.4390939774816065	0.0	0.0	0.0	4.44658473389636	9.45366334181327	5.125220672782593	0.0	0.0	0.0	0.0	8.258461206429049	2.0528940468536114	0.0	0.0	0.0	0.0	3.192959141936932	3.457948578921452	4.108287051767909	3.3648632233572657	5.864392377110924	2.5861745693696068	4.2702966845558885	3.40560828761588	4.763525494745712	0.0	3.6525517457005816	6.873641167061786	8.479793500068688	11.02412724740614	8.09827909544652
3L_37717	2.97464737786321	0.0	7.055666741103952	9.551029959193224	2.2820265308404477	8.530057791141536	6.635506328945937	0.0	0.0	0.0	0.0	0.0	0.0	5.08995217989927	4.201285257185878	0.0	0.0	4.983313375163267	0.0	0.0	0.0	16.295894330902804	11.54863099641011	0.0	0.0	0.0	0.0	0.0	10.08856753438436	7.523469462989797	78.94840721588442	0.0	0.0	0.0	11.70159299636256	0.0	3.764024283979071	12.33158903006503	0.0	18.95568398031452	7.824915940840506	3.1202280013005113	8.7287112188816	0.0	0.0	3.148824795609783	5.179473951907549	17.31486299181786	7.4196663450241305
3L_37718	0.0	3.515667572537011	3.828527892739962	10.365111036251974	4.953069664924837	0.0	7.201083042889651	0.0	0.0	0.0	0.0	0.0	0.0	0.0	0.0	0.0	0.0	0.0	0.0	0.0	0.0	17.684873243671024	0.0	0.0	0.0	0.0	0.0	0.0	0.0	8.164731625271477	28.5591889190347	0.0	0.0	0.0	12.698977097394804	6.876444053251182	4.084850514895407	0.0	0.0	2.5714212245107873	8.491871863314831	16.930901604372234	4.736351020446827	0.0	7.263430082222028	6.834429120135594	16.86283767832451	9.395346797909223	4.026040429497993
3L_37719	0.0	0.0	3.503996658588786	0.0	4.533214865318186	12.708633398288573	6.590671826723328	7.58334091667425	0.0	0.0	0.0	0.0	0.0	0.0	8.34579638927465	0.0	0.0	14.848927016533786	0.0	0.0	18.698648835635137	0.0	11.470599705893823	4.664013775631087	0.0	0.0	0.0	0.0	15.030602306295618	14.945270419722975	52.27664802132887	0.0	0.0	0.0	5.811264089409784	0.0	0.0	0.0	5.336669107303338	7.060351887938094	5.181363258124119	3.0991453796701025	8.669733440375643	0.0	0.0	6.255097904792406	10.288955012573103	5.732623558101859	7.369533464314508
3L_37720	4.520681212410536	9.846512562180727	0.0	0.0	0.0	0.0	0.0	0.0	0.0	0.0	0.0	0.0	0.0	0.0	0.0	0.0	0.0	0.0	0.0	0.0	0.0	0.0	8.775440000561627	0.0	0.0	0.0	0.0	0.0	7.6659838830354845	0.0	0.0	0.0	0.0	0.0	0.0	0.0	0.0	0.0	8.165504987490447	3.6009564140235644	3.963937680557361	4.741925449344856	0.0	0.0	0.0	4.785385051222762	0.0	0.0	16.913910450992507
3L_37721	0.0	0.0	5.286845746230347	0.0	0.0	0.0	0.0	0.0	0.0	0.0	0.0	0.0	0.0	0.0	6.29608735947133	0.0	0.0	0.0	0.0	0.0	0.0	0.0	0.0	0.0	0.0	0.0	0.0	0.0	0.0	5.637372623565571	39.43761954528425	0.0	0.0	0.0	0.0	0.0	0.0	9.240120232444465	0.0	7.101793557963063	7.817663933481061	4.67600433559122	6.5404661913491875	0.0	0.0	4.718859772475457	0.0	4.324703963201959	5.559592437397599
3L_37722	3.8129249385690134	2.0762364974554686	0.0	9.18193546017565	1.4625592153662323	0.0	4.252720465281641	4.893253671163567	0.0	0.0	0.0	0.0	0.0	0.0	5.385238415275121	0.0	10.00892796374366	3.193823911073722	0.0	0.0	6.0327784986948085	0.0	3.7007800874346306	6.019036406442656	0.0	0.0	0.0	0.0	12.931600240269132	2.4109096555002973	0.0	0.0	0.0	0.0	11.249391126705266	0.0	7.237131114380686	7.903360864690906	0.0	4.555787900738492	3.343344979875571	1.9997656274684608	11.188526389957628	0.0	4.28954055589014	6.054280255054717	9.958631843322836	1.849526585927433	0.0
3L_37723	5.447344065690612	2.9662200923443645	12.920739660662615	0.0	2.089488618555495	3.9051821767485455	0.0	6.9907582176362855	0.0	0.0	0.0	0.0	0.0	0.0	0.0	0.0	42.89783451731356	4.562863945435448	0.0	0.0	8.618743008044735	7.460492959532795	0.0	0.0	0.0	0.0	0.0	0.0	13.856070529246471	3.444351676572622	0.0	0.0	0.0	176.95356738391848	0.0	17.405268923008375	0.0	0.0	19.678589596126468	10.847728268745959	4.776477567511929	2.8569698064002984	7.9922571013202415	0.0	0.0	0.0	4.742474167743209	2.6423304509031227	3.3968291279456455
3L_37724	0.0	0.0	0.0	0.0	0.0	17.548477669562168	0.0	0.0	0.0	0.0	0.0	0.0	0.0	0.0	0.0	0.0	0.0	0.0	0.0	0.0	0.0	0.0	0.0	0.0	0.0	0.0	0.0	0.0	20.754724813103707	0.0	0.0	0.0	0.0	0.0	0.0	0.0	0.0	0.0	44.21423565745463	0.0	0.0	12.838190020618136	0.0	0.0	0.0	0.0	21.31096534410816	0.0	15.264122747969491
3L_37725	5.722789779898644	0.0	3.393519666973554	0.0	4.390287805317078	0.0	0.0	7.34424688420326	0.0	0.0	0.0	0.0	0.0	0.0	0.0	0.0	0.0	0.0	0.0	849.8342823149486	9.054550953127306	0.0	0.0	18.067851104645833	0.0	0.0	0.0	0.0	4.852234890868385	7.23703160122219	0.0	0.0	0.0	0.0	0.0	0.0	3.6207181839346565	17.793140507092644	10.336820115038472	2.279249033028598	5.018000823453936	3.00143288405885	0.0	0.0	0.0	6.05788184949556	4.982278037022312	13.879701297724312	7.1371805353385005
3L_37726	0.0	0.0	12.180441053770556	5.496090905343575	0.0	0.0	0.0	0.0	0.0	0.0	0.0	0.0	0.0	0.0	9.670431688070556	0.0	0.0	0.0	0.0	0.0	10.833238542496087	0.0	0.0	0.0	0.0	0.0	0.0	0.0	0.0	17.317366721216374	0.0	0.0	0.0	0.0	0.0	0.0	17.327906810517174	0.0	12.367398301337845	10.907950532444335	9.005615000953096	3.591038205055464	0.0	0.0	7.702854677943646	7.247899920997891	5.961003117604631	3.3212495204946006	4.2696087117096155
3L_37727	0.0	2.373513676067126	2.584733375705729	0.0	3.3439391938097	6.249707044982267	14.58488500304338	0.0	0.0	0.0	0.0	0.0	0.0	7.458498119526162	3.0781505486495537	0.0	0.0	10.953354410021298	0.0	0.0	6.89655648038378	0.0	21.153303490252767	0.0	0.0	0.0	0.0	0.0	3.695789239487882	8.26831680221194	19.28101109622189	0.0	0.0	0.0	0.0	4.642456565176376	2.757783084365273	0.0	0.0	3.4720594694345923	3.822047749989155	2.286093646625703	6.3952542097560245	0.0	14.71116106367579	16.149319375399696	7.589677734693708	8.457373042673156	2.7180789487775305
3L_37728	6.13521021684287	10.02234314364824	0.0	4.924749822709005	0.0	0.0	6.842865901725496	15.747039556563363	0.0	0.0	0.0	0.0	0.0	0.0	0.0	0.0	0.0	0.0	0.0	0.0	0.0	0.0	5.954762857523962	9.68496738102986	0.0	0.0	0.0	0.0	10.40383526983387	0.0	0.0	0.0	0.0	0.0	0.0	0.0	0.0	6.35847559362728	0.0	2.4435061380874186	2.6898148546639233	6.435470252682303	4.500741722235824	0.0	6.902111493948228	0.0	5.34133251290466	2.9759920767186943	7.651530918306134
3L_37729	2.27746439867652	0.0	0.0	0.0	3.494353125349435	3.265412748171369	0.0	0.0	0.0	0.0	0.0	0.0	0.0	0.0	0.0	0.0	0.0	0.0	0.0	0.0	0.0	12.476544097097456	4.420960303313245	0.0	0.0	0.0	0.0	0.0	0.0	5.760156307601563	0.0	0.0	0.0	0.0	0.0	9.702558370591158	2.881831092421476	0.0	8.227364873759313	3.628236386857077	9.984918778676686	7.166773690487112	6.6829195269562245	0.0	10.24858979404434	2.41081898413874	7.931069488858434	2.209448663018425	0.0
3L_37730	0.0	0.0	0.0	3.241816843831957	3.0982677584962244	2.8952778019050927	0.0	5.182904707114055	0.0	0.0	0.0	0.0	0.0	0.0	0.0	0.0	0.0	0.0	0.0	0.0	0.0	5.53116312616915	11.75953168841004	6.375326974582208	0.0	0.0	0.0	0.0	6.848536399286108	0.0	0.0	0.0	0.0	0.0	7.943524716674332	4.301386078649984	2.5551751751444822	0.0	3.6473960145633226	6.433950670900206	3.5412507910268958	0.0	5.925409756898214	0.0	0.0	0.0	0.0	9.795036893985964	5.03677602011084
3L_37731	0.0	14.611840120167773	7.956076095094204	0.0	0.0	0.0	0.0	17.21852024037054	0.0	0.0	0.0	0.0	0.0	11.47901349358036	18.94973015584258	0.0	0.0	22.477036897179918	0.0	0.0	0.0	0.0	13.02241026582646	0.0	0.0	0.0	0.0	0.0	0.0	0.0	0.0	0.0	0.0	0.0	0.0	14.289960445389488	8.488740958429785	0.0	0.0	5.34367869528741	5.882328719822918	0.0	0.0	0.0	0.0	7.101324539053024	0.0	0.0	0.0
3L_37732	4.100600861044168	8.931533986496413	0.0	0.0	0.0	0.0	0.0	10.524875543346699	0.0	0.0	0.0	0.0	0.0	0.0	0.0	0.0	0.0	13.739160660936061	0.0	0.0	12.975873957550727	0.0	0.0	12.946316158103002	0.0	0.0	0.0	0.0	13.907258058908363	0.0	0.0	0.0	0.0	0.0	0.0	8.734784006261094	10.377540097517745	8.499650239392649	7.40673257177309	3.266340685866217	10.78677670617144	4.30128617059073	0.0	0.0	0.0	0.0	0.0	7.956275492403945	10.228133401452702
3L_37733	0.0	0.0	4.9777544155170546	3.369113316757296	0.0	0.0	0.0	0.0	0.0	0.0	0.0	0.0	0.0	3.5909479384367886	0.0	0.0	0.0	3.515714540854712	0.0	0.0	0.0	0.0	4.073764467974509	0.0	0.0	0.0	0.0	0.0	0.0	0.0	0.0	0.0	0.0	0.0	4.1277216132456935	0.0	0.0	0.0	3.790618371156124	1.6716481782378154	3.680305141459889	4.4026253735627625	3.0790414574457996	0.0	4.721863360606816	2.2214876503058543	0.0	8.143727009240687	2.6172775916020985
3L_37734	2.100438781661489	4.5749735223407395	0.0	3.3720557738024985	4.834109476465944	0.0	4.6854208445002525	5.391126206264488	0.0	0.0	0.0	0.0	0.0	0.0	0.0	0.0	0.0	3.5187850339034936	0.0	0.0	0.0	0.0	8.154644681744605	9.947180471695297	0.0	0.0	0.0	161.73378618793464	0.0	2.656211816955131	18.5821796896776	0.0	0.0	136.46288209606988	8.26265322057566	4.474192855608848	2.6578285009581473	4.35375097415178	0.0	10.038648797871806	1.8417596908790537	2.2032352306126315	6.163461153245216	0.0	0.0	0.0	3.657296672591487	2.037709858644067	2.6195634235598297
3L_37735	2.238252587252122	7.312719427287315	5.308987026693853	0.0	3.4341897630237352	0.0	0.0	5.744848307280446	0.0	0.0	0.0	0.0	8.897375007451553	0.0	6.322455338175492	0.0	11.75082608307364	7.499318499431365	0.0	0.0	7.082689693907399	0.0	0.0	3.5332780021998187	0.0	0.0	0.0	0.0	0.0	5.6609819086340165	0.0	0.0	0.0	0.0	0.0	0.0	11.328854848197594	0.0	8.085711779143635	5.348651872295588	5.887803199785528	2.3477937078189512	3.2839288136183216	0.0	5.036068321317274	7.10793349627876	0.0	6.514223698876101	8.374313969221047
3L_37736	0.0	6.170017294558476	0.0	0.0	8.692666431964673	0.0	0.0	0.0	0.0	0.0	0.0	0.0	0.0	0.0	0.0	0.0	0.0	0.0	0.0	0.0	0.0	0.0	10.997724570786303	0.0	0.0	0.0	0.0	0.0	9.607310779210547	0.0	0.0	0.0	0.0	0.0	0.0	0.0	0.0	0.0	0.0	0.0	0.0	0.0	0.0	0.0	12.747362570684125	5.9972316778575	0.0	10.992592641448558	7.065724664254428
3L_37737	0.0	0.0	2.42848299709772	3.2873596091986896	1.5708969350229902	0.0	0.0	0.0	0.0	0.0	0.0	0.0	0.0	17.51905635354857	0.0	0.0	0.0	0.0	0.0	0.0	6.47965098007961	5.6088678444167375	3.9749119457631217	3.2324454775340192	0.0	0.0	0.0	0.0	3.472374138590786	2.5894955559077273	0.0	0.0	0.0	0.0	0.0	8.723628471131768	5.182143267087405	4.244397501408079	3.698636571600611	4.893253671163567	3.5910001635700572	4.295792829376693	3.00432653063677	0.0	0.0	2.1675818197109487	10.696308276161565	0.0	5.107535325629637
3L_37738	3.5238130476225713	0.0	0.0	5.6571485142913716	0.0	5.052418845522294	0.0	9.044453488897933	0.0	0.0	0.0	0.0	0.0	6.029635659265288	0.0	0.0	0.0	0.0	0.0	0.0	5.575348041101466	0.0	0.0	5.562647931668433	0.0	0.0	0.0	0.0	2.987768077490753	6.684313253656319	0.0	0.0	0.0	0.0	3.4654717719996815	0.0	0.0	0.0	9.547359677681136	9.824147755182238	1.544919301140305	3.6962700938482977	0.0	0.0	3.964289678575393	1.8650731481688712	6.135684527644327	3.418575513769168	0.0
3L_37739	0.0	7.512864371574252	0.0	5.537474164222103	1.323068089053067	4.945537270805258	0.0	0.0	0.0	0.0	0.0	0.0	6.855668300829468	0.0	4.8716229909426785	0.0	9.054329599327808	0.0	0.0	0.0	0.0	0.0	6.695638695301235	8.167459046318477	0.0	0.0	0.0	0.0	17.547379386625504	0.0	15.257508601420476	0.0	0.0	0.0	3.392161325765196	3.673682911202676	4.364594669913343	3.574790150881168	0.0	1.3737603530014604	6.048949002671972	9.045193040700836	5.060712097860002	0.0	0.0	1.8256183917178266	6.005886970408395	3.346257136102484	4.301757074185737
3L_37740	1.4097317731549852	0.0	3.3437904807635075	4.52638201758952	2.162975908774328	2.021263694061527	0.0	0.0	0.0	0.0	0.0	0.0	0.0	0.0	1.991054589938325	0.0	7.401091809063672	11.808349542261139	0.0	0.0	8.921864098597304	7.722878409457745	0.0	2.22538523643828	0.0	0.0	0.0	0.0	4.781129455773596	7.130978969316823	0.0	325.6480395988016	0.0	0.0	0.0	0.0	3.567659593900444	0.0	0.0	2.2458485489572526	4.944466227565102	4.436174101497298	4.136672344938905	0.0	3.171896489598717	2.9845543344085685	2.454633464312575	2.7352611818844745	3.5162955685533466
3L_37741	1.7808236986319177	0.0	2.1119979859987206	2.8589439918577275	4.098523028917812	7.659998212667084	0.0	0.0	0.0	0.0	0.0	0.0	0.0	0.0	0.0	0.0	9.349324417817568	2.9833460672487973	0.0	0.0	0.0	4.8779083919048185	3.4568930620501934	2.811186385311889	0.0	0.0	0.0	0.0	3.0198470387077956	2.252027049547298	0.0	0.0	0.0	0.0	7.005359450247412	7.586746863638847	6.7601931882941395	3.69125869337563	6.433244951269779	2.837036375061883	1.5615067353250769	1.8679780370614316	2.6127963792912894	0.0	0.0	1.8850979987045609	3.100780962693264	1.727639976414259	2.2209552906153314
3L_37742	0.0	9.016083791876328	0.0	0.0	6.351182272580041	0.0	18.467493517909777	0.0	0.0	0.0	0.0	0.0	0.0	0.0	0.0	0.0	0.0	13.869221562201378	0.0	0.0	0.0	0.0	16.070685302233343	0.0	0.0	0.0	0.0	0.0	0.0	0.0	0.0	0.0	0.0	0.0	16.28354206120332	0.0	0.0	0.0	0.0	0.0	14.518518733607685	8.684008051812265	0.0	0.0	0.0	0.0	0.0	0.0	0.0
3L_37743	0.0	0.0	4.279449782582554	5.792954030013295	2.7682197302093052	5.173707219908425	0.0	9.26157465292249	0.0	0.0	0.0	0.0	0.0	0.0	5.0963827913500115	0.0	0.0	12.090049103734435	0.0	0.0	0.0	0.0	0.0	0.0	0.0	0.0	0.0	0.0	12.237969769767075	0.0	0.0	0.0	0.0	0.0	0.0	0.0	4.565961940880838	0.0	6.517702405618781	0.0	0.0	0.0	5.294195814302905	0.0	0.0	7.63938438784849	6.2829777796207855	0.0	4.500225236273075
3L_37744	8.245722531436817	2.993339818902941	0.0	0.0	0.0	0.0	0.0	7.0546737213403885	0.0	0.0	0.0	0.0	0.0	0.0	0.0	0.0	14.430014430014431	0.0	0.0	0.0	0.0	0.0	0.0	0.0	0.0	0.0	0.0	0.0	4.660918200885575	3.4758428919012867	0.0	0.0	0.0	0.0	0.0	0.0	6.955916876793323	0.0	0.0	4.378762999452655	2.410074109778876	5.766181346403345	0.0	0.0	0.0	8.728542333430317	0.0	7.999466702219852	3.427885851401149
3L_37745	1.8212816395323022	1.983470156410506	0.0	5.8477907777415545	0.0	0.0	0.0	0.0	0.0	0.0	0.0	0.0	0.0	0.0	7.716938577284625	0.0	0.0	3.051123713608103	0.0	0.0	5.76323368125975	4.988727969153697	3.5354290649744686	2.8750527931569145	0.0	0.0	0.0	0.0	3.088453938489116	2.303190102547236	0.0	0.0	0.0	0.0	0.0	0.0	0.0	0.0	3.2896998510752877	2.901490060220426	1.5969820871310232	1.9104160083691504	0.0	0.0	20.4894184447384	1.927924912722839	6.342453146712992	1.7668896540306374	4.542824869331321
3L_37746	3.619266222727472	0.0	6.4384949889193495	0.0	6.9413786688656955	2.5946394748449704	4.036724504855372	4.644724985833589	0.0	0.0	0.0	0.0	0.0	0.0	5.111721791474466	0.0	19.001147669319227	6.063218756688489	0.0	0.0	0.0	0.0	7.0256344323533275	2.856664569874872	0.0	0.0	0.0	0.0	6.137401694168363	13.730756344982506	0.0	0.0	0.0	0.0	7.118689193046749	0.0	4.579704489988079	3.750974315578471	3.2686596338185985	2.882932749827745	4.7603043929041	1.8981973958250287	0.0	0.0	0.0	7.662377267872111	0.0	7.0223560215122856	4.513769932243799
3L_37747	0.0	1.623789424389382	3.5365818724008333	0.0	0.0	0.0	3.3259806986688094	0.0	0.0	0.0	0.0	0.0	5.926986637015928	2.551287251982988	0.0	0.0	0.0	7.493506876291693	0.0	0.0	0.0	4.084076431039961	0.0	2.3536932506904558	0.0	0.0	0.0	0.0	2.5283964201952127	5.6565949108746905	0.0	0.0	0.0	0.0	0.0	3.1760389458599696	5.660037756225193	9.271627152021926	5.3862971523185585	2.375336407018644	6.536933806746797	7.8199142562041635	0.0	0.0	0.0	4.734950118878815	5.192318276648795	1.4464834396450443	5.578549510184757
3L_37748	0.0	3.757779543099101	4.092185480762227	0.0	2.647085294382356	4.947311136397369	0.0	0.0	0.0	0.0	0.0	0.0	0.0	11.808396951071908	9.746740689913294	0.0	18.115154413576224	0.0	0.0	0.0	0.0	0.0	6.698040287372721	0.0	0.0	0.0	0.0	0.0	0.0	0.0	0.0	0.0	0.0	0.0	0.0	7.350001176000188	0.0	0.0	0.0	0.0	6.051118640047393	3.619374948423907	0.0	0.0	7.7636376058183805	0.0	0.0	0.0	12.909900085979933
3L_37749	0.0	0.0	0.0	0.0	0.0	0.0	0.0	0.0	0.0	0.0	0.0	0.0	11.39479075745732	0.0	8.097113540964916	0.0	0.0	9.604311951893923	0.0	0.0	0.0	0.0	0.0	4.525038394950781	0.0	0.0	0.0	0.0	4.86090992345039	3.6249851375609357	0.0	0.0	0.0	0.0	5.6381036576633665	0.0	0.0	0.0	5.177650361555324	0.0	5.026972219443424	9.02039692151894	4.205699058680437	0.0	0.0	3.0343561945774837	0.0	0.0	7.149940691241965
3L_37750	0.0	2.5465944011084813	0.0	3.7540144492016148	3.5877850270967464	3.352723249459373	0.0	0.0	0.0	0.0	0.0	0.0	0.0	8.00238471064377	0.0	0.0	0.0	0.0	0.0	0.0	0.0	0.0	4.53916779805424	0.0	0.0	0.0	0.0	0.0	3.96529258704412	5.914171182136364	0.0	0.0	0.0	0.0	4.599289225843038	0.0	8.876656199116418	0.0	0.0	3.725248054954859	4.100758086643687	0.0	6.8616072148427545	0.0	5.261308129562869	2.4752793847841605	8.143130170378713	2.2685248304788104	0.0
3L_37751	2.553081109344379	0.0	0.0	0.0	0.0	3.660590087122044	5.695124062582579	0.0	0.0	0.0	0.0	0.0	0.0	0.0	0.0	0.0	0.0	0.0	0.0	0.0	0.0	0.0	4.955980976962618	0.0	0.0	0.0	0.0	0.0	0.0	0.0	0.0	0.0	0.0	0.0	5.021623109107818	0.0	0.0	0.0	0.0	0.0	2.238656949104582	2.6780300839187507	0.0	0.0	0.0	2.7025741478243193	0.0	0.0	6.368153120968163
3L_37752	0.0	0.0	0.0	16.188695433978456	0.0	0.0	0.0	0.0	0.0	0.0	0.0	0.0	0.0	0.0	0.0	0.0	0.0	0.0	0.0	0.0	10.636408212583508	0.0	6.524855458139463	0.0	0.0	0.0	0.0	0.0	0.0	12.752044152677676	0.0	0.0	0.0	0.0	0.0	0.0	4.253268530534002	6.967218540047223	0.0	8.032322063985477	5.894660645860283	10.577376683653934	0.0	0.0	15.1258012893233	7.1162120118812275	11.705393962591902	6.521810728574302	4.192033710658287
3L_37753	0.0	0.0	0.0	0.0	6.049240820277055	0.0	0.0	0.0	0.0	0.0	0.0	0.0	15.672507287715888	6.746272684341902	5.568424803991447	0.0	0.0	6.604932563638525	0.0	0.0	12.475983731317216	0.0	0.0	0.0	0.0	0.0	0.0	0.0	0.0	0.0	34.87966515521451	0.0	0.0	0.0	0.0	8.398280032249396	14.966624427526618	0.0	0.0	0.0	6.914147036250872	12.40674265107277	11.569119705681596	0.0	17.741821020509544	4.173483356148376	0.0	0.0	0.0
3L_37754	0.0	0.0	0.0	0.0	0.0	19.53697372277034	0.0	11.657864978607817	0.0	0.0	0.0	0.0	0.0	15.543819971477092	0.0	0.0	0.0	0.0	0.0	0.0	0.0	0.0	0.0	0.0	0.0	0.0	0.0	0.0	0.0	5.743838584350567	0.0	0.0	0.0	0.0	0.0	0.0	5.7473345299283825	0.0	8.204057891114102	3.617958096809323	3.9826531559141007	0.0	6.663987743593743	0.0	10.219556961766594	0.0	0.0	4.406379203300202	0.0
3L_37755	0.0	0.0	0.0	0.0	3.6498881309287867	6.821515058494492	0.0	12.21135411705804	0.0	0.0	0.0	0.0	0.0	0.0	0.0	0.0	0.0	0.0	0.0	0.0	15.055094116920872	0.0	0.0	0.0	0.0	0.0	0.0	0.0	0.0	0.0	0.0	0.0	0.0	0.0	0.0	0.0	0.0	9.861611998820552	0.0	0.0	0.0	4.990513034720995	0.0	0.0	0.0	0.0	8.28408445127053	0.0	5.933531394611285
3L_37756	0.0	0.0	3.9045219439990038	0.0	0.0	0.0	7.344020351749199	8.45015675040772	0.0	0.0	0.0	0.0	0.0	0.0	0.0	0.0	17.28441153492488	11.030825089170431	0.0	0.0	0.0	0.0	6.390874853249536	0.0	0.0	0.0	0.0	0.0	5.582893122210647	4.163398398923511	0.0	0.0	0.0	0.0	0.0	0.0	0.0	0.0	5.946678512450264	2.6224624397817062	2.8868101930958465	3.453394030186808	0.0	0.0	0.0	0.0	0.0	3.193946321899325	0.0
3L_37757	0.0	0.0	0.0	0.0	0.0	0.0	0.0	0.0	0.0	0.0	0.0	0.0	0.0	0.0	0.0	0.0	0.0	0.0	0.0	0.0	0.0	0.0	0.0	0.0	0.0	0.0	0.0	0.0	0.0	0.0	0.0	0.0	0.0	0.0	0.0	0.0	0.0	0.0	0.0	0.0	0.0	0.0	0.0	0.0	0.0	0.0	0.0	0.0	0.0
3L_37758	0.0	0.0	0.0	0.0	0.0	0.0	0.0	0.0	0.0	0.0	0.0	0.0	0.0	0.0	0.0	0.0	0.0	0.0	0.0	0.0	0.0	0.0	0.0	0.0	0.0	0.0	0.0	0.0	0.0	0.0	0.0	0.0	0.0	0.0	0.0	0.0	0.0	0.0	0.0	0.0	0.0	0.0	0.0	0.0	0.0	0.0	0.0	0.0	34.87674558111633
3L_37759	2.432981694489029	5.2992864775722275	2.8854357916957736	3.9059219635850897	1.8664830047390004	0.0	0.0	0.0	0.0	0.0	0.0	0.0	29.014353400627293	8.326204021140232	6.872512150601483	0.0	0.0	0.0	0.0	0.0	0.0	6.664254206643862	4.722846818713998	0.0	0.0	0.0	0.0	0.0	4.125749545548688	3.0767450990527316	0.0	0.0	0.0	0.0	4.785401081213521	0.0	9.23585321273772	5.043039823372573	0.0	0.0	0.0	0.0	0.0	0.0	0.0	5.150884870511906	4.236322397690696	0.0	3.034294506804254
3L_37760	2.3601593768423994	0.0	0.0	0.0	1.8106167322713462	3.3839802375554124	0.0	6.057742400562158	0.0	0.0	0.0	0.0	0.0	0.0	0.0	0.0	0.0	0.0	0.0	0.0	7.468449534939648	0.0	13.744457547493973	3.7257185607102112	0.0	0.0	0.0	0.0	4.002260476717249	0.0	0.0	0.0	0.0	153.33660451422963	9.284335561883346	0.0	8.95941207143399	0.0	0.0	7.519956083456472	2.069494451478426	0.0	0.0	0.0	0.0	2.4983560816982426	0.0	9.158695929921322	0.0
3L_37761	0.0	0.0	0.0	0.0	10.165390910107448	0.0	0.0	0.0	0.0	0.0	0.0	0.0	0.0	0.0	18.714816145646186	0.0	0.0	0.0	0.0	0.0	0.0	0.0	0.0	0.0	0.0	0.0	0.0	0.0	0.0	0.0	0.0	0.0	0.0	0.0	0.0	0.0	0.0	0.0	0.0	0.0	0.0	0.0	0.0	0.0	0.0	0.0	0.0	12.854974039379929	0.0
3L_37762	2.8128683099443332	3.06335946378956	0.0	0.0	0.0	0.0	0.0	0.0	0.0	0.0	0.0	0.0	11.18155490702537	0.0	7.94558860920417	0.0	0.0	0.0	0.0	0.0	0.0	0.0	0.0	4.440359313875679	0.0	0.0	0.0	0.0	14.309836581666238	0.0	0.0	0.0	0.0	0.0	0.0	0.0	0.0	5.8304618308816245	0.0	2.240595102059107	0.0	5.901062781406931	4.126995918401037	0.0	0.0	0.0	14.693349789885097	2.7288629101139845	7.016140631522819
3L_37763	0.0	0.0	0.0	0.0	0.0	0.0	0.0	0.0	0.0	0.0	0.0	0.0	0.0	0.0	0.0	0.0	0.0	0.0	0.0	0.0	0.0	0.0	0.0	0.0	0.0	0.0	0.0	0.0	0.0	28.692099343524763	0.0	0.0	0.0	0.0	0.0	0.0	28.709562581104514	0.0	0.0	0.0	0.0	0.0	0.0	0.0	0.0	0.0	0.0	0.0	0.0
3L_37764	0.0	0.0	0.0	0.0	0.0	0.0	0.0	0.0	0.0	0.0	0.0	0.0	0.0	0.0	0.0	0.0	0.0	0.0	0.0	0.0	0.0	0.0	0.0	0.0	0.0	0.0	0.0	0.0	0.0	0.0	0.0	0.0	0.0	0.0	32.399787457394275	0.0	0.0	34.14414291372458	0.0	0.0	28.88787460351392	17.278796842818238	0.0	0.0	0.0	17.437156488017184	0.0	15.980669781831896	0.0
3L_37765	0.0	4.29724748406903	4.679660836901185	0.0	6.054203281983599	5.657548584198467	0.0	10.127710428503429	0.0	0.0	0.0	0.0	0.0	0.0	0.0	0.0	0.0	6.610350884035276	0.0	0.0	24.972436673022155	0.0	0.0	0.0	0.0	0.0	0.0	0.0	6.691227934003081	0.0	0.0	0.0	0.0	0.0	15.52212951199201	8.40516951545879	0.0	8.178908720925001	0.0	3.143082546776926	3.459909509526688	0.0	0.0	0.0	0.0	8.35381410090405	0.0	0.0	4.921083051642339
3L_37766	0.0	0.0	0.0	0.0	0.0	0.0	0.0	0.0	0.0	0.0	0.0	0.0	0.0	0.0	0.0	0.0	0.0	0.0	0.0	0.0	0.0	0.0	0.0	0.0	0.0	0.0	0.0	0.0	0.0	0.0	0.0	0.0	0.0	0.0	0.0	0.0	0.0	0.0	0.0	0.0	0.0	0.0	0.0	0.0	0.0	0.0	0.0	0.0	0.0
3L_37767	0.0	0.0	0.0	0.0	0.0	0.0	0.0	0.0	0.0	0.0	0.0	0.0	0.0	0.0	0.0	0.0	0.0	0.0	0.0	0.0	0.0	0.0	0.0	0.0	0.0	0.0	0.0	0.0	0.0	0.0	0.0	0.0	0.0	0.0	0.0	0.0	0.0	0.0	0.0	0.0	0.0	0.0	0.0	0.0	0.0	0.0	0.0	0.0	0.0
3L_37768	0.0	0.0	0.0	0.0	0.0	0.0	0.0	0.0	0.0	0.0	0.0	0.0	0.0	0.0	0.0	0.0	0.0	0.0	0.0	0.0	0.0	0.0	0.0	0.0	0.0	0.0	0.0	0.0	0.0	0.0	0.0	0.0	0.0	0.0	0.0	0.0	0.0	0.0	0.0	0.0	0.0	16.068180503512504	0.0	0.0	0.0	16.215444886945917	0.0	0.0	0.0
3L_37769	0.0	0.0	0.0	0.0	0.0	0.0	0.0	0.0	0.0	0.0	0.0	0.0	0.0	0.0	0.0	0.0	0.0	0.0	0.0	0.0	0.0	0.0	0.0	0.0	0.0	0.0	0.0	0.0	0.0	0.0	0.0	0.0	0.0	0.0	0.0	0.0	0.0	142.4298532972511	0.0	0.0	0.0	0.0	0.0	0.0	0.0	0.0	0.0	0.0	0.0
3L_37770	0.0	0.0	0.0	0.0	0.0	0.0	0.0	0.0	0.0	0.0	0.0	0.0	0.0	0.0	0.0	0.0	0.0	0.0	0.0	0.0	0.0	0.0	0.0	0.0	0.0	0.0	0.0	0.0	0.0	0.0	0.0	0.0	0.0	0.0	0.0	0.0	0.0	0.0	0.0	0.0	0.0	0.0	0.0	0.0	0.0	0.0	0.0	0.0	0.0
3L_37771	2.1794312686927095	4.747027352134252	7.754200127117188	0.0	1.67196959690485	0.0	9.723256668695587	0.0	0.0	0.0	0.0	0.0	8.663551830998362	0.0	3.0781505486495537	0.0	0.0	3.651118136673766	0.0	0.0	6.89655648038378	0.0	0.0	0.0	0.0	0.0	0.0	0.0	7.391578478975764	0.0	0.0	0.0	0.0	0.0	0.0	0.0	2.757783084365273	4.517485152155676	3.9366095635205416	1.7360297347172962	7.64409549997831	0.0	3.1976271048780123	0.0	0.0	6.921136875171298	3.794838867346854	2.114343260668289	0.0
3L_37772	0.0	0.0	3.0440269798199275	0.0	0.0	0.0	0.0	0.0	0.0	0.0	0.0	0.0	0.0	0.0	7.250243608185235	0.0	0.0	4.299902736200107	0.0	0.0	0.0	0.0	0.0	0.0	0.0	0.0	0.0	0.0	0.0	9.73755345916849	0.0	0.0	0.0	0.0	0.0	10.934793638574453	0.0	10.640437279410435	0.0	2.0445131400859515	6.751808471899198	0.0	0.0	0.0	0.0	2.71699556803683	8.938323778265215	0.0	6.402134727803639
3L_37773	0.0	1.9202143266422826	0.0	0.0	1.3526528227159103	2.528061482455253	3.9331428643348896	0.0	0.0	0.0	0.0	0.0	0.0	6.034056213267682	4.98055590972842	0.0	9.256790781717468	0.0	0.0	0.0	0.0	4.829629973069983	0.0	2.7833630596508105	0.0	0.0	0.0	0.0	0.0	0.0	0.0	0.0	0.0	0.0	0.0	0.0	0.0	0.0	3.1847864027455404	0.0	0.0	0.0	5.1738731821596575	0.0	0.0	0.0	3.0700914150419742	3.4210818008027224	4.397947389994142
3L_37774	6.846981935949907	0.0	0.0	5.496090905343575	2.626360783180786	4.908577739599951	0.0	8.786960151135716	0.0	0.0	0.0	0.0	0.0	0.0	0.0	0.0	0.0	0.0	0.0	0.0	0.0	0.0	0.0	5.404280730766841	0.0	0.0	0.0	0.0	5.805414129216908	0.0	0.0	0.0	0.0	0.0	6.733621307871267	7.2924566828073045	0.0	7.09614927459614	0.0	0.0	0.0	0.0	5.022891829513005	0.0	0.0	3.6239499604989454	5.961003117604631	3.3212495204946006	8.539217423419231
3L_37775	0.0	0.0	0.0	0.0	0.0	2.528061482455253	3.9331428643348896	0.0	0.0	0.0	0.0	0.0	0.0	3.017028106633841	0.0	0.0	0.0	2.953818815116936	0.0	0.0	5.579435539665323	4.829629973069983	3.4226789445005767	2.7833630596508105	0.0	0.0	0.0	0.0	5.97991704659073	0.0	0.0	0.0	0.0	114.55278592375366	0.0	3.7558290466804483	0.0	0.0	0.0	1.4044786013640296	1.5460519399241321	3.6989799692836702	7.760809773239487	0.0	0.0	3.7328810076986936	0.0	0.0	0.0
3L_37776	3.03661919823536	0.0	0.0	4.875004875004876	2.329568750232957	0.0	0.0	0.0	0.0	0.0	0.0	0.0	12.070996774629663	5.195992850313838	0.0	0.0	15.942250790735642	10.174264807625002	0.0	0.0	0.0	16.635392129463277	0.0	4.793569713843063	0.0	0.0	0.0	0.0	0.0	7.680208410135418	0.0	0.0	0.0	0.0	0.0	12.936744494121545	7.6848829131239365	6.294248567429027	0.0	12.094121289523589	5.325290015294234	3.1852327513276055	0.0	0.0	0.0	0.0	0.0	0.0	7.574242727212134
3L_37777	18.358796984751184	0.0	0.0	0.0	0.0	17.548477669562168	0.0	0.0	0.0	0.0	0.0	0.0	0.0	0.0	0.0	0.0	0.0	0.0	0.0	0.0	0.0	0.0	11.879221578368414	0.0	0.0	0.0	0.0	0.0	0.0	0.0	0.0	0.0	0.0	0.0	0.0	0.0	7.743546141468394	0.0	0.0	4.874577130433935	10.731882168226546	12.838190020618136	0.0	0.0	0.0	0.0	0.0	0.0	0.0
3L_37778	3.4186245984398083	7.446118952494878	8.10875132932842	0.0	5.245255011185506	4.901600372521628	0.0	0.0	0.0	0.0	0.0	0.0	0.0	5.849646535108116	0.0	0.0	0.0	0.0	0.0	0.0	0.0	0.0	0.0	0.0	0.0	0.0	0.0	0.0	0.0	0.0	0.0	0.0	0.0	0.0	0.0	0.0	0.0	7.08606235309707	0.0	0.0	0.0	0.0	15.047255907176487	0.0	0.0	3.6187986457007946	5.952529765625093	3.316528483507401	0.0
3L_37779	0.0	3.592829000740841	0.0	0.0	0.0	0.0	0.0	8.467543904215143	0.0	0.0	0.0	0.0	0.0	5.645029269476762	0.0	0.0	0.0	0.0	0.0	0.0	0.0	0.0	0.0	0.0	0.0	0.0	0.0	0.0	0.0	4.171965062295782	0.0	0.0	0.0	0.0	0.0	7.027367379522812	4.174504298487076	6.838195974490794	11.9178289529353	0.0	0.0	0.0	9.68060770982959	0.0	0.0	3.4922151539787505	0.0	6.401036455822926	0.0
3L_37780	0.0	16.472782022264614	0.0	0.0	0.0	0.0	0.0	0.0	0.0	0.0	0.0	0.0	0.0	25.88192665061987	0.0	0.0	0.0	0.0	0.0	0.0	0.0	0.0	0.0	0.0	0.0	0.0	0.0	0.0	0.0	0.0	0.0	0.0	0.0	0.0	0.0	0.0	0.0	0.0	0.0	12.048483095978218	13.262986453185638	0.0	0.0	0.0	0.0	0.0	0.0	0.0	0.0
3L_37781	0.0	3.7283592050392507	0.0	0.0	0.0	4.908577739599951	0.0	0.0	0.0	0.0	0.0	0.0	0.0	0.0	0.0	0.0	0.0	0.0	0.0	0.0	0.0	0.0	6.645600114304322	0.0	0.0	0.0	0.0	0.0	0.0	4.329341680304093	30.286969031574166	0.0	0.0	0.0	0.0	7.2924566828073045	8.663953405258587	7.09614927459614	0.0	0.0	0.0	3.591038205055464	10.04578365902601	0.0	0.0	7.247899920997891	5.961003117604631	0.0	8.539217423419231
3L_37782	2.6516013285583298	0.0	3.1447114444225712	0.0	2.034198952794379	0.0	5.914891804799106	13.611553486599426	0.0	0.0	0.0	0.0	0.0	0.0	0.0	0.0	13.920906974931231	0.0	0.0	0.0	0.0	0.0	5.147226108377934	0.0	0.0	0.0	0.0	0.0	0.0	0.0	23.458209200309646	0.0	0.0	0.0	5.21540128862135	5.648236846386032	0.0	5.496190590301862	0.0	2.112137609989566	6.975131795115268	2.7813719283919105	3.8903875526272174	0.0	11.932205978512483	8.42058935143498	0.0	5.144824229652606	6.613892216044111
3L_37783	0.0	0.0	0.0	0.0	0.0	0.0	0.0	0.0	0.0	0.0	0.0	0.0	0.0	0.0	0.0	0.0	0.0	14.149284859769976	0.0	0.0	0.0	11.567366608020118	0.0	0.0	0.0	0.0	0.0	0.0	0.0	0.0	0.0	0.0	0.0	0.0	0.0	0.0	0.0	0.0	15.255658132905769	3.363843392907	0.0	8.859365545395832	0.0	0.0	0.0	0.0	0.0	4.096888126685614	0.0
3L_37784	0.0	0.0	0.0	0.0	7.469710324633611	0.0	0.0	0.0	0.0	0.0	0.0	0.0	0.0	0.0	0.0	0.0	0.0	0.0	0.0	0.0	0.0	0.0	0.0	0.0	0.0	0.0	0.0	0.0	33.022699803845164	0.0	0.0	0.0	0.0	0.0	0.0	0.0	0.0	0.0	0.0	7.755906122512293	0.0	0.0	0.0	0.0	0.0	0.0	0.0	9.446063919625331	0.0
3L_37785	0.0	0.0	0.0	0.0	3.0024710336607026	2.805757414213967	0.0	0.0	0.0	0.0	0.0	0.0	15.557737096023908	6.696869548329634	0.0	0.0	0.0	9.834846697687958	0.0	0.0	0.0	0.0	0.0	0.0	0.0	0.0	0.0	0.0	0.0	0.0	0.0	0.0	0.0	0.0	3.848957663775073	8.336779202070188	0.0	4.056179711475825	3.534620547880323	3.117508238015519	3.4317572759259822	0.0	0.0	0.0	8.805948594394485	0.0	0.0	1.8984359545544807	0.0
3L_37786	0.0	0.0	0.0	0.0	0.0	0.0	15.25176081578618	8.774469802662173	0.0	0.0	0.0	0.0	13.589523021331475	0.0	4.8283427582583975	0.0	0.0	5.727091490859276	0.0	0.0	0.0	9.364058682682952	6.6361536322655095	16.189796219034992	0.0	0.0	0.0	0.0	5.797161941399968	4.323187676494137	60.48783438430946	0.0	0.0	0.0	6.7240497068650535	14.564181434746642	0.0	0.0	6.174909244271382	0.0	5.9952092283056615	3.585933673136408	5.0157519690588295	0.0	7.691905346489568	0.0	11.905059531250187	0.0	0.0
3L_37787	0.0	0.0	0.0	0.0	0.0	6.741497286547342	10.488380971559705	0.0	0.0	0.0	0.0	0.0	0.0	0.0	6.640741212971227	0.0	0.0	7.876850173645162	0.0	0.0	0.0	0.0	0.0	0.0	0.0	0.0	0.0	0.0	7.97322272878764	0.0	0.0	0.0	0.0	0.0	9.248033174544604	10.015544124481195	11.899173542901577	0.0	0.0	0.0	4.122805173131019	0.0	0.0	0.0	0.0	4.977174676931592	0.0	0.0	0.0
3L_37788	0.0	4.04349261526835	2.201662122802989	0.0	1.4241747975179482	2.6617335870852687	8.28221824307648	0.0	0.0	0.0	0.0	0.0	0.0	3.176554486644971	5.243904485426141	0.0	0.0	0.0	0.0	0.0	0.0	5.084998288898076	0.0	2.930534321392285	0.0	0.0	0.0	0.0	3.1480535899458726	0.0	16.42346255861123	0.0	0.0	0.0	10.954154308250633	7.908839551790245	0.0	3.847969791897946	3.3531830593168026	1.4787408817140384	0.0	1.947282392166317	8.171165210882792	0.0	0.0	1.9651291758012424	0.0	0.0	4.630490343459676
3L_37789	0.0	0.0	0.0	0.0	0.0	0.0	11.223445328353115	0.0	0.0	0.0	0.0	0.0	0.0	0.0	0.0	0.0	0.0	0.0	0.0	0.0	0.0	0.0	0.0	0.0	0.0	0.0	0.0	0.0	8.532015535093885	0.0	0.0	0.0	0.0	0.0	9.896169390752226	0.0	0.0	0.0	0.0	4.0077590214655565	0.0	5.2776241402750275	0.0	0.0	0.0	0.0	0.0	0.0	0.0
3L_37790	0.0	1.999368199648911	2.1772925802223453	5.894662383212001	0.0	0.0	0.0	0.0	0.0	0.0	0.0	0.0	0.0	0.0	2.592930633919681	0.0	0.0	3.0755792853583968	0.0	0.0	0.0	0.0	0.0	0.0	0.0	0.0	0.0	0.0	0.0	0.0	0.0	0.0	0.0	0.0	0.0	3.910649480665749	2.323063842440518	0.0	0.0	2.924746278260361	3.219564650467964	0.0	2.693573671933501	0.0	12.392187964707048	3.88675549198551	6.393289603232447	3.562103493354896	2.2896184121954235
3L_37791	1.868688737375606	0.0	0.0	0.0	0.0	0.0	4.168459104081421	0.0	0.0	0.0	0.0	0.0	0.0	6.395068123463186	0.0	0.0	0.0	0.0	0.0	0.0	0.0	5.118582193681008	0.0	0.0	0.0	0.0	0.0	0.0	3.1688449306720106	0.0	0.0	0.0	0.0	0.0	7.3510007284841725	3.9805367674220133	2.364579357884288	0.0	0.0	2.9770144712673448	1.638550773936687	0.0	2.741710575161528	0.0	8.409099318190227	1.9781078844215298	0.0	0.0	0.0
3L_37792	0.0	2.752677185013214	2.9976387599487886	0.0	0.0	0.0	0.0	0.0	0.0	0.0	0.0	0.0	0.0	0.0	3.569878224314012	0.0	13.269850369167237	4.234376104907515	0.0	0.0	0.0	0.0	4.906499296162676	0.0	0.0	0.0	0.0	0.0	8.57236663326301	0.0	0.0	0.0	0.0	0.0	0.0	0.0	0.0	0.0	0.0	0.0	0.0	2.6512920011050585	0.0	0.0	0.0	0.0	0.0	2.452104874563801	3.152285990516032
3L_37793	2.24451927671713	0.0	0.0	0.0	1.72190242667709	0.0	5.006819287870079	0.0	0.0	0.0	0.0	0.0	0.0	0.0	0.0	0.0	0.0	0.0	0.0	0.0	0.0	0.0	8.714016015490035	0.0	0.0	0.0	0.0	0.0	3.80616278653745	5.676831601332012	0.0	0.0	0.0	0.0	0.0	4.78110202489233	0.0	0.0	0.0	0.0	0.0	0.0	0.0	0.0	0.0	0.0	3.9081704994094757	4.354974872883727	2.7992534950779326
3L_37794	4.420960303313244	0.0	0.0	0.0	0.0	6.338742393509127	0.0	0.0	0.0	0.0	0.0	0.0	8.786975593296592	3.7823771483902204	0.0	0.0	0.0	0.0	0.0	0.0	13.989614110484375	0.0	0.0	6.9788735539774	0.0	0.0	0.0	0.0	0.0	0.0	0.0	0.0	0.0	0.0	4.347765596304748	4.708594503375121	5.5941427088181594	0.0	0.0	0.0	3.8764978787803606	0.0	0.0	0.0	0.0	0.0	3.8489013695930634	2.1444648788120007	2.7568015808602984
3L_37795	2.3966142551095215	0.0	0.0	11.542612439473427	0.0	3.436248990601859	0.0	0.0	0.0	0.0	0.0	0.0	0.0	0.0	0.0	0.0	0.0	0.0	0.0	0.0	0.0	0.0	0.0	0.0	0.0	0.0	0.0	0.0	0.0	0.0	42.404774777639965	0.0	0.0	0.0	4.713870422301509	0.0	0.0	0.0	4.328897512052732	0.0	0.0	7.541717007627693	0.0	0.0	5.392382073996424	5.073891075735943	0.0	2.325040147630749	5.977877668113612
3L_37796	3.766644330465787	0.0	0.0	0.0	0.0	0.0	0.0	0.0	0.0	0.0	0.0	0.0	14.972951363362085	0.0	0.0	0.0	19.774882734945383	0.0	0.0	0.0	0.0	0.0	0.0	0.0	0.0	0.0	0.0	0.0	0.0	0.0	0.0	0.0	0.0	0.0	0.0	8.023415535899971	0.0	0.0	0.0	3.000327035646886	0.0	0.0	5.526361018375703	0.0	0.0	0.0	0.0	7.308309438206599	0.0
3L_37797	0.0	6.552025870018945	0.0	4.8292731219560485	0.0	0.0	0.0	0.0	0.0	0.0	0.0	0.0	0.0	5.147249953031344	0.0	0.0	0.0	0.0	0.0	0.0	0.0	0.0	0.0	0.0	0.0	0.0	0.0	0.0	0.0	0.0	0.0	0.0	0.0	195.43464665415885	0.0	6.407693332923241	3.806396039521049	6.235203083682037	0.0	0.0	0.0	0.0	0.0	0.0	6.76829945122628	3.1842712285809998	0.0	0.0	0.0
3L_37798	3.456704858070291	0.0	0.0	2.774706332018585	0.0	0.0	0.0	0.0	0.0	0.0	0.0	0.0	13.740897514202937	2.957403045237916	0.0	0.0	0.0	0.0	0.0	0.0	5.469170015166009	0.0	0.0	0.0	0.0	0.0	0.0	0.0	0.0	6.557015875846838	0.0	0.0	0.0	0.0	0.0	3.681603176192692	0.0	3.5824972083390505	0.0	0.0	0.0	1.8129387991746053	2.535811362007105	0.0	0.0	1.8295543278839448	0.0	1.676735744266947	0.0
3L_37799	0.0	0.0	0.0	0.0	0.0	0.0	0.0	0.0	236.83213338385752	0.0	0.0	0.0	0.0	0.0	0.0	0.0	0.0	0.0	0.0	0.0	0.0	0.0	7.076216870479403	2.877231688794017	0.0	0.0	0.0	0.0	0.0	0.0	16.124740996347747	0.0	0.0	0.0	3.58497079862036	0.0	0.0	0.0	0.0	2.903688991679479	1.5981923804899707	0.0	0.0	0.0	0.0	1.929386015347108	0.0	1.768228714018535	4.546267707428579
3L_37800	1.8981865864265233	2.0672236318390476	4.50237297567683	0.0	2.9124206001333888	0.0	4.23425956349865	0.0	0.0	0.0	0.0	0.0	0.0	0.0	0.0	0.0	0.0	0.0	0.0	0.0	0.0	0.0	7.369430276714737	0.0	0.0	0.0	0.0	0.0	0.0	2.4004439861196727	16.792893247577624	0.0	0.0	0.0	0.0	0.0	0.0	0.0	0.0	3.024007596307082	1.6644158216704943	1.9910847190619283	2.7849893529857033	0.0	12.812759458379034	4.018665899369391	0.0	0.0	0.0
3L_37801	6.230576178762707	4.523613715958676	0.0	0.0	0.0	0.0	4.6328211286293515	0.0	0.0	0.0	0.0	0.0	0.0	3.5537360427016917	0.0	0.0	0.0	0.0	0.0	0.0	0.0	5.68878694582682	0.0	0.0	0.0	0.0	0.0	0.0	0.0	0.0	18.373571454819388	0.0	0.0	0.0	4.084947296009987	0.0	0.0	0.0	0.0	1.6543253991887186	0.0	2.1785011563484136	3.047134292083667	0.0	0.0	0.0	3.6162389379250888	6.044502041832789	5.180311088041459
3L_37802	0.0	0.0	0.0	5.589582136813407	2.6710364823517945	2.4960375404046076	0.0	0.0	0.0	0.0	0.0	0.0	0.0	5.9576204668093515	2.4587326315126914	0.0	0.0	0.0	0.0	0.0	0.0	0.0	0.0	0.0	0.0	0.0	0.0	0.0	0.0	2.2014929644687844	0.0	0.0	0.0	0.0	6.848163545102518	3.7082524934289762	0.0	0.0	0.0	2.773375044894008	0.0	5.47818531824422	2.5541668550364722	0.0	0.0	0.0	0.0	3.37774562163946	0.0
3L_37803	2.547672039197463	0.0	0.0	0.0	1.954468697229345	3.652834599649328	5.683058121772023	6.5390249006068215	0.0	0.0	0.0	0.0	0.0	4.359349933737881	0.0	0.0	0.0	8.536035728431145	0.0	0.0	0.0	0.0	0.0	0.0	0.0	0.0	0.0	0.0	0.0	0.0	0.0	0.0	0.0	0.0	0.0	0.0	3.2237432559291084	0.0	0.0	0.0	2.23391403183953	0.0	0.0	0.0	0.0	10.787393420553006	0.0	2.471586639986713	0.0
3L_37804	3.296781912271974	0.0	0.0	0.0	0.0	0.0	0.0	8.461740241498067	0.0	0.0	428.37559972583966	0.0	0.0	5.641160160998711	0.0	0.0	0.0	0.0	0.0	0.0	0.0	0.0	6.399635476763244	5.204259374042091	0.0	0.0	0.0	0.0	0.0	4.169105593438829	0.0	0.0	0.0	0.0	0.0	0.0	0.0	0.0	0.0	0.0	0.0	0.0	0.0	0.0	7.417759302611942	0.0	0.0	3.198324589646959	0.0
3L_37805	0.0	0.0	1.8914146419703395	2.5603473879335947	0.0	2.28665508094759	0.0	0.0	0.0	0.0	0.0	0.0	0.0	0.0	2.252479529466036	0.0	0.0	0.0	0.0	0.0	0.0	4.368445148055343	0.0	0.0	0.0	0.0	0.0	0.0	0.0	0.0	0.0	0.0	0.0	0.0	3.1368494487928147	3.3971822411618904	0.0	0.0	0.0	2.540727867719544	0.0	3.3457617228799243	2.339908163284407	0.0	0.0	0.0	0.0	0.0	0.0
3L_37806	7.165742733712938	1.9509663624134623	2.1245834488575586	0.0	0.0	0.0	0.0	0.0	0.0	0.0	0.0	0.0	7.121213739669789	3.065345502754979	0.0	0.0	0.0	0.0	0.0	0.0	0.0	0.0	0.0	2.8279383339766895	0.0	0.0	0.0	0.0	3.0378424028118265	0.0	0.0	0.0	0.0	0.0	0.0	0.0	2.266825797837675	0.0	3.235790430796959	0.0	0.0	0.0	0.0	0.0	0.0	1.896331357356059	0.0	0.0	0.0
3L_37807	0.0	0.0	0.0	0.0	2.566089638643257	4.795933048774638	0.0	8.585312247806453	0.0	0.0	0.0	0.0	0.0	0.0	4.724254701578279	0.0	0.0	5.603628461501391	0.0	0.0	10.584631538391516	0.0	6.4930932966603425	0.0	0.0	0.0	0.0	0.0	11.344376705910646	0.0	0.0	0.0	0.0	0.0	0.0	0.0	0.0	0.0	0.0	2.6644072493192437	2.932983096045224	0.0	4.9076237972640975	0.0	7.526085412038124	0.0	0.0	0.0	0.0
3L_37808	4.76710090188782	2.5958100510803503	0.0	3.8265647780018446	1.8285613976060473	0.0	5.316954278446769	0.0	0.0	0.0	0.0	0.0	0.0	0.0	0.0	0.0	0.0	0.0	0.0	0.0	0.0	6.528855583020275	0.0	3.7626434225606595	0.0	0.0	0.0	0.0	0.0	3.0142344206279734	0.0	0.0	0.0	0.0	0.0	0.0	0.0	0.0	0.0	1.8986212212691143	2.0900048028310367	0.0	0.0	0.0	0.0	0.0	4.150252418352084	2.3123664897397984	2.972646303246784
3L_37809	0.0	0.0	0.0	0.0	0.0	0.0	0.0	0.0	0.0	0.0	0.0	0.0	0.0	0.0	0.0	0.0	0.0	0.0	0.0	0.0	0.0	0.0	0.0	0.0	0.0	0.0	0.0	0.0	0.0	0.0	0.0	0.0	0.0	0.0	0.0	0.0	0.0	0.0	0.0	0.0	0.0	0.0	0.0	0.0	0.0	0.0	0.0	0.0	0.0
3L_37810	0.0	3.8208203377681595	0.0	0.0	0.0	5.030307603309943	0.0	9.004871635554835	0.0	0.0	0.0	0.0	0.0	0.0	0.0	0.0	0.0	0.0	0.0	0.0	0.0	9.609942061659309	0.0	0.0	0.0	0.0	0.0	0.0	0.0	0.0	0.0	0.0	0.0	0.0	0.0	7.473305353278091	0.0	7.272129635891741	0.0	0.0	0.0	3.680093857113732	0.0	0.0	0.0	0.0	0.0	0.0	4.375492516376375
3L_37811	2.9894374207612238	0.0	0.0	0.0	0.0	0.0	0.0	15.345778759907617	0.0	0.0	0.0	0.0	0.0	0.0	0.0	0.0	0.0	0.0	0.0	0.0	0.0	0.0	0.0	4.719089140290498	0.0	0.0	0.0	0.0	5.069364109104882	0.0	0.0	0.0	0.0	0.0	0.0	6.367869260002649	0.0	0.0	0.0	0.0	2.6212738919285474	0.0	4.3860553265791	0.0	0.0	3.1644808542579357	0.0	2.9001588416997595	0.0
3L_37812	1.9672821308813129	0.0	2.3331315174570735	6.316570733748647	0.0	0.0	0.0	0.0	0.0	0.0	0.0	0.0	0.0	10.098714938524072	0.0	0.0	0.0	0.0	0.0	0.0	0.0	10.777284717001976	0.0	3.1055273728946466	0.0	0.0	0.0	0.0	3.3360355221062394	2.4878221107677914	0.0	0.0	0.0	0.0	0.0	0.0	2.489336305600882	0.0	0.0	3.1340839464385053	0.0	0.0	0.0	0.0	0.0	4.164948625358706	3.4254435092983666	0.0	0.0
3L_37813	0.0	0.0	2.484541184748495	0.0	0.0	0.0	0.0	0.0	0.0	0.0	0.0	0.0	0.0	3.5846919315754002	5.9176639903045	0.0	0.0	0.0	0.0	0.0	0.0	0.0	0.0	0.0	0.0	0.0	0.0	0.0	3.552529116528639	7.947811490627942	0.0	0.0	0.0	0.0	0.0	0.0	5.3017659121900325	0.0	7.568029012796023	0.0	0.0	2.197477647257372	0.0	0.0	0.0	0.0	0.0	0.0	2.612717874543558
3L_37814	0.0	10.054404382111604	0.0	7.4107559712166235	0.0	0.0	0.0	0.0	0.0	0.0	0.0	0.0	0.0	0.0	0.0	0.0	0.0	0.0	0.0	0.0	0.0	0.0	17.921436008824514	14.573924043622668	0.0	0.0	0.0	0.0	0.0	5.837548043020394	0.0	0.0	0.0	0.0	0.0	0.0	0.0	0.0	0.0	0.0	4.04762926306433	4.842042877258086	6.77270923269268	0.0	0.0	4.886420052304239	0.0	0.0	0.0
3L_37815	0.0	0.0	11.54758412992418	0.0	2.489903441544537	4.653543673507376	14.479910572072306	0.0	0.0	0.0	0.0	0.0	0.0	0.0	9.167986856774041	0.0	0.0	0.0	0.0	0.0	0.0	0.0	0.0	0.0	0.0	0.0	0.0	0.0	0.0	0.0	0.0	0.0	0.0	0.0	0.0	0.0	0.0	0.0	0.0	2.585302040837431	2.8459039757847724	0.0	0.0	0.0	0.0	3.4356610624163415	5.651288380725038	3.148687973208444	8.095546882526328
3L_37816	2.559874832360197	2.787836446556757	3.035926854807102	0.0	1.9638301758217154	3.6703308803288617	0.0	0.0	0.0	0.0	0.0	0.0	0.0	0.0	0.0	0.0	0.0	0.0	0.0	0.0	0.0	0.0	0.0	4.0409869221540236	0.0	0.0	0.0	0.0	4.34092967086203	0.0	0.0	0.0	0.0	0.0	0.0	0.0	0.0	0.0	0.0	0.0	0.0	0.0	0.0	0.0	5.759718372810442	0.0	4.457269494536725	0.0	0.0
3L_37817	0.0	0.0	0.0	0.0	2.593139072641605	0.0	0.0	0.0	0.0	0.0	0.0	0.0	13.436724449060707	0.0	0.0	0.0	17.745976987017045	5.662696927364021	0.0	0.0	10.696205307243149	9.258770601921936	0.0	0.0	0.0	0.0	0.0	0.0	0.0	8.549156796665144	0.0	0.0	0.0	0.0	6.648445493716887	0.0	0.0	7.006387723687687	12.210958969346219	0.0	2.9638999944575066	0.0	0.0	0.0	22.816256126164767	10.73432823858261	0.0	0.0	0.0
3L_37818	0.0	0.0	0.0	0.0	0.0	0.0	0.0	0.0	0.0	0.0	0.0	0.0	0.0	0.0	0.0	0.0	0.0	0.0	0.0	0.0	0.0	0.0	0.0	0.0	0.0	0.0	0.0	0.0	0.0	0.0	0.0	0.0	0.0	0.0	0.0	0.0	0.0	0.0	0.0	0.0	0.0	0.0	0.0	0.0	0.0	0.0	0.0	0.0	0.0
3L_37819	0.0	0.0	0.0	0.0	0.0	0.0	0.0	0.0	0.0	0.0	0.0	0.0	0.0	0.0	0.0	0.0	0.0	0.0	0.0	0.0	0.0	0.0	0.0	0.0	0.0	0.0	0.0	0.0	0.0	0.0	0.0	0.0	0.0	0.0	0.0	0.0	0.0	0.0	0.0	0.0	0.0	0.0	0.0	0.0	0.0	0.0	0.0	0.0	0.0
3L_37820	0.0	0.0	0.0	0.0	0.0	0.0	0.0	0.0	0.0	0.0	0.0	0.0	0.0	0.0	0.0	0.0	0.0	0.0	0.0	0.0	0.0	0.0	0.0	0.0	0.0	0.0	0.0	0.0	0.0	0.0	0.0	0.0	0.0	0.0	0.0	0.0	0.0	0.0	0.0	0.0	0.0	0.0	0.0	0.0	0.0	0.0	0.0	0.0	0.0
3L_37821	0.0	0.0	0.0	4.615665105802583	2.2056407055403486	4.122266422078859	0.0	0.0	0.0	0.0	0.0	0.0	11.428845720868727	9.83915442306888	4.060656461966267	0.0	0.0	0.0	0.0	0.0	0.0	0.0	16.74309891320545	4.53856211998052	0.0	0.0	0.0	0.0	4.875437448625077	3.6358189245829347	0.0	0.0	0.0	0.0	0.0	0.0	3.638031839327051	0.0	5.193124510872585	2.2901480122660325	0.0	0.0	0.0	0.0	0.0	6.086849604902591	0.0	5.578428662635879	7.171309312554703
3L_37822	5.353372075687045	0.0	0.0	0.0	2.053442905046747	0.0	0.0	0.0	0.0	0.0	0.0	0.0	0.0	0.0	0.0	0.0	0.0	8.968300197706178	0.0	0.0	0.0	7.331792190614867	15.58775986744169	4.225383654272349	0.0	0.0	0.0	0.0	0.0	0.0	0.0	0.0	0.0	0.0	0.0	0.0	3.3869934708926865	0.0	4.834778690422835	0.0	0.0	2.807684294993281	0.0	0.0	0.0	2.8334166357824255	0.0	2.596747677403959	0.0
3L_37823	2.08405754332964	4.539293486204633	2.4716232929733724	0.0	0.0	0.0	4.648879434101204	0.0	0.0	0.0	0.0	0.0	0.0	0.0	2.943448119960817	0.0	0.0	0.0	0.0	0.0	0.0	0.0	0.0	6.579735205136404	0.0	0.0	0.0	0.0	0.0	0.0	0.0	0.0	0.0	0.0	8.198213117468915	0.0	2.6371002024238113	0.0	0.0	0.0	5.4821876413947574	0.0	0.0	0.0	0.0	0.0	0.0	0.0	0.0
3L_37824	1.824044296550933	0.0	0.0	5.856661146763535	2.7986627989146786	2.615302132778889	0.0	0.0	0.0	0.0	0.0	0.0	0.0	0.0	2.5762147367726826	0.0	0.0	0.0	0.0	0.0	5.771975787715966	0.0	0.0	0.0	0.0	0.0	0.0	0.0	0.0	0.0	0.0	0.0	0.0	0.0	0.0	11.656315858184598	0.0	0.0	3.2946899153165847	1.452945629321605	1.5994045097129435	0.0	0.0	0.0	0.0	0.0	0.0	1.7695698051933688	0.0
3L_37825	0.0	3.5039094870101315	0.0	2.5826112782634523	0.0	0.0	3.58849957655705	0.0	0.0	0.0	0.0	0.0	6.39480230468675	0.0	2.272066307983132	0.0	0.0	0.0	0.0	0.0	0.0	0.0	9.368295813308599	2.539469707935589	0.0	0.0	0.0	0.0	0.0	0.0	0.0	0.0	0.0	0.0	0.0	0.0	0.0	0.0	0.0	1.2814105767629007	2.821156984690991	0.0	2.360255190791228	0.0	0.0	0.0	0.0	1.56065403889462	0.0
3L_37826	1.9818726040398889	0.0	0.0	0.0	4.561232262508039	0.0	4.4209368495696655	0.0	0.0	0.0	0.0	0.0	0.0	0.0	0.0	0.0	0.0	0.0	0.0	0.0	0.0	0.0	0.0	6.257119428699967	0.0	0.0	0.0	0.0	0.0	0.0	0.0	0.0	0.0	0.0	3.898120287416205	0.0	0.0	4.107989176270118	3.5797681527358196	1.5786640397697045	1.7377955056089958	0.0	2.907772155115687	0.0	0.0	0.0	0.0	0.0	2.4716935475698434
3L_37827	2.237211539537121	0.0	0.0	7.183262997216486	0.0	0.0	0.0	0.0	0.0	0.0	0.0	0.0	0.0	3.828117523207963	0.0	0.0	0.0	0.0	0.0	0.0	7.0793954196311635	0.0	0.0	3.531634617082517	0.0	0.0	0.0	0.0	7.5875412572555865	0.0	0.0	0.0	0.0	0.0	4.400343226771689	0.0	0.0	0.0	0.0	1.7820547090795689	1.9616882288897826	2.3467017107455472	0.0	0.0	0.0	0.0	3.8954462233648868	0.0	2.790139646489307
3L_37828	0.0	0.0	0.0	0.0	1.4807531702925376	0.0	0.0	4.9541248043120705	0.0	0.0	0.0	0.0	0.0	0.0	0.0	0.0	10.133437099729234	0.0	0.0	0.0	0.0	0.0	3.746817078891482	3.0469560299869225	0.0	0.0	0.0	0.0	0.0	0.0	0.0	0.0	0.0	0.0	3.79644379516819	0.0	0.0	0.0	3.4863953879172693	4.6124610247043405	1.6924677737211204	4.049284653373135	0.0	0.0	0.0	2.043198111758033	0.0	0.0	0.0
3L_37829	0.0	0.0	4.888180428605437	3.308486598975031	3.1619853473599004	0.0	4.597092430979255	0.0	0.0	0.0	0.0	0.0	0.0	3.5263293380021934	0.0	0.0	0.0	3.4524497547724944	0.0	0.0	0.0	5.644914552928413	4.000457652355429	3.253219548726397	0.0	0.0	0.0	0.0	0.0	2.606137558195052	0.0	0.0	0.0	0.0	0.0	0.0	0.0	0.0	3.722406729515782	0.0	3.614078570790945	0.0	0.0	0.0	0.0	0.0	0.0	5.997886344852074	0.0
3L_37830	2.4478395979668246	2.665824266198548	2.9030567736297934	3.9297749221413345	1.8778813742335896	0.0	0.0	6.282788301448182	0.0	0.0	0.0	0.0	0.0	0.0	0.0	0.0	0.0	0.0	0.0	0.0	0.0	13.409903884513907	0.0	3.8641294792505905	0.0	0.0	0.0	0.0	0.0	3.095534382100382	0.0	0.0	0.0	0.0	0.0	0.0	0.0	0.0	0.0	3.899661704347148	0.0	0.0	3.591431562578001	0.0	0.0	2.59117032799034	0.0	2.3747356622365974	6.105649099187796
3L_37831	0.0	0.0	0.0	0.0	0.0	0.0	0.0	0.0	0.0	0.0	0.0	0.0	0.0	0.0	0.0	0.0	0.0	0.0	0.0	0.0	0.0	0.0	0.0	0.0	0.0	0.0	0.0	0.0	13.594344752582925	0.0	0.0	0.0	0.0	0.0	0.0	0.0	0.0	0.0	0.0	0.0	0.0	0.0	11.761938367442957	0.0	0.0	0.0	0.0	0.0	9.998000399920018
3L_37832	4.29081606601678	0.0	0.0	0.0	0.0	0.0	0.0	11.013094569443068	0.0	0.0	0.0	0.0	0.0	0.0	6.060194701935384	0.0	0.0	7.188240613415701	0.0	0.0	0.0	0.0	0.0	0.0	0.0	0.0	0.0	0.0	0.0	0.0	0.0	0.0	0.0	0.0	0.0	9.13996577996812	0.0	0.0	0.0	0.0	0.0	0.0	0.0	0.0	0.0	0.0	0.0	4.162672235767095	0.0
3L_37833	0.0	0.0	6.312622530633578	0.0	0.0	5.08782864193134	0.0	0.0	0.0	0.0	0.0	0.0	0.0	0.0	0.0	0.0	0.0	2.9723414709107345	0.0	0.0	0.0	0.0	0.0	2.8008168302203655	0.0	0.0	0.0	0.0	0.0	0.0	0.0	0.0	0.0	0.0	6.979518950615367	0.0	4.490171351674037	0.0	6.409514796525146	0.0	0.0	3.7221753434916462	0.0	0.0	0.0	1.8781444834013346	0.0	0.0	0.0
3L_37834	0.0	2.611338326560392	0.0	0.0	0.0	3.437961976140544	0.0	6.154376377041714	0.0	0.0	0.0	0.0	0.0	0.0	0.0	0.0	0.0	0.0	0.0	0.0	15.175174628322035	0.0	0.0	0.0	0.0	0.0	0.0	0.0	0.0	0.0	0.0	0.0	0.0	0.0	0.0	0.0	0.0	0.0	0.0	0.0	2.102507324084263	2.515158862464071	3.518027427949039	0.0	0.0	0.0	4.175079451761967	0.0	0.0
3L_37835	0.0	0.0	0.0	0.0	0.0	0.0	0.0	0.0	0.0	0.0	0.0	0.0	0.0	0.0	0.0	0.0	0.0	0.0	0.0	0.0	0.0	0.0	0.0	0.0	0.0	0.0	0.0	0.0	0.0	0.0	0.0	0.0	0.0	0.0	0.0	0.0	0.0	0.0	0.0	0.0	0.0	0.0	0.0	0.0	0.0	0.0	0.0	0.0	0.0
3L_37836	5.512899495707519	0.0	0.0	0.0	0.0	7.904357276948917	0.0	0.0	0.0	0.0	0.0	0.0	0.0	9.433183581543975	0.0	0.0	0.0	4.6177752020853875	0.0	0.0	0.0	7.5502753962950795	0.0	4.351297665746367	0.0	0.0	0.0	0.0	4.674273267363756	0.0	0.0	0.0	0.0	0.0	0.0	0.0	0.0	5.713518470376835	0.0	2.195654799152477	2.416979766253887	0.0	0.0	0.0	0.0	0.0	0.0	0.0	6.875415747796
3L_37837	0.0	5.569744479617381	3.03269886240433	0.0	0.0	3.6664283488239935	0.0	6.5633593898701115	0.0	0.0	0.0	0.0	0.0	0.0	0.0	0.0	0.0	0.0	0.0	0.0	0.0	0.0	0.0	0.0	0.0	0.0	0.0	0.0	0.0	3.233771962162281	0.0	0.0	0.0	0.0	0.0	0.0	0.0	5.300419846256022	0.0	2.036904638235552	6.726682124582189	2.682301264275878	3.75181447127367	0.0	0.0	0.0	0.0	0.0	0.0
3L_37838	0.0	0.0	5.1671255074117255	0.0	3.342424728595112	0.0	0.0	0.0	0.0	0.0	0.0	0.0	0.0	14.91024035307449	0.0	0.0	0.0	7.298929101122284	0.0	0.0	13.786866079897646	0.0	0.0	6.87773045899222	0.0	0.0	0.0	0.0	0.0	0.0	0.0	0.0	0.0	0.0	0.0	0.0	0.0	0.0	0.0	6.940973957465712	0.0	0.0	0.0	0.0	0.0	0.0	0.0	0.0	0.0
3L_37839	0.0	0.0	0.0	0.0	0.0	0.0	0.0	0.0	0.0	0.0	0.0	0.0	0.0	0.0	0.0	0.0	0.0	0.0	0.0	0.0	22.123110686347385	0.0	0.0	0.0	0.0	0.0	0.0	0.0	0.0	0.0	0.0	0.0	0.0	0.0	0.0	0.0	8.846551260456623	0.0	0.0	0.0	0.0	0.0	0.0	0.0	31.46078727474076	7.400653625728224	0.0	6.782493570196096	8.719186395279083
3L_37840	2.329300150123395	0.0	2.7624729105000214	0.0	1.7869428088954014	0.0	0.0	0.0	0.0	0.0	0.0	0.0	0.0	3.98569136798892	0.0	0.0	12.228825788147823	0.0	0.0	0.0	0.0	0.0	0.0	0.0	0.0	0.0	0.0	0.0	0.0	0.0	0.0	0.0	0.0	0.0	9.162942312405937	0.0	0.0	0.0	0.0	3.710816101231063	0.0	0.0	0.0	0.0	0.0	0.0	0.0	2.2597363565592805	2.90498800966199
3L_37841	0.0	0.0	0.0	0.0	0.0	0.0	0.0	0.0	0.0	0.0	0.0	0.0	0.0	0.0	0.0	0.0	0.0	0.0	0.0	0.0	0.0	0.0	0.0	0.0	0.0	0.0	0.0	0.0	0.0	0.0	0.0	0.0	0.0	0.0	0.0	0.0	0.0	0.0	0.0	0.0	0.0	0.0	0.0	0.0	0.0	0.0	0.0	0.0	0.0
3L_37842	0.0	0.0	0.0	0.0	0.0	0.0	0.0	0.0	0.0	0.0	0.0	0.0	0.0	0.0	0.0	0.0	0.0	0.0	0.0	0.0	0.0	0.0	0.0	0.0	0.0	0.0	0.0	0.0	0.0	0.0	0.0	0.0	0.0	0.0	0.0	0.0	0.0	0.0	0.0	0.0	0.0	0.0	0.0	0.0	0.0	0.0	0.0	0.0	0.0
3L_37843	0.0	0.0	0.0	0.0	0.0	0.0	0.0	0.0	0.0	0.0	0.0	0.0	0.0	0.0	0.0	0.0	0.0	0.0	0.0	0.0	0.0	0.0	0.0	0.0	0.0	0.0	0.0	0.0	0.0	0.0	0.0	0.0	0.0	0.0	0.0	0.0	0.0	0.0	0.0	0.0	0.0	0.0	0.0	0.0	0.0	0.0	0.0	0.0	0.0
3L_37844	0.0	0.0	0.0	0.0	0.0	0.0	0.0	0.0	0.0	0.0	0.0	0.0	0.0	0.0	0.0	0.0	0.0	0.0	0.0	0.0	0.0	0.0	0.0	0.0	0.0	0.0	0.0	0.0	0.0	0.0	0.0	0.0	0.0	0.0	0.0	0.0	0.0	0.0	0.0	0.0	0.0	0.0	0.0	0.0	0.0	0.0	0.0	0.0	0.0
3L_37845	0.0	0.0	0.0	0.0	0.0	0.0	0.0	12.235558981512069	0.0	0.0	0.0	0.0	0.0	0.0	6.732882319989658	0.0	0.0	0.0	0.0	0.0	0.0	13.05771116604055	0.0	0.0	0.0	0.0	0.0	0.0	0.0	0.0	0.0	0.0	0.0	0.0	9.37635078053432	0.0	0.0	0.0	0.0	3.7972424425382285	0.0	0.0	0.0	0.0	0.0	0.0	0.0	4.624732979479597	5.945292606493568
3L_37846	0.0	0.0	0.0	0.0	2.6376246607355283	0.0	23.008464046974076	0.0	0.0	0.0	0.0	0.0	0.0	0.0	0.0	0.0	0.0	0.0	0.0	0.0	0.0	0.0	0.0	5.427458489440609	0.0	0.0	0.0	0.0	5.830312259864014	0.0	0.0	0.0	0.0	0.0	0.0	0.0	0.0	0.0	0.0	2.7386830768556636	0.0	0.0	5.044433895972675	0.0	0.0	0.0	11.973137069670488	0.0	0.0
3L_37847	0.0	0.0	0.0	0.0	5.663909286828862	0.0	0.0	0.0	0.0	0.0	0.0	0.0	0.0	0.0	0.0	0.0	0.0	6.184203935256332	0.0	0.0	11.681274099928627	0.0	7.165823607519242	11.654665275099633	0.0	0.0	0.0	0.0	0.0	0.0	0.0	0.0	0.0	0.0	0.0	0.0	0.0	7.651642157181564	0.0	2.9404586527406544	0.0	0.0	0.0	0.0	0.0	0.0	6.42763574845319	0.0	0.0
3L_37848	0.0	0.0	0.0	0.0	0.0	0.0	0.0	0.0	0.0	0.0	0.0	0.0	0.0	9.570293808019906	0.0	0.0	0.0	0.0	0.0	0.0	0.0	0.0	0.0	0.0	0.0	0.0	0.0	0.0	0.0	0.0	0.0	0.0	0.0	0.0	0.0	0.0	0.0	0.0	0.0	4.455136772698922	0.0	5.866754276863867	0.0	0.0	0.0	0.0	0.0	0.0	0.0
3L_37849	0.0	9.965145243652783	3.617315510578658	4.896644084976361	2.3399092583189622	0.0	6.803813401335181	0.0	0.0	0.0	0.0	0.0	0.0	0.0	8.615698491908136	0.0	0.0	0.0	0.0	0.0	0.0	0.0	0.0	0.0	0.0	0.0	0.0	0.0	0.0	7.714299379616044	0.0	0.0	0.0	0.0	5.999199706759119	0.0	0.0	0.0	5.5092563771019885	0.0	2.6744639772435206	6.3987427750195645	0.0	0.0	0.0	0.0	0.0	0.0	0.0
3L_37850	0.0	0.0	0.0	19.69899929083602	0.0	0.0	0.0	31.494079113126727	0.0	0.0	0.0	0.0	0.0	0.0	0.0	0.0	0.0	0.0	0.0	0.0	0.0	0.0	0.0	0.0	0.0	0.0	0.0	0.0	0.0	0.0	0.0	0.0	0.0	0.0	0.0	0.0	0.0	0.0	0.0	0.0	0.0	0.0	0.0	0.0	0.0	0.0	21.36533005161864	0.0	0.0
3L_37851	0.0	0.0	0.0	29.7572551907812	0.0	0.0	0.0	0.0	0.0	0.0	0.0	0.0	0.0	0.0	0.0	0.0	0.0	0.0	0.0	0.0	0.0	0.0	0.0	0.0	0.0	0.0	0.0	0.0	0.0	0.0	0.0	0.0	0.0	0.0	0.0	0.0	0.0	0.0	0.0	0.0	0.0	0.0	0.0	0.0	0.0	0.0	0.0	0.0	0.0
3L_37852	0.0	5.30734010443784	0.0	0.0	3.738639210100308	0.0	10.870935900613556	0.0	0.0	0.0	0.0	0.0	0.0	0.0	0.0	0.0	0.0	0.0	0.0	0.0	0.0	0.0	0.0	0.0	0.0	0.0	0.0	0.0	0.0	6.162842006917174	0.0	0.0	0.0	0.0	0.0	31.142558174298667	0.0	10.101408035266038	0.0	0.0	0.0	0.0	0.0	0.0	0.0	0.0	0.0	0.0	0.0
3L_37853	0.0	0.0	0.0	0.0	0.0	0.0	0.0	0.0	0.0	0.0	0.0	0.0	0.0	0.0	0.0	0.0	0.0	0.0	0.0	0.0	0.0	0.0	0.0	0.0	0.0	0.0	0.0	0.0	0.0	0.0	0.0	0.0	0.0	0.0	0.0	0.0	0.0	0.0	0.0	0.0	0.0	0.0	0.0	0.0	0.0	0.0	0.0	0.0	0.0
3L_37854	0.0	0.0	0.0	0.0	0.0	0.0	0.0	0.0	0.0	0.0	0.0	0.0	0.0	0.0	0.0	0.0	0.0	0.0	0.0	0.0	0.0	0.0	0.0	0.0	0.0	0.0	0.0	0.0	0.0	0.0	0.0	0.0	0.0	0.0	0.0	0.0	0.0	0.0	0.0	0.0	0.0	0.0	0.0	0.0	0.0	0.0	0.0	0.0	0.0
3L_37855	0.0	0.0	0.0	0.0	0.0	0.0	0.0	0.0	0.0	0.0	0.0	0.0	0.0	0.0	0.0	0.0	0.0	0.0	0.0	0.0	0.0	0.0	0.0	0.0	0.0	0.0	0.0	0.0	0.0	0.0	0.0	0.0	0.0	0.0	0.0	0.0	0.0	0.0	0.0	0.0	0.0	0.0	0.0	0.0	0.0	0.0	0.0	0.0	0.0
3L_37856	6.960933154855006	7.580817196932195	8.255436411262727	0.0	0.0	0.0	0.0	0.0	0.0	0.0	0.0	0.0	0.0	0.0	0.0	0.0	0.0	0.0	0.0	0.0	0.0	0.0	0.0	0.0	0.0	0.0	0.0	0.0	0.0	0.0	0.0	0.0	0.0	0.0	0.0	0.0	0.0	0.0	12.573223309247227	0.0	0.0	0.0	0.0	0.0	0.0	0.0	12.12041878470985	20.259141431092246	0.0
3L_37857	4.0831959337901615	0.0	4.842535280290785	0.0	0.0	0.0	0.0	0.0	0.0	0.0	0.0	0.0	0.0	0.0	0.0	0.0	0.0	0.0	0.0	0.0	0.0	0.0	0.0	0.0	0.0	0.0	0.0	0.0	0.0	10.327207234002122	0.0	0.0	0.0	0.0	0.0	0.0	10.333492813572423	0.0	14.750589654821452	16.26238380526771	3.5803308082453587	0.0	0.0	0.0	0.0	0.0	0.0	0.0	0.0
3L_37858	0.0	0.0	0.0	0.0	0.0	0.0	0.0	0.0	0.0	0.0	0.0	0.0	0.0	0.0	0.0	0.0	0.0	0.0	0.0	0.0	0.0	0.0	0.0	0.0	0.0	0.0	0.0	0.0	0.0	0.0	0.0	0.0	0.0	0.0	0.0	0.0	0.0	0.0	0.0	0.0	0.0	0.0	0.0	0.0	0.0	0.0	0.0	0.0	0.0
3L_37859	0.0	0.0	0.0	0.0	0.0	0.0	0.0	0.0	0.0	0.0	0.0	0.0	0.0	0.0	0.0	0.0	67.16097141629056	0.0	0.0	0.0	0.0	0.0	0.0	0.0	0.0	0.0	0.0	0.0	0.0	0.0	0.0	0.0	0.0	0.0	0.0	0.0	0.0	0.0	0.0	0.0	0.0	13.41864010133757	18.76905058634514	0.0	0.0	0.0	0.0	0.0	0.0
3L_37860	0.0	0.0	0.0	0.0	0.0	5.9248726152387725	0.0	0.0	0.0	0.0	0.0	0.0	0.0	0.0	0.0	0.0	0.0	6.922695642301547	0.0	0.0	0.0	0.0	0.0	0.0	0.0	0.0	0.0	0.0	0.0	0.0	0.0	0.0	0.0	0.0	0.0	0.0	0.0	0.0	0.0	6.583191794709747	3.6233932062826737	0.0	0.0	0.0	0.0	8.748538993988005	0.0	0.0	0.0
3L_37861	0.0	0.0	0.0	0.0	0.0	0.0	0.0	0.0	0.0	0.0	0.0	0.0	0.0	0.0	0.0	0.0	0.0	0.0	0.0	0.0	0.0	0.0	0.0	0.0	0.0	0.0	0.0	0.0	0.0	0.0	0.0	0.0	0.0	0.0	0.0	0.0	0.0	0.0	0.0	0.0	0.0	0.0	0.0	0.0	0.0	0.0	0.0	0.0	0.0
3L_37862	0.0	2.5330486862089687	0.0	7.468092574475553	0.0	3.3348896151537386	0.0	5.969864125892495	0.0	0.0	0.0	0.0	0.0	0.0	0.0	0.0	0.0	0.0	0.0	0.0	0.0	0.0	9.030046576980244	0.0	0.0	0.0	0.0	0.0	0.0	0.0	0.0	0.0	0.0	0.0	4.574824921450256	4.954497891365697	0.0	0.0	0.0	0.0	0.0	2.4397527456977404	0.0	0.0	5.2333224480226415	2.4621130050778617	0.0	4.512916418080188	8.702321431265004
3L_37863	0.0	0.0	0.0	0.0	0.0	0.0	0.0	0.0	0.0	0.0	0.0	0.0	0.0	0.0	0.0	0.0	0.0	15.862239621336617	0.0	0.0	0.0	0.0	0.0	0.0	0.0	0.0	0.0	0.0	0.0	11.9738682299749	0.0	0.0	0.0	0.0	0.0	0.0	0.0	0.0	0.0	15.084321356382176	0.0	0.0	0.0	0.0	0.0	0.0	0.0	0.0	0.0
3L_37864	0.0	6.838570082350062	0.0	0.0	0.0	0.0	0.0	0.0	0.0	0.0	0.0	0.0	0.0	0.0	0.0	0.0	0.0	0.0	0.0	0.0	0.0	0.0	0.0	9.912551470923514	0.0	0.0	0.0	0.0	0.0	15.881788670567234	0.0	0.0	0.0	0.0	0.0	0.0	0.0	0.0	0.0	5.001850684753359	0.0	0.0	9.213006554132862	0.0	14.12860420693319	0.0	0.0	0.0	0.0
3L_37865	2.5902018362976897	2.8208641265913554	0.0	0.0	5.961287399626824	0.0	11.555857548632826	6.648184713164071	0.0	0.0	0.0	0.0	0.0	0.0	7.316616328346328	0.0	0.0	4.33926641229887	0.0	0.0	0.0	0.0	0.0	0.0	0.0	0.0	0.0	0.0	0.0	0.0	0.0	0.0	0.0	0.0	5.094635399870291	0.0	0.0	0.0	0.0	0.0	0.0	0.0	3.8003031881883538	0.0	5.827954131669802	0.0	0.0	0.0	0.0
3L_37866	0.0	0.0	0.0	0.0	0.0	0.0	0.0	0.0	0.0	0.0	0.0	0.0	0.0	0.0	0.0	0.0	0.0	0.0	0.0	0.0	0.0	0.0	0.0	0.0	0.0	0.0	0.0	0.0	0.0	0.0	0.0	0.0	0.0	0.0	0.0	0.0	0.0	0.0	0.0	0.0	0.0	0.0	0.0	0.0	0.0	0.0	0.0	0.0	0.0
3L_37867	0.0	0.0	0.0	0.0	0.0	0.0	0.0	0.0	0.0	0.0	0.0	0.0	0.0	0.0	0.0	0.0	0.0	0.0	0.0	0.0	0.0	0.0	0.0	0.0	0.0	0.0	0.0	0.0	0.0	0.0	0.0	0.0	0.0	0.0	0.0	0.0	0.0	0.0	0.0	0.0	0.0	0.0	0.0	0.0	0.0	0.0	0.0	0.0	0.0
3L_37868	0.0	8.992866408721282	0.0	0.0	3.1674136483854105	0.0	9.209968870305218	0.0	0.0	0.0	0.0	0.0	0.0	0.0	5.831311811905206	0.0	0.0	0.0	0.0	0.0	13.064978671422317	0.0	0.0	0.0	0.0	0.0	0.0	0.0	0.0	0.0	0.0	0.0	0.0	0.0	0.0	8.79476535566031	0.0	0.0	0.0	0.0	3.620282997521916	4.3308228996591644	0.0	0.0	0.0	0.0	7.189020927239919	4.005455430296063	0.0
3L_37869	7.924225387157842	0.0	0.0	0.0	0.0	0.0	0.0	0.0	0.0	0.0	0.0	0.0	0.0	0.0	0.0	0.0	0.0	0.0	0.0	0.0	0.0	21.705486930041044	0.0	0.0	0.0	0.0	0.0	0.0	0.0	0.0	0.0	0.0	0.0	0.0	0.0	0.0	0.0	0.0	0.0	0.0	0.0	0.0	11.626298221525161	0.0	0.0	0.0	0.0	0.0	0.0
3L_37870	0.0	0.0	0.0	0.0	0.0	0.0	0.0	0.0	0.0	0.0	0.0	0.0	0.0	16.117074428649712	0.0	0.0	0.0	0.0	0.0	0.0	0.0	0.0	0.0	0.0	0.0	0.0	0.0	0.0	5.324155908322295	0.0	0.0	0.0	0.0	0.0	6.175416408328414	6.687925352052391	0.0	0.0	0.0	0.0	2.753021992240883	3.293347701111571	0.0	0.0	0.0	3.3235311321808214	0.0	3.0459240054144345	0.0
3L_37871	0.0	0.0	0.0	0.0	0.0	0.0	0.0	0.0	0.0	0.0	0.0	0.0	0.0	0.0	0.0	0.0	0.0	0.0	0.0	0.0	0.0	26.998423292079742	0.0	0.0	0.0	0.0	0.0	0.0	0.0	0.0	0.0	0.0	0.0	0.0	0.0	0.0	0.0	0.0	0.0	0.0	0.0	0.0	0.0	0.0	0.0	0.0	0.0	0.0	0.0
3L_37872	0.0	0.0	2.545518322259056	0.0	0.0	6.154887750234654	0.0	0.0	0.0	0.0	0.0	0.0	0.0	0.0	3.031449469375085	0.0	0.0	0.0	0.0	0.0	0.0	5.879174728485013	0.0	0.0	0.0	0.0	0.0	0.0	0.0	0.0	0.0	0.0	0.0	0.0	0.0	0.0	0.0	0.0	0.0	0.0	0.0	0.0	0.0	0.0	4.8293220983984035	2.27204359415485	3.7372643374540413	0.0	0.0
3L_37873	8.793427440593803	0.0	0.0	0.0	0.0	0.0	0.0	0.0	0.0	0.0	0.0	0.0	0.0	0.0	0.0	0.0	0.0	0.0	0.0	0.0	0.0	0.0	0.0	0.0	0.0	0.0	0.0	0.0	0.0	0.0	77.7937687191256	0.0	0.0	0.0	0.0	0.0	0.0	0.0	0.0	0.0	0.0	0.0	0.0	0.0	0.0	0.0	0.0	0.0	0.0
3L_37874	0.0	0.0	0.0	0.0	0.0	0.0	0.0	0.0	0.0	0.0	0.0	0.0	0.0	0.0	0.0	0.0	0.0	0.0	0.0	0.0	0.0	0.0	0.0	0.0	0.0	0.0	0.0	0.0	0.0	0.0	0.0	0.0	0.0	0.0	0.0	0.0	0.0	0.0	0.0	0.0	0.0	0.0	0.0	0.0	0.0	0.0	0.0	0.0	0.0
3L_37875	0.0	4.886515562574763	0.0	0.0	0.0	0.0	0.0	0.0	0.0	0.0	0.0	0.0	0.0	0.0	0.0	0.0	0.0	0.0	0.0	0.0	14.19841432108862	0.0	0.0	0.0	0.0	0.0	0.0	0.0	0.0	0.0	0.0	0.0	0.0	0.0	8.825315240260382	19.115488133104968	0.0	0.0	0.0	3.574083604963687	0.0	9.413075891983071	0.0	0.0	0.0	0.0	0.0	0.0	0.0
3L_37876	0.0	0.0	0.0	0.0	0.0	0.0	0.0	0.0	0.0	0.0	0.0	0.0	0.0	0.0	0.0	0.0	0.0	0.0	0.0	0.0	0.0	0.0	0.0	0.0	0.0	0.0	0.0	0.0	0.0	0.0	0.0	0.0	0.0	0.0	0.0	0.0	0.0	0.0	0.0	0.0	0.0	0.0	0.0	0.0	0.0	0.0	0.0	0.0	0.0
3L_37877	0.0	0.0	0.0	0.0	0.0	0.0	0.0	0.0	0.0	0.0	0.0	0.0	0.0	0.0	0.0	0.0	0.0	0.0	0.0	0.0	0.0	0.0	0.0	0.0	0.0	0.0	0.0	0.0	0.0	0.0	0.0	0.0	0.0	0.0	0.0	0.0	0.0	0.0	0.0	0.0	0.0	0.0	0.0	0.0	0.0	0.0	0.0	0.0	0.0
3L_37878	0.0	0.0	0.0	0.0	0.0	0.0	0.0	0.0	0.0	0.0	0.0	0.0	0.0	0.0	0.0	0.0	0.0	0.0	0.0	0.0	0.0	0.0	0.0	0.0	0.0	0.0	0.0	0.0	0.0	0.0	0.0	0.0	0.0	0.0	0.0	0.0	0.0	0.0	0.0	0.0	0.0	0.0	0.0	0.0	0.0	0.0	0.0	0.0	0.0
3L_37879	0.0	0.0	0.0	0.0	0.0	0.0	0.0	0.0	0.0	0.0	0.0	0.0	0.0	0.0	0.0	0.0	0.0	0.0	0.0	0.0	0.0	0.0	0.0	0.0	0.0	0.0	0.0	0.0	0.0	0.0	0.0	0.0	0.0	0.0	0.0	0.0	0.0	0.0	0.0	0.0	0.0	0.0	0.0	0.0	0.0	0.0	0.0	0.0	0.0
3L_37880	0.0	0.0	0.0	8.504413790757404	0.0	0.0	0.0	0.0	0.0	0.0	0.0	0.0	21.057774109045578	9.064375192617973	0.0	0.0	0.0	0.0	0.0	0.0	0.0	0.0	0.0	8.362350690228427	0.0	0.0	0.0	0.0	0.0	0.0	0.0	0.0	0.0	0.0	0.0	11.284032642449628	0.0	0.0	9.56838910428396	8.439245868989149	0.0	11.113234973794992	0.0	0.0	0.0	0.0	0.0	0.0	0.0
3L_37881	0.0	0.0	0.0	5.274595438529865	0.0	0.0	0.0	0.0	0.0	0.0	0.0	0.0	0.0	5.621893903618251	9.28070800665241	0.0	0.0	0.0	0.0	0.0	0.0	0.0	0.0	0.0	0.0	0.0	0.0	0.0	0.0	4.154866844827357	0.0	0.0	0.0	0.0	0.0	0.0	0.0	0.0	0.0	0.0	0.0	0.0	0.0	0.0	0.0	0.0	0.0	0.0	4.0975411475082035
3L_37882	0.0	0.0	0.0	0.0	0.0	0.0	0.0	0.0	0.0	0.0	0.0	0.0	0.0	0.0	9.318900220671557	0.0	0.0	0.0	0.0	0.0	0.0	0.0	12.808049603014503	0.0	0.0	0.0	0.0	0.0	0.0	0.0	0.0	0.0	0.0	0.0	0.0	0.0	0.0	0.0	0.0	0.0	11.571000527059073	0.0	0.0	0.0	0.0	0.0	11.488627407729087	0.0	0.0
3L_37883	0.0	0.0	0.0	0.0	0.0	0.0	0.0	0.0	0.0	0.0	0.0	0.0	0.0	0.0	0.0	0.0	0.0	0.0	0.0	0.0	0.0	0.0	11.584451812155796	0.0	0.0	0.0	0.0	0.0	0.0	0.0	0.0	0.0	0.0	0.0	0.0	12.712036773379978	0.0	0.0	0.0	4.753619881539793	0.0	0.0	0.0	0.0	0.0	6.31718324379779	0.0	0.0	0.0
3L_37884	4.3255438938892175	4.710741621474952	0.0	6.944251548568095	0.0	0.0	0.0	0.0	0.0	0.0	0.0	0.0	0.0	0.0	6.109243040350329	0.0	0.0	0.0	0.0	0.0	0.0	0.0	0.0	0.0	0.0	0.0	0.0	0.0	0.0	0.0	0.0	0.0	0.0	0.0	0.0	0.0	0.0	0.0	0.0	0.0	7.58566491387236	0.0	0.0	0.0	0.0	0.0	0.0	0.0	0.0
3L_37885	0.0	0.0	0.0	0.0	0.0	0.0	0.0	0.0	0.0	0.0	0.0	0.0	0.0	0.0	0.0	0.0	0.0	0.0	0.0	0.0	0.0	0.0	0.0	0.0	0.0	0.0	0.0	0.0	0.0	0.0	0.0	0.0	0.0	0.0	0.0	0.0	0.0	0.0	0.0	0.0	0.0	0.0	0.0	0.0	0.0	24.479085069716433	0.0	0.0	0.0
3L_37886	2.528919458467303	0.0	0.0	0.0	0.0	0.0	0.0	0.0	0.0	0.0	0.0	0.0	0.0	0.0	3.5717551318977736	0.0	0.0	0.0	0.0	0.0	0.0	0.0	0.0	0.0	0.0	0.0	0.0	0.0	4.288436830467799	0.0	0.0	0.0	0.0	0.0	0.0	0.0	0.0	0.0	0.0	2.0144151548480926	0.0	0.0	0.0	0.0	0.0	0.0	0.0	4.906788197996755	0.0
3L_37887	0.0	0.0	5.511600541239173	0.0	1.782626521917393	0.0	0.0	0.0	0.0	0.0	0.0	0.0	0.0	0.0	0.0	0.0	24.3985751232128	3.8927621872652174	0.0	0.0	0.0	6.364845684316384	4.510660947148585	0.0	0.0	0.0	0.0	0.0	0.0	0.0	0.0	0.0	0.0	0.0	4.570404800753202	0.0	0.0	0.0	0.0	0.0	2.0375022667212717	0.0	0.0	0.0	10.45653219566263	0.0	0.0	0.0	0.0
3L_37888	0.0	0.0	0.0	0.0	0.0	0.0	0.0	0.0	0.0	0.0	0.0	0.0	0.0	0.0	0.0	0.0	0.0	0.0	0.0	0.0	0.0	0.0	12.51617715897798	10.17830352108232	0.0	0.0	0.0	0.0	0.0	0.0	0.0	0.0	0.0	0.0	0.0	0.0	0.0	0.0	0.0	0.0	0.0	0.0	0.0	0.0	0.0	0.0	0.0	0.0	0.0
3L_37889	0.0	0.0	0.0	0.0	10.278654318576612	0.0	0.0	0.0	0.0	0.0	0.0	0.0	0.0	0.0	0.0	0.0	0.0	0.0	0.0	0.0	0.0	0.0	26.008546408349787	0.0	0.0	0.0	0.0	0.0	0.0	0.0	0.0	0.0	0.0	0.0	0.0	0.0	0.0	0.0	0.0	0.0	0.0	0.0	0.0	0.0	0.0	0.0	0.0	0.0	0.0
3L_37890	0.0	0.0	0.0	0.0	0.0	4.9190811156475975	0.0	0.0	0.0	0.0	0.0	0.0	0.0	0.0	0.0	0.0	0.0	0.0	0.0	0.0	10.856419509420116	0.0	6.659820371324945	0.0	0.0	0.0	0.0	0.0	0.0	0.0	0.0	0.0	0.0	0.0	6.748029912666997	0.0	0.0	0.0	0.0	0.0	0.0	0.0	0.0	0.0	0.0	0.0	0.0	0.0	0.0
3L_37891	3.5341695885413738	0.0	0.0	0.0	0.0	0.0	0.0	9.071035277256193	0.0	0.0	0.0	0.0	0.0	0.0	0.0	0.0	0.0	0.0	0.0	0.0	0.0	0.0	0.0	0.0	0.0	0.0	0.0	0.0	5.993098347942508	0.0	0.0	0.0	0.0	0.0	6.951313694018464	0.0	0.0	0.0	0.0	0.0	3.0989196856084	0.0	0.0	0.0	0.0	0.0	0.0	0.0	4.407641616423225
3L_37892	0.0	0.0	0.0	0.0	0.0	0.0	0.0	0.0	0.0	0.0	0.0	0.0	0.0	0.0	0.0	0.0	0.0	0.0	0.0	0.0	0.0	0.0	0.0	0.0	0.0	0.0	0.0	0.0	14.28477557189099	0.0	0.0	0.0	0.0	0.0	0.0	0.0	0.0	0.0	0.0	0.0	0.0	0.0	0.0	0.0	0.0	0.0	0.0	0.0	0.0
3L_37893	0.0	0.0	0.0	0.0	0.0	0.0	0.0	0.0	0.0	0.0	0.0	0.0	0.0	0.0	10.2931488801054	0.0	0.0	0.0	0.0	0.0	0.0	0.0	0.0	0.0	0.0	0.0	0.0	0.0	0.0	0.0	128.9490651192779	0.0	0.0	0.0	0.0	0.0	9.221859495748722	0.0	0.0	0.0	0.0	0.0	0.0	0.0	0.0	0.0	12.689711182173493	0.0	9.08909127265456
3L_37894	0.0	0.0	0.0	0.0	0.0	0.0	0.0	0.0	0.0	0.0	0.0	0.0	0.0	0.0	0.0	0.0	0.0	0.0	0.0	0.0	0.0	0.0	0.0	0.0	0.0	0.0	0.0	0.0	0.0	0.0	0.0	0.0	0.0	0.0	0.0	0.0	0.0	0.0	0.0	0.0	0.0	0.0	0.0	0.0	0.0	0.0	0.0	0.0	0.0
3L_37895	0.0	0.0	0.0	0.0	0.0	0.0	0.0	19.721531968603323	0.0	0.0	0.0	0.0	0.0	0.0	0.0	0.0	0.0	0.0	0.0	0.0	0.0	0.0	0.0	0.0	0.0	0.0	0.0	0.0	0.0	0.0	0.0	0.0	0.0	0.0	0.0	0.0	0.0	0.0	0.0	0.0	13.474855246367515	0.0	0.0	0.0	0.0	0.0	0.0	0.0	0.0
3L_37896	0.0	0.0	0.0	0.0	1.8552221721312234	0.0	0.0	0.0	0.0	0.0	0.0	0.0	0.0	4.137985256358531	0.0	0.0	0.0	0.0	0.0	0.0	0.0	0.0	0.0	3.8175034825175516	0.0	0.0	0.0	0.0	0.0	0.0	0.0	0.0	0.0	0.0	0.0	0.0	3.0600438749090784	0.0	4.368073055148232	3.852606962816563	0.0	2.5366559467586356	0.0	0.0	0.0	2.559904321016097	0.0	0.0	0.0
3L_37897	0.0	0.0	3.2578564021602197	4.410055809256266	0.0	3.9386360503357687	0.0	0.0	0.0	0.0	0.0	0.0	0.0	4.700429854310177	0.0	0.0	0.0	0.0	0.0	0.0	0.0	0.0	5.332420422956923	4.336387451015083	0.0	0.0	0.0	0.0	0.0	0.0	0.0	0.0	0.0	0.0	0.0	0.0	0.0	0.0	0.0	0.0	0.0	0.0	0.0	0.0	12.361520071400141	0.0	0.0	0.0	0.0
3L_37898	0.0	0.0	8.533293283743522	17.32686848618038	2.7599378461997035	0.0	0.0	0.0	0.0	0.0	0.0	0.0	0.0	0.0	5.081135572826899	0.0	0.0	0.0	0.0	0.0	0.0	0.0	0.0	0.0	0.0	0.0	0.0	0.0	0.0	0.0	0.0	0.0	0.0	0.0	0.0	0.0	0.0	0.0	0.0	0.0	0.0	0.0	0.0	0.0	8.094622903897399	0.0	0.0	3.490168718246009	0.0
3L_37899	0.0	0.0	0.0	0.0	0.0	0.0	0.0	0.0	0.0	0.0	0.0	0.0	0.0	0.0	0.0	0.0	0.0	0.0	0.0	0.0	0.0	0.0	0.0	0.0	0.0	0.0	0.0	0.0	0.0	0.0	0.0	0.0	0.0	0.0	0.0	0.0	0.0	0.0	0.0	0.0	0.0	0.0	0.0	0.0	0.0	0.0	0.0	0.0	0.0
3L_37900	0.0	0.0	0.0	0.0	0.0	0.0	0.0	0.0	0.0	0.0	0.0	0.0	0.0	0.0	0.0	0.0	0.0	0.0	0.0	0.0	0.0	0.0	0.0	0.0	0.0	0.0	0.0	0.0	0.0	0.0	0.0	0.0	0.0	0.0	0.0	0.0	0.0	0.0	0.0	11.716873469483405	0.0	15.429384336706198	0.0	0.0	0.0	0.0	0.0	7.135100269564088	0.0
3L_37901	16.09774032799468	0.0	0.0	0.0	0.0	0.0	0.0	0.0	0.0	0.0	0.0	0.0	25.596330510058078	0.0	4.547174204062627	0.0	0.0	5.3935861630783135	0.0	0.0	0.0	8.81876209272752	0.0	10.164677947426254	0.0	0.0	0.0	0.0	10.919152411713192	4.071435783686246	0.0	0.0	0.0	0.0	0.0	0.0	0.0	0.0	0.0	0.0	0.0	0.0	0.0	0.0	0.0	0.0	0.0	0.0	0.0
3L_37902	0.0	0.0	0.0	3.8921409889151826	1.859897631234377	0.0	0.0	6.222620469932298	0.0	0.0	0.0	0.0	0.0	4.148413646621532	3.4241321879382887	0.0	0.0	0.0	0.0	0.0	0.0	0.0	0.0	0.0	0.0	0.0	0.0	0.0	4.1111929695311265	3.06588964759438	0.0	0.0	0.0	0.0	0.0	0.0	0.0	0.0	0.0	1.9311580768755408	0.0	0.0	3.5570378127347646	0.0	0.0	2.566355692792852	0.0	2.351993738051872	0.0
3L_37903	0.0	873.0574471800244	0.0	0.0	0.0	0.0	0.0	0.0	0.0	0.0	0.0	0.0	0.0	0.0	0.0	0.0	0.0	0.0	0.0	0.0	0.0	0.0	0.0	0.0	0.0	0.0	0.0	0.0	0.0	0.0	0.0	0.0	0.0	0.0	0.0	0.0	0.0	0.0	0.0	0.0	0.0	0.0	0.0	0.0	0.0	0.0	0.0	0.0	0.0
3L_37904	0.0	0.0	0.0	0.0	0.0	0.0	0.0	0.0	0.0	0.0	0.0	0.0	0.0	0.0	0.0	0.0	0.0	0.0	0.0	0.0	0.0	0.0	0.0	0.0	0.0	0.0	0.0	0.0	0.0	0.0	0.0	0.0	0.0	0.0	0.0	0.0	0.0	0.0	0.0	0.0	0.0	0.0	0.0	0.0	0.0	0.0	0.0	0.0	0.0
3L_37905	4.4578357831369875	0.0	0.0	0.0	3.4198673775430986	0.0	0.0	0.0	0.0	0.0	0.0	0.0	0.0	0.0	0.0	0.0	0.0	0.0	0.0	0.0	0.0	0.0	0.0	0.0	0.0	0.0	0.0	0.0	0.0	0.0	0.0	0.0	0.0	0.0	0.0	0.0	0.0	0.0	0.0	0.0	0.0	0.0	0.0	0.0	0.0	0.0	0.0	4.324703963201959	11.119184874795199
3L_37906	0.0	0.0	0.0	0.0	0.0	0.0	0.0	0.0	0.0	0.0	0.0	0.0	0.0	0.0	0.0	0.0	0.0	0.0	0.0	0.0	0.0	0.0	0.0	0.0	0.0	0.0	0.0	0.0	0.0	0.0	0.0	0.0	0.0	0.0	0.0	0.0	0.0	0.0	0.0	0.0	0.0	0.0	0.0	0.0	0.0	0.0	0.0	0.0	0.0
3L_37907	2.7916452756847416	0.0	0.0	0.0	2.1416348812356376	0.0	0.0	0.0	0.0	0.0	0.0	0.0	0.0	0.0	3.9428196522748493	0.0	0.0	0.0	0.0	0.0	8.833836420317471	0.0	0.0	0.0	0.0	0.0	0.0	0.0	4.733956385113033	0.0	0.0	0.0	0.0	0.0	0.0	0.0	0.0	0.0	0.0	0.0	0.0	0.0	0.0	0.0	0.0	0.0	0.0	0.0	0.0
3L_37908	2.9987561159630984	6.5316018492271155	0.0	0.0	0.0	0.0	6.689285370265324	0.0	0.0	0.0	0.0	0.0	0.0	5.131204909536858	0.0	0.0	0.0	0.0	0.0	0.0	9.489214558732545	0.0	0.0	0.0	0.0	0.0	0.0	0.0	0.0	0.0	26.529421128030986	0.0	0.0	0.0	0.0	0.0	0.0	0.0	0.0	0.0	2.6294449452076263	0.0	0.0	0.0	6.747201260916972	3.174345196072954	0.0	0.0	7.479800797945149
3L_37909	0.0	0.0	0.0	0.0	0.0	0.0	0.0	0.0	0.0	0.0	0.0	0.0	0.0	0.0	0.0	0.0	0.0	0.0	0.0	0.0	0.0	0.0	0.0	0.0	0.0	0.0	0.0	0.0	0.0	0.0	0.0	0.0	0.0	0.0	0.0	0.0	0.0	0.0	0.0	0.0	0.0	0.0	0.0	0.0	0.0	0.0	0.0	0.0	0.0
3L_37910	0.0	0.0	0.0	0.0	3.12185862975381	0.0	0.0	10.444736897077563	0.0	0.0	0.0	0.0	0.0	0.0	0.0	0.0	0.0	0.0	0.0	0.0	0.0	0.0	0.0	0.0	0.0	0.0	0.0	0.0	0.0	0.0	0.0	0.0	0.0	0.0	0.0	0.0	0.0	0.0	0.0	0.0	0.0	4.268535260662374	0.0	0.0	0.0	0.0	0.0	3.9478473572715007	0.0
3L_37911	0.0	0.0	0.0	0.0	0.0	0.0	0.0	0.0	0.0	0.0	0.0	0.0	0.0	0.0	0.0	0.0	0.0	0.0	0.0	0.0	0.0	0.0	0.0	0.0	0.0	0.0	0.0	0.0	0.0	0.0	0.0	0.0	0.0	0.0	0.0	0.0	0.0	0.0	0.0	12.163230554035152	0.0	0.0	0.0	0.0	0.0	0.0	0.0	0.0	19.043810285561936
3L_37912	0.0	0.0	0.0	0.0	0.0	0.0	0.0	0.0	0.0	0.0	0.0	0.0	0.0	0.0	0.0	0.0	0.0	0.0	0.0	0.0	0.0	0.0	0.0	0.0	0.0	0.0	0.0	0.0	0.0	0.0	0.0	0.0	0.0	0.0	0.0	0.0	0.0	0.0	0.0	0.0	0.0	0.0	0.0	0.0	79.57728545963839	0.0	0.0	0.0	0.0
3L_37913	5.117026393622138	0.0	6.0686240001941965	0.0	0.0	0.0	0.0	0.0	0.0	0.0	0.0	0.0	0.0	0.0	0.0	0.0	0.0	0.0	0.0	0.0	16.192234204475533	0.0	0.0	0.0	0.0	0.0	0.0	0.0	0.0	0.0	0.0	0.0	0.0	0.0	0.0	0.0	0.0	0.0	0.0	4.075976196299013	0.0	5.3674560405350284	7.507620234538056	0.0	0.0	0.0	0.0	0.0	0.0
3L_37914	0.0	0.0	0.0	0.0	0.0	0.0	0.0	0.0	0.0	0.0	0.0	0.0	0.0	0.0	0.0	0.0	0.0	0.0	0.0	0.0	0.0	0.0	0.0	0.0	0.0	0.0	0.0	0.0	0.0	5.440720090185376	0.0	0.0	0.0	0.0	16.924397026044957	0.0	0.0	0.0	0.0	3.427028286691478	0.0	4.512887905279898	0.0	0.0	0.0	4.554248385063523	0.0	0.0	5.36565316632559
3L_37915	3.119328670560836	0.0	0.0	0.0	2.3930200391498078	0.0	0.0	0.0	0.0	0.0	0.0	0.0	0.0	0.0	0.0	0.0	0.0	5.225692430375487	0.0	0.0	0.0	0.0	0.0	0.0	0.0	0.0	0.0	0.0	10.579256616796052	0.0	0.0	0.0	0.0	0.0	0.0	0.0	0.0	0.0	0.0	2.4847066306881143	5.470336825049329	0.0	0.0	0.0	0.0	0.0	5.431393891202663	0.0	0.0
3L_37916	5.945617812119665	0.0	0.0	9.545126974051572	4.561232262508039	0.0	0.0	0.0	0.0	0.0	0.0	0.0	0.0	0.0	0.0	0.0	0.0	9.960466906846724	0.0	0.0	0.0	32.571645405525125	0.0	0.0	0.0	0.0	0.0	0.0	10.082332325772256	0.0	0.0	0.0	0.0	0.0	0.0	0.0	0.0	0.0	0.0	0.0	5.213386516826986	0.0	0.0	0.0	0.0	0.0	0.0	0.0	0.0
3L_37917	0.0	0.0	21.127802074750164	0.0	0.0	0.0	0.0	0.0	0.0	0.0	0.0	0.0	0.0	0.0	0.0	0.0	0.0	0.0	0.0	0.0	0.0	0.0	0.0	0.0	0.0	0.0	0.0	0.0	0.0	0.0	0.0	0.0	0.0	0.0	0.0	0.0	0.0	0.0	0.0	0.0	0.0	0.0	26.137640816539896	0.0	0.0	0.0	0.0	0.0	22.217778666488925
3L_37918	3.4065189872555317	0.0	0.0	5.468843995756177	0.0	9.76848686138517	0.0	0.0	0.0	0.0	0.0	0.0	13.541401480887668	0.0	4.811245227244735	0.0	0.0	5.706811421840652	0.0	0.0	0.0	0.0	0.0	0.0	0.0	0.0	0.0	0.0	0.0	0.0	0.0	0.0	0.0	0.0	0.0	0.0	4.310500897446287	0.0	0.0	0.0	0.0	0.0	0.0	0.0	0.0	0.0	0.0	0.0	0.0
3L_37919	0.0	0.0	0.0	0.0	0.0	0.0	0.0	0.0	0.0	0.0	0.0	0.0	0.0	0.0	0.0	0.0	0.0	0.0	0.0	0.0	0.0	0.0	0.0	0.0	0.0	0.0	0.0	0.0	0.0	0.0	0.0	0.0	0.0	0.0	0.0	0.0	0.0	0.0	0.0	0.0	0.0	0.0	0.0	0.0	0.0	0.0	0.0	0.0	0.0
3L_37920	0.0	0.0	0.0	0.0	0.0	0.0	0.0	0.0	0.0	0.0	0.0	0.0	0.0	0.0	0.0	0.0	0.0	0.0	0.0	0.0	0.0	0.0	0.0	0.0	0.0	0.0	0.0	0.0	0.0	0.0	0.0	0.0	0.0	0.0	0.0	0.0	0.0	0.0	0.0	0.0	0.0	0.0	0.0	0.0	0.0	0.0	0.0	0.0	0.0
3L_37921	0.0	0.0	0.0	0.0	0.0	0.0	0.0	0.0	0.0	0.0	0.0	0.0	0.0	0.0	0.0	0.0	0.0	15.203807033281134	0.0	0.0	0.0	0.0	0.0	0.0	0.0	0.0	0.0	0.0	0.0	0.0	80.28904054596548	0.0	0.0	0.0	0.0	0.0	0.0	0.0	0.0	0.0	0.0	0.0	0.0	0.0	0.0	0.0	0.0	0.0	0.0
3L_37922	3.5629665259294887	3.8802553208001083	4.225560414950033	0.0	0.0	0.0	0.0	0.0	0.0	0.0	0.0	0.0	0.0	0.0	0.0	0.0	0.0	0.0	264.5502645502645	0.0	0.0	9.759430049285122	0.0	5.624455130909193	0.0	0.0	0.0	0.0	0.0	4.505722267279444	0.0	0.0	0.0	0.0	0.0	0.0	4.508464642366042	0.0	0.0	2.838087129274869	3.12417014230595	7.474679523115446	0.0	0.0	0.0	3.7715923662970505	0.0	0.0	0.0
3L_37923	0.0	0.0	0.0	0.0	0.0	0.0	0.0	0.0	0.0	0.0	0.0	0.0	0.0	0.0	0.0	0.0	0.0	0.0	0.0	0.0	0.0	0.0	0.0	0.0	0.0	0.0	0.0	0.0	0.0	0.0	0.0	0.0	0.0	0.0	0.0	0.0	0.0	0.0	0.0	0.0	0.0	0.0	0.0	0.0	0.0	0.0	0.0	0.0	0.0
3L_37924	0.0	0.0	0.0	0.0	0.0	0.0	0.0	0.0	0.0	0.0	0.0	0.0	0.0	0.0	0.0	0.0	0.0	0.0	0.0	0.0	0.0	0.0	0.0	0.0	0.0	0.0	0.0	0.0	27.098361633055667	20.208388906402828	0.0	0.0	0.0	0.0	0.0	0.0	0.0	0.0	0.0	0.0	0.0	0.0	0.0	0.0	0.0	0.0	0.0	0.0	39.8591378069901
3L_37925	0.0	0.0	0.0	0.0	5.041034016897546	0.0	7.328971129716926	8.432840855427376	0.0	0.0	0.0	0.0	0.0	0.0	0.0	0.0	0.0	5.50411046969877	0.0	0.0	0.0	0.0	0.0	0.0	0.0	0.0	0.0	0.0	11.142905534904036	4.154866844827357	0.0	0.0	0.0	0.0	12.92450537917914	0.0	0.0	6.810170581152717	0.0	0.0	0.0	0.0	0.0	0.0	0.0	0.0	0.0	0.0	4.0975411475082035
3L_37926	0.0	0.0	0.0	0.0	0.0	0.0	0.0	0.0	0.0	0.0	0.0	0.0	0.0	0.0	0.0	0.0	0.0	0.0	0.0	0.0	0.0	0.0	0.0	0.0	0.0	0.0	0.0	0.0	0.0	0.0	0.0	0.0	0.0	0.0	0.0	0.0	0.0	0.0	0.0	0.0	0.0	0.0	0.0	0.0	0.0	0.0	270.1680445236937	0.0	0.0
3L_37927	0.0	0.0	0.0	0.0	0.0	0.0	0.0	0.0	0.0	0.0	0.0	0.0	0.0	0.0	0.0	0.0	0.0	0.0	0.0	0.0	0.0	0.0	0.0	0.0	0.0	0.0	0.0	0.0	0.0	0.0	0.0	0.0	0.0	0.0	0.0	0.0	0.0	0.0	0.0	0.0	0.0	0.0	0.0	0.0	0.0	0.0	0.0	0.0	0.0
3L_37928	0.0	0.0	0.0	0.0	0.0	0.0	0.0	0.0	0.0	0.0	0.0	0.0	0.0	0.0	0.0	0.0	0.0	0.0	0.0	0.0	0.0	0.0	0.0	0.0	0.0	0.0	0.0	0.0	0.0	0.0	0.0	0.0	0.0	0.0	0.0	0.0	0.0	0.0	0.0	0.0	0.0	0.0	0.0	0.0	0.0	0.0	0.0	0.0	0.0
3L_37929	0.0	0.0	6.20729767158057	0.0	0.0	0.0	0.0	0.0	0.0	0.0	0.0	0.0	0.0	0.0	0.0	0.0	0.0	0.0	0.0	0.0	0.0	0.0	0.0	0.0	0.0	0.0	0.0	0.0	8.875524321599299	0.0	0.0	0.0	0.0	0.0	0.0	0.0	0.0	0.0	0.0	0.0	4.589368544192636	0.0	0.0	0.0	0.0	0.0	0.0	0.0	0.0
3L_37930	0.0	0.0	0.0	0.0	0.0	0.0	0.0	0.0	0.0	0.0	0.0	0.0	0.0	0.0	0.0	0.0	0.0	0.0	0.0	0.0	0.0	0.0	0.0	0.0	0.0	0.0	0.0	0.0	0.0	0.0	0.0	0.0	0.0	0.0	0.0	0.0	0.0	16.425189012862564	0.0	0.0	0.0	0.0	11.626298221525161	0.0	0.0	0.0	0.0	0.0	0.0
3L_37931	0.0	0.0	0.0	0.0	0.0	0.0	0.0	7.789071932079294	0.0	0.0	0.0	0.0	0.0	0.0	0.0	0.0	0.0	0.0	0.0	0.0	0.0	0.0	0.0	4.790545379638745	0.0	0.0	0.0	0.0	0.0	0.0	26.847439425464795	0.0	0.0	0.0	0.0	0.0	0.0	0.0	10.962898809703264	0.0	0.0	0.0	0.0	0.0	6.828082537861719	0.0	5.284043773018616	2.944072918798053	7.569464025176038
3L_37932	0.0	0.0	0.0	0.0	0.0	0.0	0.0	0.0	0.0	0.0	0.0	0.0	0.0	0.0	0.0	0.0	0.0	0.0	0.0	0.0	0.0	0.0	0.0	0.0	0.0	0.0	0.0	0.0	0.0	0.0	0.0	0.0	0.0	0.0	0.0	0.0	0.0	0.0	0.0	0.0	0.0	0.0	0.0	0.0	0.0	0.0	0.0	0.0	0.0
3L_37933	0.0	0.0	0.0	5.321852323919864	2.5430991732384585	0.0	0.0	0.0	0.0	0.0	0.0	0.0	0.0	0.0	0.0	0.0	0.0	0.0	0.0	0.0	0.0	0.0	0.0	0.0	0.0	0.0	0.0	0.0	0.0	0.0	0.0	0.0	0.0	0.0	0.0	0.0	0.0	0.0	5.9876618240453725	2.6405359231709666	0.0	0.0	0.0	0.0	0.0	0.0	0.0	0.0	0.0
3L_37934	3.1213528942276505	0.0	0.0	0.0	0.0	0.0	0.0	0.0	0.0	0.0	0.0	0.0	12.40782536730265	0.0	4.408486866235928	0.0	0.0	0.0	0.0	0.0	0.0	0.0	0.0	0.0	0.0	0.0	0.0	0.0	5.293060903017363	0.0	0.0	0.0	0.0	0.0	0.0	0.0	3.9496607833836186	0.0	0.0	0.0	2.736943343356932	3.274113353733242	0.0	0.0	7.023044012012214	0.0	0.0	6.056269404665689	0.0
3L_37935	0.0	0.0	0.0	0.0	5.961287399626824	0.0	0.0	0.0	0.0	0.0	0.0	0.0	0.0	0.0	0.0	0.0	0.0	0.0	0.0	0.0	0.0	0.0	0.0	0.0	0.0	0.0	0.0	0.0	0.0	0.0	0.0	0.0	0.0	0.0	0.0	0.0	0.0	0.0	0.0	0.0	0.0	0.0	0.0	0.0	0.0	0.0	0.0	0.0	0.0
3L_37936	0.0	0.0	0.0	0.0	0.0	0.0	0.0	0.0	0.0	0.0	0.0	0.0	0.0	0.0	0.0	0.0	0.0	0.0	0.0	0.0	0.0	0.0	0.0	0.0	0.0	0.0	0.0	0.0	0.0	0.0	0.0	0.0	0.0	0.0	0.0	0.0	0.0	0.0	0.0	0.0	0.0	0.0	0.0	0.0	0.0	0.0	0.0	0.0	0.0
3L_37937	0.0	0.0	0.0	0.0	0.0	0.0	0.0	0.0	0.0	0.0	0.0	0.0	0.0	0.0	0.0	0.0	0.0	0.0	0.0	0.0	0.0	0.0	0.0	0.0	0.0	0.0	0.0	0.0	0.0	0.0	0.0	0.0	0.0	0.0	0.0	0.0	0.0	0.0	0.0	0.0	0.0	0.0	0.0	0.0	0.0	0.0	0.0	0.0	0.0
3L_37938	0.0	0.0	0.0	0.0	0.0	0.0	0.0	0.0	0.0	0.0	0.0	0.0	0.0	0.0	0.0	0.0	0.0	0.0	0.0	0.0	0.0	0.0	0.0	0.0	0.0	0.0	0.0	0.0	0.0	0.0	0.0	0.0	0.0	0.0	0.0	0.0	0.0	0.0	0.0	0.0	0.0	0.0	0.0	0.0	0.0	0.0	0.0	0.0	0.0
3L_37939	0.0	0.0	0.0	7.453675407343361	0.0	0.0	20.71354002684475	0.0	0.0	0.0	0.0	0.0	0.0	15.888904777793666	0.0	0.0	0.0	0.0	0.0	0.0	0.0	0.0	0.0	14.658329009126275	0.0	0.0	0.0	0.0	0.0	0.0	0.0	0.0	0.0	0.0	0.0	0.0	0.0	0.0	0.0	3.698279560348526	0.0	0.0	0.0	0.0	0.0	0.0	0.0	0.0	0.0
3L_37940	0.0	0.0	0.0	0.0	0.0	0.0	0.0	0.0	0.0	0.0	0.0	0.0	61.678899648430274	0.0	0.0	0.0	0.0	0.0	0.0	0.0	0.0	0.0	0.0	0.0	0.0	0.0	0.0	0.0	0.0	0.0	0.0	0.0	0.0	0.0	0.0	0.0	0.0	0.0	0.0	0.0	0.0	0.0	0.0	0.0	0.0	0.0	0.0	0.0	0.0
3L_37941	3.5788726264916737	0.0	0.0	0.0	0.0	10.262725779967159	0.0	9.185773074661963	0.0	0.0	0.0	0.0	0.0	6.123848716441309	0.0	0.0	0.0	0.0	0.0	0.0	0.0	0.0	0.0	0.0	0.0	0.0	0.0	0.0	0.0	4.5258370988298	0.0	0.0	0.0	0.0	0.0	0.0	0.0	0.0	0.0	2.8507571611019884	0.0	0.0	0.0	0.0	0.0	0.0	0.0	0.0	0.0
3L_37942	0.0	0.0	0.0	0.0	0.0	0.0	0.0	0.0	0.0	0.0	0.0	0.0	0.0	0.0	0.0	0.0	0.0	0.0	0.0	0.0	0.0	0.0	0.0	0.0	0.0	0.0	0.0	0.0	0.0	0.0	0.0	0.0	0.0	0.0	0.0	0.0	0.0	0.0	0.0	0.0	0.0	0.0	0.0	0.0	0.0	0.0	0.0	0.0	0.0
3L_37943	0.0	0.0	0.0	0.0	0.0	0.0	0.0	0.0	0.0	0.0	0.0	0.0	14.83356003957594	0.0	0.0	0.0	19.590787628025797	0.0	0.0	0.0	0.0	0.0	0.0	0.0	0.0	0.0	0.0	0.0	0.0	0.0	0.0	0.0	0.0	0.0	0.0	7.9487212097317785	0.0	15.46949531545008	0.0	0.0	0.0	0.0	0.0	0.0	0.0	0.0	0.0	0.0	0.0
3L_37944	0.0	0.0	13.679871846960538	18.51800412951492	0.0	0.0	0.0	0.0	0.0	0.0	0.0	0.0	0.0	0.0	0.0	0.0	0.0	0.0	0.0	0.0	0.0	0.0	0.0	0.0	0.0	0.0	0.0	0.0	39.120416554195465	0.0	0.0	0.0	0.0	0.0	0.0	0.0	0.0	0.0	0.0	0.0	0.0	0.0	0.0	0.0	0.0	0.0	0.0	0.0	0.0
3L_37945	0.0	0.0	0.0	0.0	0.0	0.0	0.0	0.0	0.0	0.0	0.0	0.0	0.0	0.0	0.0	0.0	0.0	0.0	0.0	0.0	0.0	0.0	0.0	0.0	0.0	0.0	0.0	0.0	0.0	0.0	0.0	0.0	0.0	0.0	0.0	0.0	0.0	0.0	0.0	0.0	0.0	0.0	0.0	0.0	0.0	0.0	0.0	0.0	0.0
3L_37946	0.0	6.49113343628271	0.0	0.0	0.0	0.0	0.0	15.298239172671225	0.0	0.0	0.0	0.0	0.0	0.0	0.0	0.0	0.0	0.0	0.0	0.0	0.0	0.0	0.0	0.0	0.0	0.0	0.0	0.0	0.0	0.0	0.0	0.0	0.0	0.0	0.0	0.0	0.0	0.0	0.0	0.0	0.0	0.0	0.0	0.0	0.0	0.0	0.0	0.0	0.0
3L_37947	0.0	0.0	0.0	0.0	2.2596674221488082	0.0	6.570492182428402	0.0	0.0	0.0	0.0	0.0	0.0	0.0	0.0	0.0	0.0	4.934487279631965	0.0	0.0	0.0	0.0	0.0	0.0	0.0	0.0	0.0	0.0	0.0	0.0	0.0	0.0	0.0	0.0	0.0	0.0	0.0	0.0	0.0	7.038734154049736	0.0	0.0	4.321594011307883	0.0	6.627379560631245	0.0	0.0	2.8575355641732476	0.0
3L_37948	0.0	0.0	0.0	0.0	0.0	0.0	0.0	0.0	0.0	0.0	0.0	0.0	0.0	0.0	7.261868798364046	0.0	0.0	0.0	0.0	0.0	0.0	0.0	0.0	0.0	0.0	0.0	0.0	0.0	0.0	0.0	0.0	0.0	0.0	0.0	0.0	0.0	6.506068698229991	0.0	0.0	2.047791354634459	2.2542114869658105	2.696637454891997	0.0	0.0	5.784345709519413	0.0	0.0	2.4940436003714126	3.206200021353292
3L_37949	0.0	0.0	6.560674594804537	0.0	2.1219303624893637	3.9658146774801213	0.0	0.0	0.0	0.0	0.0	0.0	0.0	0.0	0.0	0.0	0.0	0.0	0.0	0.0	0.0	7.576325800192591	0.0	0.0	0.0	0.0	0.0	0.0	0.0	0.0	0.0	0.0	0.0	0.0	0.0	5.8918353302727215	0.0	0.0	0.0	0.0	0.0	0.0	8.116346199500601	0.0	0.0	2.927918168200701	0.0	0.0	0.0
3L_37950	0.0	0.0	0.0	0.0	0.0	0.0	0.0	0.0	0.0	0.0	0.0	0.0	0.0	0.0	0.0	0.0	0.0	0.0	0.0	0.0	0.0	0.0	0.0	0.0	0.0	0.0	0.0	0.0	0.0	0.0	0.0	0.0	0.0	0.0	0.0	0.0	0.0	0.0	0.0	0.0	0.0	0.0	0.0	0.0	0.0	0.0	0.0	0.0	0.0
3L_37951	0.0	0.0	0.0	0.0	0.0	0.0	0.0	0.0	0.0	0.0	0.0	0.0	0.0	0.0	0.0	0.0	0.0	0.0	0.0	0.0	0.0	0.0	0.0	0.0	0.0	0.0	0.0	0.0	0.0	0.0	0.0	0.0	0.0	0.0	0.0	0.0	13.959695566959075	0.0	0.0	0.0	0.0	0.0	0.0	0.0	0.0	0.0	19.20919582622593	0.0	0.0
3L_37952	0.0	0.0	4.4358526906551665	0.0	0.0	0.0	0.0	0.0	0.0	0.0	0.0	0.0	0.0	0.0	0.0	0.0	0.0	0.0	0.0	0.0	0.0	0.0	0.0	5.904365806164393	0.0	0.0	0.0	0.0	0.0	4.7299572790258555	0.0	0.0	0.0	0.0	7.35671690323416	0.0	0.0	0.0	0.0	0.0	0.0	0.0	0.0	0.0	0.0	0.0	0.0	0.0	0.0
3L_37953	2.2614032957239347	2.4627854645416765	2.68194948762696	3.6304690747568036	0.0	3.24238444952418	0.0	0.0	0.0	0.0	0.0	0.0	0.0	3.869512306016511	3.1939248993274867	0.0	0.0	3.7884427492425954	0.0	0.0	0.0	0.0	0.0	0.0	0.0	0.0	0.0	0.0	0.0	0.0	0.0	0.0	0.0	0.0	0.0	0.0	2.8615078830249914	4.687395266012024	0.0	0.0	1.982900654496019	0.0	6.635790334241441	0.0	0.0	0.0	3.937569055117304	0.0	5.640620818008471
3L_37954	0.0	0.0	0.0	0.0	0.0	0.0	0.0	0.0	0.0	0.0	0.0	0.0	0.0	9.559178484201068	0.0	0.0	0.0	0.0	0.0	0.0	0.0	0.0	0.0	0.0	0.0	0.0	0.0	0.0	0.0	0.0	0.0	0.0	0.0	0.0	0.0	0.0	0.0	0.0	0.0	0.0	0.0	5.859940392686325	0.0	0.0	0.0	0.0	0.0	0.0	0.0
3L_37955	0.0	0.0	0.0	0.0	0.0	0.0	0.0	0.0	0.0	0.0	0.0	0.0	0.0	0.0	0.0	0.0	0.0	0.0	0.0	0.0	0.0	0.0	0.0	0.0	0.0	0.0	0.0	0.0	0.0	0.0	0.0	0.0	0.0	0.0	0.0	0.0	0.0	0.0	0.0	0.0	0.0	0.0	0.0	0.0	0.0	0.0	0.0	0.0	0.0
3L_37956	0.0	0.0	0.0	0.0	0.0	0.0	0.0	0.0	0.0	0.0	0.0	0.0	17.14839362422725	0.0	0.0	0.0	0.0	0.0	0.0	0.0	0.0	0.0	0.0	0.0	0.0	0.0	0.0	0.0	0.0	0.0	0.0	0.0	0.0	0.0	0.0	0.0	0.0	0.0	0.0	0.0	0.0	0.0	0.0	0.0	0.0	0.0	0.0	4.185072265735348	0.0
3L_37957	3.075450645783127	0.0	0.0	0.0	2.3593586319494912	8.819119851838787	0.0	0.0	0.0	0.0	0.0	0.0	0.0	0.0	0.0	0.0	0.0	0.0	0.0	0.0	0.0	0.0	0.0	0.0	0.0	0.0	0.0	0.0	0.0	7.778420793896741	0.0	0.0	0.0	0.0	0.0	0.0	0.0	0.0	0.0	2.449755514399663	0.0	0.0	0.0	0.0	0.0	3.2555304952052553	0.0	0.0	0.0
3L_37958	0.0	0.0	0.0	0.0	1.857089532143434	0.0	5.399906257627368	0.0	0.0	0.0	0.0	0.0	0.0	0.0	0.0	0.0	0.0	0.0	0.0	0.0	0.0	0.0	0.0	0.0	0.0	0.0	0.0	0.0	0.0	0.0	0.0	0.0	0.0	0.0	0.0	10.312935721534235	0.0	0.0	0.0	0.0	2.122611822905401	2.5392091988439485	0.0	0.0	0.0	2.562480973578771	4.215002204446153	0.0	3.019023774510322
3L_37959	4.343119467272966	0.0	0.0	0.0	1.6659308805277668	0.0	4.844069405826447	0.0	0.0	0.0	0.0	0.0	8.632261350344642	0.0	0.0	0.0	0.0	0.0	0.0	0.0	0.0	0.0	4.215380659411997	0.0	0.0	0.0	0.0	0.0	0.0	0.0	19.211373132894675	0.0	0.0	0.0	0.0	0.0	0.0	0.0	0.0	0.0	0.0	0.0	0.0	0.0	0.0	0.0	0.0	4.213413612907371	5.416523918692559
3L_37960	0.0	1.932255508329084	0.0	2.848398274440325	1.3611349687823695	0.0	0.0	0.0	0.0	0.0	0.0	0.0	0.0	3.0359471320166436	2.505893862364281	0.0	0.0	0.0	0.0	0.0	0.0	0.0	0.0	0.0	0.0	0.0	0.0	0.0	0.0	0.0	0.0	0.0	0.0	0.0	3.4897594753076837	0.0	0.0	3.677642836889553	0.0	0.0	0.0	0.0	0.0	0.0	0.0	0.0	0.0	0.0	2.212762906658801
3L_37961	1.6321699389225688	0.0	1.9356995453622479	2.6202944424865025	1.252133322147609	0.0	3.6408597671888634	4.189236176567927	0.0	0.0	0.0	0.0	0.0	2.7928241177119513	2.305218276508166	0.0	0.0	2.7343120894601296	0.0	0.0	0.0	0.0	0.0	0.0	0.0	0.0	0.0	0.0	0.0	2.0640397220316427	0.0	0.0	0.0	0.0	0.0	6.953445293073813	4.130591969592234	0.0	0.0	0.0	0.0	3.4240981867003235	0.0	0.0	0.0	1.7277399709877905	0.0	0.0	0.0
3L_37962	0.0	0.0	0.0	0.0	0.0	0.0	0.0	0.0	0.0	0.0	0.0	0.0	0.0	0.0	0.0	0.0	0.0	0.0	0.0	0.0	0.0	5.368879611464919	0.0	0.0	0.0	0.0	0.0	0.0	0.0	0.0	0.0	0.0	0.0	0.0	0.0	0.0	0.0	0.0	0.0	1.5612948755179596	0.0	0.0	0.0	0.0	4.410151109417613	0.0	0.0	0.0	0.0
3L_37963	2.346343809758444	5.110580178614778	2.782686126918314	0.0	0.0	0.0	0.0	6.022282445046673	0.0	0.0	0.0	0.0	0.0	0.0	0.0	0.0	0.0	0.0	0.0	0.0	0.0	0.0	0.0	3.703909476452395	0.0	0.0	0.0	0.0	0.0	0.0	0.0	0.0	0.0	0.0	4.614994115882502	0.0	0.0	0.0	4.238096247165773	1.8689842070834501	0.0	2.461174964928257	3.44251854656867	0.0	0.0	0.0	0.0	0.0	2.926244019488785
3L_37964	0.0	0.0	0.0	0.0	0.0	0.0	0.0	0.0	0.0	0.0	0.0	0.0	0.0	0.0	0.0	0.0	0.0	0.0	0.0	0.0	0.0	0.0	0.0	3.622621386797429	0.0	0.0	0.0	0.0	3.891510902456944	0.0	0.0	0.0	0.0	0.0	0.0	0.0	0.0	0.0	0.0	0.0	0.0	0.0	3.366967089916876	0.0	0.0	4.858444364981888	0.0	0.0	2.8620230152442794
3L_37965	0.0	0.0	2.6131500504729934	0.0	0.0	0.0	0.0	0.0	0.0	0.0	0.0	0.0	0.0	0.0	3.1119918739668186	0.0	11.567808177977671	3.69125869337563	0.0	0.0	0.0	0.0	0.0	0.0	0.0	0.0	0.0	0.0	0.0	0.0	0.0	0.0	0.0	0.0	0.0	0.0	0.0	4.567150586719	0.0	0.0	1.9320337572666204	0.0	3.2327819608180364	0.0	0.0	0.0	0.0	2.137588445393914	0.0
3L_37966	0.0	0.0	0.0	0.0	0.0	0.0	11.842840765900197	0.0	0.0	0.0	0.0	0.0	0.0	0.0	0.0	0.0	0.0	0.0	0.0	0.0	0.0	0.0	0.0	0.0	0.0	0.0	0.0	0.0	0.0	0.0	0.0	0.0	0.0	0.0	0.0	0.0	6.717910890942778	0.0	0.0	0.0	0.0	0.0	0.0	0.0	0.0	0.0	0.0	0.0	0.0
3L_37967	0.0	0.0	0.0	0.0	0.0	0.0	9.092892994835235	0.0	0.0	0.0	0.0	0.0	0.0	0.0	5.757184966838615	0.0	0.0	0.0	0.0	0.0	0.0	0.0	0.0	0.0	0.0	0.0	0.0	0.0	0.0	0.0	0.0	0.0	0.0	0.0	0.0	0.0	0.0	0.0	0.0	0.0	0.0	0.0	0.0	0.0	0.0	0.0	0.0	0.0	10.167458033816965
3L_37968	0.0	1.5443233145873072	0.0	0.0	0.0	2.033181522446324	3.163211596080654	0.0	0.0	0.0	0.0	0.0	16.91078321728778	0.0	0.0	0.0	7.444730322088812	0.0	0.0	0.0	0.0	0.0	2.752673396402586	0.0	0.0	0.0	0.0	0.0	0.0	0.0	0.0	0.0	0.0	0.0	2.7891326466860638	0.0	0.0	0.0	0.0	1.1295452902479577	0.0	0.0	0.0	0.0	0.0	1.5010759712561965	0.0	0.0	1.7685142216839649
3L_37969	0.0	0.0	0.0	0.0	1.3006827283641182	0.0	0.0	0.0	0.0	0.0	0.0	0.0	0.0	0.0	0.0	0.0	0.0	2.8403305349450125	0.0	0.0	10.730137576458937	4.644071401668986	0.0	0.0	0.0	0.0	0.0	0.0	0.0	0.0	14.999362527092599	0.0	0.0	0.0	0.0	0.0	2.145374433272526	0.0	0.0	2.7010346313155256	1.486651283790283	0.0	0.0	0.0	0.0	0.0	2.952135840759431	0.0	0.0
3L_37970	0.0	0.0	0.0	0.0	2.204323118500002	4.119803897334487	0.0	0.0	0.0	0.0	0.0	0.0	0.0	0.0	0.0	0.0	0.0	4.813630661672043	0.0	0.0	0.0	7.8705081042621945	0.0	0.0	0.0	0.0	0.0	0.0	0.0	3.6336469897414876	0.0	0.0	0.0	0.0	0.0	6.120610298294063	0.0	0.0	0.0	2.2887799429636035	0.0	3.013983678675583	0.0	0.0	0.0	0.0	0.0	0.0	3.5835126881433745
3L_37971	0.0	0.0	0.0	2.6043870900531947	1.2445318382357518	0.0	0.0	0.0	0.0	0.0	0.0	0.0	0.0	0.0	2.2912236967519615	0.0	0.0	0.0	0.0	0.0	0.0	4.443585351276531	0.0	2.5608817628085703	0.0	0.0	0.0	0.0	0.0	0.0	0.0	0.0	0.0	0.0	6.38161075046147	3.4556160672324663	0.0	0.0	0.0	0.0	1.4224720715389654	0.0	0.0	0.0	0.0	1.717251161720411	0.0	1.573813010554777	2.023204128145703
3L_37972	0.0	0.0	0.0	0.0	1.8645967156993453	0.0	0.0	0.0	0.0	0.0	0.0	0.0	0.0	0.0	0.0	0.0	0.0	4.071762368690754	0.0	0.0	0.0	0.0	0.0	0.0	0.0	0.0	0.0	0.0	0.0	0.0	0.0	0.0	0.0	0.0	0.0	5.177312601993059	0.0	0.0	0.0	1.936037202890891	0.0	0.0	0.0	0.0	0.0	7.718518991158694	0.0	0.0	0.0
3L_37973	0.0	2.9763322062955377	0.0	0.0	0.0	0.0	0.0	0.0	0.0	0.0	0.0	0.0	0.0	4.676393565282454	0.0	0.0	0.0	0.0	202.92207792207793	0.0	0.0	0.0	0.0	0.0	0.0	0.0	0.0	0.0	0.0	3.456093784560938	0.0	0.0	0.0	0.0	0.0	0.0	0.0	5.6648237106861234	0.0	0.0	0.0	0.0	4.009751716173734	0.0	0.0	0.0	0.0	0.0	0.0
3L_37974	0.0	0.0	0.0	7.3472956441557775	0.0	0.0	0.0	0.0	0.0	0.0	0.0	0.0	0.0	0.0	0.0	0.0	0.0	7.667000692330163	0.0	0.0	0.0	0.0	0.0	0.0	0.0	0.0	0.0	0.0	0.0	0.0	0.0	0.0	0.0	0.0	0.0	0.0	0.0	0.0	0.0	0.0	0.0	0.0	0.0	0.0	0.0	0.0	7.968800552078503	0.0	0.0
3L_37975	0.0	9.000592238969324	0.0	0.0	0.0	0.0	0.0	0.0	0.0	0.0	0.0	0.0	0.0	0.0	0.0	0.0	0.0	0.0	0.0	0.0	0.0	0.0	0.0	0.0	0.0	0.0	0.0	0.0	0.0	0.0	0.0	0.0	0.0	0.0	0.0	0.0	0.0	0.0	0.0	0.0	7.246786412565347	0.0	0.0	0.0	0.0	0.0	0.0	0.0	0.0
3L_37976	0.0	3.95944420489807	0.0	0.0	2.7891435376938807	0.0	8.110063290933923	0.0	0.0	0.0	0.0	0.0	0.0	0.0	10.26980840645437	0.0	0.0	6.09071634742177	0.0	0.0	0.0	0.0	0.0	0.0	0.0	0.0	0.0	0.0	0.0	4.597675782938209	0.0	0.0	0.0	0.0	0.0	7.744445683555754	0.0	0.0	0.0	0.0	0.0	0.0	0.0	0.0	0.0	0.0	0.0	0.0	4.534240544181413
3L_37977	0.0	0.0	0.0	0.0	0.0	0.0	0.0	0.0	0.0	0.0	0.0	0.0	0.0	0.0	0.0	0.0	0.0	0.0	0.0	0.0	0.0	0.0	0.0	0.0	0.0	0.0	0.0	0.0	0.0	0.0	0.0	0.0	0.0	0.0	0.0	0.0	0.0	0.0	0.0	0.0	0.0	0.0	0.0	0.0	0.0	0.0	55.46496278300997	0.0	0.0
3L_37978	2.105956571805959	6.880487762364466	0.0	0.0	6.462411384183895	0.0	0.0	0.0	0.0	0.0	0.0	0.0	0.0	0.0	0.0	0.0	0.0	0.0	0.0	0.0	0.0	0.0	0.0	0.0	0.0	0.0	0.0	0.0	0.0	0.0	0.0	0.0	0.0	0.0	0.0	0.0	0.0	0.0	0.0	0.0	1.846597938753517	2.209023063968006	0.0	0.0	0.0	2.2292686928638434	7.333808564128288	4.086125723550713	2.6264449386830164
3L_37979	0.0	10.41420414131242	0.0	0.0	0.0	0.0	0.0	0.0	0.0	0.0	0.0	0.0	0.0	0.0	0.0	0.0	0.0	0.0	0.0	0.0	0.0	0.0	0.0	0.0	0.0	0.0	0.0	0.0	0.0	0.0	0.0	0.0	0.0	0.0	0.0	0.0	0.0	0.0	0.0	0.0	0.0	0.0	0.0	0.0	0.0	0.0	0.0	0.0	0.0
3L_37980	3.5393707211220087	0.0	0.0	0.0	0.0	0.0	0.0	0.0	0.0	0.0	0.0	0.0	0.0	0.0	0.0	0.0	0.0	0.0	0.0	0.0	0.0	0.0	0.0	0.0	0.0	0.0	0.0	0.0	0.0	0.0	0.0	0.0	0.0	0.0	0.0	0.0	0.0	0.0	0.0	0.0	3.1034802738138576	0.0	0.0	0.0	7.963584122524519	3.746614933407666	0.0	0.0	0.0
3L_37981	0.0	0.0	4.33473142871014	0.0	0.0	5.240540823813017	8.153201925460166	0.0	0.0	0.0	0.0	0.0	0.0	0.0	0.0	0.0	0.0	0.0	0.0	0.0	0.0	0.0	0.0	0.0	0.0	0.0	0.0	0.0	0.0	9.24426301037576	0.0	0.0	0.0	0.0	7.189010590850402	0.0	0.0	0.0	0.0	0.0	0.0	0.0	0.0	0.0	0.0	0.0	6.364140866439594	0.0	4.558358844948335
3L_37982	0.0	0.0	0.0	0.0	0.0	0.0	5.405346969221954	0.0	0.0	0.0	0.0	0.0	0.0	0.0	0.0	0.0	0.0	0.0	0.0	0.0	0.0	0.0	0.0	0.0	0.0	0.0	0.0	0.0	0.0	3.06434511880466	0.0	0.0	0.0	0.0	0.0	0.0	0.0	0.0	0.0	0.0	0.0	0.0	3.5552458541389282	0.0	0.0	0.0	0.0	0.0	0.0
3L_37983	0.0	0.0	0.0	0.0	2.5085227058932724	0.0	7.2940949924579055	0.0	0.0	0.0	0.0	0.0	0.0	0.0	0.0	0.0	0.0	0.0	0.0	0.0	10.347178893410605	0.0	0.0	0.0	0.0	0.0	0.0	0.0	0.0	0.0	0.0	0.0	0.0	0.0	0.0	0.0	0.0	0.0	0.0	2.60463468696198	0.0	3.429917524203213	0.0	0.0	0.0	0.0	0.0	0.0	0.0
3L_37984	0.0	0.0	0.0	2.9383591027426643	2.808247260554797	0.0	0.0	0.0	0.0	0.0	0.0	0.0	0.0	0.0	5.170074779961617	0.0	9.609027873868056	6.1324335826780825	0.0	0.0	0.0	0.0	0.0	0.0	0.0	0.0	0.0	0.0	0.0	0.0	0.0	0.0	0.0	0.0	0.0	0.0	0.0	0.0	3.3059730999580803	0.0	1.60488192241744	0.0	2.685374056493825	0.0	0.0	1.9374618320019095	3.186913767212521	0.0	0.0
3L_37985	0.0	2.4838049706401835	0.0	0.0	0.0	0.0	0.0	0.0	0.0	0.0	0.0	0.0	0.0	0.0	0.0	0.0	0.0	0.0	0.0	0.0	14.434044715227124	0.0	0.0	0.0	0.0	0.0	0.0	0.0	0.0	0.0	0.0	0.0	0.0	0.0	0.0	0.0	0.0	0.0	0.0	0.0	0.0	0.0	0.0	0.0	0.0	0.0	3.971175618887864	8.850366194964275	0.0
3L_37986	1.989249301077258	0.0	0.0	0.0	0.0	0.0	0.0	0.0	0.0	0.0	0.0	0.0	0.0	0.0	0.0	0.0	0.0	3.3325135350037227	0.0	0.0	0.0	0.0	7.722967874770532	3.1402044775547604	0.0	0.0	0.0	0.0	0.0	0.0	0.0	0.0	0.0	0.0	7.82525883999928	0.0	0.0	0.0	0.0	0.0	0.0	0.0	0.0	0.0	8.95162185484766	2.1057277479325966	0.0	0.0	2.4808933994838753
3L_37987	0.0	0.0	0.0	0.0	0.0	0.0	0.0	0.0	0.0	0.0	0.0	0.0	0.0	0.0	0.0	0.0	0.0	0.0	0.0	0.0	0.0	0.0	0.0	0.0	0.0	0.0	0.0	0.0	0.0	0.0	0.0	0.0	0.0	0.0	0.0	0.0	0.0	0.0	0.0	0.0	0.0	0.0	5.827549975611703	0.0	0.0	0.0	0.0	0.0	0.0
3L_37988	0.0	0.0	8.913291500285226	0.0	5.765682656826569	0.0	0.0	0.0	0.0	0.0	0.0	0.0	0.0	0.0	0.0	0.0	0.0	0.0	0.0	0.0	0.0	0.0	0.0	0.0	0.0	0.0	0.0	0.0	0.0	0.0	0.0	0.0	0.0	0.0	0.0	0.0	0.0	0.0	0.0	0.0	0.0	0.0	11.02681721947777	0.0	0.0	0.0	0.0	0.0	0.0
3L_37989	0.0	2.8546837509973555	3.1087229210804055	0.0	0.0	0.0	0.0	0.0	0.0	0.0	0.0	0.0	0.0	0.0	3.702167989574695	0.0	0.0	0.0	0.0	0.0	0.0	0.0	0.0	0.0	0.0	0.0	0.0	0.0	4.445017357792782	0.0	0.0	0.0	0.0	0.0	0.0	0.0	0.0	0.0	0.0	0.0	0.0	0.0	0.0	0.0	0.0	0.0	0.0	2.54297306610077	0.0
3L_37990	0.0	2.313756485459429	0.0	0.0	0.0	0.0	0.0	0.0	0.0	0.0	0.0	0.0	0.0	0.0	0.0	0.0	0.0	0.0	0.0	0.0	0.0	0.0	4.124146714044865	0.0	0.0	0.0	0.0	0.0	7.205483084407911	0.0	0.0	0.0	0.0	0.0	0.0	0.0	0.0	0.0	0.0	0.0	0.0	0.0	0.0	0.0	0.0	4.497923758393125	0.0	0.0	2.6496467490954103
3L_37991	4.53774038679699	0.0	0.0	0.0	0.0	0.0	0.0	0.0	294.811320754717	0.0	0.0	0.0	0.0	3.8822889975929806	0.0	0.0	0.0	0.0	0.0	0.0	0.0	0.0	0.0	0.0	0.0	0.0	0.0	0.0	0.0	0.0	0.0	0.0	0.0	0.0	0.0	0.0	0.0	0.0	0.0	1.8072724643967324	0.0	0.0	3.32885048135178	0.0	5.104957935146615	2.401721554009914	0.0	0.0	0.0
3L_37992	0.0	2.5906749174481436	0.0	0.0	1.8249440654643934	0.0	0.0	0.0	0.0	0.0	0.0	0.0	9.45621112315202	0.0	0.0	0.0	0.0	0.0	0.0	0.0	0.0	0.0	0.0	0.0	0.0	0.0	0.0	0.0	0.0	0.0	0.0	0.0	0.0	0.0	4.678901057150905	5.06721149324642	0.0	0.0	0.0	0.0	2.085870273052934	0.0	0.0	0.0	0.0	2.518125467112274	0.0	2.3077920753189485	2.9667656973056427
3L_37993	10.502193908307445	0.0	0.0	16.860278869012493	8.05684912744324	0.0	0.0	0.0	0.0	0.0	0.0	0.0	0.0	0.0	0.0	0.0	0.0	0.0	0.0	0.0	0.0	0.0	0.0	0.0	0.0	0.0	0.0	0.0	0.0	0.0	0.0	0.0	0.0	0.0	0.0	22.370964278044237	0.0	0.0	0.0	0.0	0.0	0.0	0.0	0.0	23.629936293691753	0.0	0.0	0.0	0.0
3L_37994	0.0	0.0	7.520773315995443	0.0	2.4324567570000024	0.0	0.0	0.0	0.0	0.0	0.0	0.0	0.0	0.0	4.4782322088790805	0.0	0.0	0.0	0.0	0.0	0.0	0.0	0.0	0.0	0.0	0.0	0.0	0.0	5.376800825016318	0.0	0.0	0.0	0.0	0.0	0.0	0.0	0.0	0.0	5.727157090764558	0.0	0.0	0.0	0.0	0.0	0.0	0.0	0.0	0.0	0.0
3L_37995	0.0	0.0	0.0	0.0	4.489095985850369	0.0	13.053058070444743	0.0	0.0	0.0	0.0	0.0	0.0	0.0	0.0	0.0	0.0	0.0	0.0	0.0	0.0	16.02826102984783	0.0	0.0	0.0	0.0	0.0	0.0	0.0	22.19972649936953	0.0	0.0	0.0	0.0	0.0	0.0	0.0	0.0	0.0	0.0	0.0	0.0	0.0	0.0	0.0	0.0	0.0	5.676831601332012	0.0
3L_37996	2.963650529885897	6.455138241626798	0.0	0.0	2.273590203554531	8.498523381562453	0.0	22.8201090801214	0.0	0.0	0.0	0.0	0.0	0.0	0.0	0.0	0.0	0.0	0.0	0.0	0.0	0.0	0.0	14.035146814653254	0.0	0.0	0.0	0.0	0.0	3.747828133596581	0.0	0.0	0.0	0.0	0.0	0.0	0.0	0.0	0.0	0.0	5.197325560213226	0.0	0.0	0.0	0.0	3.1371840385095613	0.0	5.750284135914867	0.0
3L_37997	0.0	0.0	0.0	0.0	6.074134815422228	0.0	0.0	0.0	0.0	0.0	0.0	0.0	0.0	0.0	0.0	0.0	0.0	0.0	0.0	0.0	0.0	0.0	0.0	0.0	0.0	0.0	0.0	0.0	0.0	0.0	35.02320287190263	0.0	0.0	0.0	0.0	0.0	0.0	0.0	7.150697371761181	0.0	0.0	0.0	0.0	0.0	0.0	0.0	0.0	0.0	9.8745682962173
3L_37998	0.0	0.0	0.0	0.0	0.0	0.0	0.0	0.0	0.0	0.0	0.0	0.0	0.0	11.657864978607817	0.0	0.0	0.0	0.0	0.0	0.0	0.0	0.0	13.225309009345004	0.0	0.0	0.0	0.0	0.0	0.0	8.615757876525851	0.0	0.0	0.0	0.0	0.0	0.0	0.0	0.0	0.0	0.0	0.0	0.0	0.0	0.0	0.0	0.0	0.0	0.0	0.0
3L_37999	0.0	0.0	0.0	0.0	0.0	0.0	0.0	0.0	0.0	0.0	0.0	0.0	0.0	14.593001196626098	0.0	0.0	0.0	0.0	0.0	0.0	0.0	0.0	0.0	0.0	0.0	0.0	0.0	0.0	0.0	0.0	0.0	0.0	0.0	0.0	0.0	0.0	0.0	0.0	0.0	0.0	0.0	0.0	0.0	0.0	0.0	0.0	0.0	0.0	0.0
3L_38000	0.0	0.0	0.0	0.0	0.0	0.0	0.0	0.0	0.0	0.0	0.0	0.0	0.0	0.0	0.0	0.0	0.0	0.0	0.0	0.0	0.0	0.0	0.0	0.0	0.0	0.0	0.0	0.0	0.0	0.0	0.0	0.0	0.0	0.0	0.0	0.0	0.0	0.0	0.0	0.0	0.0	0.0	0.0	0.0	0.0	0.0	0.0	0.0	0.0
3L_38001	0.0	0.0	0.0	0.0	0.0	15.74555188159345	0.0	0.0	0.0	0.0	0.0	0.0	0.0	0.0	0.0	0.0	0.0	0.0	0.0	0.0	0.0	0.0	0.0	0.0	0.0	0.0	0.0	0.0	0.0	13.887500138875001	0.0	0.0	0.0	0.0	0.0	0.0	0.0	0.0	0.0	0.0	0.0	0.0	0.0	0.0	0.0	0.0	0.0	0.0	0.0
3L_38002	0.0	0.0	0.0	0.0	0.0	0.0	0.0	0.0	0.0	0.0	0.0	0.0	29.10267715527151	0.0	0.0	0.0	0.0	12.264867165356165	0.0	0.0	0.0	0.0	0.0	0.0	0.0	0.0	0.0	0.0	12.414926714687603	0.0	0.0	0.0	0.0	0.0	0.0	0.0	0.0	0.0	13.223892399832321	0.0	0.0	0.0	0.0	0.0	0.0	0.0	0.0	0.0	0.0
3L_38003	0.0	0.0	0.0	0.0	0.0	0.0	0.0	0.0	0.0	0.0	0.0	0.0	0.0	0.0	0.0	0.0	0.0	0.0	0.0	0.0	0.0	0.0	0.0	0.0	0.0	0.0	0.0	0.0	0.0	0.0	0.0	0.0	0.0	0.0	0.0	0.0	0.0	0.0	0.0	0.0	0.0	0.0	0.0	0.0	0.0	169.7216564833673	0.0	0.0	0.0
3L_38004	0.0	0.0	0.0	0.0	0.0	0.0	0.0	0.0	0.0	0.0	0.0	0.0	0.0	0.0	0.0	0.0	0.0	0.0	0.0	0.0	0.0	0.0	0.0	0.0	0.0	0.0	0.0	0.0	0.0	0.0	0.0	0.0	0.0	0.0	0.0	0.0	11.229570603679257	0.0	0.0	0.0	0.0	0.0	0.0	0.0	0.0	0.0	15.452415830690969	0.0	0.0
3L_38005	0.0	0.0	0.0	0.0	0.0	0.0	0.0	0.0	0.0	0.0	0.0	0.0	26.300493660266003	0.0	0.0	0.0	0.0	0.0	0.0	0.0	0.0	0.0	0.0	0.0	0.0	0.0	0.0	0.0	0.0	0.0	0.0	0.0	0.0	0.0	0.0	0.0	0.0	0.0	0.0	0.0	0.0	0.0	0.0	0.0	0.0	0.0	0.0	0.0	0.0
3L_38006	0.0	0.0	0.0	0.0	0.0	0.0	0.0	0.0	0.0	0.0	0.0	0.0	0.0	0.0	0.0	0.0	0.0	0.0	0.0	0.0	0.0	0.0	0.0	0.0	0.0	0.0	0.0	0.0	0.0	0.0	0.0	0.0	0.0	0.0	0.0	0.0	0.0	0.0	0.0	0.0	0.0	0.0	0.0	0.0	0.0	0.0	0.0	0.0	0.0
3L_38007	8.651087787778435	0.0	0.0	0.0	0.0	0.0	0.0	0.0	0.0	0.0	0.0	0.0	0.0	0.0	0.0	0.0	0.0	0.0	0.0	0.0	0.0	0.0	0.0	0.0	0.0	0.0	0.0	0.0	0.0	0.0	0.0	0.0	0.0	0.0	0.0	0.0	0.0	17.931816062603556	0.0	0.0	7.58566491387236	0.0	0.0	0.0	0.0	0.0	15.063326223443356	0.0	0.0
3L_38008	0.0	0.0	0.0	0.0	0.0	0.0	0.0	0.0	0.0	0.0	0.0	0.0	0.0	23.891009215956807	0.0	0.0	0.0	0.0	0.0	0.0	0.0	0.0	0.0	0.0	0.0	0.0	0.0	0.0	0.0	0.0	0.0	0.0	0.0	0.0	0.0	0.0	0.0	0.0	12.609720329012823	5.560838351989946	0.0	7.322799242529647	0.0	0.0	0.0	0.0	0.0	0.0	0.0
3L_38009	0.0	0.0	0.0	0.0	0.0	0.0	0.0	0.0	0.0	0.0	0.0	0.0	0.0	11.757789535567312	0.0	0.0	0.0	0.0	0.0	0.0	0.0	0.0	13.338668800853675	0.0	0.0	0.0	0.0	0.0	0.0	0.0	0.0	0.0	0.0	0.0	0.0	0.0	8.694896095991652	0.0	0.0	0.0	0.0	0.0	0.0	0.0	0.0	0.0	0.0	6.666222251849877	0.0
3L_38010	0.0	0.0	0.0	0.0	0.0	0.0	0.0	0.0	0.0	0.0	0.0	0.0	0.0	0.0	0.0	0.0	0.0	0.0	0.0	0.0	0.0	0.0	0.0	0.0	0.0	0.0	0.0	0.0	0.0	0.0	0.0	0.0	0.0	0.0	0.0	0.0	0.0	0.0	0.0	0.0	0.0	0.0	0.0	0.0	0.0	0.0	0.0	0.0	0.0
3L_38011	0.0	0.0	0.0	0.0	0.0	0.0	0.0	0.0	0.0	0.0	0.0	0.0	0.0	0.0	0.0	0.0	0.0	0.0	0.0	0.0	0.0	0.0	0.0	0.0	0.0	0.0	0.0	0.0	0.0	0.0	0.0	0.0	0.0	0.0	0.0	0.0	0.0	0.0	0.0	0.0	0.0	0.0	0.0	0.0	0.0	0.0	0.0	0.0	0.0
3L_38012	0.0	0.0	0.0	0.0	0.0	0.0	0.0	0.0	0.0	0.0	0.0	0.0	0.0	0.0	0.0	0.0	0.0	0.0	0.0	0.0	0.0	0.0	10.061495862712901	0.0	0.0	0.0	0.0	0.0	0.0	0.0	0.0	0.0	0.0	0.0	0.0	0.0	0.0	0.0	0.0	0.0	0.0	5.4368627996798775	0.0	0.0	0.0	0.0	0.0	0.0	0.0
3L_38013	7.783179304214904	0.0	0.0	12.49515812622609	5.970933495742725	0.0	0.0	0.0	0.0	0.0	0.0	0.0	0.0	0.0	0.0	0.0	0.0	0.0	0.0	0.0	0.0	0.0	0.0	0.0	0.0	0.0	0.0	0.0	0.0	0.0	0.0	0.0	0.0	0.0	0.0	0.0	0.0	16.13283127962391	0.0	0.0	0.0	0.0	0.0	0.0	0.0	0.0	0.0	0.0	0.0
3L_38014	0.0	0.0	6.671937497289526	0.0	0.0	8.066142367412784	0.0	0.0	0.0	0.0	0.0	0.0	0.0	0.0	0.0	0.0	0.0	0.0	0.0	0.0	0.0	0.0	10.92054755625447	0.0	0.0	0.0	0.0	0.0	0.0	0.0	0.0	0.0	0.0	0.0	0.0	0.0	0.0	0.0	0.0	0.0	0.0	0.0	0.0	0.0	0.0	5.9551458415216585	0.0	0.0	0.0
3L_38015	0.0	0.0	0.0	0.0	0.0	0.0	0.0	0.0	0.0	0.0	0.0	0.0	0.0	0.0	0.0	0.0	0.0	0.0	0.0	0.0	0.0	0.0	0.0	0.0	0.0	0.0	0.0	0.0	0.0	0.0	0.0	0.0	0.0	0.0	0.0	0.0	0.0	0.0	0.0	0.0	0.0	0.0	0.0	0.0	11.168741818896617	0.0	0.0	0.0	0.0
3L_38016	0.0	0.0	0.0	0.0	0.0	0.0	0.0	29.186002393252195	0.0	0.0	0.0	0.0	0.0	0.0	0.0	0.0	0.0	0.0	0.0	0.0	0.0	0.0	0.0	0.0	0.0	0.0	0.0	0.0	0.0	0.0	0.0	0.0	0.0	0.0	0.0	0.0	0.0	0.0	0.0	0.0	0.0	0.0	0.0	0.0	0.0	0.0	0.0	0.0	0.0
3L_38017	0.0	0.0	0.0	0.0	0.0	0.0	0.0	0.0	0.0	0.0	0.0	0.0	0.0	0.0	0.0	0.0	0.0	0.0	0.0	0.0	0.0	0.0	0.0	0.0	0.0	0.0	0.0	0.0	0.0	0.0	0.0	0.0	0.0	0.0	0.0	18.13433918468011	0.0	0.0	0.0	0.0	0.0	0.0	0.0	0.0	19.154886411523577	0.0	0.0	0.0	0.0
3L_38018	4.660857374035668	5.075915390581537	0.0	0.0	3.575617151520352	0.0	0.0	0.0	0.0	0.0	0.0	0.0	0.0	0.0	0.0	0.0	0.0	0.0	0.0	0.0	0.0	0.0	0.0	0.0	0.0	0.0	0.0	0.0	0.0	0.0	0.0	0.0	0.0	0.0	0.0	0.0	0.0	0.0	0.0	3.712613977249102	4.086850476853714	0.0	0.0	0.0	0.0	0.0	8.115512965343513	0.0	0.0
3L_38019	0.0	0.0	0.0	0.0	0.0	0.0	0.0	0.0	0.0	0.0	0.0	0.0	0.0	0.0	0.0	0.0	0.0	0.0	0.0	0.0	0.0	0.0	0.0	0.0	0.0	0.0	0.0	0.0	0.0	0.0	0.0	0.0	0.0	0.0	0.0	0.0	0.0	0.0	0.0	0.0	0.0	0.0	0.0	0.0	0.0	0.0	0.0	0.0	0.0
3L_38020	0.0	0.0	0.0	0.0	0.0	0.0	0.0	0.0	0.0	0.0	0.0	0.0	0.0	0.0	0.0	0.0	0.0	0.0	0.0	0.0	0.0	0.0	0.0	0.0	0.0	0.0	0.0	0.0	0.0	0.0	0.0	0.0	0.0	0.0	0.0	0.0	0.0	0.0	0.0	0.0	0.0	0.0	0.0	0.0	0.0	0.0	0.0	0.0	0.0
3L_38021	0.0	0.0	0.0	0.0	0.0	0.0	0.0	0.0	0.0	0.0	0.0	0.0	0.0	0.0	0.0	0.0	0.0	0.0	0.0	0.0	0.0	0.0	0.0	0.0	0.0	0.0	0.0	0.0	0.0	0.0	0.0	0.0	0.0	0.0	0.0	0.0	0.0	0.0	0.0	0.0	0.0	0.0	0.0	0.0	0.0	0.0	0.0	0.0	0.0
3L_38022	0.0	0.0	0.0	0.0	0.0	0.0	0.0	0.0	0.0	0.0	0.0	0.0	0.0	0.0	0.0	0.0	0.0	0.0	0.0	0.0	0.0	0.0	0.0	0.0	0.0	0.0	0.0	0.0	0.0	0.0	0.0	0.0	0.0	0.0	0.0	0.0	0.0	0.0	0.0	0.0	0.0	0.0	0.0	0.0	0.0	0.0	0.0	0.0	0.0
3L_38023	0.0	0.0	0.0	0.0	0.0	0.0	0.0	0.0	0.0	0.0	0.0	0.0	0.0	0.0	0.0	0.0	0.0	0.0	0.0	0.0	0.0	0.0	0.0	0.0	0.0	0.0	0.0	0.0	0.0	0.0	0.0	0.0	0.0	0.0	0.0	0.0	0.0	0.0	0.0	0.0	0.0	0.0	0.0	0.0	0.0	0.0	0.0	0.0	0.0
3L_38024	0.0	0.0	0.0	0.0	0.0	0.0	0.0	0.0	0.0	0.0	0.0	0.0	0.0	0.0	0.0	0.0	0.0	0.0	0.0	0.0	0.0	0.0	0.0	0.0	0.0	0.0	0.0	0.0	0.0	0.0	0.0	0.0	0.0	0.0	0.0	0.0	0.0	0.0	0.0	0.0	0.0	0.0	0.0	0.0	0.0	0.0	0.0	0.0	0.0
3L_38025	0.0	0.0	0.0	0.0	0.0	0.0	0.0	0.0	0.0	0.0	0.0	0.0	0.0	0.0	0.0	0.0	0.0	0.0	0.0	0.0	0.0	0.0	0.0	0.0	0.0	0.0	0.0	0.0	0.0	0.0	0.0	0.0	0.0	0.0	0.0	0.0	0.0	0.0	0.0	0.0	0.0	0.0	0.0	0.0	0.0	0.0	0.0	0.0	0.0
3L_38026	0.0	0.0	0.0	0.0	0.0	0.0	0.0	0.0	0.0	0.0	0.0	0.0	0.0	0.0	0.0	0.0	0.0	0.0	0.0	0.0	0.0	0.0	0.0	0.0	0.0	0.0	0.0	0.0	0.0	0.0	0.0	0.0	0.0	0.0	0.0	0.0	0.0	0.0	0.0	0.0	0.0	0.0	0.0	0.0	0.0	0.0	0.0	0.0	0.0
3L_38027	0.0	0.0	0.0	0.0	0.0	0.0	0.0	0.0	0.0	0.0	0.0	0.0	0.0	0.0	0.0	0.0	0.0	0.0	0.0	0.0	0.0	0.0	0.0	0.0	0.0	0.0	0.0	0.0	0.0	0.0	0.0	0.0	0.0	0.0	0.0	0.0	0.0	0.0	0.0	0.0	0.0	0.0	0.0	0.0	0.0	0.0	0.0	0.0	0.0
3L_38028	0.0	0.0	0.0	0.0	0.0	0.0	0.0	0.0	0.0	0.0	0.0	0.0	0.0	0.0	0.0	0.0	0.0	0.0	0.0	0.0	0.0	0.0	0.0	0.0	0.0	0.0	0.0	0.0	0.0	0.0	0.0	0.0	0.0	0.0	0.0	0.0	0.0	0.0	0.0	0.0	0.0	0.0	0.0	0.0	0.0	0.0	0.0	0.0	0.0
3L_38029	0.0	0.0	0.0	0.0	0.0	0.0	0.0	0.0	0.0	0.0	0.0	0.0	0.0	0.0	0.0	0.0	0.0	0.0	0.0	0.0	0.0	0.0	0.0	0.0	0.0	0.0	0.0	0.0	0.0	0.0	0.0	0.0	0.0	0.0	0.0	0.0	0.0	0.0	0.0	0.0	0.0	0.0	0.0	0.0	0.0	0.0	0.0	0.0	0.0
3L_38030	0.0	0.0	0.0	0.0	5.6422582574449605	0.0	0.0	0.0	0.0	0.0	0.0	0.0	0.0	0.0	0.0	0.0	0.0	0.0	0.0	0.0	0.0	0.0	0.0	0.0	0.0	0.0	0.0	0.0	0.0	0.0	0.0	0.0	0.0	0.0	0.0	0.0	0.0	0.0	0.0	0.0	0.0	0.0	0.0	0.0	0.0	15.57079417278599	0.0	7.135100269564088	0.0
3L_38031	0.0	0.0	0.0	0.0	0.0	0.0	0.0	0.0	0.0	0.0	0.0	0.0	0.0	0.0	8.880363739698778	0.0	0.0	0.0	0.0	0.0	0.0	0.0	0.0	0.0	0.0	0.0	0.0	0.0	0.0	0.0	0.0	0.0	0.0	0.0	0.0	0.0	0.0	0.0	0.0	0.0	0.0	0.0	0.0	0.0	0.0	0.0	10.9479861179536	0.0	7.841568941113738
3L_38032	0.0	0.0	0.0	0.0	0.0	0.0	0.0	0.0	0.0	0.0	0.0	0.0	0.0	0.0	0.0	0.0	0.0	0.0	0.0	0.0	0.0	0.0	0.0	0.0	0.0	0.0	0.0	0.0	0.0	0.0	0.0	0.0	0.0	0.0	0.0	35.452946848942084	0.0	0.0	0.0	0.0	0.0	0.0	0.0	0.0	0.0	17.6181650328755	0.0	0.0	0.0
3L_38033	0.0	0.0	0.0	0.0	0.0	0.0	0.0	0.0	0.0	0.0	0.0	0.0	0.0	0.0	0.0	0.0	0.0	0.0	0.0	0.0	0.0	0.0	0.0	0.0	0.0	0.0	0.0	0.0	0.0	0.0	0.0	0.0	0.0	0.0	0.0	0.0	0.0	0.0	0.0	0.0	0.0	0.0	0.0	0.0	0.0	0.0	0.0	0.0	0.0
3L_38034	0.0	0.0	0.0	0.0	0.0	0.0	0.0	0.0	0.0	0.0	0.0	0.0	0.0	0.0	0.0	0.0	0.0	0.0	0.0	0.0	0.0	0.0	0.0	0.0	0.0	0.0	0.0	0.0	0.0	0.0	0.0	0.0	0.0	0.0	0.0	0.0	0.0	0.0	0.0	0.0	0.0	0.0	0.0	0.0	0.0	0.0	0.0	0.0	0.0
3L_38035	0.0	0.0	0.0	0.0	0.0	0.0	0.0	0.0	0.0	0.0	0.0	0.0	0.0	0.0	0.0	0.0	0.0	0.0	0.0	0.0	0.0	0.0	0.0	0.0	0.0	0.0	0.0	0.0	0.0	0.0	0.0	0.0	0.0	0.0	0.0	0.0	0.0	0.0	0.0	0.0	0.0	0.0	0.0	0.0	0.0	0.0	0.0	0.0	0.0
3L_38036	0.0	0.0	0.0	0.0	0.0	0.0	0.0	0.0	0.0	0.0	0.0	0.0	0.0	0.0	0.0	0.0	0.0	0.0	0.0	0.0	0.0	0.0	0.0	0.0	0.0	0.0	0.0	0.0	0.0	0.0	0.0	0.0	0.0	0.0	0.0	0.0	0.0	0.0	0.0	0.0	0.0	0.0	0.0	0.0	0.0	0.0	0.0	0.0	0.0
3L_38037	0.0	0.0	0.0	0.0	0.0	0.0	0.0	0.0	0.0	0.0	0.0	0.0	0.0	0.0	0.0	0.0	0.0	0.0	0.0	0.0	0.0	0.0	0.0	0.0	0.0	0.0	0.0	0.0	13.306047066149683	0.0	0.0	0.0	0.0	0.0	0.0	0.0	9.928918869811024	0.0	0.0	0.0	0.0	0.0	0.0	0.0	0.0	0.0	0.0	0.0	0.0
3L_38038	0.0	0.0	0.0	0.0	0.0	0.0	0.0	0.0	0.0	0.0	0.0	0.0	0.0	0.0	0.0	0.0	0.0	0.0	0.0	0.0	0.0	0.0	0.0	0.0	0.0	0.0	0.0	0.0	0.0	0.0	0.0	0.0	0.0	0.0	0.0	0.0	0.0	0.0	0.0	0.0	0.0	5.020307142390971	0.0	0.0	0.0	5.0663181039811125	0.0	4.643139876910362	0.0
3L_38039	0.0	0.0	0.0	0.0	0.0	0.0	0.0	0.0	0.0	0.0	0.0	0.0	0.0	0.0	0.0	0.0	0.0	0.0	0.0	0.0	0.0	0.0	0.0	0.0	0.0	0.0	0.0	0.0	0.0	0.0	0.0	0.0	0.0	0.0	0.0	0.0	0.0	0.0	0.0	0.0	0.0	0.0	0.0	0.0	0.0	0.0	0.0	0.0	0.0
3L_38040	0.0	0.0	0.0	0.0	0.0	0.0	0.0	0.0	0.0	0.0	0.0	0.0	0.0	0.0	0.0	0.0	0.0	0.0	0.0	0.0	0.0	0.0	0.0	0.0	0.0	0.0	0.0	0.0	0.0	0.0	0.0	0.0	0.0	0.0	0.0	0.0	0.0	0.0	0.0	0.0	0.0	0.0	0.0	0.0	0.0	0.0	0.0	0.0	0.0
3L_38041	0.0	0.0	0.0	0.0	0.0	0.0	0.0	0.0	0.0	0.0	0.0	0.0	0.0	0.0	0.0	0.0	0.0	0.0	0.0	0.0	0.0	0.0	0.0	0.0	0.0	0.0	0.0	0.0	0.0	0.0	0.0	0.0	0.0	0.0	0.0	0.0	0.0	0.0	0.0	0.0	0.0	0.0	0.0	0.0	0.0	0.0	0.0	0.0	0.0
3L_38042	0.0	0.0	0.0	0.0	0.0	0.0	0.0	0.0	0.0	0.0	0.0	0.0	0.0	0.0	0.0	0.0	0.0	56.34977431915385	0.0	0.0	0.0	0.0	0.0	0.0	0.0	0.0	0.0	0.0	0.0	0.0	0.0	0.0	0.0	0.0	0.0	0.0	0.0	0.0	0.0	0.0	0.0	0.0	0.0	0.0	0.0	0.0	0.0	0.0	41.949652027636425
3L_38043	0.0	0.0	0.0	0.0	0.0	0.0	0.0	18.38522563268158	0.0	0.0	0.0	0.0	0.0	0.0	0.0	0.0	0.0	0.0	0.0	0.0	0.0	0.0	6.952396247652697	0.0	0.0	0.0	0.0	0.0	0.0	0.0	0.0	0.0	0.0	0.0	0.0	0.0	0.0	0.0	0.0	2.852879839554038	0.0	3.7568195667184856	0.0	0.0	0.0	0.0	6.236194624150786	6.949152012352813	0.0
3L_38044	0.0	0.0	0.0	0.0	0.0	0.0	0.0	0.0	0.0	0.0	0.0	0.0	0.0	0.0	0.0	0.0	0.0	0.0	0.0	0.0	0.0	0.0	0.0	0.0	0.0	0.0	0.0	0.0	0.0	0.0	0.0	0.0	0.0	0.0	0.0	0.0	0.0	0.0	0.0	0.0	0.0	0.0	0.0	0.0	0.0	0.0	0.0	0.0	0.0
3L_38045	0.0	0.0	0.0	0.0	0.0	0.0	0.0	0.0	0.0	0.0	0.0	0.0	0.0	0.0	8.513130652718752	0.0	0.0	0.0	0.0	0.0	0.0	0.0	0.0	0.0	0.0	0.0	0.0	0.0	0.0	0.0	0.0	0.0	0.0	0.0	0.0	0.0	0.0	0.0	0.0	0.0	0.0	0.0	0.0	0.0	0.0	0.0	0.0	0.0	0.0
3L_38046	0.0	0.0	0.0	0.0	0.0	0.0	0.0	0.0	0.0	0.0	0.0	0.0	0.0	0.0	0.0	0.0	0.0	0.0	0.0	0.0	0.0	0.0	0.0	0.0	0.0	0.0	0.0	0.0	0.0	0.0	0.0	0.0	0.0	0.0	0.0	0.0	7.077241008365299	0.0	0.0	0.0	0.0	5.866754276863867	0.0	0.0	25.16862981979261	0.0	0.0	0.0	0.0
3L_38047	0.0	16.117983640246603	0.0	0.0	0.0	0.0	0.0	0.0	0.0	0.0	0.0	0.0	0.0	0.0	0.0	0.0	0.0	0.0	0.0	0.0	0.0	0.0	0.0	0.0	0.0	0.0	0.0	0.0	25.097251850922323	0.0	0.0	0.0	0.0	0.0	0.0	0.0	0.0	30.677199171715625	0.0	0.0	0.0	0.0	0.0	0.0	0.0	0.0	0.0	0.0	0.0
3L_38048	0.0	0.0	0.0	0.0	0.0	0.0	0.0	0.0	0.0	0.0	0.0	0.0	0.0	0.0	0.0	0.0	0.0	0.0	0.0	0.0	0.0	0.0	0.0	0.0	0.0	0.0	0.0	0.0	0.0	0.0	0.0	0.0	0.0	0.0	0.0	0.0	0.0	9.477271607231538	0.0	0.0	0.0	0.0	0.0	0.0	10.287557816074926	0.0	0.0	0.0	0.0
3L_38049	0.0	0.0	0.0	0.0	0.0	0.0	0.0	0.0	0.0	0.0	0.0	0.0	0.0	0.0	0.0	0.0	0.0	0.0	0.0	0.0	0.0	0.0	0.0	0.0	0.0	0.0	0.0	0.0	0.0	0.0	0.0	0.0	0.0	0.0	0.0	0.0	0.0	0.0	0.0	0.0	0.0	0.0	0.0	0.0	0.0	0.0	0.0	0.0	0.0
3L_38050	0.0	4.241574642170159	0.0	0.0	0.0	0.0	0.0	0.0	0.0	0.0	0.0	0.0	0.0	0.0	0.0	0.0	0.0	0.0	0.0	0.0	0.0	0.0	0.0	6.148189819212478	0.0	0.0	0.0	0.0	0.0	0.0	0.0	0.0	0.0	0.0	0.0	0.0	0.0	0.0	0.0	3.102362449004917	3.4150847709417267	4.085351156358644	0.0	0.0	0.0	0.0	6.781546056870045	7.556851135700265	0.0
3L_38051	0.0	0.0	0.0	0.0	0.0	0.0	0.0	0.0	0.0	0.0	0.0	0.0	0.0	0.0	0.0	0.0	19.247351564424736	12.283563609205794	0.0	0.0	23.202286817388725	0.0	0.0	0.0	0.0	0.0	0.0	0.0	0.0	0.0	0.0	0.0	0.0	0.0	0.0	7.8093762495001995	0.0	0.0	0.0	0.0	0.0	0.0	0.0	0.0	0.0	3.8808305598330937	0.0	0.0	0.0
3L_38052	0.0	0.0	0.0	0.0	0.0	0.0	0.0	0.0	0.0	0.0	0.0	0.0	0.0	0.0	0.0	0.0	0.0	6.604932563638525	0.0	0.0	0.0	0.0	7.653334557866862	0.0	0.0	0.0	0.0	0.0	0.0	0.0	0.0	0.0	0.0	0.0	0.0	0.0	0.0	0.0	0.0	0.0	0.0	0.0	0.0	0.0	0.0	0.0	0.0	3.8248816199138633	0.0
3L_38053	0.0	0.0	0.0	0.0	0.0	0.0	0.0	0.0	0.0	0.0	0.0	0.0	11.609264657567326	0.0	4.124759114067738	0.0	0.0	0.0	0.0	0.0	0.0	7.999532827282887	0.0	4.61020912369606	0.0	0.0	0.0	0.0	4.95240245995735	0.0	0.0	0.0	0.0	0.0	5.744224612968506	0.0	0.0	0.0	0.0	0.0	0.0	0.0	0.0	0.0	0.0	0.0	0.0	0.0	0.0
3L_38054	0.0	0.0	6.094558290793318	0.0	0.0	0.0	0.0	0.0	0.0	0.0	0.0	0.0	0.0	0.0	0.0	0.0	0.0	0.0	0.0	0.0	0.0	0.0	0.0	0.0	0.0	0.0	0.0	0.0	0.0	0.0	0.0	0.0	0.0	0.0	0.0	0.0	0.0	10.651805267956814	0.0	4.093394897992599	0.0	0.0	0.0	0.0	0.0	0.0	0.0	0.0	0.0
3L_38055	3.737377474751212	0.0	0.0	0.0	0.0	0.0	0.0	0.0	0.0	0.0	0.0	0.0	0.0	0.0	0.0	0.0	0.0	0.0	0.0	0.0	0.0	0.0	0.0	0.0	0.0	0.0	0.0	0.0	0.0	0.0	0.0	0.0	0.0	0.0	0.0	15.922147069688053	0.0	0.0	0.0	2.9770144712673448	0.0	0.0	0.0	0.0	0.0	0.0	0.0	0.0	0.0
3L_38056	0.0	0.0	0.0	0.0	0.0	0.0	0.0	0.0	0.0	0.0	0.0	0.0	0.0	0.0	0.0	0.0	0.0	0.0	0.0	0.0	0.0	0.0	0.0	0.0	0.0	0.0	0.0	0.0	0.0	0.0	0.0	0.0	0.0	0.0	0.0	0.0	0.0	0.0	0.0	0.0	0.0	0.0	0.0	0.0	0.0	0.0	0.0	0.0	0.0
3L_38057	0.0	0.0	0.0	0.0	0.0	0.0	0.0	0.0	0.0	0.0	0.0	0.0	0.0	14.388903277792165	11.876710246275463	0.0	0.0	0.0	0.0	0.0	0.0	0.0	0.0	0.0	0.0	0.0	0.0	0.0	0.0	0.0	0.0	0.0	0.0	0.0	0.0	0.0	0.0	0.0	0.0	0.0	0.0	0.0	0.0	0.0	0.0	0.0	14.641974440969415	0.0	0.0
3L_38058	6.535332622289144	0.0	0.0	0.0	5.013637092892668	0.0	14.578279529763014	16.7740203972088	0.0	0.0	0.0	0.0	0.0	0.0	0.0	0.0	0.0	0.0	0.0	0.0	0.0	0.0	0.0	10.316595688488329	0.0	0.0	0.0	0.0	0.0	0.0	0.0	0.0	0.0	0.0	0.0	0.0	0.0	0.0	0.0	0.0	0.0	0.0	0.0	0.0	0.0	0.0	0.0	0.0	0.0
3L_38059	0.0	0.0	0.0	0.0	0.0	0.0	0.0	0.0	0.0	0.0	0.0	0.0	0.0	0.0	0.0	0.0	0.0	0.0	0.0	0.0	0.0	0.0	0.0	0.0	0.0	0.0	0.0	0.0	0.0	0.0	0.0	0.0	0.0	0.0	0.0	0.0	0.0	0.0	0.0	0.0	0.0	0.0	0.0	0.0	0.0	0.0	0.0	0.0	0.0
3L_38060	0.0	0.0	0.0	0.0	0.0	0.0	0.0	0.0	0.0	0.0	0.0	0.0	0.0	0.0	0.0	0.0	0.0	0.0	0.0	0.0	0.0	0.0	0.0	0.0	0.0	0.0	0.0	0.0	0.0	0.0	0.0	0.0	0.0	0.0	0.0	0.0	0.0	0.0	0.0	0.0	0.0	0.0	0.0	0.0	0.0	0.0	0.0	0.0	0.0
3L_38061	0.0	0.0	0.0	0.0	0.0	32.076984763432236	0.0	0.0	0.0	0.0	0.0	0.0	0.0	38.281175232079626	0.0	0.0	0.0	0.0	0.0	0.0	0.0	0.0	0.0	0.0	0.0	0.0	0.0	0.0	0.0	0.0	0.0	0.0	0.0	0.0	0.0	0.0	0.0	0.0	0.0	0.0	0.0	0.0	0.0	0.0	0.0	0.0	0.0	0.0	0.0
3L_38062	0.0	0.0	0.0	0.0	0.0	0.0	0.0	0.0	0.0	0.0	0.0	0.0	0.0	0.0	0.0	0.0	0.0	0.0	0.0	0.0	0.0	0.0	0.0	0.0	0.0	0.0	0.0	0.0	0.0	0.0	0.0	0.0	0.0	0.0	0.0	0.0	0.0	0.0	0.0	0.0	0.0	0.0	0.0	0.0	0.0	0.0	0.0	0.0	0.0
3L_38063	0.0	0.0	0.0	0.0	0.0	0.0	0.0	0.0	0.0	0.0	0.0	0.0	0.0	0.0	0.0	0.0	0.0	0.0	0.0	0.0	0.0	0.0	0.0	0.0	0.0	0.0	0.0	0.0	0.0	0.0	0.0	0.0	0.0	0.0	0.0	0.0	0.0	0.0	0.0	0.0	0.0	0.0	0.0	0.0	0.0	0.0	0.0	0.0	0.0
3L_38064	0.0	0.0	0.0	0.0	0.0	0.0	0.0	0.0	0.0	0.0	0.0	0.0	0.0	0.0	0.0	0.0	0.0	0.0	0.0	0.0	0.0	0.0	0.0	0.0	0.0	0.0	0.0	0.0	0.0	0.0	0.0	0.0	0.0	0.0	0.0	0.0	0.0	0.0	0.0	0.0	0.0	0.0	0.0	0.0	0.0	0.0	0.0	0.0	0.0
3L_38065	0.0	0.0	10.980763349725782	0.0	0.0	0.0	0.0	0.0	0.0	0.0	0.0	0.0	0.0	15.843027285653744	0.0	0.0	0.0	0.0	0.0	0.0	0.0	0.0	0.0	0.0	0.0	0.0	0.0	0.0	0.0	11.708806661842639	0.0	0.0	0.0	0.0	0.0	0.0	0.0	0.0	0.0	0.0	0.0	0.0	0.0	0.0	0.0	0.0	0.0	0.0	0.0
3L_38066	0.0	0.0	0.0	0.0	0.0	0.0	0.0	0.0	0.0	0.0	0.0	0.0	0.0	0.0	0.0	0.0	0.0	0.0	0.0	0.0	0.0	0.0	0.0	0.0	0.0	0.0	0.0	0.0	0.0	85.6721839553134	0.0	0.0	0.0	0.0	0.0	0.0	0.0	0.0	0.0	0.0	0.0	0.0	0.0	0.0	0.0	0.0	0.0	0.0	0.0
3L_38067	0.0	0.0	0.0	0.0	0.0	0.0	0.0	0.0	0.0	0.0	0.0	0.0	0.0	0.0	0.0	0.0	0.0	0.0	0.0	0.0	0.0	0.0	0.0	0.0	0.0	0.0	0.0	0.0	0.0	0.0	0.0	0.0	0.0	0.0	0.0	0.0	0.0	0.0	0.0	0.0	0.0	0.0	0.0	0.0	0.0	0.0	0.0	0.0	0.0
3L_38068	3.5550663784218846	0.0	0.0	5.707322780493512	0.0	0.0	0.0	0.0	0.0	0.0	0.0	0.0	0.0	0.0	0.0	0.0	0.0	0.0	0.0	0.0	0.0	0.0	6.901011205171894	0.0	0.0	0.0	0.0	0.0	0.0	0.0	0.0	0.0	0.0	0.0	0.0	0.0	4.4984680467066935	0.0	0.0	0.0	0.0	0.0	0.0	0.0	0.0	0.0	0.0	0.0	0.0
3L_38069	0.0	0.0	4.371269394775896	0.0	0.0	0.0	0.0	0.0	0.0	0.0	0.0	0.0	0.0	0.0	0.0	0.0	0.0	0.0	0.0	0.0	0.0	0.0	0.0	5.818401859561234	0.0	0.0	0.0	0.0	0.0	0.0	0.0	0.0	0.0	0.0	0.0	0.0	0.0	0.0	0.0	0.0	0.0	0.0	0.0	0.0	0.0	0.0	0.0	0.0	0.0
3L_38070	0.0	5.456609044875153	5.942194333523484	4.0218790218790215	0.0	3.5919540229885056	5.588340486409156	0.0	0.0	0.0	0.0	0.0	0.0	0.0	0.0	0.0	0.0	4.196884233145313	0.0	0.0	0.0	0.0	0.0	0.0	0.0	0.0	0.0	0.0	0.0	3.1680859691808596	0.0	0.0	0.0	0.0	0.0	0.0	0.0	5.192755068128947	0.0	0.0	2.1966821313088714	0.0	11.02681721947777	0.0	0.0	0.0	0.0	0.0	3.124375124975005
3L_38071	0.0	0.0	0.0	0.0	0.0	0.0	0.0	0.0	0.0	0.0	0.0	0.0	0.0	0.0	0.0	0.0	0.0	0.0	0.0	0.0	0.0	0.0	0.0	0.0	0.0	0.0	0.0	0.0	0.0	0.0	0.0	0.0	0.0	0.0	0.0	0.0	0.0	0.0	0.0	0.0	0.0	0.0	0.0	0.0	0.0	0.0	0.0	0.0	0.0
3L_38072	0.0	0.0	0.0	0.0	0.0	0.0	0.0	0.0	0.0	0.0	0.0	0.0	0.0	0.0	0.0	0.0	0.0	0.0	0.0	0.0	0.0	0.0	9.922495388520268	0.0	0.0	0.0	0.0	0.0	0.0	0.0	0.0	0.0	0.0	0.0	0.0	0.0	0.0	0.0	0.0	0.0	4.482071936358164	0.0	7.499641892099652	0.0	0.0	5.410892342721592	0.0	9.917865199351569	0.0
3L_38073	0.0	3.8097052240582885	0.0	16.848016848016847	0.0	0.0	0.0	0.0	0.0	0.0	0.0	0.0	0.0	11.971567527123081	0.0	0.0	18.365472910927455	5.860376529192	0.0	0.0	0.0	0.0	0.0	5.522192310347208	0.0	0.0	0.0	0.0	0.0	0.0	0.0	0.0	0.0	0.0	0.0	0.0	4.426492557959387	0.0	0.0	0.0	3.0673670488094777	7.338776259058801	0.0	0.0	0.0	0.0	0.0	0.0	0.0
3L_38074	4.923239314232149	0.0	0.0	0.0	0.0	0.0	0.0	0.0	0.0	0.0	0.0	0.0	0.0	8.424209493241678	0.0	0.0	0.0	0.0	0.0	0.0	0.0	0.0	0.0	7.771765022238905	0.0	0.0	0.0	0.0	0.0	0.0	0.0	0.0	0.0	0.0	0.0	0.0	0.0	0.0	8.892627744820713	0.0	0.0	0.0	0.0	0.0	0.0	0.0	0.0	0.0	0.0
3L_38075	2.916922261979873	0.0	3.459373293015491	0.0	0.0	4.182263022521487	0.0	0.0	0.0	0.0	0.0	0.0	0.0	0.0	0.0	0.0	0.0	0.0	0.0	0.0	0.0	15.979661087367997	0.0	0.0	0.0	0.0	0.0	0.0	0.0	0.0	0.0	0.0	0.0	0.0	0.0	0.0	0.0	0.0	0.0	0.0	2.5576893220818873	0.0	0.0	0.0	0.0	0.0	0.0	0.0	3.6378412613414253
3L_38076	0.0	0.0	4.615296569726977	6.247579063113045	0.0	0.0	0.0	9.988413440409127	0.0	0.0	0.0	0.0	0.0	0.0	0.0	0.0	0.0	0.0	0.0	0.0	0.0	0.0	0.0	0.0	0.0	0.0	0.0	0.0	0.0	0.0	0.0	0.0	0.0	0.0	0.0	0.0	4.92429390549689	0.0	0.0	0.0	0.0	4.082045856070329	0.0	0.0	0.0	0.0	0.0	0.0	0.0
3L_38077	0.0	0.0	15.334695054254151	0.0	0.0	0.0	0.0	0.0	0.0	0.0	0.0	0.0	0.0	0.0	0.0	0.0	0.0	0.0	0.0	0.0	0.0	0.0	0.0	0.0	0.0	0.0	0.0	0.0	0.0	0.0	0.0	0.0	0.0	0.0	0.0	0.0	0.0	0.0	0.0	0.0	0.0	0.0	0.0	0.0	0.0	0.0	0.0	0.0	8.062903548322593
3L_38078	0.0	0.0	0.0	0.0	0.0	0.0	0.0	0.0	0.0	0.0	0.0	0.0	0.0	0.0	0.0	0.0	0.0	7.188240613415701	0.0	0.0	0.0	0.0	0.0	0.0	0.0	0.0	0.0	0.0	0.0	0.0	0.0	0.0	0.0	0.0	0.0	0.0	0.0	0.0	0.0	0.0	0.0	0.0	0.0	0.0	0.0	0.0	0.0	0.0	0.0
3L_38079	0.0	0.0	0.0	0.0	0.0	0.0	0.0	0.0	0.0	0.0	0.0	0.0	0.0	0.0	0.0	0.0	0.0	11.437924382738112	0.0	0.0	0.0	0.0	0.0	0.0	0.0	0.0	0.0	0.0	0.0	0.0	0.0	0.0	0.0	0.0	0.0	0.0	0.0	14.152008134574276	0.0	0.0	0.0	0.0	0.0	0.0	0.0	0.0	0.0	3.3118208490382637	0.0
3L_38080	0.0	0.0	0.0	0.0	0.0	0.0	0.0	0.0	0.0	0.0	0.0	0.0	0.0	0.0	0.0	0.0	0.0	0.0	0.0	0.0	0.0	0.0	0.0	0.0	0.0	0.0	0.0	0.0	0.0	0.0	0.0	0.0	0.0	0.0	0.0	0.0	0.0	0.0	0.0	0.0	0.0	0.0	0.0	0.0	0.0	0.0	0.0	0.0	0.0
3L_38081	0.0	0.0	0.0	0.0	0.0	0.0	0.0	0.0	0.0	0.0	0.0	0.0	0.0	0.0	0.0	0.0	0.0	0.0	0.0	0.0	0.0	0.0	6.865491294557039	0.0	0.0	0.0	0.0	0.0	0.0	0.0	0.0	0.0	0.0	0.0	0.0	0.0	0.0	0.0	0.0	0.0	0.0	3.7098593221345046	0.0	0.0	0.0	0.0	0.0	0.0	0.0
3L_38082	0.0	16.36982713462546	0.0	0.0	0.0	0.0	0.0	0.0	0.0	0.0	0.0	0.0	0.0	0.0	0.0	0.0	0.0	0.0	0.0	0.0	0.0	0.0	0.0	0.0	0.0	0.0	0.0	0.0	0.0	9.504257907542579	0.0	0.0	0.0	0.0	0.0	0.0	4.755021302495436	0.0	0.0	0.0	3.2950231969633066	3.9417255297679112	0.0	0.0	0.0	0.0	0.0	3.6455902939804017	0.0
3L_38083	0.0	0.0	0.0	0.0	7.015279278268068	0.0	0.0	0.0	0.0	0.0	0.0	0.0	0.0	0.0	0.0	0.0	0.0	0.0	0.0	0.0	0.0	0.0	0.0	0.0	0.0	0.0	0.0	0.0	0.0	0.0	0.0	0.0	0.0	0.0	0.0	0.0	0.0	0.0	0.0	0.0	0.0	0.0	0.0	0.0	0.0	0.0	0.0	0.0	5.702281596912557
3L_38084	0.0	0.0	0.0	0.0	0.0	5.030307603309943	0.0	0.0	0.0	0.0	0.0	0.0	0.0	0.0	0.0	0.0	0.0	0.0	0.0	0.0	0.0	0.0	0.0	0.0	0.0	0.0	0.0	0.0	5.949385012071302	0.0	0.0	0.0	0.0	0.0	0.0	0.0	0.0	0.0	0.0	0.0	0.0	3.680093857113732	0.0	0.0	0.0	3.7138218048876865	0.0	0.0	0.0
3L_38085	0.0	0.0	0.0	0.0	0.0	0.0	0.0	0.0	0.0	0.0	0.0	0.0	0.0	0.0	0.0	0.0	0.0	0.0	0.0	0.0	0.0	0.0	0.0	0.0	0.0	0.0	0.0	0.0	0.0	0.0	0.0	0.0	0.0	0.0	0.0	0.0	0.0	0.0	0.0	0.0	0.0	0.0	0.0	0.0	0.0	0.0	0.0	0.0	0.0
3L_38086	0.0	0.0	0.0	0.0	0.0	0.0	0.0	0.0	0.0	0.0	0.0	0.0	0.0	0.0	0.0	0.0	0.0	0.0	0.0	0.0	0.0	0.0	0.0	0.0	0.0	0.0	0.0	0.0	0.0	0.0	0.0	0.0	0.0	0.0	0.0	0.0	0.0	0.0	0.0	0.0	0.0	0.0	0.0	0.0	34.743212913357375	0.0	0.0	0.0	0.0
3L_38087	0.0	0.0	0.0	0.0	0.0	0.0	0.0	0.0	0.0	0.0	0.0	0.0	0.0	0.0	0.0	0.0	0.0	0.0	0.0	0.0	0.0	0.0	0.0	0.0	0.0	0.0	0.0	0.0	0.0	0.0	0.0	0.0	0.0	0.0	9.78359662622454	0.0	0.0	0.0	0.0	0.0	0.0	10.435178238061896	0.0	0.0	0.0	0.0	0.0	0.0	0.0
3L_38088	4.953660978377765	0.0	0.0	0.0	0.0	0.0	0.0	0.0	0.0	0.0	0.0	0.0	0.0	0.0	0.0	0.0	0.0	0.0	0.0	0.0	0.0	13.56872354946953	0.0	0.0	0.0	0.0	0.0	0.0	0.0	0.0	0.0	0.0	0.0	0.0	0.0	5.275953470311154	0.0	0.0	0.0	0.0	0.0	0.0	0.0	0.0	0.0	0.0	4.3126721834369235	0.0	0.0
3L_38089	2.3360878144753814	0.0	0.0	0.0	0.0	0.0	0.0	0.0	0.0	0.0	0.0	0.0	0.0	3.9973058158800967	0.0	0.0	0.0	0.0	0.0	0.0	0.0	0.0	0.0	3.687719488454303	0.0	0.0	0.0	0.0	3.9614409186739943	0.0	0.0	0.0	0.0	0.0	0.0	0.0	0.0	0.0	0.0	0.0	0.0	2.4504170364754376	3.427471112416597	0.0	5.256197582569608	0.0	0.0	0.0	0.0
3L_38090	0.0	0.0	0.0	0.0	0.0	0.0	0.0	0.0	0.0	0.0	0.0	0.0	0.0	0.0	0.0	0.0	0.0	0.0	0.0	0.0	0.0	0.0	0.0	0.0	0.0	0.0	0.0	0.0	0.0	0.0	0.0	0.0	0.0	0.0	0.0	0.0	0.0	0.0	0.0	0.0	0.0	0.0	0.0	0.0	0.0	0.0	0.0	0.0	0.0
3L_38091	0.0	0.0	0.0	0.0	0.0	0.0	0.0	0.0	0.0	0.0	0.0	0.0	0.0	0.0	0.0	0.0	0.0	0.0	0.0	0.0	0.0	0.0	0.0	0.0	0.0	0.0	0.0	0.0	0.0	0.0	0.0	0.0	0.0	0.0	0.0	0.0	0.0	0.0	0.0	0.0	0.0	0.0	0.0	0.0	0.0	0.0	0.0	0.0	0.0
3L_38092	2.3383591686946086	0.0	0.0	3.7540144492016148	0.0	0.0	0.0	0.0	0.0	0.0	0.0	0.0	0.0	0.0	0.0	0.0	0.0	0.0	0.0	0.0	0.0	0.0	0.0	0.0	0.0	0.0	0.0	0.0	0.0	0.0	0.0	0.0	0.0	0.0	0.0	4.980992532495995	0.0	0.0	0.0	0.0	6.151137129965531	0.0	0.0	0.0	0.0	2.4752793847841605	0.0	0.0	0.0
3L_38093	0.0	0.0	0.0	0.0	0.0	0.0	0.0	0.0	0.0	0.0	0.0	0.0	0.0	0.0	0.0	0.0	0.0	0.0	0.0	0.0	0.0	0.0	0.0	0.0	0.0	0.0	0.0	0.0	0.0	0.0	0.0	0.0	0.0	0.0	0.0	0.0	0.0	8.12558250269566	0.0	0.0	0.0	0.0	0.0	0.0	0.0	0.0	6.825761516083541	0.0	0.0
3L_38094	0.0	0.0	0.0	0.0	0.0	0.0	0.0	0.0	0.0	0.0	0.0	0.0	0.0	0.0	0.0	0.0	0.0	0.0	0.0	0.0	0.0	0.0	0.0	0.0	0.0	0.0	0.0	0.0	0.0	0.0	0.0	0.0	0.0	0.0	0.0	0.0	0.0	8.477967458169708	0.0	0.0	0.0	4.290313501788202	6.000988962981099	0.0	0.0	0.0	0.0	0.0	0.0
3L_38095	9.836410654406565	0.0	0.0	0.0	7.54608773081596	0.0	0.0	0.0	0.0	0.0	0.0	0.0	0.0	0.0	0.0	0.0	0.0	0.0	0.0	0.0	0.0	0.0	0.0	0.0	0.0	0.0	0.0	0.0	0.0	0.0	0.0	0.0	0.0	0.0	0.0	0.0	0.0	0.0	0.0	0.0	0.0	0.0	0.0	0.0	0.0	0.0	0.0	0.0	0.0
3L_38096	0.0	0.0	0.0	0.0	0.0	0.0	0.0	0.0	0.0	0.0	0.0	0.0	0.0	0.0	0.0	0.0	0.0	0.0	0.0	0.0	0.0	0.0	0.0	0.0	0.0	0.0	0.0	0.0	0.0	0.0	0.0	0.0	0.0	0.0	0.0	0.0	0.0	0.0	0.0	0.0	28.59409960754598	0.0	0.0	0.0	0.0	0.0	0.0	0.0	0.0
3L_38097	0.0	0.0	0.0	0.0	10.542962572482868	0.0	0.0	0.0	0.0	0.0	0.0	0.0	0.0	0.0	0.0	0.0	0.0	0.0	0.0	0.0	0.0	0.0	0.0	0.0	0.0	0.0	0.0	0.0	0.0	0.0	0.0	0.0	0.0	0.0	0.0	0.0	0.0	0.0	0.0	10.946907498631637	0.0	0.0	0.0	0.0	0.0	0.0	0.0	0.0	0.0
3L_38098	0.0	0.0	0.0	0.0	0.0	0.0	0.0	0.0	0.0	0.0	0.0	0.0	0.0	0.0	0.0	0.0	0.0	0.0	0.0	0.0	0.0	0.0	0.0	0.0	0.0	0.0	0.0	0.0	0.0	4.529207044547468	0.0	0.0	0.0	0.0	0.0	0.0	0.0	0.0	0.0	0.0	0.0	3.7568195667184856	0.0	0.0	0.0	0.0	0.0	0.0	0.0
3L_38099	0.0	0.0	0.0	0.0	0.0	0.0	0.0	0.0	0.0	0.0	0.0	0.0	0.0	0.0	0.0	0.0	0.0	0.0	0.0	0.0	0.0	0.0	0.0	0.0	0.0	0.0	0.0	0.0	0.0	0.0	0.0	0.0	0.0	0.0	0.0	0.0	0.0	37.48154034138187	0.0	0.0	0.0	0.0	0.0	0.0	0.0	0.0	0.0	0.0	0.0
3L_38100	15.822384243436874	0.0	0.0	0.0	0.0	0.0	0.0	0.0	0.0	0.0	0.0	0.0	0.0	0.0	0.0	0.0	0.0	0.0	0.0	0.0	0.0	0.0	0.0	0.0	0.0	0.0	0.0	0.0	0.0	0.0	0.0	0.0	0.0	0.0	0.0	0.0	0.0	0.0	0.0	0.0	0.0	0.0	0.0	0.0	0.0	0.0	0.0	0.0	0.0
[truncated: 452 more columns]
