# Supplementary material for: Convergence of topological domain boundaries, insulators, and polytene interbands revealed by high-resolution mapping of chromatin contacts in the early Drosophila melanogaster embryo
Source: eLife. 2017 Nov 17;6:e29550. doi: 10.7554/eLife.29550 (PMC5739541; doi:10.7554/eLife.29550)
Supplement: Supplementary file 3. [file elife-29550-supp3.zip › local_HiC_maps/nc14_posterior_dm3_CompressedBinCounts_500bp_VCnorm_3R_20750000_20999999.txt]

3R_41500	3R_41501	3R_41502	3R_41503	3R_41504	3R_41505	3R_41506	3R_41507	3R_41508	3R_41509	3R_41510	3R_41511	3R_41512	3R_41513	3R_41514	3R_41515	3R_41516	3R_41517	3R_41518	3R_41519	3R_41520	3R_41521	3R_41522	3R_41523	3R_41524	3R_41525	3R_41526	3R_41527	3R_41528	3R_41529	3R_41530	3R_41531	3R_41532	3R_41533	3R_41534	3R_41535	3R_41536	3R_41537	3R_41538	3R_41539	3R_41540	3R_41541	3R_41542	3R_41543	3R_41544	3R_41545	3R_41546	3R_41547	3R_41548	3R_41549
3R_41500	42.01533559749308	49.65814288999937	91.05619211960904	96.54408275000858	82.87588222713337	48.05815036193795	NA	NA	NA	NA	NA	NA	NA	NA	NA	33.24247058041354	48.46952623946272	39.60057608416999	42.87796929937399	33.72474476499985	40.337948551033065	29.18965351881273	32.825536554802945	44.949557606454036	35.574106793468594	36.19640550642582	36.79287343684395	30.48715827872155	31.90625362571064	33.71601004737099	18.989601294331223	20.881507337102263	28.447883477469276	14.073010779926259	13.237493877659082	22.088650851192657	24.61088433939113	17.11810924777322	21.474895846755143	17.74640888740157	11.840239646450446	8.974458690566648	12.322281889449416	9.6685617047608	6.548428246252334	7.775505602251786	1.2676006348143978	7.684623069238453	10.607685364480067
3R_41501	49.658142889999375	0.0	49.02782284375635	91.59907193975583	82.48541870662864	80.716040967875	NA	NA	NA	NA	NA	NA	NA	NA	NA	11.028617055535703	57.88939883017103	46.67447478769337	43.71682985534726	39.66873554379734	41.53230964496521	37.352736835027905	8.522838650732368	40.264003014968544	24.784551435025527	19.90903278505753	16.1556734847917	39.57850475575313	25.982124298482645	7.190819911667968	34.02023977464994	9.844638478622697	20.224181001566162	16.161584817936514	14.116206873576383	23.27779252037971	20.995655998773856	17.037458556382063	34.526776008033885	22.709311726180204	13.2575121483003	13.398264299520878	14.717071655950186	36.086283747892566	15.642181959245859	2.9020769584376143	11.354655863090102	2.549472514136825	8.638124766770632
3R_41502	91.05619211960904	49.02782284375636	28.001763601983953	84.62869084954588	112.45790427096884	56.34466544074335	NA	NA	NA	NA	NA	NA	NA	NA	NA	37.79332343148259	62.81963622801809	42.65227484130688	60.6376440634498	41.82722220188954	42.69739360876948	28.444869221158147	24.338681515209487	59.79062243877671	26.28870253119761	53.60543669587785	38.754053489451884	49.73073069814713	39.57183276943472	18.48135046924149	19.430328670486237	24.364900748639688	25.411856895207052	23.99938266203368	12.899734555712179	11.079070439400367	11.991464475586278	29.192335649582986	19.719631907716632	21.617003762223334	7.571898966637709	2.550762729071247	12.608268250153085	10.305164783706958	8.93387990810611	11.60245096804221	10.808501881111667	7.280532003034526	3.2890538970684005
3R_41503	96.54408275000858	91.59907193975585	84.62869084954588	54.8743233833164	139.6252898143351	95.98072954642912	NA	NA	NA	NA	NA	NA	NA	NA	NA	53.30330073075018	75.94298200910755	60.156314033576464	66.83705804399625	63.20643062225151	48.74948257442577	32.23795219369594	35.307789030664374	42.627369421478946	41.55917813058261	34.36569855548204	42.38807262103077	36.89165658294719	11.95964814715151	24.824666483708874	25.446876513355107	19.25894306014183	19.549424855920737	22.31767491784585	20.467854211568024	22.769027104919548	12.684475307584934	19.115831054873315	13.622379799100548	14.37309899432733	32.037976902449394	18.50178125899071	7.621100235377681	9.966373455959593	4.050080049832185	11.02063503704336	6.533226815603332	13.202208993608812	4.970192759979849
3R_41504	82.87588222713337	82.48541870662864	112.45790427096884	139.6252898143351	27.21730294672666	61.15833893951441	NA	NA	NA	NA	NA	NA	NA	NA	NA	45.12431749469789	76.9789511913973	75.32772866739943	59.6234354171724	59.30457581621823	55.227964042347104	38.2077994854683	49.40165873334147	44.8466610288007	55.53275225149093	38.79006043491416	40.762905315482854	26.989679146694307	38.3888495157099	26.969906487978776	22.23270488887514	27.97221575753236	16.549715344896068	22.042065076992934	22.1403350699057	15.873771766909536	25.055659357572893	23.236630223884937	25.226534277814775	16.776618040284532	25.615217247177807	19.796070023267994	13.799471103907509	15.995353964879126	12.000192003072048	8.905530136313981	7.743054480131322	10.431335732540552	8.835864972275019
3R_41505	48.05815036193795	80.71604096787502	56.344665440743334	95.98072954642913	61.1583389395144	10.306887577623746	NA	NA	NA	NA	NA	NA	NA	NA	NA	76.0470731382726	59.875857389013454	75.09614989191518	57.418362751272625	35.06833942645731	38.18442600454872	35.772671825085936	44.07648739779765	55.52753471627744	40.690518092021605	32.68604077256726	29.70675717325352	27.29108673107363	19.90643973325371	28.923886791907098	6.5162286674964	26.398956109849827	0.0	29.717626824615856	22.712045333242486	17.83449146062256	18.096763393867008	4.895026163914847	22.67400170621863	30.44815331950117	10.157362945432107	25.66300370060513	0.0	16.588699777711422	8.988299481150412	3.335178798935411	8.699472377000335	2.929952168530849	9.92726622942574
3R_41506	NA	NA	NA	NA	NA	NA	NA	NA	NA	NA	NA	NA	NA	NA	NA	NA	NA	NA	NA	NA	NA	NA	NA	NA	NA	NA	NA	NA	NA	NA	NA	NA	NA	NA	NA	NA	NA	NA	NA	NA	NA	NA	NA	NA	NA	NA	NA	NA	NA
3R_41507	NA	NA	NA	NA	NA	NA	NA	NA	NA	NA	NA	NA	NA	NA	NA	NA	NA	NA	NA	NA	NA	NA	NA	NA	NA	NA	NA	NA	NA	NA	NA	NA	NA	NA	NA	NA	NA	NA	NA	NA	NA	NA	NA	NA	NA	NA	NA	NA	NA
3R_41508	NA	NA	NA	NA	NA	NA	NA	NA	NA	NA	NA	NA	NA	NA	NA	NA	NA	NA	NA	NA	NA	NA	NA	NA	NA	NA	NA	NA	NA	NA	NA	NA	NA	NA	NA	NA	NA	NA	NA	NA	NA	NA	NA	NA	NA	NA	NA	NA	NA
3R_41509	NA	NA	NA	NA	NA	NA	NA	NA	NA	NA	NA	NA	NA	NA	NA	NA	NA	NA	NA	NA	NA	NA	NA	NA	NA	NA	NA	NA	NA	NA	NA	NA	NA	NA	NA	NA	NA	NA	NA	NA	NA	NA	NA	NA	NA	NA	NA	NA	NA
3R_41510	NA	NA	NA	NA	NA	NA	NA	NA	NA	NA	NA	NA	NA	NA	NA	NA	NA	NA	NA	NA	NA	NA	NA	NA	NA	NA	NA	NA	NA	NA	NA	NA	NA	NA	NA	NA	NA	NA	NA	NA	NA	NA	NA	NA	NA	NA	NA	NA	NA
3R_41511	NA	NA	NA	NA	NA	NA	NA	NA	NA	NA	NA	NA	NA	NA	NA	NA	NA	NA	NA	NA	NA	NA	NA	NA	NA	NA	NA	NA	NA	NA	NA	NA	NA	NA	NA	NA	NA	NA	NA	NA	NA	NA	NA	NA	NA	NA	NA	NA	NA
3R_41512	NA	NA	NA	NA	NA	NA	NA	NA	NA	NA	NA	NA	NA	NA	NA	NA	NA	NA	NA	NA	NA	NA	NA	NA	NA	NA	NA	NA	NA	NA	NA	NA	NA	NA	NA	NA	NA	NA	NA	NA	NA	NA	NA	NA	NA	NA	NA	NA	NA
3R_41513	NA	NA	NA	NA	NA	NA	NA	NA	NA	NA	NA	NA	NA	NA	NA	NA	NA	NA	NA	NA	NA	NA	NA	NA	NA	NA	NA	NA	NA	NA	NA	NA	NA	NA	NA	NA	NA	NA	NA	NA	NA	NA	NA	NA	NA	NA	NA	NA	NA
3R_41514	NA	NA	NA	NA	NA	NA	NA	NA	NA	NA	NA	NA	NA	NA	NA	NA	NA	NA	NA	NA	NA	NA	NA	NA	NA	NA	NA	NA	NA	NA	NA	NA	NA	NA	NA	NA	NA	NA	NA	NA	NA	NA	NA	NA	NA	NA	NA	NA	NA
3R_41515	33.24247058041354	11.028617055535705	37.7933234314826	53.30330073075018	45.12431749469789	76.0470731382726	NA	NA	NA	NA	NA	NA	NA	NA	NA	0.0	32.724494120226524	57.16700549111076	26.478037130151467	43.123987933908175	76.30330446133682	35.1920916331682	66.24618406923811	49.31544472478379	50.037653334133935	44.21388910995833	50.229824277809286	22.373466858183544	0.0	15.243460936344832	20.032725460311962	13.912772481649053	40.01408495790518	36.54414784300452	3.989899171258043	16.4484776111547	44.50764530077154	54.17528956692273	13.941255730727434	16.046779571807733	12.490639826779807	6.311625129861688	0.0	0.0	16.579541177777447	12.303936767608164	16.046779571807733	10.808999573044517	12.207686936310056
3R_41516	48.46952623946272	57.88939883017102	62.81963622801809	75.94298200910755	76.9789511913973	59.87585738901345	NA	NA	NA	NA	NA	NA	NA	NA	NA	32.724494120226524	17.177142719725715	55.39764661564235	90.33938421896043	65.64397874945956	55.45624779330347	32.32668050248592	18.96694630267832	47.78909715642924	39.39727423392001	29.537385468787843	67.11274269645578	32.29564490292517	38.54752910338447	29.338168263463153	10.515211725891144	12.171396633683804	12.0019779259622	31.17088888345397	4.188609745973385	23.023557128064507	35.04320827580406	12.638534132257204	18.29447221545327	28.076606459191773	13.11271625327736	9.938948353248778	27.29312764504523	13.384558716452942	14.504382354084463	19.375072118323995	16.845963875515064	13.238545348637093	19.22350701700725
3R_41517	39.60057608416999	46.67447478769337	42.65227484130688	60.156314033576464	75.32772866739943	75.09614989191519	NA	NA	NA	NA	NA	NA	NA	NA	NA	57.16700549111075	55.39764661564235	28.53625984671562	65.98990902232713	80.30266805614617	74.52116425905345	59.57491806587049	47.57659279211221	50.30423896696928	53.647273412623065	55.56857195801193	64.4178315772603	37.874914308006375	41.439612125230504	22.937677041234632	23.738673826552137	31.40297501317616	30.64330292227439	19.332420585316097	16.885747989667273	21.657065625394953	20.929097032944696	30.57020566615365	21.63374502350113	9.054928099343426	26.430968213941416	7.123088029614951	14.670416620760488	5.7555016840597935	7.796297101913663	11.571507985034799	12.073237465791237	17.28145440720291	11.480987713965426
3R_41518	42.87796929937398	43.71682985534726	60.637644063449805	66.83705804399625	59.6234354171724	57.418362751272625	NA	NA	NA	NA	NA	NA	NA	NA	NA	26.47803713015147	90.33938421896043	65.98990902232713	24.98987597649502	70.81845993048803	89.74149961037233	94.66038221371277	51.155107914257904	67.66743581985382	60.92071027881143	69.42173064049855	65.93844762276382	53.845793249891365	34.655078008580595	28.77344694241124	37.435491841104714	18.383154307672026	16.185063905106322	20.694140984267666	24.85330618448541	29.495626341953972	18.902769822862144	23.860873382957134	27.63118447585321	30.289785405957332	8.841465625000552	14.296533698180875	20.611183422012953	15.88357742059944	7.823855592906643	9.28992892739874	9.086935621787202	16.322391720058743	5.760785457749709
3R_41519	33.72474476499985	39.66873554379734	41.82722220188954	63.20643062225151	59.30457581621824	35.06833942645731	NA	NA	NA	NA	NA	NA	NA	NA	NA	43.123987933908175	65.64397874945956	80.30266805614617	70.81845993048802	21.477086633198205	103.93550152533467	119.27930954319677	73.3170202963174	71.37275523500792	58.14738284859876	66.72694333881607	88.44045367425866	51.07062603301949	40.638016864777	40.77033438000623	38.79913355992027	23.096644057618427	28.46894038603883	24.014049482844804	20.974879270250835	15.170098522204853	6.157275282541969	24.982387416871106	25.07258996961395	22.19943080659412	27.64767530570121	20.955903539976006	14.386636541049748	7.055211261246006	4.587292740379874	11.347672251990948	14.799620537729412	12.959598451826432	6.755341786517689
3R_41520	40.337948551033065	41.5323096449652	42.69739360876948	48.74948257442576	55.227964042347104	38.18442600454872	NA	NA	NA	NA	NA	NA	NA	NA	NA	76.30330446133682	55.45624779330348	74.52116425905345	89.74149961037232	103.93550152533467	53.04888521083284	79.51725077057186	97.52178988318023	67.14326959437037	56.53055052276627	62.060449299488894	77.38316947017292	50.55330593344152	46.09272011578491	42.09689212039941	24.140988199281445	31.436193957125223	38.74827570173128	22.363317553432417	31.55340571684605	28.90663343229726	19.554487321848146	13.60113052596932	13.125230183724346	26.18635255935338	16.46333274770907	23.76874343685572	17.623122476589153	9.602650024121855	4.162423596113379	9.266998919467925	12.086008873547714	8.141051864606167	15.324176831193158
3R_41521	29.18965351881273	37.352736835027905	28.444869221158147	32.23795219369593	38.2077994854683	35.77267182508594	NA	NA	NA	NA	NA	NA	NA	NA	NA	35.1920916331682	32.32668050248592	59.5749180658705	94.66038221371277	119.27930954319676	79.51725077057186	19.865303310900444	74.78956087309334	79.23032662809221	110.15688883051514	77.14274175287368	54.13004511352617	56.832389915660734	27.63614254722326	22.94575937986791	38.44758598915688	23.560530143342262	45.17446377911494	25.785643430449806	22.522263820843502	34.044523427738795	20.936471626684288	37.37675016632654	23.608764990090222	9.058118701210708	10.576112580603198	10.688396890104043	20.54582026105519	5.757529697338179	6.239235369227031	6.9453511986287095	9.058118701210708	10.169143361532369	2.297006632836353
3R_41522	32.825536554802945	8.522838650732368	24.338681515209483	35.30778903066437	49.40165873334147	44.07648739779765	NA	NA	NA	NA	NA	NA	NA	NA	NA	66.2461840692381	18.96694630267832	47.57659279211221	51.155107914257904	73.3170202963174	97.52178988318023	74.78956087309334	9.30810743138354	85.01602771991558	75.40406427906464	62.12397522620116	77.6345185654129	47.54766437227573	18.917359514958903	41.23014253260274	32.51041726656127	30.463132799905956	22.087576356751466	28.2410636008168	30.833663638955066	23.30399360538415	20.06386615222914	30.236763159155622	18.85398477621532	20.66806630811705	16.892189461831737	12.193950142352175	10.045661550009413	15.764466262465753	17.08340567087922	20.601526541422064	28.935292831363874	8.353119785826008	7.861679720199674
3R_41523	44.949557606454036	40.264003014968544	59.790622438776694	42.627369421478946	44.84666102880071	55.52753471627744	NA	NA	NA	NA	NA	NA	NA	NA	NA	49.315444724783774	47.78909715642924	50.30423896696927	67.66743581985382	71.37275523500792	67.14326959437037	79.2303266280922	85.01602771991558	35.085513090081776	88.90464003059294	122.28710939296091	112.25223098530564	68.0687745115657	38.727128651521376	39.57463696144948	38.03113404160957	31.60494897380988	30.60850827487108	33.35444669809322	24.277645367499943	32.02730007058016	25.276447604722577	30.766823518863138	27.145416810240473	19.528213972983888	25.840936268802896	9.217159031940222	15.186622711518332	13.65379535790818	9.415728490205423	23.95734634057524	7.811285589193554	14.031007649968451	6.932897868114097
3R_41524	35.574106793468594	24.784551435025527	26.28870253119761	41.5591781305826	55.53275225149093	40.690518092021605	NA	NA	NA	NA	NA	NA	NA	NA	NA	50.037653334133935	39.39727423392	53.647273412623065	60.92071027881143	58.147382848598745	56.53055052276627	110.15688883051514	75.40406427906464	88.90464003059294	36.94764278055108	72.26300637333908	87.95938621940296	102.35524813066995	19.647137412079058	37.519075595227896	38.58808760010393	40.19926926661645	31.197926989510158	41.06273285685898	34.58498973017944	19.36239629016487	11.907356007320642	25.122569149871584	17.90291918286601	34.344610386153626	30.075157819390657	24.315567434160535	18.362422470931033	21.284398863085645	15.96819136280529	19.750407516741763	32.62737986684594	16.194004169956074	6.531968761512595
3R_41525	36.19640550642582	19.909032785057533	53.605436695877835	34.36569855548204	38.79006043491416	32.68604077256726	NA	NA	NA	NA	NA	NA	NA	NA	NA	44.21388910995833	29.537385468787843	55.56857195801193	69.42173064049855	66.72694333881607	62.06044929948889	77.14274175287369	62.12397522620115	122.28710939296093	72.26300637333908	34.20668883812939	78.89960719771676	93.7600251103772	72.59826016691287	55.03547036064744	40.29634968800293	41.8592591246009	39.80243838582538	41.23129365657724	33.95524945069667	28.279095442229906	28.69496449285094	20.180556995791886	25.166973883512146	28.96789860242304	19.32711365341396	22.787689699378287	9.386516081918003	14.467044598479013	12.82699209600747	10.576790460242691	8.276542457835156	10.220873066977381	18.88929279327306
3R_41526	36.79287343684395	16.155673484791695	38.754053489451884	42.38807262103077	40.762905315482854	29.70675717325352	NA	NA	NA	NA	NA	NA	NA	NA	NA	50.229824277809286	67.11274269645577	64.4178315772603	65.93844762276382	88.44045367425863	77.38316947017292	54.13004511352617	77.6345185654129	112.25223098530564	87.95938621940294	78.89960719771676	56.18912510321407	80.29775061419585	57.37481532481317	47.63720930509519	59.8651695522461	46.196104092322635	33.49491279264505	40.149774719614044	36.23744927633814	33.733216520023554	45.63905764473775	42.325683436337584	30.633538332971856	23.50671257684344	21.956845284383228	29.586608509256543	22.85075683230012	19.42376560475446	14.572288752816094	21.628646709994452	10.969799202526941	14.778361523057939	11.921918112636376
3R_41527	30.487158278721555	39.57850475575313	49.73073069814712	36.8916565829472	26.989679146694304	27.291086731073634	NA	NA	NA	NA	NA	NA	NA	NA	NA	22.37346685818354	32.29564490292516	37.87491430800638	53.84579324989136	51.07062603301949	50.55330593344152	56.832389915660734	47.54766437227573	68.0687745115657	102.35524813066995	93.76002511037719	80.29775061419585	24.08756310941535	39.53194180898166	69.2921839875245	64.70247215205599	53.25749466093616	53.336746885133984	44.261888743316455	30.069038512424527	41.32016754737652	50.579588846508514	28.082800192172762	42.52645145280364	24.95446769433004	49.30780802587673	18.120472147022262	20.526095011188588	14.641459929252466	21.816358619682955	14.718418982757077	21.11531881827926	11.63710841130196	16.063609557321968
3R_41528	31.90625362571064	25.982124298482642	39.57183276943472	11.95964814715151	38.3888495157099	19.906439733253706	NA	NA	NA	NA	NA	NA	NA	NA	NA	0.0	38.54752910338447	41.439612125230504	34.655078008580595	40.638016864777	46.092720115784914	27.63614254722326	18.917359514958903	38.727128651521376	19.64713741207906	72.59826016691287	57.37481532481317	39.53194180898166	9.611687812379852	91.77460157852315	84.95053990787585	94.68869271334091	71.82360123536594	53.808570629129804	50.13190958710106	90.41824898602393	17.475796022508828	89.81413201731995	43.7919444718144	46.20528588470521	58.85295588970956	59.47778504728484	20.416329797225014	16.019479687299757	17.35975488026109	28.986627502512174	12.601441604919602	11.317658376481907	25.564332643096353
3R_41529	33.71601004737099	7.190819911667968	18.481350469241487	24.824666483708874	26.96990648797878	28.923886791907098	NA	NA	NA	NA	NA	NA	NA	NA	NA	15.243460936344832	29.338168263463153	22.937677041234632	28.773446942411237	40.77033438000623	42.09689212039941	22.94575937986791	41.23014253260274	39.57463696144948	37.5190755952279	55.035470360647444	47.63720930509518	69.29218398752448	91.77460157852315	29.81687963372945	112.33002247122916	126.99864111454008	83.85997396986409	84.88482692653933	79.34491795150151	66.13533183581492	60.45757679744607	68.68377167316414	45.4495150195876	40.10715236079418	42.756420945515494	39.09508459559015	37.292831961719926	24.93875042894651	9.008419809659296	14.707636258227588	19.181681563858085	19.968273936527908	17.245779957644363
3R_41530	18.989601294331226	34.02023977464994	19.430328670486237	25.446876513355107	22.23270488887514	6.516228667496399	NA	NA	NA	NA	NA	NA	NA	NA	NA	20.03272546031197	10.515211725891144	23.738673826552134	37.435491841104714	38.79913355992027	24.140988199281445	38.44758598915688	32.51041726656127	38.031134041609576	38.58808760010393	40.29634968800293	59.8651695522461	64.70247215205599	84.95053990787585	112.33002247122914	54.58596238553427	107.29265813030383	99.92147347731431	95.11476477061842	107.69270532691198	87.38385698814344	55.29889242039057	57.252640739369895	75.25862087502124	74.24982922539279	56.18984074835877	38.93924309899265	29.40580491975156	23.597372196632183	25.571654332605394	18.977124552350716	19.249955725101835	10.188071805530084	10.460373594334998
3R_41531	20.881507337102263	9.844638478622695	24.36490074863969	19.258943060141828	27.97221575753236	26.398956109849827	NA	NA	NA	NA	NA	NA	NA	NA	NA	13.912772481649052	12.171396633683806	31.40297501317616	18.383154307672026	23.096644057618427	31.43619395712522	23.560530143342262	30.46313279990596	31.60494897380988	40.19926926661645	41.859259124600904	46.19610409232265	53.25749466093616	94.68869271334091	126.99864111454008	107.29265813030383	19.31870116508327	81.6419835736329	131.84299103630764	92.60063908687222	78.30746250540811	70.63026029899554	59.10580440492276	64.2970507150247	65.25412183231028	44.598822442424776	37.56026544590796	24.754420675387234	28.83149297361342	24.666070734397724	26.84744597805734	23.873459206942783	18.225129666437244	15.740297680509734
3R_41532	28.447883477469276	20.224181001566162	25.411856895207052	19.549424855920737	16.549715344896068	0.0	NA	NA	NA	NA	NA	NA	NA	NA	NA	40.01408495790518	12.0019779259622	30.64330292227439	16.185063905106322	28.46894038603883	38.748275701731274	45.17446377911494	22.087576356751466	30.608508274871085	31.197926989510158	39.80243838582538	33.49491279264505	53.33674688513398	71.82360123536594	83.85997396986409	99.92147347731431	81.6419835736329	18.86849414321942	103.87222242326524	98.0430031244988	58.31527570658005	48.97063720593133	64.02308716677088	66.46991571614687	76.50875260129759	59.55358631696801	60.18585391689537	17.163178346018828	22.44487538605186	26.349627943253438	19.554470934234402	21.579391759340346	15.857158714301573	28.356042045742175
3R_41533	14.073010779926259	16.161584817936514	23.99938266203368	22.31767491784585	22.042065076992934	29.717626824615852	NA	NA	NA	NA	NA	NA	NA	NA	NA	36.54414784300451	31.170888883453966	19.3324205853161	20.694140984267666	24.014049482844804	22.363317553432417	25.785643430449802	28.2410636008168	33.35444669809323	41.06273285685898	41.23129365657726	40.14977471961405	44.261888743316455	53.80857062912981	84.88482692653933	95.11476477061841	131.84299103630764	103.87222242326524	21.421048241673333	102.90523702291874	81.95350151156002	78.26701182418881	72.33283264899416	59.246511044469	64.27519062297083	60.40341795486108	49.94567020984951	28.954882654242276	19.430872727185765	25.91577018348527	22.838591738776515	15.6768757617002	24.287620335918906	19.08204851515425
3R_41534	13.237493877659082	14.116206873576383	12.899734555712179	20.467854211568024	22.1403350699057	22.712045333242486	NA	NA	NA	NA	NA	NA	NA	NA	NA	3.989899171258043	4.188609745973385	16.885747989667273	24.853306184485415	20.97487927025083	31.553405716846047	22.522263820843502	30.833663638955066	24.277645367499943	34.58498973017944	33.95524945069667	36.23744927633814	30.069038512424527	50.13190958710106	79.34491795150151	107.69270532691198	92.60063908687222	98.04300312449882	102.90523702291877	28.59874036848047	89.82792758690044	87.35105458358517	87.83357110035125	78.51479977209296	72.57206063299815	52.75888183785085	50.0875562798324	43.925449726723805	26.110369576615135	19.80643174257977	17.84837615473744	24.64711493196164	25.82552918123388	12.500296882050948
3R_41535	22.088650851192657	23.27779252037971	11.079070439400367	22.76902710491954	15.873771766909536	17.83449146062256	NA	NA	NA	NA	NA	NA	NA	NA	NA	16.4484776111547	23.023557128064507	21.657065625394953	29.495626341953976	15.170098522204853	28.90663343229726	34.044523427738795	23.30399360538415	32.02730007058016	19.36239629016487	28.27909544222991	33.733216520023554	41.32016754737652	90.41824898602393	66.13533183581494	87.3838569881434	78.30746250540811	58.31527570658005	81.95350151156003	89.82792758690044	44.361045678568736	117.42629738444666	112.22873995923345	80.91989739357011	84.67371829392619	85.68183960227809	86.59150524011824	40.240881919168146	16.146115890361415	27.217534001990384	18.755803478422457	16.934743658785237	34.22137809489588	21.47201852433982
3R_41536	24.610884339391124	20.995655998773856	11.991464475586278	12.684475307584934	25.055659357572893	18.096763393867008	NA	NA	NA	NA	NA	NA	NA	NA	NA	44.507645300771536	35.04320827580406	20.929097032944703	18.90276982286214	6.157275282541969	19.554487321848146	20.936471626684288	20.06386615222914	25.27644760472258	11.907356007320642	28.69496449285094	45.63905764473775	50.579588846508514	17.475796022508824	60.45757679744607	55.298892420390565	70.63026029899555	48.97063720593132	78.26701182418881	87.3510545835852	117.42629738444664	3.530463842931076	71.62211484634764	99.52714652685094	66.18939024806255	77.28165924911356	54.07071367934985	44.54471955758184	46.116683948287175	5.260531781897301	15.615691583844942	30.54894934525964	13.71837378967504	21.303610535913627
3R_41537	17.11810924777322	17.037458556382063	29.19233564958299	19.115831054873315	23.23663022388493	4.895026163914847	NA	NA	NA	NA	NA	NA	NA	NA	NA	54.17528956692273	12.638534132257204	30.57020566615365	23.86087338295713	24.982387416871106	13.60113052596932	37.37675016632654	30.236763159155622	30.766823518863138	25.122569149871584	20.180556995791886	42.32568343633759	28.082800192172762	89.81413201731995	68.68377167316414	57.25264073936988	59.10580440492277	64.02308716677088	72.33283264899417	87.83357110035124	112.22873995923345	71.62211484634764	20.923050599375657	86.14808748553654	82.63240396668593	120.60031944612615	82.87888080359363	36.14694455902133	35.452946848942084	27.74714919385994	15.839687159842718	22.72391109083863	18.08969986404895	15.715778264198576
3R_41538	21.474895846755143	34.526776008033885	19.719631907716632	13.622379799100548	25.226534277814775	22.67400170621863	NA	NA	NA	NA	NA	NA	NA	NA	NA	13.941255730727434	18.29447221545327	21.63374502350113	27.63118447585321	25.07258996961395	13.125230183724346	23.608764990090222	18.85398477621532	27.145416810240473	17.90291918286601	25.166973883512146	30.633538332971856	42.52645145280364	43.79194447181442	45.44951501958761	75.25862087502124	64.29705071502468	66.46991571614687	59.246511044469	78.51479977209296	80.91989739357011	99.52714652685091	86.14808748553654	3.1175169850119135	95.68933882016002	89.38025685092686	98.79754914331234	41.858605815416105	31.931626177364677	39.54651027999176	25.67957322016712	31.09903511655201	16.11391896149015	14.559251421528911
3R_41539	17.74640888740157	22.7093117261802	21.617003762223334	14.37309899432733	16.776618040284532	30.44815331950117	NA	NA	NA	NA	NA	NA	NA	NA	NA	16.046779571807733	28.07660645919178	9.054928099343426	30.28978540595734	22.19943080659412	26.18635255935338	9.058118701210708	20.66806630811705	19.528213972983888	34.344610386153626	28.967898602423045	23.50671257684344	24.954467694330038	46.20528588470522	40.10715236079418	74.24982922539277	65.25412183231028	76.50875260129759	64.27519062297083	72.57206063299816	84.67371829392619	66.18939024806255	82.63240396668593	95.68933882016002	27.535283712549262	90.0193027104812	101.80537757665078	66.02504597663	26.253003343582506	32.242732393286985	25.335355657722722	33.04234045505911	25.966606943470698	23.74065595711711
3R_41540	11.840239646450444	13.2575121483003	7.571898966637709	32.037976902449394	25.615217247177807	10.157362945432107	NA	NA	NA	NA	NA	NA	NA	NA	NA	12.490639826779807	13.112716253277359	26.430968213941423	8.841465625000552	27.64767530570121	16.46333274770907	10.576112580603198	16.892189461831737	25.840936268802892	30.07515781939066	19.327113653413956	21.95684528438323	49.30780802587674	58.85295588970956	42.756420945515494	56.189840748358776	44.59882244242478	59.55358631696801	60.40341795486108	52.75888183785086	85.68183960227809	77.28165924911356	120.60031944612615	89.38025685092686	90.0193027104812	27.5275206387586	68.28490079215543	60.42171439739028	42.91361366957989	26.573711822710823	34.51134239918908	25.719800774423202	24.543296179114087	32.61082953471521
3R_41541	8.974458690566648	13.398264299520878	2.550762729071247	18.50178125899071	19.796070023267994	25.66300370060513	NA	NA	NA	NA	NA	NA	NA	NA	NA	6.311625129861688	9.938948353248778	7.1230880296149515	14.296533698180875	20.955903539976006	23.76874343685572	10.688396890104043	12.193950142352174	9.217159031940222	24.31556743416054	22.787689699378287	29.586608509256543	18.120472147022266	59.47778504728484	39.095084595590166	38.93924309899265	37.56026544590796	60.185853916895375	49.94567020984951	50.087556279832384	86.59150524011825	54.07071367934986	82.87888080359362	98.79754914331234	101.80537757665077	68.28490079215544	25.559209954596618	77.90821906443598	82.6080347878956	46.99771859646013	41.52112129614989	64.98215589998986	52.52583614565415	52.73128270163454
3R_41542	12.322281889449416	14.717071655950187	12.608268250153086	7.621100235377681	13.799471103907509	0.0	NA	NA	NA	NA	NA	NA	NA	NA	NA	0.0	27.29312764504523	14.670416620760488	20.611183422012953	14.38663654104975	17.62312247658915	20.54582026105519	10.045661550009413	15.186622711518334	18.362422470931033	9.386516081918003	22.850756832300124	20.526095011188588	20.416329797225014	37.292831961719926	29.40580491975156	24.754420675387237	17.163178346018828	28.954882654242276	43.925449726723805	40.240881919168146	44.54471955758184	36.14694455902133	41.858605815416105	66.02504597662998	60.42171439739028	77.90821906443598	22.550648322465943	112.28981388473757	101.40381599152927	79.35808612377345	44.61151755177702	72.1200221408468	47.51388355677529
3R_41543	9.6685617047608	36.086283747892566	10.305164783706958	9.966373455959593	15.995353964879126	16.588699777711422	NA	NA	NA	NA	NA	NA	NA	NA	NA	0.0	13.384558716452943	5.7555016840597935	15.88357742059944	7.055211261246007	9.602650024121857	5.757529697338179	15.764466262465753	13.653795357908178	21.284398863085652	14.467044598479012	19.423765604754458	14.641459929252466	16.019479687299757	24.93875042894651	23.597372196632183	28.83149297361342	22.44487538605186	19.430872727185765	26.11036957661514	16.146115890361415	46.11668394828718	35.452946848942084	31.931626177364674	26.253003343582506	42.91361366957989	82.60803478789562	112.28981388473757	33.373916015207826	84.99046660127826	100.6480121615006	59.50680757878701	86.0613605711645	59.91640463225708
3R_41544	6.548428246252334	15.642181959245859	8.93387990810611	4.050080049832184	12.000192003072048	8.988299481150412	NA	NA	NA	NA	NA	NA	NA	NA	NA	16.579541177777447	14.504382354084463	7.796297101913663	7.823855592906642	4.587292740379874	4.162423596113379	6.239235369227031	17.08340567087922	9.415728490205423	15.96819136280529	12.826992096007471	14.572288752816094	21.816358619682955	17.359754880261093	9.008419809659296	25.571654332605394	24.666070734397724	26.34962794325344	25.91577018348527	19.80643174257977	27.217534001990384	5.2605317818973	27.74714919385994	39.54651027999176	32.242732393286985	26.573711822710823	46.99771859646013	101.40381599152927	84.99046660127826	13.717203391441368	103.25176153322178	72.07199005558269	84.318809418411	70.7008269976735
3R_41545	7.775505602251786	2.9020769584376143	11.60245096804221	11.020635037043359	8.905530136313981	3.335178798935411	NA	NA	NA	NA	NA	NA	NA	NA	NA	12.303936767608162	19.375072118323995	11.571507985034799	9.28992892739874	11.347672251990948	9.266998919467925	6.945351198628709	20.60152654142206	23.95734634057524	19.750407516741763	10.576790460242691	21.628646709994456	14.718418982757077	28.986627502512178	14.707636258227586	18.977124552350716	26.84744597805734	19.554470934234402	22.838591738776515	17.848376154737444	18.755803478422457	15.615691583844942	15.839687159842716	25.67957322016712	25.335355657722722	34.51134239918908	41.5211212961499	79.35808612377345	100.6480121615006	103.25176153322175	30.218210011379316	74.59854721440578	82.4843137589524	83.52079110893338
3R_41546	1.2676006348143982	11.3546558630901	10.808501881111667	6.533226815603332	7.743054480131322	8.699472377000335	NA	NA	NA	NA	NA	NA	NA	NA	NA	16.046779571807733	16.845963875515064	12.073237465791237	9.0869356217872	14.799620537729414	12.086008873547714	9.058118701210708	28.935292831363874	7.811285589193554	32.62737986684594	8.276542457835154	10.969799202526941	21.115318818279263	12.601441604919602	19.181681563858085	19.249955725101835	23.873459206942783	21.579391759340346	15.6768757617002	24.64711493196164	16.934743658785237	30.54894934525964	22.72391109083863	31.099035116552006	33.04234045505911	25.7198007744232	64.98215589998986	44.61151755177702	59.50680757878701	72.07199005558267	74.5985472144058	23.863912550876027	64.29826481240363	80.9975320889878
3R_41547	7.684623069238453	2.549472514136825	7.2805320030345255	13.202208993608812	10.431335732540552	2.929952168530849	NA	NA	NA	NA	NA	NA	NA	NA	NA	10.808999573044517	13.238545348637091	17.28145440720291	16.32239172005874	12.95959845182643	8.141051864606167	10.169143361532369	8.35311978582601	14.031007649968453	16.194004169956074	10.220873066977381	14.778361523057939	11.63710841130196	11.317658376481907	19.968273936527904	10.188071805530086	18.225129666437244	15.857158714301573	24.287620335918906	25.82552918123388	34.22137809489588	13.718373789675036	18.08969986404895	16.11391896149015	25.966606943470698	24.543296179114087	52.52583614565415	72.1200221408468	86.0613605711645	84.31880941841102	82.48431375895238	64.29826481240363	39.14635949267984	100.65264302552438
3R_41548	10.607685364480067	8.638124766770632	3.2890538970684005	4.970192759979849	8.83586497227502	9.92726622942574	NA	NA	NA	NA	NA	NA	NA	NA	NA	12.207686936310058	19.22350701700725	11.480987713965428	5.760785457749709	6.755341786517689	15.324176831193158	2.297006632836353	7.861679720199675	6.932897868114097	6.531968761512595	18.88929279327306	11.921918112636376	16.063609557321968	25.564332643096353	17.245779957644366	10.460373594334998	15.740297680509734	28.356042045742175	19.08204851515425	12.50029688205095	21.472018524339823	21.303610535913624	15.715778264198576	14.55925142152891	23.740655957117117	32.61082953471521	52.731282701634534	47.51388355677529	59.91640463225708	70.70082699767352	83.52079110893338	80.9975320889878	100.65264302552438	31.872090078175862
3R_41549	10.083776011100221	12.043520465554327	6.878539438449797	11.43381494640763	13.345816805052522	6.920439171069796	NA	NA	NA	NA	NA	NA	NA	NA	NA	8.510153038082084	13.400981487884174	9.604272748860513	7.228666578476935	10.595801943270075	14.421648625184238	16.813399606950757	16.44146788109925	7.249533285403563	16.39270360762425	20.849326961779013	19.94625481639722	19.851304566655188	10.024459681623162	9.710302825503916	14.21954807213555	17.725270462305442	6.242337530681089	18.706456046936744	23.963872936574383	22.452676493754115	20.25143370024881	18.076894507845044	19.03024171832426	11.682318052277205	28.985181070426147	39.6315847878125	51.10345127158163	51.51458447500791	61.85965823896718	76.13847169485135	73.01448782673255	91.47861908598105	78.87563778174155
3R_41550	5.755991987659153	3.437323837153346	9.815970190861725	11.866576955344883	1.172003187848671	7.9006103221473865	NA	NA	NA	NA	NA	NA	NA	NA	NA	9.71548210651083	15.299019332860764	2.7411416580891776	12.378739926800383	8.064353541259248	12.805526133334796	10.96843011601857	11.262085625637011	13.005638535470515	10.916775184610467	10.02202339641362	12.808871709187379	13.946417862572	11.444266422522317	22.17122839690933	24.97465072950955	21.681188244748814	3.5632331352175712	19.932202038494776	19.89671119799342	10.253097717147792	20.807757131858757	9.38054624796911	21.72557556481065	16.671167881994805	9.732492705496718	35.40895374410343	35.65310822176882	58.81081356018412	41.33918282770345	62.635176937983516	50.013503645984414	74.11524921252547	83.70578178663649
3R_41551	0.0	0.0	0.0	0.0	0.0	0.0	NA	NA	NA	NA	NA	NA	NA	NA	NA	0.0	0.0	64.04303692081078	128.53883479546258	0.0	0.0	128.13120635530782	0.0	110.49418524350156	0.0	0.0	0.0	81.45975887911372	0.0	0.0	0.0	67.54018641091449	0.0	0.0	0.0	0.0	108.03219359369092	0.0	0.0	155.79964166082416	0.0	0.0	0.0	74.27213309566251	0.0	0.0	77.89982083041208	0.0	118.52554225435581
3R_41552	14.021705600269216	0.0	11.955944734841058	14.453603211012492	7.137554959173187	24.05754564919287	NA	NA	NA	NA	NA	NA	NA	NA	NA	29.583873239019947	0.0	8.346841304845007	0.0	0.0	0.0	0.0	11.431105868043886	0.0	0.0	0.0	0.0	0.0	23.232041631818607	9.644559407592585	7.6048403287724575	0.0	0.0	17.34115072407975	15.146489270984326	10.406975171038638	14.080025231405216	11.42559424515669	13.23097848378279	20.305640500818317	47.41707346564278	59.90061290307122	39.47802159842562	29.04005203977325	41.95959710394861	38.92359143307322	30.458460751227474	47.87208578677773	54.066746170529605
3R_41553	10.402882846894531	6.212322265459985	8.870268421418647	6.433987927265052	5.2954433768830595	14.278880821321223	NA	NA	NA	NA	NA	NA	NA	NA	NA	0.0	13.825063180538734	17.339359503876338	11.186132774921585	14.57481617513099	3.306228869064741	7.43377252061385	6.784706999035893	9.61579143733004	8.455730025451746	2.2641174515456224	9.002641117685611	17.328816498545642	10.341689418383387	14.310844128003058	18.054810794610276	18.286196742758143	9.659819786402064	14.15218383635341	15.732323947428867	24.707417846291445	12.535381113191983	33.907178420929135	15.705971646009386	6.026005830763242	14.071733475739276	15.998771294364593	33.68263692284802	48.835755586810436	37.35643455246057	48.51488991278409	48.208046646105934	55.81229209921194	59.596176309327994
3R_41554	18.71038660336319	6.983337756113912	3.988465358184132	7.232514492150914	4.76213153007286	24.076563471840455	NA	NA	NA	NA	NA	NA	NA	NA	NA	19.738173133385637	25.901501769072567	8.353439598366625	2.794322495553534	10.922470935987493	0.0	5.570922015448167	11.440142315370403	7.206142515880537	9.505176360626391	2.545118589800692	8.674255676577486	17.70864323458994	15.500271254746957	12.86957808696939	15.221704120515305	8.809589531858414	18.097844184800707	5.784953047874825	12.632052316907874	13.886936038508473	4.697051895377866	11.434626335469067	8.827625170207646	10.160846195271143	19.772732215910324	23.979186066494286	23.047050553705393	25.833785424578263	24.495780601791342	36.35740366586508	30.482538585813426	45.62850412652784	30.919706675049344
3R_41555	10.083776011100221	12.043520465554327	13.757078876899595	4.157750889602775	8.212810341570782	20.76131751320939	NA	NA	NA	NA	NA	NA	NA	NA	NA	25.530459114246256	0.0	0.0	4.819111052317957	9.418490616240069	6.4096216111929945	4.803828459128788	6.576587152439701	6.213885673203054	8.196351803812124	17.557327967813908	4.986563704099305	9.162140569225471	20.048919363246323	5.548744471716525	8.750491121314184	22.789633451535565	9.363506296021635	17.459358977140962	8.714135613299776	8.981070597501647	8.100573480099523	6.573416184670926	26.642338405653962	20.444056591485108	17.050106512015383	24.123573349103257	25.551725635790817	44.553154140547385	15.087721521699311	47.02670310564348	17.52347707841581	62.95302818820202	44.43697903196707
3R_41556	0.0	0.0	0.0	0.0	0.0	0.0	NA	NA	NA	NA	NA	NA	NA	NA	NA	0.0	0.0	0.0	0.0	0.0	0.0	0.0	0.0	0.0	0.0	0.0	0.0	0.0	0.0	0.0	0.0	0.0	0.0	0.0	0.0	175.66974088713218	0.0	0.0	0.0	0.0	0.0	0.0	0.0	163.39869281045753	0.0	0.0	0.0	0.0	0.0
3R_41557	7.176664358172965	10.714278061229956	9.179033374353413	3.6988602516963436	10.959544667450883	6.156630845336198	NA	NA	NA	NA	NA	NA	NA	NA	NA	7.570888118172479	0.0	6.408187442045955	10.718065363478535	6.2842294120789175	17.10657653781708	8.547260581615442	17.552189240683518	14.741492270206393	12.152868502316943	7.809763532074894	11.090492652992237	10.867887782537913	5.945373904564859	14.808989945436277	23.354100318316387	9.01081929072237	11.106742459077209	11.094550645181403	15.504714305288987	29.29604532684133	18.01628455928745	11.69581751717677	10.157925264080662	10.3929415298306	15.168287600440609	6.13173041724586	15.154389127837122	29.72686952282429	26.844981773599628	25.898704985062423	41.5717661193224	43.75383392969809	31.62597852754188
3R_41558	0.0	0.0	0.0	0.0	23.716914903709327	0.0	NA	NA	NA	NA	NA	NA	NA	NA	NA	0.0	0.0	0.0	0.0	0.0	37.019350014252446	0.0	0.0	23.925906253514118	0.0	0.0	0.0	0.0	0.0	32.04727614176433	0.0	0.0	0.0	0.0	0.0	0.0	0.0	0.0	43.96435370201841	0.0	39.38977362697097	0.0	32.79473447743231	128.66038803973032	104.56860223149397	25.867331629538423	33.736142879312325	68.17329651975321	128.3248981100309
3R_41559	7.420300670583172	6.330291839114366	9.038711354537668	7.648861319478843	10.79200355704437	7.275015595814683	NA	NA	NA	NA	NA	NA	NA	NA	NA	4.4730901135315	7.043797865541412	5.048179191178206	6.332529482040883	14.851586242233084	6.7380257281405385	7.5749369575871714	1.72838648381029	10.887101734848775	11.488401381767474	17.30334118289793	6.552569826149838	14.4473596005594	10.538074061584506	8.749560881413265	6.899124225170857	11.97864287832414	11.48379865685491	13.109934800361255	18.32122815436871	9.44122577322459	17.03123080660122	12.092871873949433	14.00369417452324	15.351093320217359	14.338950198854352	10.868387808712027	31.337712952816897	30.73604934628814	22.20506088231175	44.727962179918464	36.842623968521664	34.12328743751173	29.1960982801396
3R_41560	5.494113057858505	12.303512899002923	7.027031585101569	7.079178917185782	5.593404257699321	14.139671676823665	NA	NA	NA	NA	NA	NA	NA	NA	NA	17.387736081986652	6.084568196448803	6.5410715518005444	8.205241311223817	3.2072715260037556	6.547990879958302	0.0	6.718560830521616	15.517405309266119	5.5821950307299835	14.946959220510097	6.792283151266183	6.23995367458392	9.102991242922425	9.447548909015946	5.959596320783615	6.898254879480589	4.251397009057176	10.19215265398559	14.837090232951219	16.311025152008558	13.792410974124884	2.238440469571088	25.92141559961159	15.912683920789842	16.256967852542797	14.082483924844599	40.605179596709355	18.964565089421715	22.606366034880388	35.078215269211576	37.792624311875876	42.87469468527965	39.343436727885056
3R_41561	16.726953394526102	6.243054601755547	3.56565984318228	8.621089123741724	6.385967899868023	0.0	NA	NA	NA	NA	NA	NA	NA	NA	NA	8.822893644428563	0.0	2.4893053220103134	9.9924182526508	4.882305913082749	19.9355086295833	4.980364911337054	6.818270920585894	6.442240482394967	8.497560492008752	6.8259540977340105	7.754723272700013	3.1662803804602504	13.857132959190743	5.752655929334375	15.876111894836635	18.37665849342903	9.707606880751756	5.1717071417396845	15.810151698405546	9.311117008151882	20.995655998773856	13.629966845105649	23.67550354836609	12.111632920629441	17.676682864400398	7.145740959744468	38.26438630547048	17.321416198988427	25.027491134793372	41.789908201501646	42.39071522220304	30.593670169641904	48.373498693915536
3R_41562	9.752220458695689	18.199263002645445	4.157732738444933	6.282880670629657	8.687407230901355	8.366118058474981	NA	NA	NA	NA	NA	NA	NA	NA	NA	0.0	2.700074144035995	10.159278621554243	10.195189822054614	8.539509106319022	7.748590773481766	0.0	3.9752176978281994	6.259971351867105	6.605712454988263	2.6531314512549447	15.070640613748825	3.692036867203341	24.237136139993694	5.030907379485871	18.512318361099165	4.591730843758093	11.31954160384321	9.045692961139249	15.801776198653608	7.238143423450029	9.792782278785333	7.946602013112687	18.404525488772435	14.122752849353654	6.1835614964466155	22.913773802724073	32.605560071711636	15.148210087496063	38.30304383345617	25.71811752042695	19.418785167861273	40.430201122413735	34.917907998296
3R_41563	5.63807504841697	8.41726751927975	0.0	7.264674315206372	5.7399679709787215	14.51017284034215	NA	NA	NA	NA	NA	NA	NA	NA	NA	0.0	12.488003711434702	8.390583684241527	6.736194296093798	6.582623027167307	11.199279303978232	6.714832157734093	13.789213938964803	8.68582208917473	5.728465029153113	9.203168221337423	6.970261032790547	4.26897259490353	18.6830330035778	21.329225712265252	9.173633021654055	3.539504766651069	10.906990421044734	8.716014299144419	7.612932911333236	12.553816642720262	0.0	0.0	10.640253301870104	12.247232431651257	11.916391735648673	14.451486600340766	15.873963901415541	25.29994052567827	40.07051567168413	21.911441466088284	14.288437836926466	37.12342921490134	34.1629123696452
3R_41564	0.0	0.0	0.0	0.0	0.0	0.0	NA	NA	NA	NA	NA	NA	NA	NA	NA	0.0	0.0	0.0	0.0	0.0	0.0	0.0	0.0	0.0	0.0	0.0	0.0	0.0	0.0	0.0	0.0	0.0	0.0	0.0	177.55051312098288	0.0	0.0	0.0	0.0	0.0	0.0	0.0	0.0	0.0	0.0	0.0	0.0	0.0	0.0
3R_41565	0.0	0.0	10.757801019409223	8.670107398787875	2.1407591988422774	7.215553847874478	NA	NA	NA	NA	NA	NA	NA	NA	NA	8.873059351006694	9.314967942537825	7.510377464060966	15.07385056236768	4.910066003562252	13.365906046368334	25.043412756012547	3.428519315077839	6.478870136879089	14.243127334982688	6.8647654927460025	15.59763103179889	3.1842833961274017	6.967961313878785	5.7853647050519825	4.561823196506008	5.280327295807103	6.508535293183481	13.00278181514153	18.171481087008914	9.364058682682952	8.446013713792466	3.4268662199403863	3.968353177083395	9.135373444931055	10.66631396721815	32.33866777624229	41.442102274964206	17.419903284696964	31.462242320302614	16.34403540771831	21.315871371505796	14.358223313447194	25.482570385176004
3R_41566	3.1329825785282086	6.2364435308747606	5.342825991637409	12.917939756542047	6.3792054912200875	3.5835807497209284	NA	NA	NA	NA	NA	NA	NA	NA	NA	8.813550657865454	4.626247756848119	7.460007830521553	3.743188800079655	10.973555560026265	8.297665816819734	2.4875454816597005	13.622101450941107	4.290278989334688	9.903322352435191	3.40936288326637	6.4554261859457105	3.1629274538307484	17.30307371801527	7.183205206502065	11.328071368662116	7.867370813837551	8.081105857314823	3.874672929171366	13.537208201246845	15.502095030632914	10.486711344251678	6.807766708727319	15.766954945729156	10.58645641359289	10.594778504677683	14.27634798169915	17.641784448855216	25.954610577022905	26.56355009033951	30.149639619038428	24.19761465964089	35.6548185704557	23.010606508964244
3R_41567	4.172891229417214	4.153230964496521	4.74415484541883	4.301424933037567	4.248304926334392	0.0	NA	NA	NA	NA	NA	NA	NA	NA	NA	11.73896991712874	3.080902655183526	4.968077617270231	9.971277734485813	9.743953268000126	6.631110651354105	6.626437564214322	11.33974300967212	10.000061428948777	11.306110104553252	9.082016970656912	5.158877964678195	6.31916324168019	13.827816034735473	9.567475481908955	3.0176235249101806	10.47873131904174	6.458045950288546	15.482296767760905	15.025431293736212	10.323797654391877	8.380494566506348	20.40169578895398	21.000368293958953	10.071674061289762	11.759523391220762	14.26124606211343	21.539371915831182	15.36424003859497	29.13696517279365	18.53399783893585	16.11467849806362	20.35262966151542	19.921429880551106
3R_41568	9.637068018426074	0.0	0.0	4.966954849387029	4.905615949138574	0.0	NA	NA	NA	NA	NA	NA	NA	NA	NA	40.665780152659345	0.0	5.736754121570999	5.7570325030541065	11.251568187316108	0.0	11.477551057885883	7.856558104746775	0.0	0.0	0.0	5.957075695369447	0.0	31.934597943411895	0.0	5.226779509351754	12.100033396092174	0.0	0.0	15.615191707708593	7.152676746218738	9.677150891942999	7.852769986084892	9.093604104489149	0.0	32.58958469462745	32.9355812965421	33.916378490504094	33.265206191054055	28.838680745710608	16.0512269557885	6.977996979922907	28.201982599376734	21.234217667718468
3R_41569	0.0	5.691960220028414	9.752722960250502	9.825097543568411	5.822258104583282	0.0	NA	NA	NA	NA	NA	NA	NA	NA	NA	16.088137251116517	0.0	18.15653108579687	2.2775888897391887	13.3539875006677	18.17573757143065	9.081464367966406	6.216400356075412	9.789272210683933	2.582484556742351	8.297873752829576	7.070189066282552	8.6603480767099	6.3169597736001615	7.867275908513022	12.406865794105581	16.754492118686905	8.85068539707715	18.860736096808388	10.296099343355968	19.808121556216577	11.48538140654575	18.640209168000478	10.792795593085703	13.803125469306266	6.4465222301872585	9.772445352485589	21.46871793110259	7.8961997170002025	28.5227931344496	35.98425836866846	19.32437565702877	16.73584147810952	23.101789002540357
3R_41570	4.791222480415877	21.458920473240727	8.170702312717289	7.40820310329628	4.877810838495683	0.0	NA	NA	NA	NA	NA	NA	NA	NA	NA	20.217642926099458	15.918412828118285	8.556357159460552	8.58660232439325	19.578639704082846	3.806848139117458	5.7062480563092555	31.248108024709442	4.920793674811811	0.0	5.213886665745547	8.884966340785846	3.6277625411751044	0.0	0.0	12.992885096121364	6.015725105425582	3.707493586036096	2.9627391115634225	10.351123032154469	0.0	9.622300643972471	0.0	0.0	13.876891160073408	8.101216600202935	8.187225472095887	13.48965596318673	9.922997539096611	35.84402829527593	13.300206951220161	17.346113950091762	11.684222210538001	15.835396333577904
3R_41571	8.094609799334624	24.169417952076877	6.902063855133963	8.343940567780123	6.180673446178695	0.0	NA	NA	NA	NA	NA	NA	NA	NA	NA	0.0	0.0	12.04639887361352	4.83559228026706	4.725350798229884	9.647313512606145	4.820257421027312	6.599078900567059	6.235136992194856	10.965844136974358	2.2021716936373976	10.007235231072066	3.064491613099353	6.705828706311526	5.5677210259973595	10.975521951921944	5.08168297209343	6.26368615424703	12.513621076541817	13.115906578020626	9.011785613224975	8.128277219771546	9.893845632262908	19.09532462433768	23.444542520780658	3.4216834819598585	10.374032275689215	22.790321634111642	13.970476471482346	9.083592669904059	8.988101551166565	11.722271260390329	23.68812218333422	28.982818984905748
3R_41572	2.8338887755333375	12.69241704236221	7.24915039957317	8.763535280240331	2.8851036329224944	14.586615321780734	NA	NA	NA	NA	NA	NA	NA	NA	NA	5.979116143135257	3.138448250754483	5.060872170466369	10.157522864583969	6.617301596754874	0.0	6.750207231362002	4.620619421757203	1.4552634550748529	1.9195479080766897	0.0	1.7517454391555745	17.165849572227028	9.390729471865374	7.796942662843046	10.758955139460651	10.674454748851428	2.192890123924607	10.51431839879548	3.0612157434652225	10.516627208281381	5.691351195069923	13.855174630621045	8.022231207121173	6.155876646081415	9.583335729167263	12.106349925812287	7.978795552938511	17.607617759747576	27.56110509006969	17.306830596966083	16.415671056217107	27.643705804625345	26.537687262409644
3R_41573	21.43898464968699	0.0	36.560932450021205	0.0	65.47930853850184	0.0	NA	NA	NA	NA	NA	NA	NA	NA	NA	0.0	0.0	0.0	0.0	0.0	0.0	0.0	0.0	0.0	0.0	0.0	0.0	0.0	0.0	0.0	0.0	0.0	0.0	26.51436813609295	0.0	0.0	0.0	34.93913602504438	0.0	0.0	0.0	0.0	0.0	29.601212465662595	32.07780793091723	23.805442876459274	0.0	0.0	0.0
3R_41574	3.9031396855630667	0.0	6.656211976389084	6.035046723331733	7.947356709158533	0.0	NA	NA	NA	NA	NA	NA	NA	NA	NA	8.235088724845921	12.96783630786681	9.293844408033227	6.995022342101362	9.114067106876107	9.303675696194054	4.648559597323173	3.1820096809462535	8.017388111335865	7.931430142607115	4.2474604434008905	0.0	2.9553342601261567	12.933933467846241	10.738797018480396	16.93531724929803	7.351009734697159	18.121719968685667	9.654308186756799	2.108119548929876	2.8969284447086445	3.9193737781352245	6.3609508858260195	7.36605926141997	0.0	9.89940880730603	20.00901739717366	5.4946322937122725	16.167416834807803	17.520069239313635	21.66986224901966	19.783265844134995	38.07391670188504	19.350311153003336
3R_41575	3.589057680942343	10.716444312354344	0.0	6.166013500856522	6.089866948586907	4.105250410011885	NA	NA	NA	NA	NA	NA	NA	NA	NA	5.048279218304253	10.599401451800015	7.121647858157285	2.8587286347555363	4.190333320063944	3.8022300459442464	5.699325798254695	0.0	4.914824252642609	1.6207100817080986	2.603780846015265	8.87418797482452	3.623361697008697	15.857535897496888	13.166208071181787	18.16797277088058	6.008427420299712	5.554494030029816	10.357007529100601	14.215528345311206	5.327630637498955	7.207970862498586	7.798788146309944	6.773319353202188	17.32507135330637	4.045694501112262	14.310263689096029	21.894098917202076	9.910959935935555	14.320218340369035	15.940886940322102	24.255099894628916	21.006086513567308	15.816186390593376
3R_41576	4.246765380368619	0.0	9.65628455139316	2.9183830406924742	2.8823427682019944	9.715104558812815	NA	NA	NA	NA	NA	NA	NA	NA	NA	11.946789001786046	6.270889901985991	8.426715384317209	5.073901373505102	3.3054846253646364	8.998004692459448	3.3718738514554696	6.924296664566297	4.361612575401377	3.8354220402527543	9.242799089276197	0.0	8.574711460959339	9.38174312787316	3.894740736846	3.0710455681741404	3.5547466532060263	6.5723749934276245	8.753547375073747	7.645715876023188	6.303938070112399	2.8429524629918665	4.613972030101554	13.357590718077361	8.199981140043377	4.7870825364835525	0.0	15.942320683766136	11.727178909841449	12.708337304688742	20.43395431596552	20.499952850108446	13.808626248817635	31.190932172198895
3R_41577	5.693226199467873	11.33280598009506	0.0	5.868589373040992	1.9320386098595792	13.024097837022952	NA	NA	NA	NA	NA	NA	NA	NA	NA	24.02385087915282	0.0	11.296879508160979	2.267362384140616	6.647013662936584	0.0	0.0	6.188488359608108	3.8981271253319982	2.5708890519975163	2.0651539551622036	2.3461478364059265	5.7476417425930135	6.2885962595429445	7.83195138551136	2.058526375075033	7.1482557779351446	8.81094530870028	2.3470062878645455	2.04997385258351	2.817025992417129	11.433811380987171	18.556513552749674	3.5814451059373553	8.244689183462473	12.835153946440826	3.242855502898788	13.357701342635993	23.582235973286043	22.71577931733972	18.964951925954082	2.7482297278208243	25.91663913023759	18.816595066037884
3R_41578	4.391756380490062	13.113194846339582	0.0	6.036042112862218	5.9615006289383174	5.023396469054622	NA	NA	NA	NA	NA	NA	NA	NA	NA	6.177335233481651	6.484987578006295	3.4857664825775294	1.749044016266809	8.545847188288088	11.63151274569535	17.43497365052432	11.934504394642552	9.021049265303194	3.966369155926896	11.151422618844693	3.61963827506862	15.518063913141406	4.851025021587062	4.027713082636388	1.5879478568738135	7.352222172390495	6.796765826948905	3.620962694488696	7.906752192423781	4.346109373753889	14.700075822991094	4.771500021233176	8.288183453967843	8.479940911771727	7.425781173615011	7.504619093051773	24.72992347531263	18.191343830951478	17.522958909318472	17.880585000724974	8.479940911771727	27.13213994757785	14.51512702026376
3R_41579	16.079238487265243	0.0	0.0	0.0	16.36982713462546	0.0	NA	NA	NA	NA	NA	NA	NA	NA	NA	0.0	0.0	0.0	0.0	0.0	0.0	0.0	0.0	0.0	0.0	0.0	39.75700518431348	0.0	0.0	0.0	17.441535971423786	0.0	24.884535754100973	0.0	0.0	23.868171316186437	32.29223178072283	0.0	0.0	23.2852725308297	27.187506796876697	0.0	45.27099215906416	0.0	0.0	35.70816431468891	0.0	15.684798293493946	0.0
3R_41580	1.309685649250467	0.0	8.93387990810611	10.800213466219159	6.666773335040027	0.0	NA	NA	NA	NA	NA	NA	NA	NA	NA	5.526513725925815	11.60350588326757	12.474075363061862	6.259084474325314	1.5290975801266247	10.406058990283446	3.1196176846135155	0.0	6.725520350146731	12.419704393293005	5.7008853760033205	4.857429584272031	1.983305329062087	17.359754880261093	7.206735847727438	8.52388477753513	8.222023578132575	10.134472285866709	9.718413818806976	8.4884707468199	13.608767000995192	10.5210635637946	4.26879218367076	7.414970677498455	11.379787903513053	15.501331896581314	15.665906198820045	11.062234471803192	10.849846800163181	11.757602906949742	15.996751786837175	15.173050538017407	15.330692621529275	27.414606386853
3R_41581	0.0	0.0	0.0	0.0	0.0	0.0	NA	NA	NA	NA	NA	NA	NA	NA	NA	0.0	0.0	18.83618732965023	0.0	0.0	25.141483699519043	0.0	0.0	0.0	0.0	0.0	0.0	0.0	0.0	43.529455294161174	34.32345046782863	0.0	24.48531860296566	19.566752956047203	0.0	0.0	0.0	0.0	0.0	22.91171200894473	0.0	0.0	0.0	0.0	0.0	17.56765303182556	22.91171200894473	0.0	17.43022680211115
3R_41582	5.689576695493855	0.0	9.702708996351783	3.9098849711841477	0.0	6.507874528179097	NA	NA	NA	NA	NA	NA	NA	NA	NA	0.0	4.200692274086769	9.031710334986137	4.53181789342977	6.642752756742394	3.013754776801321	9.034892755822987	9.276782069835615	1.9478141629463417	12.84620523097477	6.1914904155728365	2.3446438954851536	2.8719786784302914	0.0	0.0	0.0	2.3812245208976264	8.805297266835728	4.691003593308753	12.291958600683433	0.0	0.0	6.181539450584773	0.0	2.746468042097862	9.620194712740986	9.722330248113868	16.018966456284243	7.85570638511815	5.675304480085356	21.05866100609859	13.73234021048931	12.95001295001295	14.625748002540702
3R_41583	3.162565346506472	4.721497734625387	0.0	4.88996837657451	8.04930035481316	5.426127345782677	NA	NA	NA	NA	NA	NA	NA	NA	NA	0.0	0.0	7.5304479543444	0.0	9.230976572704558	2.5128046241635813	3.7665506945707805	2.578261184561475	3.248092030140345	10.710892656504885	6.88311067043907	7.819656818721197	2.394594729209649	0.0	6.525928492791134	6.861021098325979	5.956243056013304	2.447223184796675	3.911259008851766	8.54064467177363	9.38908289081412	3.1757192130694816	18.03912634964878	20.889529899034933	6.869839891511489	10.694818280332042	2.7020907156703426	13.356273475041913	13.099841753911614	14.19584445045402	22.825742661874898	18.319573044030633	12.339937513641415	26.131366210540765
3R_41584	0.0	0.0	0.0	0.0	0.0	0.0	NA	NA	NA	NA	NA	NA	NA	NA	NA	0.0	0.0	0.0	0.0	0.0	0.0	0.0	0.0	0.0	0.0	0.0	0.0	0.0	0.0	0.0	0.0	0.0	0.0	0.0	0.0	0.0	0.0	0.0	0.0	0.0	0.0	0.0	0.0	0.0	0.0	121.67226359079183	0.0	0.0	0.0
3R_41585	7.15496948405515	10.681889070718379	3.0504284631819383	5.531518036620862	7.284276161477833	12.276039013251983	NA	NA	NA	NA	NA	NA	NA	NA	NA	7.548001515638704	7.923917711699348	2.1296052180438894	6.411398954429059	8.353643128188741	14.212386492775275	8.521422429917692	8.74956470915572	7.348464556702038	4.846452275772828	3.8930774076153263	2.211393275064595	5.417517216869715	5.927401190222159	0.0	9.701458944201864	8.98357981281813	2.7682917646641947	19.909821780548636	13.525613454198215	13.276129148060171	0.0	2.915115339453521	20.254436227894814	12.951904914367185	0.0	3.056597175948737	15.108577794318874	7.409251487777699	16.05829804522338	7.944742725396323	33.67495277735468	13.958901504246121	15.765186998765584
3R_41586	0.0	0.0	0.0	0.0	0.0	0.0	NA	NA	NA	NA	NA	NA	NA	NA	NA	0.0	0.0	0.0	14.914843699895446	0.0	0.0	29.7350900824554	0.0	0.0	0.0	0.0	0.0	0.0	41.36675767353355	17.17301295360367	0.0	0.0	0.0	0.0	13.48484909779617	0.0	0.0	40.688614105114965	23.55895746901408	0.0	0.0	0.0	17.573549698877223	0.0	0.0	27.72279423587662	0.0	36.53168210130235	13.752963763691074
3R_41587	0.0	0.0	105.11268079381097	0.0	0.0	0.0	NA	NA	NA	NA	NA	NA	NA	NA	NA	0.0	0.0	0.0	0.0	0.0	0.0	0.0	0.0	0.0	0.0	0.0	0.0	0.0	0.0	0.0	0.0	0.0	0.0	0.0	0.0	0.0	0.0	0.0	0.0	0.0	0.0	0.0	0.0	0.0	0.0	0.0	0.0	0.0	0.0
3R_41588	6.521483941932708	0.0	7.414266977373881	13.444718343234248	2.2131140284872037	7.459430024951794	NA	NA	NA	NA	NA	NA	NA	NA	NA	9.172957021944464	4.814900769710037	5.176145526296242	0.0	5.0760197406407706	3.4544139983909337	0.0	3.544398733515444	11.163078964718197	0.0	4.731190324905033	10.749873554612313	6.583815927040785	7.203469190762271	8.971353570912719	9.432013574553936	2.729397687435927	10.09277276727681	16.130710372288732	9.392826557465664	6.453700987771204	13.097216710476857	3.542689765948658	4.1024782660957655	3.1480456617727146	3.675607090834175	7.4292604394110375	15.300996615113528	9.00433648845284	9.757687350036543	24.13777455511668	31.48045661772715	14.843512271873772	26.34384756204455
3R_41589	16.31569787678385	16.23882768655165	0.0	28.030425344886357	0.0	0.0	NA	NA	NA	NA	NA	NA	NA	NA	NA	0.0	12.046102844807647	0.0	6.497827126608862	12.699380270242811	8.642385021709671	0.0	8.867512272636985	11.171287111015783	7.367676529529647	0.0	0.0	0.0	0.0	0.0	0.0	0.0	8.416828269769447	6.7260713286412255	5.874833154738405	8.073057945180707	0.0	0.0	20.527473971163005	15.751802006149504	9.19577435776712	18.586807827276512	7.656123673959379	0.0	8.137385100122387	0.0	31.503604012299007	15.915457091927681	11.983280926451414
3R_41590	7.050953006808401	8.421279562901905	12.024329547433096	8.72176437804662	7.1783798683772275	0.0	NA	NA	NA	NA	NA	NA	NA	NA	NA	0.0	3.123489012190353	0.0	3.3697025327695145	1.646440149430908	4.481846951201202	0.0	6.897893245444976	2.8966540459449885	5.7311954700631	4.603777430073224	6.973583368840495	4.271007376883941	18.691938167068542	5.819834227841854	9.178005582674862	8.852979629647992	6.547313506322086	3.488067495501265	3.0466246293400308	2.0933000582356076	5.664223686990468	13.78913471341122	2.6613312298171294	6.126535003345088	16.690900264240796	2.409729136806106	7.940765068892092	5.8412306772089195	12.65987843984722	14.092640635158446	22.463961678931987	11.004777449010051	10.875198705416347
3R_41591	0.0	0.0	0.0	0.0	15.2895847348786	0.0	NA	NA	NA	NA	NA	NA	NA	NA	NA	0.0	0.0	5.960011896183745	0.0	0.0	0.0	0.0	8.162312481073638	5.141438399655318	0.0	0.0	0.0	7.58085742529823	0.0	20.659919137076493	0.0	0.0	0.0	24.76468902051321	0.0	0.0	10.053757441037225	0.0	18.895001421848857	36.24780157083473	8.464469121193423	25.66300370060513	0.0	20.735874722139275	7.4902495676253436	11.117262663118037	36.24780157083473	29.299521685308488	5.515147905236523
3R_41592	2.317728070236431	10.380637205034194	1.9762666189200653	5.972797253277782	9.438458888432697	3.9766095824361107	NA	NA	NA	NA	NA	NA	NA	NA	NA	0.0	2.5668154906288136	2.759394461922909	2.769148419017016	1.3530087871155678	1.8415422842969296	2.7603667644112537	5.668538985093443	2.3804074376782554	9.419544141161287	3.783284390244271	4.2980546145203755	5.264731772445657	7.68031458568543	4.782613478265652	5.028190550320371	11.640298480533637	10.760880326097718	12.898881795937111	7.510950026269547	13.761828506630017	4.654736112536624	5.665805841899087	6.561072761640819	6.712871360239193	5.878379847973339	5.9407893407981325	14.682483943480268	11.200458770791252	5.201806691500092	15.441368352297905	23.495049760837176	13.565230956535304	29.364436144097162
3R_41593	2.7754032660945636	0.0	0.0	0.0	11.30224462578268	0.0	NA	NA	NA	NA	NA	NA	NA	NA	NA	11.711439499874688	0.0	6.608568537794733	0.0	3.2403671984109237	13.231118532298483	6.610897138407064	0.0	0.0	7.519729891302305	0.0	3.4311861885148587	8.405791253942317	0.0	11.454045225152166	6.021093093324534	3.484718811069697	17.18106783772825	3.4324416536405504	5.99607736618704	4.119834448572519	22.295574662863043	4.523077646769346	5.237779474818328	4.019221525021262	4.692777908654139	4.742600121031155	11.72119496801286	7.664103790359171	8.305323629393206	12.327021076740637	16.076886100085048	8.121959341471536	15.288238330181919
3R_41594	7.226624039220334	12.946637413020174	2.4647819629227774	5.95937523697828	1.4714451356966702	0.0	NA	NA	NA	NA	NA	NA	NA	NA	NA	0.0	9.603927622240391	6.882983938729053	5.180485525464417	3.374920794827596	4.593509967572116	3.442704616288193	2.356583623016375	2.9688227593515317	7.831980521864442	15.728260948206522	7.1473267747080405	4.377417428775041	9.578819314731264	17.89449762092654	4.703335542855853	7.258837816512549	15.657685418310724	5.362456476962619	3.1225297862019468	4.290907202909922	2.902672519615535	9.421789489899606	8.182910972383493	8.3722328200736	2.44382083567431	9.879065420653074	12.207907997949885	5.986762071707041	15.137841944927233	19.2583358101693	14.6514074351288	18.328303623858094	11.146148941848312
3R_41595	3.213519060452721	3.1983788057509406	0.0	6.625004223440193	3.271594706123553	7.351400625604192	NA	NA	NA	NA	NA	NA	NA	NA	NA	13.560167820636948	14.235510385753862	2.550591622479792	1.2798037497737944	2.5012537534439137	6.808772558740132	5.102980702057878	5.239601748350312	2.200282472263789	4.3533845388096974	6.9940080002126175	14.567012761232888	0.0	10.648720023853134	0.0	1.1619270886104187	5.379739685156114	11.604374384968157	6.623792184614096	5.785498255209436	11.13041442985088	10.7562828523769	3.4913836143780763	8.086130224701428	3.102454848423363	9.055939990270298	9.152084954777717	10.555582530933133	7.3949444610091195	27.24639297825193	7.1364615140145835	12.409819393693452	10.448960485166133	27.142435002128913
3R_41596	0.0	0.0	0.0	0.0	0.0	0.0	NA	NA	NA	NA	NA	NA	NA	NA	NA	0.0	0.0	0.0	0.0	0.0	0.0	0.0	0.0	41.624521838305384	0.0	0.0	0.0	61.37379093631856	0.0	0.0	0.0	0.0	0.0	0.0	0.0	0.0	0.0	0.0	0.0	0.0	0.0	0.0	57.053853131971266	0.0	0.0	0.0	58.6916458311324	0.0	0.0
3R_41597	0.0	0.0	0.0	0.0	0.0	0.0	NA	NA	NA	NA	NA	NA	NA	NA	NA	0.0	0.0	0.0	0.0	0.0	0.0	0.0	0.0	0.0	0.0	0.0	0.0	0.0	0.0	0.0	0.0	0.0	0.0	0.0	0.0	0.0	0.0	0.0	0.0	0.0	217.50005437501358	0.0	0.0	0.0	0.0	0.0	0.0	0.0	0.0
3R_41598	1.8760810917291089	5.601726227954407	6.3987427750195645	0.0	7.639944686800467	0.0	NA	NA	NA	NA	NA	NA	NA	NA	NA	7.916546928894367	4.155408971195536	13.40152326180568	0.0	8.761525513014698	0.0	0.0	6.11785247471721	5.780450401134355	2.5415447254686927	8.166328512613505	13.91621234098988	5.6820377150935375	0.0	5.161704591000723	6.105090587334135	4.71111002232124	5.8069176648758125	13.92130425915343	6.079725877319644	2.7848722398086907	11.303304973341156	6.114902690496034	0.0	2.7168612210987098	12.688652506341947	9.617523897943967	5.282094202452635	23.313066507516133	5.614124913717918	10.415824720835067	24.451750989888385	20.13064790490282	12.401213996175466
3R_41599	25.95245510225267	0.0	0.0	0.0	0.0	0.0	NA	NA	NA	NA	NA	NA	NA	NA	NA	0.0	0.0	0.0	0.0	0.0	0.0	0.0	42.3151462834607	0.0	0.0	0.0	0.0	0.0	0.0	0.0	0.0	0.0	0.0	0.0	0.0	0.0	0.0	0.0	0.0	0.0	0.0	0.0	0.0	0.0	0.0	0.0	0.0	25.315814789499	57.18337564903131
3R_41600	14.746815609504322	5.504001409024362	0.0	5.700393042100253	5.629996622002027	0.0	NA	NA	NA	NA	NA	NA	NA	NA	NA	7.77843894508811	0.0	8.77848481157531	11.011893946651778	0.0	5.858513958641821	4.390789002829863	12.022247168385096	1.893202550901117	2.497206250507245	2.005965742117056	4.557812432344972	8.37436773523599	0.0	5.071656161998841	5.998584334097153	0.0	11.411226364497393	2.2797400640378984	3.9824414157977475	8.208866396594962	18.510188933498444	9.012337890572194	13.915197308800842	2.669464265216614	6.233646418224689	9.44974154956862	12.974863796367298	17.816056848492252	8.274275690591734	8.187292503305619	16.016785591299683	8.990663196270672	6.092434414943523
3R_41601	6.939593154785312	0.0	5.917211115836114	7.1533470153017245	2.355002496302646	3.9688366942765403	NA	NA	NA	NA	NA	NA	NA	NA	NA	4.880529517930578	0.0	6.885002014551589	8.2912070919669	2.7007282513729827	1.8379427098553796	2.7549712077959074	5.657458963621408	3.563631854022236	6.267421473126079	6.293148975953625	5.7195378842171065	5.254441053578486	3.832651121433718	3.1821767552807425	3.763771640432342	4.356579655121537	8.949872124227088	7.152038316616158	4.9975124881590185	6.867464460012987	0.0	3.7698207751807065	2.182749382391062	3.3498750161631468	3.911259773749267	7.905569552805646	11.397388174525926	7.984689836320245	8.65273161545461	6.421327437356097	13.399500064652587	11.282263041449907	12.74219082093348
3R_41602	5.179133272046923	3.866049129752341	8.832225257072956	5.338661317328027	3.954549049590045	0.0	NA	NA	NA	NA	NA	NA	NA	NA	NA	5.463629981123158	5.7357373720572085	4.624551900189838	3.0939325661927537	3.023397315979033	0.0	3.0841209407185697	2.1111276482776895	9.308591098194333	3.5081103125287774	1.409004383412637	0.0	5.882214536128561	4.290556485176128	5.343550201318253	2.8089650929907894	3.251387529628269	0.0	1.6013053841491585	5.594589472521125	5.765965236995586	5.200674527486215	4.220219493615863	9.774132026531882	5.625151175937853	10.946392233315782	4.425043088857078	12.759089256208892	10.72639121294032	9.686515305178508	12.939326062390554	9.375251959896422	7.578125740051341	14.264561978095339
3R_41603	1.0230220890929478	3.054606591107918	5.233826429567351	8.436266327866212	6.249062640603909	7.020943474384088	NA	NA	NA	NA	NA	NA	NA	NA	NA	12.950616708367653	6.797800775493112	0.0	12.222745355723445	0.0	4.877030551670188	0.0	6.672097754238616	4.202752550755592	0.0	1.1132693693284492	2.529491339527552	1.549200116995593	0.0	2.8146639488271576	3.329089853466781	5.137911829322679	4.749745413645829	10.121667504234653	3.315258543752793	3.0371670277858267	14.381879160985823	5.001660551303033	7.722645809344865	10.370480988834252	6.919088866701678	6.992547343041787	11.521248350301253	18.362577857330113	3.0613675618717693	5.679721848117876	17.777967409430143	13.9709683278148	19.15998997368995
3R_41604	0.0	0.0	0.0	16.665083483735714	0.0	0.0	NA	NA	NA	NA	NA	NA	NA	NA	NA	0.0	0.0	0.0	0.0	0.0	0.0	0.0	0.0	16.60431745462455	0.0	0.0	0.0	0.0	0.0	0.0	0.0	0.0	0.0	0.0	0.0	0.0	64.9373841273552	0.0	0.0	0.0	0.0	0.0	0.0	22.32222579377835	0.0	0.0	70.23754337168303	0.0	17.81121536609172
3R_41605	0.0	0.0	0.0	0.0	0.0	0.0	NA	NA	NA	NA	NA	NA	NA	NA	NA	0.0	0.0	0.0	0.0	0.0	0.0	0.0	0.0	0.0	0.0	0.0	0.0	0.0	0.0	0.0	0.0	0.0	0.0	0.0	0.0	0.0	0.0	0.0	0.0	0.0	0.0	0.0	0.0	0.0	0.0	0.0	0.0	0.0	0.0
3R_41606	0.0	0.0	0.0	0.0	0.0	0.0	NA	NA	NA	NA	NA	NA	NA	NA	NA	0.0	0.0	0.0	0.0	0.0	0.0	0.0	0.0	0.0	0.0	0.0	0.0	0.0	0.0	0.0	0.0	0.0	0.0	0.0	0.0	0.0	0.0	0.0	0.0	0.0	0.0	0.0	0.0	0.0	0.0	0.0	0.0	0.0	0.0
3R_41607	0.0	0.0	0.0	0.0	0.0	0.0	NA	NA	NA	NA	NA	NA	NA	NA	NA	0.0	0.0	0.0	0.0	0.0	0.0	0.0	0.0	0.0	0.0	0.0	0.0	0.0	0.0	0.0	0.0	0.0	0.0	0.0	0.0	0.0	0.0	0.0	0.0	0.0	0.0	0.0	0.0	0.0	0.0	0.0	0.0	206.14306328592042	232.8180294281989
3R_41608	4.890214680424471	0.0	0.0	3.780632575442523	1.2446480135417706	0.0	NA	NA	NA	NA	NA	NA	NA	NA	NA	5.158840705316702	2.7078842758575865	4.36657069914619	8.764011463326995	2.854736721905822	7.771004052578613	0.0	7.973432522833917	5.022462965613707	3.3124099438546515	5.321611596855991	3.022846675170942	7.405432625373973	0.0	1.6818198636380453	1.3261333135297426	3.070008473223386	1.8920473465928012	4.535929094356398	5.282494605252384	5.4443101514607095	0.0	3.9847940259967958	2.307220214940635	10.622702840510739	4.134298554235795	10.445478778965313	12.047321880345997	8.440015124507104	9.146151848071442	12.217504153951412	14.163603787347652	7.155379056205502	9.428168133869212
3R_41609	9.00829020078192	0.0	10.973050626583138	2.6530754915386123	3.930467411184538	0.0	NA	NA	NA	NA	NA	NA	NA	NA	NA	5.430358637175474	2.8504045009027235	6.128520279503424	1.5375458707591219	9.01495806917628	4.090002132936112	6.130679729919035	6.294815149605725	5.2868031216986395	3.4867473093206858	2.8008482088715745	1.5909719343004958	0.0	4.264428694487799	1.7703366985663636	4.1877894111465555	1.6157939332754663	1.991628785887159	7.957770340976135	8.34078095566166	1.910284263670424	7.753506717250545	10.486300068412623	4.857305715664495	7.454528309130343	4.351893214985048	10.995240819963488	7.246509401711879	8.884226446849583	5.776516956676701	8.573687125579939	9.31816038641293	23.85126352068501	25.519853595435464
3R_41610	8.779168788299124	0.0	0.0	0.0	17.875656930392193	0.0	NA	NA	NA	NA	NA	NA	NA	NA	NA	0.0	0.0	10.45212768737268	0.0	10.249944906546128	0.0	0.0	0.0	0.0	11.893222647074566	0.0	0.0	26.58923880327154	0.0	0.0	0.0	0.0	0.0	0.0	9.483410196372976	26.0637597755389	0.0	14.307420686813423	0.0	12.713620610304645	0.0	15.001815219641577	12.35884652413621	12.121564748550261	26.27143913630017	9.748222898965517	25.42724122060929	0.0	0.0
3R_41611	0.0	0.0	0.0	0.0	0.0	0.0	NA	NA	NA	NA	NA	NA	NA	NA	NA	0.0	0.0	0.0	0.0	0.0	0.0	0.0	0.0	0.0	0.0	0.0	0.0	0.0	0.0	214.21074052652997	0.0	0.0	0.0	0.0	0.0	0.0	0.0	0.0	0.0	0.0	0.0	0.0	0.0	0.0	0.0	0.0	0.0	0.0	0.0
3R_41612	1.4639187934966875	0.0	17.475438271509393	0.0	2.9807503144691587	5.023396469054622	NA	NA	NA	NA	NA	NA	NA	NA	NA	0.0	6.484987578006295	3.4857664825775294	6.996176065067236	3.4183388753152357	9.305210196556281	0.0	2.386900878928511	6.014032843535464	5.949553733890343	6.372241496482682	7.23927655013724	4.4337325466118305	14.553075064761183	2.013856541318194	3.175895713747627	7.352222172390495	6.796765826948905	5.431444041733043	1.5813504384847565	6.519164060630833	2.9400151645982193	4.771500021233176	5.525455635978563	6.359955683828795	4.950520782410008	0.0	10.304134781380263	10.106302128306378	13.142219181988851	9.753046364031805	8.479940911771727	9.996051559633944	9.676751346842508
3R_41613	4.23460860924161	0.0	14.4429637731954	4.365043336150241	1.4370458934976547	14.530941217499128	NA	NA	NA	NA	NA	NA	NA	NA	NA	5.956295089153825	6.252938881274198	3.361037242981482	11.805212642235947	4.944033540323538	4.486123522719524	6.7244430816239795	6.904475204648645	0.0	5.7366641680307175	1.5360567824894442	5.235178163583263	6.412624148403513	4.677443496482562	13.592570844479242	3.0622544071965425	10.633712555153522	8.738081257165227	8.728489510450446	1.524765856955006	4.190594963910597	0.0	4.600764094900881	2.66387066801352	2.044126977897264	4.773379055940183	9.648113986677885	3.974171067398762	5.846804370603204	10.559965397105387	20.37546017193127	12.264761867383582	11.015278190850708	10.885575803417696
3R_41614	0.0	0.0	0.0	0.0	0.0	0.0	NA	NA	NA	NA	NA	NA	NA	NA	NA	0.0	0.0	0.0	0.0	0.0	0.0	0.0	0.0	0.0	0.0	0.0	0.0	0.0	0.0	0.0	0.0	0.0	0.0	0.0	0.0	0.0	0.0	0.0	0.0	0.0	0.0	0.0	0.0	0.0	85.12956720128037	0.0	82.39404126293587	0.0	62.68177715374587
3R_41615	7.635044855888528	11.398609369656903	0.0	7.8702200710287356	0.0	0.0	NA	NA	NA	NA	NA	NA	NA	NA	NA	0.0	0.0	0.0	4.561055428226092	0.0	0.0	0.0	0.0	0.0	10.34326717952033	0.0	4.71954126058947	5.7810151462596835	12.65022137887413	0.0	0.0	4.793174519484254	5.908070424199456	0.0	0.0	5.66676583506878	7.666800835681291	24.885681401063863	0.0	16.58512314453935	0.0	13.046739945856029	16.122314626969946	15.812776723592664	22.84767739079524	0.0	11.056748763026233	7.447749383233254	16.822980190940825
3R_41616	0.0	5.960811242566868	3.4044592969655376	6.173502586080233	6.097263548119605	13.700788480377046	NA	NA	NA	NA	NA	NA	NA	NA	NA	0.0	4.4217813411439675	7.130297632883792	7.155501936994375	2.3307904409622435	0.0	9.510413427182092	3.2550112525739	2.0503306978382545	8.113392777457749	4.344905554787956	2.468046205773846	9.069406352937762	6.615331692731074	16.477749271271538	8.661923397414242	12.532760636303298	12.358311953453653	2.4689492596361853	4.312967930064362	0.0	16.037167739954118	9.760325448291747	7.535051174300049	5.78203798336392	16.877534583756116	3.4113439467066202	19.67241494631398	2.7563882053046136	17.922014147637967	6.650103475610081	8.673056975045881	3.894740736846	6.5980818056574595
3R_41617	2.3443580678738547	0.0	3.9979466545981985	2.4165691581011375	9.546903939052566	0.0	NA	NA	NA	NA	NA	NA	NA	NA	NA	0.0	0.0	11.164396293643719	2.80096510053504	13.685544506759292	7.450804202551603	0.0	0.0	9.631030409496967	15.879619778384026	2.5511687924705826	8.694875935713565	14.200591880669588	23.305677262981263	0.0	5.085962945708363	11.774042005072257	0.0	11.597409834487566	7.597248580454102	6.95997388617798	4.708217628885103	7.641205659993856	0.0	13.580000461720015	11.891841324782835	20.03015740498895	3.300262502879479	9.710698859575526	7.015431845430393	5.206261675041807	13.580000461720015	16.007939938209354	5.165534725823748
3R_41618	0.0	0.0	0.0	0.0	0.0	0.0	NA	NA	NA	NA	NA	NA	NA	NA	NA	0.0	0.0	0.0	31.560874614957328	0.0	0.0	0.0	0.0	0.0	0.0	0.0	0.0	80.00512032770098	0.0	0.0	0.0	0.0	0.0	0.0	0.0	0.0	0.0	0.0	0.0	0.0	0.0	0.0	0.0	0.0	0.0	0.0	0.0	0.0	0.0
3R_41619	3.790621244915829	0.0	0.0	9.768450600652258	5.788689672205799	6.503705486200762	NA	NA	NA	NA	NA	NA	NA	NA	NA	0.0	4.198001247645971	2.256481121489169	2.264457371476759	6.638497309748966	6.023648240627881	0.0	9.270839224179092	1.9465663639950626	2.5675951518668345	4.12501603599984	7.029425644375733	0.0	0.0	7.82191685458822	4.111777858734115	7.13909721832216	2.9332188204705822	2.343999233043451	2.0473473646237617	5.626833468518008	7.612774692700833	3.088789731874518	0.0	2.7447086134994647	9.614031871797527	0.0	5.336234822080592	13.084456503079558	11.343337589920763	8.418068204872208	0.0	5.546450133253465	10.440270377946138
3R_41620	0.0	0.0	0.0	0.0	0.0	0.0	NA	NA	NA	NA	NA	NA	NA	NA	NA	0.0	0.0	0.0	0.0	0.0	0.0	0.0	0.0	64.65085306800623	0.0	68.50159608718883	0.0	0.0	0.0	0.0	0.0	0.0	0.0	0.0	0.0	0.0	0.0	0.0	0.0	0.0	0.0	0.0	0.0	0.0	0.0	0.0	0.0	0.0	69.35005131903797
3R_41621	4.622781065088758	0.0	0.0	0.0	0.0	0.0	NA	NA	NA	NA	NA	NA	NA	NA	NA	0.0	0.0	0.0	0.0	5.397236614853195	0.0	22.022551092318533	15.074770863482875	14.243391066545124	0.0	10.06117192530586	11.430138990490125	7.000448028673835	0.0	0.0	0.0	0.0	0.0	0.0	0.0	0.0	0.0	15.067502410800387	0.0	0.0	0.0	0.0	6.507705122865473	6.382761437908497	6.916777335104029	15.399145860709591	13.38903170522708	18.037518037518037	0.0
3R_41622	9.852549558324279	8.405254292563368	0.0	2.9017224334192533	0.0	9.6596424966312	NA	NA	NA	NA	NA	NA	NA	NA	NA	5.939293295369371	6.235090340223939	6.702886832815591	6.726580317555131	4.929921170560482	2.2366591112321887	3.3526243337497297	4.589844601631323	7.227854648421248	3.8135261960648226	6.1266888983784495	3.480156495677298	6.394319797837185	4.664092087834182	9.68126562798304	9.160540300881	7.068906284681821	4.356569532592368	1.7407149394770822	3.0408270563060826	0.0	5.6534449549505235	9.175263123608227	5.312533701385668	2.038292172061211	14.279261419482339	4.810287087553959	5.944240645053144	11.660230219585456	8.423858219727075	15.628692278550808	6.1148765161836325	16.475753868712957	12.405147143652846
3R_41623	0.0	4.664161700889175	0.0	1.6101955002764705	9.541863335072073	0.0	NA	NA	NA	NA	NA	NA	NA	NA	NA	0.0	0.0	1.8597502801713797	1.866324158857033	7.29510334425775	0.0	0.0	7.640855347911067	0.0	4.232329495315869	0.0	3.8623489724993028	4.731031402694039	0.0	8.595573537495396	13.555407048540555	9.806521258184523	12.087525287102899	15.455048797384695	10.124316482083504	2.3187663791860107	0.0	2.5457237441690195	5.895958733005636	4.524276816972191	5.282472281547321	2.66927757603971	4.398026693383213	6.470381183096259	11.686213026574917	3.469008571226378	4.524276816972191	18.285129161581118	8.604679017937658
3R_41624	0.0	0.0	0.0	0.0	0.0	0.0	NA	NA	NA	NA	NA	NA	NA	NA	NA	0.0	0.0	0.0	0.0	0.0	0.0	0.0	0.0	0.0	0.0	0.0	0.0	0.0	0.0	0.0	0.0	0.0	0.0	0.0	67.99806885484452	0.0	0.0	0.0	0.0	0.0	0.0	0.0	0.0	0.0	0.0	0.0	0.0	0.0	0.0
3R_41625	4.586945552956286	0.0	3.911169517909245	3.5461747413065523	4.669842159335015	0.0	NA	NA	NA	NA	NA	NA	NA	NA	NA	0.0	5.07990693610493	1.3652585390095322	1.3700844794090004	6.694246964159002	1.8222703301589382	5.46295841049762	3.7394780436546666	5.888740492628474	4.660483758214102	2.4957945861223836	4.253074973205628	5.2096357422689	3.799969600243198	6.310083829463674	6.219462439422435	10.078671227985302	8.873555385183293	2.836420777349478	6.193622550731962	1.7022261713869398	4.606023757870543	0.0	6.4924103722748105	3.321310190443926	7.755815892442345	5.878618289557222	8.07157224541454	17.41652733444799	13.726317812299468	12.733143864152634	14.945895856997668	14.541875006991287	13.896890128659935
3R_41626	0.0	0.0	0.0	0.0	0.0	0.0	NA	NA	NA	NA	NA	NA	NA	NA	NA	0.0	0.0	0.0	0.0	0.0	0.0	0.0	0.0	0.0	0.0	0.0	0.0	0.0	0.0	0.0	0.0	0.0	0.0	0.0	27.083976577777054	0.0	0.0	0.0	0.0	0.0	84.78815679025954	42.84416719507806	35.29602778503307	0.0	0.0	55.680527405955594	0.0	0.0	0.0
3R_41627	0.0	0.0	0.0	0.0	0.0	0.0	NA	NA	NA	NA	NA	NA	NA	NA	NA	0.0	0.0	0.0	0.0	0.0	0.0	0.0	0.0	0.0	0.0	0.0	0.0	0.0	0.0	0.0	0.0	0.0	269.3385046326223	0.0	0.0	0.0	0.0	0.0	0.0	0.0	0.0	0.0	0.0	0.0	0.0	0.0	0.0	0.0	0.0
3R_41628	6.263754160176722	6.234242950941496	7.1212543092490135	2.1522302593674207	19.130863609696373	0.0	NA	NA	NA	NA	NA	NA	NA	NA	NA	8.81044072467637	9.249230695236923	2.4857918353172854	7.4837359708014555	7.313122301000801	6.635790334241442	14.920006385762735	3.4043236953525198	4.288765129423138	5.657044505383386	2.272106574522142	0.0	3.1618113890975685	6.918787274966444	17.23360932958675	4.529629666537724	10.486126330558356	0.0	0.0	0.0	3.0993249980086834	4.193204409070573	10.20804679913082	7.880695723579869	9.070903625277342	0.0	3.5678276139867404	8.817779700706922	11.531312124944074	18.744124888355305	2.318384697919111	9.070903625277342	10.183496422028533	11.501243514448783
3R_41629	0.0	5.172085633187412	2.9539863454935165	7.142178635886734	1.7634942580626958	0.0	NA	NA	NA	NA	NA	NA	NA	NA	NA	0.0	0.0	6.186827337197763	4.139131097043585	12.134302459623107	8.257829247909942	0.0	11.297252169354847	5.337102038986463	2.346613601911082	3.769994164049034	4.282956062010351	2.6231186992688844	5.740000918400147	0.0	3.7578953381053593	8.699555626698588	5.361539319384753	2.1422615941339735	3.742282477959827	2.571278408769499	3.4787884353940286	16.937707628066008	9.807036745005277	2.5084836918458224	5.8577298016689845	0.0	24.384843551720746	4.783334098666789	10.367066731771846	11.540343502171122	7.525451075537467	8.448486200242641	7.633378014039309
3R_41630	7.513853667699822	5.608839531101015	3.203434081335191	1.9363239857292922	1.9124115509657678	0.0	NA	NA	NA	NA	NA	NA	NA	NA	NA	0.0	4.160685681000229	6.70927053456113	0.0	0.0	5.970104700711189	8.948846158148484	3.0628105881362035	7.717054207482649	0.0	6.132523840186429	2.3223139536233903	2.844626500540479	0.0	2.5841295682565524	2.037614361106017	7.075638576381518	2.9071457642886216	2.323163684305287	8.116594885530647	5.576817171020069	11.317658376481907	6.122667646293491	0.0	2.7203112036016917	0.0	3.2099122089010863	7.933202435493148	12.968150223052184	2.8106269806137	6.257430698955009	8.160933610805076	9.161913923818686	14.486455164421265
3R_41631	2.3023967950636615	0.0	3.92638807634469	2.373315391068977	0.0	0.0	NA	NA	NA	NA	NA	NA	NA	NA	NA	0.0	5.099673110953589	5.482283316178355	5.5016621896890605	2.688117847086416	7.317443504762742	5.484215058009285	0.0	2.36466155190373	3.119078624174419	5.01101169820681	2.846415935374973	3.486604465643	15.259021896696423	0.0	7.492395218852864	2.8908250992998425	7.1264662704351425	2.847457434070683	7.461266699247531	0.0	4.623946029301946	0.0	0.0	3.3342335763989617	3.8929970821986872	7.86865638757854	6.482383313048876	19.073777370870527	10.334795706925863	5.113075668406817	13.336934305595847	4.491833285607605	7.609616526057863
3R_41632	6.45978140099739	0.0	11.016176153063157	0.0	3.2882622191824065	0.0	NA	NA	NA	NA	NA	NA	NA	NA	NA	0.0	0.0	3.8453788544154945	11.576914705923212	0.0	0.0	0.0	0.0	3.317238094100756	4.375563353781799	7.029639773139465	3.993061656066419	0.0	10.702971144789794	4.443235884283919	0.0	0.0	0.0	0.0	3.488983882290057	9.588959655411147	6.48664917866048	0.0	6.095494454319145	4.677390988725617	5.461245906796192	0.0	9.093736416231227	8.91914262065816	14.498048562663465	10.7592285489674	0.0	6.301316344984467	7.116708323132718
3R_41633	2.030597036140566	6.0630900902430325	3.4628748648613086	4.186287271823796	6.2018837188148614	0.0	NA	NA	NA	NA	NA	NA	NA	NA	NA	0.0	0.0	7.252643165362923	2.426093312886219	2.370783413525082	9.6804202851271	4.83679914175836	6.621725018962965	6.256534167871571	5.501737861446984	6.629186718115049	2.510394287547591	3.0750080565211078	6.728841158975601	8.38024173645313	2.202637349857225	2.5495609146192844	0.0	5.022625673000449	4.386972184183517	0.0	4.078085550894304	3.3092661437584923	3.8321708443077123	0.0	0.0	0.0	2.8585664232216215	8.411051448719503	6.076509944360437	2.2547365250181053	23.52499736814092	5.942353231303129	6.7112952889391595
3R_41634	2.4532171489691583	3.662488499786111	4.18358928532581	3.7931719869696954	1.2487761993246618	4.209073077926779	NA	NA	NA	NA	NA	NA	NA	NA	NA	5.175951288087238	2.716865649906866	1.4603511735674102	0.0	5.728410337489295	1.9491946317620485	0.0	3.9999392009241457	3.7793409131794684	6.6467927563252545	1.3348155124783894	9.098618101882685	1.8574986477409845	0.0	6.74959215589398	1.3305317656475857	3.0801909225541437	7.5932911753807275	0.0	6.625019146305333	5.462367564898389	4.926841333045606	9.995026474826128	4.629745373263961	8.88161307146075	10.37002746812876	2.096024763274963	5.180262784370526	13.548813665875416	1.8352974686843195	10.896023605145539	10.657935685752898	11.96518609453933	8.108090577101455
3R_41635	4.304432417541423	0.0	2.4468519292448723	8.874035725093023	5.8429644864618515	0.0	NA	NA	NA	NA	NA	NA	NA	NA	NA	0.0	3.178021313082134	1.7082284338722566	13.714133683318025	6.700739929206684	2.2800472608196225	3.417660693279307	2.3394406771651406	1.4736130427722078	5.831255138793591	6.24553834354583	3.5476668059717165	2.1727869730122475	4.754569140944448	3.9476276139709703	6.225494895716735	9.007541834627297	0.0	0.0	1.5499074860221593	4.259693038000296	2.881557055117847	2.338312692267761	5.415589641276758	8.3113290895687	9.70417313409372	2.4518000625699377	30.29775420926699	7.924281901574079	4.293634815195517	7.96593384323807	8.3113290895687	6.998067133857629	6.32289507661452
3R_41636	0.0	0.0	0.0	0.0	0.0	0.0	NA	NA	NA	NA	NA	NA	NA	NA	NA	0.0	0.0	0.0	0.0	0.0	0.0	0.0	0.0	0.0	0.0	0.0	0.0	0.0	0.0	0.0	0.0	0.0	0.0	0.0	0.0	0.0	0.0	0.0	0.0	0.0	0.0	0.0	0.0	0.0	0.0	0.0	0.0	67.11634618611362	0.0
3R_41637	0.0	0.0	0.0	0.0	4.114819935479623	0.0	NA	NA	NA	NA	NA	NA	NA	NA	NA	0.0	0.0	0.0	0.0	14.156686202893628	6.422756081707734	0.0	6.590063765456995	4.151079363656137	10.95086347558505	0.0	9.99356414469082	0.0	0.0	0.0	4.384211227789586	5.074740782240843	6.255129205948878	9.99722077262521	0.0	0.0	0.0	0.0	0.0	11.706257228613838	0.0	0.0	17.06939048620452	0.0	18.14236678060073	8.975822723910873	0.0	3.9426268934465654	13.358411524568792
3R_41638	9.257133547111405	5.528111552868648	3.157327082667664	5.725363474700192	11.309317369603571	0.0	NA	NA	NA	NA	NA	NA	NA	NA	NA	0.0	4.1008009684451565	6.612704062536783	4.424052511733693	4.323193283486915	0.0	0.0	9.056182746522879	5.704487035412314	2.5081452015420074	4.029505652187578	6.866666727703704	5.607367632479668	0.0	2.546936214020069	6.024860986374174	4.649199314893989	5.730606481545155	9.15890563900082	3.9998864032261485	2.7482750451679	3.718254472874218	0.0	13.9761524910046	13.405788941403832	0.0	15.818559853001288	7.819019922341494	2.556299950101025	11.080694604421973	22.61368103032865	13.405788941403832	12.64206520777234	12.238244350418467
3R_41639	3.9953813391719177	0.0	0.0	4.118447370052175	2.033793513012211	6.855019759594458	NA	NA	NA	NA	NA	NA	NA	NA	NA	16.859411893134933	8.849534027785767	2.378370716167855	2.386777823683471	0.0	6.349030995016963	9.516835043270671	0.0	4.103430241993643	5.412580732024481	2.1739196597554864	9.878850714265603	0.0	0.0	2.7481458946685144	8.667772096534712	10.032978400000802	3.091664131502079	7.411849026564807	2.1579400649410485	2.965390629424919	16.047996347476033	3.2556386032789493	0.0	2.8929710639248247	6.755572249325204	0.0	5.624485183840517	8.274748116667329	11.956076960071787	4.4363958365312355	11.571884255699299	7.794741083059787	6.602536958801049
3R_41640	4.114853799244513	0.0	7.017258244927574	4.241599829657351	1.3964062089805676	9.413337286934993	NA	NA	NA	NA	NA	NA	NA	NA	NA	11.575701907154766	6.076105653755549	4.898980571132953	4.916297575626176	3.2028107867464484	4.3592558663051095	0.0	0.0	4.226133649786221	1.858143732992178	5.970468272782337	1.6957090760115157	0.0	0.0	1.886881812704715	11.902615183094953	10.332990966899295	4.2454840785856085	1.6963295330462804	5.926581800978568	10.180212151549153	8.263936923022253	2.235327200489626	5.1770727122450975	11.917914174332864	9.276775615438687	14.062897716326038	7.723562871829212	9.469094390962999	12.31359525581802	7.615092992469587	15.89055223244382	9.365795179425222	12.08883602037936
3R_41641	1.6753000462382814	0.0	8.570909419200895	5.18070828571399	1.7055765530980094	0.0	NA	NA	NA	NA	NA	NA	NA	NA	NA	0.0	0.0	3.9890906349315896	4.003191344139548	5.867890317394187	2.6622069376047914	3.9904962341687042	8.19466592805411	1.7206059423535067	2.269544752018193	1.8230889105876984	2.0711463629427183	2.536968708013168	0.0	0.0	1.8172381759580845	4.206919878369533	2.592726262035436	6.215712575505369	0.0	9.947323946043726	10.093608121720838	10.920953049730745	3.161649445162139	4.852197220467344	16.99604048910072	5.72549459685075	4.716796465044058	6.939355583683077	7.519939118572895	0.0	4.852197220467344	9.8052193182431	16.61102588219313
3R_41642	7.09775261493036	7.064312084353538	4.034713057259437	2.4387927049369336	3.613012626274791	0.0	NA	NA	NA	NA	NA	NA	NA	NA	NA	4.991761098307244	2.620183905467957	7.041917294371438	5.65344735205953	1.3811401173554758	7.51932419321881	8.453278308127066	3.8575983017309237	1.214950057655455	3.2051307733419656	3.861945241220962	1.4624728016620712	0.0	3.9200006272001002	3.2547013754530747	7.699102643923175	5.941159940184401	1.8307695236923545	1.4630079179451527	5.111410213798789	5.267985032600925	7.127273867636546	3.855738321836164	15.62747318716288	0.0	6.000601260246277	4.04287223432164	0.0	9.80000156800025	15.929883026868932	11.821815294907005	13.704886511547908	5.769697892848632	6.5162983046677025
3R_41643	5.700539271015038	8.51052240990761	4.860702002025941	2.9380638511788395	0.0	0.0	NA	NA	NA	NA	NA	NA	NA	NA	NA	0.0	0.0	3.3934171778849644	0.0	0.0	4.529342439123373	0.0	0.0	0.0	19.30643560724532	0.0	0.0	21.581342670285427	0.0	0.0	3.091755894741789	3.5787189331409417	8.822263157523274	0.0	0.0	0.0	17.172747536569364	0.0	5.379068323850036	8.255279664109182	19.277461466764212	4.870531530847024	8.024915758446825	7.870842620927626	8.529359334232327	12.659541876498574	12.382919496163773	11.121398404635398	6.280255129084363
3R_41644	2.169046834059241	0.0	0.0	2.2358579747240728	0.0	0.0	NA	NA	NA	NA	NA	NA	NA	NA	NA	0.0	0.0	5.16476104200087	5.1830175320751035	7.59728321152356	0.0	15.49974270427111	7.073206270255895	4.455410695302483	2.9384281760000937	2.360392240540964	5.363115068851671	0.0	7.18762578345121	0.0	7.0584515074970176	8.17018384002998	6.713716391135746	13.412693558580745	0.0	16.098766576899944	4.356136838455279	7.069795852574962	0.0	0.0	7.33504582203125	3.7064602118909176	3.0534686793503685	11.979376305752018	6.49081744056683	12.042342804073973	6.282243615355814	4.231675785927986	7.168883604094102
3R_41645	4.090673877161154	0.0	1.7440057649854568	3.1625063368720725	5.205752147893336	3.5092583007118527	NA	NA	NA	NA	NA	NA	NA	NA	NA	0.0	4.5303006896476745	3.6526446913009956	3.665556125345891	0.0	4.87534474781548	7.3078634803407505	3.3348957319837673	2.1006499095722733	4.1562558230875855	2.2257691089511753	3.792925485955935	6.194658469894579	3.3888425747070348	0.0	5.546565189668125	5.1361358487387445	6.330804809892262	3.794313310868469	1.1047041950147571	6.0722343894618795	0.0	1.666643889200181	5.78998228844418	1.4809851868899637	6.916697201002852	5.242597714157496	10.077607656563192	2.824035478922529	9.180928090839775	7.94886201820244	4.4429555606698905	12.968557731779303	3.380005957823835
3R_41646	1.9112273137317861	5.706668127573708	0.0	1.9700970785036405	0.0	0.0	NA	NA	NA	NA	NA	NA	NA	NA	NA	0.0	4.233255780087442	0.0	6.850422397045002	2.2314156547196675	9.111351650794692	4.552465342081351	0.0	0.0	2.5891576434522796	0.0	7.088458288676046	2.894242079038278	0.0	0.0	0.0	7.1990508771323585	5.915703590122195	4.72736796224913	0.0	0.0	3.8383531315587858	0.0	7.213789302527568	2.7677584920366054	9.694769865552932	6.531798099508025	13.452620409024233	15.833206667679992	11.438598176916223	6.366571932076317	8.303275476109816	20.507772445756945	8.422357653733295
3R_41647	2.714293469409913	0.0	3.0858768673412396	3.730532449570196	2.763346965845032	0.0	NA	NA	NA	NA	NA	NA	NA	NA	NA	7.635715294719521	6.011999951904	9.694588157737414	1.0809840846713215	4.225359551689351	1.4377545724189789	8.620448133996245	0.0	4.646162223541732	4.9027719046656	0.9845795156262613	1.1185457116075963	2.7402365372178927	8.994423457456378	1.244649562692376	3.925679044332693	6.815982114862931	2.800461516057846	4.475819942239543	6.841395918423195	0.0	0.0	0.0	3.41496814688461	5.240966539049131	6.119267584862768	6.18423453091035	3.8210378703063332	14.990705762427295	12.18368117743095	10.046333690982813	3.930724904286849	7.060557519273115	6.977421065432261
3R_41648	22.244961516216577	0.0	0.0	7.643384154194575	0.0	0.0	NA	NA	NA	NA	NA	NA	NA	NA	NA	0.0	0.0	8.82798754547517	0.0	0.0	0.0	0.0	0.0	0.0	0.0	0.0	0.0	0.0	0.0	10.200511453644284	0.0	18.62010151679347	0.0	9.170382964362974	0.0	0.0	0.0	12.084212459789782	0.0	21.47614108106599	0.0	12.670706087767448	20.87684851445565	10.238013333988565	22.189160373266056	8.233461445993433	0.0	21.69926981957057	8.16905366414733
3R_41649	0.0	0.0	0.0	0.0	0.0	0.0	NA	NA	NA	NA	NA	NA	NA	NA	NA	0.0	0.0	0.0	0.0	0.0	0.0	0.0	0.0	0.0	0.0	0.0	0.0	0.0	0.0	0.0	0.0	0.0	0.0	0.0	0.0	0.0	0.0	0.0	0.0	0.0	0.0	0.0	0.0	0.0	0.0	0.0	0.0	0.0	0.0
3R_41650	0.0	0.0	9.466057557416372	0.0	0.0	19.047437643451016	NA	NA	NA	NA	NA	NA	NA	NA	NA	0.0	12.294709094888105	0.0	0.0	6.480734396821847	0.0	0.0	9.050519092522551	11.401839002612732	7.519729891302305	6.040478454217401	20.587117131089155	16.811582507884633	0.0	0.0	12.042186186649069	0.0	0.0	0.0	0.0	0.0	0.0	0.0	0.0	0.0	0.0	0.0	7.814129978675239	7.664103790359171	0.0	6.163510538370319	16.076886100085048	10.829279121962049	18.345885996218303
3R_41651	4.2508331633000065	0.0	0.0	4.381767640120166	6.491483174075612	0.0	NA	NA	NA	NA	NA	NA	NA	NA	NA	26.906022644108656	4.7076723761317245	2.5304360852331844	7.618142148437976	4.962976197566157	0.0	0.0	20.792787397907414	6.548685547836838	5.758643724230069	0.0	5.255236317466724	12.874387179170272	0.0	0.0	6.916471161081846	5.337227374425714	6.5786703717738195	13.14289799849435	4.591823615197834	3.1549881624844143	4.268513396302443	3.4637936576552613	8.022231207121173	6.155876646081415	3.5937508984377247	3.631904977743686	5.984096664703883	5.869205919915859	15.900637551963284	4.720044708263477	9.233814969122122	2.073277935346901	2.3415606408008514
3R_41652	5.5892567033818725	5.5629233384660575	6.3544189900540635	0.0	1.8967557888986675	12.786252221611322	NA	NA	NA	NA	NA	NA	NA	NA	NA	0.0	4.126624652125542	2.218115258592313	4.451911784477608	6.525626133827541	2.960615523809862	17.75117468398471	0.0	5.740409497851939	0.0	2.027440186459619	0.0	5.642678511777398	0.0	5.1259497103325815	0.0	4.678476388665361	8.650040136186231	2.3041453418015285	2.0125373023788997	2.765581563084575	11.225007520755039	6.072545052211742	10.548122645131619	13.490208267231313	6.300379408848	0.0	13.113763471769216	5.144795113679392	11.150472278253345	12.412409761781031	8.094124960338787	9.086910850135032	8.210207586888627
3R_41653	0.0	22.25169335386423	0.0	0.0	0.0	0.0	NA	NA	NA	NA	NA	NA	NA	NA	NA	0.0	0.0	8.872461034369252	8.903823568955216	8.700834845103389	35.52738628571834	0.0	0.0	0.0	0.0	0.0	0.0	0.0	0.0	0.0	8.083734556025131	0.0	0.0	0.0	16.100298419031198	0.0	29.933353388680104	0.0	0.0	0.0	0.0	0.0	0.0	0.0	22.30094455650669	8.274939841187354	10.792166613785051	7.269528680108025	8.210207586888627
3R_41654	4.88617651801289	3.647366747103261	0.0	2.5183404438675763	3.7308606846875527	0.0	NA	NA	NA	NA	NA	NA	NA	NA	NA	0.0	8.11694460888773	10.180251533654893	2.9189248198804467	4.278569075358437	5.823440278872908	2.909668187259261	5.975136262982477	1.2545788993378584	3.309674675527769	1.3293043006184453	4.530525776577424	1.8498293717387508	4.047861919334207	0.0	9.275267684225366	1.533736685631832	9.452424811632078	4.532183488167829	3.9585993842002796	1.813271479016641	2.453249648081338	1.9907517636069874	4.610629991871459	3.5379769989039342	10.327211500052256	6.262111968231888	5.158874416144387	5.059827399167759	1.8277198573354987	8.138276920606225	8.844942497259837	5.957892002483249	6.728844781161818
3R_41655	0.0	0.0	0.0	31.44031213941892	0.0	0.0	NA	NA	NA	NA	NA	NA	NA	NA	NA	0.0	0.0	0.0	0.0	0.0	0.0	0.0	0.0	0.0	0.0	0.0	0.0	0.0	0.0	0.0	33.084975450948214	0.0	47.203655451078134	0.0	0.0	0.0	0.0	0.0	0.0	0.0	0.0	0.0	0.0	0.0	0.0	0.0	0.0	0.0	0.0
3R_41656	2.793748707891223	0.0	0.0	2.8798019617786923	2.844238142371185	4.793335346534179	NA	NA	NA	NA	NA	NA	NA	NA	NA	0.0	6.187988619051332	4.989188428675061	0.0	4.892679084286184	8.879050900491144	6.654595230917782	2.2775857772967516	5.738602633043046	3.7847176884458245	6.080406073839236	3.4538663616211895	6.346015210129256	0.0	0.0	3.0304462877639065	1.7538764176583084	4.323658714593559	3.455130125383217	9.05356724129658	2.0735332965903233	8.416105733219549	11.382438081813323	2.6362006233032753	4.045788617254641	0.0	2.386974376307465	5.899336088716575	3.8573817943922926	12.540332845514385	12.408502802460358	12.137365851763924	8.175645569413275	7.694646864954638
3R_41657	1.164336828672493	0.0	5.956798911573702	1.2002008176008008	4.741516242063887	3.995389320723884	NA	NA	NA	NA	NA	NA	NA	NA	NA	0.0	5.157874811157309	6.93106460181935	5.564451722747298	2.718796878005545	0.0	8.320208204890118	1.8984363149604566	3.5874735468669336	3.15467613700443	1.2670503802038076	4.318352393101346	1.7631982441366605	3.858292628346104	1.601733203464805	6.3149205406178215	0.0	0.0	10.079842431903106	2.5154736215487543	3.4567048580702906	2.3383591686946086	11.385125788562274	2.1973525856577476	3.3722866160351557	11.812281583530844	9.948075027586013	16.390914122919728	9.64573157086526	3.484248323074835	15.51429098914465	1.6861433080175778	9.086195626927623	14.110183601709025
3R_41658	3.4045798408018464	0.0	1.9353312919458865	2.339631973550928	2.310738928094426	0.0	NA	NA	NA	NA	NA	NA	NA	NA	NA	9.577594558393876	2.513647851007043	1.3511189223799744	0.0	3.974949865944816	3.606795129888808	10.812760029983783	11.102247816604189	2.3311009545042523	6.149621836692179	3.704919466165564	2.8060180107072035	5.155680941716057	3.7606143339575953	7.80591497891076	2.462019653810492	0.0	7.025323481019683	7.017611819679377	7.355372235161548	6.7383866853522125	4.558320404797085	3.6989649186468148	6.425170218822021	6.573824542650809	3.8377454933834385	7.756980021510105	11.183167990194598	9.401535834893988	11.886138266691999	6.300635053608323	6.573824542650809	17.712330715782958	12.502694330628252
3R_41659	2.9110330091736354	0.0	4.9643247078743125	2.0004659085100918	2.9636420394599057	3.329709499494716	NA	NA	NA	NA	NA	NA	NA	NA	NA	8.189173176035695	6.44776642923125	4.621012831281854	5.796684088021025	1.1329063409334355	4.625901067704225	2.3113205475703285	3.1642680723611147	1.9931715934380405	0.0	2.111889154541079	2.3992420314574217	1.4694282513451145	6.430909523533913	5.3394608986606364	1.0525557949301334	7.310023455428594	6.006893510993216	6.0002997749767575	2.096365520615082	7.201940836632183	3.8975209233538872	1.581371194311618	3.6624945360159638	1.4052115925459707	0.0	3.3162425247748186	4.097997322368549	5.359091269611594	4.355596091636515	4.309807959267142	7.026057962729854	7.572326365373266	9.621210793031507
3R_41660	0.0	0.0	2.9557168588769342	0.0	3.529054707406074	0.0	NA	NA	NA	NA	NA	NA	NA	NA	NA	0.0	7.677890975483726	8.253935631270283	2.070777947788647	2.0235685023468335	2.7542222916286243	16.513687989553443	14.129837950540482	5.340228636548845	2.347988302322278	5.658304070470782	2.1427325582641124	2.6246553827482453	0.0	4.768604651440035	9.400241999830044	2.176163006795722	5.36468023287004	4.287033160844554	3.744474793412645	10.29113889204055	10.442479169864676	5.649210042713677	16.354636555818214	5.0199064389837895	0.0	2.961694041604693	0.0	0.0	12.966424998437546	15.396138802349759	17.569672536443264	3.3813742073847526	3.8189249115346042
3R_41661	0.0	4.837854469596988	0.0	5.010476907212983	8.247667559614142	5.559848994501309	NA	NA	NA	NA	NA	NA	NA	NA	NA	0.0	0.0	0.0	1.9358258252328702	1.89169300849181	7.724190775153441	0.0	2.64179993226425	1.6640690548720114	4.389940889445923	3.5263691304467413	6.009273510881993	2.4536071951540275	5.3690698623370485	6.686753674705481	0.0	8.137371856736687	12.537663140072778	10.019120489542242	1.7502241161980792	2.4051169343802328	0.0	5.281052323610212	3.0577617306442155	4.69276029098868	5.4791908550112955	5.537362244270768	6.842712944086368	4.474224885280874	4.848562425483657	12.593678980646034	7.03914043648302	9.483032484127774	3.570046453444452
3R_41662	1.2306904665793699	0.0	0.0	1.268598285159582	2.5058637211073913	0.0	NA	NA	NA	NA	NA	NA	NA	NA	NA	5.193175751608327	5.45181360031228	5.860843644999323	2.9407803301790523	1.4368683167662417	0.0	0.0	6.019875220026439	5.055890339760887	0.0	4.017772482651258	0.0	1.8636800076336335	8.156340739290725	8.46506670133958	5.3398379679567	0.0	3.8092800156028113	0.0	6.647065799038462	1.8268483869294112	12.358092029228368	8.022630235367926	2.322576089915282	5.34670151290266	6.242722026570689	2.102999887279206	6.930002127510653	10.195425924113406	12.88983463447007	12.298818657471887	7.128935350536881	8.403502579875292	9.490918004976495
3R_41663	36.080242459229325	0.0	0.0	0.0	18.366147516896856	0.0	NA	NA	NA	NA	NA	NA	NA	NA	NA	0.0	0.0	0.0	0.0	0.0	28.66742348664671	0.0	0.0	18.527988379245688	0.0	0.0	0.0	0.0	0.0	0.0	0.0	0.0	0.0	0.0	0.0	0.0	0.0	0.0	0.0	0.0	0.0	0.0	25.39592243069453	0.0	26.99230179552792	0.0	0.0	35.19515714637666	19.87470982923649
3R_41664	5.241991285713686	0.0	5.363652032001693	1.0806910976341726	5.33672606798562	3.5975493493832005	NA	NA	NA	NA	NA	NA	NA	NA	NA	4.423952695558617	4.6442806148655995	0.0	7.515559086198201	3.672109957660572	11.66201352327088	4.994483592871673	5.128199868512955	3.2302516947515514	1.4202749936442693	5.704420652193258	1.2961178160725868	1.587628185099665	6.948208057142063	1.4422409886619667	4.548891025856807	3.9490186951810387	3.2450422244894255	0.0	1.1324979575399337	6.225008536042956	2.1055175930733525	1.708575751756245	1.9785517080639041	0.0	3.5453587885367206	0.0	8.855275574700006	4.342630035713789	7.843262747105915	9.312972691570177	7.591229882481688	7.158759816449398	11.550150290555582
3R_41665	7.138938011581397	0.0	6.956785492041264	3.153785188752467	3.1148378415419695	3.499580925184209	NA	NA	NA	NA	NA	NA	NA	NA	NA	4.303479664552367	2.258903808195574	1.2141906344862439	4.873930309376382	2.381407399866284	3.241266771327171	0.0	1.6628495954203792	3.1422855162319476	2.7631961613678926	1.109815586383273	3.782465850007074	4.633181735626944	3.379497265986712	0.0	3.3187617567135237	2.5609860410894845	1.5783366352135741	2.522566565171201	4.406631142609711	9.083233758383258	4.0963603224081355	1.6620478357311697	3.8493436195493533	5.9076044752466945	1.7244058085575018	1.7427134536432993	10.04981694258439	9.856867025794575	12.207480163989185	6.794521441471314	8.861406712870043	7.958642912107235	8.988493380199337
3R_41666	5.96969306226151	0.0	0.0	1.2307143977092958	0.0	4.096967015318559	NA	NA	NA	NA	NA	NA	NA	NA	NA	0.0	2.64450361080523	2.8429112434581056	2.852960417171284	9.757715913858883	7.589116144971849	5.687825947975731	1.946701645001824	2.4524536676321977	1.6174398838031188	3.897790576389679	0.0	0.0	7.91276962762506	1.642455234061368	10.360750988674663	0.0	7.391048553276156	4.4297612624465215	1.289713170370336	0.0	2.3978089780682	1.9457630231864904	4.5064349638065675	3.4580227164428288	0.0	2.04019843786086	5.042289683576153	16.484936724218876	1.7864154537798942	6.628634214994712	6.9160454328856575	10.481850675555277	10.522848787715205
3R_41667	6.674743105824715	4.9824716646836436	0.0	1.7200847588965797	5.096528244959533	0.0	NA	NA	NA	NA	NA	NA	NA	NA	NA	0.0	0.0	5.960011896183745	1.993693151085855	1.9482410792476286	5.303392500631767	7.949482627796877	0.0	1.713812799885106	4.52116867689129	1.8158911540315146	6.1889077444278175	0.0	0.0	0.0	3.6201270374980004	6.285465740440435	7.747469676403687	2.0637240850427676	1.8025432804160704	0.0	3.3512524803457424	5.438917959905385	3.1491669036414764	2.4165201047223155	2.821489707064474	2.851444855622793	7.047261046757872	16.127902561663884	2.496749855875115	9.264385552598362	9.666080418889262	14.649760842654244	3.676765270157682
3R_41668	0.0	0.0	0.0	0.0	0.0	0.0	NA	NA	NA	NA	NA	NA	NA	NA	NA	0.0	0.0	0.0	0.0	0.0	0.0	0.0	0.0	0.0	0.0	0.0	0.0	0.0	0.0	0.0	97.24977632551445	0.0	0.0	0.0	0.0	0.0	0.0	0.0	0.0	0.0	0.0	0.0	0.0	0.0	134.14356043838114	0.0	0.0	0.0	0.0
3R_41669	4.333328277783676	0.0	1.8474583222639789	1.1167009438021367	2.205820719715184	3.7174237509920873	NA	NA	NA	NA	NA	NA	NA	NA	NA	0.0	0.0	1.2897718896538237	1.2943309984896452	7.588937605652241	5.164544985510869	5.160905418924885	5.299077271674683	3.3378873242727494	5.870400632829187	1.1788996763448827	4.017917770366356	0.0	7.179730185739619	2.9805961699041155	1.1751163012603356	2.7204029678508217	1.6765853455710649	9.378571812327275	2.340468133414641	3.2162164204894212	2.1756758138604906	5.296522268168572	4.088958564742832	3.137671289397777	1.8317470708990524	1.8511943350491433	9.150343343758117	7.478885610145437	8.104609107408603	10.82620287534325	17.257192091687777	9.51081141487586	5.9675071622020965
3R_41670	0.0	4.286231082719117	2.448039145125146	2.9594471397609268	0.0	0.0	NA	NA	NA	NA	NA	NA	NA	NA	NA	6.057445175578077	12.718253173363145	1.7090572686291086	3.4301969499031744	0.0	4.5623070856963235	3.419318946890796	2.3405757769599806	5.8973121672902336	5.834084471709066	1.56214217180877	5.324082208088559	4.3476824244068455	0.0	0.0	1.5571288785744672	0.0	2.2216179421419597	1.7753434268708523	1.5506595032400254	8.523519693698796	5.765910381031538	2.3394472447627965	5.418217292728129	0.0	7.281661209061591	2.4529896792912234	12.124981888308305	5.946095080438774	4.295718092641026	4.781879355096622	14.551883076035253	5.601170084430638	11.070435169317562
3R_41671	0.0	0.0	0.0	0.0	0.0	0.0	NA	NA	NA	NA	NA	NA	NA	NA	NA	0.0	0.0	0.0	0.0	0.0	0.0	0.0	0.0	0.0	0.0	0.0	0.0	0.0	0.0	0.0	0.0	0.0	0.0	0.0	0.0	0.0	0.0	0.0	0.0	0.0	0.0	0.0	0.0	0.0	0.0	0.0	0.0	0.0	0.0
3R_41672	4.409209957759768	0.0	3.7596189851735664	2.272511384145779	6.73334171260302	0.0	NA	NA	NA	NA	NA	NA	NA	NA	NA	0.0	0.0	2.6247146279020814	2.6339925163004625	7.721828837941978	7.006642998226619	0.0	7.18916047140763	9.05690042979521	5.973198259410027	2.3990871953039306	5.451034988013173	10.015544124481195	0.0	3.0327899180358195	2.391387942430683	2.7680404266768233	0.0	2.726514756170512	7.144357457923307	3.2725361566157267	8.855097835548436	0.0	0.0	6.385231215607548	0.0	3.767221854708801	12.414102171785105	15.219699404848875	16.493060709637028	12.239758259878464	3.192615607803774	8.602095040247052	12.144010476880718
3R_41673	2.2601832556583688	10.122905570837393	0.0	2.329801587107437	5.752574852503981	7.755755740228717	NA	NA	NA	NA	NA	NA	NA	NA	NA	0.0	2.5030863054145764	4.0363258563536215	5.400791377960612	1.3194161319732791	5.387460792754081	2.6918320662879798	5.527799858267213	4.642612825357209	4.5928373171093915	6.148920962753772	1.3971140095327883	1.711339472250288	0.0	4.663870210088698	3.6775125501244963	1.4189114792208926	5.246853986349785	2.7952504222924572	3.662233654901863	3.3550370681270474	4.53916779805424	1.841711524620368	14.929071979027638	3.2731017155635334	3.8216205123188023	3.862193834239275	4.772648524026627	6.24135572232458	11.836196509268923	8.78382651591278	9.819305146690601	8.81895457907681	6.225081000753982
3R_41674	7.586102260658474	0.0	0.0	3.9098849711841477	0.0	0.0	NA	NA	NA	NA	NA	NA	NA	NA	NA	0.0	0.0	0.0	0.0	0.0	12.055019107205284	9.034892755822987	6.18452137989041	7.791256651785367	5.138482092389908	4.127660277048558	9.378575581940614	0.0	0.0	5.2179539359026545	0.0	0.0	5.870198177890485	0.0	4.097319533561144	5.630440413049108	0.0	6.181539450584773	0.0	10.985872168391449	0.0	0.0	0.0	10.474275180157534	11.350608960170712	4.211732201219718	0.0	11.1000111000111	0.0
3R_41675	0.8984451508219876	5.365273162152505	6.128647042943124	0.9261191246655437	3.6587284455160454	18.49793670930955	NA	NA	NA	NA	NA	NA	NA	NA	NA	0.0	1.9900030208245858	4.278611637588331	3.2203018131265297	1.0489618686626314	8.566275344931785	2.1400596263413094	4.394709999679186	5.53645325392583	0.0	3.910810830364865	2.221466429976824	2.7210973205898905	2.9772005978218803	3.7078688764082024	1.9491300447871103	3.3841879009416616	5.561803314612304	2.2222792607232478	1.94103202926067	2.667320693700762	7.2174559947197094	4.392591045966708	5.086674388238388	3.9032707066559356	9.114791224947426	0.0	8.853482827342035	6.20250124546225	5.377148490089983	3.990465978683729	10.408721884415828	5.25843222472436	2.96943736288623
3R_41676	15.172204521316948	22.6510827217541	0.0	0.0	7.723200494284831	0.0	NA	NA	NA	NA	NA	NA	NA	NA	NA	0.0	0.0	0.0	0.0	0.0	0.0	0.0	0.0	0.0	10.276964184779816	0.0	9.378575581940614	0.0	0.0	0.0	8.22882722754353	0.0	11.74039635578097	9.382007186617505	0.0	0.0	0.0	24.72615780233909	0.0	0.0	25.653852567309297	0.0	10.679310970856159	0.0	22.701217920341424	0.0	10.985872168391449	14.8000148000148	25.072710861498347
3R_41677	7.137707796518226	0.0	6.086138333055399	0.0	3.633351257866205	0.0	NA	NA	NA	NA	NA	NA	NA	NA	NA	0.0	7.904800901779686	8.497869796488764	2.1319770548101453	6.250117189697306	0.0	12.751296169255605	0.0	0.0	2.417379995213587	1.9418425911326147	11.030290943778164	10.808894423042833	0.0	2.454767231606797	7.742442988521053	4.480953260072734	2.761613135557647	2.2068653816530923	3.855137799973091	2.6488199771883623	3.5836976161960195	5.816164983662392	0.0	0.0	6.034380278196999	12.196891987983621	7.536063833475095	2.4637921111347634	8.009778337394291	3.962787837094547	2.5841315715757927	5.2219593835999145	17.69304686848798
3R_41678	3.565628058640319	0.0	4.560477865112618	3.6754567972565653	2.722550339955786	0.0	NA	NA	NA	NA	NA	NA	NA	NA	NA	7.522985541950236	0.0	4.24509434244603	4.260099978156338	3.1222338959078444	4.249584921792764	4.246590147358802	2.9068554843715098	6.408596161305829	1.207597478777984	2.9101310781240213	0.0	1.3498905508741352	2.9538781466186954	3.6788226001844566	5.801583522883959	2.2384514929799924	9.656909325484198	4.409741250715067	2.888739894104573	5.292851488012419	1.7902291797689065	2.905453914706914	3.3645513227817636	1.2908979046919749	4.521694411532371	3.0464668448443577	6.274376737923927	7.384695366546739	6.6687820043184365	11.87761777746808	6.454489523459875	5.217239323897957	18.659112933986417
3R_41679	5.460313531202962	2.7172938361993535	3.1039118290390197	2.8142512557892663	4.632494913520585	0.0	NA	NA	NA	NA	NA	NA	NA	NA	NA	0.0	0.0	4.333887456960435	2.1746034800831873	4.250054055375017	7.230786606905662	4.3354145490876235	2.9676571370744513	0.9346632095343873	1.2328563617545765	0.0	4.500331561927825	2.756251453922642	0.0	3.755771211938545	0.0	6.85581713798886	1.4084142044769545	1.125494556376754	3.932216839345054	6.7544502032886875	5.483024282669641	4.449339376920446	3.4349264350392725	7.907394916652104	3.077515380267802	4.665283047387768	2.56224624954408	5.026105592447171	5.446616418906895	11.115552841115097	6.589495763876753	11.540460633047529	6.015599653020212
3R_41680	5.98556623456579	5.106313445944567	4.374631801823346	1.7628383107073036	4.352670798802144	2.9341862034564716	NA	NA	NA	NA	NA	NA	NA	NA	NA	0.0	5.681861226221411	1.0180251533654894	6.129742121748938	3.993331137001208	0.0	4.073535462162966	5.576793845450312	2.6346156886095025	9.267089091477754	0.9305130104329119	5.285613406006994	2.589761120434251	5.66700668706789	4.705207017345746	5.56516061053522	4.29446271976913	2.6466789472569823	0.0	2.7710195689401957	5.077160141246595	0.0	0.0	0.0	0.0	5.783238440029264	5.84463783701643	9.629898910136193	7.083758358834864	8.955827300943945	4.747328203686965	3.714875848849131	6.6728390427812405	4.710191346813273
3R_41681	3.053230012029726	6.837401131179643	2.6034100506207047	3.9340947852472077	3.8855110845860223	13.096341929772175	NA	NA	NA	NA	NA	NA	NA	NA	NA	0.0	1.6906811010256346	7.270107390391316	2.7359272112037316	4.455922901839583	2.42593263767289	3.6363345456872707	2.4891262519682766	3.9197498635143098	0.0	5.814505963025058	2.8309941772111764	1.1559047312567734	0.0	1.0500526496398528	4.139889859058278	2.8751627342107566	4.725236923379338	7.55208008829892	4.122689933149759	2.266121528471777	7.664822816889836	6.2198152366565065	5.762097956817685	6.632337686799792	0.0	5.217349565551301	5.372718367690792	7.377391961256467	2.2841782737185645	7.6280598690821515	5.526948072333159	10.424159030970177	6.727455958709566
3R_41682	0.0	0.0	0.0	2.7450137511463866	2.71111448494247	4.568984817263452	NA	NA	NA	NA	NA	NA	NA	NA	NA	0.0	2.9491808944983617	1.5852236861586826	1.5908271633101805	4.663678803113472	6.347602320175601	9.51469354123573	4.341968205503618	1.3675022926175935	1.8037875931881764	2.897907305218609	4.9383138752792615	0.0	0.0	1.8316850000018314	0.0	0.0	4.121291250004121	0.0	2.876605973157239	1.9764822332035574	13.370320989318184	4.339874681778689	7.538442286439699	3.8564267737827764	6.754052093553527	0.0	3.7488130320737194	0.0	7.968924382478089	10.349260944491295	7.712853547565553	11.689480636375325	10.26830192797637
3R_41683	1.8898625880912199	0.0	1.611436818301797	3.896148550014226	1.924016731249495	3.2425053541869664	NA	NA	NA	NA	NA	NA	NA	NA	NA	0.0	8.37186834567277	4.499989818773035	5.644870579487737	3.309707537693432	3.003166689115338	0.0	7.7034919775064195	0.9704854979866794	2.5602146483961215	10.28289688948539	0.0	1.430944343133585	0.0	6.499527419361338	2.0499793157087045	2.3728586730120074	5.849574677425204	5.84315362948072	2.041462303530944	2.8053296213211785	7.59089191651613	4.619866596732153	3.566574845197277	6.842047501872669	1.5977327533137378	1.6146955378534689	6.651119895614665	10.43747638520968	7.069207113488627	5.24616914236886	10.947276002996269	10.139262774203688	11.451286021061204
3R_41684	2.072560337412823	3.0941934365968824	1.7672184511744051	0.0	6.330048741375309	0.0	NA	NA	NA	NA	NA	NA	NA	NA	NA	4.3728176906712495	0.0	7.402522656345906	1.238114871059622	6.049442090203231	1.646745167008778	2.4683770050934957	5.06892470365799	5.321523807699287	2.8077170102025417	6.766182170433363	6.405682096246655	0.0	6.867896020054257	4.276711807359794	4.496311900163891	7.806746590403428	8.018834638799612	1.2816051848619359	0.0	6.153055722841758	14.568264284963574	5.066480670531829	9.778411418837718	3.0013941475815518	3.504379159807575	5.312376597918612	2.917640125137585	4.292435012533911	10.853647096765691	9.205327122805969	3.0013941475815518	8.086873235734883	5.708322963213283
3R_41685	0.9855362697057978	5.885357935698934	5.042047313227441	3.047678491862394	3.010041498438792	0.0	NA	NA	NA	NA	NA	NA	NA	NA	NA	0.0	4.365809425433285	3.5200203504109857	1.1774876605180618	5.753216911235918	3.132216823324491	4.6950142235455905	8.034521446226716	8.097508578804245	0.0	2.1449533751484844	2.4368051145615186	0.0	0.0	1.3557641805476581	5.3451742484043585	0.0	6.100938812464462	1.2188483686811549	4.2583733993040545	4.388817643749139	5.937812106248835	3.21225900829855	0.0	1.427211907286031	4.999168471644217	6.7363247555219345	9.71169851780057	4.082245823046073	4.423788302265068	4.377283300401572	11.417695258288248	5.768160331784583	6.514561782801036
3R_41686	5.185941948565828	0.0	2.2109591052160065	1.336419928800892	1.3199159477524474	4.448853752830583	NA	NA	NA	NA	NA	NA	NA	NA	NA	27.354063336692413	8.614916670782682	1.5435438346382968	4.646999943306601	3.0273719837914506	12.361413107300775	6.176350876022727	2.1139030132841894	3.9946407899162484	3.512722201633767	4.232570135097996	0.0	21.596474198888604	8.592394012819852	3.567050017532051	4.2189867906336245	3.255661921647938	2.0064656348617786	4.810231554926591	2.8009721614177847	7.698060512144267	7.8112672843816835	4.225767547288451	0.0	0.0	4.38431310308967	11.077151027649455	0.0	7.160328344016543	11.639099459596611	11.516743617708606	7.510061605035346	6.323406849261364	2.856662937769312
3R_41687	3.520721794910914	0.0	6.004056340463618	4.838889769970067	3.5843492972285813	8.054172363315661	NA	NA	NA	NA	NA	NA	NA	NA	NA	0.0	2.599397043861706	2.794420492379685	1.4021491300576046	2.7403660718017018	0.0	13.977025683343772	1.9134972932624037	7.231868530415612	3.1797033177819345	5.108409386906585	2.9017409575222843	5.331558990501295	0.0	1.6144403292360452	6.365019077235178	1.4735066452202685	7.264981481562203	5.805605399096909	2.535429778800232	3.48412814135526	2.3569102132697344	3.825149362519733	6.6443549228357845	1.699520089517122	1.9843321105217424	10.026996685877053	6.6083796566979816	3.240751543245885	10.535670355731643	9.121800007401689	15.295680805654099	5.723924803655068	3.8787612994781253
3R_41688	1.1638787890073976	6.950371566863964	0.0	2.3994573387282734	8.294389201179225	3.9938175704010193	NA	NA	NA	NA	NA	NA	NA	NA	NA	0.0	0.0	2.7713351932687593	1.3905656793372232	4.076590991549227	3.699022385373769	0.0	5.693068461425477	5.976770444917964	4.730152673561127	3.79965580184643	1.4388845306675215	5.2875138532862955	0.0	4.803309287967037	8.83741083052472	1.4613336949647118	1.8012409829876392	4.318233048128435	2.5144840567881137	6.910690042766805	9.349757116684502	5.690323491096919	6.589464500577896	8.427399971818774	0.0	3.9776646176390336	3.27689321686381	6.427958017720594	10.44863295310758	6.461744919259204	8.427399971818774	9.082621199064944	10.257914750573674
3R_41689	1.494987307557759	4.463831360022284	0.0	1.5410360169396846	1.5220051504654295	5.130007207660127	NA	NA	NA	NA	NA	NA	NA	NA	NA	0.0	3.311308715298313	0.0	1.7861636972588284	6.981771467420001	2.3756732955078634	3.560998660708404	0.0	1.5354169248086373	12.151640319547635	11.38808747482826	1.848228639189914	2.263914471122413	0.0	0.0	4.864945859639176	3.7541286029310736	0.0	1.8489049028705546	3.2298223710739697	4.438346156824967	3.002410635499243	2.43638240093791	2.8213607479314486	2.164977334852282	5.05558489199122	5.109258947972927	10.522817783309506	2.0641573119057295	13.42113439454243	3.3200112349180193	4.329954669704564	14.583137372424893	8.235099575530027
3R_41690	3.1642565579217163	4.724022599724117	0.0	3.261722221950412	1.6107209587011146	10.858058036320203	NA	NA	NA	NA	NA	NA	NA	NA	NA	0.0	0.0	11.301712397790139	7.561107929144858	11.083095508575546	10.056593479807619	3.7685648928031714	2.5796399338580325	3.249828977750046	2.143324081317716	1.7216978695710563	0.0	0.0	5.242738806752647	4.352945529416118	5.1485175701742945	3.9729521418185	2.4485318602965664	5.870025886814161	5.127127116862608	4.697051895377866	0.0	2.578396134468515	2.985814395805528	4.582342401788947	2.6751343586231617	0.0	6.681707933637276	6.553423508440809	4.73447860370757	8.78382651591278	4.582342401788947	12.346536410707534	6.972090720844459
3R_41691	0.0	5.261418857346099	6.010016293154171	0.0	1.7939536585890914	0.0	NA	NA	NA	NA	NA	NA	NA	NA	NA	0.0	0.0	2.0978957895441295	4.210622938505326	0.0	0.0	8.394540023278061	2.8730951020336635	1.809761819056756	4.774289496205037	1.917555101904631	4.356932074993258	0.0	0.0	2.4240643656962897	1.9114012023478124	13.274723952115416	2.727072411408326	4.358526268946786	3.8069198763284016	2.615690007253309	0.0	0.0	6.650950470704393	7.655432064930312	8.938358398973161	6.022170016699477	0.0	7.298929101122282	5.273064317411053	9.783058716353127	2.5518106883101046	5.15664601429938	11.647834706354205
3R_41692	5.433571867138301	0.0	0.0	0.0	2.7658844745372675	9.322575081689063	NA	NA	NA	NA	NA	NA	NA	NA	NA	0.0	6.01752061301686	6.468993628364726	6.491860343205181	0.0	0.0	6.471273048247871	0.0	8.37077160935618	0.0	0.0	0.0	0.0	18.005365598948487	7.474754949502424	2.9469629189549833	3.4111205258037622	4.204549659095114	6.719894954602069	2.9347192251402134	0.0	0.0	13.282646753322656	0.0	0.0	18.37466024104798	4.642435012873472	3.8245466286812695	15.004471332457072	4.064956376920641	9.050003077001048	19.671671926871742	5.300280782374446	5.986138497694737
3R_41693	5.797347906577671	0.0	3.29549880999538	2.987959122328839	0.9836865423811509	0.0	NA	NA	NA	NA	NA	NA	NA	NA	NA	0.0	8.560522465807134	1.150348475063551	1.1544147475098698	4.512385935344278	3.070840922148962	2.301507625585216	0.0	4.961773504566122	5.235814542213101	5.257307341766615	1.1945279154006663	1.4631896598142569	0.0	3.9875937981751175	2.096174146794237	3.639494042390886	5.981390697262676	3.584894973331967	5.218663024457369	1.434272868118323	0.0	3.1493146776330003	3.6469450817480977	4.197736916073806	6.5349461144680765	3.3021631149700923	6.800998168899254	6.67042344915323	8.674208023121968	12.87453083063898	8.395473832147612	7.540177363822041	6.386908710636417
3R_41694	2.1642866727555266	0.0	0.0	4.461902381161135	4.4068005746467955	0.0	NA	NA	NA	NA	NA	NA	NA	NA	NA	0.0	9.587534670922254	2.576713263090412	2.5858214754025024	5.053740209957637	0.0	0.0	0.0	4.445632910309134	0.0	7.065636465467172	0.0	0.0	0.0	5.954651163136899	2.347653707931219	2.717417887783685	3.3494912792645053	2.67665164797427	7.0136998599364135	3.212687287621291	0.0	0.0	0.0	0.0	7.318948428127744	0.0	12.187070310560067	8.964814894502057	0.0	9.612731871108647	3.134228343579126	4.222389006587983	7.153150867581824
3R_41695	2.2961427098617033	0.0	7.8314453676413285	4.733737334146116	3.5064588972888058	0.0	NA	NA	NA	NA	NA	NA	NA	NA	NA	9.689091584684839	7.6287310216244	4.100543691088001	0.0	4.021224020379563	5.473175147625216	2.7346590413433955	5.61574700385858	2.35823833464982	3.110606156045113	4.9974001025966235	2.8386841109482654	3.4771336735360916	3.804393313398312	3.1587148389631894	3.7360216749033492	0.0	3.5535541938335884	5.679445561165428	3.7204996928727505	3.408415616746841	2.3056929172110983	1.8710131049499894	6.499968475152896	1.662588337474841	5.823633586292564	5.885461849847743	6.464774976536907	9.510983283495781	6.871148613840245	2.5495934163378964	4.987765012424522	4.479631953438705	1.264824374076362
3R_41696	0.0	0.0	0.0	1.4818806013234378	1.463580268596251	0.0	NA	NA	NA	NA	NA	NA	NA	NA	NA	6.066275270586208	3.1841982252552774	0.0	1.7175986185010792	6.71376371915655	0.0	10.272910130527595	2.343987695002196	5.905908832257128	3.895059312015673	3.1288386939726673	1.7772810869566762	0.0	4.76381028601917	1.9776501797881778	4.678196237233203	0.0	2.2248564522617	5.333794173149894	0.0	4.267972324760257	14.435788745512635	11.714287588571729	2.713057784332525	0.0	0.0	2.456565465995729	2.023776131503354	3.969841905015975	4.3019800723679085	4.788850024710466	10.409354095414638	11.21867011079839	7.918980592795881
3R_41697	0.0	0.0	0.0	7.16455037789421	0.0	7.9501051401404785	NA	NA	NA	NA	NA	NA	NA	NA	NA	29.329039561941467	0.0	0.0	2.768064179228834	2.7049580528629953	3.681642483798012	5.518571926031269	3.7775463401053404	14.276852439450085	3.1386186625404293	5.042404097255873	5.728495656941018	0.0	0.0	0.0	7.539332698689062	0.0	0.0	8.59588755547571	5.005339445853865	3.4391100408600663	4.652913584693031	3.7757249580705743	0.0	3.3551214923043577	7.834770948512627	11.876926536458603	3.2614966943100256	0.0	10.399539924353746	7.717661198789459	6.7102429846087155	9.039946393117889	5.104858906804675
3R_41698	1.2410150510305389	7.4110086086276	4.232725401093059	1.2792408882230015	1.2634430338804885	8.517016999965932	NA	NA	NA	NA	NA	NA	NA	NA	NA	5.236742662276182	2.748775145795034	2.9550058981917724	2.965451306103373	1.448922581168643	0.0	11.824188505942837	8.093836705225705	1.274576381793747	5.043644335651168	1.350492875879981	1.5342468443610906	1.879314907026533	4.112383208316884	6.828865889268573	4.038476449759199	0.0	5.761855594070359	1.5348082226429642	1.340565954772522	3.684348592431464	4.98470691917198	8.08993418029551	2.3420607886561817	7.188741855155478	2.098364618550886	6.361927511349678	3.4940698646257573	8.56746501732684	3.7137059517337065	4.133998888781099	7.188741855155478	6.05285840185169	9.570539800320256
3R_41699	0.0	0.0	21.11049656110011	0.0	12.602712103644702	0.0	NA	NA	NA	NA	NA	NA	NA	NA	NA	0.0	0.0	0.0	14.79003329236494	0.0	19.671370091255486	0.0	20.183793624746944	0.0	0.0	0.0	15.303951786430291	0.0	0.0	17.0293057322346	0.0	0.0	19.157968948763926	0.0	0.0	0.0	0.0	20.174061805255747	0.0	0.0	0.0	0.0	0.0	0.0	0.0	13.745402162976484	0.0	0.0	0.0
3R_41700	0.0	0.0	9.062251779259858	5.477701441443441	2.705027564230879	4.558726656470315	NA	NA	NA	NA	NA	NA	NA	NA	NA	0.0	0.0	7.908322924662311	3.1745109626180694	0.0	4.222233903736022	12.657775212468668	6.498329604375195	0.0	0.0	4.337101503499608	8.212044178169826	2.011803654401102	0.0	0.0	5.7642435900170215	5.004100025954599	4.112038238665989	3.2860195804048735	5.740294990889434	0.0	8.004181384355187	2.165065456423944	2.507172393424489	9.619421072457714	0.0	6.81043340236086	3.740396298728246	3.668583134496127	5.963274577188925	13.276317940081913	26.93437900288159	0.0	5.854427322846493
3R_41701	0.0	0.0	0.0	9.966373455959593	0.0	33.177399555422845	NA	NA	NA	NA	NA	NA	NA	NA	NA	0.0	0.0	0.0	0.0	0.0	0.0	0.0	15.764466262465753	0.0	13.098091608052707	10.52148698071201	0.0	0.0	0.0	0.0	0.0	0.0	0.0	0.0	0.0	0.0	0.0	0.0	0.0	0.0	0.0	0.0	0.0	13.34956640608313	0.0	10.735787963893399	0.0	9.43138198040159	0.0
3R_41702	1.8737048015559246	0.0	0.0	0.0	7.63026774609521	0.0	NA	NA	NA	NA	NA	NA	NA	NA	NA	0.0	0.0	0.0	4.477286835814086	4.37521397530848	2.9774904697973787	0.0	9.165155179824927	1.9243762471160817	2.538325542789188	2.0389962103216437	0.0	2.8374203536106744	0.0	5.155166649783496	6.097357730352078	11.762857037999675	2.8997812405032164	0.0	4.048016765266236	0.0	0.0	9.160736107896371	0.0	0.0	3.168145187223124	3.201780702355422	7.913105659215774	0.0	5.607013925860136	6.241579069571968	8.140259934780238	3.655481806210115	4.128502105123223
3R_41703	3.448228300299306	6.863964461137606	7.8405729263448745	3.5544408828946796	0.0	3.944166380714604	NA	NA	NA	NA	NA	NA	NA	NA	NA	4.850192116109719	2.5458741055071332	2.7368819196927685	4.119834448572519	8.051821523324113	1.8265180465462554	2.73784628964333	0.0	2.360986864177384	9.342694713436197	1.250806144560169	0.0	1.7405931384426008	0.0	4.743594487184231	3.7403760125197865	8.658998257809552	7.115391730776346	5.686064961586367	3.72483593960104	3.4123881291206724	6.9251406149801875	0.0	13.015088391972814	4.99357825835975	3.8869473586832264	3.928214241662169	3.236154839653382	9.522068345597757	10.318735418337011	2.5525649704361926	9.9871565167195	2.2424264848507276	3.798895585075507
3R_41704	0.0	3.8028076889729228	6.515809743568135	1.3128326635917502	0.0	13.110999910408168	NA	NA	NA	NA	NA	NA	NA	NA	NA	0.0	0.0	1.516300917195262	3.0433215298107803	2.9739401063332287	2.0238732035342495	3.033670404451972	4.153186979177374	2.6160913423988745	1.725362045658256	0.0	7.872674293923461	0.0	12.661112658580437	5.2561395652226475	1.3815077997167358	6.396401640293236	1.971052336958493	4.725332935145278	4.127304222356039	0.0	5.115601074173914	10.377961195557734	2.403561308719904	9.221890111219684	10.767329424505624	2.176328768411197	1.7929105805569963	7.033951476989131	1.905612352331717	2.8283694506684287	1.8443780222439365	3.727080782612423	1.403122002580622
3R_41705	4.100595816572148	0.0	3.4964717103970386	4.22690267155043	0.0	0.0	NA	NA	NA	NA	NA	NA	NA	NA	NA	0.0	0.0	1.2205013966197482	2.4496312937458216	3.5906771658067	1.6290566361088223	0.0	3.3429845296704923	4.211490082046144	2.777557887778329	1.1155838586617723	5.069500314562494	7.762104536298085	3.3970622205916325	1.4102578205142309	2.2240073587955487	1.2871483896743925	4.759620144235529	2.535677618004731	2.2147673154384564	3.0434813043508693	8.235302352949411	1.6706863379958847	3.869350603018945	4.453731960158696	0.0	7.00708486350549	8.658900787180672	2.8308851838263602	1.533866075698745	3.4149180009889606	4.453731960158696	3.0000030000030002	1.1294013901575832
3R_41706	3.6014362527776074	5.376702532857029	0.0	1.8561839790162116	3.666522450116962	0.0	NA	NA	NA	NA	NA	NA	NA	NA	NA	0.0	3.9884844477025934	2.143863074038097	2.1514412397292886	2.102392838409035	2.861507883024992	4.289236974766848	0.0	1.849415760314238	0.0	7.83828366670207	0.0	0.0	5.9670855560727025	2.477178374926397	7.813128712701101	2.2609313771152144	2.7868256717921964	6.681039810311918	0.0	5.346005504781869	3.616415488528911	2.934632240691493	6.796680365375944	0.0	0.0	9.231183923954738	5.069910260053442	7.458856945090879	2.6943015791032128	3.998966667013244	0.0	3.5130893317137994	5.951526010946046
3R_41707	3.181268689953553	0.0	0.0	6.55851672585728	3.238761497603316	0.0	NA	NA	NA	NA	NA	NA	NA	NA	NA	0.0	0.0	3.7874914308006375	5.701319285282614	3.714227347855962	7.582995890016228	7.577651988754765	0.0	1.633650588277577	4.309694658133471	3.4619086194600808	0.0	7.226268932824604	0.0	6.564522693554951	5.176197772164479	0.0	0.0	0.0	0.0	2.3611524312786583	3.1945003482005383	7.776775437832457	0.0	4.60697865126093	2.6895168014114583	0.0	4.478420729713873	0.0	2.3799663948745042	7.064841111723397	9.21395730252186	1.5516144548402613	1.7523937698896694
3R_41708	4.0598008667674845	0.0	0.0	3.138638364518321	5.1664634524375375	3.4827733324045935	NA	NA	NA	NA	NA	NA	NA	NA	NA	8.565622303167352	6.74416461156984	7.250155123110655	4.850522067753304	1.1849850543760017	3.2256997954099904	0.0	0.0	6.254387843971787	2.749925236407635	2.2089708515251285	2.509533088821159	7.6848829131239365	3.3632664043318865	5.584911245288603	4.4037634562497106	5.0973725593143016	4.71226886321226	8.786579629319311	2.1927336097274046	0.0	0.0	0.0	3.8308562059391678	11.758463521571636	0.0	3.4686872926375374	1.4287928914696062	5.605444007219811	0.0	5.634907576245935	4.409423820589364	0.9900524480284343	2.2363309859312417
3R_41709	8.184176712743582	0.0	6.978435239423135	0.0	0.0	14.041886948768177	NA	NA	NA	NA	NA	NA	NA	NA	NA	0.0	0.0	4.871876944183393	4.889098142289379	0.0	6.502707402226918	0.0	13.344195508477233	4.202752550755592	0.0	0.0	0.0	0.0	0.0	0.0	0.0	0.0	0.0	0.0	0.0	24.297336222286614	8.218216663420472	6.668880735070711	0.0	0.0	0.0	20.977642029125356	11.521248350301253	0.0	0.0	0.0	0.0	23.950231419111088	4.508232934985871
3R_41710	0.0	0.0	12.07035568924145	3.6479788008655922	0.0	0.0	NA	NA	NA	NA	NA	NA	NA	NA	NA	0.0	0.0	4.2133576921586045	4.228251144587585	0.0	0.0	0.0	5.770247220471913	0.0	14.382832650947828	0.0	0.0	0.0	0.0	0.0	7.677613920435351	0.0	5.476979161189687	4.376773687536874	0.0	10.50656345018733	7.107381157479665	0.0	0.0	0.0	0.0	0.0	9.963950427353833	14.658973637301811	0.0	3.9296065992241385	10.249976425054223	3.452156562204409	7.797733043049724
3R_41711	8.123503244527196	0.0	5.541360437235504	1.6747447982007881	6.616250835301668	5.575114917056228	NA	NA	NA	NA	NA	NA	NA	NA	NA	0.0	7.197232232372719	5.802911088376595	0.0	0.0	7.745399426375719	0.0	0.0	3.3372763253116893	2.2009972718638817	1.7680258188346376	6.0257734381496535	0.0	0.0	4.470075859422372	1.7623517950257972	2.039928749368642	0.0	0.0	5.265089351198835	4.823441540009122	6.525832671777047	5.295552741851865	3.0661575618650945	14.11693622956397	5.494235310955862	2.7762832119819945	0.0	4.4865099618467195	9.723750674281336	3.6080737143892145	0.0	4.754535232294705	1.7899244437093822
3R_41712	0.0	0.0	0.0	0.0	0.0	0.0	NA	NA	NA	NA	NA	NA	NA	NA	NA	0.0	0.0	0.0	0.0	21.79325825555864	14.831096062492305	0.0	0.0	0.0	12.643583697363182	10.156388063400236	0.0	0.0	0.0	0.0	10.12379374997469	0.0	0.0	0.0	0.0	0.0	0.0	0.0	0.0	0.0	0.0	0.0	0.0	0.0	0.0	0.0	0.0	18.20822010096458	0.0
3R_41713	2.2575962469719992	3.370439626663144	1.9249937726451458	1.1635674465942905	2.298396179146192	7.746878492147571	NA	NA	NA	NA	NA	NA	NA	NA	NA	9.526436098333779	0.0	5.375607830056609	4.045957218857559	3.9537177796711687	1.7937647660473337	2.688750991813022	1.840490910459565	2.3186494423474193	1.529193449852777	4.913506319874667	2.7910297420502403	6.837522683481503	0.0	4.658531938196188	6.122172107481833	5.669149565204575	1.7469494768235707	1.3960254875165308	3.6580418575097586	3.351196888346666	4.533972260704312	1.8396034992201922	2.13028344912489	6.5387106381879665	11.451738841568819	1.9288865810832552	4.767185744334875	4.675658893851321	5.066849478595854	5.013584306678946	1.6346776595469916	1.10110754902819	4.974364611972202
3R_41714	0.0	0.0	0.0	6.360188274293296	3.1408218902722465	0.0	NA	NA	NA	NA	NA	NA	NA	NA	NA	0.0	0.0	7.34591664368007	11.057824682612788	0.0	0.0	7.348505056873755	0.0	9.50549560228246	4.17937021070295	0.0	0.0	4.671831843953341	20.44613465824286	0.0	0.0	0.0	9.549018933794743	0.0	3.3325435205189704	4.579503151385094	0.0	5.027738030715457	5.8221823984946175	4.4676643854772315	0.0	5.271753627757259	4.342994034029096	21.298056935669642	0.0	0.0	0.0	0.0	6.797606698633545
3R_41715	1.0778068785634989	0.0	11.028215689842463	2.2220111311647615	1.0972853161278995	0.0	NA	NA	NA	NA	NA	NA	NA	NA	NA	0.0	2.387278669426361	1.283193818085462	1.2877296746357816	5.033488427695512	3.425469910244125	5.134583861232737	5.272051012365596	1.10695449697497	0.0	2.345774146519399	1.3324752192921092	1.6321627462117503	0.0	4.448091879785869	2.338245988154446	1.3532642085975581	1.6680344549197008	5.331851078733446	8.149859618668069	1.5999065654565774	4.32915894182368	3.513006026561839	0.0	6.243337188594047	3.6448096543718123	3.6835058134930505	6.069116617317162	10.417038703763229	6.450619299769148	3.5903290895643494	0.0	4.2054686863430035	2.374828715478896
3R_41716	1.5457575139272752	0.0	0.0	3.1867401019055754	1.5736928906849972	0.0	NA	NA	NA	NA	NA	NA	NA	NA	NA	6.5226721561475545	10.271285184287398	0.0	0.0	0.0	4.912703711400273	3.681931217106547	2.52033786641302	4.762680398426792	6.282156790069166	8.410593041008033	7.643980098133417	0.0	0.0	4.252877816096207	3.3534405629487747	5.82242986300987	2.3922437715541163	1.911694254326451	0.0	6.8836105363296305	3.10437337912905	2.5191226601129175	2.9171749844077	2.2385005985750603	0.0	5.282770876718089	6.528105452404236	6.402770094453664	4.625640015116592	1.7163798939139916	2.2385005985750603	0.0	8.51476596654855
3R_41717	0.0	7.33714473545191	4.190538769188477	0.0	5.00340231357323	0.0	NA	NA	NA	NA	NA	NA	NA	NA	NA	20.73819685525983	0.0	5.851108024326567	2.935895313019287	0.0	3.9048649931977253	0.0	0.0	2.523745925412203	6.657833940305861	2.674065627988268	3.037910695146877	0.0	0.0	3.3804020514983972	0.0	6.170615037542022	0.0	6.07804452289174	2.6544096645994126	0.0	0.0	8.009303607069972	0.0	3.5585466326184925	0.0	0.0	0.0	0.0	0.0	8.185592484098121	0.0	4.794024727579545	0.0
3R_41718	1.5002940576352966	0.0	2.5585236704375895	1.5465062259247644	1.52740780566485	5.1482171723932	NA	NA	NA	NA	NA	NA	NA	NA	NA	0.0	0.0	5.358570533434979	5.377512104779748	1.7516386579645256	0.0	0.0	7.338630846320263	4.622601563178945	8.129849963618922	1.6326445314897946	1.8547892885176671	4.543901357354213	4.971562661575787	2.063896587223159	0.0	5.651181925862521	2.321883660626054	5.566403858185843	1.6206436288933532	4.454100935272114	0.0	0.0	2.8313757201604144	2.1726623456757936	2.536765340073688	5.127395262696969	0.0	2.071484442323244	4.489591779377868	0.0	2.1726623456757936	7.317451536518473	4.958599004048861
3R_41719	5.227172935789408	0.0	0.0	1.7960602341128593	3.547759944371124	5.978965997620371	NA	NA	NA	NA	NA	NA	NA	NA	NA	0.0	0.0	0.0	4.163507605271167	4.06858826090229	0.0	4.150304092780877	2.840946216910789	0.0	0.0	0.0	2.154089797972226	2.638566983716875	0.0	2.396939970555989	1.8900133208138847	4.375394879387865	0.0	2.1548779757248684	0.0	7.759264173459902	3.499275999795642	2.839576426063677	6.576528763435026	2.523256858464467	11.784455242933596	2.977392066560195	7.358535827975093	9.623008999438017	0.0	3.869435944583486	10.093027433857868	3.3992966855157665	0.0
3R_41720	3.756926833849911	0.0	3.203434081335191	3.8726479714585844	1.9124115509657678	0.0	NA	NA	NA	NA	NA	NA	NA	NA	NA	0.0	0.0	4.472847023040753	2.2443288615080768	0.0	0.0	0.0	9.18843176440861	1.9292635518706622	2.5447720838502406	0.0	0.0	5.689253001080958	6.224712107065048	10.33651827302621	6.112843083318052	4.717092384254346	0.0	4.646327368610574	0.0	0.0	7.545105584321271	0.0	7.090124343055666	2.7203112036016917	0.0	6.419824417802173	0.0	0.0	2.8106269806137	0.0	2.7203112036016917	0.0	2.069493594917324
3R_41721	0.0	0.0	0.0	0.0	1.4295435181637801	0.0	NA	NA	NA	NA	NA	NA	NA	NA	NA	0.0	3.1101471037377126	0.0	3.355308929164899	3.2788148395880823	0.0	0.0	0.0	2.884281057613947	3.804476537317635	3.056075003415164	3.471897937310717	4.252763871239919	0.0	3.8633166302838826	4.569400975902197	7.052131471476597	4.3462312090693676	3.4731682987952794	3.033611045256471	0.0	5.640029091270053	6.865117377488548	2.649963417255025	6.100365655917416	0.0	4.798872073107937	1.9767115703056017	0.0	0.0	3.1183209463230943	6.100365655917416	2.739442701474026	6.18785460274283
3R_41722	3.573164108281165	3.5563294128357885	0.0	3.683224972854632	2.425159575500068	0.0	NA	NA	NA	NA	NA	NA	NA	NA	NA	0.0	5.276231841848117	2.836044308087434	0.0	2.78118472907089	3.785392473277022	2.837043618978233	1.9419994671153462	2.4465298665026514	4.840599072541218	3.888375623306612	4.417445020479275	5.410974321680259	3.9468283287550125	1.6384879508873067	3.8758968825386195	11.963640104992905	7.373195778992881	4.419061356015491	6.432989605832714	7.072050760351537	9.568068675769727	3.88212622500493	4.495549855198339	1.7248350022836816	2.013889392361237	4.070540844620943	1.6767034132986725	3.289023607295844	1.782100440606513	1.3225246042477374	8.624175011418407	4.647347642516725	0.0
3R_41723	7.090664785276944	0.0	3.0230129886776074	1.8272679913263246	1.8047023323972944	6.08285456198885	NA	NA	NA	NA	NA	NA	NA	NA	NA	7.480164473856451	0.0	6.331396699780575	0.0	4.139282724393104	5.6338615360216435	8.444836847863309	2.8903095723873697	0.0	2.401447592608825	1.9290443475721242	2.1915185601898384	2.6844138636017103	0.0	4.877176836433877	3.845707152476905	0.0	2.743411970494056	4.3846408661244185	1.914864731083099	0.0	7.120156558002397	0.0	3.345400191825247	2.5671001471975226	2.9973045240415295	0.0	2.4954651160179164	2.4475538168133237	2.652329235749897	5.905005003507573	0.0	3.4583617567440217	3.905874669855944
3R_41724	7.931849548677761	0.0	0.0	4.088083481935168	2.691732075756107	0.0	NA	NA	NA	NA	NA	NA	NA	NA	NA	0.0	5.856192982641073	0.0	7.897269787478152	3.0868913614888696	2.100740595089393	0.0	2.155463215511403	2.715451379978814	3.5817837641323753	0.0	3.2686724548318495	4.003830865371988	8.761324011284586	0.0	1.433977935094717	1.6598347866846725	6.137740722191124	3.269868456461865	1.4280202127692996	5.887055659756441	7.9648400102587145	0.0	0.0	5.743284377577299	4.470510501005641	0.0	0.0	3.6505516713685773	3.955976313196227	1.4678959414438695	3.828856251718199	2.579091050940917	0.0
3R_41725	0.0	8.461611361574807	2.41638346652439	4.381767640120166	2.8851036329224944	0.0	NA	NA	NA	NA	NA	NA	NA	NA	NA	0.0	0.0	6.747829560621826	3.3858409548613224	0.0	4.50331173545025	0.0	6.9309291326358045	4.365790365224559	3.8390958161533795	6.167768230072557	0.0	12.874387179170272	0.0	5.847706997132284	3.0739871827030427	1.779075791475238	2.192890123924607	7.0095455991969855	1.5306078717326113	2.103325441656276	2.8456755975349615	2.309195771770174	0.0	2.0519588820271384	4.791667864583632	4.842539970324915	0.0	1.9564019733052864	0.0	4.720044708263477	2.0519588820271384	1.3821852902312672	4.683121281601703
3R_41726	2.2688496024975495	3.3872401309371547	0.0	3.5081023131023414	2.3098529085667825	7.785494067453521	NA	NA	NA	NA	NA	NA	NA	NA	NA	0.0	2.5126840289782826	1.3506008553085096	1.3553749834644253	1.3244752429087594	0.0	5.404307016519886	1.8496651366236658	0.0	4.61044788964432	0.0	4.2074131253337885	0.0	0.0	3.1211687653405447	2.4610756278696146	0.0	1.7556574305040562	1.4029842035202558	4.901701282481124	3.3679014740631175	2.278286291277991	5.546319905816093	4.281804386622958	1.642825976101482	3.836273965203461	3.8770028596773094	0.0	1.5663218252536188	3.3947373423823453	2.5192876663737573	1.642825976101482	2.213192397241477	3.7493701058222224
3R_41727	3.939520481566984	11.762879176410252	3.359126949469325	2.030432941094298	2.005358317424158	6.759177272942338	NA	NA	NA	NA	NA	NA	NA	NA	NA	0.0	8.725805522736833	4.690235726557381	0.0	0.0	12.520525837044104	4.691888381852151	6.423337784706419	0.0	2.668452751041364	2.1435253103181595	4.870365481966497	0.0	0.0	2.709723082559301	0.0	4.946351867643539	3.0484384678792136	7.308221310481013	2.1277691319425385	2.923930440864384	7.911811781162451	0.0	0.0	0.0	3.3305600869675853	10.097759778333977	0.0	0.0	5.894457382778399	4.374368997272144	2.8525233992494443	5.764320011989786	0.0
3R_41728	6.684545597959342	0.0	0.0	1.3780886929614258	1.3610701277772637	4.5875663190055995	NA	NA	NA	NA	NA	NA	NA	NA	NA	5.6413892936585714	2.961174852044899	1.5916705967666485	9.583781175441178	0.0	6.373417241495791	0.0	0.0	2.746127513959596	3.6222467528821767	8.729078218069251	0.0	0.0	8.860299655334344	1.8391342385919884	0.0	5.035757233529549	4.138052036831974	9.920423324304096	1.4441523886930379	3.9690406888190735	5.3698785789905115	0.0	2.5230334026915218	1.9360551946103322	2.2605066654429793	2.284505977866792	3.764058995602262	1.8458957615279883	2.0003332555203697	2.9689571775430452	0.0	6.520566845917049	2.945731958422761
3R_41729	6.417743777997408	0.0	3.6481624570520075	6.615423595495955	0.0	0.0	NA	NA	NA	NA	NA	NA	NA	NA	NA	0.0	0.0	0.0	7.667717910792237	2.497636611356504	6.79892617759951	0.0	6.976032792934952	0.0	2.8980593145799918	2.3279645814156726	0.0	12.958168440639925	21.26664114669729	5.885761489521431	0.0	2.685979936804264	9.932222513567417	2.6456853237750013	4.621705330698037	9.52655861643884	0.0	3.4863346142126703	0.0	0.0	3.6171375637203993	7.311079868429807	12.046077450857275	0.0	6.401644966690641	2.3753804171738104	3.0979682904357664	6.260309947945522	0.0
3R_41730	1.5753886483795554	0.0	2.6865860905766383	4.871741657385999	8.019297637835688	10.811804327965275	NA	NA	NA	NA	NA	NA	NA	NA	NA	0.0	0.0	0.0	1.8822246841721093	0.0	2.503438472742312	0.0	0.0	0.0	2.134193840289738	3.4287273866857033	7.790510068065688	7.1570075692512045	0.0	2.1672013152311345	0.0	0.0	0.0	3.896680301151041	3.403524213181781	4.677043154609484	0.0	5.134825102722177	0.0	2.2814111531803327	2.6637386851040006	5.384038050073708	0.0	8.700675868501467	0.0	1.7492817449155378	2.2814111531803327	0.0	1.7355976634690018
3R_41731	3.6036295757086534	0.0	2.0484809898915657	1.238209613286088	0.0	0.0	NA	NA	NA	NA	NA	NA	NA	NA	NA	0.0	2.6606089921134224	1.4301124769161968	1.4351676641799518	0.0	1.9088337197767198	2.8612327850352948	1.9585573188447096	1.2336947195275243	0.0	5.2287048576498165	4.455108985331107	1.81903643457217	3.980479727416748	3.3049160129955903	2.6059623375899124	3.0164110861553364	0.0	1.485579700682431	1.2975676963774636	1.783087097920546	0.0	0.0	0.0	3.4790825381020425	6.093180573234242	6.1578705590977	5.0729979033299655	3.3170664395139564	1.7972949632426218	2.667601394195193	6.958165076204085	3.5152288501862192	6.616833966696681
3R_41732	2.6920654064211145	0.0	4.590908715289287	0.0	2.7407171908745083	0.0	NA	NA	NA	NA	NA	NA	NA	NA	NA	0.0	0.0	3.205065541987801	0.0	9.429203185184837	17.11176506573271	0.0	0.0	2.7648681475853443	0.0	0.0	0.0	0.0	0.0	0.0	0.0	0.0	8.332583400827259	6.658749413613879	2.9080156835101847	0.0	10.813049404282076	4.387261848458711	10.161006224124362	3.8985351643973294	4.551866470086726	4.600192656068436	3.789746386382077	3.7169857327219633	4.027968602790335	2.9892184867619473	3.8985351643973294	0.0	0.0
3R_41733	3.3149354416322736	0.0	5.653118967062102	1.7085211638787872	6.749687826938004	0.0	NA	NA	NA	NA	NA	NA	NA	NA	NA	20.9821756417923	0.0	1.9733148631062145	0.0	0.0	2.633869720901995	0.0	0.0	3.404582738595286	0.0	0.0	4.098201094629513	7.529893677901269	5.49239303564563	2.280114324932252	0.0	8.324280678095903	0.0	2.0498503096811356	5.371276027189399	2.460360516626501	0.0	2.701176902776539	0.0	0.0	0.0	0.0	4.666589667937146	2.2884970981856796	7.4398949486833255	1.8404207938102968	0.0	1.6168083394974149	3.652047520442336
3R_41734	0.0	0.0	0.0	0.0	0.0	0.0	NA	NA	NA	NA	NA	NA	NA	NA	NA	0.0	0.0	0.0	0.0	0.0	0.0	0.0	0.0	0.0	0.0	0.0	0.0	0.0	0.0	0.0	0.0	23.510824383546183	0.0	0.0	0.0	0.0	0.0	0.0	0.0	0.0	31.661400320413367	0.0	0.0	0.0	0.0	0.0	0.0	0.0	0.0
3R_41735	3.1001535609397184	6.171094838619698	1.7622803625927093	5.32607453287397	1.0520601441743223	0.0	NA	NA	NA	NA	NA	NA	NA	NA	NA	0.0	4.577771531662843	0.0	0.0	1.2065076610220205	1.6421437135208037	0.0	5.054760750591534	2.122661609637648	2.799871485898797	4.498183745858016	0.0	1.564892329148185	0.0	2.8431743416025634	2.241873991436938	0.0	6.397142268605768	2.5560480634165748	5.581399294756711	3.067931206551383	0.0	6.736431395677434	5.8506527280716085	0.0	1.747293486072411	3.531688249402173	0.0	2.8536271884466906	7.730942183839641	5.737253085838945	4.489511155088367	1.0080345392954544	2.2769489430630703
3R_41736	2.675027017772879	0.0	4.561852331015304	2.7574233973993083	0.0	0.0	NA	NA	NA	NA	NA	NA	NA	NA	NA	5.643939650482105	8.887540616060615	6.369560634077022	4.794056903537823	0.0	2.1254328443987616	3.1859025088345074	2.180798678261537	5.494737964188595	1.8119421483110887	1.4555040759936144	1.6535463277381734	0.0	4.432152607878594	0.0	5.803332041124732	1.6793445988247275	0.0	4.962454072487558	5.779221041912645	0.0	0.0	0.0	0.0	3.873860891204941	6.784585782945722	0.0	3.765760649759405	5.540190759848243	0.0	1.4851496912076763	0.0	1.3047029321893697	2.9470636636480876
3R_41737	0.0	0.0	0.0	0.0	0.0	0.0	NA	NA	NA	NA	NA	NA	NA	NA	NA	0.0	0.0	0.0	0.0	13.285505513484788	0.0	0.0	0.0	0.0	15.415446277169725	0.0	0.0	0.0	0.0	0.0	0.0	0.0	0.0	0.0	0.0	0.0	0.0	0.0	0.0	0.0	0.0	19.444660496227737	0.0	0.0	0.0	0.0	0.0	0.0	25.072710861498347
3R_41738	1.494987307557759	0.0	0.0	0.0	0.0	0.0	NA	NA	NA	NA	NA	NA	NA	NA	NA	0.0	0.0	1.7798721731402696	0.0	1.7454428668550002	2.3756732955078634	0.0	2.4375576939436687	6.141667699234549	0.0	1.6268696392611801	0.0	2.263914471122413	0.0	4.113192592222406	1.6216486198797258	3.7541286029310736	6.94101249937531	0.0	0.0	2.2191730784124837	3.002410635499243	2.43638240093791	5.642721495862897	2.164977334852282	2.52779244599561	2.5546294739864637	2.1045635566619016	0.0	2.2368557324237384	0.0	8.659909339409127	1.4583137372424895	3.2940398302120113
3R_41739	8.181913389537623	0.0	5.581204289936865	1.6867866579223645	0.0	11.230402946857733	NA	NA	NA	NA	NA	NA	NA	NA	NA	0.0	0.0	3.8964237064652583	0.0	1.9105262353462638	2.6003636348506975	15.591186614030821	5.336202075569159	0.0	0.0	3.561476787718888	0.0	0.0	5.422522991497484	6.7533253373961335	3.55004714462608	4.109192757301214	0.0	2.0237736741044396	0.0	0.0	9.859132711813606	5.333629171964739	6.176408097518072	4.739480249637904	5.533740321488177	0.0	9.214449731490934	2.2593845797906185	4.896833511578073	1.8170083611456747	0.0	4.788721602880894	3.6055889513216646
3R_41740	1.9464341326689505	5.811790961502697	6.6386956290827985	2.0063883404760756	3.963221306277742	0.0	NA	NA	NA	NA	NA	NA	NA	NA	NA	0.0	4.311236807615368	0.0	2.3255381295231716	4.545041359876374	0.0	0.0	3.1736359712595523	1.999072430392298	0.0	4.236282915918257	2.4063450506295	0.0	6.449948400412796	5.355268513163249	0.0	0.0	3.012338538654328	0.0	4.205143731812753	0.0	3.909059636613816	0.0	3.6733374474712743	0.0	0.0	0.0	0.0	0.0	5.82465459798234	0.0	2.8187435168899113	3.79737221842485	2.144376586838674
3R_41741	0.0	0.0	0.0	3.495369945585828	1.7261021162011945	0.0	NA	NA	NA	NA	NA	NA	NA	NA	NA	0.0	0.0	2.018548441630139	0.0	1.979502254158192	0.0	4.038519398018298	2.7644278947361145	1.741312374897589	4.593714649930233	0.0	2.0960713334996215	2.567499563525074	0.0	2.3323805558762576	5.517322553711135	2.1287737837250984	5.24785625072158	2.0968382823958893	5.494399832970244	2.516758465431693	0.0	0.0	6.39939589702732	4.9105904248397305	2.866762894341153	2.8971986985783444	9.547120409475994	0.0	2.53681231774589	0.0	0.0	0.0	1.8678810383924267
3R_41742	1.7985288034387874	0.0	0.0	0.0	0.0	0.0	NA	NA	NA	NA	NA	NA	NA	NA	NA	0.0	0.0	0.0	0.0	2.099836737693644	2.8580288460851437	0.0	2.932478222683599	0.0	2.4364839100693794	3.914376919267933	0.0	8.170735693041802	5.959830740806962	2.47416660790521	1.9509073670163997	4.516365048754161	2.783437433893361	2.2243056551859133	3.8856039345625444	0.0	0.0	5.862128597515044	0.0	2.6045532800441733	3.0410341949090047	0.0	2.531873117710579	0.0	2.691025832502479	5.9911570521909665	0.0	1.754409049241876	0.0
3R_41743	0.0	8.089672400626464	0.0	0.0	2.758285890816011	0.0	NA	NA	NA	NA	NA	NA	NA	NA	NA	0.0	0.0	0.0	3.2370127810212646	9.489646795346278	0.0	0.0	8.835030542700586	0.0	0.0	0.0	0.0	0.0	0.0	0.0	2.9388668669798323	3.4017493155680376	0.0	0.0	0.0	0.0	0.0	0.0	0.0	3.9235257744255176	0.0	4.629681070530413	7.6280792648972575	0.0	4.053788914346684	0.0	3.9235257744255176	0.0	0.0
3R_41744	1.852586024832063	0.0	3.159304119037524	0.0	1.8860664951603532	0.0	NA	NA	NA	NA	NA	NA	NA	NA	NA	0.0	4.103368783704045	0.0	4.426822738729143	2.1629501775241358	0.0	0.0	0.0	0.0	5.019431474094087	2.016014412083829	4.580644304266549	2.805439410363966	0.0	2.548531039451515	0.0	6.978165784471441	2.867097419382955	6.8734805312100695	0.0	0.0	3.7205827474345647	3.0191614098034583	0.0	2.6828366597825077	0.0	6.331386010042844	0.0	2.5579006388612635	0.0	4.1141529329384845	2.6828366597825077	1.8071401916110745	0.0
3R_41745	1.4015063390131712	4.184709740163003	0.0	0.0	2.853669533653325	0.0	NA	NA	NA	NA	NA	NA	NA	NA	NA	0.0	0.0	0.0	6.697902334202219	4.908903031983958	0.0	0.0	0.0	1.439407908193412	1.8986338380218515	0.0	1.732659629065296	0.0	0.0	7.71199255329999	1.5202475692761614	5.279076626149167	4.337995811231245	5.199880818731635	4.541794272161572	2.080409058350689	2.8146710789450498	2.284036367340655	2.644942169661931	6.088806459980102	7.109191734664111	7.1846684922111015	0.0	1.935086366774722	6.290958068877184	4.668618356633889	0.0	2.734251905260906	1.5440324073873921
3R_41746	0.0	0.0	2.9854489219543945	0.0	1.7822770371426535	0.0	NA	NA	NA	NA	NA	NA	NA	NA	NA	0.0	3.877562099157018	0.0	6.274824775518143	0.0	11.12770994511257	0.0	2.8543944830263435	0.0	2.371607119564573	3.810147948044823	2.1642866727555266	0.0	0.0	2.4082864319550707	3.7979202588662453	0.0	0.0	0.0	1.8910705539512973	0.0	0.0	5.706036415924406	0.0	5.070402539257591	0.0	0.0	2.464456377889883	7.2514212785706	0.0	0.0	5.070402539257591	0.0	3.857340132538207
3R_41747	1.4474461260551883	0.0	0.0	0.0	0.0	0.0	NA	NA	NA	NA	NA	NA	NA	NA	NA	0.0	0.0	0.0	5.188088977801204	0.0	0.0	10.343272528681895	2.3600424052419373	2.9731801313075272	3.921737800454137	0.0	0.0	8.767684419474078	0.0	5.973587186894427	3.1401591181428343	0.0	0.0	0.0	1.5635563777777362	0.0	2.9069328021785714	2.358904487013759	5.463280743792893	0.0	4.894815313723398	2.4733912568587137	2.0376376118561166	0.0	2.165722844650968	8.03608394557578	4.192260416509457	2.8238775792591837	1.5946440371794446
3R_41748	2.311390532544379	0.0	7.8834510595358225	0.0	0.0	0.0	NA	NA	NA	NA	NA	NA	NA	NA	NA	0.0	5.11959370904325	2.7518492426910885	8.284729586426298	2.6986183074265977	0.0	0.0	11.306078147612157	0.0	0.0	0.0	2.8575347476225312	0.0	0.0	3.1796906796906796	2.5072207958921697	5.804234769687965	7.154304029304029	8.575740944017562	7.490412272291467	3.431049626701801	9.284016636957814	0.0	8.724176437744278	3.34725792630677	7.816408204102052	0.0	0.0	3.1913807189542487	0.0	0.0	0.0	0.0	0.0
3R_41749	0.0	0.0	0.0	3.6436204032540442	1.7993119431129534	0.0	NA	NA	NA	NA	NA	NA	NA	NA	NA	0.0	0.0	2.1041619060003542	2.111599735289857	0.0	2.8085169963023064	0.0	0.0	0.0	0.0	0.0	2.1849728058284583	0.0	0.0	2.4313047013166487	3.8342205719736877	2.2190622775390065	0.0	2.1857722836205653	5.727435907128481	0.0	0.0	0.0	0.0	5.1188651680677	0.0	0.0	2.4880115165077075	2.440243321542077	0.0	3.9249117287352204	0.0	1.7240160609336237	3.894208377532598
3R_41750	1.512566401665033	0.0	0.0	3.1183131672020816	3.0798038780890433	5.190329378302348	NA	NA	NA	NA	NA	NA	NA	NA	NA	0.0	0.0	1.8008011404113464	3.6143332892384676	1.765966990545013	2.403608104197373	0.0	4.932440364329776	1.5534714183007634	0.0	0.0	1.8699613890372393	2.290535142306368	0.0	0.0	1.6407170852464097	1.8991361209612974	7.022629722016225	0.0	0.0	0.0	3.0377150550373218	0.0	0.0	0.0	5.115031953604615	2.584668573118207	0.0	2.0884291003381588	0.0	1.6795251109158384	2.190434634801976	2.9509231963219693	0.0
3R_41751	2.7924302799969842	0.0	2.381032882540315	1.439221461785576	0.0	0.0	NA	NA	NA	NA	NA	NA	NA	NA	NA	0.0	0.0	1.6622779757643198	0.0	3.260246751775408	2.2187151731052674	3.325727394781468	2.276510937382973	2.867947233786025	0.0	3.038768302121638	1.726118205265144	0.0	0.0	0.0	1.5145080786889933	3.5060974540823944	2.1608091452357616	0.0	1.508215779224961	0.0	2.8040446661882967	0.0	0.0	0.0	0.0	0.0	3.9310347131985868	5.7833421240133625	0.0	0.0	0.0	1.3619645521486012	0.0
3R_41752	6.254925754031301	0.0	10.666825957934305	6.447590438739186	0.0	0.0	NA	NA	NA	NA	NA	NA	NA	NA	NA	0.0	0.0	0.0	0.0	7.302814869991638	0.0	0.0	10.198576482694547	0.0	0.0	0.0	0.0	0.0	0.0	8.604659767450466	0.0	0.0	0.0	0.0	0.0	0.0	0.0	0.0	0.0	0.0	0.0	0.0	8.805351540452225	0.0	18.717706107681092	0.0	0.0	6.101486016919421	0.0
3R_41753	0.0	6.567971941623865	3.7512332179203915	0.0	2.239441035517535	0.0	NA	NA	NA	NA	NA	NA	NA	NA	NA	0.0	0.0	2.618860245832411	0.0	12.841009046490873	0.0	0.0	0.0	0.0	0.0	0.0	2.7194382728303643	0.0	7.289161017566878	0.0	0.0	8.28559907643189	0.0	0.0	0.0	0.0	0.0	0.0	0.0	3.1854945320986356	0.0	15.035276517529251	0.0	0.0	0.0	0.0	0.0	0.0	2.4233846929329257
3R_41754	5.187457419620348	5.163017101977848	0.0	1.7824139553031182	0.0	0.0	NA	NA	NA	NA	NA	NA	NA	NA	NA	0.0	3.8299707466834367	0.0	0.0	0.0	2.7477834318001526	0.0	0.0	3.551829449674217	4.684998284119378	0.0	0.0	0.0	0.0	0.0	3.7513063924511707	0.0	8.028207911317203	0.0	5.603581360919391	5.1335400609915895	0.0	2.8180016197873305	6.526560982064684	2.5040854153551515	2.923729544491708	5.909540302769387	0.0	4.774947189084088	2.5872223813363986	0.0	5.008170830710303	3.3734691829373302	3.8099969748624014
3R_41755	0.0	13.831819824870719	2.633303067903406	0.0	0.0	10.597373970730052	NA	NA	NA	NA	NA	NA	NA	NA	NA	6.5158635213290275	0.0	0.0	3.689789099034677	1.8028347774039897	0.0	0.0	0.0	0.0	10.459332025219542	1.6803627432661143	0.0	2.3383542475737236	10.233738589381472	0.0	0.0	3.877568113361479	0.0	3.819397497683535	0.0	0.0	0.0	0.0	8.742389749722866	4.4723279182386895	2.61090879468962	2.638628251053868	4.347527430724324	2.1320288727878065	0.0	0.0	0.0	1.5062645542812554	0.0
3R_41756	0.0	0.0	0.0	0.0	0.0	0.0	NA	NA	NA	NA	NA	NA	NA	NA	NA	0.0	0.0	0.0	0.0	0.0	0.0	0.0	0.0	0.0	0.0	0.0	0.0	0.0	0.0	0.0	0.0	0.0	0.0	0.0	0.0	27.62102844137299	0.0	0.0	0.0	26.94647890360167	0.0	0.0	0.0	0.0	0.0	0.0	0.0	0.0	0.0
3R_41757	0.0	0.0	0.0	0.0	0.0	0.0	NA	NA	NA	NA	NA	NA	NA	NA	NA	0.0	0.0	0.0	0.0	0.0	0.0	0.0	0.0	0.0	0.0	0.0	0.0	0.0	0.0	0.0	0.0	0.0	0.0	0.0	0.0	0.0	0.0	0.0	0.0	0.0	0.0	0.0	0.0	0.0	0.0	0.0	0.0	0.0	0.0
3R_41758	4.5727664322361745	0.0	15.596317397536094	0.0	0.0	0.0	NA	NA	NA	NA	NA	NA	NA	NA	NA	0.0	0.0	5.444153061274487	0.0	0.0	0.0	0.0	7.455837212232643	9.392859642028727	0.0	0.0	0.0	6.924709023726822	0.0	0.0	0.0	5.741437793818078	0.0	0.0	4.939581508775413	0.0	0.0	0.0	0.0	0.0	0.0	0.0	0.0	0.0	0.0	5.0775133183174335	0.0	4.460591786712343	0.0
3R_41759	0.0	0.0	4.568047694072364	0.0	1.363534718320998	0.0	NA	NA	NA	NA	NA	NA	NA	NA	NA	0.0	8.89961061237034	0.0	0.0	0.0	6.3849580604029805	0.0	0.0	0.0	0.0	1.457480767812528	0.0	2.0281968032373263	0.0	0.0	4.358410075249403	0.0	4.145545114309261	0.0	4.340302267330501	0.0	0.0	2.182707456521559	2.5276020462455127	1.9395609532243843	4.529199864758092	4.577285404272713	1.8854374280823463	5.5477147853256294	4.0079108143653945	2.974333288321756	1.9395609532243843	1.3064748239035244	0.0
3R_41760	2.4532171489691583	0.0	0.0	0.0	0.0	0.0	NA	NA	NA	NA	NA	NA	NA	NA	NA	0.0	0.0	2.9207023471348204	2.93102649823816	0.0	7.796778527048194	5.843462976402928	0.0	2.5195606087863123	0.0	0.0	0.0	0.0	16.2585763990505	0.0	2.6610635312951714	6.1603818451082875	3.7966455876903638	0.0	2.6500076585221333	3.641578376598926	0.0	0.0	0.0	0.0	4.148010987251503	4.192049526549926	0.0	3.387203416468854	0.0	0.0	0.0	0.0	0.0
3R_41761	0.0	5.121114354483535	0.0	3.5358959739404465	0.0	0.0	NA	NA	NA	NA	NA	NA	NA	NA	NA	0.0	0.0	0.0	4.098339660145183	0.0	0.0	0.0	0.0	3.523003007763818	0.0	0.0	2.120373609830052	0.0	0.0	4.718845298555443	0.0	4.306910437797446	0.0	0.0	0.0	2.5459382737265535	0.0	0.0	0.0	0.0	2.900000725000181	0.0	2.4144529151500884	0.0	2.566224634473379	1.9044354301167419	2.4837624032885013	5.019135453918063	0.0
3R_41762	1.4829974344144383	0.0	0.0	0.0	1.5097985928677113	0.0	NA	NA	NA	NA	NA	NA	NA	NA	NA	0.0	0.0	0.0	3.5436771497495947	1.7314443275719524	0.0	0.0	0.0	1.5231028041084174	0.0	0.0	0.0	0.0	0.0	4.080204581457714	4.825928749987935	0.0	2.295115077069964	0.0	1.601959516881049	0.0	0.0	0.0	0.0	4.295228216213198	2.507519423872337	0.0	0.0	0.0	0.0	0.0	0.0	0.0	0.0
3R_41763	1.8274119096088974	0.0	3.1163734886367673	1.883699986117131	3.720874852095225	0.0	NA	NA	NA	NA	NA	NA	NA	NA	NA	0.0	4.047609603196641	2.175643626093016	0.0	0.0	2.9039267769055352	0.0	0.0	0.0	2.475612126043316	3.9772390563284437	0.0	0.0	0.0	0.0	3.9644751312439497	0.0	0.0	2.260026437789269	1.9740019988744242	2.71262725273521	3.670025106641755	0.0	0.0	0.0	3.089871062770422	0.0	0.0	2.523142260816206	0.0	0.0	2.6463805717558153	1.782583623225995	2.013250408891158
3R_41764	0.0	0.0	0.0	0.0	10.152971436307025	0.0	NA	NA	NA	NA	NA	NA	NA	NA	NA	0.0	0.0	0.0	0.0	0.0	0.0	0.0	0.0	0.0	0.0	0.0	0.0	5.034030043091298	0.0	0.0	0.0	0.0	5.144668066016381	0.0	0.0	0.0	0.0	0.0	0.0	4.81403387154232	0.0	0.0	4.67969806588079	0.0	0.0	0.0	0.0	0.0	0.0
3R_41765	0.0	0.0	0.0	0.0	2.33311246535328	0.0	NA	NA	NA	NA	NA	NA	NA	NA	NA	0.0	0.0	0.0	0.0	2.675624658021724	0.0	0.0	0.0	0.0	0.0	0.0	0.0	0.0	0.0	0.0	2.4858579540991306	0.0	0.0	0.0	2.4755300047852	0.0	0.0	18.67389919231651	0.0	0.0	0.0	3.916043167327042	3.226128023728817	3.1641884742536313	6.857842748979982	2.544656171147467	0.0	2.2354786103817865	2.5247501254800815
3R_41766	0.0	0.0	0.0	0.0	0.0	5.4906891638504005	NA	NA	NA	NA	NA	NA	NA	NA	NA	6.751971069154363	0.0	0.0	0.0	0.0	2.5427027862682863	3.811366332905317	0.0	1.6433694398032954	0.0	0.0	0.0	0.0	0.0	2.20119203353384	3.4713278731660107	0.0	0.0	1.97889821675545	5.185358414566294	4.750398617824018	0.0	2.607680244162317	0.0	0.0	2.7055171717822137	0.0	0.0	2.209284651304185	2.3941251998196744	1.7767177484864145	6.951579468371009	0.0	0.0
3R_41767	0.0	0.0	0.0	0.0	0.0	0.0	NA	NA	NA	NA	NA	NA	NA	NA	NA	0.0	0.0	0.0	0.0	0.0	0.0	0.0	0.0	6.052968315132057	0.0	0.0	0.0	0.0	0.0	0.0	0.0	0.0	0.0	7.288810364105233	0.0	0.0	11.836196509268927	0.0	0.0	0.0	0.0	0.0	0.0	0.0	0.0	0.0	8.534840927634791	0.0	0.0
3R_41768	0.0	0.0	0.0	0.0	1.8743299270510791	0.0	NA	NA	NA	NA	NA	NA	NA	NA	NA	0.0	0.0	2.1918898759456087	10.998189038192972	0.0	0.0	4.385324424108234	3.001821204925028	0.0	2.49409833980344	0.0	6.828209975650603	2.787981791133326	12.201520309430554	0.0	1.9970395885139869	0.0	2.849256116213179	0.0	7.954970096273037	0.0	0.0	0.0	0.0	2.6661419699269846	0.0	0.0	5.183486345530682	2.5419833977980324	2.7546592996058354	0.0	0.0	3.5917895283172196	0.0
3R_41769	1.4624715183671795	0.0	0.0	4.522556022032084	1.4889017265304418	0.0	NA	NA	NA	NA	NA	NA	NA	NA	NA	6.1712281299389105	3.239288159948275	0.0	0.0	5.122439100602143	2.3240026949135246	0.0	2.3845411153309537	1.5020217964390967	3.962447881427709	3.1829708513078345	3.616059789378981	0.0	0.0	2.011865580822575	1.586377962798802	5.50871515462229	0.0	0.0	1.5797870668204113	0.0	2.937108575211567	4.766782769605658	0.0	2.117889345364639	4.945626545353744	0.0	2.0587895593840346	2.0192621454579522	2.1882043966715656	1.6239007004208499	0.0	0.0	0.0
3R_41770	0.0	0.0	0.0	1.3387665836363631	0.0	0.0	NA	NA	NA	NA	NA	NA	NA	NA	NA	0.0	2.8766812763719756	4.638762551331773	0.0	1.5163439128648135	0.0	0.0	4.235229742154978	0.0	1.7594451413802144	2.8266681440718835	1.6056384885675328	0.0	4.303740811513367	0.0	0.0	0.0	2.0099888405419573	0.0	1.4029452309823058	1.9278944346700198	0.0	4.233187683455771	0.0	0.0	2.1960058167802075	0.0	0.0	0.0	1.9432561433128088	0.0	1.8808121798387467	0.0	0.0
3R_41771	0.0	10.604948693258223	0.0	0.0	0.0	0.0	NA	NA	NA	NA	NA	NA	NA	NA	NA	0.0	15.733685348320192	4.228531849513317	0.0	0.0	0.0	0.0	5.791028422946602	0.0	0.0	0.0	0.0	0.0	0.0	0.0	0.0	8.918872155102754	0.0	0.0	0.0	0.0	0.0	0.0	0.0	5.143445553028409	6.005403662215262	0.0	0.0	0.0	0.0	0.0	0.0	3.4645892989230322	3.912908057616788
3R_41772	0.0	0.0	0.0	0.0	1.576988582602662	0.0	NA	NA	NA	NA	NA	NA	NA	NA	NA	0.0	0.0	1.8441712202327716	0.0	0.0	0.0	0.0	5.05123212179531	0.0	0.0	0.0	0.0	0.0	0.0	2.1308921832482044	0.0	0.0	4.79450741230846	1.915697802503051	3.346501817987113	0.0	0.0	0.0	2.923284251390753	0.0	0.0	0.0	0.0	2.1387263456866172	4.635327219336731	3.4399488135616547	2.243188557943804	0.0	0.0
3R_41773	3.1524559207850875	0.0	2.688017409751159	0.0	1.6047140078695175	0.0	NA	NA	NA	NA	NA	NA	NA	NA	NA	0.0	0.0	0.0	3.766454935402473	1.8402937844997576	2.5047722172669475	0.0	0.0	0.0	0.0	3.4305540928054072	1.9486651448890993	0.0	0.0	8.673423697398125	0.0	1.9790677957380378	0.0	0.0	1.7026687459657392	4.6795349197424665	3.165567739825786	5.137560758077915	0.0	0.0	0.0	0.0	0.0	4.352655642260456	2.3584110252885337	1.7502137010929033	0.0	0.0	5.209566987738069
3R_41774	0.0	0.0	0.0	2.511082978611474	0.0	4.179614764907118	NA	NA	NA	NA	NA	NA	NA	NA	NA	0.0	0.0	0.0	0.0	0.0	3.8711053534870823	2.9012829763449695	0.0	1.2509633981870287	0.0	1.3254734524898621	1.5058231687759736	0.0	0.0	3.351176673531552	0.0	0.0	1.8850368788614982	4.519122440651495	2.631460877873769	1.808045912794691	2.446179764369288	0.0	0.0	1.7638905498858233	0.0	0.0	0.0	3.363497176007771	0.0	0.0	1.7638905498858233	3.5644333709381057	0.0
3R_41775	2.1850663823166947	0.0	3.7262988759992077	0.0	2.224555533804346	0.0	NA	NA	NA	NA	NA	NA	NA	NA	NA	0.0	0.0	0.0	0.0	0.0	0.0	0.0	0.0	0.0	2.9601300089099913	0.0	0.0	0.0	7.2407101688533615	0.0	0.0	0.0	3.3816503535853615	0.0	2.360346555522668	3.2435328819632976	0.0	0.0	0.0	0.0	0.0	0.0	0.0	6.033925140711134	0.0	0.0	0.0	0.0	0.0
3R_41776	0.0	4.937910710723364	0.0	6.818804421517351	0.0	0.0	NA	NA	NA	NA	NA	NA	NA	NA	NA	0.0	0.0	0.0	0.0	1.9308168996679962	0.0	11.817579121646613	0.0	0.0	0.0	1.7996506518154696	4.089037984300547	0.0	0.0	0.0	0.0	2.0764171339297355	0.0	2.0452670781334974	1.7864221554933999	4.909718862133377	0.0	13.475686896188158	0.0	0.0	2.796255590064457	8.477828500311702	2.3280778527858597	0.0	0.0	1.8363058227788598	2.3949078511306117	0.0	0.0
3R_41777	0.0	0.0	0.0	0.0	0.0	0.0	NA	NA	NA	NA	NA	NA	NA	NA	NA	0.0	0.0	0.0	0.0	0.0	0.0	0.0	0.0	0.0	20.713261147618237	0.0	9.451277718234728	0.0	0.0	10.516806382439459	0.0	0.0	0.0	0.0	0.0	0.0	0.0	0.0	14.427578605055135	0.0	0.0	0.0	0.0	0.0	0.0	0.0	0.0	0.0	0.0
3R_41778	0.0	0.0	0.0	3.1867401019055754	3.1473857813699944	0.0	NA	NA	NA	NA	NA	NA	NA	NA	NA	6.5226721561475545	0.0	0.0	3.6936446780305343	1.8047186172967844	0.0	0.0	0.0	0.0	0.0	5.046355824604819	3.8219900490667085	0.0	5.122216075562932	2.1264389080481036	0.0	3.881619908673247	2.3922437715541163	1.911694254326451	3.339508083780243	6.8836105363296305	6.2087467582581	2.5191226601129175	0.0	0.0	0.0	0.0	0.0	0.0	0.0	3.432759787827983	0.0	0.0	1.7029531933097102
3R_41779	3.4322272409011654	5.124084838447852	0.0	0.0	3.4942554440499816	0.0	NA	NA	NA	NA	NA	NA	NA	NA	NA	0.0	0.0	0.0	6.1510753309893635	0.0	0.0	0.0	0.0	0.0	0.0	0.0	0.0	2.5987742101805416	0.0	0.0	0.0	0.0	0.0	0.0	1.8537756590357846	2.547415036066302	0.0	2.796752187619561	0.0	2.4852031007382047	0.0	0.0	0.0	0.0	2.567713163843723	0.0	2.4852031007382047	0.0	0.0
3R_41780	3.790621244915829	0.0	3.23216443184044	0.0	1.9295632240685996	0.0	NA	NA	NA	NA	NA	NA	NA	NA	NA	0.0	0.0	4.512962242978338	0.0	0.0	0.0	0.0	0.0	3.893132727990125	0.0	6.18752405399976	2.3431418814585774	0.0	0.0	0.0	4.111777858734115	0.0	2.9332188204705822	0.0	6.142042093871287	0.0	3.8063873463504163	0.0	0.0	2.7447086134994647	3.204677290599175	0.0	2.668117411040296	0.0	0.0	0.0	0.0	0.0	2.088054075589228
3R_41781	0.0	0.0	0.0	0.0	2.013401198376393	0.0	NA	NA	NA	NA	NA	NA	NA	NA	NA	0.0	0.0	0.0	2.3628462278577675	9.235912923812954	0.0	4.710706116003964	3.22454991732254	0.0	0.0	2.15212233696382	0.0	0.0	0.0	5.441181911770147	2.1452156542392893	0.0	0.0	0.0	4.27260593071884	0.0	0.0	0.0	0.0	0.0	0.0	0.0	2.784044972348865	2.730593128517004	0.0	0.0	0.0	3.858292628346104	0.0
3R_41782	4.422391452401801	0.0	0.0	0.0	2.2511570947467	0.0	NA	NA	NA	NA	NA	NA	NA	NA	NA	0.0	4.8976681222536325	2.632561308404031	2.641866933389552	0.0	0.0	0.0	0.0	0.0	5.9910553543559475	0.0	0.0	0.0	0.0	0.0	4.797074168523135	2.776315584903062	0.0	0.0	7.165715776183166	3.282319523302171	0.0	0.0	0.0	0.0	0.0	3.778484102405988	0.0	0.0	0.0	0.0	0.0	0.0	2.436063088187433
3R_41783	0.0	0.0	3.4021636399884874	0.0	6.093152109449261	0.0	NA	NA	NA	NA	NA	NA	NA	NA	NA	0.0	0.0	0.0	4.767117945887014	2.329218768378992	3.170234289824721	0.0	0.0	0.0	0.0	0.0	0.0	0.0	6.610870916134492	2.7444396965637696	0.0	2.504861937019755	0.0	4.934568850682168	0.0	0.0	0.0	0.0	0.0	0.0	0.0	3.409043647349434	0.0	0.0	0.0	0.0	0.0	1.946057239381582	0.0
3R_41784	1.5872209665540797	0.0	0.0	3.2722213278150596	1.6159056828171054	5.446504433454609	NA	NA	NA	NA	NA	NA	NA	NA	NA	0.0	0.0	1.889681883393022	5.689084694541664	0.0	0.0	0.0	0.0	0.0	2.150223193167451	3.4544796310063037	0.0	4.807174611964864	0.0	4.366957156656728	1.7216966838744512	0.0	0.0	1.9629736066420747	0.0	0.0	3.187645197238734	5.173391385682535	0.0	0.0	0.0	0.0	0.0	0.0	0.0	0.0	0.0	0.0	0.0
3R_41785	0.0	0.0	2.8569698064002984	0.0	0.0	0.0	NA	NA	NA	NA	NA	NA	NA	NA	NA	0.0	0.0	0.0	0.0	0.0	2.6622069376047914	3.9904962341687042	5.463110618702741	0.0	2.269544752018193	0.0	4.1422927258854365	0.0	0.0	0.0	0.0	0.0	0.0	4.143808383670247	0.0	2.4868309865109315	0.0	2.730238262432686	0.0	0.0	0.0	2.862747298425375	0.0	0.0	2.5066463728576323	1.8602214705273952	0.0	0.0	3.6913390849318066
3R_41786	0.0	0.0	2.197477647257372	0.0	0.0	0.0	NA	NA	NA	NA	NA	NA	NA	NA	NA	0.0	0.0	1.5341319819880632	0.0	0.0	4.095346212378102	0.0	8.404053443056656	2.646855482749384	1.7456515819094636	0.0	0.0	0.0	0.0	0.0	1.3977537538074811	3.2358103245647185	0.0	0.0	4.175839594308832	0.0	0.0	2.1000003360000536	0.0	3.7321342732340286	2.1787897433037076	2.2019214847644646	0.0	0.0	1.9280215568234225	0.0	1.8660671366170143	0.0	4.258866391979249
3R_41787	0.0	5.580494163919203	3.187244900886245	1.9265383938873248	3.8054936105762276	6.413319181275672	NA	NA	NA	NA	NA	NA	NA	NA	NA	0.0	0.0	0.0	0.0	2.1820792378433636	0.0	0.0	3.047332076004119	1.9195136413116187	2.531911580583783	4.067687954640398	0.0	0.0	0.0	2.571070164247675	2.0273168785483113	0.0	0.0	2.311423122413662	6.056682064771369	0.0	0.0	0.0	3.5271465067317354	2.706563579073067	6.320279533323199	3.193690289967916	0.0	0.0	0.0	0.0	2.706563579073067	1.823122480102897	0.0
3R_41788	0.0	0.0	0.0	1.02822328979219	1.0155253515748768	3.4228874794198894	NA	NA	NA	NA	NA	NA	NA	NA	NA	4.209168748100613	4.4187996949260695	0.0	0.0	1.164609384189496	0.0	0.0	1.626408184866662	0.0	0.0	1.0854939366479686	0.0	0.0	3.305435458067246	0.0	1.082010323244092	0.0	0.0	2.467284425341084	2.1550298288453758	2.961391451232842	0.0	0.0	5.647477667049566	1.444534776019105	0.0	1.704521823674717	0.0	0.0	0.0	0.0	1.444534776019105	0.0	0.0
3R_41789	0.0	0.0	0.0	0.0	0.0	0.0	NA	NA	NA	NA	NA	NA	NA	NA	NA	0.0	2.3768879026388685	0.0	2.5642495153247884	0.0	1.705280178385949	0.0	3.4994027394374463	0.0	0.0	0.0	2.6533510895588246	0.0	3.5560107249283464	0.0	1.1640343194566474	0.0	0.0	1.3271609730797342	4.6367925080561365	3.185885761464131	0.0	0.0	2.025198737815139	1.5540406767039046	0.0	0.0	1.5106751101319922	0.0	0.0	1.1915673256987231	1.5540406767039046	1.046791035909643	1.1822460689135963
3R_41790	2.5341155303270275	3.783264351813318	0.0	5.224343087834922	1.2899563994736978	0.0	NA	NA	NA	NA	NA	NA	NA	NA	NA	0.0	0.0	0.0	1.5138406667559832	2.9586564740951133	2.0134721421028097	0.0	0.0	1.301323380812117	0.0	1.378832983339561	0.0	0.0	4.198681613973212	0.0	1.3744079737653006	0.0	0.0	3.134032379255526	0.0	3.761664687090625	2.5446555236201287	0.0	0.0	3.6697988399765866	0.0	0.0	3.56739295814467	3.4989013449776767	0.0	1.4069169665744665	0.0	0.0	4.187733291642122
3R_41791	9.644922189590236	0.0	0.0	2.485501448674519	0.0	0.0	NA	NA	NA	NA	NA	NA	NA	NA	NA	0.0	0.0	0.0	0.0	0.0	0.0	0.0	7.862961167586829	2.4764385445772557	3.2665167335485963	2.623940518417176	0.0	7.302830869358197	7.990156127650734	0.0	0.0	3.0274737185006497	0.0	0.0	0.0	0.0	0.0	0.0	4.550507677389027	0.0	0.0	0.0	0.0	3.3292317198544725	0.0	0.0	0.0	0.0	0.0
3R_41792	4.2857265306472305	0.0	4.872437158959851	2.945157197029102	1.4543931399184375	0.0	NA	NA	NA	NA	NA	NA	NA	NA	NA	0.0	0.0	1.700804939953932	0.0	0.0	2.2701387985562826	0.0	0.0	0.0	0.0	0.0	1.7661248078014677	0.0	0.0	0.0	0.0	0.0	0.0	1.7667710298313988	0.0	0.0	2.8690345956798646	2.3281510243631693	5.392054968765173	0.0	0.0	0.0	2.0110725633191224	0.0	0.0	0.0	0.0	0.0	0.0
3R_41793	0.0	0.0	0.0	0.0	0.0	0.0	NA	NA	NA	NA	NA	NA	NA	NA	NA	0.0	0.0	0.0	2.4013708946163184	4.693249230307126	0.0	0.0	0.0	0.0	0.0	0.0	0.0	0.0	0.0	2.76494841712233	0.0	0.0	3.1105669692626217	0.0	0.0	0.0	0.0	0.0	0.0	5.821318132707425	0.0	0.0	2.82943700994151	0.0	0.0	2.2317602696680567	2.9106590663537126	0.0	0.0
3R_41794	0.0	0.0	0.0	0.0	2.0873514849418466	7.035540030463888	NA	NA	NA	NA	NA	NA	NA	NA	NA	0.0	0.0	0.0	2.4496312937458216	2.3937847772044663	0.0	0.0	0.0	0.0	0.0	0.0	0.0	0.0	0.0	2.8205156410284618	0.0	0.0	0.0	0.0	2.2147673154384564	0.0	0.0	0.0	0.0	0.0	6.933473666840349	0.0	0.0	0.0	0.0	0.0	0.0	0.0	0.0
3R_41795	1.5695383987569254	0.0	5.353218756607879	1.6178834363520609	3.1958071010833784	0.0	NA	NA	NA	NA	NA	NA	NA	NA	NA	0.0	6.952869970902238	0.0	1.8752349903847323	0.0	0.0	0.0	2.5591122951270657	1.6119841348521446	0.0	3.4159947120401855	0.0	2.376809940769896	5.2010193998023615	0.0	0.0	0.0	0.0	1.9411049351622423	1.6954425656115077	4.659674824592366	0.0	0.0	0.0	2.2729390693223683	0.0	0.0	0.0	0.0	0.0	0.0	0.0	1.5310360137946344	0.0
3R_41796	0.0	0.0	0.0	0.0	0.0	0.0	NA	NA	NA	NA	NA	NA	NA	NA	NA	0.0	0.0	0.0	0.0	0.0	0.0	0.0	0.0	0.0	0.0	0.0	0.0	0.0	0.0	226.11133722244833	0.0	0.0	0.0	0.0	0.0	0.0	0.0	0.0	0.0	0.0	0.0	0.0	0.0	0.0	0.0	0.0	0.0	0.0	0.0
3R_41797	0.0	0.0	0.0	0.0	0.0	0.0	NA	NA	NA	NA	NA	NA	NA	NA	NA	8.39569233817513	0.0	0.0	0.0	0.0	3.1617064235440897	4.739217450936066	3.24406635932382	0.0	0.0	0.0	0.0	0.0	6.5930878067434096	0.0	6.47459842382376	0.0	0.0	0.0	2.1492328420831823	0.0	0.0	3.242502200037743	3.7548573773748064	0.0	0.0	0.0	5.601790556333426	0.0	0.0	2.2092475567931267	2.8812980132297676	0.0	0.0
3R_41798	1.7568764142855138	0.0	2.996085913362783	0.0	1.7886271928569386	6.02867236577161	NA	NA	NA	NA	NA	NA	NA	NA	NA	0.0	3.8913776410780048	4.183333765611156	2.0990605444627204	0.0	0.0	0.0	2.864564534628575	0.0	2.380057026166347	0.0	0.0	0.0	0.0	0.0	0.0	0.0	0.0	0.0	0.0	2.607923706756713	0.0	0.0	0.0	0.0	0.0	0.0	0.0	0.0	2.628703975336448	0.0	0.0	0.0	0.0
3R_41799	2.2244961516216577	0.0	0.0	4.586030492516745	0.0	0.0	NA	NA	NA	NA	NA	NA	NA	NA	NA	0.0	0.0	2.6483962636425513	0.0	2.5971664913579287	0.0	5.298658909430023	0.0	0.0	0.0	0.0	0.0	3.3686366453768835	0.0	0.0	0.0	0.0	0.0	0.0	9.611757101286294	0.0	0.0	0.0	0.0	0.0	0.0	0.0	3.131527277168348	0.0	3.3283740559899084	0.0	0.0	0.0	0.0
3R_41800	0.0	0.0	0.0	0.0	0.0	0.0	NA	NA	NA	NA	NA	NA	NA	NA	NA	0.0	0.0	0.0	0.0	0.0	0.0	0.0	0.0	0.0	0.0	0.0	0.0	0.0	0.0	0.0	0.0	5.5360808533536465	0.0	0.0	0.0	0.0	17.710195671096873	0.0	0.0	0.0	0.0	0.0	0.0	0.0	6.5972242838548105	0.0	0.0	0.0	0.0
3R_41801	0.0	0.0	0.0	0.0	0.0	0.0	NA	NA	NA	NA	NA	NA	NA	NA	NA	0.0	0.0	0.0	4.284627826515419	8.37389438425708	0.0	0.0	5.847183850078206	0.0	0.0	0.0	0.0	0.0	0.0	4.9333382666715995	3.889991053020578	0.0	0.0	4.435130670037366	0.0	0.0	0.0	0.0	0.0	0.0	6.063637879545833	6.128014216992984	0.0	0.0	0.0	0.0	0.0	0.0	0.0
3R_41802	0.0	0.0	2.3207951601209413	1.402810615236263	0.0	0.0	NA	NA	NA	NA	NA	NA	NA	NA	NA	0.0	0.0	1.6202240251355076	0.0	0.0	0.0	3.2415898571950006	2.218917514404103	0.0	1.8436136302042907	0.0	0.0	0.0	4.509623536627162	0.0	2.952385113838065	0.0	0.0	1.6830647666885128	2.940118892527776	2.0201212153534063	2.7331051737134318	0.0	0.0	5.9123599066320125	0.0	4.650976751627609	0.0	0.0	0.0	0.0	0.0	0.0	0.0
3R_41803	2.147010073771266	0.0	0.0	0.0	2.1858114606466503	0.0	NA	NA	NA	NA	NA	NA	NA	NA	NA	9.059792820657778	0.0	0.0	0.0	0.0	0.0	0.0	3.500672479183251	0.0	0.0	0.0	0.0	0.0	0.0	0.0	0.0	2.695725872714294	3.322753685598388	0.0	2.319237471827063	0.0	0.0	0.0	0.0	0.0	0.0	0.0	6.044893002371411	2.9644175038181695	0.0	0.0	0.0	6.283025150949679	0.0
3R_41804	0.0	0.0	0.0	3.960662698082643	0.0	0.0	NA	NA	NA	NA	NA	NA	NA	NA	NA	0.0	0.0	0.0	0.0	0.0	0.0	0.0	0.0	0.0	5.20521562605731	0.0	4.75018763241148	0.0	0.0	0.0	0.0	0.0	0.0	0.0	0.0	0.0	7.716585256692209	0.0	0.0	0.0	0.0	6.565729518206768	5.40900166056351	0.0	0.0	0.0	0.0	0.0	0.0
3R_41805	1.1471810320499436	3.4253285232586657	0.0	1.1825165868645346	1.1679132193761474	0.0	NA	NA	NA	NA	NA	NA	NA	NA	NA	0.0	0.0	0.0	0.0	1.3393685279201415	0.0	0.0	0.0	0.0	3.1081938984599673	0.0	1.4182413636901279	0.0	0.0	0.0	1.2443748036998747	0.0	0.0	0.0	0.0	1.702886204799653	0.0	7.478248579226247	0.0	0.0	0.0	0.0	0.0	1.5839345949055594	0.0	1.2738081104890964	0.0	4.476158024044802	0.0
3R_41806	0.0	0.0	2.301737535630897	0.0	0.0	0.0	NA	NA	NA	NA	NA	NA	NA	NA	NA	0.0	0.0	0.0	0.0	0.0	0.0	0.0	0.0	1.386218108666192	0.0	0.0	3.3372668585372627	0.0	0.0	0.0	0.0	0.0	0.0	0.0	0.0	0.0	0.0	0.0	2.5472047993413947	1.9546031686462888	0.0	0.0	0.0	3.7271599637421877	0.0	1.4987003270763593	0.0	0.0	1.486976465326088
3R_41807	0.0	0.0	5.599787656052083	0.0	0.0	11.267796075426627	NA	NA	NA	NA	NA	NA	NA	NA	NA	0.0	0.0	0.0	0.0	0.0	0.0	0.0	5.353969674044972	0.0	0.0	3.5733352009965316	0.0	0.0	0.0	0.0	0.0	0.0	0.0	0.0	0.0	4.87429913671288	0.0	0.0	0.0	0.0	0.0	5.611111796913664	0.0	0.0	0.0	0.0	0.0	0.0	3.617594241947597
3R_41808	0.0	0.0	0.0	0.0	0.0	0.0	NA	NA	NA	NA	NA	NA	NA	NA	NA	0.0	0.0	0.0	0.0	0.0	0.0	0.0	0.0	0.0	0.0	0.0	0.0	0.0	0.0	0.0	0.0	0.0	0.0	0.0	0.0	0.0	0.0	0.0	0.0	0.0	0.0	0.0	0.0	0.0	0.0	0.0	0.0	0.0	0.0
3R_41809	0.0	0.0	0.0	0.0	0.0	0.0	NA	NA	NA	NA	NA	NA	NA	NA	NA	0.0	0.0	0.0	0.0	0.0	0.0	0.0	0.0	0.0	0.0	0.0	0.0	0.0	0.0	0.0	0.0	0.0	0.0	0.0	0.0	0.0	0.0	0.0	0.0	0.0	0.0	0.0	0.0	0.0	0.0	0.0	0.0	0.0	0.0
3R_41810	3.7379404695600815	0.0	0.0	0.0	0.0	0.0	NA	NA	NA	NA	NA	NA	NA	NA	NA	0.0	0.0	2.2251213080509116	2.2329867068068356	2.1820792378433636	0.0	0.0	0.0	0.0	0.0	4.067687954640398	0.0	2.8302506243532877	0.0	0.0	0.0	0.0	2.8924539347786347	0.0	0.0	0.0	0.0	0.0	3.5271465067317354	0.0	0.0	0.0	0.0	0.0	5.59284585529574	0.0	2.706563579073067	0.0	0.0
3R_41811	4.955745195405034	0.0	0.0	2.5541962123313526	0.0	8.502750639831985	NA	NA	NA	NA	NA	NA	NA	NA	NA	0.0	0.0	0.0	0.0	0.0	3.937569055117304	0.0	0.0	0.0	0.0	2.6964614875191586	0.0	0.0	0.0	0.0	0.0	0.0	0.0	0.0	0.0	0.0	0.0	8.076383201769051	4.676275477517871	0.0	0.0	0.0	0.0	0.0	3.707485338749228	0.0	0.0	0.0	0.0
3R_41812	0.0	0.0	0.0	0.0	0.0	0.0	NA	NA	NA	NA	NA	NA	NA	NA	NA	0.0	7.038753971616928	0.0	0.0	0.0	0.0	0.0	0.0	3.263791723089466	0.0	0.0	0.0	0.0	0.0	0.0	0.0	0.0	0.0	0.0	0.0	0.0	0.0	0.0	0.0	0.0	0.0	0.0	0.0	0.0	4.754820079985583	0.0	0.0	0.0	3.501022998920284
3R_41813	0.0	0.0	0.0	0.0	0.0	0.0	NA	NA	NA	NA	NA	NA	NA	NA	NA	0.0	0.0	0.0	0.0	0.0	0.0	0.0	0.0	0.0	0.0	0.0	0.0	0.0	0.0	0.0	0.0	0.0	0.0	0.0	0.0	0.0	0.0	0.0	0.0	0.0	0.0	0.0	0.0	0.0	0.0	0.0	0.0	0.0	0.0
3R_41814	0.0	0.0	0.0	0.0	0.0	0.0	NA	NA	NA	NA	NA	NA	NA	NA	NA	0.0	0.0	320.21518460405395	0.0	0.0	0.0	0.0	0.0	0.0	0.0	0.0	0.0	0.0	0.0	0.0	0.0	0.0	0.0	0.0	0.0	0.0	0.0	0.0	0.0	0.0	0.0	0.0	0.0	0.0	0.0	0.0	0.0	0.0	0.0
3R_41815	0.0	0.0	0.0	0.0	2.6845349311685243	0.0	NA	NA	NA	NA	NA	NA	NA	NA	NA	0.0	0.0	0.0	3.1504616371436907	0.0	4.190247283253173	0.0	0.0	0.0	0.0	0.0	0.0	0.0	0.0	0.0	5.7205750779714375	0.0	0.0	0.0	2.84840395381256	0.0	0.0	0.0	9.952714652685092	0.0	4.458557264371937	0.0	0.0	3.6407908380226717	3.945398836422975	0.0	0.0	0.0	0.0
3R_41816	0.0	0.0	0.0	0.0	0.0	0.0	NA	NA	NA	NA	NA	NA	NA	NA	NA	0.0	4.825537516623976	0.0	0.0	0.0	0.0	0.0	0.0	0.0	0.0	2.3708210722370215	0.0	0.0	0.0	0.0	0.0	0.0	0.0	2.6943908709726268	2.3533941356242214	0.0	0.0	0.0	0.0	0.0	0.0	0.0	0.0	0.0	3.25974778679424	0.0	6.310000214540007	0.0	0.0
3R_41817	0.0	0.0	0.0	0.0	0.0	0.0	NA	NA	NA	NA	NA	NA	NA	NA	NA	13.46752373987747	0.0	3.7997486846219988	7.626360209008027	0.0	0.0	0.0	0.0	0.0	0.0	0.0	0.0	0.0	0.0	0.0	3.461966147510223	0.0	0.0	0.0	6.895165558096423	0.0	6.409677074059331	5.201295330589129	0.0	0.0	0.0	10.907468671023109	4.492914000683821	4.40665298841579	0.0	0.0	0.0	0.0	0.0
3R_41818	1.9075305491017438	5.695630084773758	0.0	0.0	0.0	0.0	NA	NA	NA	NA	NA	NA	NA	NA	NA	0.0	0.0	4.542059356085871	0.0	2.227099570281138	0.0	0.0	6.220408351147028	0.0	2.5841496015887353	0.0	0.0	2.888643931883465	0.0	0.0	0.0	0.0	2.95213061170508	4.718224117061028	0.0	0.0	3.830928850840104	6.217409118576562	0.0	0.0	0.0	0.0	0.0	0.0	0.0	0.0	0.0	1.8607368704080502	2.1015167066375144
3R_41819	0.9225381607910211	0.0	0.0	0.0	0.0	0.0	NA	NA	NA	NA	NA	NA	NA	NA	NA	0.0	0.0	1.0983370847036462	0.0	0.0	1.465998581792972	4.394896382626711	1.5041866779901838	0.0	0.0	1.0039211150913236	1.1405190137065293	1.3970335947462595	3.057038219091815	2.538200230747783	0.0	1.1583131439352345	0.0	1.140936327652269	0.9965417013338611	0.0	0.0	0.0	0.0	0.0	1.5598694264500506	0.0	1.2987001180648279	0.0	2.7606719641200983	0.0	1.3359807127136465	0.8999073545378503	0.0
3R_41820	0.0	0.0	0.0	0.0	0.0	5.4059021639826375	NA	NA	NA	NA	NA	NA	NA	NA	NA	0.0	0.0	0.0	0.0	0.0	2.503438472742312	0.0	0.0	0.0	0.0	0.0	3.895255034032844	0.0	0.0	0.0	0.0	3.956027958040785	0.0	0.0	1.7017621065908906	4.677043154609484	0.0	2.5674125513610884	2.973095271648742	0.0	2.6637386851040006	0.0	0.0	0.0	2.3571552153709154	0.0	0.0	0.0	0.0
3R_41821	0.0	0.0	0.0	0.0	0.0	0.0	NA	NA	NA	NA	NA	NA	NA	NA	NA	0.0	0.0	0.0	0.0	0.0	3.2785616818759142	0.0	3.3639656041244907	4.237922028167772	0.0	0.0	2.550658631071715	0.0	0.0	0.0	0.0	0.0	6.385989649587975	0.0	0.0	0.0	0.0	0.0	0.0	0.0	0.0	0.0	0.0	0.0	0.0	0.0	0.0	0.0	2.2729793668025
3R_41822	0.0	0.0	0.0	0.0	0.0	0.0	NA	NA	NA	NA	NA	NA	NA	NA	NA	0.0	6.211450187275223	3.338736521938003	0.0	3.2741530175412747	0.0	0.0	0.0	0.0	0.0	3.0517298730785547	3.4669615895325494	0.0	0.0	0.0	6.083872263017966	0.0	4.340051733416662	0.0	0.0	0.0	0.0	9.140475396125353	0.0	0.0	0.0	0.0	0.0	3.872006938636434	0.0	0.0	4.061128100163664	0.0	0.0
3R_41823	1.8084229105481693	0.0	0.0	3.728252173011779	0.0	0.0	NA	NA	NA	NA	NA	NA	NA	NA	NA	0.0	0.0	0.0	0.0	0.0	0.0	0.0	0.0	3.7146578168658837	0.0	1.967955388812882	0.0	0.0	0.0	0.0	7.8465589700292835	0.0	0.0	0.0	0.0	0.0	3.6318891489321516	0.0	0.0	0.0	0.0	0.0	0.0	0.0	0.0	0.0	0.0	0.0	0.0
3R_41824	3.283662465767819	0.0	0.0	0.0	0.0	0.0	NA	NA	NA	NA	NA	NA	NA	NA	NA	0.0	0.0	0.0	3.923216378329879	0.0	0.0	0.0	0.0	0.0	0.0	0.0	4.059538820151876	0.0	0.0	0.0	0.0	0.0	0.0	0.0	0.0	0.0	0.0	0.0	12.393946548626719	0.0	0.0	0.0	0.0	0.0	0.0	0.0	0.0	0.0	3.617594241947597
3R_41825	0.0	0.0	0.0	0.0	0.0	0.0	NA	NA	NA	NA	NA	NA	NA	NA	NA	0.0	7.338275417217648	0.0	0.0	0.0	0.0	0.0	5.401933568101366	0.0	0.0	0.0	4.095906469156596	0.0	0.0	0.0	0.0	0.0	0.0	0.0	0.0	0.0	0.0	0.0	0.0	4.797861305344529	0.0	5.661379315810987	0.0	0.0	4.957152849346672	0.0	0.0	3.231806143340298	0.0
3R_41826	0.0	0.0	0.0	0.0	0.0	0.0	NA	NA	NA	NA	NA	NA	NA	NA	NA	0.0	0.0	0.0	0.0	0.0	7.995675938452485	0.0	0.0	0.0	0.0	0.0	0.0	0.0	0.0	0.0	0.0	0.0	0.0	0.0	0.0	0.0	10.105052121858845	0.0	0.0	0.0	0.0	0.0	0.0	0.0	0.0	0.0	0.0	0.0	0.0
3R_41827	0.0	0.0	0.0	5.640647862250867	0.0	0.0	NA	NA	NA	NA	NA	NA	NA	NA	NA	0.0	0.0	0.0	0.0	0.0	2.8985557656042302	0.0	0.0	0.0	0.0	0.0	0.0	0.0	0.0	0.0	0.0	2.2902036082615886	0.0	0.0	0.0	0.0	0.0	0.0	0.0	0.0	0.0	0.0	0.0	0.0	2.729184645170517	2.0253706023128113	0.0	1.7792866128254539	0.0
3R_41828	0.0	0.0	0.0	1.4158357834371567	0.0	0.0	NA	NA	NA	NA	NA	NA	NA	NA	NA	0.0	0.0	0.0	3.282096524489527	0.0	0.0	0.0	0.0	2.8213464198665674	0.0	0.0	1.6980707878165457	0.0	0.0	0.0	0.0	0.0	4.251397009057176	0.0	0.0	2.0388781440010697	5.516964389649955	0.0	0.0	1.9890854900987303	0.0	0.0	0.0	3.7929130178843438	2.0551241849891264	1.5251397943135467	0.0	1.339834208914989	0.0
3R_41829	0.0	0.0	0.0	1.5187800186870695	6.000096001536024	0.0	NA	NA	NA	NA	NA	NA	NA	NA	NA	0.0	0.0	1.7541668479305743	0.0	0.0	0.0	0.0	0.0	0.0	5.988071761051984	0.0	0.0	0.0	0.0	0.0	0.0	3.6999106101596584	0.0	0.0	1.5915882650287314	0.0	0.0	0.0	5.561228008123842	0.0	0.0	0.0	0.0	0.0	6.61365163515923	1.636031432744711	0.0	0.0	0.0
3R_41830	0.0	0.0	0.0	0.0	0.0	5.091416381123065	NA	NA	NA	NA	NA	NA	NA	NA	NA	0.0	0.0	1.7664829642149416	0.0	0.0	0.0	3.5342108071925433	2.419221001160742	0.0	0.0	1.6146314022557047	5.502975642362347	0.0	4.91671091706492	0.0	4.828348975038079	1.8629439581746725	2.29626608764021	1.8349963905620998	3.2055258136185483	4.404958397370416	2.9798247982211636	0.0	0.0	0.0	0.0	0.0	0.0	0.0	0.0	1.647518112814132	0.0	0.0	0.0
3R_41831	0.0	0.0	0.0	1.6068020429523893	0.0	0.0	NA	NA	NA	NA	NA	NA	NA	NA	NA	0.0	0.0	1.8558308907505758	0.0	1.8199322621212037	0.0	0.0	0.0	0.0	2.1117049694753045	0.0	5.7813137148949	0.0	0.0	0.0	0.0	0.0	0.0	0.0	3.3676598905982003	0.0	0.0	2.5403586783225096	0.0	2.257370993505092	2.6356697843125985	0.0	0.0	0.0	4.664633819248238	0.0	0.0	0.0	3.4346179262326495
3R_41832	1.5863699097355521	0.0	0.0	0.0	1.6150392454536648	0.0	NA	NA	NA	NA	NA	NA	NA	NA	NA	0.0	3.513715789584644	0.0	0.0	1.852134816893322	0.0	0.0	0.0	0.0	2.1490702584794255	0.0	0.0	2.4022985192231934	0.0	0.0	1.7207735221136609	0.0	0.0	1.9619210738771191	0.0	0.0	0.0	0.0	0.0	0.0	0.0	0.0	0.0	0.0	2.3735857879177367	0.0	0.0	1.5474546305645502	0.0
3R_41833	0.0	0.0	0.0	0.0	0.0	0.0	NA	NA	NA	NA	NA	NA	NA	NA	NA	0.0	0.0	0.0	0.0	0.0	0.0	0.0	0.0	4.3595266774695745	0.0	4.619189406166249	0.0	0.0	0.0	0.0	0.0	0.0	0.0	0.0	0.0	6.300923274287381	0.0	0.0	0.0	0.0	0.0	0.0	0.0	0.0	0.0	0.0	0.0	0.0	0.0
3R_41834	1.4574285131314308	0.0	0.0	0.0	0.0	0.0	NA	NA	NA	NA	NA	NA	NA	NA	NA	0.0	0.0	0.0	1.7412896339286803	1.7015918391655394	0.0	0.0	0.0	0.0	1.9743921340217379	0.0	0.0	0.0	0.0	0.0	0.0	0.0	0.0	1.8024545826506535	0.0	2.163420454275027	0.0	2.37517279382075	0.0	0.0	0.0	4.980898255191341	0.0	0.0	2.18065886426925	0.0	2.110586278656485	0.0	1.6056415822634407
3R_41835	2.989974615115518	0.0	0.0	0.0	1.5220051504654295	0.0	NA	NA	NA	NA	NA	NA	NA	NA	NA	0.0	0.0	0.0	0.0	0.0	0.0	0.0	0.0	0.0	0.0	3.2537392785223602	3.696457278379828	0.0	4.953977548573751	0.0	0.0	0.0	2.3136708331251032	1.8489049028705546	1.6149111855369849	0.0	0.0	2.43638240093791	0.0	0.0	0.0	0.0	0.0	2.0641573119057295	0.0	1.6600056174590097	0.0	0.0	0.0
3R_41836	4.243212451282617	0.0	0.0	1.0934780485921962	1.0799742534137986	0.0	NA	NA	NA	NA	NA	NA	NA	NA	NA	0.0	0.0	0.0	1.2674141114647621	0.0	0.0	0.0	0.0	1.0894908907121883	0.0	0.0	0.0	3.212826632019545	3.5152103150331486	0.0	0.0	1.3319147553245956	0.0	0.0	2.2917957950359935	0.0	2.130430493959484	1.728791958213024	0.0	0.0	1.7936540877107614	0.0	1.4933421579899258	2.9293419291942904	0.0	0.0	1.536210163382096	0.0	0.0
3R_41837	0.0	0.0	0.0	0.0	0.0	6.92515979806234	NA	NA	NA	NA	NA	NA	NA	NA	NA	0.0	0.0	0.0	2.411199152029482	0.0	3.206996897551201	9.614210572362799	0.0	0.0	0.0	0.0	0.0	0.0	0.0	2.7762647135089153	0.0	0.0	0.0	0.0	0.0	0.0	0.0	0.0	0.0	0.0	0.0	0.0	0.0	0.0	0.0	0.0	0.0	0.0	0.0
3R_41838	0.0	6.199243692269543	7.081275337688316	0.0	0.0	0.0	NA	NA	NA	NA	NA	NA	NA	NA	NA	0.0	0.0	0.0	2.480574004824716	0.0	0.0	0.0	0.0	0.0	0.0	0.0	0.0	0.0	0.0	2.8561432070204	2.252100083327703	0.0	0.0	2.567707230021633	2.2427433236334684	0.0	0.0	0.0	0.0	0.0	3.5105271934212716	0.0	0.0	0.0	3.106482452257248	0.0	0.0	0.0	0.0
3R_41839	0.0	0.0	0.0	0.0	0.0	0.0	NA	NA	NA	NA	NA	NA	NA	NA	NA	0.0	0.0	0.0	0.0	0.0	0.0	0.0	0.0	0.0	3.6337407362322107	0.0	3.3160874677759202	0.0	0.0	0.0	0.0	0.0	0.0	0.0	0.0	0.0	0.0	0.0	0.0	0.0	0.0	0.0	0.0	0.0	0.0	0.0	0.0	0.0	0.0
3R_41840	0.0	0.0	0.0	0.0	0.0	0.0	NA	NA	NA	NA	NA	NA	NA	NA	NA	0.0	0.0	0.0	0.0	0.0	0.0	0.0	0.0	0.0	4.1023705548251055	3.295368491400077	0.0	0.0	0.0	0.0	0.0	0.0	0.0	0.0	3.271145584624046	0.0	0.0	9.870216522939863	0.0	0.0	5.120267400844742	0.0	0.0	0.0	0.0	0.0	4.385353270903444	0.0	0.0
3R_41841	1.4048337519737915	0.0	0.0	0.0	1.4302223137564505	0.0	NA	NA	NA	NA	NA	NA	NA	NA	NA	0.0	3.111623906730941	0.0	0.0	0.0	0.0	0.0	0.0	0.0	1.9031415156999658	0.0	0.0	2.1273916136520676	0.0	1.932575531815798	0.0	0.0	2.1741474732927726	0.0	0.0	2.0853483011292995	2.8213535838808173	0.0	0.0	0.0	0.0	0.0	0.0	1.939680588918062	0.0	1.559900815266562	0.0	0.0	0.0
3R_41842	0.0	0.0	0.0	1.1499661679953377	1.1357647785712988	3.828161487164175	NA	NA	NA	NA	NA	NA	NA	NA	NA	0.0	0.0	1.3281926963214907	0.0	0.0	0.0	2.6573213987714674	0.0	2.2915460740545197	0.0	1.2140177285436935	0.0	0.0	0.0	0.0	0.0	2.801440612820737	0.0	0.0	1.20509398045916	0.0	2.2404866695524137	0.0	0.0	0.0	0.0	1.9063392643360526	0.0	0.0	0.0	1.238744765064623	1.6155694365281543	1.0882363823540295	0.0
3R_41843	0.0	0.0	0.0	1.9764810612596468	0.0	0.0	NA	NA	NA	NA	NA	NA	NA	NA	NA	0.0	0.0	0.0	2.2908735948640446	4.477292849651387	0.0	0.0	0.0	3.9385484046614296	0.0	0.0	2.3704760058048215	0.0	0.0	5.275442734937226	2.0798720795476195	2.4074596581985075	0.0	0.0	0.0	0.0	0.0	0.0	0.0	0.0	0.0	0.0	0.0	0.0	0.0	0.0	0.0	1.8703842423868347	2.1124124510659654
3R_41844	0.0	0.0	0.0	0.0	0.0	0.0	NA	NA	NA	NA	NA	NA	NA	NA	NA	0.0	5.783830492123002	0.0	3.1198746309578294	0.0	0.0	6.219961473558633	0.0	0.0	0.0	2.8416372604570834	3.228282856978676	0.0	0.0	0.0	0.0	0.0	0.0	0.0	0.0	0.0	5.244281242412181	0.0	0.0	3.7815447005054414	0.0	0.0	0.0	3.605443354158374	0.0	2.899515548942083	0.0	0.0	0.0
3R_41845	1.7600118272794794	0.0	3.00143288405885	0.0	0.0	0.0	NA	NA	NA	NA	NA	NA	NA	NA	NA	0.0	0.0	0.0	0.0	0.0	0.0	4.192276234111797	0.0	0.0	0.0	0.0	0.0	0.0	0.0	0.0	0.0	0.0	0.0	0.0	1.9011952624495496	0.0	0.0	0.0	3.3215186913482078	0.0	0.0	0.0	2.477650968848247	0.0	0.0	1.9542838292393692	0.0	0.0	0.0
3R_41846	0.0	0.0	0.0	0.0	0.0	0.0	NA	NA	NA	NA	NA	NA	NA	NA	NA	0.0	0.0	0.0	0.0	0.0	0.0	0.0	0.0	0.0	0.0	0.0	0.0	0.0	0.0	0.0	0.0	0.0	0.0	0.0	0.0	0.0	0.0	0.0	0.0	0.0	0.0	0.0	0.0	0.0	0.0	0.0	0.0	0.0	0.0
3R_41847	0.0	0.0	0.0	0.0	0.0	0.0	NA	NA	NA	NA	NA	NA	NA	NA	NA	0.0	0.0	0.0	0.0	0.0	0.0	0.0	0.0	4.403753759704772	0.0	0.0	0.0	3.246584593008156	0.0	8.847834934791457	4.651076259046343	0.0	0.0	2.651436813609295	2.3158762580997774	0.0	0.0	0.0	0.0	3.1047030041106267	0.0	0.0	3.018066143937611	2.960121246566259	0.0	2.3805442876459275	0.0	0.0	0.0
3R_41848	0.0	0.0	0.0	0.0	0.0	8.474360821335052	NA	NA	NA	NA	NA	NA	NA	NA	NA	0.0	5.470016650730685	0.0	0.0	0.0	0.0	0.0	0.0	0.0	0.0	0.0	0.0	0.0	0.0	0.0	0.0	0.0	0.0	0.0	2.667703869931296	0.0	0.0	0.0	0.0	0.0	8.351421119574812	0.0	0.0	0.0	0.0	0.0	0.0	0.0	0.0
3R_41849	0.0	0.0	0.0	0.0	0.0	0.0	NA	NA	NA	NA	NA	NA	NA	NA	NA	10.44719205595516	0.0	0.0	0.0	2.890570237243552	0.0	0.0	0.0	2.5427532169006635	0.0	0.0	0.0	0.0	0.0	0.0	2.685558676771529	0.0	0.0	0.0	0.0	0.0	0.0	0.0	4.672362276281453	0.0	0.0	8.461274860283199	0.0	0.0	0.0	2.749080432595297	0.0	0.0	0.0
3R_41850	0.0	0.0	0.0	0.0	0.0	0.0	NA	NA	NA	NA	NA	NA	NA	NA	NA	0.0	0.0	0.0	0.0	0.0	0.0	0.0	0.0	1.765595638696277	0.0	0.0	0.0	0.0	0.0	0.0	0.0	0.0	0.0	2.1260794902851985	0.0	0.0	3.4525105448303313	0.0	0.0	0.0	0.0	0.0	0.0	4.747201999141706	0.0	0.0	0.0	0.0	0.0
3R_41851	0.0	0.0	0.0	0.0	1.9185020336121554	0.0	NA	NA	NA	NA	NA	NA	NA	NA	NA	0.0	0.0	0.0	0.0	0.0	0.0	0.0	0.0	0.0	0.0	0.0	0.0	0.0	0.0	0.0	0.0	0.0	0.0	0.0	0.0	0.0	3.7845672914987265	0.0	0.0	0.0	0.0	3.220134859247905	0.0	0.0	2.8195780219532347	0.0	2.7289746150781307	1.8382183987279528	0.0
3R_41852	0.0	0.0	0.0	0.0	0.0	0.0	NA	NA	NA	NA	NA	NA	NA	NA	NA	0.0	0.0	0.0	0.0	0.0	0.0	0.0	0.0	0.0	0.0	0.0	2.4966856497998906	0.0	0.0	5.556319549493611	0.0	0.0	0.0	2.4975991827855473	0.0	0.0	0.0	0.0	0.0	2.92456665233629	0.0	0.0	0.0	0.0	0.0	0.0	0.0	0.0	2.224882192487908
3R_41853	0.0	0.0	2.0762998675320685	0.0	0.0	4.177894758831025	NA	NA	NA	NA	NA	NA	NA	NA	NA	0.0	0.0	1.4495337574669107	0.0	0.0	0.0	0.0	0.0	0.0	1.6493893136066373	1.3249279901637347	1.5052034884596048	0.0	0.0	1.674898794240358	2.6413519495818742	1.5286873467490936	0.0	0.0	0.0	0.0	0.0	0.0	0.0	1.7631646690010967	0.0	2.080498653917371	0.0	0.0	0.0	1.351914039897687	0.0	2.375311017286326	0.0
3R_41854	1.0750653639741297	3.21000082176021	1.8333607115199586	0.0	0.0	0.0	NA	NA	NA	NA	NA	NA	NA	NA	NA	0.0	0.0	0.0	0.0	0.0	0.0	0.0	0.0	0.0	2.912802348883814	0.0	1.3290859291267587	0.0	0.0	0.0	0.0	1.3498220394623173	0.0	0.0	2.322608456524486	0.0	0.0	1.7520351640465566	0.0	3.1137283035411807	3.6355386995823493	0.0	1.5134197960152262	1.4843631250949991	1.6085528686288437	0.0	3.1137283035411807	0.0	1.1843940450562445
3R_41855	0.0	0.0	0.0	0.0	0.0	0.0	NA	NA	NA	NA	NA	NA	NA	NA	NA	0.0	0.0	0.0	0.0	7.256788725853035	0.0	0.0	0.0	6.383592634866162	0.0	0.0	0.0	0.0	0.0	0.0	0.0	0.0	0.0	0.0	0.0	0.0	0.0	0.0	0.0	0.0	0.0	0.0	0.0	0.0	0.0	0.0	0.0	0.0	0.0
3R_41856	0.0	0.0	0.0	0.0	10.040160642570282	0.0	NA	NA	NA	NA	NA	NA	NA	NA	NA	0.0	0.0	3.9137411451606594	0.0	0.0	0.0	0.0	0.0	0.0	8.90670229347584	0.0	0.0	0.0	0.0	0.0	0.0	0.0	0.0	0.0	0.0	0.0	0.0	0.0	6.203858800173708	0.0	0.0	0.0	0.0	4.538852578068264	0.0	7.300335815447511	0.0	0.0	0.0
3R_41857	1.3716179330815041	0.0	0.0	0.0	1.3964062089805676	0.0	NA	NA	NA	NA	NA	NA	NA	NA	NA	0.0	0.0	1.632993523710984	0.0	0.0	0.0	0.0	6.709216517822697	0.0	0.0	0.0	0.0	0.0	0.0	3.77376362540943	2.9756537957737383	0.0	0.0	0.0	0.0	0.0	0.0	0.0	0.0	1.9863190290554775	0.0	0.0	0.0	0.0	0.0	0.0	0.0	0.0	0.0
3R_41858	0.0	0.0	0.0	3.3185095511682645	0.0	0.0	NA	NA	NA	NA	NA	NA	NA	NA	NA	6.7923800363799876	0.0	0.0	0.0	0.0	0.0	0.0	0.0	0.0	0.0	0.0	0.0	0.0	0.0	2.2143656528857836	1.746051479184971	0.0	0.0	1.9907414596196011	0.0	0.0	0.0	2.623286600356977	0.0	0.0	2.721709059099735	0.0	0.0	0.0	0.0	1.7873509885480847	0.0	0.0	0.0
3R_41859	1.5297724310531566	0.0	0.0	1.5768925943762335	0.0	5.249371387776314	NA	NA	NA	NA	NA	NA	NA	NA	NA	0.0	0.0	0.0	0.0	0.0	0.0	0.0	2.494274393130569	0.0	0.0	0.0	0.0	0.0	0.0	0.0	0.0	1.9207395308171136	0.0	0.0	0.0	0.0	0.0	4.98614350719351	5.77401542932403	4.430703356435021	0.0	5.228140360929898	0.0	0.0	0.0	0.0	0.0	0.0	0.0
3R_41860	0.0	0.0	7.347682540926592	0.0	0.0	0.0	NA	NA	NA	NA	NA	NA	NA	NA	NA	0.0	0.0	5.129660724239699	0.0	0.0	4.564521797873846	0.0	0.0	0.0	1.945638850516567	0.0	0.0	2.174896474927793	0.0	1.975730131069937	3.115769532759201	0.0	0.0	3.552410488136725	0.0	0.0	0.0	2.3405828987651085	2.710423747648707	0.0	0.0	4.908360901960399	0.0	0.0	0.0	0.0	0.0	1.4009722747586824	1.5822584524246528
3R_41861	0.0	3.40027800672983	0.0	0.0	1.159371898680171	0.0	NA	NA	NA	NA	NA	NA	NA	NA	NA	0.0	0.0	0.0	1.3605919772421944	0.0	0.0	0.0	1.8567847098978136	0.0	0.0	1.239251353386403	0.0	0.0	0.0	0.0	0.0	1.4298345852964962	0.0	0.0	0.0	1.6904324565736353	0.0	3.711778884877693	2.1491427714227624	1.64914940172158	3.8510402237300325	0.0	1.603129822414897	1.5723507776218004	1.7039020379009153	0.0	0.0	0.0	0.0
3R_41862	0.0	0.0	0.0	0.0	0.0	0.0	NA	NA	NA	NA	NA	NA	NA	NA	NA	0.0	0.0	1.845137260683391	0.0	0.0	0.0	3.6915748295138457	0.0	0.0	0.0	0.0	1.9160002498464328	0.0	0.0	0.0	1.6811119008601243	1.9458932700892075	2.3985094702747927	0.0	0.0	0.0	0.0	0.0	0.0	0.0	0.0	0.0	0.0	0.0	0.0	0.0	0.0	0.0	1.7074135212125643
3R_41863	1.842204160433876	0.0	0.0	0.0	0.0	0.0	NA	NA	NA	NA	NA	NA	NA	NA	NA	0.0	0.0	0.0	0.0	0.0	2.927433033505642	0.0	0.0	0.0	0.0	2.00471669744575	2.2774872210192028	0.0	0.0	0.0	0.0	0.0	0.0	4.556641099353459	0.0	0.0	0.0	0.0	0.0	0.0	0.0	6.295905017458545	0.0	2.54356620190625	0.0	0.0	0.0	0.0	0.0
3R_41864	0.0	0.0	0.0	1.461989586540573	0.0	0.0	NA	NA	NA	NA	NA	NA	NA	NA	NA	5.9848487568870645	0.0	0.0	3.3890872069752835	0.0	0.0	0.0	2.3125247729216296	0.0	0.0	1.5434204295771214	0.0	0.0	0.0	0.0	0.0	3.5615630418027773	0.0	0.0	1.532075376882882	0.0	0.0	0.0	0.0	0.0	0.0	0.0	0.0	0.0	0.0	1.5748567195356566	2.0539262443301367	1.3835104918518148	0.0
3R_41865	0.0	5.227172935789408	0.0	0.0	0.0	0.0	NA	NA	NA	NA	NA	NA	NA	NA	NA	0.0	0.0	6.252722539605787	0.0	0.0	0.0	0.0	0.0	0.0	0.0	0.0	0.0	0.0	0.0	0.0	0.0	0.0	2.709322235949455	2.1650785815271165	0.0	0.0	0.0	0.0	0.0	0.0	0.0	0.0	0.0	0.0	0.0	0.0	0.0	3.4153880307726463	1.9286700662691034
3R_41866	1.7909079186784533	0.0	0.0	1.8460715965639438	0.0	0.0	NA	NA	NA	NA	NA	NA	NA	NA	NA	0.0	0.0	2.1321834325935796	2.139720312878463	0.0	0.0	0.0	0.0	1.8393402507241483	0.0	1.9488952881948396	0.0	0.0	0.0	0.0	0.0	0.0	0.0	0.0	0.0	0.0	0.0	0.0	0.0	0.0	0.0	0.0	0.0	0.0	2.6796231806698416	0.0	0.0	0.0	0.0
3R_41867	13.091061423260197	0.0	0.0	0.0	0.0	0.0	NA	NA	NA	NA	NA	NA	NA	NA	NA	0.0	0.0	0.0	0.0	0.0	0.0	0.0	0.0	0.0	0.0	0.0	0.0	0.0	0.0	0.0	0.0	0.0	0.0	0.0	0.0	0.0	26.291020564836284	0.0	0.0	0.0	0.0	0.0	0.0	0.0	0.0	0.0	0.0	0.0	0.0
3R_41868	0.0	0.0	0.0	1.751700331719492	0.0	0.0	NA	NA	NA	NA	NA	NA	NA	NA	NA	14.341636423740857	0.0	4.046372235088562	2.030337712162677	0.0	0.0	0.0	0.0	0.0	0.0	0.0	0.0	0.0	0.0	0.0	0.0	0.0	0.0	0.0	0.0	0.0	0.0	2.769443292048319	6.414098702075058	0.0	2.873349368538376	0.0	0.0	0.0	0.0	0.0	0.0	0.0	0.0
3R_41869	1.663057831173021	0.0	5.672185135585078	0.0	1.693113093182172	0.0	NA	NA	NA	NA	NA	NA	NA	NA	NA	0.0	3.683575012689916	0.0	0.0	1.9416702830275687	0.0	0.0	0.0	3.4160653110694694	0.0	1.809766731926855	4.112023020749679	0.0	5.5109171268282475	6.863413271507706	1.803958751400774	0.0	0.0	0.0	0.0	0.0	0.0	0.0	0.0	0.0	0.0	0.0	0.0	0.0	0.0	0.0	0.0	0.0	1.8321823563770572
3R_41870	0.0	0.0	0.0	1.7628383107073036	0.0	0.0	NA	NA	NA	NA	NA	NA	NA	NA	NA	0.0	0.0	0.0	0.0	0.0	0.0	0.0	0.0	0.0	0.0	1.8610260208658238	0.0	2.589761120434251	0.0	2.352603508672873	0.0	2.147231359884565	0.0	0.0	3.694692758586928	0.0	0.0	5.574104938099565	0.0	0.0	0.0	0.0	0.0	4.722505572556576	5.117615600539397	0.0	0.0	1.6682097606953101	0.0
3R_41871	0.0	0.0	0.0	0.0	0.0	0.0	NA	NA	NA	NA	NA	NA	NA	NA	NA	0.0	4.919729690371892	0.0	0.0	0.0	0.0	0.0	0.0	0.0	0.0	2.4170983604338403	2.7459793370546843	3.3635786323958365	0.0	0.0	0.0	0.0	3.4375034375034375	0.0	4.798662516783322	0.0	0.0	0.0	0.0	0.0	7.5112631390770455	0.0	0.0	0.0	0.0	0.0	0.0	0.0	0.0
3R_41872	1.883246264581034	0.0	0.0	0.0	0.0	0.0	NA	NA	NA	NA	NA	NA	NA	NA	NA	0.0	0.0	0.0	4.500086514163234	2.1987469341222434	5.985305476524584	0.0	0.0	0.0	0.0	0.0	0.0	2.8518693433171576	6.240561151258721	0.0	0.0	0.0	0.0	0.0	4.068630472536846	0.0	0.0	0.0	0.0	0.0	0.0	0.0	0.0	0.0	0.0	0.0	0.0	0.0	0.0
3R_41873	4.155308822551692	6.203597093738833	0.0	0.0	0.0	0.0	NA	NA	NA	NA	NA	NA	NA	NA	NA	0.0	4.6018819856568545	2.473572352980754	2.4823159809517	0.0	6.603170578384916	0.0	0.0	0.0	0.0	0.0	0.0	0.0	0.0	0.0	0.0	0.0	0.0	0.0	0.0	3.084089552091506	0.0	0.0	3.9209781742670904	0.0	0.0	0.0	0.0	0.0	0.0	2.3069881439265307	0.0	0.0	0.0
3R_41874	0.0	3.518089311622501	0.0	0.0	2.3990825908172715	4.043123960159057	NA	NA	NA	NA	NA	NA	NA	NA	NA	0.0	0.0	5.611098416000945	0.0	0.0	0.0	0.0	0.0	1.210111546872279	0.0	0.0	0.0	0.0	0.0	3.241739601755532	0.0	0.0	0.0	2.9143630448274207	1.2727635349174402	3.498003601894309	0.0	0.0	0.0	1.7062883893559002	1.9922346677121914	0.0	0.0	3.2536577620561036	0.0	1.3083039095784068	0.0	0.0	0.0
3R_41875	0.0	0.0	0.0	1.4291050972463146	1.4114565102020078	0.0	NA	NA	NA	NA	NA	NA	NA	NA	NA	0.0	0.0	0.0	0.0	4.855995454788254	0.0	0.0	0.0	0.0	0.0	7.543521593481431	0.0	0.0	9.1883051252366	1.907218402063763	0.0	0.0	0.0	1.714612372437126	0.0	0.0	0.0	0.0	2.616435295293504	0.0	0.0	0.0	0.0	0.0	0.0	0.0	0.0	1.3523912305543044	1.5273910084324203
3R_41876	0.0	0.0	0.0	2.0732224864198745	0.0	0.0	NA	NA	NA	NA	NA	NA	NA	NA	NA	0.0	0.0	0.0	0.0	0.0	0.0	0.0	3.2793519213558935	0.0	0.0	0.0	0.0	0.0	0.0	0.0	0.0	0.0	0.0	2.4874118305784	2.1726099498148828	0.0	0.0	3.277770748780505	0.0	2.9126377604844764	0.0	0.0	0.0	2.7770002177168167	0.0	2.233277441843222	0.0	0.0	0.0
3R_41877	0.0	0.0	0.0	0.0	0.0	0.0	NA	NA	NA	NA	NA	NA	NA	NA	NA	0.0	0.0	0.0	0.0	0.0	0.0	0.0	0.0	0.0	0.0	0.0	0.0	0.0	0.0	0.0	0.0	0.0	0.0	0.0	0.0	0.0	0.0	0.0	0.0	0.0	0.0	0.0	0.0	0.0	0.0	0.0	0.0	0.0	33.2597184897427
3R_41878	0.0	3.7751804536256834	0.0	3.9098849711841477	0.0	0.0	NA	NA	NA	NA	NA	NA	NA	NA	NA	5.335211327720691	0.0	0.0	1.5106059644765903	0.0	2.009169851200881	0.0	0.0	0.0	3.4256547282599388	0.0	1.563095930323436	1.914652452286861	0.0	1.7393179786342179	1.3714712045905884	1.5874830139317508	0.0	0.0	0.0	3.753626942032739	2.539218225492735	0.0	2.386099538528349	1.8309786947319082	0.0	0.0	3.55977032361872	0.0	1.8917681600284524	0.0	0.0	0.0	0.0
3R_41879	0.0	0.0	1.9249937726451458	1.1635674465942905	0.0	0.0	NA	NA	NA	NA	NA	NA	NA	NA	NA	4.763218049166889	0.0	5.375607830056609	1.3486524062858534	0.0	0.0	2.688750991813022	0.0	0.0	0.0	0.0	1.3955148710251202	0.0	0.0	0.0	0.0	0.0	0.0	0.0	0.0	1.675598444173333	0.0	0.0	0.0	1.6346776595469916	0.0	1.9288865810832552	0.0	0.0	3.3778996523972364	0.0	0.0	0.0	0.0
3R_41880	2.9062670743190613	0.0	0.0	2.995786127233433	0.0	0.0	NA	NA	NA	NA	NA	NA	NA	NA	NA	0.0	0.0	0.0	0.0	10.179463949428422	0.0	13.845218761379037	0.0	0.0	0.0	0.0	0.0	0.0	0.0	0.0	3.1524976608467354	3.649027753045478	0.0	0.0	0.0	0.0	0.0	0.0	5.4847474657724336	0.0	0.0	0.0	0.0	0.0	0.0	0.0	0.0	0.0	0.0
3R_41881	0.0	0.0	0.0	0.0	0.0	0.0	NA	NA	NA	NA	NA	NA	NA	NA	NA	0.0	0.0	1.4676529294352472	1.4728408153646753	0.0	0.0	0.0	0.0	2.5321584118302445	0.0	0.0	0.0	0.0	4.0849673202614385	1.6958350291683626	1.3371844244758238	0.0	0.0	0.0	0.0	0.0	0.0	0.0	0.0	0.0	0.0	2.106504887091338	0.0	0.0	0.0	1.3688129653964083	1.7852042273636106	0.0	0.0
3R_41882	0.0	0.0	0.0	0.0	1.7172452638375624	0.0	NA	NA	NA	NA	NA	NA	NA	NA	NA	0.0	0.0	0.0	0.0	1.9693451730365137	0.0	0.0	0.0	0.0	0.0	1.835561582723988	0.0	5.108650784893107	5.589464976412458	0.0	0.0	0.0	0.0	0.0	0.0	0.0	0.0	0.0	0.0	2.4426967763242105	2.85205316455263	0.0	0.0	0.0	0.0	1.8729481852630443	0.0	0.0	1.858296700111052
3R_41883	0.0	0.0	0.0	0.0	0.0	14.218885523752649	NA	NA	NA	NA	NA	NA	NA	NA	NA	0.0	0.0	0.0	0.0	0.0	0.0	0.0	0.0	0.0	0.0	0.0	0.0	0.0	0.0	0.0	0.0	0.0	0.0	0.0	0.0	6.150901291566253	0.0	0.0	0.0	0.0	0.0	0.0	5.833237084921432	0.0	6.199912457236104	0.0	0.0	0.0	0.0
3R_41884	0.0	0.0	0.0	0.0	2.8388767132620965	0.0	NA	NA	NA	NA	NA	NA	NA	NA	NA	0.0	6.176324173021075	0.0	0.0	0.0	0.0	0.0	0.0	0.0	3.777583442096257	0.0	0.0	0.0	0.0	0.0	0.0	0.0	0.0	0.0	0.0	0.0	0.0	0.0	0.0	0.0	0.0	0.0	3.9254771711912366	0.0	0.0	0.0	0.0	0.0	0.0
3R_41885	1.6500724381800362	0.0	0.0	0.0	0.0	0.0	NA	NA	NA	NA	NA	NA	NA	NA	NA	0.0	0.0	0.0	0.0	0.0	2.6221179318516796	0.0	0.0	0.0	0.0	3.5912716297801177	0.0	0.0	0.0	2.269940920247669	0.0	0.0	0.0	0.0	0.0	0.0	0.0	0.0	0.0	0.0	0.0	0.0	0.0	4.556572582555982	0.0	0.0	0.0	0.0	1.8178764149441076
3R_41886	0.0	0.0	0.0	2.2759031921818176	0.0	0.0	NA	NA	NA	NA	NA	NA	NA	NA	NA	9.316712318557029	0.0	0.0	0.0	0.0	0.0	0.0	0.0	0.0	0.0	0.0	0.0	0.0	0.0	0.0	0.0	0.0	3.4169810289213274	0.0	0.0	0.0	4.434157199741045	0.0	0.0	0.0	3.7332098885263525	0.0	3.1081576706223153	6.096966149643937	0.0	0.0	0.0	0.0	0.0
3R_41887	0.0	0.0	0.0	0.0	0.0	0.0	NA	NA	NA	NA	NA	NA	NA	NA	NA	0.0	10.123192503978414	1.8137832289622005	0.0	0.0	0.0	0.0	0.0	0.0	2.0638599547189127	1.6578656107610066	0.0	2.30704775404287	0.0	2.0957796446982853	0.0	0.0	0.0	0.0	0.0	2.2614539249115886	0.0	2.4828016330876017	0.0	2.2062256156913826	0.0	2.603301611235433	0.0	0.0	4.558946956196269	1.6916329129512768	0.0	0.0	0.0
3R_41888	1.849112426035503	0.0	0.0	0.0	0.0	0.0	NA	NA	NA	NA	NA	NA	NA	NA	NA	0.0	0.0	0.0	2.209261223047013	0.0	2.9384109073812885	4.404510218463707	0.0	1.8991188088726831	0.0	0.0	0.0	0.0	0.0	0.0	0.0	2.321693907875186	0.0	0.0	1.9974432726110578	0.0	0.0	0.0	0.0	2.6778063410454154	0.0	0.0	0.0	0.0	0.0	0.0	0.0	0.0	0.0
3R_41889	1.104772173882302	6.597402734491486	0.0	1.138801447917713	0.0	0.0	NA	NA	NA	NA	NA	NA	NA	NA	NA	0.0	0.0	1.315297621599923	1.3199469592513895	0.0	0.0	0.0	0.0	0.0	0.0	1.2022311486549198	0.0	0.0	0.0	0.0	0.0	0.0	0.0	0.0	1.1933940389013042	0.0	0.0	3.6008967673309367	0.0	0.0	0.0	1.8878311161386152	0.0	1.525379880605466	3.30600260975846	0.0	0.0	0.0	1.2171218864805025
3R_41890	1.420345598491025	0.0	0.0	0.0	0.0	0.0	NA	NA	NA	NA	NA	NA	NA	NA	NA	0.0	6.2919634638265585	0.0	0.0	0.0	0.0	0.0	0.0	0.0	0.0	0.0	0.0	0.0	9.413270829215026	1.953914579934743	0.0	1.7833462566492062	0.0	0.0	0.0	0.0	0.0	0.0	0.0	0.0	0.0	2.4270819630433085	0.0	0.0	0.0	0.0	0.0	0.0	0.0
3R_41891	0.0	0.0	0.0	0.0	0.0	0.0	NA	NA	NA	NA	NA	NA	NA	NA	NA	5.698034918697588	0.0	0.0	0.0	0.0	0.0	0.0	4.403401804029685	0.0	0.0	0.0	0.0	2.0448593055003443	0.0	1.8576011273409723	0.0	0.0	0.0	0.0	1.4586532342207632	2.004447066261207	2.7118989720004567	2.2006393297380753	0.0	1.955495274154571	0.0	0.0	0.0	1.864430543250314	2.0204187560322127	0.0	5.866485822463714	0.0	0.0
3R_41892	0.0	0.0	0.0	0.0	0.0	0.0	NA	NA	NA	NA	NA	NA	NA	NA	NA	0.0	0.0	0.0	0.0	0.0	0.0	0.0	0.0	0.0	0.0	0.0	0.0	0.0	0.0	0.0	0.0	0.0	0.0	0.0	0.0	0.0	0.0	0.0	0.0	0.0	0.0	123.30760314681002	0.0	0.0	0.0	0.0	0.0	0.0	0.0
3R_41893	0.0	0.0	0.0	0.0	0.0	0.0	NA	NA	NA	NA	NA	NA	NA	NA	NA	0.0	0.0	0.0	0.0	6.246349789341853	0.0	0.0	0.0	0.0	0.0	0.0	0.0	0.0	0.0	0.0	0.0	0.0	0.0	6.616605429983411	5.779221041912645	0.0	0.0	0.0	0.0	0.0	0.0	0.0	0.0	0.0	8.004950261241552	0.0	0.0	0.0	0.0
3R_41894	0.0	0.0	0.0	2.4936306439277476	0.0	0.0	NA	NA	NA	NA	NA	NA	NA	NA	NA	0.0	0.0	0.0	0.0	0.0	0.0	0.0	0.0	2.48453809827988	0.0	0.0	0.0	3.6633579217917047	8.016289099450082	0.0	0.0	0.0	3.743871282710203	0.0	0.0	0.0	0.0	3.942437262024631	0.0	3.503262588448622	0.0	0.0	0.0	0.0	0.0	0.0	0.0	2.3597734145567344	0.0
3R_41895	0.0	0.0	0.0	0.0	1.9803078190473926	0.0	NA	NA	NA	NA	NA	NA	NA	NA	NA	0.0	0.0	0.0	0.0	0.0	6.1820610806180945	0.0	3.1715494255848258	0.0	0.0	0.0	0.0	2.9456191573644017	0.0	0.0	2.1099556993701363	4.884563119790004	3.010358039943839	0.0	0.0	0.0	0.0	0.0	0.0	0.0	3.288955457347346	0.0	0.0	0.0	2.910412553889927	2.159862667292163	5.633780599175102	0.0	2.1429667402990042
3R_41896	0.0	0.0	0.0	0.0	0.0	0.0	NA	NA	NA	NA	NA	NA	NA	NA	NA	0.0	0.0	0.0	0.0	0.0	0.0	0.0	0.0	0.0	0.0	0.0	0.0	0.0	0.0	0.0	0.0	0.0	0.0	0.0	0.0	0.0	0.0	0.0	0.0	0.0	0.0	0.0	0.0	0.0	0.0	0.0	0.0	0.0	0.0
3R_41897	0.0	0.0	0.0	0.0	0.0	0.0	NA	NA	NA	NA	NA	NA	NA	NA	NA	0.0	0.0	0.0	0.0	0.0	0.0	0.0	0.0	0.0	0.0	0.0	0.0	0.0	0.0	0.0	0.0	0.0	0.0	0.0	0.0	0.0	0.0	0.0	0.0	0.0	0.0	0.0	0.0	0.0	0.0	0.0	0.0	0.0	0.0
3R_41898	0.0	0.0	0.0	0.0	0.0	0.0	NA	NA	NA	NA	NA	NA	NA	NA	NA	0.0	0.0	0.0	0.0	0.0	0.0	0.0	0.0	0.0	0.0	0.0	0.0	0.0	0.0	0.0	0.0	0.0	0.0	0.0	0.0	0.0	0.0	0.0	0.0	0.0	0.0	0.0	0.0	0.0	0.0	0.0	0.0	0.0	0.0
3R_41899	0.0	0.0	0.0	0.0	0.0	0.0	NA	NA	NA	NA	NA	NA	NA	NA	NA	0.0	0.0	0.0	0.0	0.0	0.0	0.0	4.00325865254317	0.0	0.0	0.0	0.0	3.718080280789423	0.0	3.3775967385925894	0.0	3.0827470975936078	0.0	0.0	0.0	0.0	0.0	0.0	0.0	7.111186963772058	0.0	4.195528405825072	0.0	0.0	3.6736410742461225	0.0	0.0	0.0	0.0
3R_41900	0.0	0.0	0.0	0.0	3.466108392141639	0.0	NA	NA	NA	NA	NA	NA	NA	NA	NA	0.0	0.0	0.0	0.0	0.0	0.0	16.219140044975674	0.0	0.0	0.0	3.704919466165564	0.0	5.155680941716057	0.0	0.0	0.0	0.0	0.0	0.0	0.0	0.0	6.837480607195628	0.0	0.0	0.0	0.0	0.0	0.0	4.700767917446994	5.094059257153715	0.0	0.0	3.321062009209305	0.0
3R_41901	0.0	7.831491366563918	0.0	0.0	0.0	0.0	NA	NA	NA	NA	NA	NA	NA	NA	NA	0.0	0.0	3.122665807309036	0.0	0.0	0.0	0.0	4.276530741413581	0.0	0.0	5.708466340599069	0.0	0.0	8.691419830343484	0.0	0.0	0.0	0.0	0.0	0.0	0.0	0.0	0.0	0.0	0.0	4.434841534242298	0.0	0.0	0.0	0.0	5.824736022963439	0.0	0.0	2.889585471626582
3R_41902	0.0	0.0	0.0	7.051353242829214	3.4821366390417166	0.0	NA	NA	NA	NA	NA	NA	NA	NA	NA	0.0	0.0	0.0	0.0	0.0	0.0	0.0	5.576793845450312	0.0	0.0	0.0	4.228490724805596	0.0	0.0	0.0	0.0	0.0	0.0	0.0	0.0	5.077160141246595	0.0	0.0	0.0	4.953167798465509	0.0	0.0	0.0	0.0	5.117615600539397	0.0	0.0	0.0	7.536306154901237
3R_41903	0.0	0.0	2.842483762311508	0.0	0.0	0.0	NA	NA	NA	NA	NA	NA	NA	NA	NA	0.0	0.0	0.0	0.0	1.9460458780315746	0.0	0.0	0.0	0.0	0.0	0.0	0.0	2.5241052047049326	5.5233360950013815	2.292960039438913	0.0	2.0927945085072097	0.0	0.0	9.002561228669558	0.0	0.0	0.0	0.0	2.4137972651676987	2.8183105637325707	0.0	0.0	0.0	0.0	0.0	0.0	1.6259171188748653	0.0
3R_41904	0.0	0.0	0.0	0.0	0.0	0.0	NA	NA	NA	NA	NA	NA	NA	NA	NA	0.0	0.0	0.0	0.0	1.8854975073722953	2.5662977357041816	0.0	0.0	0.0	0.0	0.0	1.9965308280332095	0.0	0.0	0.0	0.0	0.0	0.0	0.0	1.7444919411450286	0.0	9.729973767990721	0.0	0.0	0.0	0.0	0.0	0.0	2.22978565516454	0.0	0.0	2.3386954943628084	1.5753290862461167	0.0
3R_41905	1.524255477412058	0.0	5.198772465845365	0.0	1.5518022631484205	5.23044011538351	NA	NA	NA	NA	NA	NA	NA	NA	NA	0.0	0.0	0.0	0.0	1.7796143397764272	2.4221831281865334	0.0	0.0	0.0	0.0	0.0	0.0	0.0	0.0	0.0	0.0	0.0	0.0	3.770203815333155	0.0	0.0	0.0	0.0	0.0	0.0	0.0	5.209285655867297	0.0	0.0	0.0	0.0	2.207362259491327	0.0	0.0
3R_41906	0.0	0.0	0.0	0.0	0.0	0.0	NA	NA	NA	NA	NA	NA	NA	NA	NA	0.0	0.0	0.0	0.0	0.0	0.0	0.0	0.0	0.0	0.0	0.0	0.0	0.0	0.0	0.0	0.0	0.0	0.0	0.0	0.0	0.0	0.0	0.0	0.0	0.0	0.0	0.0	0.0	0.0	0.0	0.0	0.0	0.0	0.0
3R_41907	0.0	0.0	0.0	0.0	0.0	0.0	NA	NA	NA	NA	NA	NA	NA	NA	NA	0.0	0.0	0.0	0.0	0.0	0.0	0.0	0.0	0.0	0.0	0.0	0.0	12.4625500371384	0.0	0.0	0.0	0.0	0.0	0.0	0.0	0.0	0.0	0.0	0.0	0.0	0.0	0.0	0.0	0.0	0.0	0.0	0.0	0.0	0.0
3R_41908	0.0	0.0	0.0	0.0	0.0	7.25163161711385	NA	NA	NA	NA	NA	NA	NA	NA	NA	17.834849295523455	0.0	0.0	0.0	4.934616333580064	0.0	0.0	0.0	0.0	0.0	2.2996964400699107	0.0	0.0	0.0	2.9071457642886216	0.0	0.0	0.0	0.0	0.0	0.0	0.0	0.0	3.9881949429688124	0.0	0.0	0.0	0.0	2.917833800186741	0.0	0.0	0.0	0.0	0.0
3R_41909	0.0	0.0	0.0	0.0	2.165383316154626	0.0	NA	NA	NA	NA	NA	NA	NA	NA	NA	0.0	0.0	2.5322552341082623	0.0	0.0	0.0	0.0	0.0	0.0	0.0	2.314575856288911	0.0	0.0	0.0	0.0	0.0	0.0	0.0	0.0	0.0	0.0	0.0	0.0	0.0	0.0	3.596334472052705	0.0	0.0	0.0	0.0	0.0	0.0	0.0	0.0
3R_41910	1.8040121229614663	0.0	0.0	0.0	0.0	0.0	NA	NA	NA	NA	NA	NA	NA	NA	NA	7.6124356749185464	0.0	0.0	2.1553768029726954	0.0	0.0	0.0	0.0	0.0	0.0	0.0	0.0	2.7318821575312526	0.0	4.963419597565939	0.0	0.0	2.7919235236308406	0.0	0.0	0.0	3.6230308827152444	0.0	6.809113317263826	0.0	0.0	0.0	0.0	0.0	0.0	0.0	2.61249399126382	1.7597578573188328	0.0
3R_41911	0.0	0.0	0.0	0.0	0.0	0.0	NA	NA	NA	NA	NA	NA	NA	NA	NA	0.0	0.0	0.0	0.0	0.0	3.348616418668135	0.0	0.0	0.0	0.0	6.879433795080931	0.0	0.0	0.0	0.0	0.0	0.0	0.0	0.0	0.0	0.0	0.0	0.0	0.0	0.0	0.0	0.0	0.0	0.0	0.0	0.0	0.0	0.0	0.0
3R_41912	1.385102940850564	0.0	2.3620827144676624	0.0	0.0	0.0	NA	NA	NA	NA	NA	NA	NA	NA	NA	0.0	0.0	0.0	0.0	0.0	0.0	0.0	0.0	4.267682716567827	0.0	0.0	0.0	2.097512517954707	0.0	0.0	3.004908819046795	0.0	0.0	1.7130069301408364	0.0	0.0	2.7817278312982214	0.0	0.0	0.0	2.341994967521214	0.0	0.0	3.8248757680350542	0.0	4.6139762878530615	0.0	0.0	0.0
3R_41913	0.0	0.0	0.0	0.0	0.0	0.0	NA	NA	NA	NA	NA	NA	NA	NA	NA	0.0	0.0	0.0	0.0	0.0	0.0	0.0	0.0	0.0	0.0	0.0	0.0	0.0	0.0	0.0	0.0	0.0	0.0	0.0	0.0	0.0	0.0	0.0	0.0	0.0	0.0	0.0	0.0	0.0	0.0	0.0	0.0	0.0	0.0
3R_41914	0.0	0.0	0.0	0.0	0.0	0.0	NA	NA	NA	NA	NA	NA	NA	NA	NA	0.0	0.0	0.0	0.0	0.0	0.0	0.0	0.0	0.0	0.0	0.0	0.0	0.0	0.0	0.0	0.0	0.0	0.0	0.0	0.0	0.0	0.0	0.0	0.0	0.0	0.0	0.0	0.0	0.0	0.0	0.0	0.0	0.0	0.0
3R_41915	0.0	0.0	0.0	0.0	0.0	0.0	NA	NA	NA	NA	NA	NA	NA	NA	NA	0.0	0.0	0.0	0.0	0.0	0.0	0.0	0.0	0.0	0.0	0.0	0.0	0.0	0.0	0.0	0.0	0.0	0.0	0.0	0.0	0.0	0.0	0.0	0.0	0.0	128.2692628365465	0.0	0.0	0.0	0.0	0.0	0.0	0.0	0.0
3R_41916	0.0	5.964836098233693	3.406758054087054	0.0	0.0	0.0	NA	NA	NA	NA	NA	NA	NA	NA	NA	0.0	0.0	0.0	0.0	0.0	0.0	0.0	0.0	0.0	0.0	0.0	2.4697126785664008	0.0	0.0	0.0	0.0	2.5082446000002006	0.0	0.0	2.1579400649410485	0.0	4.011999086869008	0.0	0.0	2.8929710639248247	3.377786124662602	0.0	0.0	0.0	2.9890192400179467	0.0	0.0	0.0	0.0
3R_41917	1.6363826779075246	9.77203789987179	2.7906021449684326	3.373573315844729	0.0	0.0	NA	NA	NA	NA	NA	NA	NA	NA	NA	0.0	0.0	0.0	0.0	0.0	2.6003636348506975	0.0	0.0	0.0	0.0	0.0	0.0	0.0	0.0	0.0	0.0	2.054596378650607	2.53249700152355	0.0	0.0	2.429061682620744	0.0	2.6668145859823693	0.0	0.0	0.0	0.0	0.0	0.0	7.34525026736711	1.8170083611456747	0.0	0.0	0.0
3R_41918	0.0	0.0	0.0	1.9998100180482854	0.0	0.0	NA	NA	NA	NA	NA	NA	NA	NA	NA	0.0	0.0	0.0	0.0	0.0	0.0	0.0	0.0	3.9850361891098927	0.0	0.0	0.0	0.0	0.0	0.0	0.0	0.0	0.0	0.0	0.0	0.0	0.0	3.1617054239056546	0.0	0.0	0.0	3.315155232143745	0.0	0.0	0.0	0.0	0.0	0.0	2.1373458439310067
3R_41919	0.0	0.0	0.0	0.0	1.5281827462055222	0.0	NA	NA	NA	NA	NA	NA	NA	NA	NA	0.0	3.3247488318494978	0.0	0.0	0.0	0.0	0.0	2.4474513832138607	0.0	0.0	0.0	3.711460656475738	0.0	0.0	0.0	0.0	0.0	0.0	1.856409336773631	0.0	0.0	3.0145969800370374	0.0	0.0	2.173764660412311	0.0	2.5649983404460737	2.113105671554491	0.0	0.0	0.0	0.0	0.0	0.0
3R_41920	0.0	0.0	0.0	0.0	0.0	0.0	NA	NA	NA	NA	NA	NA	NA	NA	NA	6.226630676741355	0.0	1.7567915364810938	0.0	0.0	0.0	0.0	0.0	0.0	0.0	3.2115461507210723	1.824261584517127	0.0	0.0	2.029927216959636	0.0	0.0	2.28366811907959	0.0	0.0	0.0	0.0	2.404788414691333	0.0	0.0	0.0	0.0	2.0772724581715223	0.0	0.0	0.0	0.0	0.0	0.0
3R_41921	0.0	5.00789243848305	0.0	0.0	0.0	0.0	NA	NA	NA	NA	NA	NA	NA	NA	NA	0.0	0.0	0.0	0.0	0.0	0.0	0.0	0.0	3.445113485483325	2.272117932009143	1.8251559048173895	0.0	0.0	0.0	0.0	0.0	0.0	0.0	0.0	0.0	0.0	0.0	0.0	6.330468163442559	4.857698577860164	0.0	0.0	2.36107215342058	0.0	0.0	0.0	0.0	0.0	0.0
3R_41922	0.0	0.0	0.0	0.0	0.0	0.0	NA	NA	NA	NA	NA	NA	NA	NA	NA	0.0	0.0	0.0	0.0	0.0	0.0	0.0	2.6904220169071498	0.0	2.235368673766943	0.0	0.0	2.4987656097887645	0.0	0.0	0.0	0.0	0.0	0.0	0.0	0.0	0.0	0.0	0.0	0.0	0.0	0.0	0.0	0.0	0.0	0.0	2.3895650561476103	1.6095944707210743	1.8178764149441076
3R_41923	0.0	8.341758509427857	0.0	0.0	0.0	0.0	NA	NA	NA	NA	NA	NA	NA	NA	NA	0.0	6.187988619051332	0.0	0.0	0.0	0.0	0.0	0.0	2.869301316521523	0.0	0.0	0.0	0.0	0.0	0.0	6.060892575527813	0.0	0.0	0.0	0.0	0.0	0.0	0.0	0.0	0.0	0.0	0.0	0.0	0.0	0.0	0.0	0.0	0.0	0.0
3R_41924	0.0	0.0	0.0	0.0	0.0	0.0	NA	NA	NA	NA	NA	NA	NA	NA	NA	0.0	0.0	0.0	0.0	0.0	0.0	0.0	0.0	0.0	0.0	0.0	0.0	0.0	0.0	0.0	0.0	0.0	0.0	0.0	0.0	0.0	0.0	0.0	0.0	0.0	0.0	0.0	0.0	0.0	0.0	0.0	0.0	0.0	0.0
3R_41925	0.0	0.0	0.0	0.0	0.0	0.0	NA	NA	NA	NA	NA	NA	NA	NA	NA	0.0	0.0	6.6459755295181004	0.0	0.0	0.0	0.0	0.0	0.0	0.0	0.0	0.0	0.0	0.0	0.0	0.0	0.0	0.0	0.0	0.0	0.0	0.0	0.0	0.0	0.0	0.0	9.538890054753228	0.0	0.0	0.0	0.0	0.0	0.0	0.0
3R_41926	0.0	0.0	0.0	1.663780838801765	1.6432341477201766	0.0	NA	NA	NA	NA	NA	NA	NA	NA	NA	0.0	0.0	0.0	1.9284331461403277	0.0	0.0	0.0	2.631711225485281	0.0	0.0	0.0	3.9908832263577083	0.0	0.0	2.2204059301713417	0.0	0.0	2.4979566714427595	1.9961717418335116	1.7435402270472953	2.3959320906591945	0.0	0.0	0.0	0.0	0.0	0.0	6.816581470759251	0.0	0.0	1.792226468604135	2.337419610296053	0.0	0.0
3R_41927	1.164795228998742	0.0	0.0	0.0	0.0	0.0	NA	NA	NA	NA	NA	NA	NA	NA	NA	0.0	0.0	1.3867586734821231	0.0	0.0	0.0	0.0	0.0	0.0	0.0	0.0	0.0	0.0	0.0	0.0	0.0	1.46248435141744	0.0	0.0	1.258231982747123	0.0	0.0	3.796536040516633	4.39643537020184	3.373614287931232	0.0	0.0	0.0	1.6082548504966292	0.0	0.0	0.0	1.1362216086625534	2.5664979622006183
3R_41928	0.0	0.0	3.0783457462494974	0.0	0.0	6.194194181793405	NA	NA	NA	NA	NA	NA	NA	NA	NA	0.0	0.0	0.0	0.0	0.0	0.0	0.0	0.0	1.8539292826090865	0.0	0.0	0.0	0.0	0.0	2.483223959734027	0.0	0.0	0.0	0.0	0.0	0.0	7.25048279152288	2.941794247380185	0.0	0.0	0.0	0.0	0.0	0.0	0.0	0.0	0.0	1.7608315350841282	0.0
3R_41929	1.17497215315997	0.0	0.0	1.2111637321380602	0.0	0.0	NA	NA	NA	NA	NA	NA	NA	NA	NA	0.0	0.0	0.0	0.0	0.0	0.0	0.0	3.8315541511632403	0.0	1.5917458427577948	0.0	0.0	0.0	0.0	0.0	0.0	0.0	0.0	2.906261161859275	1.269225272509012	0.0	0.0	1.914853364359064	0.0	0.0	0.0	0.0	0.0	1.6223063225819847	0.0	0.0	0.0	0.0	1.2944608467016618
3R_41930	0.0	0.0	0.0	0.0	0.0	0.0	NA	NA	NA	NA	NA	NA	NA	NA	NA	0.0	0.0	0.0	1.9263313116486218	3.764829900279068	2.5621021535749655	0.0	0.0	0.0	0.0	0.0	0.0	0.0	0.0	2.2179858692120273	0.0	0.0	0.0	0.0	0.0	0.0	0.0	0.0	0.0	0.0	0.0	0.0	0.0	0.0	0.0	0.0	0.0	0.0	1.776268344411327
3R_41931	0.0	0.0	0.0	0.0	0.0	0.0	NA	NA	NA	NA	NA	NA	NA	NA	NA	0.0	0.0	0.0	0.0	0.0	0.0	0.0	0.0	0.0	0.0	0.0	0.0	0.0	0.0	0.0	0.0	0.0	0.0	0.0	0.0	0.0	0.0	0.0	6.884676843595977	0.0	0.0	0.0	0.0	0.0	0.0	0.0	10.565943639143441	3.5585732256509077	0.0
3R_41932	0.0	0.0	0.0	0.0	0.0	0.0	NA	NA	NA	NA	NA	NA	NA	NA	NA	0.0	0.0	0.0	0.0	0.0	0.0	0.0	0.0	0.0	0.0	0.0	0.0	0.0	0.0	0.0	0.0	0.0	0.0	0.0	0.0	0.0	0.0	18.54461835175432	0.0	0.0	0.0	0.0	0.0	0.0	0.0	0.0	0.0	0.0	0.0
3R_41933	0.0	6.619649502798126	0.0	2.285283085442964	0.0	3.8037782929784156	NA	NA	NA	NA	NA	NA	NA	NA	NA	0.0	0.0	1.3197328702302709	0.0	0.0	0.0	0.0	0.0	0.0	1.5016920314964886	0.0	0.0	0.0	0.0	1.5249172236808055	0.0	1.3917985210192196	0.0	1.3709189969205045	1.1974182226218406	0.0	0.0	1.8065195846594693	0.0	0.0	0.0	1.8941969760281796	0.0	0.0	0.0	0.0	0.0	0.0	1.2212260816765772
3R_41934	0.0	0.0	0.0	0.0	1.2571152724420218	0.0	NA	NA	NA	NA	NA	NA	NA	NA	NA	0.0	0.0	0.0	0.0	1.4416658737504362	0.0	0.0	2.0133249901145747	0.0	0.0	0.0	0.0	1.8699026453886705	0.0	0.0	2.6788335715709324	0.0	0.0	1.5271213701088593	0.0	0.0	2.479870888002087	0.0	2.330330934956735	0.0	2.087855279893703	0.0	0.0	0.0	1.847553211380041	2.7421962578892987	0.0	2.4090174340591703	0.0
3R_41935	0.0	3.358905802845665	0.0	2.3191713137061862	0.0	3.8601841307830385	NA	NA	NA	NA	NA	NA	NA	NA	NA	0.0	0.0	1.3393030534770316	0.0	0.0	0.0	0.0	0.0	0.0	0.0	0.0	1.3907393448505094	1.7035310792210092	0.0	0.0	0.0	0.0	0.0	0.0	1.2151746145162328	0.0	0.0	1.8333082781201988	0.0	0.0	0.0	0.0	0.0	0.0	1.683170149987292	1.249106888574669	0.0	0.0	0.0
3R_41936	0.0	0.0	0.0	0.0	0.0	0.0	NA	NA	NA	NA	NA	NA	NA	NA	NA	0.0	0.0	0.0	0.0	0.0	0.0	6.679825923736428	0.0	0.0	0.0	0.0	0.0	0.0	0.0	0.0	3.041936131508983	0.0	0.0	0.0	0.0	0.0	0.0	0.0	0.0	4.061128100163664	0.0	0.0	0.0	0.0	0.0	0.0	0.0	0.0	0.0
3R_41937	NA	NA	NA	NA	NA	NA	NA	NA	NA	NA	NA	NA	NA	NA	NA	NA	NA	NA	NA	NA	NA	NA	NA	NA	NA	NA	NA	NA	NA	NA	NA	NA	NA	NA	NA	NA	NA	NA	NA	NA	NA	NA	NA	NA	NA	NA	NA	NA	NA
3R_41938	0.0	0.0	0.0	0.0	0.0	0.0	NA	NA	NA	NA	NA	NA	NA	NA	NA	0.0	0.0	0.0	0.0	0.0	0.0	0.0	0.0	0.0	0.0	0.0	0.0	0.0	0.0	0.0	0.0	0.0	0.0	0.0	0.0	0.0	0.0	0.0	0.0	0.0	0.0	0.0	0.0	0.0	0.0	0.0	0.0	0.0	0.0
3R_41939	0.0	0.0	0.0	0.0	0.0	0.0	NA	NA	NA	NA	NA	NA	NA	NA	NA	0.0	0.0	0.0	0.0	0.0	0.0	0.0	0.0	0.0	0.0	0.0	0.0	0.0	0.0	0.0	0.0	0.0	0.0	0.0	0.0	0.0	0.0	0.0	0.0	0.0	0.0	0.0	0.0	0.0	0.0	0.0	0.0	0.0	0.0
3R_41940	0.0	0.0	0.0	0.0	0.0	0.0	NA	NA	NA	NA	NA	NA	NA	NA	NA	0.0	0.0	0.0	0.0	0.0	0.0	0.0	0.0	0.0	0.0	0.0	0.0	0.0	0.0	0.0	0.0	0.0	0.0	0.0	0.0	0.0	0.0	0.0	0.0	0.0	0.0	0.0	0.0	0.0	0.0	0.0	0.0	0.0	0.0
3R_41941	0.0	0.0	0.0	0.0	1.815580586359906	0.0	NA	NA	NA	NA	NA	NA	NA	NA	NA	0.0	0.0	0.0	0.0	0.0	0.0	0.0	0.0	1.8315793213961982	0.0	3.8813442026496383	0.0	0.0	0.0	0.0	0.0	0.0	0.0	0.0	0.0	0.0	0.0	0.0	0.0	0.0	0.0	0.0	0.0	2.4623070043769966	0.0	0.0	0.0	0.0	0.0
3R_41942	2.1980534039055013	0.0	0.0	0.0	0.0	0.0	NA	NA	NA	NA	NA	NA	NA	NA	NA	0.0	19.474234613894087	0.0	0.0	0.0	0.0	0.0	0.0	0.0	0.0	0.0	0.0	0.0	0.0	0.0	0.0	0.0	0.0	0.0	0.0	0.0	0.0	0.0	0.0	0.0	0.0	0.0	0.0	3.034893997222465	0.0	0.0	0.0	0.0	0.0
3R_41943	0.0	0.0	0.0	0.0	5.275040617812757	0.0	NA	NA	NA	NA	NA	NA	NA	NA	NA	0.0	0.0	0.0	0.0	0.0	0.0	0.0	0.0	0.0	0.0	5.638485142027802	0.0	0.0	0.0	0.0	0.0	0.0	0.0	0.0	0.0	7.691319653552197	0.0	0.0	0.0	0.0	0.0	0.0	0.0	0.0	0.0	11.506658903507459	0.0	0.0	0.0
3R_41944	0.0	0.0	0.0	0.0	0.0	0.0	NA	NA	NA	NA	NA	NA	NA	NA	NA	0.0	0.0	0.0	0.0	0.0	0.0	0.0	0.0	0.0	0.0	0.0	0.0	0.0	0.0	0.0	0.0	0.0	0.0	0.0	0.0	0.0	0.0	0.0	0.0	0.0	0.0	0.0	0.0	0.0	0.0	0.0	0.0	0.0	0.0
3R_41945	0.0	0.0	29.505313907034655	0.0	0.0	0.0	NA	NA	NA	NA	NA	NA	NA	NA	NA	0.0	0.0	0.0	0.0	20.200183821672777	0.0	0.0	0.0	0.0	0.0	0.0	0.0	0.0	0.0	0.0	0.0	0.0	0.0	0.0	0.0	0.0	0.0	0.0	0.0	0.0	0.0	0.0	0.0	0.0	0.0	0.0	0.0	0.0	0.0
3R_41946	0.0	0.0	0.0	0.0	0.0	0.0	NA	NA	NA	NA	NA	NA	NA	NA	NA	0.0	0.0	0.0	0.0	1.5517661426352403	2.112065342232732	0.0	0.0	0.0	1.8005462857430947	0.0	0.0	0.0	0.0	1.828393562445674	0.0	0.0	4.1138855155027665	0.0	0.0	0.0	0.0	0.0	2.5082987062696933	0.0	0.0	0.0	0.0	3.6702311952034483	1.9886511655285617	1.4758091271120306	0.0	0.0	0.0
3R_41947	0.0	0.0	0.0	0.0	0.0	0.0	NA	NA	NA	NA	NA	NA	NA	NA	NA	0.0	0.0	0.0	3.3284538200331646	0.0	0.0	0.0	0.0	2.8611959455708975	0.0	0.0	0.0	0.0	0.0	0.0	6.043771410060219	0.0	4.311444989411091	0.0	0.0	0.0	0.0	0.0	0.0	0.0	0.0	0.0	0.0	0.0	0.0	0.0	0.0	2.7175168418106272	3.069164229750268
3R_41948	0.0	0.0	0.0	0.0	0.0	0.0	NA	NA	NA	NA	NA	NA	NA	NA	NA	0.0	0.0	0.0	0.0	0.0	0.0	0.0	0.0	0.0	0.0	0.0	0.0	0.0	0.0	0.0	0.0	0.0	0.0	0.0	0.0	4.8420545999760805	0.0	5.31598762012803	0.0	0.0	0.0	0.0	0.0	0.0	0.0	3.6219968213355895	0.0	0.0	0.0
3R_41949	0.0	0.0	0.0	0.0	0.0	0.0	NA	NA	NA	NA	NA	NA	NA	NA	NA	0.0	4.92712778013185	0.0	0.0	0.0	0.0	0.0	0.0	0.0	6.0270917775400425	0.0	2.7501086292908568	0.0	0.0	3.060153436093286	0.0	0.0	0.0	2.7511148893088926	0.0	0.0	0.0	0.0	0.0	0.0	0.0	7.602423652660469	0.0	0.0	3.3283740559899084	0.0	0.0	4.3398539639141145	0.0
3R_41950	0.0	0.0	0.0	0.0	0.0	0.0	NA	NA	NA	NA	NA	NA	NA	NA	NA	0.0	0.0	0.0	0.0	0.0	0.0	0.0	0.0	0.0	0.0	0.0	0.0	0.0	0.0	0.0	0.0	0.0	0.0	0.0	0.0	0.0	0.0	0.0	0.0	0.0	0.0	0.0	0.0	0.0	0.0	0.0	0.0	0.0	0.0
3R_41951	0.0	3.52089368731929	0.0	1.2155082811971443	1.2004974861582642	8.092693713797841	NA	NA	NA	NA	NA	NA	NA	NA	NA	4.97584476160479	0.0	0.0	1.4088553036569236	0.0	1.8738371669231013	0.0	5.767947400934061	0.0	0.0	0.0	0.0	1.785686224930751	0.0	0.0	0.0	0.0	1.8249320760281302	0.0	1.2737780933350709	1.7503959833313294	0.0	0.0	0.0	0.0	1.9938227383919143	0.0	0.0	3.2562513513443108	1.764343361684567	0.0	0.0	3.450780652853191	0.0
3R_41952	0.0	0.0	0.0	0.0	0.0	0.0	NA	NA	NA	NA	NA	NA	NA	NA	NA	0.0	0.0	0.0	0.0	0.0	0.0	0.0	0.0	0.0	0.0	0.0	0.0	0.0	0.0	0.0	0.0	0.0	5.412239454792647	8.650077547945218	0.0	0.0	7.023369559873522	0.0	0.0	0.0	0.0	0.0	0.0	0.0	0.0	0.0	0.0	0.0	0.0
3R_41953	0.0	0.0	0.0	0.0	0.0	0.0	NA	NA	NA	NA	NA	NA	NA	NA	NA	0.0	0.0	0.0	0.0	0.0	0.0	0.0	0.0	0.0	0.0	0.0	0.0	0.0	0.0	0.0	0.0	0.0	0.0	0.0	0.0	0.0	0.0	0.0	0.0	0.0	0.0	0.0	0.0	0.0	0.0	0.0	0.0	0.0	0.0
3R_41954	2.490387105771721	7.43596149956574	0.0	0.0	0.0	0.0	NA	NA	NA	NA	NA	NA	NA	NA	NA	10.50874958490439	5.516060561932121	0.0	2.9754359906357077	0.0	0.0	0.0	0.0	0.0	6.747501737481697	0.0	0.0	3.7712851332923014	0.0	0.0	0.0	0.0	0.0	0.0	0.0	0.0	0.0	0.0	0.0	0.0	0.0	0.0	7.011668819248994	0.0	0.0	0.0	0.0	0.0	2.7436468114434214
3R_41955	1.2494002878618262	0.0	0.0	0.0	1.2719798111364378	0.0	NA	NA	NA	NA	NA	NA	NA	NA	NA	0.0	0.0	1.4874860771303182	1.4927440696263603	0.0	0.0	2.976020417880883	0.0	0.0	0.0	0.0	0.0	3.7840259614453164	0.0	1.718751718751719	0.0	0.0	0.0	0.0	0.0	1.8546214198388113	0.0	0.0	0.0	0.0	0.0	4.269942338698658	0.0	0.0	0.0	0.0	0.0	0.0	0.0
3R_41956	0.0	0.0	2.214841386348958	1.3387665836363631	0.0	0.0	NA	NA	NA	NA	NA	NA	NA	NA	NA	0.0	0.0	0.0	3.1034398216639345	0.0	0.0	3.093598046330962	0.0	2.667770056361978	0.0	0.0	0.0	0.0	0.0	0.0	0.0	1.6306893119404289	0.0	0.0	0.0	1.9278944346700198	0.0	2.1165938417278856	2.4510416681985676	0.0	0.0	0.0	0.0	0.0	0.0	0.0	0.0	0.0	2.8616790272122783
3R_41957	0.0	0.0	0.0	0.0	0.0	0.0	NA	NA	NA	NA	NA	NA	NA	NA	NA	0.0	0.0	0.0	0.0	0.0	0.0	0.0	0.0	0.0	0.0	0.0	0.0	0.0	0.0	0.0	0.0	0.0	0.0	0.0	0.0	0.0	0.0	0.0	7.356354308506374	0.0	6.590910738636776	0.0	0.0	0.0	0.0	0.0	0.0	0.0	8.588807409735928
3R_41958	0.0	0.0	0.0	0.0	0.0	0.0	NA	NA	NA	NA	NA	NA	NA	NA	NA	0.0	0.0	0.0	0.0	0.0	0.0	0.0	0.0	0.0	0.0	0.0	0.0	0.0	0.0	0.0	0.0	0.0	0.0	0.0	0.0	0.0	0.0	0.0	0.0	0.0	0.0	0.0	0.0	0.0	0.0	0.0	0.0	0.0	0.0
3R_41959	0.0	0.0	0.0	0.0	0.0	27.890890835053277	NA	NA	NA	NA	NA	NA	NA	NA	NA	0.0	0.0	0.0	0.0	0.0	0.0	0.0	0.0	0.0	0.0	0.0	0.0	0.0	0.0	0.0	0.0	0.0	0.0	0.0	0.0	0.0	0.0	0.0	0.0	0.0	0.0	0.0	0.0	0.0	0.0	0.0	0.0	0.0	0.0
3R_41960	0.0	0.0	0.0	3.27925836292864	0.0	0.0	NA	NA	NA	NA	NA	NA	NA	NA	NA	0.0	0.0	0.0	0.0	0.0	0.0	0.0	0.0	0.0	0.0	3.4619086194600808	0.0	0.0	0.0	0.0	0.0	0.0	0.0	0.0	0.0	4.7223048625573165	0.0	0.0	0.0	0.0	5.379033602822917	0.0	0.0	0.0	0.0	0.0	0.0	0.0	0.0
3R_41961	0.0	0.0	0.0	0.0	0.0	0.0	NA	NA	NA	NA	NA	NA	NA	NA	NA	0.0	0.0	0.0	0.0	0.0	0.0	0.0	0.0	0.0	0.0	0.0	0.0	0.0	0.0	0.0	0.0	0.0	0.0	0.0	0.0	0.0	0.0	0.0	0.0	0.0	0.0	0.0	0.0	0.0	0.0	0.0	0.0	0.0	0.0
3R_41962	0.0	0.0	0.0	0.0	0.0	0.0	NA	NA	NA	NA	NA	NA	NA	NA	NA	0.0	0.0	0.0	0.0	0.0	0.0	0.0	0.0	0.0	0.0	0.0	0.0	0.0	0.0	0.0	0.0	0.0	0.0	0.0	0.0	0.0	0.0	0.0	0.0	0.0	0.0	0.0	0.0	0.0	0.0	0.0	0.0	0.0	0.0
3R_41963	0.0	0.0	0.0	0.0	0.0	0.0	NA	NA	NA	NA	NA	NA	NA	NA	NA	0.0	0.0	0.0	0.0	0.0	0.0	0.0	0.0	0.0	0.0	0.0	0.0	0.0	0.0	0.0	0.0	0.0	0.0	0.0	0.0	0.0	0.0	0.0	0.0	0.0	0.0	0.0	0.0	0.0	0.0	0.0	0.0	0.0	0.0
3R_41964	0.0	0.0	0.0	0.0	0.0	6.194194181793405	NA	NA	NA	NA	NA	NA	NA	NA	NA	0.0	0.0	0.0	2.156691858984271	0.0	0.0	0.0	0.0	0.0	0.0	0.0	0.0	0.0	0.0	0.0	0.0	0.0	2.79362695470078	0.0	0.0	0.0	0.0	2.941794247380185	0.0	0.0	0.0	0.0	0.0	2.49235345958599	2.7008770558063318	0.0	0.0	0.0	0.0
3R_41965	0.0	0.0	0.0	1.5826207978846056	0.0	0.0	NA	NA	NA	NA	NA	NA	NA	NA	NA	0.0	3.4006642177350077	0.0	0.0	0.0	0.0	0.0	0.0	0.0	0.0	3.341541272545797	0.0	0.0	0.0	0.0	4.996226183822486	0.0	0.0	0.0	1.6584894842645006	0.0	0.0	0.0	0.0	2.2233991415011234	0.0	0.0	0.0	0.0	0.0	0.0	0.0	0.0	0.0
3R_41966	0.0	0.0	0.0	0.0	0.0	0.0	NA	NA	NA	NA	NA	NA	NA	NA	NA	5.563455662596442	2.920267356317005	0.0	1.5752308185718453	0.0	0.0	0.0	0.0	1.3540954073958524	0.0	0.0	1.6299663444549195	0.0	0.0	0.0	1.4301437694928594	0.0	2.040443216913805	3.261125492674534	0.0	0.0	0.0	0.0	0.0	0.0	0.0	0.0	0.0	0.0	0.0	0.0	0.0	0.0	0.0
3R_41967	0.0	0.0	0.0	0.0	0.0	0.0	NA	NA	NA	NA	NA	NA	NA	NA	NA	0.0	0.0	0.0	0.0	0.0	0.0	0.0	0.0	0.0	0.0	0.0	0.0	0.0	0.0	0.0	0.0	0.0	0.0	0.0	0.0	0.0	0.0	0.0	0.0	0.0	0.0	0.0	0.0	0.0	0.0	0.0	0.0	0.0	0.0
3R_41968	0.0	0.0	0.0	2.301668133980102	0.0	0.0	NA	NA	NA	NA	NA	NA	NA	NA	NA	0.0	0.0	2.65839021180724	0.0	0.0	0.0	0.0	0.0	0.0	3.0249177600483983	2.4298679366776414	0.0	0.0	0.0	3.071701184908732	0.0	0.0	0.0	0.0	0.0	0.0	0.0	3.6389439784574518	0.0	0.0	0.0	0.0	0.0	0.0	0.0	0.0	0.0	4.3562307713251105	2.4599640845243655
3R_41969	8.310617645103385	0.0	0.0	0.0	0.0	0.0	NA	NA	NA	NA	NA	NA	NA	NA	NA	0.0	0.0	0.0	0.0	0.0	0.0	0.0	0.0	0.0	0.0	0.0	0.0	0.0	0.0	11.432595702258624	0.0	0.0	0.0	0.0	0.0	12.336358208366024	0.0	0.0	0.0	0.0	0.0	0.0	0.0	0.0	0.0	0.0	0.0	0.0	0.0
3R_41970	0.0	0.0	0.0	0.0	0.0	0.0	NA	NA	NA	NA	NA	NA	NA	NA	NA	0.0	0.0	0.0	0.0	0.0	0.0	0.0	0.0	0.0	0.0	0.0	0.0	0.0	0.0	0.0	0.0	0.0	0.0	0.0	0.0	0.0	0.0	0.0	0.0	0.0	0.0	0.0	0.0	0.0	0.0	0.0	0.0	0.0	0.0
3R_41971	1.5983683855520285	0.0	0.0	1.6476014465281659	0.0	0.0	NA	NA	NA	NA	NA	NA	NA	NA	NA	0.0	0.0	0.0	0.0	0.0	0.0	0.0	0.0	0.0	0.0	0.0	0.0	2.4204682541065665	0.0	0.0	0.0	0.0	0.0	0.0	0.0	0.0	0.0	0.0	3.0164629498413493	0.0	0.0	8.1938601766924	2.250097935512643	0.0	0.0	0.0	0.0	0.0	0.0
3R_41972	0.0	0.0	0.0	0.0	0.0	0.0	NA	NA	NA	NA	NA	NA	NA	NA	NA	0.0	0.0	0.0	0.0	1.646440149430908	0.0	0.0	0.0	0.0	0.0	3.0691849533821496	0.0	0.0	0.0	0.0	1.5296675971124771	0.0	0.0	0.0	1.5233123146700154	0.0	0.0	0.0	0.0	0.0	0.0	0.0	0.0	0.0	0.0	0.0	0.0	0.0	0.0
3R_41973	2.6158973312615426	0.0	0.0	0.0	0.0	0.0	NA	NA	NA	NA	NA	NA	NA	NA	NA	0.0	0.0	0.0	0.0	0.0	0.0	0.0	0.0	0.0	0.0	5.693324520066976	0.0	3.9613499012831603	0.0	0.0	2.837526630187424	0.0	0.0	3.23517489193707	0.0	0.0	0.0	0.0	0.0	3.788231782203948	0.0	0.0	0.0	0.0	0.0	0.0	0.0	0.0	0.0
3R_41974	1.1717148046165564	0.0	0.0	0.0	0.0	0.0	NA	NA	NA	NA	NA	NA	NA	NA	NA	0.0	0.0	0.0	0.0	0.0	0.0	0.0	0.0	3.610206052510447	0.0	0.0	0.0	0.0	0.0	0.0	0.0	0.0	0.0	1.4491021001112188	0.0	1.7393043652191307	0.0	0.0	0.0	0.0	0.0	0.0	0.0	1.6178088397075003	0.0	0.0	5.0904833413932655	0.0	0.0
3R_41975	1.2557639565606131	0.0	0.0	0.0	0.0	0.0	NA	NA	NA	NA	NA	NA	NA	NA	NA	0.0	0.0	1.4950624068949887	0.0	1.4661423741536694	0.0	0.0	0.0	0.0	0.0	0.0	0.0	0.0	0.0	0.0	0.0	0.0	0.0	0.0	0.0	0.0	2.5219739591056882	0.0	2.369895127400822	3.637088408890208	2.1233027379564144	0.0	0.0	1.7338570968851603	0.0	0.0	0.0	0.0	2.766937531404741
3R_41976	0.0	0.0	0.0	0.0	0.0	0.0	NA	NA	NA	NA	NA	NA	NA	NA	NA	0.0	6.153126711338367	0.0	0.0	0.0	0.0	0.0	0.0	0.0	0.0	0.0	0.0	0.0	0.0	0.0	0.0	0.0	0.0	0.0	0.0	0.0	0.0	0.0	10.485395155223168	0.0	0.0	0.0	7.821467189922821	0.0	0.0	0.0	8.04599088389233	0.0	0.0
3R_41977	0.0	0.0	0.0	0.0	0.0	0.0	NA	NA	NA	NA	NA	NA	NA	NA	NA	0.0	0.0	0.0	0.0	0.0	0.0	0.0	0.0	0.0	5.086314761502701	0.0	0.0	0.0	0.0	0.0	4.07264291718525	0.0	0.0	0.0	4.055722380936158	0.0	0.0	0.0	0.0	0.0	0.0	0.0	0.0	0.0	0.0	0.0	0.0	0.0	0.0
3R_41978	0.0	0.0	0.0	0.0	0.0	0.0	NA	NA	NA	NA	NA	NA	NA	NA	NA	0.0	0.0	0.0	0.0	0.0	0.0	0.0	4.907351654439999	0.0	0.0	0.0	0.0	0.0	0.0	0.0	3.264743254061014	0.0	0.0	0.0	0.0	0.0	0.0	0.0	0.0	0.0	0.0	0.0	0.0	0.0	0.0	0.0	0.0	0.0	0.0
3R_41979	0.0	0.0	0.0	0.0	0.0	0.0	NA	NA	NA	NA	NA	NA	NA	NA	NA	0.0	0.0	0.0	0.0	0.0	0.0	0.0	0.0	0.0	0.0	0.0	0.0	0.0	0.0	0.0	0.0	0.0	0.0	0.0	0.0	0.0	0.0	0.0	0.0	0.0	0.0	0.0	0.0	0.0	0.0	0.0	0.0	0.0	0.0
3R_41980	0.0	0.0	0.0	0.0	0.0	0.0	NA	NA	NA	NA	NA	NA	NA	NA	NA	0.0	0.0	0.0	0.0	0.0	0.0	0.0	0.0	0.0	0.0	0.0	0.0	0.0	0.0	0.0	0.0	0.0	0.0	0.0	0.0	0.0	0.0	0.0	0.0	0.0	0.0	0.0	0.0	0.0	0.0	0.0	0.0	0.0	0.0
3R_41981	0.0	0.0	0.0	0.0	0.0	0.0	NA	NA	NA	NA	NA	NA	NA	NA	NA	0.0	0.0	0.0	0.0	0.0	0.0	0.0	0.0	0.0	0.0	0.0	0.0	0.0	0.0	0.0	0.0	0.0	0.0	0.0	0.0	0.0	0.0	0.0	0.0	0.0	0.0	0.0	0.0	0.0	0.0	0.0	0.0	0.0	0.0
3R_41982	0.0	0.0	0.0	0.0	0.0	0.0	NA	NA	NA	NA	NA	NA	NA	NA	NA	0.0	0.0	0.0	0.0	0.0	0.0	0.0	0.0	0.0	0.0	0.0	0.0	0.0	0.0	0.0	0.0	0.0	0.0	0.0	0.0	0.0	0.0	0.0	0.0	0.0	0.0	0.0	0.0	0.0	0.0	0.0	0.0	0.0	0.0
3R_41983	1.4919717002807893	0.0	0.0	0.0	0.0	0.0	NA	NA	NA	NA	NA	NA	NA	NA	NA	0.0	0.0	0.0	3.56512148953628	0.0	0.0	3.553815607434156	0.0	0.0	4.0423762300192925	0.0	0.0	2.259347825694027	0.0	2.0524478416561123	0.0	1.8732779892084201	0.0	0.0	1.6116536743205712	0.0	0.0	2.4314678625598205	0.0	2.1606102600467296	2.5226935202346508	2.549476414028851	0.0	0.0	0.0	0.0	0.0	1.455372105901607	0.0
3R_41984	0.0	0.0	0.0	0.0	0.0	0.0	NA	NA	NA	NA	NA	NA	NA	NA	NA	0.0	0.0	0.0	0.0	0.0	0.0	0.0	0.0	0.0	0.0	0.0	0.0	0.0	0.0	0.0	0.0	0.0	0.0	0.0	0.0	0.0	0.0	0.0	0.0	0.0	0.0	0.0	0.0	0.0	0.0	0.0	0.0	0.0	0.0
3R_41985	0.0	0.0	0.0	0.0	0.0	0.0	NA	NA	NA	NA	NA	NA	NA	NA	NA	0.0	0.0	0.0	0.0	0.0	0.0	0.0	0.0	0.0	0.0	0.0	5.899426575736839	0.0	0.0	0.0	0.0	0.0	0.0	0.0	0.0	7.083457293835975	0.0	0.0	0.0	0.0	0.0	0.0	0.0	0.0	0.0	0.0	0.0	0.0	0.0
3R_41986	4.950217314540109	0.0	0.0	0.0	0.0	0.0	NA	NA	NA	NA	NA	NA	NA	NA	NA	0.0	0.0	0.0	0.0	0.0	5.244235863703359	0.0	0.0	1.6946960926917418	0.0	3.5912716297801177	0.0	0.0	0.0	0.0	1.789873183905174	2.071784859230506	0.0	0.0	3.564873659986272	4.898765780455443	3.3138709691316235	0.0	0.0	0.0	0.0	0.0	0.0	0.0	2.4688998853689785	0.0	0.0	1.6095944707210743	0.0
3R_41987	0.0	0.0	0.0	0.0	0.0	0.0	NA	NA	NA	NA	NA	NA	NA	NA	NA	0.0	0.0	0.0	0.0	0.0	0.0	0.0	0.0	4.948843801622627	0.0	0.0	5.957075695369447	14.59376787736565	0.0	0.0	0.0	0.0	0.0	0.0	0.0	0.0	0.0	0.0	0.0	0.0	0.0	0.0	0.0	0.0	0.0	0.0	0.0	0.0	0.0
3R_41988	0.0	0.0	2.8634555494341236	1.7308230859952525	0.0	0.0	NA	NA	NA	NA	NA	NA	NA	NA	NA	0.0	0.0	0.0	2.0061395896000116	0.0	0.0	0.0	0.0	1.724511971734559	0.0	0.0	0.0	0.0	0.0	4.619754903523349	1.8213635747684318	0.0	0.0	0.0	1.81379638829608	0.0	0.0	0.0	0.0	0.0	0.0	0.0	0.0	2.3183696482755036	2.512336830003733	0.0	0.0	0.0	0.0
3R_41989	0.0	0.0	0.0	0.0	0.0	0.0	NA	NA	NA	NA	NA	NA	NA	NA	NA	0.0	0.0	0.0	0.0	0.0	0.0	0.0	0.0	0.0	0.0	0.0	0.0	0.0	0.0	0.0	0.0	0.0	0.0	0.0	42.051437318127526	0.0	0.0	0.0	0.0	0.0	0.0	0.0	0.0	0.0	0.0	0.0	0.0	0.0	0.0
3R_41990	0.0	0.0	0.0	0.0	0.0	0.0	NA	NA	NA	NA	NA	NA	NA	NA	NA	0.0	0.0	1.8716084116071163	0.0	1.8354045874102258	0.0	0.0	0.0	0.0	0.0	0.0	0.0	0.0	0.0	2.1625951487800585	0.0	0.0	2.432919542377566	0.0	1.6981451839413881	0.0	0.0	5.123911553088335	0.0	0.0	0.0	0.0	0.0	0.0	0.0	0.0	0.0	0.0	0.0
3R_41991	0.0	0.0	0.0	1.4002342872009343	0.0	0.0	NA	NA	NA	NA	NA	NA	NA	NA	NA	0.0	0.0	0.0	0.0	1.5859648455032345	0.0	3.2356365241239353	0.0	0.0	0.0	0.0	0.0	0.0	0.0	0.0	0.0	0.0	0.0	1.6799737386505174	0.0	0.0	0.0	0.0	0.0	1.967167192687174	0.0	0.0	0.0	0.0	0.0	0.0	0.0	0.0	0.0
3R_41992	0.0	0.0	0.0	0.0	1.9099861717001168	0.0	NA	NA	NA	NA	NA	NA	NA	NA	NA	0.0	0.0	0.0	0.0	0.0	0.0	4.468748477832549	3.058926237358605	1.9268168003781185	0.0	2.0415821281533764	0.0	0.0	0.0	0.0	0.0	0.0	2.9034588324379063	2.320217376525572	0.0	0.0	0.0	0.0	0.0	0.0	0.0	0.0	0.0	0.0	0.0	0.0	0.0	0.0	0.0
3R_41993	0.0	0.0	0.0	1.2867975854530107	1.2709064104519345	0.0	NA	NA	NA	NA	NA	NA	NA	NA	NA	5.267677007116632	0.0	0.0	0.0	0.0	0.0	0.0	2.035412099710768	0.0	0.0	0.0	0.0	0.0	0.0	0.0	1.354110809595771	0.0	0.0	0.0	0.0	0.0	0.0	0.0	0.0	0.0	0.0	0.0	0.0	0.0	0.0	0.0	1.8078017492289726	0.0	1.3752963763691075
3R_41994	0.0	0.0	5.3560601678375015	0.0	0.0	0.0	NA	NA	NA	NA	NA	NA	NA	NA	NA	0.0	0.0	1.2464143774397003	0.0	0.0	0.0	0.0	0.0	0.0	0.0	2.278538581810244	1.2942832544079403	0.0	0.0	2.880399200285966	1.1356130993425255	0.0	0.0	1.294756830424921	1.1308949880317385	1.5540493709052743	0.0	0.0	0.0	0.0	0.0	0.0	0.0	4.336483354842291	1.5664322344184638	0.0	0.0	0.0	0.0
3R_41995	0.0	5.115183706707643	0.0	0.0	0.0	0.0	NA	NA	NA	NA	NA	NA	NA	NA	NA	0.0	0.0	0.0	0.0	0.0	0.0	0.0	0.0	0.0	0.0	3.728517679325854	0.0	0.0	0.0	0.0	0.0	0.0	2.651276536626855	0.0	0.0	0.0	0.0	0.0	0.0	0.0	0.0	0.0	0.0	0.0	0.0	0.0	0.0	0.0	0.0
3R_41996	0.0	0.0	0.0	0.0	0.0	0.0	NA	NA	NA	NA	NA	NA	NA	NA	NA	0.0	0.0	0.0	1.9507825369068548	0.0	0.0	0.0	0.0	0.0	0.0	0.0	0.0	0.0	0.0	0.0	0.0	2.0500608458059038	0.0	0.0	0.0	0.0	3.2791228739806844	0.0	0.0	0.0	0.0	0.0	0.0	0.0	0.0	1.8129973051608057	0.0	0.0	3.5976295938132283
3R_41997	1.466095085062837	0.0	0.0	1.5112538540751412	0.0	0.0	NA	NA	NA	NA	NA	NA	NA	NA	NA	0.0	3.247314146469455	1.745474247098411	0.0	0.0	2.3297608780030035	0.0	0.0	0.0	1.9861328206462476	0.0	0.0	2.220161911967916	9.71647330884782	0.0	0.0	0.0	0.0	1.8131728457784078	0.0	0.0	0.0	0.0	0.0	0.0	0.0	0.0	0.0	0.0	0.0	0.0	0.0	0.0	0.0
3R_41998	0.0	4.484224498215279	0.0	0.0	0.0	0.0	NA	NA	NA	NA	NA	NA	NA	NA	NA	0.0	0.0	0.0	0.0	0.0	0.0	0.0	2.4486937443220915	0.0	0.0	1.634302038628363	0.0	4.548514455178939	0.0	0.0	1.6290571668741	1.8856397221321306	0.0	0.0	0.0	0.0	0.0	0.0	0.0	0.0	0.0	0.0	0.0	0.0	0.0	0.0	0.0	0.0	0.0
3R_41999	0.0	0.0	0.0	0.0	0.0	0.0	NA	NA	NA	NA	NA	NA	NA	NA	NA	0.0	0.0	1.6172484070911815	1.6229650858012952	0.0	0.0	0.0	2.214842367453866	0.0	0.0	1.4782254435711089	0.0	0.0	0.0	0.0	1.4734814594774917	0.0	0.0	0.0	0.0	0.0	0.0	4.427548917774218	2.5635780166007054	0.0	0.0	4.642435012873472	0.0	0.0	0.0	1.5083338461668412	0.0	0.0	0.0
[truncated: 451 more columns]
