# Supplementary material for: Convergence of topological domain boundaries, insulators, and polytene interbands revealed by high-resolution mapping of chromatin contacts in the early Drosophila melanogaster embryo
Source: eLife. 2017 Nov 17;6:e29550. doi: 10.7554/eLife.29550 (PMC5739541; doi:10.7554/eLife.29550)
Supplement: Supplementary file 3. [file elife-29550-supp3.zip › local_HiC_maps/nc14_posterior_dm3_CompressedBinCounts_500bp_VCnorm_chr2L_11359177_11446654.txt]

2L_22658	2L_22659	2L_22660	2L_22661	2L_22662	2L_22663	2L_22664	2L_22665	2L_22666	2L_22667	2L_22668	2L_22669	2L_22670	2L_22671	2L_22672	2L_22673	2L_22674	2L_22675	2L_22676	2L_22677	2L_22678	2L_22679	2L_22680	2L_22681	2L_22682	2L_22683	2L_22684	2L_22685	2L_22686	2L_22687	2L_22688	2L_22689	2L_22690	2L_22691	2L_22692	2L_22693	2L_22694	2L_22695	2L_22696	2L_22697	2L_22698	2L_22699	2L_22700	2L_22701	2L_22702	2L_22703	2L_22704	2L_22705	2L_22706	2L_22707
2L_22658	60.47959145450686	87.84272028280772	72.8622712124684	68.28499713921802	55.78808676939436	109.51143299360453	43.16248661962915	45.04039222374625	18.12086617740328	36.02741542203956	50.81834474487498	6.1689401267347055	0.0	0.0	47.617088515977244	15.178560586742437	0.0	7.628602989191795	35.80110339000648	29.082871642746003	14.981213558198021	31.814846079774668	0.0	27.649208956131766	17.59745470415159	13.119686526956583	11.532535589404828	20.45836558935641	23.198325266502362	19.28803987223602	18.16184675469593	20.68296054978067	15.564859113813014	14.772445253317892	14.760104029213199	17.70719384261846	21.72275965938713	26.020389577272752	28.42317329949839	0.0	0.0	9.371204662111845	10.326034203955697	3.653400438992597	0.0	0.0	4.659241699094989	11.109057169874369	3.5910253095463815
2L_22659	87.84272028280772	35.51422447494556	78.69651035080445	63.32059534023739	78.34808057886411	76.56534009558418	59.14734872009363	52.90347496475306	44.34245679381866	45.84344533944955	66.32237065997805	48.306028350808035	0.0	0.0	27.965003476049933	25.999765259262233	0.0	7.466994019684489	37.23283796137509	39.14179828096338	36.65960602654596	5.190143502277694	0.0	40.59520692391849	39.370650312098526	27.823794052557005	9.030578668192835	8.00998524760967	18.16550225797193	29.667676176775114	19.55480465105695	24.7436445948858	10.156749108999184	5.783798712237216	10.835562750369222	13.480501898343537	7.087523831798884	31.836447256239467	16.692623696514747	0.0	10.794980118345368	6.11511957199055	17.687742116762852	7.152009160293333	0.0	0.0	22.802687433530167	8.698972912268248	21.089705060474728
2L_22660	72.8622712124684	78.69651035080445	25.885242952419038	50.91220791434901	71.8454086723031	73.87379401031278	37.05721263058035	38.66949108629561	29.170677634841457	32.477956746785146	32.7226201656419	39.7226406340369	0.0	258.5582790360947	41.69935159961166	19.547361301697883	0.0	29.47296444971028	14.408009470096465	37.45370955584582	19.29321245492623	34.143350172833635	0.0	26.705549947390065	12.949987794636504	28.159812568287546	26.733440861173243	44.789623140110905	38.83806082159826	3.5485228563905697	16.37252260343692	35.51476881661239	15.590436558950111	7.609741991697771	28.512692425033002	22.803803674452897	0.0	33.509762231482085	29.283305733817677	0.0	21.304427486120165	12.068491100694663	16.62268304732345	18.819792022478357	0.0	0.0	24.001190459046764	28.6130892293465	13.873858875107521
2L_22661	68.28499713921802	63.32059534023739	50.912207914349	0.0	75.96037370716562	48.03244687851537	37.10545635735735	55.31404827478249	41.72664872420771	39.82070065850166	31.20497220027039	34.09230377606357	0.0	0.0	56.13934627836484	69.90289090395623	0.0	28.106032819414523	49.463200615322215	26.787478193318535	4.599602318383552	19.535885957312136	0.0	0.0	27.786100744065468	8.056135149723271	29.742493738142837	22.612403430904596	17.093900212648116	10.151835934149101	10.037043381439766	12.700358742799954	12.743455757588887	10.885212710662882	13.595148707135346	3.6243636976483313	0.0	0.0	0.0	0.0	40.63269164155058	11.508764499604673	23.77760520520311	20.190313898810185	70.44758875515588	0.0	0.0	20.464528423592817	26.460801629985383
2L_22662	55.78808676939436	78.34808057886411	71.8454086723031	75.96037370716562	9.046932773147256	19.450371404841974	53.662751074596585	104.52866717363071	73.21984257733845	62.70867431174991	36.85562545839184	46.01805748575741	0.0	0.0	30.784539246617072	56.61328034330293	0.0	37.93774226805102	11.127635650051438	20.33884516037179	52.77292215155825	13.184845602161788	0.0	34.37551294710726	18.752947728971147	16.311351069209064	37.279032121621405	15.261199240297502	17.305109852837347	30.831811440863042	24.838145611144828	11.428695511551268	23.6516719366892	25.712653747894777	18.350837738681317	29.353166289356174	36.00975864459269	0.0	7.067552372329967	0.0	6.85579050349611	17.476447574152566	32.09519692168548	13.626521571464973	0.0	0.0	11.585418129325706	8.286954014034785	4.464624547398687
2L_22663	109.51143299360453	76.56534009558418	73.87379401031278	48.03244687851537	19.450371404841974	0.0	69.22304819847017	40.13043998211787	60.54551509096964	19.259992565642868	56.598156484846974	82.44675588504944	0.0	0.0	35.63804575212314	40.571736916629135	0.0	0.0	17.942819821791915	34.010135020236035	40.04423553218455	28.346639718461173	0.0	18.47633089630529	6.7196217659300395	5.844740318187663	6.165209108479937	27.34223122449995	43.405792068893675	14.730349897366287	19.4183806623998	6.142755173121269	23.11349930058551	47.38344659293276	19.726608926882335	26.294822812336477	19.354713840555863	34.77577449996783	45.58446116887676	0.0	0.0	8.349629025982376	20.70083362256998	9.76540565983381	51.109850401467874	0.0	12.453982534534893	23.755282580963943	0.0
2L_22664	43.16248661962914	59.14734872009362	37.05721263058035	37.10545635735735	53.662751074596585	69.22304819847017	16.976307440927755	35.429819064342766	73.49870542052952	63.7650047026691	56.21469014775094	45.493421651229234	0.0	0.0	36.52029053295745	27.98392603288671	0.0	45.00627274926443	36.30255206941048	42.89486736102734	18.413391691509403	15.641435727385417	0.0	20.39016582302356	18.53915190795682	32.25078208146547	20.41146103537136	27.15698092825578	13.68625626146224	12.192123481826625	18.75107148979942	20.337121687167617	15.30459979746913	17.43052302463151	5.442487870055159	17.41111264264417	10.679767181075453	9.594488925561159	16.768746410440222	0.0	16.266312061063736	18.429018332265986	11.422544676427865	10.77693627867002	0.0	0.0	34.36001044544317	26.215927486744572	10.592939805619555
2L_22665	45.04039222374625	52.90347496475306	38.66949108629561	55.31404827478249	104.52866717363071	40.13043998211788	35.429819064342766	23.10705823579459	20.917220101448518	33.2696404549956	52.14263879555718	37.9781929216244	0.0	0.0	52.76659663366702	29.201445588362407	0.0	11.741099366098044	34.43817899174655	36.36841766609876	19.21451818250641	65.28784185326067	0.0	0.0	30.953199922462233	33.653943232528555	28.39935888447318	25.189797250470654	17.852144256750968	12.72257616900331	13.976349779956347	24.758936384388857	31.940939074255766	31.830552328291223	11.358557281488334	9.084316079693677	11.144420545853718	10.011924201724252	17.49831797418473	0.0	25.461035704010367	14.423118528226526	19.86585778191341	16.868725888264933	29.428989320219774	0.0	14.341975807955206	10.258696981344217	16.580723251148218
2L_22666	18.12086617740328	44.34245679381866	29.170677634841457	41.72664872420771	73.21984257733845	60.54551509096964	73.49870542052953	20.917220101448518	42.077580539119005	33.46300246789643	49.16783440273373	71.62297665090962	0.0	0.0	35.38218285954379	70.49079214027668	0.0	70.8560294052522	57.15324864261035	37.986704653371326	5.79785769158296	24.625234709268323	0.0	0.0	23.349824146636898	25.387154100025388	37.49079467095133	19.002149618175554	26.933850463262228	12.796519346737687	29.520917678812417	10.672643346940953	28.110756380137744	20.58142526369951	8.568429621061199	31.979898349608817	50.441361916771754	30.210339488690007	0.0	0.0	25.609014373059317	3.626736300003627	23.97758096180072	25.450149519628425	0.0	0.0	21.637996321540623	30.95496053242532	16.677089847821556
2L_22667	36.02741542203955	45.84344533944956	32.477956746785146	39.82070065850165	62.70867431174991	19.25999256564287	63.765004702669096	33.2696404549956	33.46300246789643	0.0	54.74232786275004	79.74336307381046	679.7172376291463	0.0	59.79401314202063	49.051759416536335	0.0	42.26221166606091	37.18817713472533	40.279540007653104	27.665144776313472	29.375534879530928	0.0	63.8232148008588	32.496441639640466	32.303393471484185	17.037298906631342	22.667735576330955	8.567864339863188	35.61837053078496	23.47707564179617	29.706684683063628	15.968298456440397	10.911848630835793	27.256831584126168	18.16616225289478	40.11445992565453	0.0	10.49756351550805	0.0	0.0	23.073852479631558	14.301473147077303	6.746573078204927	0.0	0.0	17.20803133238345	12.30876285445134	6.631387684186794
2L_22668	50.81834474487497	66.32237065997805	32.7226201656419	31.20497220027039	36.85562545839184	56.59815648484698	56.21469014775094	52.14263879555718	49.16783440273373	54.74232786275004	9.192452261297293	13.390681157169102	0.0	0.0	66.15077332321226	82.36879474684775	0.0	33.11823042671184	53.42705410023498	35.510102624196584	48.77871643685568	23.01975440224028	0.0	60.01707485779704	54.56874051527079	23.731999278547224	25.033231614968873	22.204093813184524	30.21342765294037	47.84892181426364	19.711611242872284	4.988411919111903	18.770022921951995	6.413195791660922	8.009797584405245	4.270702765493575	15.717586407431275	28.24072962749065	12.339417900299969	0.0	23.939395027548258	23.73199927854722	5.60358136091939	0.0	0.0	0.0	10.113636823347129	14.4684019746475	23.384701728129457
2L_22669	6.168940126734706	48.306028350808035	39.7226406340369	34.09230377606357	46.01805748575741	82.44675588504944	45.493421651229234	37.978192921624405	71.6229766509096	79.74336307381046	13.390681157169103	19.506257607440467	0.0	0.0	36.135783821286864	35.99608362610148	0.0	0.0	56.60174446576443	51.72770535899028	39.47563721573593	16.766483129564676	0.0	0.0	31.796199082361696	20.742297693456493	36.46600638884431	45.282706405044756	14.67067273836909	52.27628364414488	11.485592472802118	7.266639150326418	16.405419475639047	18.68425477849816	46.671613857735586	6.221149419566759	0.0	41.13838128697312	0.0	0.0	0.0	4.938642307965832	16.32551776379588	34.65627902463368	120.92190863140583	0.0	0.0	14.050785157874621	11.354862151973474
2L_22670	0.0	0.0	0.0	0.0	0.0	0.0	0.0	0.0	0.0	679.7172376291462	0.0	0.0	0.0	0.0	359.3502946672416	0.0	0.0	0.0	0.0	0.0	0.0	0.0	0.0	0.0	0.0	0.0	0.0	0.0	0.0	0.0	0.0	0.0	0.0	0.0	0.0	0.0	0.0	0.0	0.0	0.0	0.0	0.0	0.0	0.0	0.0	0.0	0.0	0.0	0.0
2L_22671	0.0	0.0	258.55827903609475	0.0	0.0	0.0	0.0	0.0	0.0	0.0	0.0	0.0	0.0	0.0	196.00925163667728	0.0	0.0	0.0	0.0	0.0	0.0	0.0	0.0	0.0	0.0	0.0	0.0	0.0	238.7318563789152	0.0	0.0	0.0	0.0	0.0	0.0	0.0	0.0	0.0	0.0	0.0	0.0	0.0	0.0	0.0	0.0	0.0	0.0	0.0	0.0
2L_22672	47.61708851597725	27.965003476049933	41.69935159961165	56.13934627836485	30.784539246617076	35.63804575212314	36.52029053295746	52.76659663366702	35.38218285954379	59.79401314202063	66.15077332321226	36.13578382128687	359.35029466724166	196.00925163667728	9.297549667975202	33.34177991757912	616.0290765724143	37.23837250437737	50.24350624526782	58.56078876058753	51.19065814366584	31.06028957507971	0.0	6.748362341168857	41.723084867454354	38.42557606342782	18.014427304467464	49.932880222405046	40.76663006729212	40.35124955714504	46.1008601711264	15.705215791908584	13.507293769794519	28.8441708094107	28.820073757773766	11.52482014077568	7.069186124601475	12.701630444792047	27.749057503261902	0.0	10.767050027482895	21.347542257459903	20.16226083463191	17.833761521947473	56.00264332476493	0.0	18.194951628721096	6.507349400412827	38.56442186672837
2L_22673	15.178560586742437	25.999765259262233	19.547361301697883	69.90289090395623	56.61328034330293	40.571736916629135	27.98392603288671	29.201445588362407	70.49079214027668	49.051759416536335	82.36879474684775	35.99608362610148	0.0	0.0	33.34177991757912	0.0	0.0	14.837763889630777	47.87321084754733	67.17293849787168	19.425811853241875	0.0	0.0	0.0	48.8962168019136	25.518015719097683	58.32054767480463	55.70862162545025	31.58479886800081	21.43746797778221	38.857614396816786	26.819142431101625	30.273918413808136	34.47919180774402	50.240147906995446	11.480265423736597	14.083713593600361	12.652526203381766	0.0	0.0	0.0	33.416449155961246	10.042156974980971	28.423706508176082	0.0	0.0	18.1246103208781	8.642922829070644	6.9846059285335125
2L_22674	0.0	0.0	0.0	0.0	0.0	0.0	0.0	0.0	0.0	0.0	0.0	0.0	0.0	0.0	616.0290765724143	0.0	0.0	0.0	0.0	587.8894767783656	0.0	0.0	0.0	0.0	0.0	0.0	0.0	0.0	0.0	0.0	0.0	0.0	0.0	0.0	0.0	0.0	0.0	0.0	0.0	0.0	0.0	0.0	0.0	0.0	0.0	0.0	0.0	0.0	0.0
2L_22675	7.628602989191795	7.466994019684489	29.472964449710283	28.106032819414523	37.93774226805101	0.0	45.006272749264426	11.741099366098044	70.8560294052522	42.262211666060914	33.11823042671184	0.0	0.0	0.0	37.23837250437737	14.837763889630777	0.0	0.0	34.99727896156074	49.752304597823695	29.28969559219371	20.733682073865815	0.0	0.0	68.80939110569811	51.30046683424819	27.05664308229278	15.99921923810118	63.49690135121407	10.77427147069883	21.304881374420507	17.972067812206266	6.762395132157487	46.21045395994709	43.28610818929881	38.46582888091364	0.0	0.0	44.4560030052258	0.0	0.0	12.214396865297187	50.47094438202871	14.285489799446008	74.76691414515248	0.0	36.43704043782748	17.375409625281915	0.0
2L_22676	35.80110339000648	37.23283796137509	14.408009470096465	49.463200615322215	11.127635650051438	17.942819821791915	36.30255206941048	34.43817899174655	57.15324864261034	37.18817713472533	53.42705410023498	56.60174446576443	0.0	0.0	50.243506245267824	47.87321084754733	0.0	34.99727896156074	12.83144916333819	81.30386380977397	40.09156914392472	72.97751927518728	0.0	55.49451159280347	34.59890356074616	30.09419482981733	42.32569090077006	37.542240886972984	26.606387235745366	9.480703923304898	33.328000853196826	36.9000966782533	21.818487637644903	30.49679275396204	25.392762554816628	18.052048569036675	24.914046539438935	7.460760132085299	32.59881679334567	0.0	25.297658575210573	14.33056896657968	17.764545165467855	20.950604341132824	0.0	0.0	0.0	17.837521583401116	4.118582219256844
2L_22677	29.082871642746003	39.14179828096338	37.453709555845826	26.787478193318535	20.338845160371797	34.010135020236035	42.89486736102733	36.368417666098765	37.986704653371326	40.27954000765311	35.510102624196584	51.72770535899028	0.0	0.0	58.56078876058753	67.17293849787168	587.8894767783656	49.752304597823695	81.30386380977397	30.483158055174517	72.11532869468928	88.92445867235784	0.0	64.4010381447349	74.95005281636534	55.005500550055004	51.57463817167908	66.71279379837868	47.549884151191335	43.64245024118872	28.765973575915094	23.552283929206112	38.67088179278208	38.537236604869456	27.50360125278904	25.662881391661397	47.22390879039331	12.121432510894138	15.888904777793666	0.0	51.376109081754805	24.73792352780252	38.48253734609992	23.82678607290316	17.814832629647444	0.0	21.704780260804643	10.350166844689536	3.3457124694703735
2L_22678	14.981213558198018	36.65960602654595	19.29321245492623	4.599602318383552	52.77292215155824	40.04423553218455	18.413391691509403	19.214518182506414	5.797857691582959	27.665144776313472	48.77871643685568	39.47563721573594	0.0	0.0	51.19065814366586	19.425811853241875	0.0	29.28969559219371	40.09156914392472	72.1153286946893	9.586621677716312	81.43449578814001	0.0	97.3114612554417	67.56467628637513	64.36483105631083	67.89397322911115	41.89281148156284	47.50345587641501	24.685201961979853	41.83898128588856	32.35276989710054	22.1335600990344	22.687269227933324	33.05796052218354	35.252007790693725	37.06827048716974	33.301391748414645	7.27530405314464	0.0	21.171952244544517	19.989077967798394	19.823183808159158	14.027075060281355	73.41443180900501	0.0	5.962986549887537	19.904617074976713	45.95862804303566
2L_22679	31.814846079774664	5.190143502277694	34.143350172833635	19.535885957312136	13.184845602161785	28.346639718461173	15.641435727385417	65.28784185326067	24.625234709268323	29.37553487953093	23.01975440224028	16.766483129564673	0.0	0.0	31.060289575079707	0.0	0.0	20.733682073865815	72.97751927518728	88.92445867235784	81.43449578814001	0.0	0.0	0.0	68.32556585525502	41.600798735335715	43.881782478004254	33.36211742686885	31.525215128068034	29.95583760640875	29.617110001895494	43.72196329103962	32.902746063186434	16.0599356799576	30.08722285906844	32.08410312900216	39.36000629760101	35.36024129828662	15.450195522224332	0.0	29.97453663113185	42.449794627893596	21.04874679269721	0.0	103.93767896769097	0.0	0.0	24.154531027702827	19.520003123200496
2L_22680	0.0	0.0	0.0	0.0	0.0	0.0	0.0	0.0	0.0	0.0	0.0	0.0	0.0	0.0	0.0	0.0	0.0	0.0	0.0	0.0	0.0	0.0	0.0	0.0	0.0	0.0	0.0	0.0	0.0	0.0	0.0	0.0	0.0	0.0	0.0	0.0	0.0	0.0	0.0	0.0	0.0	0.0	0.0	0.0	0.0	0.0	0.0	0.0	0.0
2L_22681	27.649208956131766	40.59520692391849	26.705549947390068	0.0	34.37551294710726	18.47633089630529	20.39016582302356	0.0	0.0	63.82321480085881	60.01707485779704	0.0	0.0	0.0	6.748362341168857	0.0	0.0	0.0	55.49451159280347	64.4010381447349	97.31146125544169	0.0	0.0	24.49053563250482	53.441498927161916	69.72528238739368	57.20426416929194	57.98778052494888	82.19250141371103	39.05041115201642	32.17403838234083	24.426824561660634	24.50971381232667	20.935722099224854	13.073894961713098	27.883211170014395	0.0	23.047794210855052	40.2817304225755	0.0	0.0	38.73626799299648	9.146377714301916	25.888258509794174	0.0	0.0	0.0	31.487831527506195	12.723131926154942
2L_22682	17.59745470415159	39.37065031209853	12.949987794636504	27.786100744065468	18.752947728971147	6.7196217659300395	18.539151907956818	30.953199922462236	23.349824146636898	32.49644163964046	54.56874051527078	31.796199082361696	0.0	0.0	41.723084867454354	48.8962168019136	0.0	68.8093911056981	34.598903560746166	74.95005281636534	67.56467628637513	68.32556585525502	0.0	53.441498927161916	22.675377034831644	78.89235138653308	89.16218750510825	52.72366499066923	50.81713960484593	67.46030759769938	30.423419105532755	26.65123658776519	35.65556545492713	38.0703654564732	23.774100399927917	25.351980560101307	18.660720117189324	41.9110429730688	21.974979288582023	0.0	21.316552942856717	10.062799921751667	23.285001432027588	28.24575501609302	24.638613141743477	0.0	24.014850783724654	25.766436982738778	4.6272517363762145
2L_22683	13.119686526956583	27.823794052557005	28.159812568287546	8.056135149723271	16.311351069209064	5.844740318187663	32.25078208146547	33.653943232528555	25.387154100025388	32.30339347148418	23.73199927854722	20.7422976934565	0.0	0.0	38.42557606342782	25.518015719097683	0.0	51.30046683424819	30.09419482981733	55.005500550055004	64.36483105631083	41.600798735335715	0.0	69.72528238739366	78.89235138653308	22.05666111165572	116.33017087609545	110.06195570923465	88.40169731258841	52.500571329746826	28.497915581031787	33.48409762932588	54.27324251610753	36.42504718699295	28.950263447397372	28.666563761053165	32.462262619704596	7.29086163402791	57.341641500057335	0.0	37.0823599213854	31.509515873793884	20.25334035449132	32.757618193581145	0.0	0.0	26.11020595730459	37.35282985038946	20.123963615873784
2L_22684	11.532535589404828	9.030578668192835	26.733440861173246	29.742493738142834	37.279032121621405	6.165209108479937	20.41146103537136	28.399358884473184	37.49079467095133	17.037298906631342	25.033231614968873	36.46600638884432	0.0	0.0	18.014427304467464	58.32054767480463	0.0	27.05664308229278	42.32569090077006	51.57463817167908	67.89397322911115	43.881782478004254	0.0	57.20426416929193	89.16218750510825	116.33017087609545	32.72229001492955	157.21426005899164	112.44706759988591	117.27358461370572	51.53222481791948	54.33852356797614	63.38288784704687	38.42224298575757	34.90013109361742	32.564387353387566	51.363266703762356	30.762486685611233	13.441266704974277	163.18537859007833	13.038532122053699	27.697659732403675	27.467790201018445	25.91529585549631	0.0	0.0	27.54183604895837	31.520716991242494	21.227366320660597
2L_22685	20.45836558935641	8.00998524760967	44.7896231401109	22.612403430904596	15.2611992402975	27.34223122449995	27.156980928255784	25.189797250470654	19.002149618175554	22.667735576330955	22.204093813184524	45.28270640504475	0.0	0.0	49.93288022240504	55.70862162545024	0.0	15.999219238101182	37.542240886972984	66.71279379837868	41.89281148156284	33.36211742686885	0.0	57.98778052494888	52.72366499066923	110.06195570923465	157.21426005899164	40.761327197394884	114.3347565983318	95.35155395583259	68.56244362643524	31.328335901453585	74.35502456798824	34.07994224998877	30.95588283662685	43.326170760817874	30.372288324133063	20.464391617512337	23.844396239023382	0.0	23.129957400400958	34.394361159135826	37.898793437769775	11.493235656154571	0.0	0.0	24.42918760248044	27.958394181671782	18.82834946922883
2L_22686	23.198325266502362	18.16550225797193	38.83806082159826	17.093900212648116	17.305109852837347	43.405792068893675	13.686256261462239	17.852144256750968	26.933850463262228	8.567864339863188	30.21342765294037	14.67067273836909	0.0	238.7318563789152	40.76663006729212	31.584798868000806	0.0	63.496901351214056	26.606387235745366	47.54988415119134	47.50345587641501	31.525215128068034	0.0	82.19250141371103	50.81713960484591	88.4016973125884	112.44706759988591	114.3347565983318	33.10147588447144	85.1869131932249	82.06407563025209	60.11769952517948	41.128432578983045	49.18355301987016	70.20352000449301	42.11038535681533	8.61000137760022	46.41031670400119	33.797302704865736	0.0	26.22771955224037	26.000499209584824	6.139217814536685	21.72084714779212	22.7363672741824	0.0	22.16076303939297	21.135214649239977	34.160005465600875
2L_22687	19.28803987223602	29.667676176775117	3.54852285639057	10.151835934149101	30.831811440863042	14.730349897366287	12.192123481826625	12.72257616900331	12.796519346737687	35.61837053078495	47.84892181426364	52.27628364414488	0.0	0.0	40.35124955714503	21.43746797778221	0.0	10.77427147069883	9.480703923304898	43.64245024118872	24.685201961979853	29.95583760640875	0.0	39.050411152016416	67.4603075976994	52.500571329746826	117.2735846137057	95.35155395583259	85.18691319322487	35.024783926270494	71.8225695242473	77.8976463875291	70.83429610982931	54.24611462204019	41.69292017734084	38.90255881580611	10.226726527105939	36.7499451047695	32.11481689335713	0.0	15.576287594343627	44.118127167854475	32.8139851746415	25.799434166809856	0.0	0.0	46.06342011681683	25.103835740581985	25.358956022498468
2L_22688	18.161846754695926	19.554804651056955	16.37252260343692	10.037043381439766	24.83814561114483	19.4183806623998	18.75107148979942	13.976349779956347	29.520917678812417	23.47707564179617	19.71161124287228	11.485592472802116	0.0	0.0	46.1008601711264	38.857614396816786	0.0	21.304881374420507	33.32800085319682	28.765973575915094	41.83898128588854	29.617110001895494	0.0	32.174038382340825	30.42341910553276	28.497915581031787	51.53222481791947	68.56244362643524	82.06407563025209	71.8225695242473	25.360868247922436	79.15616956021688	107.8674318921815	63.259109311740886	61.83221210922042	65.93599812448716	80.88869715271785	60.55732113789628	42.33556865135812	0.0	25.666929496024704	45.07323382714211	26.434987234304348	27.208219058813285	0.0	0.0	39.036475682878084	31.024965582971515	10.028883183568675
2L_22689	20.68296054978067	24.743644594885804	35.51476881661238	12.700358742799954	11.42869551155127	6.1427551731212695	20.337121687167617	24.758936384388853	10.672643346940953	29.706684683063628	4.988411919111903	7.2666391503264185	0.0	0.0	15.705215791908584	26.819142431101625	0.0	17.972067812206273	36.9000966782533	23.552283929206116	32.35276989710054	43.72196329103962	0.0	24.42682456166063	26.651236587765183	33.48409762932589	54.33852356797614	31.328335901453585	60.11769952517948	77.8976463875291	79.15616956021688	32.48437230988792	140.56422888908625	97.44587403728697	78.23930273133406	90.38469115087524	59.705566264649185	22.987836369515676	87.0500350208987	0.0	58.45970372622151	31.276354928491212	24.326890153752032	43.03485220540708	22.523435634777986	0.0	10.97661103720193	39.257396616954594	33.8400886610323
2L_22690	15.564859113813018	10.156749108999186	15.590436558950113	12.743455757588887	23.6516719366892	23.113499300585513	15.30459979746913	31.940939074255766	28.11075638013774	15.9682984564404	18.770022921951995	16.405419475639047	0.0	0.0	13.507293769794517	30.273918413808136	0.0	6.762395132157487	21.818487637644903	38.67088179278208	22.1335600990344	32.902746063186434	0.0	24.50971381232667	35.65556545492713	54.27324251610752	63.382887847046874	74.35502456798824	41.128432578983045	70.83429610982931	107.8674318921815	140.56422888908625	35.26030382730668	130.95072847890253	55.607564983981746	78.48294216853601	57.768591858479795	69.19752780299002	70.54823029764299	0.0	29.329039561941467	66.45703165237656	50.34447059814266	61.53276166159183	16.949899487096044	0.0	49.56236432302767	43.329672632506075	6.366547612226318
2L_22691	14.77244525331789	5.783798712237216	7.609741991697771	10.885212710662882	25.712653747894773	47.383446592932756	17.43052302463151	31.83055232829122	20.58142526369951	10.911848630835793	6.413195791660922	18.684254778498158	0.0	0.0	28.8441708094107	34.47919180774402	0.0	46.21045395994709	30.49679275396204	38.537236604869456	22.68726922793332	16.0599356799576	0.0	20.935722099224854	38.0703654564732	36.42504718699295	38.42224298575757	34.07994224998877	49.18355301987015	54.246114622040196	63.25910931174089	97.44587403728696	130.95072847890253	4.474222883412938	83.82159411907696	77.46683451147477	87.72410768134216	78.80958127484348	25.826112782634517	0.0	25.052296669297156	37.84420486960306	46.91265840352313	66.39169439903067	0.0	0.0	42.33521019431861	23.55268736162796	10.876362944231447
2L_22692	14.760104029213196	10.835562750369222	28.512692425033002	13.595148707135344	18.350837738681317	19.726608926882335	5.442487870055159	11.358557281488334	8.568429621061199	27.256831584126164	8.009797584405245	46.671613857735586	0.0	0.0	28.820073757773763	50.24014790699543	0.0	43.28610818929881	25.392762554816628	27.503601252789036	33.05796052218354	30.087222859068437	0.0	13.073894961713098	23.774100399927917	28.95026344739737	34.90013109361742	30.95588283662684	70.20352000449301	41.69292017734083	61.83221210922042	78.23930273133406	55.607564983981746	83.82159411907696	0.0	59.54009001717359	109.56352630209402	12.303709691509086	43.007561804554285	0.0	73.00815501091472	62.03627881585151	19.530611059110857	34.5501194397629	144.66179879713715	0.0	44.06233586779889	25.21394028330383	40.75228722212034
2L_22693	17.70719384261846	13.480501898343537	22.803803674452897	3.6243636976483318	29.353166289356174	26.294822812336477	17.411112642644166	9.084316079693677	31.979898349608817	18.16616225289478	4.270702765493576	6.221149419566759	0.0	0.0	11.52482014077568	11.480265423736597	0.0	38.46582888091364	18.052048569036675	25.662881391661397	35.252007790693725	32.08410312900216	0.0	27.883211170014395	25.351980560101307	28.666563761053165	32.564387353387566	43.326170760817874	42.11038535681533	38.90255881580611	65.93599812448716	90.38469115087524	78.48294216853601	77.46683451147477	59.5400900171736	3.9682342845521603	21.90660484135967	118.08273007271929	45.86196122944453	0.0	44.48782006901173	55.12800723279455	52.06713015090355	51.580481209046475	19.282870062380084	0.0	4.698674034187553	26.887382199656738	39.835587665453495
2L_22694	21.72275965938713	7.087523831798885	0.0	0.0	36.00975864459269	19.354713840555867	10.679767181075453	11.14442054585372	50.44136191677176	40.11445992565454	15.717586407431275	0.0	0.0	0.0	7.069186124601475	14.083713593600361	0.0	0.0	24.91404653943894	47.22390879039331	37.06827048716975	39.36000629760101	0.0	0.0	18.66072011718932	32.462262619704596	51.36326670376236	30.372288324133063	8.61000137760022	10.226726527105939	80.88869715271787	59.705566264649185	57.768591858479795	87.72410768134219	109.56352630209403	21.906604841359673	26.874496103198066	96.57403607040247	42.19676350823892	0.0	20.466220503059702	57.96832610661535	19.16241101455385	81.35703534963186	0.0	0.0	51.877982984021585	16.492397004980706	53.312008529921364
2L_22695	26.020389577272752	31.836447256239467	33.509762231482085	0.0	0.0	34.77577449996783	9.594488925561157	10.011924201724252	30.210339488690003	0.0	28.24072962749066	41.13838128697312	0.0	0.0	12.701630444792047	12.652526203381766	0.0	0.0	7.460760132085297	12.121432510894138	33.301391748414645	35.36024129828662	0.0	23.047794210855052	41.9110429730688	7.290861634027909	30.762486685611233	20.464391617512337	46.41031670400119	36.7499451047695	60.55732113789629	22.987836369515676	69.19752780299002	78.80958127484348	12.303709691509086	118.08273007271929	96.57403607040247	21.69004492008303	0.0	0.0	55.159327718113765	62.49309972023922	43.0378156070613	85.27111952452823	0.0	0.0	0.0	81.49041524552322	35.92083048960092
2L_22696	28.423173299498387	16.692623696514747	29.283305733817677	0.0	7.067552372329967	45.58446116887676	16.76874641044022	17.49831797418473	0.0	10.49756351550805	12.339417900299972	0.0	0.0	0.0	27.749057503261902	0.0	0.0	44.4560030052258	32.59881679334567	15.888904777793666	7.27530405314464	15.450195522224334	0.0	40.28173042257549	21.974979288582023	57.34164150005734	13.441266704974277	23.844396239023382	33.79730270486573	32.11481689335713	42.33556865135812	87.0500350208987	70.54823029764299	25.826112782634524	43.007561804554285	45.861961229444525	42.19676350823892	0.0	66.25489250971876	0.0	32.13486359553775	81.91663071436763	52.65347170665697	21.29034387098903	0.0	0.0	27.1519258861031	64.73849532199633	83.7074007805715
2L_22697	0.0	0.0	0.0	0.0	0.0	0.0	0.0	0.0	0.0	0.0	0.0	0.0	0.0	0.0	0.0	0.0	0.0	0.0	0.0	0.0	0.0	0.0	0.0	0.0	0.0	0.0	163.18537859007833	0.0	0.0	0.0	0.0	0.0	0.0	0.0	0.0	0.0	0.0	0.0	0.0	0.0	0.0	0.0	0.0	0.0	0.0	0.0	0.0	0.0	0.0
2L_22698	0.0	10.794980118345368	21.304427486120165	40.632691641550586	6.85579050349611	0.0	16.266312061063736	25.461035704010367	25.609014373059317	0.0	23.939395027548258	0.0	0.0	0.0	10.767050027482895	0.0	0.0	0.0	25.29765857521057	51.3761090817548	21.171952244544517	29.974536631131855	0.0	0.0	21.316552942856717	37.0823599213854	13.038532122053699	23.129957400400958	26.227719552240373	15.576287594343627	25.666929496024704	58.45970372622152	29.329039561941467	25.052296669297156	73.00815501091472	44.48782006901173	20.466220503059702	55.15932771811377	32.13486359553775	0.0	62.344042481230545	114.77873309000243	51.0758395955961	61.95729283804673	216.17999146089036	0.0	0.0	43.95913558755781	60.89948539934838
2L_22699	9.371204662111845	6.115119571990551	12.068491100694661	11.508764499604675	17.47644757415257	8.349629025982376	18.429018332265986	14.423118528226523	3.626736300003627	23.073852479631558	23.73199927854722	4.938642307965832	0.0	0.0	21.347542257459896	33.41644915596125	0.0	12.21439686529719	14.33056896657968	24.73792352780252	19.989077967798394	42.44979462789359	0.0	38.73626799299648	10.062799921751667	31.509515873793887	27.69765973240368	34.394361159135826	26.000499209584824	44.118127167854475	45.07323382714212	31.276354928491216	66.45703165237656	37.84420486960306	62.03627881585151	55.12800723279455	57.96832610661534	62.49309972023922	81.91663071436763	0.0	114.77873309000242	66.27001354409032	109.53337130490205	134.5402175807797	45.922959642903066	0.0	74.60058844944169	58.697304050612026	71.87129862812066
2L_22700	10.326034203955697	17.687742116762852	16.62268304732345	23.77760520520311	32.09519692168547	20.70083362256998	11.422544676427865	19.865857781913405	23.977580961800715	14.301473147077303	5.60358136091939	16.325517763795876	0.0	0.0	20.16226083463191	10.042156974980971	0.0	50.47094438202871	17.764545165467855	38.48253734609991	19.823183808159158	21.04874679269721	0.0	9.146377714301916	23.285001432027588	20.25334035449132	27.467790201018445	37.898793437769775	6.139217814536685	32.8139851746415	26.434987234304348	24.326890153752025	50.34447059814266	46.91265840352314	19.530611059110857	52.06713015090355	19.16241101455385	43.0378156070613	52.65347170665697	0.0	51.07583959559609	109.53337130490206	44.40617163805144	82.18122507068794	75.90305661608993	487.04461328657703	67.81633855889048	67.6178638164463	57.019857165257804
2L_22701	3.653400438992597	7.152009160293333	18.81979202247836	20.190313898810185	13.626521571464973	9.765405659833814	10.77693627867002	16.868725888264933	25.450149519628425	6.746573078204926	0.0	34.65627902463368	0.0	0.0	17.833761521947476	28.423706508176082	0.0	14.285489799446008	20.950604341132824	23.82678607290316	14.027075060281355	0.0	0.0	25.888258509794174	28.245755016093018	32.757618193581145	25.91529585549631	11.493235656154571	21.72084714779212	25.799434166809853	27.208219058813285	43.03485220540708	61.53276166159183	66.39169439903068	34.5501194397629	51.580481209046475	81.35703534963186	85.27111952452823	21.29034387098903	0.0	61.95729283804673	134.5402175807797	82.18122507068794	34.20719021455434	107.41946225817193	0.0	61.07498961725177	62.40919462182525	53.797064025230824
2L_22702	0.0	0.0	0.0	70.44758875515588	0.0	51.109850401467874	0.0	29.428989320219777	0.0	0.0	0.0	120.92190863140583	0.0	0.0	56.00264332476493	0.0	0.0	74.76691414515248	0.0	17.814832629647444	73.41443180900502	103.93767896769097	0.0	0.0	24.638613141743477	0.0	0.0	0.0	22.7363672741824	0.0	0.0	22.523435634777986	16.949899487096044	0.0	144.66179879713715	19.282870062380084	0.0	0.0	0.0	0.0	216.17999146089034	45.92295964290307	75.90305661608994	107.41946225817193	0.0	0.0	91.32920525325588	21.775675699216947	0.0
2L_22703	0.0	0.0	0.0	0.0	0.0	0.0	0.0	0.0	0.0	0.0	0.0	0.0	0.0	0.0	0.0	0.0	0.0	0.0	0.0	0.0	0.0	0.0	0.0	0.0	0.0	0.0	0.0	0.0	0.0	0.0	0.0	0.0	0.0	0.0	0.0	0.0	0.0	0.0	0.0	0.0	0.0	0.0	487.04461328657703	0.0	0.0	0.0	0.0	0.0	0.0
2L_22704	4.659241699094989	22.802687433530163	24.001190459046764	0.0	11.585418129325705	12.453982534534893	34.36001044544317	14.341975807955205	21.637996321540623	17.20803133238345	10.113636823347129	0.0	0.0	0.0	18.194951628721093	18.124610320878098	0.0	36.43704043782747	0.0	21.70478026080464	5.962986549887537	0.0	0.0	0.0	24.014850783724654	26.11020595730459	27.541836048958366	24.42918760248044	22.16076303939297	46.06342011681683	39.036475682878084	10.976611037201929	49.56236432302766	42.33521019431862	44.06233586779889	4.698674034187552	51.87798298402158	0.0	27.151925886103097	0.0	0.0	74.60058844944169	67.81633855889048	61.07498961725177	91.32920525325588	0.0	11.127134184336553	37.14268734771498	60.032245892079175
2L_22705	11.109057169874369	8.698972912268248	28.6130892293465	20.464528423592817	8.286954014034785	23.755282580963943	26.215927486744576	10.258696981344217	30.95496053242532	12.30876285445134	14.4684019746475	14.050785157874623	0.0	0.0	6.507349400412826	8.642922829070645	0.0	17.375409625281918	17.837521583401116	10.350166844689536	19.904617074976713	24.15453102770283	0.0	31.4878315275062	25.766436982738778	37.35282985038947	31.520716991242494	27.958394181671782	21.135214649239977	25.103835740581985	31.024965582971515	39.257396616954594	43.329672632506075	23.55268736162796	25.21394028330383	26.887382199656734	16.492397004980706	81.4904152455232	64.73849532199633	0.0	43.9591355875578	58.697304050612026	67.6178638164463	62.40919462182524	21.775675699216947	0.0	37.14268734771498	30.36326611580954	53.16451554857601
2L_22706	3.5910253095463815	21.089705060474728	13.873858875107521	26.460801629985383	4.464624547398687	0.0	10.592939805619555	16.580723251148218	16.677089847821556	6.631387684186793	23.384701728129457	11.354862151973474	0.0	0.0	38.56442186672837	6.9846059285335125	0.0	0.0	4.118582219256843	3.345712469470374	45.95862804303566	19.5200031232005	0.0	12.723131926154942	4.627251736376214	20.123963615873787	21.227366320660597	18.82834946922883	34.160005465600875	25.358956022498468	10.028883183568679	33.84008866103229	6.366547612226318	10.876362944231449	40.752287222120344	39.835587665453495	53.312008529921364	35.920830489600924	83.7074007805715	0.0	60.89948539934837	71.87129862812066	57.019857165257804	53.797064025230824	0.0	0.0	60.032245892079175	53.164515548576006	33.04911097891467
2L_22707	0.0	0.0	0.0	0.0	0.0	0.0	0.0	0.0	0.0	0.0	0.0	0.0	0.0	0.0	0.0	0.0	0.0	0.0	0.0	0.0	0.0	0.0	0.0	0.0	0.0	0.0	0.0	0.0	0.0	0.0	0.0	0.0	0.0	836.1204013377926	0.0	0.0	0.0	0.0	0.0	0.0	0.0	0.0	0.0	0.0	0.0	0.0	0.0	0.0	0.0
2L_22708	0.0	0.0	437.56016452262185	0.0	0.0	0.0	0.0	0.0	0.0	0.0	0.0	0.0	0.0	0.0	0.0	0.0	0.0	0.0	0.0	0.0	0.0	0.0	0.0	0.0	0.0	0.0	0.0	0.0	0.0	0.0	0.0	0.0	0.0	0.0	0.0	0.0	0.0	0.0	0.0	0.0	0.0	0.0	0.0	0.0	0.0	0.0	0.0	0.0	0.0
2L_22709	15.732719967024218	3.8498571125532677	10.130511378083854	36.22750000543412	9.780032401247347	21.026492329009933	0.0	24.214057107642986	18.266091284791194	0.0	8.537602589967122	24.873518160155605	0.0	0.0	7.679792584161887	0.0	0.0	0.0	18.044011147590087	10.993480865846553	15.101276712270845	32.06981813206137	0.0	27.870796561301123	30.408831535580106	8.816553961718522	9.299968147609095	24.74678879481901	18.707393910369134	11.110067999171187	40.276280639265124	27.79829188762448	24.406044052212202	17.869002343817474	29.756790313569617	19.832337419455918	58.39160328744727	26.228923420723735	11.460385458604515	0.0	22.234006245532353	53.5290776247196	20.81757919657676	22.096078167086123	0.0	0.0	0.0	80.62623290947825	108.59414026019157
2L_22710	3.4346509570311423	10.085667661113497	4.423236499839879	12.654271386035	4.270208548445089	27.5420889021907	20.263321867670374	5.286233695933722	15.950871316345655	0.0	0.0	21.72080940424164	0.0	0.0	30.178718370188253	13.360910252093655	0.0	26.860275532706414	19.696174687736846	16.000102400655365	8.791463840269651	0.0	0.0	12.169091966695628	26.5545239614747	30.796236699875276	36.54540360337679	39.6185953839294	20.42029875713894	24.254677999745812	15.986944421707458	24.274869198913134	36.53586421324279	31.208226488502373	19.48884653312909	34.63719272480404	38.24286770517299	22.904417575017696	0.0	0.0	38.83170919709617	41.244959865904384	49.99213760017742	32.15901475069689	100.98765930803258	0.0	32.81033656843252	74.31838308231973	37.931950081553694
2L_22711	0.0	0.0	0.0	0.0	0.0	0.0	0.0	0.0	0.0	0.0	0.0	0.0	0.0	0.0	0.0	0.0	0.0	0.0	0.0	0.0	0.0	0.0	0.0	0.0	0.0	0.0	0.0	0.0	0.0	0.0	0.0	0.0	0.0	0.0	0.0	0.0	0.0	0.0	0.0	0.0	0.0	442.00848656294204	0.0	0.0	0.0	0.0	0.0	0.0	0.0
2L_22712	6.572858825509002	6.433615383031725	0.0	0.0	16.343714861013048	0.0	19.388863037071506	20.232430157651095	15.262515262515263	0.0	14.267451947221842	20.783453046022874	0.0	0.0	19.250908642887946	25.56864670266732	0.0	0.0	22.615429150383555	6.123848716441309	25.236210934345475	35.728577145143774	0.0	0.0	16.93904653494864	7.366808109382366	0.0	27.57008315137078	7.815626250500199	46.41594629118023	36.712875939849624	38.712154997274666	23.306111794757058	9.953814301640387	24.863746668257946	46.39940608760208	0.0	0.0	19.15180486609058	0.0	74.31187206468105	10.524011584831953	34.78890094904121	49.23392020166214	0.0	0.0	0.0	22.456165564817475	48.39334107626791
2L_22713	19.663711210871675	7.2176786934846735	12.661729858194956	13.583800502872295	9.16775992203737	0.0	21.751779567465864	11.34907601497624	5.707518228386342	18.156053091930453	5.335407739862592	23.316327958142526	0.0	0.0	11.998340389557315	28.6846921271994	0.0	28.833317475008723	19.73344068325065	20.610482491395125	12.582996659528963	0.0	0.0	26.125963721486777	6.334468153302998	8.264599414866362	20.341416140332527	28.352539601409692	20.458934826017217	31.24358855526522	20.59353308145154	37.63933066846872	26.1464225810964	22.33376698064221	32.54286709167651	27.266428952981524	27.36801773447549	16.39125264411394	28.64777489151446	0.0	34.73676824392437	29.516426481665576	39.02861675752204	41.425535528610546	72.2705230217751	0.0	46.96059301836864	41.98815598096088	49.76677479629554
2L_22714	10.87385802742996	6.386099759818789	11.20291903258313	12.018754063841218	16.223007956574254	11.62616981067364	12.830444077707586	10.041501525806158	5.049931194687472	24.096327478728966	18.882772444181345	13.75330423134158	0.0	0.0	19.108730587918316	4.22996813987997	0.0	0.0	12.471334637336083	12.15724176498836	5.566628507428248	0.0	0.0	7.705294076401073	22.418590391896576	9.74986715805997	17.99779655547885	27.36646363031192	20.687743339581036	15.357713396195527	28.343569410972037	35.86449573750468	23.13398393807495	19.760600327037935	24.680114861254566	21.931772449088136	16.14322267154192	7.25137395407995	31.683931240799783	0.0	67.61611992886785	40.044097256317734	43.1649583414987	20.362625785030133	85.2585786116067	0.0	36.35630844276582	39.62722667863409	24.017965438147737
2L_22715	4.544198694179064	13.343794868510244	29.260710590504548	8.371086935412043	5.649679211214388	0.0	33.5116151258026	0.0	10.551862403714257	0.0	29.591752186830483	14.368807044163965	0.0	0.0	17.745693563814402	26.515633617580924	0.0	0.0	0.0	12.701315856322713	29.07876157043923	12.3506192600497	0.0	0.0	11.710945752557087	20.372407611131486	21.48943257153295	14.295598671081146	21.613583705086977	25.672029553640424	33.84232185401776	32.116750812553796	16.112867413659202	34.40824696863344	0.0	18.330629565472428	67.46272684341902	0.0	66.20376990747361	0.0	25.688054540877403	21.82757958335516	24.05158584131245	8.509566454608272	89.07416314823723	0.0	43.409560521609286	20.70033368937907	16.728562347351872
2L_22716	16.419929854059664	8.036040032337025	0.0	0.0	0.0	0.0	0.0	12.635867161655703	19.06395958440568	0.0	35.64211044064341	25.960000830720027	0.0	0.0	8.015248208191263	31.93704569552498	0.0	0.0	0.0	38.24559793167806	10.507269980099231	0.0	0.0	29.088201243811486	21.158065560381946	9.20166366078987	9.706193522086442	0.0	29.286807659866916	23.19071814696886	15.28565838387791	19.34168636295061	29.11097978824673	0.0	0.0	8.279447926412265	30.471082942287765	54.74922119232854	23.921957007458865	0.0	23.20519425068107	6.572616900564193	21.726897246984848	46.122482865497616	80.46476447963437	0.0	19.60692045864508	46.7488948561256	15.111675280321576
2L_22717	20.11366635128438	11.812539719664807	25.90292412929911	22.231411205520505	15.004066101913619	0.0	5.933203989486362	12.38268949539302	0.0	14.85720737987205	8.73199244857293	12.719927547292691	0.0	0.0	0.0	0.0	0.0	15.729651336548473	32.29598625482825	26.23550488355184	15.445112702987394	0.0	0.0	14.25268876973641	5.183533365885923	13.525942758210247	14.267574084378433	12.655120135055443	9.566668197333579	5.681514737281077	14.979388361614419	4.738537005130888	14.263849841599948	24.367807689261713	30.43431286169279	12.170336022977596	14.930275612887813	0.0	0.0	0.0	11.370122501699832	25.76370049182904	15.968675845461542	37.66529414334809	39.426268934465654	0.0	0.0	27.487328341634505	29.61778251662298
2L_22718	0.0	0.0	0.0	0.0	0.0	0.0	0.0	0.0	0.0	0.0	0.0	0.0	0.0	0.0	539.0254420008624	0.0	0.0	0.0	0.0	0.0	0.0	0.0	0.0	0.0	0.0	0.0	0.0	0.0	0.0	0.0	0.0	0.0	0.0	0.0	0.0	0.0	0.0	0.0	0.0	0.0	0.0	0.0	0.0	0.0	0.0	0.0	0.0	0.0	0.0
2L_22719	0.0	0.0	632.0313487548982	0.0	0.0	0.0	0.0	0.0	0.0	0.0	0.0	0.0	0.0	0.0	0.0	0.0	0.0	0.0	0.0	0.0	0.0	0.0	0.0	0.0	0.0	0.0	0.0	0.0	0.0	0.0	0.0	0.0	0.0	0.0	0.0	0.0	0.0	0.0	0.0	0.0	0.0	0.0	0.0	0.0	0.0	0.0	0.0	0.0	0.0
2L_22720	18.55866021320189	6.055167419323977	7.9667817069945155	22.79186695019749	30.764639738377504	0.0	0.0	9.521143603600516	14.364720247073187	34.271457359452754	0.0	0.0	0.0	0.0	18.11850225212983	0.0	0.0	0.0	7.095036596198764	23.054489285426104	0.0	0.0	0.0	0.0	7.97131601644642	6.9334664558892865	21.940891239002127	6.4870783885578325	7.355883529882541	8.73711930186922	17.276647501105703	7.286993881839937	5.483791010531072	18.7365916266172	23.40117333483101	6.2385756084170865	0.0	41.25361484800106	0.0	0.0	17.485146368160247	39.61980831936735	24.55687125814674	23.168903624311593	0.0	0.0	14.773842026261983	21.135214649239977	34.160005465600875
2L_22721	8.187138333164132	8.013697010931084	26.35904605557963	7.5409606128086235	5.089423719462822	5.470980279304485	6.037681168170553	15.750918751090751	9.505477531427484	18.898533020272833	4.442876602656662	0.0	0.0	0.0	5.994722246534152	0.0	0.0	0.0	14.084864123315803	15.255704680068803	13.097570086407288	5.5629295276961575	0.0	7.251831450032706	31.64885803008013	9.1760797951899	29.037620657363338	8.585308562428715	19.470253346936552	14.45389986453805	15.243158870299009	26.520875786826164	16.329398069357122	15.498061192544812	38.712784432505416	26.833391472348193	7.596590650116228	6.824624884493224	5.963861385548133	0.0	5.785168909576653	22.940199487974745	24.374799923517298	34.49568458985781	60.18078307234934	0.0	29.328609471967717	27.971349878697577	26.371904126826255
2L_22722	0.0	67.55296152183311	0.0	0.0	42.90225151015925	0.0	0.0	0.0	0.0	63.723491027732464	0.0	0.0	0.0	0.0	0.0	0.0	0.0	0.0	39.57700101317123	0.0	0.0	0.0	0.0	0.0	0.0	0.0	0.0	0.0	0.0	0.0	0.0	40.6477627471384	0.0	0.0	0.0	0.0	0.0	115.05891016200295	0.0	0.0	0.0	0.0	0.0	0.0	0.0	0.0	0.0	0.0	0.0
2L_22723	0.0	0.0	0.0	0.0	0.0	0.0	0.0	0.0	0.0	0.0	0.0	0.0	0.0	0.0	0.0	0.0	0.0	0.0	0.0	0.0	188.4303749764462	0.0	0.0	0.0	0.0	0.0	0.0	0.0	0.0	0.0	0.0	0.0	0.0	222.9654403567447	0.0	0.0	0.0	0.0	0.0	0.0	0.0	0.0	0.0	0.0	0.0	0.0	0.0	167.6727028839705	0.0
2L_22724	10.915060454881505	3.5612763899483686	0.0	0.0	9.046932773147256	0.0	10.73255021491932	11.199500054317575	8.448443374308285	13.437573066803552	15.795268053596503	11.504514371439353	0.0	0.0	10.656186662290525	14.153320085825733	0.0	42.679960051557394	20.864316843846446	10.169422580185895	4.656434307490433	0.0	0.0	0.0	4.688236932242787	16.311351069209064	4.3014267832640085	7.630599620148751	21.63138731604668	10.277270480287681	23.70913899245643	12.857282450495177	9.675683974100128	5.509854374548881	0.0	14.676583144678087	13.503659491722258	24.262834432844112	21.202657116989904	0.0	10.283685755244166	11.650965049435044	14.442838614758463	6.813260785732487	35.65901424221029	0.0	26.067190790982835	24.860862042104355	40.181620926588174
2L_22725	0.0	0.0	0.0	0.0	0.0	0.0	0.0	0.0	153.08075009567548	0.0	0.0	0.0	0.0	0.0	0.0	0.0	0.0	0.0	0.0	0.0	0.0	0.0	0.0	0.0	0.0	0.0	0.0	0.0	78.38956478113633	0.0	61.37077769049489	0.0	0.0	199.67054360305497	124.6898340378309	0.0	244.67824810374356	0.0	0.0	0.0	0.0	0.0	0.0	0.0	0.0	0.0	0.0	0.0	121.34449702705983
2L_22726	0.0	0.0	0.0	0.0	0.0	0.0	0.0	0.0	0.0	0.0	0.0	0.0	0.0	0.0	0.0	0.0	0.0	0.0	0.0	0.0	0.0	0.0	0.0	0.0	0.0	0.0	0.0	0.0	0.0	0.0	0.0	0.0	0.0	0.0	0.0	0.0	0.0	0.0	0.0	0.0	0.0	0.0	0.0	0.0	0.0	0.0	0.0	0.0	0.0
2L_22727	10.852484350717566	0.0	13.976123191140255	0.0	0.0	0.0	0.0	0.0	25.2000252000252	0.0	0.0	0.0	0.0	0.0	0.0	0.0	0.0	0.0	24.893641914918508	0.0	27.778433657461356	0.0	0.0	0.0	41.95223318729295	12.163378500012163	0.0	11.38028002317025	0.0	15.327526244556811	40.41122462175093	0.0	0.0	16.434799043494696	61.579008947430005	10.944331657026535	0.0	72.37120639182494	0.0	0.0	0.0	17.376255000017377	0.0	20.32260096776226	0.0	0.0	77.75324231020434	24.718334577489507	0.0
2L_22728	8.240599124518749	6.452820205070626	2.122493335370927	6.072161568075003	10.245313793470867	4.405363971171298	4.86168506004181	17.756222287610214	22.962112514351322	12.174040076939933	3.5775103390048795	10.422746602184608	0.0	0.0	6.436124680607313	6.411242755295687	0.0	6.444461629675457	11.341468947058024	9.213193292795284	16.874361938189214	4.479403701779219	0.0	11.678695723261626	4.247402713240853	11.083197872026009	11.690892794513076	19.011012561094482	7.838956478113634	11.638625338683998	16.876963864886093	33.00355661857207	18.992741850652763	9.983527180152748	12.46898340378309	18.282751055413357	36.701737215561536	10.990701866221178	38.41794886571006	0.0	13.975068477835544	11.874854862885009	10.903983879550232	9.258916336431984	16.153001227628092	0.0	35.424145097298315	18.769332412384756	12.134449702705982
2L_22729	0.0	4.745762390117805	6.243997956963868	8.931609770823826	6.027978258288019	0.0	7.151106454946242	29.848941966940806	0.0	0.0	0.0	15.330933531204584	0.0	0.0	4.733483574101975	0.0	0.0	0.0	0.0	9.034525438965005	0.0	39.53282740099333	0.0	0.0	24.990206962646514	10.868265750834139	5.732087941693202	10.168548780307995	17.29561198793458	6.847753217930431	18.05419146108961	11.42242290150102	12.893831333213562	7.342440406918048	0.0	24.447546566464325	17.994997390725377	0.0	0.0	0.0	0.0	23.289140894644582	6.415516311129445	9.07936179350081	47.519257178971785	0.0	0.0	33.12962296280427	17.848696598930864
2L_22730	9.351364426412244	6.1021729532777975	8.028626871974714	5.742199365716659	7.750865481016774	0.0	4.59750033906565	9.595055092407577	0.0	0.0	0.0	9.856372933611416	0.0	0.0	9.129576999308892	0.0	0.0	12.188537168334667	3.5750572545419317	17.425093877693268	7.978703245297652	8.471984418326258	0.0	11.044073584453479	8.033196380723703	13.974580238546087	18.426013108265728	0.0	3.7064931830177383	26.414833513908075	14.508970025628646	7.343561935968547	8.289541527563555	23.602551907912286	0.0	15.717512295023994	34.70735911704479	0.0	0.0	0.0	0.0	22.45914681194907	20.622919405218507	17.511570770386534	0.0	0.0	7.444264789520858	24.849165565020325	17.212592732843348
2L_22731	13.012932624240044	9.09804195580244	11.970290696115498	13.698142257946976	13.867394427526223	14.90703970042813	10.967437677535397	2.8611517394658117	0.0	3.432915341561345	24.21143360740676	5.878148336248895	0.0	0.0	10.889402868704293	10.84730466173765	0.0	0.0	10.660471653379455	17.31997616771279	23.79171401217755	5.052526060929423	0.0	6.586469810256977	11.977103610569745	6.250625062506251	10.988914383170258	17.544598369054135	13.262880909939733	5.251096954153723	17.305732766259084	8.759113857969217	13.183255156630254	5.630440413049108	7.032170774860833	18.747234782869526	41.39758238118894	0.0	16.25001625001625	0.0	36.78062354716537	19.34717281251935	2.4598212792251366	17.405931384426008	0.0	0.0	4.439614144255494	21.170795818683143	6.8435027784621285
2L_22732	4.232832899609056	4.143161990797623	8.176735225865958	3.8987525161574053	13.156416371107772	11.314207419970367	3.121541916845245	3.257353393852788	0.0	23.449756161618847	0.0	13.384264922786176	0.0	0.0	6.198663444188163	12.349399078240852	0.0	8.275590401308206	7.282016477746885	7.887352826925846	10.83452084196145	11.504362166524492	0.0	22.495618978203996	10.908518707700516	7.116188379738788	7.506371032413761	13.316072743929924	20.132633791417863	8.967374003164288	9.851083146294101	9.972043376394279	11.256617484003408	16.025307165075088	20.01489909088325	4.2686564297171055	23.565082831266153	0.0	18.500258078600197	0.0	11.963962153202125	11.860313966231313	16.802689102363942	3.9632480085669575	0.0	0.0	5.054395403330645	14.46146934313114	11.686748395993783
2L_22733	1.4062276761356414	11.011498344214758	10.865868459969596	12.95239812356018	6.99329919554331	15.035180442838689	14.518499160519635	4.328619250538535	3.265332778226761	15.58091089121252	18.314666109900816	17.78603049592789	0.0	0.0	6.864380031847978	5.4702739841427706	0.0	10.99723474532329	8.064081709146636	9.171150704278865	14.397736387885098	0.0	0.0	14.946945815826723	9.060043991949607	1.5760888409757883	14.962556203101736	16.220793907587776	5.016333180836805	7.9443529850807035	9.163608639554951	19.877415975677994	12.46554212518047	12.777389132191674	2.6597322128413468	15.59941828351092	5.219179440608348	9.37761254424475	4.097425300863697	0.0	19.873280017297702	16.886666153312017	5.582173218184264	21.066663085333943	13.782248739268796	0.0	10.074998287250292	20.818960243472937	15.53024126229801
2L_22734	12.020759049494542	9.151414200720058	12.040512540537826	7.381339432616121	14.945084287784537	21.42069932157075	3.9399201575180083	16.445349943684956	12.4056973164926	9.865868583670705	5.798444335369264	8.446616538813048	0.0	0.0	10.431698907788086	7.7935276311728625	0.0	10.445211471140142	12.254868169787523	6.221993252870517	8.546887283479569	10.89035553743723	0.0	9.464440440986138	8.605261015637653	4.490923842913472	4.7371624870418865	11.204775251116521	14.293591642886366	7.545573851266553	11.190377667786036	1.5733031846488403	8.287870417488449	0.0	2.5262228244737437	4.0408312528664645	14.871583873254448	13.360333082010623	7.783497351081264	0.0	3.7751419736517744	2.1385351632921297	14.138579641823828	5.002297305037338	0.0	0.0	12.759024138797768	10.647495496109405	7.375338343646514
2L_22735	1.3815955992311697	9.466289259237172	3.5585124421608287	0.0	8.588502022678112	0.0	2.037741001081022	6.379195995906257	3.208135832471147	10.20532605761621	5.997952898675682	4.368620721591297	0.0	0.0	6.744140656876603	5.374454358521251	0.0	5.402301272295973	9.507393424496561	6.4360749725501405	10.60915467493285	0.0	0.0	4.895042936869121	10.681613329514065	10.839369830007712	11.433695590921973	13.039088434429974	1.6428216579093322	3.902598174247496	15.43387715456925	6.5097449254097155	3.674157129983596	12.553574996626228	18.29200255356356	13.932883904941507	20.511032371536842	23.033375822233932	20.128265358168395	0.0	11.715102759023852	15.484814042868159	14.625049382393305	12.936031582544947	13.540833059131463	0.0	13.198027158900288	14.160659924514242	10.17213800539632
2L_22736	13.206461657559812	4.7006137943977375	7.730744956230068	4.423319652742867	11.941262719870366	3.2091262415708286	1.7707686818309394	9.239054815127437	8.363476697263053	6.651215154838073	5.212137922551278	11.388812541664072	0.0	0.0	10.549016532770345	11.675815835955722	0.0	4.69452491642572	6.884827575001246	11.185719862594617	9.219208343506473	6.52612227277429	0.0	4.253724454789502	3.0940579699607196	4.036826623678949	9.93572296933339	7.553858063762368	15.703481718863136	6.782607427599481	10.058868971831592	7.071097623856638	8.5141109682396	7.272588432402653	2.270785235263569	14.528979563174124	4.455950699361463	4.0031368580419615	3.498236713784417	0.0	3.393420632472524	7.689193568912282	12.708965174099319	8.992985695981776	0.0	0.0	5.734451321963063	13.672685747537686	11.049308644758097
2L_22737	8.615658902617781	4.216569769893354	12.944725283341544	10.580879715501307	21.423230923148445	11.514670457807945	14.825294493885623	6.6301331595943775	3.3343336334233604	10.606770938296172	3.1169465892500257	0.0	0.0	0.0	12.616980436951268	11.17173640064528	0.0	16.844431567812315	19.762767736095906	2.675699829290351	11.02648488158658	11.708194331048414	0.0	5.087598266960526	9.251494856538919	4.828181127605609	5.092911685516099	1.505778273546909	6.829780026444909	22.308626461924852	10.693997672986107	13.531634932727476	17.82053801731749	8.698261652408766	16.295615501693113	5.7923835948111835	15.98840307830054	0.0	16.736037542279416	0.0	20.293229042370637	8.046968546009348	7.600176020076625	8.066936209895227	42.220458345295796	0.0	3.429298831843646	8.176497214757989	13.21534671783649
2L_22738	10.885917759068514	10.655303850640344	21.02876945949754	20.05347258464696	6.767083417498934	29.097659747970624	8.027921109619255	16.75439687731551	12.638829644374932	10.051271536105677	11.814821575518272	0.0	0.0	0.0	7.9708013604563765	26.466621355810904	0.0	21.283003287159858	3.121291515518125	5.07113535113809	6.966002771772503	7.39667401156396	0.0	19.28459922263781	17.533948354105803	0.0	3.217456632706412	5.707669709710773	19.416269280355394	7.687372990184378	5.06696500956643	9.617215585274888	2.412462588736405	8.24271498546191	15.442179076773881	16.46707203108983	10.10070401907013	18.148540358270335	0.0	0.0	0.0	19.608509570259905	18.005346147378077	15.2889068278729	0.0	0.0	25.99759262292312	15.49655294676252	10.01858447419964
2L_22739	8.131371742897734	9.55093417687184	4.188720278935261	2.9958381815981237	16.17522295522941	0.0	2.398622231390289	10.011924201724252	0.0	12.012675775478284	7.060182406872665	10.28459532174328	0.0	0.0	7.938519027995028	9.489394652536324	0.0	6.359041666984619	7.460760132085297	10.606253447032369	8.325347937103661	4.420030162285827	0.0	5.761948552713763	4.19110429730688	10.936292451041865	5.767966253552105	6.821463872504111	7.735052784000198	2.296871569048094	3.027866056894814	9.578265153964866	28.83230325124584	9.851197659355435	9.227782268631815	11.480265423736597	12.071754508800309	27.112556150103785	0.0	0.0	4.596610643176148	13.019395775049837	15.063235462471456	15.226985629380042	0.0	0.0	0.0	7.408219567774837	14.967012704000384
2L_22740	0.0	10.136903956382929	0.0	19.077834703916775	0.0	0.0	7.637348159971894	0.0	0.0	9.562258911547191	11.240009036967265	0.0	0.0	0.0	20.221353041064006	0.0	0.0	0.0	5.938870023078448	14.473246204391184	13.254188157780506	28.147249521144914	0.0	0.0	6.6723559621837545	0.0	0.0	21.71992482734017	12.314421665500902	7.313368325362981	4.820447954587523	12.199094095272484	13.770551400419176	15.683383846898806	9.793926002971476	10.44394603613083	19.21857282878173	17.265580891836315	30.175880117263468	0.0	29.271733896521493	12.43634663248606	20.555224007405364	9.696715819319154	0.0	0.0	12.366381250587404	0.0	9.531162134599072
2L_22741	10.368453358549413	20.297603461959245	26.705549947390068	0.0	12.890817355165222	0.0	0.0	0.0	48.15216082821716	0.0	0.0	0.0	0.0	0.0	10.122543511753285	0.0	0.0	0.0	0.0	9.660155721710234	13.269744716651141	0.0	0.0	36.73580344875723	0.0	0.0	0.0	10.872708848427914	0.0	0.0	9.652211514702248	0.0	0.0	0.0	0.0	20.912408377510797	0.0	0.0	0.0	0.0	0.0	8.300628855642104	13.719566571452875	0.0	0.0	0.0	0.0	11.807936822814824	0.0
2L_22742	5.901083675006078	8.664107289373385	9.4994691696628	10.87067000831063	5.502493179659703	3.9433451712555376	4.351808938180379	4.541146648611067	6.8513094565198775	8.172952757063882	0.0	4.664823128566257	0.0	0.0	12.962535679379458	8.608281855807835	0.0	5.768589568313369	13.536021722607662	1.3744910946721978	7.552319638334518	12.028859640048402	0.0	5.2269379656548365	7.603900648954902	6.613887841689981	3.488264605799938	13.923168244780436	10.525252185042351	0.0	10.986886052807371	15.640020936774693	7.846546656351073	4.468245297730355	0.0	5.951026031275617	10.950863475585052	19.676072813275052	4.298601492990271	0.0	12.509413333533484	14.172616803621386	23.424991420596893	8.287874342564367	28.917864589207277	0.0	0.0	10.080523219477184	24.43912214673249
2L_22743	4.028236325346146	9.85724928727159	0.0	0.0	10.016394333425232	16.15099239772788	2.9706602738057577	9.299721659330736	14.030656985513346	11.158148907728803	4.371968859340209	0.0	0.0	0.0	9.831745408132466	0.0	0.0	7.875584663716472	2.3100119150414575	5.629584592952886	7.733120724067559	10.948291765406573	0.0	7.1360931459966155	18.167185339808118	2.257407683312791	9.524727979721854	4.224144066967891	4.789877647365376	2.844643493631839	5.624955000359997	7.11752890784366	12.497942303070815	9.150428468813052	7.618986667154282	12.186984909465934	14.950700066530615	0.0	5.868678919294514	0.0	5.692838352424267	4.837302178527409	7.9952604096291715	7.543363970706101	0.0	0.0	4.810088101573669	16.056209578492386	18.536437074357064
2L_22744	4.513243662202366	8.835264722201606	1.9374257965919905	2.771354394148673	3.7407957720029863	20.106225209024316	4.43777791584198	11.577139872225422	3.4933277440089427	8.334407545861465	9.796724497819902	9.513951258124914	0.0	0.0	7.3436708719463555	2.9261121567085215	0.0	11.765093438372086	6.901711348345936	8.409863087428937	5.776135472711226	4.088828992087298	0.0	15.990584743702906	19.385284862884003	6.744543664175682	10.671523395536456	7.887898449302268	12.52203878826735	2.12476266401043	12.60442062240069	7.088438190236668	4.0007766841136085	11.391286121768292	8.536327194006814	15.171467930551088	11.167195247241704	15.048576805929539	8.767038739790783	0.0	8.504355931107913	16.861359160439203	17.91581002552804	14.085998967777996	14.7445651532845	0.0	7.1856425114108005	11.992938557777181	8.30730378148468
2L_22745	16.437388577987424	6.895358113871323	0.0	17.30291653635408	5.838902916853147	25.106593179668433	3.4634013718532835	3.614086407746288	21.810548126337604	0.0	0.0	7.425029477367025	0.0	0.0	2.2925058670956404	22.836430866816112	0.0	18.36380347424798	8.079515358350745	10.938932316450185	6.010538276760645	0.0	0.0	0.0	6.051589192708924	5.263684263163158	11.104587166150997	4.924799542190636	5.584370909448309	0.0	4.371974593581243	2.766035955148174	18.734099433106152	10.668202887882522	17.765484062806316	9.472287048186708	26.145841503908805	7.8296334400512375	27.36844842108	0.0	6.637105000992248	7.519548947375941	15.535713342474548	4.397287928697097	0.0	0.0	28.039668279508387	8.022617362869402	17.288849124535904
2L_22746	14.076717484659506	4.592835910832847	6.042792640361989	11.525065865751422	5.833733916395594	0.0	2.3068902197082246	9.62903191638919	7.263746640517178	11.553267495112967	3.3950877154862176	9.891275104056215	0.0	0.0	10.68888978471965	6.084323861257947	0.0	6.115848855357728	8.969292014316427	10.20063185628184	6.005217332818754	17.00396872630072	0.0	5.5415907468734344	0.0	19.283089782066025	0.0	8.200732948708024	3.7196181588782826	11.045154358241188	8.736208438944388	7.3695660504726845	5.54593028543794	4.737226069902508	5.916585609443817	14.195852287425	17.415130265174383	15.64540421466329	9.114739992926962	0.0	8.841639169168852	11.269338184324301	16.55675739217826	14.644650484913667	0.0	0.0	3.7353127502659547	8.906127986046592	20.152467813629976
2L_22747	7.668335296427168	3.7529423067685066	7.406617368221464	10.594656902630865	2.3834584172310698	15.372884691066508	14.137712631197973	11.802250925296473	4.451566951566951	3.5401939459851364	8.322680302546074	0.0	0.0	0.0	7.4864644722342	3.728760977472317	0.0	14.992323930147764	8.79488911403805	16.075102880658434	4.907041015011619	0.0	0.0	0.0	9.88111047872004	8.594609460946094	4.532927183057731	6.030955689362359	4.559115312791783	13.537984334927568	5.353961074561403	9.032836166030755	11.895827895240581	14.515979189892233	7.251926111575234	13.53316010888394	14.230418943533698	0.0	11.17188617188617	0.0	0.0	15.3475168945466	17.756834859406453	7.179946696075728	37.578162578162576	0.0	0.0	21.832383188016994	0.0
2L_22748	5.714050621917271	0.0	11.038063658720734	21.05225485438682	3.5520622207635086	7.636724089740673	4.213879676879706	8.794432772277837	13.268318572328923	0.0	0.0	0.0	0.0	0.0	11.157059601570246	5.5569633195965205	0.0	33.514535253939634	0.0	7.985562103716481	10.969426745071255	0.0	1078.0508840017249	0.0	7.362897329550768	3.202131338618985	13.5108204783506	8.987918440032908	0.0	4.035124955714504	7.978995029618029	10.096210151941232	7.5978527455094165	21.633128107058027	5.403763829582582	5.76241007038784	0.0	28.578668500782104	8.324717250978571	0.0	40.37643760306086	18.297893363537057	11.34127171948045	10.700256913168486	0.0	0.0	13.646213721540823	19.52204820123848	10.517569600016827
2L_22749	6.1233287394760385	5.993608415985194	5.257192364874385	3.7600261096213052	12.688281407810502	10.911622405488982	3.010470416107221	9.424348243489975	4.7395611166405995	7.538453652079256	13.291674272458057	19.362033891304122	0.0	0.0	3.9854006802281883	3.9699932033716356	0.0	7.9811262326849475	7.022905909915782	5.70502727003035	2.6122510394146885	5.54750550867297	0.0	7.231724708489177	2.6300922531158704	0.0	4.826184949059618	2.1403761411415396	24.270336600444246	5.765529742638283	11.400671271524466	9.617215585274888	12.665428590866128	15.455090597741085	0.0	16.46707203108983	7.575528014302597	20.417107903054127	5.947325725514265	0.0	0.0	11.438297249318277	5.401603844213423	7.64445341393645	0.0	0.0	4.8745486167980845	6.973448826043135	3.756969177824865
2L_22750	0.0	4.175170968032178	10.986542035333818	0.0	0.0	5.700809001805446	3.1456581267291286	0.0	0.0	3.938487132568689	0.0	0.0	0.0	0.0	4.164368455825108	8.29653818647631	0.0	8.339525430965825	9.784367222956865	3.974144217719517	5.459112746782603	11.593241835604353	0.0	7.556471399889222	16.48919257095918	14.342332350086771	0.0	15.65544074650509	15.216129909230713	9.036653570547497	3.9708760070141556	17.585898320345727	11.343583142981705	9.689468677985044	4.0339057849032685	8.603269887802606	15.83142696566955	14.222636891102246	6.214395398364496	0.0	6.028196285304885	8.537102589337364	16.932502248495194	7.987734035614909	0.0	0.0	15.280332989016495	14.573194842643499	15.702716177330773
2L_22751	5.476703199928145	13.401703463723868	14.106093338609012	5.044449163806885	10.213555226225143	0.0	8.077691234291414	0.0	25.43437137361502	10.11358568078085	11.888069074436551	0.0	0.0	0.0	16.040434727861996	15.978422737934693	0.0	10.707474995369015	0.0	17.859010763880917	10.513784096639899	0.0	0.0	29.106234846566487	7.057060924665522	18.414736699956418	12.949614668028534	14.357637846963087	3.2561071545791287	7.73503184319234	7.64756746174177	6.451225829676025	7.282256878212992	8.293816752265766	15.537914842903911	2.7615269587165527	10.163324626751901	0.0	15.95785848730672	0.0	0.0	13.153383357111728	14.49357807672393	5.127897454357867	26.838216546834026	0.0	6.539692006665254	12.474100648528493	15.121043956874782
2L_22752	0.0	7.143146695410689	9.398235669217819	6.721764974159856	6.804818083395768	4.876652392705113	10.763581958622101	0.0	16.94574185280505	23.583745543514368	0.0	11.53777814698668	0.0	0.0	1.7811662684869474	0.0	0.0	14.267787829434305	6.277392973588497	5.099413057557076	7.004846653399487	4.958612937120326	0.0	0.0	16.456273213630404	6.1344424405265805	4.313863787593975	3.826331242817259	4.338786319980285	15.460478764645906	5.095219461292637	8.596305050200273	6.469106619610385	13.814463466960637	3.4507306404521563	7.359509267922015	13.542703529905676	12.166493598295233	15.94797133830591	0.0	0.0	7.302907667293549	16.898697858765996	3.416480212259083	17.881058773252082	0.0	8.714186870508927	8.310914641088997	13.432600249174735
2L_22753	2.7097921047497233	15.914317315572955	6.9794872868639075	9.983676688614116	13.476044646135914	0.0	7.99344537479267	4.170611369920717	0.0	5.00405328315936	17.646124616932045	8.568392912225383	0.0	0.0	7.936570925166073	0.0	0.0	0.0	9.323661588378988	0.0	6.936087422445873	0.0	0.0	9.600890962681337	10.475189513636952	18.222681163821903	6.407278668567493	8.524737367049617	16.110738774037223	15.308719463888645	10.090410074265419	12.767886212598073	7.206306959851262	12.310975234421486	5.1252876567697365	24.59453181575963	0.0	18.07060184139433	0.0	0.0	7.659137734273876	10.846834026084467	14.342418059972823	5.0744163152633375	0.0	0.0	19.414459889725865	9.258001999728432	0.0
2L_22754	8.8280369035484	0.0	0.0	10.841700867715529	10.975659280413826	15.731346359412496	8.680423691480382	13.587134975957566	13.666102939920396	21.736460630379096	0.0	0.0	0.0	0.0	5.745774198543503	0.0	0.0	11.506433822471836	3.37498742817183	21.933251631971004	7.532193536700048	0.0	0.0	20.852035002225957	7.58363708959726	13.192525115269689	6.9579375281579035	0.0	3.4990678483252067	12.46829416695794	13.697009011536169	6.9325964445485875	15.651272944114	4.456337915191433	5.56576874119565	5.935167201079013	21.843361256430143	0.0	8.57429238508519	0.0	8.317384748078892	7.067424168894475	23.36256639349337	5.510525379000159	0.0	0.0	0.0	16.75609955536014	10.832886476766168
2L_22755	0.0	0.0	0.0	0.0	0.0	56.22083544161467	0.0	0.0	0.0	0.0	0.0	0.0	0.0	0.0	0.0	0.0	0.0	0.0	0.0	0.0	0.0	28.58286171611502	0.0	0.0	0.0	0.0	0.0	11.028033260548314	0.0	0.0	9.790100250626566	0.0	9.322444717902824	31.852205765249245	0.0	0.0	0.0	0.0	30.642887785744932	0.0	0.0	8.419209267865563	13.915560379616489	78.77427232265941	0.0	0.0	0.0	23.953243269138643	19.35733643050716
2L_22756	6.920424803356129	1.6934545779072931	8.91231044072712	9.561335489095773	8.603976801097351	9.249021106728616	12.758828790552343	7.988362553432159	4.017395321743147	3.1949106351546237	7.510950026269547	10.941230275697121	0.0	0.0	11.823511457911593	10.095258862627755	0.0	13.53008787115568	7.93710321924938	16.119178760080533	6.642668918088585	4.702233419807405	0.0	18.389485627697507	6.6880371747858325	5.8172679782666865	10.227050753784777	5.442742619777076	8.228908484662961	4.887037353336955	9.663553713896963	8.151842744431985	10.735600262684802	13.100202136118961	6.544628970258261	10.468491150199293	12.842493241637932	23.074877400292014	0.0	0.0	14.67026381535419	13.850638043492113	9.157125514201214	3.239834936889635	0.0	0.0	20.6590740437741	9.851510157695095	6.369041363739137
2L_22757	0.0	0.0	0.0	0.0	0.0	54.15768551715174	0.0	62.36785810064925	0.0	0.0	0.0	0.0	0.0	0.0	0.0	0.0	0.0	0.0	23.237872154522556	18.877185034167706	0.0	0.0	0.0	0.0	0.0	0.0	0.0	21.246669584542623	0.0	0.0	37.72332206663448	0.0	0.0	61.36663496057194	0.0	0.0	0.0	0.0	0.0	0.0	0.0	16.220494919740993	0.0	0.0	0.0	0.0	0.0	0.0	0.0
2L_22758	6.582654442238524	6.443203483453532	4.238660312067127	6.063112146960138	4.092018027794623	17.595194400505335	0.0	0.0	0.0	18.23384542075206	0.0	0.0	0.0	0.0	16.06633210136699	19.205063991273217	0.0	25.739429459806594	3.774855536278627	18.39892550275064	12.636910393353322	0.0	0.0	11.661290811602518	0.0	11.066680438535656	7.782313136933691	6.902792800939332	7.827273979636564	13.94553617332628	6.1279316024786255	11.630954467139452	2.917605649418171	0.0	6.225200358073525	33.19182551721162	0.0	0.0	28.77052057379926	0.0	0.0	0.0	0.0	6.163411768911504	0.0	0.0	7.8603004521244815	3.7482720465865236	18.174548362473192
2L_22759	6.819806172015517	4.4502208310831906	11.710308057218908	4.187697633155175	5.652586920535651	6.076364098167308	3.352886248304697	6.997526024673977	5.278646555023292	16.791779416468874	4.934497019317076	0.0	0.0	0.0	6.658060014421358	4.421546727790129	0.0	17.777825185311606	5.214468481405988	4.235950939216222	14.546863739818285	6.178487864523062	0.0	8.054272912594225	5.858486501021868	20.382892638208755	2.687561561957029	7.151478079408583	5.406176881457679	9.631965797531583	12.697402280792048	16.066640138858617	12.090870143651628	6.885191158726033	4.299649449580376	4.585015938661657	8.437180969094607	15.15958878099473	6.62378428719139	0.0	0.0	12.73930789888047	24.063964423834996	4.256973028244591	0.0	0.0	21.71595101750089	10.355493744764004	4.184293000933097
2L_22760	2.615133884394345	0.0	10.103520672813648	4.817463884677622	6.502650317703238	0.0	19.285547603481426	4.024923938999862	18.217424966980918	14.487756397068837	11.353141158712939	24.80724768548379	0.0	0.0	7.659331325056661	0.0	0.0	10.225670318253536	0.0	7.309460634899751	20.0813898731559	14.215277585279226	0.0	9.265513480858838	16.848785185739324	2.931021343697424	6.183460171560101	16.45390397666178	3.109591971779831	0.0	0.0	9.241409647662016	6.954576876588252	15.841239101722536	9.892503114901919	13.186332103048548	19.41201021071737	17.439361161321937	30.479604191859963	0.0	0.0	6.280760022208768	17.301762461334885	24.485786245942094	25.630576252245877	0.0	6.245425226021938	14.891003808523132	4.813547247373006
2L_22761	36.25412692811532	0.0	31.126030855234387	0.0	7.512295750068925	0.0	0.0	0.0	14.030656985513346	0.0	13.115906578020626	38.21198480691484	0.0	0.0	0.0	0.0	0.0	70.88026197344826	13.860071490248748	11.259169185905773	15.466241448135118	0.0	0.0	0.0	7.78593657420348	6.772223049938373	14.28709196958278	0.0	7.184816471048063	8.533930480895517	5.624955000359997	0.0	5.35626098703035	9.150428468813052	0.0	0.0	22.426050099795923	0.0	0.0	0.0	17.0785150572728	9.674604357054818	7.9952604096291715	11.31504595605915	0.0	0.0	14.430264304721005	13.762465352993473	0.0
2L_22762	8.989744499474998	0.0	11.57723637475051	11.040293760136368	18.62784326085612	8.009752674856905	0.0	0.0	0.0	0.0	6.504564252736145	9.475224183804189	0.0	0.0	8.776533655373608	0.0	0.0	23.43440592609257	3.4368087718357643	5.583753510785019	7.670164517358732	8.144370366871307	0.0	0.0	3.861275193855321	6.717089619409701	3.542694786216083	3.1423161258007406	7.126324071012394	0.0	5.579161608226808	10.589376455156813	7.968982594679482	22.689834500347157	11.335439457984627	12.087769292835276	0.0	19.98309430222032	0.0	0.0	0.0	14.393763470163647	11.895255141327524	11.222928892644829	0.0	0.0	0.0	10.237817679482594	27.578294778877233
2L_22763	32.71823059808926	0.0	0.0	60.2718259349667	0.0	0.0	0.0	0.0	0.0	0.0	0.0	0.0	0.0	0.0	0.0	0.0	0.0	0.0	0.0	0.0	41.87341666143249	0.0	0.0	0.0	42.1594047092055	0.0	0.0	34.309436810594754	0.0	0.0	0.0	0.0	0.0	0.0	0.0	32.995133217850366	0.0	0.0	0.0	0.0	0.0	0.0	0.0	0.0	0.0	0.0	0.0	0.0	0.0
2L_22764	0.0	0.0	0.0	0.0	0.0	0.0	0.0	0.0	0.0	0.0	0.0	0.0	0.0	0.0	0.0	0.0	0.0	0.0	0.0	0.0	0.0	0.0	0.0	0.0	0.0	0.0	0.0	0.0	0.0	0.0	0.0	0.0	0.0	0.0	0.0	0.0	0.0	0.0	0.0	0.0	0.0	0.0	0.0	0.0	0.0	0.0	0.0	0.0	0.0
2L_22765	10.753405065714057	5.262799193423396	3.462131551304981	24.761705724955885	10.027063043153472	14.371729084283725	0.0	0.0	0.0	0.0	0.0	17.00119348378256	0.0	0.0	2.6245913183243457	0.0	0.0	10.511964192045177	0.0	2.5047025790922457	24.084223216709496	0.0	0.0	9.52492530077333	10.392306090826677	6.026165611083324	3.178291001145774	2.8190955383020646	3.1966529764675196	11.390693575534916	7.507928372361214	3.166715539643162	14.298576195444378	4.071188807487731	10.169469118118894	5.42220691954936	29.933248855053233	8.963810408238817	7.833239726118606	0.0	15.197071828200142	6.456606011874991	7.114467875153895	20.137062918756516	26.348169987853492	0.0	12.840563854839996	12.24633252956571	9.896629702754726
2L_22766	2.082489924913743	10.191865953317585	2.6818869112654804	3.836254833201558	12.945516721594496	11.132838701309835	0.0	0.0	4.835648400004836	3.845642079938593	18.081523259845504	0.0	0.0	0.0	10.165496313076142	8.100957371142123	0.0	24.42879373059438	9.553712644386453	5.820687888894709	0.0	22.639890468209913	0.0	14.756673521141517	16.10047987480267	9.336152851494486	7.386042595307647	8.735075849939259	2.4762380199604594	8.823625433570895	5.81590113898608	4.906094890743719	7.384114628041839	12.614734956534353	7.877622706774796	4.200229122498632	15.458220295097426	13.887355493386494	6.067898571434639	0.0	11.772177752820761	5.00151045615776	11.022226043260584	11.69914935485041	0.0	0.0	19.89349025318445	11.858041222345863	7.666271853666203
2L_22767	0.0	0.0	17.85959855194375	0.0	0.0	18.534341354378462	0.0	0.0	0.0	25.609440664206453	0.0	0.0	0.0	0.0	6.769550292004552	0.0	0.0	0.0	0.0	0.0	0.0	18.845842889746166	0.0	0.0	0.0	15.543155571444116	0.0	7.271230721240646	0.0	0.0	6.4550111542592745	0.0	18.44000054090668	10.500727175356895	0.0	6.9926891435004705	51.47077746609363	0.0	0.0	0.0	0.0	5.55112698980147	27.52528426737327	12.984770163075728	0.0	0.0	0.0	7.896673605210541	0.0
2L_22768	4.520942815498516	8.850336821693592	17.46657770356423	8.328246162968787	11.241531613716242	0.0	13.336044995815817	6.958133605906621	0.0	25.045875695649194	9.813436753872137	0.0	0.0	0.0	4.413719074725588	0.0	0.0	0.0	15.555341237520727	4.212104746620839	5.785988996206128	0.0	0.0	16.017863120952487	0.0	5.0670368981626925	5.344863986573702	14.222437981873975	5.375742927672604	6.385161905357854	0.0	15.976193341761661	24.045609712502674	6.8464311266144735	0.0	4.55920469233347	0.0	0.0	0.0	0.0	0.0	3.619312070116209	0.0	8.466016984523275	0.0	0.0	21.59370154913215	10.297197720612314	33.2859009245159
2L_22769	2.792010828534798	0.0	3.5956271420948704	0.0	6.942462949810853	0.0	8.235977219287012	4.297153307819702	19.449576971700864	15.467648896744162	12.121021123303514	0.0	0.0	0.0	8.177377122642667	5.430509034194829	0.0	10.917292773407222	6.404369316922778	5.202561741401467	10.719806414589227	7.5883703671101825	0.0	0.0	7.1953472006861485	3.1292636216845455	6.60168408961126	2.927796440853535	0.0	7.886603263634163	2.5991416594583807	9.866460742668233	17.32489726335923	4.228168906891493	21.123183010201444	11.26256127537244	0.0	9.309444058619707	16.270559886236246	0.0	7.89152623695728	6.705564903609739	11.083189682880386	5.228380906371201	27.364123445033687	0.0	13.335680413086038	15.898170311375203	5.139115866506327
2L_22770	8.988524889584959	12.317349109394074	4.630266291244675	9.934916362906598	13.410227578267119	0.0	7.9544053485421555	8.300484167241475	4.174363148722123	0.0	15.608836318328168	11.368726452525333	0.0	0.0	8.775342971117011	0.0	0.0	14.058735993105596	4.12361101317535	8.37449397120179	9.20294871679835	4.885959267711968	0.0	6.369333442885868	9.265803232792418	12.08912100001209	0.0	3.7702677813840384	19.23846461661588	2.538991933876525	5.020564231090547	6.352763896988663	0.0	5.444821498333204	17.000852422740476	9.064597037870978	6.672137819678802	0.0	0.0	0.0	10.162307290896553	8.635086428580063	16.651097890139386	6.732843788261489	0.0	0.0	25.759519430405508	8.189142997996116	6.617892796754585
2L_22771	0.0	0.0	13.399957924132117	19.167718495219088	12.936367946526229	0.0	7.673330954600737	40.03590419888556	24.161154903204373	0.0	11.292965498861104	0.0	0.0	0.0	0.0	0.0	0.0	40.685882609022904	5.96685056500108	4.847145273791001	6.658317136976897	0.0	0.0	18.432805970754508	0.0	5.830971789758481	0.0	0.0	6.186220071067296	7.347824713232771	4.84315913458558	6.128284607342421	9.223620215592899	15.757274936872415	0.0	10.493151906736864	19.309119697233	0.0	30.318051519464944	0.0	14.70482274071427	8.329959699654973	0.0	9.742401170646925	50.9894502827365	0.0	12.42464453091997	23.699321962398653	0.0
2L_22772	7.465286418155578	7.307137246305329	16.02332996843404	4.584054366884791	3.0937961652396533	0.0	11.01068954443272	7.659827079403683	17.33477789815818	13.785814396985502	5.401536737201734	15.736879376819576	0.0	0.0	7.288231328462366	19.36014713711824	0.0	9.730229390157874	2.8540034533441787	4.636874746420912	3.1847387319962737	13.526537375513588	0.0	0.0	12.825959742518858	8.36703388648724	5.883867171698599	13.0472506181135	0.0	7.029074007362955	6.94959229058562	8.793656842197828	11.029371215547002	18.84214988930237	4.706602186216716	7.528467015903886	18.47148464557839	16.594411831815638	7.250711476063589	0.0	14.066923388018498	9.960754626770525	6.58539195429738	4.659886531762952	0.0	0.0	23.77131990253759	19.837333862328904	9.16065498683156
2L_22773	10.125999841224322	9.911484496555065	0.0	7.461436498138931	2.5178762922055866	5.41328539327789	20.909035242178902	9.350889316328429	0.0	3.7398472496789337	0.0	12.807409855045735	0.0	0.0	7.908672234767353	11.817146206459725	0.0	0.0	11.613608733805401	3.7737059490587437	2.591889614531585	5.504264979719535	0.0	7.175356382013103	7.828775289879977	6.809484249662931	9.577133635731329	8.494771149803379	14.448695571763782	11.441179608499995	9.426506431139748	0.0	3.5904876492610596	21.468474312203757	7.660906813878652	12.25403847155378	0.0	20.25796492535953	5.900968762041664	0.0	0.0	6.485223094917076	8.039250838292881	15.169736073139365	0.0	0.0	29.019321063964387	4.612729102722709	11.183055434405789
2L_22774	2.624456999846732	5.137717810335496	3.3798467847855522	0.0	6.525832671777047	7.015077506083826	3.8708603567771993	12.1178191318552	12.188247482365131	4.84646871749837	0.0	0.0	0.0	0.0	5.124424879390255	0.0	0.0	0.0	6.020031051320163	4.8903462120600825	3.3588302134838894	7.13297796837095	0.0	9.29854561448044	6.763540862439386	5.882941235300001	3.1027522964245438	8.25628158543724	9.36203358348687	3.706656673520275	14.658973637301811	6.182903899742977	6.979370377039546	11.923285580574584	19.855541011371766	5.293336879869043	29.221822857309835	0.0	7.647066470595883	0.0	0.0	12.606302647071429	6.945377729576857	0.0	25.721950855640696	0.0	0.0	11.955272932903421	4.830707843620326
2L_22775	3.8847503348654793	11.407360256985012	5.002886665606054	14.312570802498689	4.8298049193495025	5.191897732075233	2.8648451980897214	8.968465083074891	13.530884243285298	14.347593406419975	8.432478195719506	0.0	0.0	0.0	5.688922870721503	3.777953074800449	0.0	7.595055922396757	4.455458337454632	3.6193723284508006	7.457666555796024	0.0	0.0	13.76381026312276	15.01720220512597	0.0	6.8890924998449945	6.110519748588776	9.238523905604458	8.229951426826679	7.232791741887701	2.288000717517025	5.165470688020033	2.9414965746272386	7.347597960012902	9.794069886565083	7.209077670602824	6.476490985372198	5.659636266496426	0.0	10.980118299794563	7.774995366102762	7.710468811924702	7.274668948002849	0.0	0.0	9.277505019130217	11.060204675723648	10.72570092455542
2L_22776	7.615450225417326	11.181179838096515	12.259228747401043	7.014393535534918	2.367020772974304	0.0	8.424126698865551	8.790642068496684	4.420866489832007	3.5157788153231704	8.265282507356101	0.0	0.0	0.0	7.434833682770517	7.406090769048465	0.0	7.444464296349235	8.734234706355029	3.547608911593586	4.873199352839126	0.0	0.0	0.0	4.906482444605814	12.803004438374872	9.003331232556045	11.978725783009375	2.2638365691104028	16.133542710865402	7.089382940108893	6.727905558147046	3.3753679151027463	2.8831737977165264	10.802869242070694	7.679901697258275	28.26455624646693	19.044233406124626	0.0	0.0	10.762409057643463	13.717504755401647	15.115177653721357	10.695644733464533	0.0	0.0	9.093554488578496	8.672726011239853	17.521726941407344
2L_22777	8.115684208988608	7.943756614418594	10.451597866410811	14.950292147396425	2.5225026152045866	10.846463429250417	0.0	12.490760740414824	0.0	3.7467188110012657	4.404100922615102	0.0	0.0	0.0	1.9808008893003675	7.89257261561435	0.0	0.0	9.307957978292912	7.561279444094735	12.983259644679343	5.5143784661315145	0.0	0.0	2.6143866034647423	18.19198915757446	2.3986826434921937	8.51037936505336	0.0	2.8655503819635384	7.555061286657157	9.559786185822167	8.992711946530054	3.0725600416639143	3.837491447190937	8.184369286926596	7.530290593914019	0.0	5.911811148375227	0.0	5.73467823007185	3.2485694924240107	10.738696112887322	3.799402202057528	0.0	0.0	0.0	11.553011223057222	7.469068719166751
2L_22778	3.382052933186868	13.241621860328697	17.4219973623096	0.0	4.204814849387737	0.0	0.0	0.0	23.5599010484156	0.0	7.341292272996231	0.0	0.0	0.0	0.0	6.578151065923599	0.0	0.0	27.15236822955698	3.1510155723189586	4.328415964236896	0.0	0.0	11.982735275015756	8.715956563158873	3.790578138977757	3.9984166270157018	0.0	8.043033446150282	9.553297368353174	6.296848553236076	0.0	23.984237559076174	10.243435238441563	19.190395590814713	3.410676098322971	0.0	11.276830398726169	0.0	0.0	0.0	24.368002321999864	31.325993503883975	18.99992020033516	0.0	0.0	0.0	7.703186962510131	12.450354212577347
2L_22779	9.918325892384841	22.652490091153616	4.2576962116722195	18.271025077590952	12.331186062800263	44.185536836598345	14.628723010006047	0.0	0.0	12.210489298727179	7.1764428956085915	0.0	0.0	0.0	9.683091772470581	6.430438092886393	0.0	0.0	3.79180848030383	18.481555407703112	4.23122099498008	17.9712603604316	0.0	0.0	8.52023897566279	11.116381099187764	0.0	13.867586734821234	15.72485281537765	9.338777217866202	0.0	7.788792861727118	11.722834675207144	15.020126970139987	12.50631568942316	10.002267180560928	12.27054088544223	33.07082447770144	0.0	0.0	9.34460666681618	2.646757404568515	13.123956645446688	12.382183523771316	0.0	0.0	15.791202405315952	3.765105603681972	0.0
2L_22780	552.1201413427561	0.0	0.0	0.0	0.0	0.0	0.0	0.0	0.0	0.0	0.0	0.0	0.0	0.0	0.0	0.0	0.0	0.0	0.0	0.0	0.0	0.0	0.0	0.0	0.0	0.0	0.0	0.0	0.0	0.0	0.0	0.0	0.0	0.0	0.0	0.0	0.0	0.0	0.0	0.0	0.0	0.0	0.0	0.0	0.0	0.0	0.0	0.0	0.0
2L_22781	0.0	0.0	0.0	0.0	0.0	0.0	120.64181445288938	0.0	0.0	0.0	0.0	0.0	0.0	0.0	0.0	0.0	0.0	0.0	0.0	0.0	0.0	0.0	0.0	0.0	0.0	0.0	0.0	0.0	0.0	0.0	0.0	0.0	0.0	0.0	0.0	0.0	0.0	0.0	0.0	0.0	0.0	0.0	0.0	0.0	0.0	0.0	0.0	0.0	0.0
2L_22782	7.270717910686501	10.675035894808197	4.681713694480728	13.393739096659267	2.2598716844857547	0.0	0.0	19.58299412789933	0.0	0.0	0.0	5.747522817665586	0.0	0.0	7.098277425525761	3.535417815677457	0.0	0.0	0.0	6.774035123372115	11.631504628175694	4.94024770401988	0.0	12.880207628946977	4.684378301022834	14.26068532779204	4.29788651430659	7.624319291243278	4.322716741017394	5.134405910728084	11.844812648906217	8.564466883347679	1.61128674136592	8.257979272472026	13.75180062639452	3.666125913094485	6.746272684341902	12.121432510894138	0.0	0.0	15.41283272452644	8.731031833342064	2.405158584131245	3.403826581843308	0.0	0.0	21.704780260804643	8.28013347575163	16.728562347351872
2L_22783	0.0	0.0	0.0	0.0	0.0	0.0	0.0	0.0	0.0	0.0	0.0	0.0	0.0	0.0	0.0	0.0	0.0	0.0	0.0	0.0	0.0	0.0	0.0	0.0	0.0	0.0	0.0	0.0	44.88975077210372	0.0	0.0	0.0	33.46518616683065	0.0	0.0	0.0	0.0	0.0	0.0	0.0	0.0	0.0	0.0	0.0	0.0	0.0	0.0	0.0	0.0
2L_22784	0.0	0.0	0.0	0.0	0.0	0.0	0.0	0.0	0.0	0.0	0.0	0.0	0.0	0.0	0.0	0.0	0.0	0.0	0.0	0.0	0.0	0.0	0.0	0.0	258.7054379883065	0.0	0.0	0.0	0.0	0.0	0.0	0.0	0.0	0.0	0.0	0.0	0.0	0.0	0.0	0.0	0.0	0.0	0.0	0.0	0.0	0.0	0.0	0.0	0.0
2L_22785	9.89906125222333	5.813612107661119	7.64896746588178	0.0	4.922893942895907	5.291965684777714	5.840123693819835	6.094214731484329	4.59722557436587	14.624127031017043	4.297502334618144	12.520376913426603	0.0	0.0	9.664284034080906	3.8507688445074946	0.0	0.0	6.811998381469185	7.37826326750078	7.601404638225082	21.52362513808751	0.0	21.04363819251983	7.653320890734303	8.87583155446876	11.703119934743404	14.53268390229137	11.770732497391606	5.592382950725794	5.5291467125905305	9.328397367339695	3.510019526238625	5.996381183955483	7.489214594831618	7.986271599121111	0.0	26.40527207662282	0.0	0.0	16.78762147942593	11.094789443085949	5.239386247816158	3.707439979327315	38.80774835503657	0.0	9.456318428284227	4.509351041254249	18.22071111791351
2L_22786	0.0	0.0	7.373016382105099	10.546593002230077	14.23587347582731	7.651571900673415	12.666217719616382	8.811531475010717	13.29411569204181	5.286200163026413	12.427385234650782	0.0	0.0	0.0	16.768127813377443	5.567767525661841	0.0	11.193232124128468	16.41560638265041	0.0	7.3271694741327105	0.0	1080.146899978397	0.0	11.06581912328466	3.208357128648704	6.76854454294557	6.003595553376917	10.211472793913419	12.128910916787989	7.994508305761162	0.0	10.150166640360819	0.0	0.0	11.547227438521839	21.248791474984863	19.089488659412023	0.0	0.0	16.181976029638907	11.458418316602515	0.0	16.081591562953804	0.0	0.0	13.6727455693468	6.520001408320304	15.807027804561908
2L_22787	11.097892288296608	6.517672669443194	8.57529970672475	0.0	8.278625417035755	5.9328519812759195	26.189579820928753	3.4161289110405875	0.0	8.197594825678147	4.817953622378432	7.018331882878078	0.0	0.0	2.1669364502547235	17.268472948937127	0.0	0.0	10.182625386303352	8.271811733564945	11.36263567697163	6.032563779280557	0.0	0.0	2.8600601184636902	4.975371909050202	7.87225946967212	9.310098431015664	10.556986613740975	3.134825719364132	8.265009256810368	5.229058926265041	0.0	6.722576091158132	4.198099939967172	4.476726617497286	8.237910865804434	29.60309648389222	6.467343150760237	0.0	12.54713015765469	12.438429772625504	0.0	8.312862908421346	21.753790598011708	418.7604690117253	0.0	10.110916756822341	4.085467990358295
2L_22788	6.722924095497793	0.0	8.657963681573948	0.0	8.358429517961012	0.0	9.91576557147036	0.0	0.0	12.414926714687603	0.0	0.0	0.0	0.0	0.0	0.0	0.0	0.0	23.13176314925076	12.527325228153911	17.208253422506502	0.0	0.0	0.0	8.662891378603872	0.0	7.948146293580679	7.049884276149606	0.0	0.0	18.77553472722903	0.0	5.959553700942443	10.181070335924415	0.0	6.779821894078842	0.0	0.0	19.589060684951093	0.0	0.0	5.382142910964286	8.895792023499123	0.0	0.0	0.0	0.0	0.0	37.123658907821955
2L_22789	4.1926541345439485	12.311503191449416	2.6997067578519625	7.723489797076891	7.8189200663982685	5.603405525742326	6.183823427105863	0.0	14.603336862473077	3.8711945190079526	4.5504165678847075	6.628609609362779	0.0	0.0	6.139824683445989	8.154784330418813	0.0	0.0	0.0	7.81248474124074	0.0	0.0	0.0	14.854724507992957	8.103729903762805	7.048640317282796	2.47837309676436	2.1982790552588	4.985382857461922	8.882254173993292	3.903030000249794	4.938693527891519	1.8582946281533868	9.523915345091135	15.859931429586466	6.3422064324771705	15.560932722307376	6.989815140358983	6.108216834367759	0.0	0.0	5.034743083773426	8.321597569205872	0.0	0.0	0.0	5.006418228168513	7.162099316353747	7.717210537079267
2L_22790	7.776340018912059	10.148801730979622	16.690968717118793	0.0	12.890817355165222	6.928624086114483	11.469468275450751	3.9894932705227513	0.0	4.78674111006441	0.0	8.196291342093529	0.0	0.0	7.591907633814965	10.083409967249084	0.0	0.0	5.945840527800373	2.4150389304275586	3.3174361791627853	0.0	0.0	0.0	10.02028104884286	2.905220099474736	9.193542455779061	10.872708848427914	9.24665640904249	0.0	7.239158636026686	6.106706140415159	0.0	11.77634368081398	9.805421221284824	5.228102094377699	19.241129839144154	25.928768487211933	30.21129781693162	0.0	7.326522597926302	10.37578606955263	6.859783285726437	19.41619388234563	0.0	0.0	0.0	11.807936822814824	9.542348944616208
2L_22791	11.747237049845877	9.198701143398551	3.0256819887202577	4.328030053840694	5.842008716277005	12.55997387525434	6.930487213251092	7.232017588266775	0.0	0.0	0.0	14.857957922263164	0.0	0.0	4.587450570220106	0.0	0.0	9.186785727409694	10.778417297204077	10.944750897469573	3.0068676857943544	6.385532936578887	0.0	0.0	9.082212184695866	5.266484095218033	8.332870396089106	2.4637095582076016	8.381011979259789	0.0	0.0	2.7675072508689973	8.330695279828054	7.115918309257809	0.0	2.3693313746860634	8.719916288803628	7.833798138689562	20.537254579807772	0.0	6.640635375992775	5.6426615305907495	12.4351816158275	8.799253823275787	0.0	0.0	0.0	8.026884712530501	4.324511330219685
2L_22792	18.465556566647365	10.844622585444782	0.0	6.803257944164302	0.0	9.871551373527657	0.0	0.0	8.575593859874797	6.819905394272371	0.0	11.67765923656135	0.0	0.0	10.816564053529014	14.366329919893344	0.0	0.0	8.471331320545012	3.440824696863344	14.179543267458328	0.0	0.0	0.0	9.5175913641183	4.139209907612835	8.73232795130854	0.0	4.391388662488406	10.431945119623116	3.4379950712902656	8.700524467614908	6.547536423945126	16.778335812798513	0.0	14.89746817528361	41.12067547562914	0.0	0.0	0.0	20.876913891080967	5.913157010875478	14.660205751100982	6.915801499899029	0.0	0.0	26.459506371449134	0.0	13.595453680289312
2L_22793	5.877526454746573	2.8765066782417295	7.5692377096395	16.240911180080847	0.0	7.855206548728596	0.0	0.0	0.0	5.4268841327676345	0.0	9.292402160297655	0.0	0.0	11.476256915520691	5.7159449714545705	0.0	0.0	3.370496426936738	2.7380082085486093	3.761085328871182	7.987226826858488	0.0	10.412143891663726	3.7867728780723513	3.293742547907485	3.474339397792752	6.16337188214277	13.977646947002354	8.301135304769957	0.0	17.308428581615818	2.6050743722682537	0.0	16.675087585897543	8.890904160498602	0.0	0.0	8.56288281437982	0.0	24.91895111150981	4.7053464970106935	11.665739240397054	27.515963386158475	0.0	0.0	7.0183121801404225	6.693521073212395	5.4092357290838375
2L_22794	5.845118390924635	9.535486408022319	2.5091672425205487	7.1783824448350275	7.2670774503313424	5.207929176329546	0.0	0.0	4.524221551129359	3.597973908932402	12.687773765151846	12.321553107126046	0.0	0.0	5.706489019859153	3.7896185673119627	0.0	15.237015586705095	2.2346079089924644	3.630548158313683	4.987129465631571	5.295457397780462	0.0	0.0	0.0	8.734883192774504	6.91036451021064	8.172516928858036	9.267050446115809	2.751787905396834	5.441343765235763	11.475327815689711	12.089981239803395	2.9505792724756685	14.740571469845028	3.929724732606793	7.231337725165779	0.0	0.0	0.0	11.014022502749373	6.239202280553217	12.89046175438669	7.297131534079611	0.0	0.0	18.612303849582805	11.094356167885122	14.345092723093089
2L_22795	0.0	9.893339902511027	26.033327866334485	0.0	0.0	0.0	0.0	15.556284972473152	0.0	0.0	0.0	0.0	0.0	0.0	9.867742645324713	0.0	0.0	0.0	17.388522184276603	14.125490860807412	25.871447365187123	0.0	0.0	0.0	0.0	0.0	0.0	0.0	0.0	0.0	0.0	17.858971275630598	0.0	7.653275984785288	9.558602838140356	0.0	37.51359867952133	0.0	0.0	0.0	0.0	20.229221352995058	6.687111395239044	37.854913473131525	0.0	0.0	0.0	0.0	0.0
2L_22796	0.0	7.415762499823876	7.805532952033048	16.747917326697436	7.535489802127456	0.0	8.939496371123191	0.0	7.0369881690636396	5.5962997266207575	0.0	4.791245436338721	0.0	0.0	7.39657553345952	8.841576629944651	0.0	5.924925271880008	8.689290102377216	12.705673083031574	7.756996568498642	12.35485617917836	0.0	5.368594260435875	5.857481614829581	6.793132143403019	7.165601529855927	6.35577903180829	14.413998875708087	0.0	5.642321928319943	1.7848760314352365	8.059197491977741	9.178680220517792	8.597823890773245	3.05615299101873	5.6238225121615155	0.0	0.0	0.0	4.282811151583676	10.91753380189771	6.0149592035392025	8.512485688383437	0.0	0.0	7.237408718182541	3.451239167423063	11.1562007558326
2L_22797	7.320930050953673	4.777226008173835	0.0	4.495412431613539	0.0	0.0	10.797775658214407	11.26756331431619	11.333050007083157	13.519237875496833	0.0	0.0	0.0	0.0	0.0	4.746444912760343	0.0	0.0	13.994077706314688	15.915239979082829	18.73893231809962	19.897461747129793	0.0	8.646106226061095	18.866915919589204	2.735080137848039	5.770090734676803	5.117982286663306	11.60685268582571	10.339729030167883	2.271735969758651	8.62361375408903	4.326438432617885	0.0	9.231181083463724	7.382888924436132	0.0	0.0	7.110504348073409	0.0	0.0	3.9072573397829133	6.4580501209269885	0.0	0.0	0.0	5.827913373895611	11.116422290649977	13.475272874275705
2L_22798	5.50057425995274	5.384046746447471	0.0	10.132872355193655	5.1290362951124395	3.675708419283649	4.056449551965147	12.698810460094835	3.193153878085385	15.236500968025696	8.954913799999762	13.044657951675632	0.0	0.0	12.082762087192432	13.373389308991625	0.0	5.37707259263083	6.308662677068389	16.65564831470463	3.5198700182399665	0.0	0.0	4.872183147313381	8.859775273572142	6.165000061650001	6.50302878565692	8.652130702547247	1.6351497012254466	7.768746178747974	8.9610506652684	6.479344497675859	10.970996585825862	8.329966638483613	0.0	4.160345253184745	20.4152461057918	0.0	16.02741328768726	0.0	3.8867977916769663	12.109821549669643	3.6391876459769144	5.150248190460299	13.477597537373377	0.0	6.568196268213608	9.396353212675807	7.593475685690855
2L_22799	8.57662355483893	0.0	0.0	0.0	0.0	0.0	12.649821321273837	0.0	39.83071944236993	0.0	0.0	0.0	0.0	0.0	0.0	0.0	0.0	0.0	9.836613844050325	0.0	21.953053395314118	0.0	0.0	30.38728595955452	0.0	0.0	0.0	0.0	0.0	12.113210061232275	0.0	10.10274491579362	0.0	12.988278079033671	0.0	17.29841935693126	0.0	28.597166020847332	0.0	0.0	24.241542731779447	13.732302495159361	0.0	32.1215479373951	84.05833648552094	0.0	0.0	0.0	15.786565632646617
2L_22800	0.0	0.0	0.0	0.0	0.0	0.0	0.0	0.0	0.0	0.0	0.0	0.0	0.0	0.0	0.0	0.0	0.0	0.0	0.0	0.0	0.0	0.0	0.0	0.0	0.0	0.0	0.0	0.0	0.0	0.0	0.0	0.0	0.0	0.0	0.0	445.43429844097994	0.0	0.0	0.0	0.0	0.0	0.0	0.0	0.0	0.0	0.0	0.0	0.0	0.0
2L_22801	0.0	2.5612497259462796	10.109506170842565	0.0	3.253251299348569	13.988596496136351	11.578183614554549	4.027308372613015	6.076072426783328	14.496339191142928	0.0	8.273981307421431	0.0	0.0	7.663868843614158	0.0	0.0	10.231728179816486	6.002199205789002	7.313790884091041	0.0	0.0	0.0	0.0	6.743506677420313	5.865515461498757	6.187123358865529	2.7439419250179458	9.334302441355689	0.0	12.179627089049637	9.24688441641063	0.0	3.962655930510866	4.949181801264615	5.277657564466587	19.423510216766374	8.724846268208754	0.0	0.0	7.395968309754987	10.47413475267635	17.312012320612926	4.900058408696232	25.64576024291664	0.0	12.498250244965705	8.939895295946293	4.816398874889223
2L_22802	6.083968499644696	1.9850273358114414	18.281898517703667	11.207570938320254	7.564033324105213	5.420741709246593	5.982238733201125	6.242512886107225	0.0	3.744998554430558	0.0	0.0	0.0	0.0	9.899457153367537	3.9444744224500554	0.0	7.929824227516173	16.28144761607044	7.557807782274673	2.5954597104193695	0.0	0.0	0.0	10.452744969224506	6.818863704552274	11.987906599822098	2.126617984127774	7.234298678148946	0.0	11.327388719733218	7.166547701974814	10.786299673606573	21.49804521346023	0.0	6.135458656211845	0.0	0.0	0.0	0.0	0.0	8.117694886371755	10.733765582073323	3.797657756602038	0.0	0.0	9.686430860193807	13.857248172228966	14.931278789371916
2L_22803	0.0	0.0	0.0	0.0	0.0	0.0	0.0	0.0	0.0	0.0	0.0	607.2382803011901	0.0	0.0	0.0	0.0	0.0	0.0	0.0	0.0	0.0	0.0	0.0	0.0	0.0	0.0	0.0	0.0	0.0	0.0	0.0	0.0	0.0	0.0	0.0	0.0	0.0	0.0	0.0	0.0	0.0	0.0	0.0	0.0	0.0	0.0	0.0	0.0	0.0
2L_22804	5.842541178230224	2.8593846146807667	3.7620913616362985	5.381413029907741	0.0	0.0	0.0	4.496095590589132	0.0	0.0	0.0	0.0	0.0	0.0	5.7039729312260565	11.363842978963254	0.0	0.0	0.0	2.721710540640582	3.738697916199329	0.0	0.0	0.0	11.29269768996576	3.274136937503274	0.0	9.190027717123595	3.473611666888978	4.125861892549353	8.158416875522137	6.882160888404385	7.7687039315856845	8.847834934791456	5.525277037390655	14.72997018654034	0.0	19.48087367822272	0.0	0.0	8.25687467385345	4.677338482147534	15.46173375512943	5.470435577962459	0.0	0.0	6.976536512401491	6.653678685871845	0.0
2L_22805	4.975923166438658	4.870510181070957	8.544171443926526	15.277312244124117	8.248574079309627	8.866973670851731	2.4463604883424805	2.5527962947693457	0.0	0.0	3.600348369708253	0.0	0.0	0.0	6.477211469781298	3.226085351894938	0.0	0.0	15.21849381805758	12.362677694175169	4.245521028384068	9.01599843842907	0.0	0.0	6.4117757819107135	7.435967028922193	3.921841618387162	10.435840712197427	5.916748975219077	16.398093229719247	7.720319386524893	5.861337174202458	5.881226859210192	0.0	9.411436966430346	10.036071312977393	0.0	22.121728127279574	14.49870019152783	0.0	0.0	6.639256275823388	4.389436995447935	6.212015466676109	16.256118396561504	0.0	15.844571095382733	11.333490994785839	9.158934999038312
2L_22806	2.8850170677609728	0.0	3.715403095228011	0.0	3.586863614173994	7.7115450311816325	12.765495716112396	0.0	0.0	5.327633475865287	12.524791258697684	9.122456203087769	0.0	0.0	8.449778320065773	0.0	0.0	22.56192967672139	0.0	8.063800791865239	0.0	15.682301660050044	0.0	0.0	3.7175177241951296	6.46700855585232	10.232394738502625	0.0	13.722013952543787	8.149318329895001	8.05716937674035	10.195127952254177	0.0	8.738031627305475	10.913414605531901	20.366035852951402	0.0	0.0	0.0	0.0	0.0	23.096459128044	11.452388032865299	5.402546436237257	28.275665114332654	0.0	6.889956372796248	6.571105273049137	5.3103078385454
2L_22807	0.0	0.0	8.108741466563199	0.0	11.742312601497616	0.0	4.643377035250197	0.0	0.0	5.813689844297759	13.667466441244589	0.0	0.0	0.0	9.220677553828011	0.0	0.0	24.62032383111935	3.610731382527382	11.73264814668157	0.0	25.669569324522396	0.0	11.1542781676198	4.056678286345505	3.52850680648963	7.443951696197443	3.3013356874057678	0.0	8.892805675744295	11.722999587350415	3.7084202648850426	5.581506459756501	19.070458191596128	0.0	3.1748702668637208	0.0	0.0	0.0	0.0	0.0	15.1221720278127	8.331483049806023	0.0	0.0	0.0	0.0	17.92651848367468	11.589567071722037
2L_22808	9.595136417252823	9.391867206511193	8.237917652127566	5.89188740131825	0.0	8.549149487863199	4.717348284182495	4.922589813881801	14.853599212759242	0.0	6.942597906251323	0.0	0.0	0.0	0.0	12.441803464295758	0.0	0.0	18.341260426089487	5.959777461909572	8.186692613024455	8.69283267253317	0.0	0.0	8.242606279135037	7.169435263584287	3.7812687290966736	0.0	3.8031142942332616	0.0	5.954876329128396	3.7674971988658323	11.340845131120016	14.530694882047086	0.0	12.901789962084864	23.74140857777092	0.0	27.95802940625533	0.0	9.04011188042463	5.121025188274491	16.928415233711583	0.0	31.346881455498398	0.0	0.0	7.284838648108782	5.887097248959455
2L_22809	12.114539579654553	4.743159119470455	0.0	0.0	9.037007449205241	12.952688362851433	3.573591870793212	3.7290710548386006	5.62611643247957	13.422830803428011	15.777939180251911	0.0	0.0	0.0	2.3654435194771803	9.42519505441165	0.0	0.0	11.115427602163285	4.514784791495952	6.201767689844637	0.0	0.0	0.0	6.244124668944315	16.29345600495321	14.322359064406218	2.5407427149919317	5.762041514356704	10.265995361823297	2.2555359875277885	5.708078586542748	6.443379234535137	11.007619107025246	4.582676292119951	19.54730876318069	0.0	0.0	21.179395836554363	0.0	6.8482690657522864	9.698485717234055	6.41199710305971	13.611572014063476	0.0	0.0	5.786353925809685	8.27786245724484	4.459726440380147
2L_22810	6.826833277808422	4.454806323953962	5.861187160014513	4.192012622988411	0.0	6.08262516369865	6.712682102479162	0.0	10.568171310056938	0.0	0.0	0.0	0.0	0.0	15.551481067515866	4.426102674959413	0.0	0.0	0.0	6.360473473645378	0.0	12.369708316093053	0.0	8.062572008846255	2.9322615330977557	7.651460663840727	0.0	2.386282312947085	10.823494776581422	0.0	6.355242821117709	2.680532525313609	4.034442845460263	0.0	8.608159588392242	6.884610485950231	8.445874612545502	0.0	6.63060941268051	0.0	6.431939467731282	10.930658091201039	9.033284945036979	12.784078197649519	0.0	0.0	21.738327061825974	15.549246017060632	0.0
2L_22811	9.630002465280631	9.425994630953458	0.0	0.0	7.981814234448232	0.0	4.734489811377926	0.0	7.4537865235539655	0.0	13.935650739146915	10.150058464336754	0.0	0.0	3.1338688488422237	12.487013505953808	0.0	12.551713057798128	3.681581489597323	0.0	12.324661153982673	8.724420000558363	0.0	11.373148451432106	4.136278805045598	7.195486990559521	11.38502641326128	0.0	22.901602501465703	0.0	0.0	11.343561696875833	2.845513649359873	9.722330248113868	6.071380000388569	6.4743357331537785	0.0	0.0	0.0	0.0	9.072961124176175	10.279267129370744	12.742446277846492	0.0	31.46078727474076	0.0	15.332155823766067	3.655654859388892	11.816978634902627
2L_22812	4.3906174261849396	2.148801956956918	2.8271780013887096	0.0	8.188103667942919	11.735959684631291	9.713704742230654	10.136326838425598	10.195238823469438	8.107959096967948	4.765272220940893	13.883181358774724	0.0	0.0	6.429726942356211	0.0	0.0	0.0	7.553463414044607	4.090682243984651	2.8095980364281243	0.0	0.0	0.0	8.486361285898722	9.841938468200695	2.5953936952696353	2.3020745374902045	10.441552366473427	0.0	2.0436590980433187	10.343764675216132	5.838111503259223	6.649068797914851	4.152196262691187	4.4277763264510925	16.29566861128312	0.0	19.189880024870085	0.0	0.0	5.272467036536088	8.714515943497402	12.332950189680774	0.0	0.0	0.0	7.50027000972035	4.04079587515557
2L_22813	7.947748323422491	0.0	2.558831371477321	10.98069703268624	7.410915240621302	21.244040382796364	5.861140783136326	0.0	4.613769795956031	14.676755468375628	21.56483965032181	6.2827172500797905	0.0	0.0	3.8796253135464682	7.729253524153145	0.0	7.769301469874146	4.557675330351702	3.7024078609523707	12.714600200839826	10.800541539152775	0.0	7.039789594768592	12.801438676884263	8.907773368429961	9.396189140589305	6.250707111241959	4.725236923379338	0.0	5.549044676468499	16.38344373433918	12.329279114095499	9.026940905131363	7.516166334264211	6.011259088272333	0.0	6.625074449274123	5.78947947369	0.0	11.232023847833034	22.269433421074897	5.258241438991385	3.7207820935129283	0.0	0.0	14.235523895750411	4.525579025208381	3.6572565455749024
2L_22814	9.60208941465663	0.0	0.0	2.948078442471197	11.938017811522574	4.277672261861985	0.0	7.389235361924748	3.716090672612412	2.9552923375180273	6.947628774299332	0.0	0.0	0.0	6.249570342038984	12.450819263907565	0.0	0.0	3.670910238902838	5.964096141229797	14.337093748207861	8.6991318266437	0.0	11.340182803746796	2.062144795558965	5.380972879896685	0.0	3.3563579488625304	1.9029350870783095	4.520509551836683	8.938787185354691	3.7702272692997933	7.093164459273887	4.847074790364016	6.053781797488892	6.455569542622898	11.879306248515087	0.0	4.663048141309011	0.0	9.046662686135086	3.8435520570690613	2.1175852751590307	8.990541949868739	0.0	0.0	7.643857396196417	7.2901175166943695	0.0
2L_22815	11.87355142672594	0.0	15.291081018263668	0.0	14.762065035753723	0.0	0.0	36.548906091240696	0.0	0.0	0.0	0.0	0.0	0.0	11.59194498926586	0.0	0.0	0.0	13.617892821736335	0.0	0.0	0.0	0.0	0.0	0.0	0.0	0.0	0.0	14.118550646064879	0.0	22.106677985285796	13.9863269667573	0.0	0.0	0.0	0.0	0.0	0.0	34.59680879035718	0.0	33.560200287275315	19.011117701631914	0.0	0.0	0.0	0.0	28.35624517943832	13.521992168062136	21.85505726025002
2L_22816	3.700847197940553	9.056115495176622	4.7660512264717925	3.408754294604317	11.502907820067835	14.838343664942288	5.458448245040658	8.543900125225097	4.2967784903268775	6.834190910389405	4.016643363440753	5.851060095068025	0.0	0.0	3.61307376288806	10.797317082651302	0.0	28.94203128199451	6.366807033539066	8.620080304668118	4.736414955419678	0.0	0.0	0.0	2.3843819169429175	6.221820338715899	0.0	1.9404164094806418	28.603816893326243	7.84034752601754	8.61299142283862	6.539061958483932	4.920938560769818	2.802246841517529	6.999764457925991	5.598252598755508	6.8678016853585335	6.169895475800745	5.391710460834885	0.0	15.690483251193653	1.4813857949323568	2.4484856972932234	6.9302878876239955	0.0	0.0	4.419155092899478	10.536617273814652	6.811965899298708
2L_22817	0.0	6.2117665767202865	0.0	0.0	7.890069243247679	0.0	0.0	9.767380076107425	0.0	0.0	0.0	0.0	0.0	0.0	6.195694735642097	0.0	0.0	0.0	14.557057843925048	11.825363038645285	0.0	17.248278621793546	0.0	0.0	16.354941482019377	7.112780243541596	22.508328081390115	19.96454297168229	0.0	8.963079283814112	0.0	14.950901240326766	0.0	0.0	36.009564140235646	6.399918081048563	0.0	0.0	0.0	0.0	0.0	5.080557316815425	8.397320918734087	0.0	0.0	0.0	30.31184829526165	0.0	0.0
2L_22818	0.0	0.0	0.0	0.0	0.0	0.0	0.0	0.0	0.0	0.0	0.0	0.0	0.0	0.0	107.8050884001725	0.0	0.0	0.0	0.0	0.0	0.0	0.0	0.0	0.0	0.0	0.0	0.0	0.0	0.0	0.0	0.0	0.0	0.0	0.0	0.0	0.0	0.0	0.0	0.0	0.0	0.0	0.0	0.0	0.0	0.0	0.0	0.0	0.0	0.0
2L_22819	0.0	0.0	0.0	0.0	0.0	0.0	0.0	0.0	0.0	0.0	0.0	0.0	0.0	0.0	0.0	0.0	0.0	0.0	0.0	0.0	0.0	0.0	0.0	0.0	0.0	0.0	0.0	0.0	0.0	0.0	0.0	0.0	0.0	0.0	0.0	0.0	0.0	0.0	0.0	0.0	0.0	0.0	0.0	0.0	0.0	0.0	0.0	0.0	0.0
2L_22820	0.0	0.0	0.0	0.0	0.0	0.0	0.0	0.0	0.0	0.0	0.0	0.0	0.0	0.0	0.0	0.0	0.0	0.0	0.0	0.0	0.0	0.0	0.0	0.0	0.0	550.05500550055	0.0	0.0	0.0	0.0	0.0	0.0	0.0	0.0	0.0	0.0	0.0	0.0	0.0	0.0	0.0	0.0	0.0	0.0	0.0	0.0	0.0	0.0	0.0
2L_22821	23.811111216938276	0.0	0.0	0.0	0.0	0.0	0.0	0.0	0.0	43.97092642344882	0.0	0.0	0.0	0.0	0.0	23.15651022128361	0.0	0.0	0.0	0.0	0.0	0.0	0.0	0.0	15.341023276934619	13.343652424541647	14.075288719359857	24.969131910675426	28.313212077283744	16.814833373408685	0.0	0.0	10.553711001399423	36.0591008663199	0.0	0.0	0.0	0.0	0.0	0.0	0.0	9.531180303244033	0.0	0.0	233.36950560670238	0.0	0.0	0.0	0.0
2L_22822	5.5629233384660575	3.630049989418404	9.552111064305768	6.831819060638543	2.3054106604955433	0.0	10.939811889934553	5.707889616264289	0.0	6.848536399286108	12.075223814273397	5.8633419172659	0.0	0.0	7.241315761556506	3.606660492063904	0.0	0.0	8.5068952639562	1.7276349023713515	2.3731785261517153	30.238795770197246	0.0	0.0	0.0	10.391467358322734	4.384493799229644	7.7779579671373495	6.614736574730649	0.0	13.809713199876265	4.368525299440567	6.575023982399975	2.808128971747414	3.5072287491749243	16.830011276107555	0.0	18.548539673471506	0.0	0.0	15.723418774390952	11.875962695225981	17.175376790962414	13.889670182836673	18.17382170027006	0.0	13.285293711273368	10.558734438537185	6.826264736199
2L_22823	5.172085633187412	7.593775534070233	3.330375959481314	0.0	0.0	20.73719340059557	11.442607694009414	3.9801501949477567	12.009848075421846	0.0	11.226847433879481	0.0	0.0	0.0	2.524709330214812	5.029897712000129	0.0	0.0	0.0	0.0	9.92900102334904	7.028572553143037	0.0	9.162442780544835	0.0	2.8984163053307674	12.229349215181513	8.135434372535642	3.0750004920000786	0.0	7.2222051029212375	9.138607081323856	16.046831071799943	11.748764421608328	4.8912288527720555	13.039645738904566	9.598034322570737	8.62268179200022	15.070272681513899	0.0	0.0	8.281189443802193	10.265577329225277	0.0	0.0	0.0	12.351900710481328	11.780283574986216	14.280002284800366
2L_22824	13.569773059115361	3.3205756815647614	2.184440145466238	12.498765746882494	8.435465734716413	13.601815026197096	2.501788778976968	2.610636149374335	7.8774272322659415	6.264675001190287	3.681923083154024	16.09041526143707	0.0	0.0	18.215913554560636	6.598360439398018	0.0	0.0	5.836239780744143	15.803480558558217	6.512570563702058	4.610138986470164	0.0	12.01954859383301	6.557050271593022	1.9011117701631917	10.026751372662263	3.5574300840478434	4.033871613161393	2.3956617440609147	6.316193710081656	0.0	4.510860347372334	0.0	12.83290150619765	3.4211543659061436	0.0	11.311475038968032	0.0	0.0	9.588628653507232	12.221432808191945	6.733335667556365	6.352763896988663	16.624440587574227	0.0	4.050892168491188	9.658565834330098	9.366453111535723
2L_22825	0.0	0.0	0.0	0.0	0.0	0.0	0.0	0.0	0.0	0.0	0.0	0.0	0.0	0.0	59.071281315163006	0.0	0.0	0.0	0.0	0.0	0.0	0.0	0.0	0.0	0.0	0.0	0.0	0.0	0.0	0.0	0.0	0.0	0.0	0.0	0.0	0.0	0.0	0.0	0.0	0.0	0.0	0.0	0.0	0.0	0.0	0.0	0.0	0.0	0.0
2L_22826	16.05437939388296	5.892852617988168	7.753224178274536	11.090454113430948	4.9899938149026655	0.0	5.919725561522967	3.0886399513724525	13.979659595288856	0.0	0.0	6.345515877749829	0.0	0.0	5.877605910050295	3.903255471193194	0.0	7.846959185611188	4.603231376361578	5.6091226771220715	0.0	0.0	0.0	0.0	18.101152862425806	6.747607972973581	2.372527085362338	6.313185782958144	4.77246782402193	5.668608070453995	5.604509911762595	4.727772495805284	7.115723364869034	6.078112867516893	7.591293848736638	2.0237814558881415	7.448179292571931	0.0	5.84734796456741	0.0	11.344293054853628	6.426293307593887	10.621599926286095	7.515946018972501	19.668352244454017	0.0	4.792604819059998	6.856221380989252	7.3876249893802886
2L_22827	11.49751270475154	9.37828533057987	2.4678013617327914	17.650100870326476	0.0	0.0	8.47894747998615	8.847847982174535	17.798542744312808	7.077316140173323	0.0	12.118421212084488	0.0	0.0	7.483216548385075	7.454286587502143	0.0	0.0	6.593305157942625	3.570695303643002	7.357368220338463	10.416314031035407	0.0	6.789350225236693	2.4692059157235327	8.590880780051974	0.0	4.018892815123897	4.55713738857799	2.706422204570335	7.135517753168169	9.028917365091045	6.794666865976894	8.70580895102257	7.248779939726394	15.459758731140301	0.0	12.77877700714653	11.167039366605527	0.0	0.0	7.670429267903549	12.67795088815385	10.765247627608554	0.0	0.0	0.0	4.364582287652159	14.108600955857714
2L_22828	4.962877674991067	4.857741053255416	25.565312983344203	0.0	6.1702114531465	0.0	7.319840427478681	7.638310711203111	0.0	0.0	0.0	31.385349318937923	0.0	0.0	4.845172512367303	9.65288235066991	0.0	0.0	17.075919538267136	4.623849817357933	6.351585673363355	0.0	0.0	0.0	6.394965882857016	16.687061964623428	0.0	10.408480830180432	11.802473798508169	7.009329417454633	0.0	5.845970372622152	13.198067802873659	0.0	0.0	5.00487975776382	18.419598452753732	0.0	0.0	0.0	0.0	0.0	13.133787324581855	0.0	0.0	0.0	0.0	16.9556665837723	0.0
2L_22829	3.5707042285707753	5.242590384879531	13.795348760212008	3.288882983516776	8.878719795150177	4.77218085801903	7.899746944772869	5.4956317970661015	12.437037497668056	3.2969308211599655	3.8753951934248496	5.645303333438712	0.0	0.0	3.4860174098681482	0.0	0.0	0.0	8.19055154355039	1.6633897887827647	6.854783244899014	0.0	0.0	25.30226720965332	4.601066803349024	2.0010085082881774	0.0	5.616540787506417	8.491674762063273	0.0	1.662021869548568	2.1030370378470957	6.330520261146622	10.814815215363526	3.3768063381304243	5.401385995646483	0.0	0.0	0.0	0.0	5.046238685071308	4.287875374903237	2.3623829262081344	3.3432896499107674	0.0	0.0	21.31876153344999	6.09965370232714	6.572418189824582
2L_22830	10.541673343059784	20.636704235786727	13.575852359890417	0.0	0.0	0.0	0.0	16.224574064369374	0.0	0.0	0.0	66.66577778962947	0.0	0.0	10.291655217200237	0.0	0.0	0.0	12.09034875820028	9.821542571476275	0.0	0.0	0.0	0.0	13.583579082918241	23.63004796899738	0.0	0.0	0.0	0.0	19.62693129003894	24.834909936199118	0.0	0.0	0.0	0.0	0.0	0.0	0.0	0.0	0.0	25.31790853821148	13.948771740904355	0.0	0.0	0.0	50.35094609427711	0.0	0.0
2L_22831	0.0	0.0	0.0	0.0	0.0	0.0	42.3029738990651	0.0	0.0	0.0	62.25797213333168	0.0	0.0	0.0	0.0	0.0	0.0	0.0	65.79033934657035	0.0	0.0	0.0	0.0	0.0	0.0	0.0	0.0	0.0	0.0	0.0	0.0	33.78515345216698	0.0	0.0	54.248174548926436	0.0	0.0	0.0	0.0	0.0	0.0	0.0	37.95152830804497	0.0	0.0	0.0	0.0	32.66351354882542	0.0
2L_22832	4.9241484177726305	16.86941291069188	6.3414516597481425	4.535505296109534	6.122060416165423	0.0	10.894076890394691	11.36805440296115	5.717062573249864	9.093207192363161	0.0	0.0	0.0	0.0	7.211042702352675	4.788776639964449	0.0	0.0	5.647554213696675	4.587766262484459	0.0	6.691639866649001	0.0	0.0	9.5175913641183	5.518946543483779	0.0	7.745441420451993	2.9275924416589376	6.954630079748743	2.2919967141935103	5.800349645076605	6.547536423945126	3.728519069510781	4.656755228837609	9.931645450189073	9.137927883473143	24.627994148388588	0.0	0.0	0.0	5.913157010875478	0.0	13.831602999798058	0.0	0.0	0.0	2.8038913525747575	9.06363578685954
2L_22833	8.810427787384407	8.623782321936142	11.346307457700965	5.410037567300868	3.651255447673128	0.0	21.65777254140966	4.520010992666734	0.0	0.0	0.0	0.0	0.0	0.0	5.734313212775132	0.0	0.0	0.0	0.0	5.472375448734787	11.275753821728827	23.945748512170827	0.0	10.40522092365065	0.0	6.58310511902254	0.0	0.0	0.0	8.295615932891785	2.733937569988802	6.918768127172493	7.8100268248388005	8.894897886572263	0.0	11.846656873430318	0.0	9.792247673361953	0.0	0.0	16.60158843998194	7.053326913238436	3.8859942549460933	5.499533639547367	0.0	0.0	7.013645749169584	13.378141187550836	21.622556651098424
2L_22834	13.417257383785083	7.879810821501797	6.911642938996457	0.0	10.00878771561431	7.172767583681092	0.0	4.130070797673613	6.231111941926036	0.0	0.0	0.0	0.0	0.0	2.619807737549756	5.219359229706087	0.0	20.985610167108412	12.3107074840484	5.0002750151258315	6.868664944463409	0.0	0.0	0.0	0.0	3.007591160088062	6.344996494389436	14.069787270444387	3.19082675597578	11.369932894656055	2.498081473428407	3.1609438831310537	7.136257803497908	4.06376865777785	5.0754671206164454	13.530811009750304	0.0	0.0	0.0	0.0	7.5846868206964855	4.296558800125803	7.101501044275728	15.075270827240411	0.0	0.0	0.0	6.112006180460649	9.878592103053473
2L_22835	0.0	0.0	0.0	0.0	0.0	0.0	0.0	0.0	0.0	0.0	0.0	0.0	0.0	0.0	0.0	0.0	0.0	0.0	0.0	0.0	0.0	0.0	0.0	0.0	0.0	0.0	0.0	0.0	0.0	0.0	0.0	0.0	0.0	0.0	0.0	0.0	0.0	0.0	0.0	0.0	0.0	0.0	0.0	0.0	0.0	0.0	0.0	0.0	0.0
2L_22836	11.3546558630901	0.0	7.311416630840725	10.45847879334255	0.0	0.0	0.0	8.737913281453428	0.0	0.0	12.32355746598082	0.0	0.0	0.0	5.542678066846914	11.042500375445012	0.0	0.0	6.511383200110433	5.289494007003289	7.265952762587899	0.0	0.0	0.0	0.0	0.0	6.711995006275715	23.813747914808697	27.00308915339915	0.0	5.285144094168583	6.687549655056188	10.065364476913071	0.0	0.0	5.725376586644987	0.0	18.930000643620023	0.0	0.0	48.140338715423205	0.0	0.0	10.63148919521753	0.0	0.0	13.558513119217293	6.465528388842049	0.0
2L_22837	4.848475445380955	2.3728811950589024	12.487995913927737	4.465804885411913	6.027978258288019	12.95979741244685	3.575553227473121	3.731117745867601	11.258408623941007	8.953465259659447	0.0	15.330933531204584	0.0	0.0	2.3667417870509877	14.14555207260629	0.0	0.0	11.121528275929565	0.0	21.718100299151317	0.0	0.0	8.589161508875181	3.1237758703308143	5.4341328754170695	5.732087941693202	7.626411585230996	8.64780599396729	6.847753217930431	2.256773932636201	2.855605725375255	4.297943777737855	3.671220203459024	9.170382964362975	4.889509313292865	8.997498695362689	32.33269045167152	0.0	0.0	13.704055441126695	9.70380870610191	3.2077581555647225	4.539680896750405	23.759628589485892	0.0	0.0	5.521603827134045	0.0
2L_22838	0.0	0.0	12.626597422406402	0.0	0.0	0.0	14.460950012111045	7.545057195306069	0.0	0.0	10.641207223677114	15.501088176389985	0.0	0.0	9.572038925653494	0.0	0.0	0.0	0.0	9.134797641395249	0.0	13.323864506957056	0.0	0.0	6.316891937561314	5.494445115987736	5.795707119736412	5.140703628668471	11.658381443587423	0.0	9.12728547228226	5.774598925231648	8.69129141291717	0.0	9.272163019461344	0.0	0.0	0.0	14.284143029980989	0.0	0.0	11.773810962830861	0.0	0.0	0.0	0.0	0.0	16.74866066543545	18.046795340317445
2L_22839	0.0	0.0	0.0	0.0	0.0	0.0	0.0	0.0	0.0	0.0	0.0	0.0	0.0	0.0	0.0	0.0	0.0	0.0	0.0	0.0	0.0	0.0	0.0	0.0	0.0	0.0	0.0	0.0	0.0	0.0	0.0	0.0	0.0	0.0	0.0	0.0	0.0	0.0	0.0	0.0	0.0	0.0	0.0	0.0	0.0	0.0	0.0	0.0	0.0
2L_22840	0.0	0.0	0.0	0.0	422.4221687154142	0.0	0.0	0.0	0.0	0.0	0.0	0.0	0.0	0.0	0.0	0.0	0.0	0.0	0.0	0.0	0.0	0.0	0.0	0.0	0.0	0.0	0.0	0.0	0.0	0.0	0.0	0.0	0.0	0.0	0.0	0.0	0.0	0.0	0.0	0.0	0.0	0.0	0.0	0.0	0.0	0.0	0.0	0.0	0.0
2L_22841	0.0	0.0	0.0	0.0	0.0	0.0	0.0	0.0	0.0	0.0	0.0	0.0	0.0	0.0	0.0	0.0	0.0	0.0	0.0	0.0	0.0	0.0	0.0	0.0	0.0	0.0	0.0	0.0	0.0	0.0	0.0	0.0	0.0	0.0	0.0	0.0	0.0	0.0	0.0	0.0	0.0	0.0	0.0	0.0	0.0	0.0	0.0	0.0	0.0
2L_22842	0.0	0.0	11.088269276401723	0.0	10.704655347564103	0.0	12.699138363462039	26.50330032347278	0.0	63.59927369629438	0.0	0.0	0.0	0.0	8.405854846017348	0.0	0.0	0.0	0.0	0.0	0.0	0.0	0.0	0.0	0.0	9.650087815799123	10.179204902305079	0.0	0.0	0.0	8.015286754898943	10.142131835543303	7.6324108801543575	0.0	0.0	8.682929794171148	0.0	0.0	25.08774438599	0.0	24.336051670304904	20.678759605283837	22.785712902296	32.246778143778705	0.0	0.0	0.0	0.0	15.848111697491243
2L_22843	4.34526427028239	2.12660577343695	5.595948980613954	4.002310133409003	2.701174713871316	0.0	6.40891094978458	3.3438743398774067	5.044963234830425	12.036311143457581	4.716049045023648	0.0	0.0	0.0	6.363310677826217	12.677420499896044	0.0	8.495404410983879	4.9836262958051325	2.0242136436048006	8.341728356065007	0.0	0.0	7.697713855961918	5.599133925964332	7.3052066642965325	10.27433765840139	6.83488534593747	5.166847850797968	0.0	10.11274497113418	2.559229528595039	9.629677278699424	9.870580242059528	0.0	10.955098338440235	0.0	28.97696114261953	6.330552321698411	0.0	6.14087285138535	1.739334920070603	8.624498808812973	8.137037475532946	0.0	0.0	15.565946689745777	7.422795503963278	3.999056222731435
2L_22844	0.0	0.0	0.0	0.0	0.0	0.0	0.0	0.0	0.0	0.0	0.0	0.0	0.0	0.0	0.0	0.0	0.0	0.0	0.0	0.0	0.0	0.0	0.0	0.0	0.0	0.0	0.0	0.0	0.0	0.0	0.0	0.0	0.0	0.0	119.34598400763814	0.0	0.0	0.0	0.0	0.0	0.0	0.0	0.0	0.0	0.0	0.0	0.0	0.0	0.0
2L_22845	0.0	0.0	0.0	0.0	26.528928470050165	0.0	0.0	0.0	0.0	0.0	0.0	0.0	0.0	0.0	0.0	0.0	0.0	0.0	0.0	0.0	0.0	0.0	0.0	0.0	0.0	0.0	25.22672519266911	0.0	0.0	0.0	0.0	0.0	0.0	0.0	0.0	21.518565142076323	0.0	0.0	0.0	0.0	0.0	0.0	28.234470335453743	0.0	209.1306439132526	0.0	0.0	24.30039172231456	0.0
2L_22846	8.18460987784197	0.0	7.0269081393379675	5.025754478826747	13.567605171835416	0.0	12.071633070641186	8.397895655306694	0.0	5.038052409851609	0.0	17.25321858792758	0.0	0.0	13.317490846222666	15.919206841438331	0.0	10.667793185627069	12.516012673714435	7.625496610466757	10.474820103693736	0.0	0.0	0.0	3.5154537589516637	0.0	3.2254058770120486	14.304428565257233	9.73212014886251	0.0	5.07948376190631	0.0	4.836845931462861	4.131539969550551	5.160110488285776	5.502585527374676	10.125659433570611	27.290068871037143	7.949359400872681	0.0	0.0	2.1841061720219495	7.21993250085105	0.0	0.0	0.0	19.546367893917953	21.748775543936876	0.0
2L_22847	0.0	0.0	0.0	0.0	0.0	0.0	0.0	0.0	0.0	0.0	0.0	0.0	0.0	0.0	0.0	0.0	0.0	0.0	0.0	0.0	0.0	0.0	0.0	0.0	0.0	0.0	0.0	0.0	0.0	0.0	0.0	0.0	0.0	0.0	0.0	0.0	0.0	0.0	0.0	0.0	0.0	0.0	0.0	0.0	0.0	0.0	0.0	0.0	0.0
2L_22848	3.9720873477896133	0.0	5.115361635606191	7.3171731126083674	0.0	0.0	11.717010756215874	6.113396162743498	0.0	22.005234311734952	0.0	12.559784574574978	0.0	0.0	11.633642633112139	7.725778140374299	0.0	0.0	9.111252031809203	18.503715546081654	20.33421312695463	0.0	0.0	0.0	10.236546107450977	0.0	4.695982117700096	8.330528721996929	4.72311226648933	5.609984875480776	18.488498674744417	9.357758330276466	0.0	24.0610187435336	0.0	4.005704122670683	0.0	13.244191097784512	34.72125774284048	0.0	0.0	0.0	0.0	7.438218159963345	0.0	749.400479616307	18.972164040919164	4.523544142553161	7.311224191378606
2L_22849	5.7700341355219456	2.823899109991718	0.0	10.629257349732862	3.586863614173994	7.7115450311816325	0.0	0.0	6.699157580934198	5.327633475865287	6.262395629348842	0.0	0.0	0.0	8.449778320065773	0.0	0.0	22.56192967672139	9.92656328481891	8.063800791865239	3.692299966880069	0.0	0.0	10.221719313631992	7.435035448390259	6.46700855585232	6.821596492335084	3.0253259107970556	6.861006976271893	4.074659164947501	5.371446251160233	16.991879920423628	2.5574309480856865	4.369015813652737	0.0	0.0	0.0	0.0	0.0	0.0	16.308810590289248	9.2385836512176	3.8174626776217666	16.20763930871177	28.275665114332654	0.0	0.0	3.2855526365245686	5.3103078385454
2L_22850	4.470608431925151	2.1879501707476314	2.878685292911986	8.235522774514681	2.779093215232988	0.0	0.0	0.0	10.380982040901069	12.383512426441936	4.852088921322408	21.204170719019295	0.0	0.0	2.1822892388698882	4.347705107336144	0.0	0.0	2.5636923733228323	8.330417687142834	2.8607850451889605	6.075304615773434	0.0	7.919763294114666	2.880323702298959	5.010622519741854	2.6426781957907424	7.032045500147205	2.657945769400878	0.0	6.2426752610270615	0.0	13.87043900335744	3.3851028394242615	4.227843563023619	11.271110790510626	8.296276631047986	7.453208755433389	0.0	0.0	0.0	3.579016085529895	2.957760809432654	4.185879855202044	0.0	0.0	0.0	7.636914605039142	12.343240841315295
2L_22851	0.0	0.0	0.0	0.0	0.0	0.0	0.0	0.0	0.0	0.0	0.0	0.0	0.0	0.0	0.0	0.0	0.0	0.0	0.0	0.0	0.0	0.0	0.0	0.0	0.0	0.0	0.0	0.0	0.0	0.0	0.0	0.0	0.0	0.0	0.0	159.0836780146357	0.0	0.0	0.0	0.0	0.0	0.0	0.0	0.0	0.0	0.0	0.0	0.0	290.36004645760744
2L_22852	9.870304202775529	4.8306028350808035	0.0	9.091281006950283	12.271481996201974	13.191480941607908	14.557894928393353	0.0	0.0	0.0	10.712544925735282	0.0	0.0	0.0	4.8181045095049155	0.0	0.0	0.0	0.0	4.598018254132469	12.632203909035498	0.0	0.0	0.0	6.359239816472338	5.531279384921732	0.0	0.0	11.736538190695272	6.97017115255265	4.594236989120846	0.0	8.749557053674158	7.473701911399264	9.334322771547116	4.976919535653407	18.316695668101474	16.455352514789247	0.0	0.0	0.0	0.0	0.0	18.48334881313796	0.0	0.0	11.78605944888386	5.6203140631498485	9.08388972157878
2L_22853	8.14937477996688	7.9767334638326925	7.871239121947533	7.506177584151756	7.598922776707174	5.445745130414704	6.009832085291537	9.40696014709977	9.46163307786924	22.57363519801593	0.0	0.0	0.0	0.0	0.0	7.925336985328617	0.0	7.966400907532392	7.009948518938077	5.694501389458338	7.822294164151365	0.0	0.0	28.873528171901437	2.625239684383184	6.850316027912754	9.6345610975692	14.95498975369559	0.0	5.754892233888029	7.58642454845601	7.19960373381049	9.030043315311774	0.0	11.560265978599634	12.327517484528965	0.0	6.793145987424528	5.936352799821435	0.0	17.27545365341294	1.6310276256935128	10.783275570920525	0.0	0.0	0.0	9.731109969327541	4.640388456198445	0.0
2L_22854	40.77194889915739	0.0	0.0	0.0	0.0	0.0	0.0	0.0	0.0	0.0	0.0	0.0	0.0	0.0	0.0	26.434047052603752	0.0	0.0	31.174499259605643	12.662234884457108	0.0	0.0	0.0	0.0	0.0	15.232292460015232	0.0	0.0	16.160310277957336	0.0	12.651821862348179	16.00896502041143	0.0	0.0	0.0	27.41134144252184	0.0	0.0	0.0	0.0	0.0	10.88020890001088	0.0	0.0	0.0	0.0	0.0	0.0	0.0
2L_22855	0.0	0.0	0.0	0.0	0.0	0.0	0.0	0.0	0.0	0.0	0.0	0.0	0.0	0.0	0.0	0.0	0.0	0.0	0.0	0.0	0.0	0.0	0.0	0.0	0.0	0.0	0.0	0.0	0.0	0.0	0.0	0.0	0.0	0.0	0.0	0.0	0.0	0.0	0.0	0.0	0.0	0.0	0.0	0.0	0.0	0.0	0.0	0.0	0.0
2L_22856	0.0	0.0	0.0	0.0	0.0	0.0	0.0	0.0	186.48018648018646	0.0	0.0	0.0	0.0	0.0	0.0	0.0	0.0	0.0	0.0	0.0	0.0	0.0	0.0	0.0	0.0	0.0	0.0	0.0	0.0	0.0	0.0	0.0	0.0	0.0	0.0	0.0	0.0	0.0	0.0	0.0	0.0	0.0	0.0	0.0	0.0	0.0	0.0	0.0	0.0
2L_22857	21.72275965938713	7.087523831798885	3.108350895515893	0.0	12.003252881530896	0.0	0.0	3.7148068486179064	0.0	13.371486641884845	15.717586407431275	0.0	0.0	0.0	4.712790749734316	4.694571197866787	0.0	9.437790801929085	8.304682179812978	4.4975151228946	3.089022540597479	0.0	0.0	8.551613261841846	6.220240039063107	5.410377103284099	8.560544450627061	2.5310240270110884	0.0	10.226726527105939	8.987633016968651	2.843122203078533	8.55830990495997	0.0	4.565146929253918	17.038470432168634	0.0	16.095672678400412	14.06558783607964	0.0	0.0	17.390497831984604	6.387470338184618	22.59917648600885	23.655761360679392	0.0	0.0	2.7487328341634503	0.0
2L_22858	0.0	0.0	0.0	56.11514828427934	37.87233236758886	0.0	44.928675727282936	0.0	0.0	0.0	0.0	0.0	0.0	0.0	0.0	0.0	0.0	0.0	0.0	0.0	0.0	0.0	0.0	107.92725702876263	0.0	0.0	36.01332493022418	31.943268754691665	0.0	0.0	0.0	0.0	0.0	0.0	0.0	0.0	0.0	0.0	88.75870944836463	0.0	0.0	24.386675120714038	0.0	114.08687715695503	0.0	0.0	0.0	0.0	56.069526212503504
2L_22859	10.6074955109079	2.0765559737739285	2.7321239859721826	3.908115514515132	0.0	11.341378907530336	3.129038415204623	13.060704193988027	9.852459420182763	11.753035809149502	4.605056536279096	0.0	0.0	0.0	4.142366509132469	0.0	0.0	0.0	2.433168169877962	1.9765736491107393	8.145405258347818	0.0	0.0	7.516547679716897	10.934715918814108	2.37775938977183	5.016265240040832	6.674025892550853	2.522622882005828	11.985212644639043	11.849689064158957	7.496993705524084	0.0	9.638275519744008	12.037779366764653	12.83672329801095	0.0	0.0	6.181562377527795	0.0	11.99269405078426	6.793598256490943	5.61434712722279	11.918297685704955	20.792527997138947	0.0	15.199601162465495	2.4160331827661454	0.0
2L_22860	0.0	8.073556559098636	5.311187804663011	0.0	5.127439956396251	0.0	6.082780560649884	0.0	0.0	7.615879413211724	0.0	13.040597989661414	0.0	848.8243782361429	4.026333833806629	0.0	0.0	0.0	4.730024397465843	0.0	15.834485292138336	0.0	0.0	29.22400050265281	10.628421355261892	9.244621941185716	9.751507217334279	8.649437851410443	0.0	11.649492402492292	23.035530001474275	9.715991842453251	7.311721347374763	12.491061084411468	0.0	0.0	0.0	0.0	36.05045621852344	0.0	0.0	6.603301386561225	0.0	0.0	0.0	0.0	19.698456035015976	9.393428732995547	7.591112325689084
2L_22861	5.9208594245871975	5.795428334312761	10.16672410865788	0.0	9.814992302592287	0.0	2.9109284988632824	3.0375766456527113	0.0	7.289192896827306	4.284060638307899	0.0	0.0	0.0	5.780433694379222	0.0	0.0	0.0	2.2635639542832515	3.677592794860196	5.051752680333678	16.09222777582883	0.0	0.0	2.54312762991186	2.212017448393633	11.666515001971641	8.278416388615357	4.693566434616742	16.724673408940006	3.6745684586802123	4.6496100372061795	12.246643195100225	0.0	0.0	7.961292197336549	0.0	0.0	17.252027975888566	0.0	11.156742186654528	14.220112168244784	2.6114992669521557	0.0	0.0	0.0	23.566852561999678	8.99049345222362	10.89823230671985
2L_22862	9.01420638926949	4.411621976936041	11.608739058763437	4.1513757659288295	8.405339071378139	0.0	3.323805092069401	3.468416598454474	0.0	0.0	0.0	0.0	0.0	0.0	6.600311534704438	4.3831965776001125	0.0	8.811814881392973	0.0	4.199210548416898	2.8841383924966255	0.0	0.0	7.984414423046214	8.711509646545016	15.15457668215801	2.664251079021687	4.726299968806421	2.679643285885783	15.914038728404648	8.391514500537058	2.6545477712416914	5.993000175794672	3.4127363319909905	12.787069715104087	11.363119858188263	8.364001338240215	0.0	6.566333096945342	0.0	0.0	5.412348815056432	2.9819057956321045	0.0	0.0	0.0	21.5275983811246	10.265675686773704	12.444001991040318
2L_22863	12.78425797609855	0.0	8.231956785519658	0.0	7.947160916498385	17.085926834644106	0.0	0.0	0.0	0.0	0.0	0.0	0.0	0.0	6.240526101312445	0.0	0.0	0.0	0.0	17.866395097461186	0.0	0.0	0.0	0.0	16.473284039776388	21.49274261724291	0.0	0.0	0.0	0.0	11.901134892223322	15.059084317319	16.998958530474034	0.0	0.0	19.33868155315398	23.724229555645177	0.0	0.0	0.0	36.134282219584414	10.234639341544243	0.0	0.0	0.0	0.0	0.0	21.83870225695708	0.0
2L_22864	5.605280622769098	2.743267472967842	0.0	0.0	10.453340469480427	0.0	4.133666231253824	0.0	0.0	10.35102392328649	0.0	0.0	0.0	0.0	2.7361697563495553	5.4511835609747585	0.0	0.0	19.28625430083471	5.222368448538782	0.0	7.617260102010347	0.0	0.0	21.6682219634876	3.141177061868623	6.626817404673231	8.816828622011977	9.997653883888582	11.87494260444408	7.827110606465403	16.506705684117115	7.453223568881699	4.244265996638541	0.0	0.0	10.401930598319046	0.0	8.166251821074155	0.0	0.0	2.243697901334731	3.708461522486627	20.993143639287407	0.0	0.0	13.386450769988647	6.3834785361917685	10.3173620568693
2L_22865	0.0	9.938826522752457	3.269127665973612	0.0	6.3120553945981435	6.785273242953493	7.488112621213823	7.81390406088594	5.894488653109343	0.0	5.510188338237401	0.0	0.0	0.0	0.0	0.0	0.0	0.0	5.822823137570019	2.3650726077290574	9.746398705678253	0.0	0.0	8.993938085730218	16.354941482019377	5.690224194833276	0.0	7.985817188672916	3.01844875881387	0.0	2.363127646702964	2.990180248065353	4.500490553470328	3.8442317302887017	0.0	7.679901697258275	18.84303749764462	8.464103736055389	22.189677362091157	0.0	7.174939371762308	10.16111463363085	6.7178567349872695	0.0	0.0	0.0	6.06236965905233	2.890908670413284	9.34492103541725
2L_22866	5.537352023496092	9.033408979100125	7.131151866436377	6.800414961320941	4.589626571918416	0.0	5.44476220681657	0.0	8.572010243552242	3.408527727350504	20.032861906671705	5.836389656049885	0.0	0.0	9.010036640215	0.0	0.0	0.0	10.584739092532214	5.159080239174959	7.08680892096956	0.0	0.0	6.5396791764189635	7.135210575523706	4.137480191813582	2.1821697095204793	13.548858247393248	4.389553564844241	2.606896440256842	5.154837574504585	6.522666483452213	4.908600227562705	8.385662194779366	6.982213857530021	0.0	6.850581956937242	30.772128083444166	0.0	0.0	10.434094865747111	4.433014491228837	19.53877261826636	10.369367230103517	0.0	0.0	17.632299551610622	6.306119205832571	10.19232925300419
2L_22867	9.492036813915579	12.387935637241602	4.074700672488599	5.828579155602081	7.867461594986224	0.0	0.0	4.869696656855851	0.0	0.0	0.0	0.0	0.0	0.0	6.177942028663179	12.308116464321232	0.0	0.0	3.6288367691159866	2.9478698692324925	12.14809007727805	0.0	0.0	0.0	8.154039592754646	7.092399784391046	7.481278101550868	6.635779325831363	0.0	0.0	8.83633690242799	3.7270154954396237	5.609493956331211	4.791520924571878	5.98439747889303	0.0	11.743153741368783	10.54981411227534	9.219206926943317	0.0	0.0	5.065999845993605	4.186629913638198	0.0	0.0	0.0	0.0	3.603281580601085	11.647680946723508
2L_22868	4.990916531911921	2.4425929589815363	6.427437444965068	4.5970036730059345	0.0	0.0	7.361195458142403	0.0	0.0	0.0	0.0	0.0	0.0	0.0	4.872546368369378	14.561127613722407	0.0	0.0	8.58619682997613	16.274906419288087	19.16241101455385	6.782373966535767	0.0	8.841498457158519	0.0	0.0	5.900488265403963	2.6168214516555324	0.0	3.5244650743133463	11.615373178709484	2.9394992269117037	8.848422105128103	3.7790752602838085	4.719897672618457	2.516577957293672	18.523663980735392	0.0	7.271193711871679	0.0	7.053330229868032	3.9955569406819618	19.81198426928449	0.0	0.0	0.0	11.919235261865598	17.051461310234288	22.96633135822884
2L_22869	5.8041539168752285	5.681195187118685	0.0	10.69211103971157	10.824221143167643	7.757145494572325	0.0	4.466554883686444	20.216314565854642	10.718274443560784	12.598853756285253	0.0	0.0	0.0	5.666496105133902	22.578358192105703	0.0	11.34767225199095	9.98526175365161	2.703828079795374	0.0	7.887517687758415	0.0	0.0	3.739500417702197	3.252624868268693	6.861934447940218	15.216077429140249	0.0	4.098753732939962	5.403209073933191	0.0	10.29021493171928	0.0	5.488974297328955	0.0	32.312961806079144	0.0	0.0	0.0	0.0	13.939820864008682	15.360145491298095	10.868986325728304	0.0	0.0	0.0	0.0	0.0
2L_22870	7.840759403684111	2.558218661181846	0.0	4.81461331433166	3.2494012978108784	0.0	0.0	8.045084654403276	12.137763617053556	9.652789173431662	11.346423323707784	0.0	0.0	0.0	0.0	10.166941174078367	0.0	0.0	8.992644017193935	0.0	6.689835797980339	28.413732356848065	0.0	0.0	10.103289294217886	0.0	3.0899006596937912	5.481389312935256	3.107751976530257	0.0	9.732170663344752	3.0786471193098905	2.316820580780583	15.831865587461163	4.943324781381461	5.271411815869586	0.0	0.0	0.0	0.0	0.0	10.461739326933538	13.83321978565426	4.894259523005467	0.0	0.0	12.483459416273439	8.92931553819961	0.0
2L_22871	12.893547921265366	5.408744208587139	4.744188606166875	3.393117807014389	6.870085312719413	9.846851912209408	2.71670474581152	0.0	4.2770684972519835	3.401420705400231	11.994655181651055	0.0	0.0	0.0	1.7982500150153875	3.582596035069316	0.0	7.202317417652304	2.1125338322293232	3.432215460757764	2.3573441406561244	5.006172610829152	0.0	0.0	7.120333155641464	4.128853252297707	2.1776197309768586	5.794546250329805	2.190200517237754	0.0	6.858785830297177	8.678755015235554	4.898365448105737	13.946962491039077	3.4838277233255504	3.7150483606420344	6.83629800790276	6.14159320297597	0.0	0.0	15.618508557380837	8.847542683495085	2.4372541115258235	24.144741516745064	0.0	0.0	4.398883739262325	14.683597833875647	13.561436698603849
2L_22872	0.0	5.224639924347214	13.748113930620143	4.916432931251061	6.636239508520101	0.0	7.872698465807886	20.538055990848243	6.197226741033387	0.0	0.0	0.0	0.0	0.0	2.605561048946767	15.572928021926682	0.0	0.0	6.121880519257906	2.486541593624507	3.415656343983919	0.0	0.0	0.0	6.877969348329599	5.982471358918369	9.465737972596688	0.0	0.0	0.0	7.45349022102083	9.431263380604921	4.731633572832853	4.041669613717427	5.047866393072309	5.382891824060181	9.905403397553366	8.898816012529533	0.0	0.0	0.0	12.819581483396504	0.0	9.995527001666755	0.0	0.0	0.0	6.078768684615244	19.649743325227814
2L_22873	16.70560185605919	9.811020130251103	0.0	0.0	4.153924503252939	0.0	9.855760938662673	0.0	0.0	6.169899282564112	14.50488306888514	0.0	0.0	0.0	3.2618786202775336	12.99707305914708	0.0	0.0	7.6639275789499495	6.2257584530235395	0.0	0.0	0.0	23.675419469244446	4.305234217657143	7.489402495468912	7.9000485852988	3.5036111720350167	3.972844811146849	9.437675009885965	6.2206385858746716	7.871276295966286	2.9617449179418953	5.05973011399572	18.958136642665668	16.84698556887216	0.0	0.0	9.735259357044532	0.0	0.0	8.024359816573835	4.420979848289655	6.256655517306535	32.74587238278615	0.0	7.97921573884346	3.8049781289857147	0.0
2L_22874	4.216669337223913	14.445692965050709	13.575852359890417	3.8838646783868755	5.242470828926382	0.0	3.109621947711707	9.734744438621625	14.686983660730677	0.0	22.882405032298518	0.0	0.0	0.0	6.174993130320142	16.40298862452739	0.0	8.243989101446408	4.836139503280112	5.892925542885765	5.3965739850056185	5.730215713970552	0.0	0.0	13.583579082918241	2.363004796899738	4.98513805716707	4.421741259599324	0.0	2.9777103491812045	3.925386258007788	7.450472980859734	9.344693989305933	19.156935209648708	7.975387952777728	2.126178035517804	0.0	0.0	6.143204233896358	0.0	11.918276378870088	6.751442276856393	8.369263044542611	11.844341661879577	0.0	0.0	5.035094609427711	0.0	0.0
2L_22875	7.43345865153492	4.3655902430804305	1.9146018642861273	5.477412656493103	9.241817895153794	11.921617747632864	2.192749236100985	6.864452911111513	0.0	2.7454078934869592	9.681313741366285	28.205615173868818	0.0	0.0	5.8057267398275325	2.8916409599785324	0.0	5.8132471112521795	6.8204054253596995	5.540526876403312	3.8053929648558644	4.040660357040831	0.0	0.0	11.494149382179891	6.665089262207944	8.78817252588776	9.353969645433104	7.071155624821453	10.498659006285127	1.383992630516041	5.253699392427178	10.543054275379834	2.2514181119832855	8.435764605050156	2.998547953153685	5.517819799041003	14.871296365603882	4.331879121512242	0.0	0.0	9.521556088868492	7.868778673091787	5.568023287700599	0.0	0.0	7.100991724504245	5.079280800928086	2.7364797377357823
2L_22876	8.589967193197296	3.3631968396711933	6.637435401159958	3.1647983279737475	8.54373892384346	4.592133583329086	0.0	7.93243469424827	0.0	3.1725425326914647	0.0	10.86462889687077	0.0	0.0	5.0317427491329045	3.3415267569413536	0.0	6.717680734161892	3.940767117608648	9.603795419949964	8.794883312786288	0.0	0.0	0.0	2.2137377035172086	1.9255134381582848	4.062179785984058	1.8015456901712532	8.171296523276755	7.279233584054401	6.3972650412495655	2.023692583288104	3.045839581111774	5.203394174019713	3.2494044653966045	8.66266624739362	6.376290401770058	0.0	5.005839311556931	0.0	4.855851616828634	5.501466966166528	9.093014950507856	9.651456935681725	33.67564627774663	0.0	8.205774567678766	7.826030472997456	9.48667596360911
2L_22877	5.776322315704511	5.653953187529189	0.0	3.5469470362774653	2.3938483841762794	10.293265425230235	0.0	0.0	8.941944425815393	10.666879056080763	8.358960513106434	6.0882652340572685	0.0	0.0	3.759549726248387	3.7450153845232	0.0	0.0	8.833227776261408	1.7939086039444463	0.0	0.0	0.0	0.0	4.962092097421746	6.474056298393571	2.2763435548746758	2.019081939594722	2.2894946993618723	0.0	8.962166750791537	6.804159064908956	10.240872139980434	5.831702886401343	14.56707738541355	9.70868130865257	0.0	19.260079120405027	5.610293317355218	0.0	16.326583923539342	6.165767903231972	5.095497261934546	14.422491009379668	0.0	0.0	0.0	8.771021946851116	3.5440633395000036
2L_22878	1.478233310154635	5.787670063450227	0.0	8.169373997209341	3.6756949085009265	0.0	2.1802737551726996	6.825398125472658	0.0	5.459576205856596	3.208744213029812	0.0	0.0	0.0	2.886347748331258	8.625567562345601	0.0	0.0	8.477001555699326	2.7545022339013117	5.675613704109825	4.017671325558336	0.0	0.0	1.9047923814400078	3.313584370485241	5.242903729801713	6.200500628420739	3.515462409863544	4.175571071977658	6.88059254562108	5.223808867102123	5.241535182756607	13.431653033538836	5.5918466402507825	7.453719853430052	5.486426580639498	9.857791499823545	0.0	0.0	0.0	8.283960926213103	5.868007388994904	8.304516660521324	14.48796629519521	0.0	3.5302955845887065	5.050382616987063	13.604553716219893
2L_22879	2.0364043940719454	5.9797918912826	7.867610150475913	7.502716921365149	12.659032257492818	5.443234413434338	9.01059195083821	6.268415429203105	0.0	3.760537967519481	8.840689450007448	0.0	0.0	0.0	5.964320243439695	3.960841536236155	0.0	7.9627280624851196	4.671144425713155	7.589167980541372	0.0	5.534717344752562	0.0	7.215054066007644	0.0	0.0	9.630119160686965	17.083537001126018	4.842877676658492	5.75223898712275	5.687195166339085	9.595045885908188	10.831056103787512	15.419463371835732	15.406581614632863	10.268194984808206	7.558064833080138	0.0	11.867231784244233	0.0	11.511659296326801	9.781653921171609	5.389152014235983	7.626831345209072	0.0	0.0	0.0	6.957373563650228	7.496617151510381
2L_22880	3.161747409264173	0.0	0.0	29.12203472161956	3.9309149558342047	0.0	13.989959872131768	4.866210832477285	14.683479250408382	0.0	13.72616708451407	0.0	0.0	0.0	3.08675986829413	0.0	0.0	0.0	0.0	2.9457597261621755	8.092929490756458	0.0	0.0	0.0	8.148202771285245	0.0	0.0	9.946543957259038	0.0	4.465499772036236	11.773348905549485	3.7243476246483285	8.40821785580355	9.576182119831554	11.960227459605827	9.56551821992083	0.0	0.0	0.0	0.0	0.0	5.06237350394207	20.918165209158644	5.920757762261445	30.98786205443328	0.0	15.10167960880609	18.003511404864405	11.639343308250547
2L_22881	3.9900281217182014	0.0	0.0	0.0	14.882081824662288	0.0	5.8849665586775295	6.1410086115363764	9.26504991545642	0.0	0.0	12.616513502192749	0.0	0.0	0.0	7.760673253926124	0.0	0.0	0.0	11.15237489823458	5.106514227003962	0.0	0.0	0.0	0.0	0.0	9.434385031404709	4.1840776598286284	9.488890407111354	0.0	11.14320353729853	0.0	10.610912687043864	0.0	0.0	8.047593467768381	0.0	0.0	11.626027886190489	0.0	0.0	0.0	0.0	7.4718144479487245	0.0	0.0	0.0	0.0	14.688493768406518
2L_22882	0.0	0.0	0.0	0.0	3.8509734875879276	0.0	4.56848385726229	0.0	7.19243355989499	0.0	13.44702343412774	0.0	0.0	0.0	0.0	0.0	0.0	12.111610916921617	7.1049875591667835	2.8858529715628047	3.9641733866012525	16.837029341891036	0.0	0.0	15.964991965617793	0.0	7.3238879591620005	3.2480883376089	7.366200337077328	0.0	5.766959474422381	3.6486070348062514	8.23722324302774	18.7628701562478	5.858498513698927	15.618313409571527	0.0	0.0	18.050508934099398	0.0	26.264504572650246	2.4797110045606847	4.098552145469092	0.0	0.0	0.0	14.794562702315643	10.58242865326602	11.402638570565228
2L_22883	3.2937816038344887	0.0	4.241821132583209	6.067633483385909	8.190138990753741	8.80415767542064	4.85805964239823	15.20826964870418	0.0	0.0	0.0	0.0	0.0	0.0	3.2156625921005957	12.812923627287427	0.0	25.758623665220316	3.7776704919358064	9.206322902569484	8.430889260691105	17.904253423964665	0.0	11.66998677790498	4.24423537340995	3.6916443322184564	3.8940582512173796	10.361910446152779	3.91655543649227	13.955935529160229	6.132501275560265	7.7597518741740705	8.759344030244263	14.964123513875483	12.459685131297046	23.251603945465025	0.0	10.982505966246364	0.0	0.0	27.9292941988063	5.273777617454938	0.0	6.168007899984518	0.0	0.0	0.0	22.506403071673894	6.062700448033564
2L_22884	0.0	0.0	0.0	0.0	5.667170478122172	0.0	26.89229300497843	0.0	21.16906141673943	0.0	0.0	0.0	0.0	0.0	17.800633791566145	0.0	0.0	17.82369160735833	0.0	4.246879605210071	0.0	0.0	0.0	0.0	5.873601275276309	0.0	0.0	0.0	0.0	0.0	8.486774211069468	10.738727825869379	8.08137622604579	6.902954809806338	8.621484912832477	4.596845185149432	0.0	0.0	0.0	0.0	12.883792060749656	14.596771486082707	0.0	8.535911861588481	0.0	0.0	0.0	25.955526762224533	25.17053034307433
2L_22885	9.458160879533297	0.0	12.180475671935941	17.423332979058898	0.0	0.0	13.950017088770936	29.113903781459392	0.0	17.465967562205044	0.0	0.0	0.0	0.0	9.233840548194646	0.0	0.0	0.0	10.847657665280337	4.406023915897816	0.0	38.55932094465195	0.0	16.75530221538606	0.0	0.0	22.363734967376903	0.0	0.0	6.679125462028504	4.402400540966979	16.711714020236773	12.57631728539353	7.161630846576382	26.833679487798726	0.0	0.0	0.0	0.0	0.0	13.366589407779891	11.357819783201935	6.2575325047525965	0.0	0.0	0.0	11.29392206290263	21.54253141978208	8.704583833846904
2L_22886	7.615450225417326	0.0	0.0	0.0	4.734041545948608	10.17790986443024	5.616084465910367	11.72085609132891	0.0	0.0	0.0	12.04006935079946	0.0	0.0	3.7174168413852584	14.81218153809693	0.0	14.88892859269847	0.0	7.095217823187172	0.0	20.697934346152252	0.0	0.0	4.906482444605814	8.535336292249914	13.504996848834068	3.992908594336458	9.055346276441611	10.755695140576936	0.0	13.455811116294091	6.7507358302054925	0.0	14.403825656094257	3.8399508486291376	0.0	0.0	11.094838681045578	0.0	32.287227172930386	6.0966687801785096	15.115177653721357	28.521719289238757	0.0	0.0	0.0	13.00908901685978	28.034763106251752
2L_22887	0.0	35.730492044605946	0.0	67.24542562992153	0.0	0.0	53.84014859881014	0.0	0.0	67.40997397975005	0.0	0.0	0.0	0.0	0.0	0.0	0.0	0.0	41.86657958418113	0.0	0.0	0.0	0.0	0.0	0.0	0.0	0.0	0.0	0.0	0.0	33.98216615919965	42.99928621184888	0.0	0.0	0.0	0.0	0.0	121.7152107498874	0.0	0.0	0.0	0.0	0.0	0.0	0.0	0.0	0.0	0.0	0.0
2L_22888	4.309230371455658	12.653823036284837	5.549543550043009	7.938240488995614	16.07264837063527	0.0	6.355763883371732	6.632289300459286	0.0	0.0	0.0	0.0	0.0	0.0	8.414055680013462	16.763054228480428	0.0	0.0	4.942298663108212	8.029709926728897	0.0	11.7120018739203	0.0	0.0	11.105404167302913	19.31900507123883	10.189135833917087	4.518803872614919	15.372002459520393	12.172298890799263	16.046213093709884	15.22803989746453	3.819928567335791	0.0	0.0	13.037101417784779	0.0	14.368332195840367	12.556110117085726	0.0	24.35979415973935	3.449822334149791	0.0	8.069559603784624	0.0	0.0	0.0	4.907493742945477	7.93178663493952
2L_22889	0.0	0.0	11.491479068270877	0.0	0.0	0.0	0.0	13.733528349435895	0.0	0.0	0.0	0.0	0.0	0.0	0.0	0.0	0.0	0.0	0.0	0.0	11.420022725845223	0.0	0.0	0.0	11.498019466146957	10.001000100010002	0.0	0.0	21.220609455903574	0.0	0.0	31.532809888689183	7.909953093978152	13.513056991317862	0.0	17.997345391554745	0.0	0.0	0.0	0.0	0.0	7.143571500007144	0.0	0.0	0.0	0.0	0.0	10.161981992967908	49.273220004927325
2L_22890	6.309944472488643	2.058756922570152	2.708705780378135	3.8746173815335734	7.844983133286263	5.622083544161467	3.102218085931441	0.0	0.0	3.8840985007379785	0.0	0.0	0.0	0.0	0.0	8.181966944853542	0.0	8.224360555966774	4.824624885415159	1.9596315892612188	2.691862499663517	17.14971702966901	0.0	0.0	8.130742336775349	4.714757190004715	0.0	6.616819956328989	5.002000800320128	11.882482250542138	3.9160401002506267	0.0	11.186933661483389	19.111323459149546	3.9781994669212715	2.121115706861809	15.6128024980484	0.0	6.128577557148986	0.0	0.0	6.735367414292449	22.26489660738638	11.816140848398913	0.0	0.0	15.069318866787222	7.185972980741592	0.0
2L_22891	0.0	0.0	0.0	0.0	0.0	0.0	0.0	0.0	0.0	0.0	0.0	0.0	0.0	0.0	0.0	0.0	0.0	0.0	0.0	67.462726843419	0.0	0.0	0.0	0.0	0.0	0.0	0.0	0.0	0.0	0.0	0.0	0.0	0.0	0.0	0.0	0.0	0.0	0.0	0.0	0.0	0.0	0.0	0.0	0.0	0.0	0.0	0.0	0.0	133.2800213248034
2L_22892	210.33148241628805	0.0	0.0	0.0	0.0	0.0	0.0	0.0	0.0	0.0	0.0	0.0	0.0	0.0	0.0	0.0	0.0	0.0	0.0	0.0	0.0	0.0	0.0	0.0	0.0	0.0	0.0	0.0	0.0	0.0	0.0	0.0	0.0	0.0	0.0	0.0	0.0	0.0	0.0	0.0	0.0	0.0	0.0	0.0	0.0	0.0	0.0	0.0	0.0
2L_22893	0.0	0.0	0.0	40.99091436383126	0.0	0.0	0.0	17.123668848792867	25.834786540076212	0.0	0.0	0.0	0.0	0.0	0.0	21.639962952383424	0.0	0.0	12.760342895934299	0.0	0.0	0.0	0.0	0.0	28.672643001222887	12.46976082998728	0.0	11.666936950706024	0.0	0.0	10.357284899907198	0.0	9.862535973599963	0.0	21.043372495049546	0.0	0.0	0.0	0.0	0.0	0.0	0.0	0.0	0.0	0.0	0.0	0.0	12.670481326244621	0.0
2L_22894	0.0	5.205767052856495	6.8492259347309865	4.898673390259185	6.612267541601907	14.215984879878482	3.922130030376897	4.092773349169637	12.349681223853409	0.0	0.0	0.0	0.0	0.0	5.1922980566007215	5.172224739371596	0.0	10.398047662570875	15.249416404834188	7.432678514356218	0.0	7.227454497753346	0.0	0.0	6.853124185120702	2.9804304933804637	15.719241766654145	11.154181744564218	3.1620113427670886	7.511502927796054	7.426566114262176	6.26479666662699	2.357270789596138	0.0	10.059264154767815	2.681723651059482	29.608866868664936	17.733341963559756	0.0	0.0	0.0	12.773273543059132	3.5186847437922486	14.939130512725898	0.0	0.0	6.350706325557529	12.113620918769692	14.68407218689887
2L_22895	0.0	2.299675285849638	9.077045966160773	0.0	8.763013074415506	6.27998693762717	13.860974426502183	0.0	0.0	0.0	5.099855164113339	14.857957922263164	0.0	0.0	4.587450570220106	9.139431161804488	0.0	9.186785727409694	0.0	6.566850538481744	6.013735371588709	19.15659880973666	0.0	8.32417673892052	9.082212184695866	5.266484095218033	5.555246930726071	7.391128674622806	8.381011979259789	9.95473911947014	6.561450167973124	8.30252175260699	10.413369099785067	10.673877463886713	8.887466894185819	4.738662749372127	0.0	0.0	0.0	0.0	6.640635375992775	5.6426615305907495	15.543977019784373	13.19888073491368	0.0	0.0	11.221833198671334	5.351256475020335	25.94706798131811
2L_22896	0.0	4.704449986286528	0.0	0.0	5.9755040188252275	0.0	0.0	0.0	22.320805781088698	0.0	0.0	15.197476003185391	0.0	0.0	9.384556117534057	0.0	0.0	0.0	5.51235705080078	4.477939431391252	0.0	0.0	0.0	51.08635125953399	6.19316608894749	0.0	0.0	5.040015200685845	0.0	0.0	8.948513830822977	5.661494702539407	0.0	7.278523624268053	0.0	4.846945576071599	17.838348882427443	16.025615343565153	0.0	0.0	13.584760072759975	11.543203131132326	6.359668508638656	0.0	0.0	0.0	11.478262466540864	16.420612904850213	0.0
2L_22897	10.326034203955697	5.053640604789385	0.0	4.7555210410406215	0.0	6.900277874189993	7.615029784285244	3.9731715563826815	0.0	0.0	0.0	0.0	0.0	0.0	0.0	5.0210784874904855	0.0	0.0	5.921515055155952	4.810317168262489	6.607727936053052	21.04874679269721	0.0	0.0	0.0	8.68000300906771	0.0	8.121170022379237	6.139217814536685	3.6459983527379443	2.403180657664031	3.040861269219003	4.576770054376605	7.81877640058719	4.882652764777714	15.620139045271067	9.581205507276925	8.607563121412259	7.521924529522425	0.0	7.296548513656585	4.133334766222719	3.4158593567731876	4.834189710040467	0.0	0.0	6.165121687171861	23.5192569796335	0.0
2L_22898	7.240919886462375	0.0	6.216701791031786	13.338846723312303	6.001626440765448	12.90314256037058	3.5599223936918176	0.0	0.0	8.91432442792323	15.717586407431275	7.631956528375615	0.0	0.0	9.425581499468633	9.389142395733574	0.0	9.437790801929085	0.0	2.2487575614473	6.178045081194958	0.0	0.0	0.0	21.770840136720874	10.820754206568198	8.560544450627061	0.0	11.480001836800295	6.817817684737292	4.493816508484326	2.843122203078533	6.418732428719976	0.0	9.130293858507835	2.434067204595519	8.958165367732688	0.0	7.03279391803982	0.0	0.0	1.9322775368871783	3.193735169092309	0.0	23.655761360679392	0.0	5.764220331557954	5.4974656683269005	13.328002132480341
2L_22899	2.2262908925111136	2.1791277910268745	2.8670776909244378	12.303472532087456	0.0	5.950794073961228	0.0	0.0	5.169561621174524	8.222385939062253	0.0	0.0	0.0	0.0	4.346979370974697	8.660348076709898	0.0	0.0	7.6600647122266885	10.37103411655383	8.547748864858951	18.15242225922627	0.0	23.66348629410874	5.737418987643895	2.495209198339189	10.528088941295376	2.3345634926563967	5.294456492274328	9.432918117239852	8.290004244482173	13.112181531334965	3.9470028039507916	10.11435969360233	4.210795806721104	11.225662763129534	16.525647805393973	0.0	0.0	0.0	0.0	12.476045991695944	5.891668709111819	0.0	0.0	0.0	10.63359194228937	5.070747063023301	4.097823236296879
2L_22900	0.0	0.0	8.097198774084106	5.791243061366908	7.817065043843964	0.0	0.0	4.838502870441828	0.0	0.0	6.824005486500411	0.0	0.0	0.0	6.138368022785623	0.0	0.0	12.292638553402295	7.211183102755754	0.0	8.046848753442543	0.0	0.0	11.138400191580484	0.0	7.04696804199993	3.7166776618380832	6.593272554349171	14.952600257184725	0.0	2.926578010863458	3.7031413748282667	0.0	4.760827907973197	5.946063260167025	9.511052635750463	0.0	0.0	9.160151508905958	0.0	0.0	12.5838715035713	8.319623287457544	5.887045262547501	0.0	0.0	15.015691397510398	3.580200061579441	5.78653473367474
2L_22901	0.0	0.0	9.586992368754075	0.0	6.1702114531465	6.632795192550044	0.0	7.638310711203111	0.0	0.0	0.0	0.0	0.0	0.0	4.845172512367303	4.826441175334955	0.0	0.0	0.0	0.0	0.0	6.744270742004668	0.0	0.0	3.197482941428508	0.0	23.46935781969666	20.816961660360864	8.851855348881125	7.009329417454633	18.48018923713779	8.768955558933227	6.5990339014368296	11.273533501183723	0.0	5.00487975776382	18.419598452753732	0.0	0.0	0.0	0.0	11.91932997473102	0.0	0.0	0.0	0.0	11.852273266012423	8.47783329188615	18.269845619804514
2L_22902	4.495634738668753	4.400396475722463	0.0	0.0	8.38395144015326	0.0	6.630695145502316	13.838364443706398	5.219547204280029	4.15094496262074	0.0	7.107623637113168	0.0	0.0	2.1945056162884984	13.116130216940793	0.0	0.0	2.57804383190123	4.188525534298789	23.014396943688087	0.0	0.0	0.0	14.482238258887389	7.558007709167863	2.6574718141895706	4.714273760234393	2.672824855132893	6.349417996472898	14.647783581090131	5.2955863935203205	7.97033441530623	3.404052524530454	4.251510880679222	13.60104728064061	0.0	7.494931552537596	19.648874610706674	0.0	6.353381428430746	5.398576935119902	2.9743182490783333	8.418624523032303	22.030556381701423	0.0	5.368205194275346	12.799442968242023	4.137445954612217
2L_22903	0.0	5.834533788660351	3.838247057215981	0.0	0.0	0.0	0.0	4.587109671370289	0.0	0.0	0.0	9.424075875119685	0.0	0.0	2.9097189851598513	11.593880286229716	0.0	0.0	3.418256497763777	0.0	11.443140180755842	8.10040615436458	0.0	0.0	3.8404316030652783	10.021245039483707	3.5235709277209897	3.1253535556209795	0.0	8.4187627281169	13.87261169117125	3.5107379430726824	5.283976763183786	0.0	22.54849900279263	9.016888632408502	11.061702174730646	0.0	8.684219210535	0.0	0.0	16.702075065806177	11.831043237730617	0.0	0.0	0.0	14.235523895750411	0.0	5.485884818362353
2L_22904	2.6448869046359578	5.177712020835113	3.4061569693377747	4.872273354024253	0.0	0.0	3.900992802668279	4.070716486808843	0.0	0.0	0.0	0.0	0.0	0.0	2.5821578059921553	0.0	0.0	10.342010279958219	6.066893568486128	4.9284147753874965	10.154930387952191	0.0	0.0	0.0	0.0	14.821841465583685	3.1269054580134767	13.867586734821234	6.28994112615106	14.942043548585922	9.848723605420737	3.115517144690847	7.033700805124286	0.0	5.002526275769263	13.336356240747904	29.449298125061354	0.0	7.706594532941838	0.0	14.951370666905888	10.58702961827406	3.4997217721191167	9.905746819017052	0.0	0.0	6.31648096212638	6.024168965891155	9.736624312350907
2L_22905	5.889281507656065	1.9215064610654753	0.0	7.232619112196004	0.0	0.0	5.79080709373869	0.0	9.116809116809117	0.0	0.0	6.207324643078833	0.0	0.0	3.833069809783911	3.8182512409316534	0.0	0.0	4.502983226387482	9.144947416552354	2.5124049996859497	5.33546752034147	0.0	0.0	5.059128565104661	2.2002200220022003	11.604293588627792	8.23426483454274	9.337068160597573	2.7725791917931657	14.619883040935674	6.93721817551162	8.700948403375968	8.918617614269788	7.4259723382530405	9.89853996535511	7.285974499089254	0.0	0.0	0.0	0.0	6.286342920006287	2.5975712708617444	7.352265416781546	19.24001924001924	0.0	0.0	11.1781801922647	7.226738934056007
2L_22906	0.0	0.0	3.309064653167006	0.0	3.1945830094824803	0.0	11.369385655246118	0.0	0.0	4.74497199043034	0.0	0.0	0.0	0.0	2.5085535404344967	0.0	0.0	0.0	8.840935653902124	2.3939652922911923	3.288488219484227	6.983596230813442	0.0	0.0	3.3109480138119505	2.879869138746335	6.075546381480519	8.083375164799811	9.165970052942644	18.14515177875108	7.175989712501148	0.0	4.555470368259669	3.891194421583677	0.0	2.591240828626992	9.536615836504257	17.135009308593805	0.0	0.0	0.0	10.285246924094055	3.3999623964158956	14.435076080068479	0.0	0.0	0.0	2.9262251812211253	14.188623561628287
2L_22907	0.0	2.3702793516432674	3.1185757339879845	0.0	0.0	6.472793554133267	10.714897994171094	11.181079823965078	5.623031938821413	0.0	0.0	0.0	0.0	0.0	2.364146675442379	0.0	0.0	0.0	8.332000213299205	2.2561547902678507	9.297551396864122	0.0	0.0	0.0	6.240701354981077	5.428174396387007	5.7258027575466075	2.5393497639420457	0.0	3.42012235829749	11.27149699907664	5.704949157493108	4.293231120086826	7.334389485419233	0.0	7.326222013831907	0.0	0.0	7.055928108559687	0.0	6.844514532273255	11.631802277972156	6.408481753770751	0.0	0.0	0.0	17.349544747945814	2.7577747184863566	13.371844244758236
2L_22908	5.331274750443029	2.6091668904027276	0.0	4.910498793735972	3.314114781714173	0.0	0.0	4.102653308974513	0.0	0.0	5.786196565197995	16.857550328216504	0.0	0.0	13.012080675941158	5.184710496135317	0.0	10.423148562178772	12.22898281155321	2.4835403364203743	3.411533644715381	0.0	0.0	9.444449166669028	10.304501452762961	2.987625256188866	0.0	8.385830964569024	3.169644441965078	0.0	4.962995902550583	0.0	4.725922488254901	0.0	15.125320845868442	0.0	0.0	0.0	7.767056650581092	0.0	22.603007556185425	8.536072160539616	3.5271788530108177	9.983462394543439	0.0	0.0	0.0	3.0357158035721876	4.90650651829391
2L_22909	0.0	0.0	72.92669408710364	0.0	0.0	0.0	0.0	0.0	0.0	0.0	0.0	0.0	0.0	0.0	0.0	0.0	0.0	0.0	0.0	0.0	0.0	0.0	0.0	0.0	0.0	0.0	0.0	0.0	0.0	0.0	0.0	0.0	0.0	0.0	0.0	0.0	0.0	0.0	0.0	0.0	0.0	0.0	0.0	0.0	0.0	0.0	0.0	32.24475055460971	0.0
2L_22910	0.0	2.2137171210431745	5.825173721243302	0.0	2.8118219115721375	0.0	6.6714367439385835	0.0	5.251618154843961	0.0	0.0	0.0	0.0	0.0	6.623968565294777	4.398906959598679	0.0	0.0	2.593884346997397	4.214261482282191	0.0	0.0	0.0	8.013032395888674	5.828489130304909	2.534815693550922	8.02140109812981	2.371620056031895	5.3784954842151915	0.0	6.316193710081656	2.6640622793823425	6.014480463163112	6.849936723709514	0.0	2.2807695772707626	0.0	0.0	13.17973668204083	0.0	6.392419102338155	3.621165276501317	2.992593630025051	4.2351759313257755	0.0	0.0	10.802379115976501	7.726852667464078	0.0
2L_22911	8.305680952880875	1.6259456703261825	2.1392561635178957	0.0	8.260982614968611	8.880312480435562	4.900081218846203	5.1132730597749285	15.42897368395676	0.0	7.211528927065121	0.0	0.0	0.0	3.2434776502496425	12.92375373011842	0.0	0.0	3.810346844442209	0.0	0.0	0.0	0.0	0.0	4.2809474507279	0.0	3.9277413425216294	6.967693071726652	3.9504331254878786	14.076652534489558	3.0927733021911683	0.0	2.9450370677090527	0.0	9.425594825725465	5.025584412647385	12.33053224742446	0.0	9.680340631826153	0.0	4.6951464862227965	5.319395099666846	6.594060202450836	3.110680178217089	0.0	0.0	11.901304859064748	0.0	3.0575710044426505
2L_22912	2.840489473146013	0.0	0.0	0.0	3.531503661286421	0.0	4.189490662672686	8.743532518290378	6.595762222771869	10.490812670803544	6.165741291661143	17.963318902800484	0.0	0.0	2.7731212450205143	22.09920332372018	0.0	0.0	0.0	7.939343416299471	0.0	0.0	0.0	10.063956443196515	0.0	0.0	0.0	8.935898333306028	0.0	0.0	2.644271450330005	3.345925165037759	7.553878035085245	0.0	5.372488026067312	0.0	0.0	0.0	8.276535607725318	0.0	8.02854952210059	4.547997289393615	3.7585436395105623	5.31916308288054	0.0	0.0	0.0	12.93937256982409	0.0
2L_22913	0.0	3.815877791171509	5.0205491074969855	3.59077515499581	2.4234281523832233	0.0	5.7499187823972	3.0000426006049286	0.0	7.199123434730588	4.231124319740988	6.163495342862919	0.0	0.0	5.70900732922361	0.0	0.0	7.621869888583506	0.0	7.26430068393391	0.0	0.0	0.0	0.0	0.0	2.1846844878662623	0.0	6.132092633844164	0.0	2.7530022866436994	5.443745064337809	4.592156779906191	8.639511874490701	5.903762763197124	3.6867691441017962	1.9657294723785523	0.0	0.0	5.679617330102768	0.0	11.018883059899752	4.68146675971342	7.737690237562566	7.300351803953433	0.0	0.0	4.655129393976635	2.2198504353570674	3.5878558256015043
2L_22914	0.0	0.0	0.0	0.0	0.0	0.0	0.0	0.0	0.0	0.0	0.0	0.0	0.0	0.0	0.0	0.0	0.0	0.0	16.942662641090024	0.0	0.0	0.0	0.0	0.0	0.0	0.0	52.39396770785123	0.0	17.565554649953626	0.0	0.0	0.0	0.0	0.0	0.0	0.0	54.82756730083886	0.0	0.0	0.0	0.0	11.826314021750957	0.0	0.0	0.0	0.0	0.0	0.0	0.0
2L_22915	0.0	0.0	11.175406952444174	0.0	10.788778375835726	0.0	12.7989351285973	13.355788866347284	0.0	0.0	0.0	0.0	0.0	0.0	25.415737933243022	0.0	0.0	0.0	0.0	8.084924042138622	0.0	47.170145071781164	0.0	0.0	0.0	0.0	10.259198653993135	9.099752395737312	0.0	0.0	0.0	0.0	0.0	13.141381553442713	0.0	8.751164998840471	0.0	0.0	0.0	0.0	0.0	6.947088197452919	0.0	0.0	0.0	0.0	20.72401415864647	0.0	0.0
2L_22916	10.159772583650486	2.486135444161771	0.0	9.357902819115013	6.315685098677843	6.789175067705049	3.74620930446005	0.0	0.0	0.0	0.0	0.0	0.0	0.0	2.479703010929787	4.940233060434859	0.0	0.0	2.9130857560011023	4.732865252959815	3.250667768426329	0.0	0.0	17.99821997604437	0.0	2.8467481595773148	6.005672357541698	7.9904093779706	3.0201844970305545	7.174586752771274	9.457946188069368	8.975699192007559	6.7546177944551795	11.539326987985637	0.0	7.6843179719548	9.426936528436354	16.937941921490946	14.80162492238398	0.0	0.0	6.100174627665675	3.360859896169594	0.0	24.893641914918508	0.0	18.19756734919676	2.8925710675785594	4.675147384021281
2L_22917	2.0582297906533316	0.0	7.951932160476353	0.0	0.0	0.0	6.0714426658490455	0.0	4.77931512414271	3.8008419625115355	4.467720274246541	0.0	0.0	0.0	16.07531607085517	0.0	0.0	8.048069509566739	7.081811924071645	9.588132193496177	5.268323624690947	16.78210892931264	0.0	7.292382231673149	2.652152672759899	4.613695293108062	0.0	0.0	2.4473908855247597	17.441667795530165	3.832098886545347	2.4244704714043404	9.122615986764178	0.0	0.0	8.302596429468405	0.0	0.0	11.994420195724949	0.0	0.0	9.88648991380299	5.446910866205894	0.0	0.0	0.0	0.0	9.375920012151191	0.0
2L_22918	0.0	10.208712012744554	0.0	0.0	12.96691426989465	13.939050109491237	15.382899599660037	0.0	0.0	0.0	0.0	0.0	0.0	0.0	5.091149393160448	10.142934229157284	0.0	0.0	5.980939940597304	4.858590717176575	0.0	0.0	0.0	0.0	6.7196217659300395	0.0	0.0	0.0	0.0	0.0	0.0	12.285510346242537	4.622699860117102	0.0	0.0	5.258964562467296	0.0	0.0	0.0	0.0	0.0	4.174814512991188	13.800555748379987	0.0	0.0	0.0	0.0	0.0	0.0
2L_22919	0.0	3.5292975815488323	0.0	0.0	4.482847504735008	9.6378575042768	10.636176294622082	0.0	8.37257980115123	0.0	0.0	11.401208528103979	0.0	0.0	0.0	0.0	0.0	0.0	4.13539275892728	0.0	0.0	9.799838302668007	0.0	0.0	4.646138478157342	4.04122044857547	8.5256034528694	11.343119925135408	0.0	5.092492393089488	3.356605800214823	4.247276433986706	3.1962667604238253	0.0	0.0	7.272396709240489	13.382402141184343	0.0	0.0	0.0	0.0	5.773172069393529	4.771049273011368	0.0	0.0	0.0	0.0	0.0	13.27360212377634
2L_22920	0.0	0.0	5.474766254854749	0.0	10.570718370164359	0.0	6.270123176569805	0.0	9.871424693368871	0.0	0.0	13.442233346417108	0.0	0.0	8.300680531293358	0.0	0.0	16.62286541629473	9.751407371868945	3.960756821413436	10.881446100660993	0.0	0.0	15.062032982839826	5.477882228818809	14.294018429754429	0.0	0.0	10.109914995834716	6.00414165691494	0.0	0.0	3.7684569600762132	0.0	0.0	4.287144354581136	0.0	14.174726179727024	0.0	0.0	0.0	13.61335088548041	0.0	0.0	41.665104225258226	0.0	10.152572865015452	4.84136774448423	7.824909817914349
2L_22921	0.0	2.6654682721315166	3.506955695927302	0.0	6.7712554787920896	0.0	0.0	4.191181586295172	0.0	0.0	5.91105284126577	0.0	0.0	0.0	5.317143694213193	10.593175452646387	0.0	10.648062372090152	0.0	5.074261821761479	6.970297471385186	0.0	0.0	0.0	0.0	6.104186250930888	0.0	5.711188618286426	9.714119926638967	7.692112430992136	7.605133363618664	9.623144818064825	7.241849780861625	0.0	0.0	13.731020297194203	0.0	0.0	7.934656516654051	0.0	0.0	6.540199554568809	0.0	0.0	0.0	0.0	0.0	0.0	10.024761160065362
2L_22922	2.7588764089581823	0.0	0.0	10.16451780289882	0.0	0.0	0.0	0.0	6.406252502442383	5.094695097782482	0.0	0.0	0.0	0.0	8.080331422873641	0.0	0.0	0.0	6.328364934023631	0.0	0.0	0.0	0.0	0.0	7.109955822289497	3.092126826673923	6.523338057317309	5.786101148570008	0.0	0.0	0.0	3.249789901082895	4.891226460361256	4.177990762462424	0.0	5.564450948669331	0.0	18.397926921594472	0.0	0.0	0.0	0.0	3.6505530040218144	10.332665326519972	0.0	0.0	6.588709061056249	6.283798983784028	15.23438095093006
2L_22923	0.0	14.411298457991066	0.0	0.0	0.0	0.0	0.0	0.0	0.0	0.0	0.0	0.0	0.0	0.0	0.0	0.0	0.0	0.0	0.0	0.0	0.0	0.0	0.0	0.0	0.0	0.0	0.0	15.43924656476764	0.0	0.0	0.0	0.0	0.0	22.296544035674472	0.0	0.0	0.0	0.0	0.0	0.0	0.0	11.786892975011787	0.0	0.0	0.0	0.0	0.0	0.0	0.0
2L_22924	9.30376225538083	0.0	0.0	0.0	5.783557865508566	12.434307996565643	6.861145845661954	3.5798296645449015	5.400953268251846	4.2952116121904975	10.09765951398955	22.063950153123816	0.0	0.0	2.270775953663454	0.0	0.0	0.0	0.0	8.66819660336716	5.953566349966704	6.321643981447238	0.0	8.24089113700399	0.0	5.213791521332228	0.0	0.0	5.531438483766334	0.0	6.495801114159807	2.739817604862409	8.247344458176272	0.0	13.19781813670564	0.0	0.0	7.755418905074448	6.777257962092086	0.0	0.0	5.586205201427387	6.155382158440152	13.06682242318995	0.0	0.0	5.554777886651424	5.297715730931137	8.562486888691952
2L_22925	0.0	0.0	0.0	5.682050629343928	0.0	8.244675588504943	4.5493421651229236	4.747274115203051	0.0	11.391909010544351	6.695340578584552	0.0	0.0	0.0	0.0	5.999347271016913	0.0	24.121727887612046	7.075218058220554	2.8737614088327934	3.947563721573594	0.0	0.0	10.928388456124706	3.974524885295212	3.4570496155760826	0.0	3.2344790289317684	0.0	4.356356970345407	0.0	7.266639150326418	5.468473158546349	9.34212738924908	5.833951732216948	12.442298839133517	0.0	10.28459532174328	0.0	0.0	0.0	7.407963461948749	4.08137944094897	5.776046504105614	0.0	0.0	7.3662871555524125	0.0	11.354862151973474
2L_22926	0.0	0.0	0.0	0.0	0.0	0.0	0.0	0.0	0.0	0.0	0.0	0.0	0.0	0.0	0.0	0.0	0.0	0.0	0.0	0.0	0.0	0.0	0.0	0.0	0.0	0.0	0.0	0.0	0.0	0.0	0.0	0.0	0.0	0.0	0.0	0.0	0.0	0.0	0.0	0.0	0.0	0.0	0.0	0.0	0.0	0.0	0.0	0.0	0.0
2L_22927	5.353892279687332	15.721416499626615	6.894887440962527	0.0	0.0	0.0	0.0	0.0	0.0	0.0	0.0	0.0	0.0	0.0	0.0	0.0	0.0	0.0	0.0	4.9881531363012845	6.852013635507135	0.0	0.0	0.0	0.0	6.0006000600060005	6.329614684706068	11.228542956194646	12.732365673542144	7.561579613981361	9.968102073365232	0.0	9.491943712773784	0.0	0.0	0.0	0.0	0.0	0.0	0.0	0.0	4.286142900004286	7.084285284168393	0.0	0.0	0.0	0.0	6.097189195780746	0.0
2L_22928	0.0	3.6453537414817196	0.0	0.0	0.0	0.0	5.492966256708285	5.731953231847191	0.0	6.877408812436555	8.084087443957063	0.0	0.0	0.0	3.6359220371053116	0.0	0.0	0.0	4.271379535991498	6.939673418968903	0.0	0.0	0.0	0.0	4.798920434858974	16.69644198821231	4.402978174437189	7.8107486836935776	8.856831096688254	15.779856277069028	0.0	0.0	6.60274330778952	0.0	14.088058820463186	3.755769801357335	0.0	0.0	10.851612875221644	0.0	10.526470916413505	2.9815074978950555	9.855877503269687	0.0	0.0	0.0	0.0	4.241299398414093	0.0
2L_22929	4.253212451364516	2.081554904861492	0.0	3.9175235923064538	5.2879038934043185	0.0	3.1365710064785874	13.092145465519051	0.0	3.927109702238688	4.616142372909522	0.0	0.0	0.0	0.0	0.0	0.0	0.0	2.439025580012478	1.9813318909237165	2.7216712803530987	5.7798757442312505	0.0	0.0	2.740259814994099	0.0	0.0	2.2300307989553643	10.114782552404687	0.0	1.9797025061449967	5.010027570181718	5.655407002675762	9.661477916276853	0.0	4.289208458748001	0.0	7.090775397562049	0.0	0.0	6.010782141004533	1.7024881523849476	5.627862647509797	3.98232960706752	0.0	0.0	0.0	0.0	0.0
2L_22930	1.8065280698331492	0.0	0.0	3.3278922295380386	8.984029764090609	0.0	2.6644817915975567	11.121630319788578	8.389701641235384	3.3360355221062394	0.0	0.0	0.0	0.0	0.0	0.0	0.0	0.0	2.071924797417553	1.6831191564206787	0.0	0.0	0.0	6.400593975120891	4.655639783838645	2.024742351535767	2.1357595561891642	3.788772163133163	10.740492516024817	2.551453243981441	5.0452050371327095	4.255962070866024	8.007007733168068	5.471544548631772	0.0	7.287268686151001	13.409769016728687	0.0	5.26380894479054	0.0	0.0	2.892489073622525	2.3904030099954703	0.0	0.0	0.0	4.314324419939082	2.0573337777174294	3.3251866260993896
2L_22931	0.0	3.3618892203711663	0.0	0.0	0.0	0.0	20.263321867670374	0.0	0.0	0.0	0.0	0.0	0.0	0.0	0.0	6.6804551260468275	0.0	0.0	7.878469875094739	3.200020480131073	0.0	0.0	0.0	0.0	0.0	3.8495295874844095	0.0	3.6016904894481274	8.168119502855575	0.0	0.0	12.137434599456567	0.0	5.2013710814170615	12.992564355419393	3.4637192724804042	0.0	0.0	0.0	0.0	48.53963649637021	2.7496639910602925	0.0	0.0	0.0	0.0	24.607752426324392	11.734481539313643	6.321991680258948
2L_22932	3.4697259471657893	6.792442321126976	4.468407021833531	0.0	4.313816334092996	0.0	15.35268966328993	0.0	0.0	0.0	0.0	0.0	0.0	0.0	6.774868084849803	0.0	0.0	0.0	7.958925576882823	3.232699400980801	8.881243125362744	0.0	0.0	0.0	8.941900448928113	11.666524075816852	8.20413529439514	0.0	12.377299702284686	0.0	6.460081862157358	8.174255509243856	6.15149533624381	5.254487989554078	0.0	0.0	0.0	11.569159859180187	0.0	0.0	9.807065598481081	2.7777438275754407	4.591151107179046	19.492455445119965	0.0	0.0	8.286349730362181	3.9514384026073177	12.773104950216824
2L_22933	0.0	0.0	0.0	0.0	0.0	0.0	0.0	0.0	0.0	38.29392888051528	0.0	0.0	0.0	0.0	0.0	0.0	0.0	0.0	23.78336211120149	0.0	0.0	0.0	0.0	0.0	0.0	0.0	0.0	21.745417696855828	0.0	0.0	19.304423029404497	0.0	0.0	0.0	39.2216848851393	0.0	0.0	0.0	0.0	0.0	0.0	0.0	0.0	0.0	0.0	0.0	0.0	0.0	0.0
2L_22934	0.0	0.0	0.0	0.0	0.0	0.0	0.0	24.192514352209137	0.0	0.0	0.0	0.0	0.0	0.0	15.345920056964054	0.0	0.0	0.0	0.0	14.644933585226191	0.0	0.0	0.0	0.0	0.0	0.0	18.583388309190415	0.0	0.0	0.0	0.0	0.0	13.93390313707895	0.0	0.0	0.0	0.0	0.0	0.0	0.0	0.0	0.0	0.0	29.435226312737502	0.0	0.0	0.0	0.0	0.0
2L_22935	10.000666711114075	0.0	4.293043123618177	0.0	0.0	17.820944064511817	0.0	0.0	7.7406869859700045	0.0	7.236020912100435	0.0	0.0	0.0	3.2544932347221884	12.967645723918821	0.0	0.0	0.0	6.211662396148769	4.266348112674254	9.060227864730797	0.0	0.0	8.590973035083385	3.7362226788716604	0.0	0.0	0.0	0.0	6.206554121151936	0.0	0.0	5.048274121284785	0.0	3.3617682901206036	0.0	11.115124906216135	0.0	0.0	0.0	0.0	4.410970082595415	0.0	0.0	0.0	0.0	15.185452336661479	0.0
2L_22936	4.962877674991067	0.0	19.17398473750815	0.0	6.1702114531465	0.0	0.0	15.276621422406222	0.0	0.0	0.0	0.0	0.0	0.0	0.0	0.0	0.0	0.0	0.0	0.0	0.0	0.0	0.0	0.0	6.394965882857016	0.0	5.867339454924165	5.204240415090216	0.0	0.0	9.240094618568895	0.0	17.59742373716488	0.0	9.386762787117608	0.0	0.0	0.0	0.0	0.0	0.0	3.973109991577007	6.566893662290927	9.293593925707011	0.0	0.0	11.852273266012423	11.303777722514864	9.134922809902257
2L_22937	6.203597093738833	2.0240587721897563	2.6630534357650206	0.0	2.5709214388110415	5.527329327125037	0.0	6.365258926002592	0.0	0.0	0.0	0.0	0.0	0.0	2.018821880153043	0.0	0.0	0.0	4.743310982851982	1.926604090565805	2.6464940305680646	0.0	0.0	7.3265225979263	0.0	0.0	0.0	2.16843350628759	4.91769741604507	0.0	5.775059136605559	9.743283954370252	1.8330649726213417	0.0	11.733453483897009	0.0	15.349665377294775	0.0	0.0	0.0	0.0	1.6554624964904197	10.944822770484878	3.872330802377921	0.0	0.0	4.938447194171842	4.709907384381194	0.0
2L_22938	0.0	4.2220600951145695	0.0	0.0	5.362781438769907	11.52966351829988	3.180985342019544	6.6387661454792655	0.0	0.0	0.0	6.819570530726257	0.0	0.0	4.211136265631738	8.389712199312715	0.0	8.433182210708116	9.894250253292807	8.037551440329217	0.0	11.7234393757503	0.0	15.282668231611893	11.116249288560047	9.668935643564357	7.649314621409922	2.2616083835108847	7.6935070903361344	0.0	2.007735402960526	10.1619406867846	5.735488449490995	3.2660953177257523	16.316833751044275	2.1749721603563477	0.0	14.382363770250368	0.0	0.0	0.0	5.179786951909477	5.707554061952075	8.077440033085194	0.0	0.0	0.0	0.0	3.9697662601626016
2L_22939	19.330245648761707	0.0	0.0	0.0	12.01638554332688	0.0	14.255269103842506	0.0	22.442910845536666	17.848155036213907	0.0	0.0	0.0	0.0	0.0	0.0	0.0	0.0	11.085024353798506	0.0	12.369608860598218	0.0	0.0	0.0	12.454091106658082	0.0	0.0	0.0	0.0	13.650554007734403	8.997466313486122	0.0	8.56767348253651	0.0	18.280566478194025	0.0	0.0	0.0	28.161953763704307	0.0	0.0	0.0	12.788917635533751	0.0	0.0	0.0	23.082107673415877	0.0	0.0
2L_22940	0.0	0.0	0.0	0.0	0.0	0.0	0.0	0.0	0.0	0.0	0.0	0.0	0.0	0.0	0.0	0.0	0.0	0.0	0.0	0.0	0.0	0.0	0.0	0.0	0.0	0.0	0.0	0.0	0.0	0.0	0.0	0.0	0.0	0.0	0.0	0.0	0.0	0.0	0.0	0.0	0.0	0.0	0.0	0.0	0.0	0.0	0.0	0.0	0.0
2L_22941	0.0	0.0	0.0	0.0	0.0	0.0	0.0	0.0	0.0	0.0	0.0	0.0	0.0	0.0	0.0	0.0	0.0	0.0	0.0	0.0	0.0	0.0	0.0	0.0	0.0	0.0	0.0	0.0	0.0	0.0	0.0	0.0	0.0	0.0	0.0	0.0	0.0	0.0	0.0	0.0	0.0	0.0	0.0	0.0	0.0	0.0	0.0	0.0	0.0
2L_22942	0.0	0.0	0.0	0.0	0.0	0.0	0.0	0.0	0.0	0.0	0.0	0.0	0.0	0.0	0.0	0.0	0.0	0.0	0.0	0.0	0.0	0.0	0.0	0.0	0.0	0.0	0.0	0.0	0.0	0.0	0.0	0.0	0.0	0.0	0.0	0.0	0.0	0.0	0.0	0.0	0.0	0.0	0.0	0.0	0.0	0.0	0.0	0.0	0.0
2L_22943	12.80278588620884	0.0	0.0	0.0	15.9173570820301	0.0	0.0	0.0	0.0	0.0	0.0	0.0	0.0	0.0	0.0	0.0	0.0	0.0	0.0	0.0	0.0	0.0	0.0	0.0	0.0	0.0	0.0	0.0	15.223480696626476	0.0	0.0	0.0	11.349063134838218	0.0	0.0	0.0	0.0	0.0	74.60877026094417	0.0	0.0	20.498944304368326	0.0	0.0	0.0	0.0	0.0	0.0	23.565453045834804
2L_22944	0.0	3.8757414051074135	2.5496558219605934	3.6471073515107597	0.0	0.0	0.0	3.0471073657421646	0.0	3.6560317577542607	4.297502334618144	12.520376913426603	0.0	0.0	3.8657136136323618	11.552306533522483	0.0	0.0	2.270666127156395	0.0	2.533801546075028	0.0	0.0	7.014546064173277	2.551106963578101	0.0	2.3406239869486805	4.152195400654677	4.708292998956643	2.796191475362897	5.5291467125905305	9.328397367339695	1.7550097631193124	0.0	7.489214594831618	3.9931357995605556	7.348024483617579	6.601318019155705	11.537438700146007	0.0	5.5958738264753105	1.5849699204408498	0.0	3.707439979327315	0.0	0.0	0.0	4.509351041254249	0.0
2L_22945	0.0	0.0	0.0	0.0	0.0	0.0	0.0	0.0	0.0	0.0	0.0	0.0	0.0	0.0	5.72669792298393	0.0	0.0	0.0	0.0	0.0	0.0	0.0	0.0	0.0	7.558459011610548	0.0	0.0	0.0	6.974901514390616	0.0	5.460613685608443	6.90957985608727	0.0	0.0	22.189160373266056	0.0	0.0	0.0	0.0	0.0	0.0	0.0	0.0	0.0	57.49009733073478	0.0	42.025988871518145	6.680187365895238	21.593841436422327
2L_22946	12.303512899002923	0.0	0.0	0.0	0.0	0.0	0.0	0.0	0.0	0.0	0.0	0.0	0.0	0.0	0.0	0.0	0.0	0.0	0.0	0.0	0.0	0.0	0.0	0.0	0.0	0.0	0.0	12.901877352173514	0.0	0.0	0.0	0.0	0.0	0.0	0.0	24.81528125019387	0.0	0.0	0.0	0.0	0.0	0.0	0.0	0.0	0.0	0.0	0.0	0.0	0.0
2L_22947	2.2697641987369215	2.2216801322699484	0.0	4.1812417786333524	8.465809136639852	12.133993260780143	0.0	0.0	5.27050886763117	4.191473202235229	9.85377976211005	0.0	0.0	0.0	8.863727720466393	13.244191097784512	0.0	0.0	0.0	4.229420696247235	5.809775179129892	0.0	0.0	0.0	5.849454918543415	5.08786747122811	5.3668367059429665	9.520604253710776	10.79568518054704	0.0	0.0	0.0	2.01203842832435	0.0	0.0	2.2889737843832476	0.0	7.568109198734007	0.0	0.0	6.415413415655918	1.8170955254386105	3.0033583553129106	0.0	0.0	0.0	0.0	7.754647101519703	4.177842395073489
2L_22948	0.0	2.596630352791183	0.0	4.88690480553784	0.0	7.090916181825272	0.0	0.0	12.320012320012319	4.898862973903757	0.0	0.0	0.0	0.0	0.0	5.159798974231963	0.0	0.0	0.0	0.0	0.0	7.210091243704689	0.0	9.399070431934282	3.4183301115572027	2.973270300002973	0.0	0.0	0.0	0.0	7.408724513987672	0.0	0.0	8.034790643486295	10.035097754395998	2.675281071717597	9.845911485255748	0.0	0.0	0.0	7.498134838958809	2.1237645000021237	7.02046289422093	0.0	52.000052000051994	0.0	6.335449373424057	0.0	0.0
2L_22949	0.0	0.0	0.0	0.0	0.0	0.0	0.0	0.0	0.0	0.0	0.0	0.0	0.0	0.0	66.34159286164461	0.0	0.0	0.0	0.0	0.0	0.0	0.0	0.0	0.0	0.0	0.0	0.0	0.0	0.0	0.0	0.0	0.0	0.0	0.0	128.526444315918	0.0	0.0	0.0	0.0	0.0	0.0	54.401044500054404	0.0	0.0	0.0	0.0	0.0	0.0	0.0
2L_22950	0.0	0.0	0.0	13.449085125984304	0.0	0.0	10.768029719762026	0.0	0.0	26.963989591900017	0.0	0.0	0.0	0.0	7.127609150424627	0.0	0.0	0.0	0.0	0.0	0.0	0.0	0.0	0.0	0.0	0.0	8.63129275187191	22.96747422857996	0.0	0.0	0.0	8.599857242369776	6.471779804163943	0.0	0.0	0.0	0.0	0.0	0.0	0.0	0.0	11.689480636375325	9.66038902386599	0.0	0.0	0.0	0.0	0.0	0.0
2L_22951	5.758749844513755	16.910258946795253	0.0	21.216940029258158	0.0	0.0	0.0	0.0	0.0	0.0	0.0	0.0	0.0	0.0	5.622168886580051	11.200867395171082	0.0	0.0	0.0	0.0	0.0	15.651632230467152	0.0	0.0	7.420494961854946	0.0	0.0	0.0	0.0	0.0	5.360941467096685	0.0	0.0	0.0	0.0	0.0	0.0	0.0	0.0	0.0	0.0	4.610258008479186	7.619993949724803	0.0	0.0	0.0	0.0	6.5582543500901105	0.0
2L_22952	0.0	0.0	0.0	0.0	0.0	0.0	0.0	0.0	0.0	0.0	0.0	0.0	0.0	0.0	0.0	0.0	0.0	0.0	0.0	0.0	0.0	0.0	0.0	0.0	0.0	0.0	0.0	0.0	0.0	0.0	0.0	0.0	0.0	0.0	0.0	0.0	0.0	0.0	0.0	0.0	0.0	0.0	0.0	0.0	0.0	0.0	0.0	0.0	0.0
2L_22953	12.201550084922788	0.0	0.0	0.0	0.0	0.0	0.0	0.0	0.0	0.0	0.0	0.0	0.0	0.0	0.0	0.0	0.0	0.0	0.0	0.0	0.0	0.0	0.0	0.0	15.722429932991002	0.0	0.0	0.0	0.0	0.0	0.0	0.0	21.632192163089424	0.0	0.0	0.0	45.28575310207408	81.36762707589158	0.0	0.0	0.0	0.0	0.0	0.0	0.0	0.0	29.13956686947805	0.0	0.0
[truncated: 247 more columns]
