# Supplementary material for: Convergence of topological domain boundaries, insulators, and polytene interbands revealed by high-resolution mapping of chromatin contacts in the early Drosophila melanogaster embryo
Source: eLife. 2017 Nov 17;6:e29550. doi: 10.7554/eLife.29550 (PMC5739541; doi:10.7554/eLife.29550)
Supplement: Supplementary file 3. [file elife-29550-supp3.zip › local_HiC_maps/nc14_posterior_dm3_CompressedBinCounts_500bp_VCnorm_chr2L_1420658-1460903.txt]

2L_2761	2L_2762	2L_2763	2L_2764	2L_2765	2L_2766	2L_2767	2L_2768	2L_2769	2L_2770	2L_2771	2L_2772	2L_2773	2L_2774	2L_2775	2L_2776	2L_2777	2L_2778	2L_2779	2L_2780	2L_2781	2L_2782	2L_2783	2L_2784	2L_2785	2L_2786	2L_2787	2L_2788	2L_2789	2L_2790	2L_2791	2L_2792	2L_2793	2L_2794	2L_2795	2L_2796	2L_2797	2L_2798	2L_2799	2L_2800	2L_2801	2L_2802	2L_2803	2L_2804	2L_2805	2L_2806	2L_2807	2L_2808	2L_2809	2L_2810
2L_2761	29.78610597300783	146.6745407735924	135.29937721984535	120.13778830228097	79.1443083995438	124.0143955910402	43.19971660985903	55.63460305406153	54.20906267109735	46.045815586508574	87.82111424502384	23.911866598565666	53.37128624799857	26.092628832354855	16.66195966306185	15.42117543283384	34.92054179919012	25.581008659171427	46.87730442518148	57.72705493883818	62.48234873648194	49.16002533632074	21.816579291266603	32.272886620104956	0.0	383.7151298875715	34.99011529242989	32.77968446275736	13.276439365173774	30.340266084133557	85.83101589590414	0.0	15.820106406035688	19.299281680735845	9.155308362229775	42.39749346018663	71.68304624273313	29.769114469315298	35.07073767789631	0.0	0.0	0.0	0.0	0.0	0.0	49.04629479765951	0.0	46.10005094055629	5.672310615729317
2L_2762	146.6745407735924	31.511501698119815	177.5670184930827	167.88357715723035	136.0266612256002	179.98965059509078	78.37297699753125	105.13787781296391	76.49144661716578	97.45910198398886	70.8111863971711	69.40949868989571	69.93006993006993	44.707429322813944	60.45629387804455	55.954229440317825	25.341155303270277	46.40909618285184	49.06434297938316	17.45474856434693	0.0	27.44190035159935	19.78983198432645	18.29672159342489	28.58531286624932	0.0	27.20533224512004	38.23003436455311	16.05742133870722	13.760836658868861	38.928682653379006	22.470226949292186	14.350427881924679	26.259584748433177	33.219142530883424	21.97645223143402	0.0	43.88081969371188	0.0	0.0	0.0	0.0	0.0	0.0	0.0	26.693953819459892	7.198491196245267	20.908691743157632	5.145356315924878
2L_2763	135.29937721984535	177.5670184930827	81.79551277606959	177.9283603308501	149.3565269929515	33.55941190486578	87.67674169847385	100.3681629677862	97.79640255933187	93.45309173978507	79.21728045755903	55.00151415933097	68.20187755757041	64.72491909385113	28.18047679112292	62.59663355304752	75.59850390560771	51.91838429988059	48.79007922045163	32.54470992249151	76.08728733603189	43.49105235555215	38.37445796078131	32.75000122812505	42.63828662309034	0.0	20.289943289608505	38.01633308390395	14.969683397184022	5.131468215685872	14.516653504900823	16.758465818315887	28.54042144213323	28.288863240319554	18.581316486273053	12.292653664317132	0.0	27.691779418361865	0.0	0.0	0.0	0.0	0.0	0.0	0.0	19.9085533781497	16.106068122225732	7.796930504399029	15.349783184312523
2L_2764	120.13778830228095	167.88357715723032	177.92836033085007	52.030670345813185	136.67741650440198	227.11486523571685	32.964243684875015	95.51899182888091	73.53796190457805	117.12001873920299	67.01332411031436	47.44047679868743	72.40146612968913	44.245340412587794	76.28506967687552	70.60426661583159	69.28138153469985	87.84001405440225	27.51575896305211	44.04956457005423	9.535633709609439	57.711313581636254	39.953986325748176	46.17440441944459	24.04638065901511	0.0	26.69977438690643	46.45284303905934	16.884670272781978	17.363723708428353	0.0	44.10532351254796	20.119647519871165	26.998820887858685	41.9166382856095	13.865183276925148	0.0	8.518426919137697	0.0	0.0	0.0	0.0	0.0	0.0	0.0	14.970227959146246	18.166426264292436	0.0	25.97009111173632
2L_2765	79.1443083995438	136.0266612256002	149.35652699295153	136.67741650440198	28.54397974845414	48.56042616630004	126.86813326228717	122.5400093130407	100.23714930264426	80.13422482658454	119.4034413027011	51.49754871668109	104.4932079414838	70.95217823187173	16.310845570545222	15.096208134440792	54.69546930080047	87.64680840407682	28.23967292810815	28.2552922162321	97.86507342327134	25.912969441205323	34.170948713677355	39.49100829232192	15.424386572146028	0.0	19.573014684654268	41.25718906519461	34.65778041176909	22.275683863494606	21.00557908180413	32.33263818161243	15.486732516253324	18.89259183688892	22.405951020591072	17.78745415283692	0.0	32.78452046081922	102.99509743336216	0.0	0.0	0.0	0.0	0.0	0.0	0.0	62.14789334178545	22.564296964199485	5.552779165972569
2L_2766	124.0143955910402	179.98965059509078	33.559411904865776	227.11486523571685	48.56042616630004	144.57343607685524	0.0	27.02403247207742	105.32635370696103	119.28725862968763	142.19451641066914	27.875963114525607	34.566194262011756	67.59611322348965	97.12085233260008	89.88844843549154	40.709650629778295	0.0	84.07476769090752	0.0	0.0	0.0	50.866640385569134	23.51441786531412	183.68509028122187	0.0	58.272511399560045	54.59126157675941	51.59133471942052	88.42514811212308	0.0	0.0	92.21377612339434	37.497843873977246	0.0	0.0	0.0	21.69013901210093	0.0	0.0	0.0	0.0	0.0	0.0	0.0	0.0	92.51292868178328	0.0	0.0
2L_2767	43.199716609859045	78.37297699753125	87.67674169847385	32.964243684875015	126.86813326228717	0.0	438.5772553835358	94.13669589611074	244.5989494475121	103.88261264770809	49.53265935894832	48.55217416635917	120.40939193257074	88.30022075055189	169.1575110163829	0.0	70.90488818299134	129.8532658096351	36.608715070709735	0.0	126.86813326228717	76.7828006526538	44.29776960730027	40.95557548726896	159.96416802636207	0.0	0.0	47.5413966711514	0.0	77.00600646850455	0.0	83.82932349735938	53.5369163806903	32.65540708230469	46.4738003950273	122.98080884477977	0.0	0.0	0.0	0.0	0.0	0.0	0.0	0.0	0.0	99.58671513220136	0.0	0.0	0.0
2L_2768	55.634603054061536	105.13787781296392	100.3681629677862	95.51899182888091	122.54000931304073	27.02403247207742	94.13669589611074	15.154201578158553	124.6898340378309	139.35922627757571	138.21266570236753	114.63420226058648	83.99560638366609	85.28784648187634	54.462226361351426	0.0	91.31461079430014	27.87184525551514	62.86187321310214	41.93109463219092	81.69333954202713	57.682601485326984	71.31090842966249	35.162995869666595	34.33488183650416	0.0	54.462226361351426	25.51084185267897	19.287165644929065	24.79297862845242	23.37934388209329	26.989824836036814	22.98244313712647	28.036767416790376	24.937966807566177	26.3967336681759	0.0	16.21750265865684	38.21140075352882	0.0	0.0	0.0	0.0	0.0	0.0	0.0	25.93912605896482	12.557103427838094	24.721114922282993
2L_2769	54.20906267109736	76.49144661716576	97.79640255933185	73.53796190457805	100.23714930264426	105.32635370696103	244.5989494475121	124.68983403783088	68.20764795304585	188.2932304962613	158.84296025265698	162.46821715501906	58.759338537731885	123.11480455524777	141.51126960373307	43.65773211178998	29.658277328619643	108.6307099016892	86.77245760527413	13.618894309208823	70.75563480186653	85.64508142973757	37.05796792632876	74.23434411958353	0.0	0.0	49.52894436130658	26.51431541031897	18.79296541718504	75.15729347849427	60.74743645818146	23.376228713021725	44.78711564257195	18.212249194563277	25.918906222157425	77.16108920593524	0.0	57.940509844882726	0.0	0.0	0.0	0.0	0.0	0.0	0.0	0.0	11.233102605405819	0.0	8.029226384037898
2L_2770	46.045815586508574	97.45910198398887	93.45309173978505	117.12001873920299	80.13422482658453	119.28725862968761	103.88261264770809	139.35922627757571	188.29323049626132	36.908881199538634	117.32441667766582	201.2535219366339	92.6916221033868	122.00435729847494	120.20133723987678	111.2501738283966	100.7683587353571	61.51480199923106	60.69868522312187	80.97634333969577	30.050334309969195	54.56095481670929	78.69368483179225	82.45722531436817	37.889551956048116	0.0	24.04026744797536	22.521571442647414	26.60494319844627	36.479708162334695	128.99896800825593	29.78406552494415	57.0640544010652	7.73484936380864	49.53560371517028	36.4119649716897	0.0	13.422368376900103	42.167404596247096	0.0	0.0	0.0	0.0	0.0	0.0	35.38257408226448	38.16611802872001	27.714265918381486	13.640238704177323
2L_2771	87.82111424502385	70.8111863971711	79.217280457559	67.01332411031436	119.4034413027011	142.19451641066914	49.53265935894832	138.21266570236753	158.84296025265698	117.32441667766582	5.59418965086103	65.80145070264983	135.9896647854763	172.8579739050943	133.73185425902523	123.77309915462975	56.05569694048006	73.32776042354115	119.90244075889149	88.25287980178403	100.29889069426893	65.03853533218432	55.032606819540575	50.880486824497936	36.13251962899129	0.0	34.388191095177916	37.58508323216682	35.51968856337068	34.78805378233115	24.603393300003937	66.27344423089669	24.18571241132157	47.94507412308459	15.74617171200252	34.723452011147614	0.0	17.066586567487043	80.42399530323867	0.0	0.0	0.0	0.0	0.0	0.0	22.494531017146457	36.396260648181006	0.0	32.519267666092155
2L_2772	23.911866598565673	69.40949868989571	55.00151415933097	47.44047679868743	51.49754871668109	27.875963114525607	48.55217416635917	114.63420226058646	162.46821715501906	201.25352193663392	65.80145070264983	26.874553882405554	53.31911490269261	208.53698273053112	149.81105081216316	51.99559077390238	125.59106293996119	86.25150940141454	117.52900534797502	86.50593863268713	84.26871608184179	42.500743763015855	63.751115644523786	49.87332176272268	70.83457293835976	0.0	56.179144054561185	31.578083126146026	19.89519212787038	25.574575462047335	48.232751967896284	55.68135417053343	35.5604444581418	39.76585862441942	36.01378813602922	27.22888876182074	0.0	20.910947801255663	0.0	0.0	0.0	0.0	0.0	0.0	0.0	44.09851608493374	44.59475851046372	25.90593038558387	19.125334693357136
2L_2773	53.37128624799858	69.93006993006993	68.20187755757041	72.40146612968913	104.4932079414838	34.566194262011756	120.40939193257074	83.99560638366609	58.75933853773189	92.6916221033868	135.9896647854763	53.31911490269261	41.32231404958678	121.2121212121212	208.9864158829676	107.4575542660649	126.53299591201089	35.650623885918	125.63445399266296	67.04210244033253	52.2466039707419	52.70092226613965	91.21313469139557	50.5987518974532	43.917435221783045	0.0	34.83106931382793	52.20909743522809	24.670038238559272	52.85412262156448	29.904306220095695	46.02991944764097	44.094951128095836	26.89618074233459	63.795853269537474	59.08668861315101	0.0	36.30140538297983	48.87585532746823	0.0	0.0	0.0	0.0	0.0	0.0	0.0	22.119000221190003	16.061676839062	31.620553359683793
2L_2774	26.092628832354862	44.707429322813944	64.72491909385113	44.2453404125878	70.95217823187173	67.59611322348965	88.30022075055187	85.28784648187633	123.11480455524777	122.00435729847494	172.8579739050943	208.53698273053112	121.21212121212122	25.679012345679013	102.17113665389529	168.11137378513266	133.23816321674994	52.287581699346404	132.66998341625208	72.10750573582432	93.65687526607067	136.5539452495974	80.2675585284281	79.70865113722256	42.941492216854535	0.0	51.085568326947644	44.6677833612507	42.21317654153475	51.679586563307495	43.859649122807014	39.38115330520393	64.6725949878739	35.064650449265834	40.5458089668616	45.393582998039825	48.840048840048844	53.24206122837042	47.789725209080046	0.0	0.0	0.0	0.0	0.0	0.0	33.41687552213868	5.406866720735334	23.55712603062426	15.458937198067634
2L_2775	16.661959663061854	60.45629387804455	28.180476791122928	76.28506967687551	16.310845570545222	97.12085233260008	169.15751101638293	54.462226361351426	141.51126960373307	120.20133723987678	133.73185425902523	149.8110508121632	208.9864158829676	102.17113665389526	0.0	30.192416268881583	136.73867325200118	50.083890516615334	155.3182011045948	56.5105844324642	0.0	96.2481722101912	76.88463460577404	55.28741160925069	92.54631943287616	0.0	58.7190440539628	45.841321183549574	25.99333530882682	89.10273545397843	42.01115816360826	48.498957272418636	30.97346503250665	50.38024489837046	35.84952163294571	59.29151384278974	0.0	14.57089798258632	0.0	0.0	0.0	0.0	0.0	0.0	0.0	19.205100874792347	31.073946670892724	0.0	44.42223332778055
2L_2776	15.42117543283384	55.95422944031782	62.59663355304751	70.60426661583159	15.096208134440792	89.88844843549154	0.0	0.0	43.65773211178998	111.2501738283966	123.77309915462973	51.99559077390237	107.4575542660649	168.11137378513266	30.192416268881583	0.0	0.0	46.35423909516525	156.82031136672822	69.73646589538136	90.57724880664473	82.22838935142357	63.252607193402746	73.10037705174483	0.0	0.0	72.4617990453158	101.8262538630335	208.49973215803638	0.0	77.76533532412593	29.924888529790227	57.33386080485274	58.285655666997734	16.589938202480194	43.90095067508687	0.0	67.42915555771329	0.0	0.0	0.0	0.0	0.0	0.0	0.0	35.549867576743274	0.0	0.0	20.557097337855893
2L_2777	34.92054179919012	25.341155303270277	75.59850390560771	69.28138153469985	54.69546930080047	40.709650629778295	70.90488818299134	91.31461079430014	29.658277328619643	100.7683587353571	56.05569694048006	125.59106293996119	126.53299591201089	133.23816321674994	136.73867325200115	0.0	22.92641994781947	62.98022420959819	165.7191084785447	110.54051151832131	20.510800987800177	62.06746733699531	93.10120100549297	105.94076057520537	155.16866834248827	0.0	49.225922370720426	53.802201586088906	108.95493333410813	24.899158408445796	70.43840865547166	13.552706475483154	51.93195529004863	36.955851483935824	37.56715128291821	69.5881771675226	117.65536390804057	36.64565242087288	0.0	0.0	0.0	0.0	0.0	0.0	0.0	32.200415385358475	13.025107196632229	37.83264351813319	37.24048040219719
2L_2778	25.581008659171427	46.40909618285184	51.918384299880586	87.84001405440225	87.64680840407682	0.0	129.8532658096351	27.87184525551514	108.6307099016892	61.51480199923107	73.32776042354115	86.25150940141454	35.650623885918	52.287581699346404	50.083890516615334	46.35423909516525	62.98022420959819	0.0	43.35620373080133	115.68049048527965	150.25167154984598	102.30179028132991	65.5780706931602	133.38668800853674	94.72387989012029	0.0	75.12583577492299	98.53187506158243	66.51235799611568	22.79981760145919	128.99896800825593	99.28021841648052	15.85112622251811	96.685617047608	27.519779841761263	0.0	0.0	44.74122792300035	0.0	0.0	0.0	0.0	0.0	0.0	0.0	0.0	0.0	0.0	17.050298380221655
2L_2779	46.87730442518148	49.06434297938316	48.79007922045163	27.51575896305211	28.239672928108146	84.07476769090752	36.608715070709735	62.86187321310214	86.77245760527414	60.69868522312187	119.90244075889149	117.52900534797502	125.63445399266296	132.66998341625208	155.3182011045948	156.82031136672822	165.7191084785447	43.35620373080133	36.669426040976255	130.45229441126065	116.4886508284461	205.09369417005152	103.53287446084332	119.65186094539328	93.46717833270577	0.0	97.4268716019731	63.49365083333432	101.25761963587759	64.27809274043221	54.55180239155102	76.9709819398087	58.09450904106969	49.06434297938316	65.94706778000835	41.061585706051396	121.49265880609164	47.30104942108246	29.719978363855752	0.0	0.0	0.0	0.0	0.0	0.0	0.0	47.07471025515839	19.533271998859256	28.841300742663496
2L_2780	57.72705493883818	17.45474856434693	32.54470992249152	44.04956457005423	28.2552922162321	0.0	0.0	41.93109463219092	13.618894309208823	80.97634333969577	88.25287980178403	86.50593863268713	67.04210244033253	72.10750573582432	56.5105844324642	69.73646589538136	110.54051151832131	115.68049048527965	130.45229441126065	0.0	56.5105844324642	136.8047539652003	88.79154704472134	109.45649378013474	35.62623801177091	0.0	56.5105844324642	127.05753800608606	110.06912340950117	34.3006105508678	0.0	56.00985773496135	0.0	43.63687141086733	41.40143869999482	13.694765586697452	0.0	16.82745297988951	0.0	0.0	0.0	0.0	0.0	0.0	0.0	44.35868432142303	17.943141772351773	0.0	25.650891368475055
2L_2781	62.48234873648194	0.0	76.08728733603189	9.535633709609439	97.86507342327134	0.0	126.86813326228717	81.69333954202713	70.75563480186653	30.050334309969195	100.29889069426893	84.26871608184177	52.2466039707419	93.65687526607067	0.0	90.57724880664473	20.510800987800177	150.25167154984598	116.4886508284461	56.5105844324642	0.0	155.47781664723195	166.58337497917708	94.77841990157262	92.54631943287616	0.0	146.797610134907	137.5239635506487	77.98000592648046	133.65410318096767	63.01673724541238	72.74843590862797	61.9469300650133	66.12407142911123	53.774282449418564	35.57490830567384	0.0	32.78452046081922	0.0	0.0	0.0	0.0	0.0	0.0	0.0	0.0	23.305460003169543	33.84644544629923	33.31667499583541
2L_2782	49.16002533632075	27.44190035159935	43.49105235555214	57.711313581636254	25.912969441205323	0.0	76.7828006526538	57.68260148532699	85.64508142973759	54.56095481670929	65.03853533218431	42.500743763015855	52.70092226613966	136.5539452495974	96.2481722101912	82.22838935142359	62.067467336995314	102.30179028132993	205.09369417005152	136.8047539652003	155.47781664723195	30.245746691871457	100.81915563957152	204.3505149095211	154.0292655604565	0.0	128.8244766505636	108.20146280054516	125.85294869525889	60.66734074823054	95.34706331045004	51.36672170243992	70.29629889986293	57.17062573249864	69.15840325451309	43.0611064013026	63.70441153049848	46.297444546409054	31.167212092878295	0.0	0.0	0.0	0.0	0.0	0.0	52.30467473030402	35.26217426566522	40.96891483586828	10.081915563957152
2L_2783	21.816579291266606	19.78983198432645	38.37445796078131	39.953986325748176	34.17094871367735	50.866640385569134	44.29776960730027	71.31090842966249	37.05796792632876	78.69368483179225	55.032606819540575	63.75111564452378	91.21313469139557	80.2675585284281	76.88463460577404	63.252607193402746	93.10120100549298	65.5780706931602	103.5328744608433	88.79154704472134	166.58337497917708	100.81915563957152	17.89689153365175	107.55290258395848	177.72607564668056	0.0	164.0205538256513	81.63128110692017	90.75933800138861	62.22291358792875	110.0158422812885	143.9397146606833	59.481483684499395	118.73899190595871	61.02212051868802	62.10736500187875	73.50509022749824	61.05157522603392	35.962167799474955	0.0	0.0	0.0	0.0	0.0	0.0	50.292956471446175	48.82454898322876	23.635912405308623	46.531917987494545
2L_2784	32.27288662010496	18.29672159342489	32.75000122812505	46.1744044194446	39.49100829232192	23.51441786531412	40.955575487268966	35.1629958696666	74.23434411958353	82.45722531436816	50.880486824497936	49.87332176272268	50.5987518974532	79.70865113722256	55.28741160925069	73.10037705174484	105.94076057520537	133.38668800853674	119.65186094539328	109.45649378013474	94.77841990157262	204.3505149095211	107.55290258395848	42.07001291549396	74.6895156833045	0.0	113.73410388188714	133.18647304905124	121.67195729901681	100.67451927917044	101.71532727923706	46.96930555881732	49.99427565543745	70.13743277479541	108.49634909785287	74.64790592526366	67.95925163272103	59.973167299383576	99.74664352544538	0.0	0.0	0.0	0.0	0.0	0.0	27.899061196590733	52.664286240928575	54.63155387436054	32.265870775187544
2L_2785	0.0	28.58531286624932	42.63828662309034	24.04638065901511	15.424386572146025	183.68509028122185	159.96416802636207	34.33488183650416	0.0	37.889551956048116	36.13251962899129	70.83457293835976	43.917435221783045	42.941492216854535	92.54631943287616	0.0	155.16866834248827	94.72387989012029	93.46717833270576	35.62623801177091	92.54631943287616	154.0292655604565	177.72607564668056	74.6895156833045	116.68883754580035	0.0	240.620430525478	190.73975814198667	114.70971886286615	56.17346365576901	0.0	152.8771479239283	214.79424663847004	47.64218811041553	67.80235613187558	44.855319168023534	0.0	68.89500676548967	0.0	0.0	0.0	0.0	0.0	0.0	0.0	36.32269078493334	0.0	42.67595295402946	21.003990758244065
2L_2786	383.7151298875715	0.0	0.0	0.0	0.0	0.0	0.0	0.0	0.0	0.0	0.0	0.0	0.0	0.0	0.0	0.0	0.0	0.0	0.0	0.0	0.0	0.0	0.0	0.0	0.0	0.0	450.75501464953794	0.0	399.07414797669406	0.0	0.0	0.0	0.0	0.0	0.0	0.0	0.0	0.0	0.0	0.0	0.0	0.0	0.0	0.0	0.0	0.0	0.0	0.0	0.0
2L_2787	34.990115292429884	27.20533224512004	20.289943289608505	26.69977438690643	19.573014684654268	58.272511399560045	0.0	54.462226361351426	49.528944361306564	24.04026744797536	34.388191095177916	56.179144054561185	34.83106931382793	51.08556832694763	58.719044053962804	72.4617990453158	49.225922370720426	75.12583577492299	97.4268716019731	56.5105844324642	146.797610134907	128.8244766505636	164.0205538256513	113.73410388188712	240.620430525478	450.755014649538	23.487617621585123	159.5277977187525	228.74135071767597	169.29519736255904	0.0	126.09728890828848	105.30978111052262	113.35555102133351	37.641997714592996	21.344944983404304	84.2069807587049	48.08396334253485	82.39607794668974	0.0	0.0	0.0	0.0	0.0	0.0	23.046121049750816	37.28873600507127	13.538578178519693	19.99000499750125
2L_2788	32.77968446275736	38.23003436455311	38.016333083903945	46.45284303905934	41.257189065194616	54.59126157675941	47.5413966711514	25.51084185267897	26.514315410318975	22.521571442647414	37.58508323216682	31.578083126146023	52.20909743522809	44.6677833612507	45.84132118354957	101.8262538630335	53.802201586088906	98.53187506158243	63.49365083333433	127.05753800608606	137.5239635506487	108.20146280054517	81.63128110692017	133.18647304905124	190.73975814198667	0.0	159.5277977187525	46.381018001503776	224.0315748153444	200.33723434447987	47.22862432463067	236.2626877606841	110.26375670940452	148.672355862151	80.60351884736968	59.98956181624398	0.0	110.56832528709884	38.59543493195625	0.0	0.0	0.0	0.0	0.0	0.0	21.59022826268831	26.199820793225776	25.36661094467796	18.72717625394051
2L_2789	13.276439365173774	16.057421338707215	14.969683397184024	16.884670272781978	34.65778041176909	51.59133471942052	0.0	19.287165644929065	18.792965417185037	26.604943198446275	35.51968856337068	19.895192127870377	24.670038238559265	42.21317654153475	25.99333530882681	208.49973215803638	108.95493333410813	66.51235799611568	101.25761963587759	110.06912340950117	77.98000592648044	125.85294869525886	90.75933800138863	121.67195729901681	114.70971886286617	399.07414797669406	228.74135071767597	224.0315748153444	64.43666704101302	173.55085039916696	66.9499392987217	128.8150730810848	164.53339973170088	163.91950949930285	80.93503773001024	176.37817496462986	0.0	92.88206068139826	145.89807560438277	0.0	0.0	0.0	0.0	0.0	0.0	40.807582048744656	24.76007487446642	83.90428199509999	17.69807091027078
2L_2790	30.34026608413356	13.760836658868858	5.131468215685872	17.363723708428353	22.275683863494606	88.42514811212308	77.00600646850455	24.79297862845242	75.15729347849427	36.479708162334695	34.78805378233115	25.57457546204733	52.85412262156448	51.679586563307495	89.10273545397843	0.0	24.899158408445796	22.79981760145919	64.27809274043221	34.3006105508678	133.65410318096767	60.66734074823054	62.22291358792875	100.67451927917044	56.17346365576901	0.0	169.295197362559	200.33723434447987	173.55085039916696	0.0	191.2484700122399	147.18869590815424	112.80103776954748	189.2115040594468	163.1986944104447	140.35542311761785	127.77919754663941	59.69832446702662	0.0	0.0	0.0	0.0	0.0	0.0	0.0	52.456723203357235	70.72936117240988	82.17602103706137	40.444893832153696
2L_2791	85.83101589590414	38.928682653379006	14.516653504900821	0.0	21.005579081804125	0.0	0.0	23.37934388209329	60.74743645818146	128.99896800825593	24.603393300003937	48.232751967896284	29.90430622009569	43.859649122807014	42.01115816360825	77.7653353241259	70.43840865547165	128.99896800825593	54.55180239155102	0.0	63.01673724541238	95.34706331045003	110.0158422812885	101.71532727923704	0.0	0.0	0.0	47.22862432463067	66.9499392987217	191.2484700122399	0.0	0.0	212.7387993022167	145.98255995017126	138.50415512465372	122.17172457606411	0.0	112.58894526676073	0.0	0.0	0.0	0.0	0.0	0.0	0.0	0.0	0.0	0.0	57.20823798627002
2L_2792	0.0	22.470226949292186	16.758465818315887	44.10532351254796	32.332638181612424	0.0	83.82932349735938	26.989824836036814	23.37622871302173	29.784065524944154	66.27344423089669	55.68135417053343	46.02991944764097	39.38115330520394	48.49895727241864	29.924888529790227	13.552706475483154	99.28021841648052	76.9709819398087	56.00985773496135	72.74843590862797	51.36672170243992	143.9397146606833	46.96930555881732	152.8771479239283	0.0	126.09728890828848	236.2626877606841	128.8150730810848	147.18869590815424	0.0	16.02307322544464	173.96109411295194	174.76843182782815	159.89340439706865	117.53229199722624	0.0	86.65073255973485	0.0	0.0	0.0	0.0	0.0	0.0	0.0	38.069858189778245	76.99651975730697	89.45744062262378	33.02146395156852
2L_2793	15.82010640603569	14.35042788192468	28.540421442133223	20.11964751987117	15.486732516253326	92.21377612339434	53.5369163806903	22.98244313712647	44.78711564257195	57.06405440106519	24.18571241132157	35.5604444581418	44.094951128095836	64.67259498787388	30.973465032506653	57.33386080485274	51.93195529004863	15.85112622251811	58.09450904106969	0.0	61.9469300650133	70.29629889986292	59.481483684499395	49.99427565543746	214.79424663847007	0.0	105.30978111052262	110.2637567094045	164.53339973170085	112.80103776954749	212.7387993022167	173.9610941129519	6.535225847602454	227.21510813047408	170.1910394417734	120.09766942966368	0.0	179.85105565652322	217.31382724419993	0.0	0.0	0.0	0.0	0.0	0.0	85.0955197208867	49.17320178518392	57.131267657132405	63.26666900987663
2L_2794	19.299281680735845	26.259584748433177	28.288863240319547	26.998820887858678	18.89259183688892	37.497843873977246	32.65540708230469	28.03676741679038	18.21224919456328	7.73484936380864	47.945074123084595	39.76585862441942	26.89618074233459	35.064650449265834	50.38024489837046	58.285655666997734	36.95585148393582	96.685617047608	49.06434297938316	43.63687141086733	66.12407142911121	57.17062573249864	118.73899190595871	70.13743277479541	47.64218811041553	0.0	113.35555102133351	148.672355862151	163.91950949930285	189.2115040594468	145.9825599501713	174.76843182782812	227.2151081304741	58.35463277429595	256.06422367555973	141.93125399467803	270.93222359494547	188.46249483837795	159.0634344976777	0.0	0.0	0.0	0.0	0.0	0.0	66.73488454864973	41.991198644764054	34.847819571929385	42.87796929937398
2L_2795	9.155308362229775	33.21914253088342	18.581316486273053	41.91663828560949	22.40595102059107	0.0	46.4738003950273	24.93796680756618	25.918906222157425	49.53560371517028	15.74617171200252	36.01378813602923	63.79585326953748	40.5458089668616	35.84952163294571	16.589938202480194	37.56715128291822	27.519779841761263	65.94706778000834	41.40143869999482	53.774282449418564	69.1584032545131	61.02212051868802	108.49634909785284	67.80235613187558	0.0	37.641997714592996	80.60351884736968	80.93503773001024	163.19869441044474	138.50415512465372	159.8934043970686	170.1910394417734	256.06422367555973	34.47214527546938	221.53806056459626	154.23173317910158	160.1264999349486	188.64365214110546	0.0	0.0	1403.5087719298244	0.0	0.0	0.0	116.07967286637648	76.83442182097579	61.99243692269543	48.81769641495041
2L_2796	42.39749346018663	21.97645223143402	12.292653664317132	13.865183276925146	17.787454152836922	0.0	122.98080884477977	26.3967336681759	77.16108920593524	36.41196497168969	34.723452011147614	27.22888876182074	59.08668861315101	45.393582998039825	59.29151384278973	43.90095067508687	69.5881771675226	0.0	41.061585706051396	13.694765586697452	35.574908305673844	43.0611064013026	62.10736500187874	74.64790592526366	44.85531916802354	0.0	21.344944983404304	59.98956181624398	176.37817496462986	140.35542311761785	122.17172457606411	117.53229199722622	120.09766942966368	141.93125399467803	221.53806056459626	17.242434666259747	102.03352821737224	248.94318322059385	99.83925879334272	0.0	0.0	0.0	0.0	0.0	0.0	69.81241404346521	22.591365128420616	131.23747092269787	56.517702151709656
2L_2797	71.68304624273313	0.0	0.0	0.0	0.0	0.0	0.0	0.0	0.0	0.0	0.0	0.0	0.0	48.840048840048844	0.0	0.0	117.65536390804057	0.0	121.49265880609165	0.0	0.0	63.70441153049849	73.50509022749826	67.95925163272103	0.0	0.0	84.20698075870492	0.0	0.0	127.77919754663942	0.0	0.0	0.0	270.93222359494547	154.2317331791016	102.03352821737224	0.0	188.06065583019378	0.0	0.0	0.0	0.0	0.0	0.0	0.0	0.0	133.68626507312638	0.0	0.0
2L_2798	29.769114469315298	43.88081969371187	27.691779418361868	8.518426919137697	32.78452046081922	21.69013901210093	0.0	16.21750265865684	57.940509844882726	13.422368376900106	17.06658656748704	20.910947801255663	36.30140538297983	53.24206122837041	14.570897982586319	67.42915555771329	36.64565242087288	44.74122792300034	47.30104942108246	16.82745297988951	32.78452046081922	46.29744454640906	61.05157522603391	59.97316729938358	68.89500676548967	0.0	48.08396334253486	110.56832528709884	92.88206068139829	59.69832446702662	112.58894526676075	86.65073255973486	179.85105565652324	188.46249483837795	160.1264999349486	248.94318322059385	188.06065583019378	32.54139509516568	30.6693901085083	570.4506560182543	1901.502186727515	0.0	438.80819693711874	475.3755466818787	0.0	51.46923212194777	104.09683503982745	60.47180099133439	84.32748828095936
2L_2799	35.07073767789632	0.0	0.0	0.0	102.99509743336218	0.0	0.0	38.21140075352883	0.0	42.16740459624711	80.42399530323867	0.0	48.87585532746823	47.78972520908005	0.0	0.0	0.0	0.0	29.719978363855752	0.0	0.0	31.167212092878295	35.962167799474955	99.74664352544536	0.0	0.0	82.39607794668974	38.59543493195625	145.8980756043828	0.0	0.0	0.0	217.3138272441999	159.0634344976777	188.64365214110546	99.83925879334272	0.0	30.669390108508303	0.0	0.0	0.0	0.0	0.0	0.0	0.0	242.54183846713556	196.21693744604033	0.0	46.750818139317445
2L_2800	0.0	0.0	0.0	0.0	0.0	0.0	0.0	0.0	0.0	0.0	0.0	0.0	0.0	0.0	0.0	0.0	0.0	0.0	0.0	0.0	0.0	0.0	0.0	0.0	0.0	0.0	0.0	0.0	0.0	0.0	0.0	0.0	0.0	0.0	0.0	0.0	0.0	570.4506560182544	0.0	0.0	0.0	0.0	0.0	0.0	0.0	0.0	0.0	0.0	0.0
2L_2801	0.0	0.0	0.0	0.0	0.0	0.0	0.0	0.0	0.0	0.0	0.0	0.0	0.0	0.0	0.0	0.0	0.0	0.0	0.0	0.0	0.0	0.0	0.0	0.0	0.0	0.0	0.0	0.0	0.0	0.0	0.0	0.0	0.0	0.0	0.0	0.0	0.0	1901.5021867275148	0.0	0.0	0.0	0.0	0.0	0.0	0.0	0.0	0.0	0.0	0.0
2L_2802	0.0	0.0	0.0	0.0	0.0	0.0	0.0	0.0	0.0	0.0	0.0	0.0	0.0	0.0	0.0	0.0	0.0	0.0	0.0	0.0	0.0	0.0	0.0	0.0	0.0	0.0	0.0	0.0	0.0	0.0	0.0	0.0	0.0	0.0	1403.5087719298247	0.0	0.0	0.0	0.0	0.0	0.0	0.0	0.0	0.0	0.0	0.0	0.0	3533.56890459364	0.0
2L_2803	0.0	0.0	0.0	0.0	0.0	0.0	0.0	0.0	0.0	0.0	0.0	0.0	0.0	0.0	0.0	0.0	0.0	0.0	0.0	0.0	0.0	0.0	0.0	0.0	0.0	0.0	0.0	0.0	0.0	0.0	0.0	0.0	0.0	0.0	0.0	0.0	0.0	438.8081969371188	0.0	0.0	0.0	0.0	0.0	0.0	0.0	0.0	935.8038555118848	0.0	0.0
2L_2804	0.0	0.0	0.0	0.0	0.0	0.0	0.0	0.0	0.0	0.0	0.0	0.0	0.0	0.0	0.0	0.0	0.0	0.0	0.0	0.0	0.0	0.0	0.0	0.0	0.0	0.0	0.0	0.0	0.0	0.0	0.0	0.0	0.0	0.0	0.0	0.0	0.0	475.3755466818787	0.0	0.0	0.0	0.0	0.0	0.0	0.0	0.0	0.0	0.0	0.0
2L_2805	0.0	0.0	0.0	0.0	0.0	0.0	0.0	0.0	0.0	0.0	0.0	0.0	0.0	0.0	0.0	0.0	0.0	0.0	0.0	0.0	0.0	0.0	0.0	0.0	0.0	0.0	0.0	0.0	0.0	0.0	0.0	0.0	0.0	0.0	0.0	0.0	0.0	0.0	0.0	0.0	0.0	0.0	0.0	0.0	0.0	0.0	0.0	0.0	0.0
2L_2806	49.04629479765951	26.693953819459896	19.9085533781497	14.97022795914625	0.0	0.0	99.58671513220136	0.0	0.0	35.38257408226448	22.494531017146457	44.09851608493374	0.0	33.416875522138675	19.205100874792347	35.54986757674328	32.200415385358475	0.0	0.0	44.358684321423034	0.0	52.30467473030403	50.29295647144617	27.89906119659074	36.32269078493335	0.0	23.046121049750816	21.59022826268831	40.80758204874466	52.456723203357235	0.0	38.069858189778245	85.0955197208867	66.73488454864973	116.07967286637646	69.81241404346521	0.0	51.46923212194777	242.54183846713562	0.0	0.0	0.0	0.0	0.0	0.0	0.0	164.6451896163767	292.2500597784213	183.06636155606407
2L_2807	0.0	7.198491196245267	16.10606812222573	18.166426264292436	62.14789334178545	92.51292868178328	0.0	25.93912605896482	11.233102605405819	38.16611802872001	36.396260648181006	44.59475851046372	22.119000221190003	5.406866720735334	31.073946670892724	0.0	13.025107196632229	0.0	47.07471025515838	17.943141772351773	23.305460003169543	35.26217426566522	48.82454898322876	52.664286240928575	0.0	0.0	37.28873600507127	26.199820793225776	24.76007487446642	70.7293611724099	0.0	76.99651975730697	49.17320178518392	41.991198644764054	76.8344218209758	22.591365128420616	133.68626507312638	104.09683503982744	196.21693744604033	0.0	0.0	0.0	935.8038555118848	0.0	0.0	164.6451896163767	59.19927066498541	150.4560969109214	200.99439331429176
2L_2808	46.10005094055629	20.908691743157632	7.796930504399028	0.0	22.564296964199485	0.0	0.0	12.557103427838094	0.0	27.714265918381486	0.0	25.90593038558387	16.061676839062	23.557126030624264	0.0	0.0	37.83264351813319	0.0	19.53327199885926	0.0	33.84644544629923	40.96891483586828	23.635912405308627	54.63155387436054	42.67595295402946	0.0	13.53857817851969	25.36661094467796	83.90428199509998	82.17602103706137	0.0	89.45744062262378	57.131267657132405	34.847819571929385	61.99243692269543	131.23747092269787	0.0	60.47180099133439	0.0	0.0	0.0	3533.568904593639	0.0	0.0	0.0	292.2500597784213	150.4560969109214	62.43054601755547	153.63343063450608
2L_2809	5.672310615729318	5.145356315924878	15.349783184312523	25.97009111173632	5.552779165972569	0.0	0.0	24.721114922282997	8.029226384037898	13.640238704177323	32.519267666092155	19.125334693357136	31.620553359683793	15.458937198067634	44.42223332778055	20.557097337855897	37.24048040219719	17.050298380221655	28.841300742663496	25.650891368475055	33.31667499583541	10.081915563957152	46.531917987494545	32.26587077518755	21.003990758244065	0.0	19.990004997501252	18.72717625394051	17.698070910270783	40.444893832153696	57.20823798627002	33.02146395156852	63.26666900987664	42.87796929937398	48.817696414950426	56.517702151709656	0.0	84.32748828095934	46.750818139317445	0.0	0.0	0.0	0.0	0.0	0.0	183.06636155606407	200.99439331429176	153.63343063450608	68.05293005671078
2L_2810	3.953428610962858	14.344629729245113	10.69833373452085	6.0334555108074275	11.610356437942645	46.08825901601567	0.0	21.537334970170793	11.192254959567979	9.506833036244801	13.59896647854763	26.659557451346306	49.586776859504134	29.629629629629633	23.22071287588529	0.0	12.977743170462656	11.883541295306001	16.751260532355058	0.0	11.610356437942645	38.64734299516908	40.53917097395359	29.98444556886115	0.0	0.0	51.085568326947644	30.45530683721639	53.45174951687842	14.094432699083862	19.936204146730464	38.35826620636747	63.69270718502732	47.81543243081705	51.03668261562998	45.01842941954363	66.6000666000666	72.60281076595966	130.33561420658194	0.0	0.0	0.0	0.0	505.050505050505	0.0	246.0697197539303	235.93600235936003	246.2790448656173	326.7457180500659
2L_2811	23.276207700584173	10.556930889051934	15.746878378197502	4.4403218522891414	5.696428225574001	33.91865627851287	0.0	19.020483158313187	0.0	13.993108394115897	20.016319972884556	13.080068330276958	32.43856945908686	15.858856179998018	0.0	0.0	9.5509706651487	34.98277098528975	19.724945497509975	26.31447374999671	0.0	10.342732291303056	17.90088281187067	22.067054053800582	0.0	0.0	41.014283224132804	19.2116437930701	48.41577531206993	41.49119349418086	29.344100662002912	11.291907090188463	50.48039305476329	26.392327222629834	25.04029923157582	57.97980149372535	98.02864396976797	45.79889298986877	0.0	0.0	0.0	0.0	0.0	0.0	0.0	93.90112211840932	108.5231946623952	110.32552333700035	217.19737811736417
2L_2812	0.0	0.0	102.62936431371743	0.0	0.0	0.0	0.0	0.0	0.0	0.0	0.0	0.0	105.70824524312896	0.0	0.0	0.0	0.0	0.0	0.0	0.0	0.0	0.0	0.0	0.0	280.86731827884506	0.0	0.0	0.0	0.0	0.0	0.0	0.0	0.0	0.0	0.0	215.93142018095054	0.0	132.66294326005917	0.0	0.0	0.0	0.0	0.0	0.0	0.0	0.0	0.0	410.8801051853069	505.56117290192117
2L_2813	0.0	28.58531286624932	0.0	0.0	30.84877314429205	0.0	0.0	34.33488183650416	0.0	0.0	0.0	35.41728646917988	0.0	21.470746108427267	61.6975462885841	0.0	51.722889447496094	94.72387989012029	0.0	0.0	0.0	28.005321010992088	96.94149580728032	89.6274188199654	0.0	0.0	0.0	0.0	32.77420538939033	56.17346365576901	158.9117721840834	183.45257750871397	39.05349938881274	71.4632821656233	33.90117806593779	44.855319168023534	0.0	55.11600541239172	0.0	0.0	0.0	0.0	0.0	0.0	0.0	145.29076313973337	411.3920330994275	0.0	84.01596303297626
2L_2814	5.148506083732213	4.670212915006795	17.415401205563732	11.78595295126155	0.0	0.0	0.0	11.219132660073182	29.151098158306496	6.1903214324403795	0.0	5.786407497332466	7.175145296692258	24.554941682013503	0.0	18.65877027508625	16.900770506127373	30.9516071622019	17.451984137891618	11.641091189323722	45.36011394460623	13.726364915411278	47.514340091808265	34.16735855567742	0.0	0.0	24.192060770456656	28.329719405461177	26.772930211538277	27.53253427800518	25.962696797241723	19.981417281927808	57.42436413682567	54.48581734174594	11.077417300156467	21.98512486451667	0.0	18.00949190270732	127.30096494131426	0.0	0.0	0.0	0.0	0.0	0.0	154.29259810932223	76.81420755582953	97.6124006793823	185.30592635805223
2L_2815	0.0	0.0	0.0	0.0	0.0	0.0	0.0	0.0	0.0	0.0	0.0	0.0	78.36990595611286	0.0	0.0	0.0	0.0	0.0	47.654448066182496	0.0	0.0	0.0	0.0	53.31286119463459	0.0	0.0	0.0	185.65735079337574	58.48500444486034	0.0	0.0	0.0	0.0	0.0	60.49606775559588	240.13063106329844	0.0	49.17678069122883	0.0	0.0	0.0	0.0	0.0	0.0	0.0	0.0	0.0	0.0	74.96251874062969
2L_2816	4.455708475470433	12.125327383839366	12.05754826636571	6.800001088000174	8.723628471131768	51.94373454673897	0.0	19.418908579662187	6.307110889100808	16.07200257152041	40.87121072787539	25.03886031120299	12.419274714356682	24.286581663630844	17.447256942263536	0.0	7.313277401387768	26.786670952534017	3.77589889048987	10.07463288037784	13.085442706697654	31.678149996040233	18.275855766946286	8.448486200242641	49.497109368812865	0.0	15.702531248037184	24.51759186251319	18.53623091695027	23.82767823103317	44.93816508484325	8.64633049733693	27.60954362528769	33.68146495510934	38.34723420573291	38.053487982708496	75.06155047138654	31.17216699553303	36.72366178976438	0.0	0.0	0.0	0.0	0.0	0.0	102.71580590821316	141.26547272413015	84.4773986753944	59.39653124257543
2L_2817	0.0	0.0	0.0	16.703358377235325	0.0	0.0	0.0	47.700137853398395	0.0	0.0	25.098763634903346	24.601940601074613	0.0	14.914243102162565	0.0	0.0	0.0	0.0	55.65016082896479	0.0	0.0	0.0	0.0	0.0	0.0	0.0	0.0	24.089768111892152	22.765974884576508	78.03964413922272	0.0	0.0	0.0	33.093734694147706	47.097609796302834	31.157889489197558	0.0	19.142639463699812	0.0	0.0	0.0	0.0	0.0	0.0	0.0	50.46172478175304	81.64731625271476	0.0	204.26028596440037
2L_2818	41.026145962822106	6.2024735464503244	13.877555551854874	10.435221795421652	6.693601719987899	0.0	0.0	7.450021530562224	9.678836836104384	8.221317877255725	0.0	23.054648739371807	0.0	4.658746797111577	13.387203439975798	0.0	0.0	20.553294693139314	28.972305952186424	0.0	0.0	12.153252514204116	21.034475505353274	6.482486266852844	0.0	0.0	16.064644127970954	22.57468835642724	7.1113841882639415	0.0	34.48085622862187	26.537165300002655	42.36936254446665	15.506183866125813	22.067747986317997	19.465515865368708	0.0	23.918266499717166	0.0	0.0	0.0	0.0	0.0	0.0	0.0	78.81338566542142	38.25613245803302	55.559259506189306	91.14939385653086
2L_2819	4.60025190979458	4.172891229417214	3.112173953095804	17.551483767334723	9.0066234709005	0.0	0.0	15.036644302164374	13.023427844349198	11.062252827788377	0.0	20.68089788186244	12.822156686754711	25.074439742986993	9.0066234709005	0.0	15.101041065771074	41.48344810420643	11.695167790572293	31.204363618208376	0.0	0.0	4.717181389775981	8.722555569220892	17.034266129746598	0.0	5.4039740825403	30.375532710904917	9.568773646831875	32.800865942860895	0.0	17.853635892949598	34.20623853378379	55.638549725562854	44.54012322767426	13.095981759916604	154.9931028069251	24.137545388642643	0.0	0.0	0.0	0.0	0.0	0.0	0.0	84.83832995747478	51.475811516168555	62.29846446744781	147.17605936101063
2L_2820	0.0	8.172872601261892	21.333866476815572	10.312708832353856	17.64004431179131	26.258849232191245	0.0	4.908370538782017	6.376802722129546	27.08265626692666	10.330706579007177	5.063106560165908	31.39126067302863	24.554941682013503	26.460066467686968	16.32642399070047	7.394087096430726	0.0	3.817621530163791	10.185954790658258	0.0	20.017615501641444	9.238899462296052	12.812759458379032	66.72538500547148	0.0	21.16805317414957	0.0	28.11157672211519	0.0	0.0	43.709350304217075	22.331697164321096	23.837545087013847	24.231850344092276	32.061640427420144	0.0	39.395763537172265	0.0	0.0	0.0	0.0	0.0	1151.012891344383	0.0	51.925393594483445	25.204661854256564	48.80620033969115	54.0475618544319
2L_2821	7.76104367410912	7.040047309117917	2.6252603601962226	8.883285180992495	3.7987483883809965	0.0	0.0	4.228031255298252	5.492927032506594	18.663027376328284	22.246970741229017	26.167917783891376	5.408036342004219	5.287857756626347	7.597496776761993	0.0	0.0	23.328784220410352	13.15387501648345	35.0964010395554	22.79249033028598	6.8972057695126265	15.916628698875291	0.0	28.738357372969276	0.0	9.116996132114393	12.81157209520023	28.250936114947407	13.834511572568932	19.56855255330474	52.711240295484146	9.618172960718901	35.20023654558958	12.52387363411503	44.18822637849315	0.0	37.32871633670909	63.96602124951226	0.0	0.0	0.0	0.0	0.0	0.0	53.67374414620728	43.42218960733314	94.59286181244127	87.93937356128598
2L_2822	0.0	0.0	0.0	0.0	46.78165597705827	0.0	0.0	0.0	0.0	0.0	0.0	0.0	33.3000333000333	0.0	0.0	0.0	39.218454636013526	0.0	20.24877646768194	108.05320539833814	70.17248396558742	0.0	0.0	22.653083877573675	0.0	0.0	0.0	26.2957908327614	0.0	127.77919754663942	0.0	46.36713497472991	0.0	54.18644471898911	51.4105777263672	34.01117607245741	0.0	20.895628425577083	196.93568080664855	0.0	0.0	0.0	0.0	0.0	0.0	0.0	133.68626507312638	0.0	31.85220576524924
2L_2823	0.0	0.0	0.0	0.0	0.0	0.0	0.0	0.0	512.9783523135324	0.0	0.0	0.0	0.0	0.0	0.0	0.0	0.0	0.0	0.0	0.0	0.0	0.0	0.0	0.0	0.0	0.0	0.0	0.0	0.0	0.0	0.0	0.0	0.0	0.0	0.0	0.0	0.0	0.0	0.0	0.0	0.0	0.0	0.0	0.0	0.0	0.0	0.0	0.0	0.0
2L_2824	0.0	0.0	0.0	0.0	0.0	0.0	0.0	0.0	0.0	0.0	0.0	0.0	0.0	0.0	0.0	0.0	0.0	0.0	0.0	0.0	0.0	196.51191353475804	0.0	0.0	0.0	0.0	0.0	0.0	0.0	0.0	0.0	0.0	0.0	0.0	0.0	0.0	0.0	0.0	0.0	0.0	0.0	0.0	0.0	0.0	0.0	0.0	0.0	0.0	0.0
2L_2825	12.678634029326949	11.500796430152787	0.0	19.349274232910116	0.0	0.0	0.0	0.0	8.973382256213393	0.0	7.268640974928276	14.249520503635052	8.834702712253733	0.0	12.41145974901546	0.0	20.80979225584391	0.0	16.116373106930524	0.0	0.0	0.0	6.500450156173314	12.020003690141133	0.0	0.0	7.446875849409276	0.0	0.0	33.900603430741064	31.967674287760214	36.904454367642174	0.0	9.583997025127323	13.63954102944436	27.07011973113957	0.0	33.2624289223472	0.0	0.0	0.0	0.0	0.0	0.0	0.0	87.68276376071373	35.46778461123761	51.509750795825646	33.802340812101235
2L_2826	65.89047684938096	0.0	0.0	0.0	0.0	0.0	0.0	0.0	46.63439566486658	0.0	75.54981376970906	37.02716312686987	0.0	0.0	0.0	0.0	0.0	0.0	0.0	0.0	0.0	0.0	0.0	0.0	0.0	0.0	0.0	0.0	68.52788399599797	0.0	0.0	0.0	0.0	24.90387105771721	0.0	0.0	0.0	28.810639192841133	0.0	0.0	0.0	0.0	0.0	0.0	0.0	0.0	0.0	0.0	43.91743522178305
2L_2827	0.0	3.5861574323112784	5.349166867260425	3.0167277554037137	3.870118812647548	0.0	0.0	8.614933988068316	0.0	9.506833036244801	22.66494413091272	4.443259575224384	11.019283746556473	5.3872053872053876	0.0	14.327673902141987	0.0	0.0	3.350252106471012	35.75578796817735	11.610356437942645	0.0	24.32350258437215	14.992222784430576	0.0	0.0	0.0	0.0	8.223346079519757	21.14164904862579	0.0	23.014959723820485	9.79887802846574	11.953858107704262	17.01222753854333	16.88191103232886	66.6000666000666	13.829106812563744	0.0	0.0	0.0	0.0	0.0	0.0	0.0	45.568466621098196	7.373000073730001	21.41556911874933	47.430830039525695
2L_2828	9.305502436645813	4.220513383247939	0.0	0.0	4.554704736710738	0.0	0.0	10.138831013061857	0.0	5.594249111912953	0.0	10.458456917432574	0.0	12.680297987002696	0.0	33.72419677394334	0.0	0.0	11.828636181905498	10.52015872815489	0.0	24.809278670222668	4.7710151288889735	4.411049856332106	0.0	0.0	5.465645684052885	5.120364406094054	14.516962586884022	8.293799555452344	0.0	0.0	28.830507751370316	7.034188972079898	55.05918862777486	6.622718307974945	0.0	24.413009530025153	0.0	0.0	0.0	0.0	0.0	0.0	0.0	21.451631932899296	34.708844854934384	12.601886250333951	6.202319667555667
2L_2829	0.0	42.87796929937398	0.0	0.0	23.13657985821904	275.5276354218328	0.0	25.75116137737812	33.455109933491244	0.0	27.099389721743464	0.0	65.87615283267458	16.10305958132045	46.27315971643808	0.0	0.0	0.0	0.0	0.0	0.0	0.0	24.23537395182008	0.0	0.0	0.0	0.0	0.0	0.0	0.0	0.0	45.86314437717849	58.5802490832191	17.865820541405824	0.0	0.0	0.0	20.668502029646902	0.0	0.0	0.0	0.0	0.0	0.0	0.0	0.0	0.0	64.01392943104419	63.011972274732194
2L_2830	4.821254403613241	0.0	3.2616871141831854	7.357872574155399	9.439314177189143	0.0	0.0	15.759025587929846	6.8245457070536455	11.593698824688781	5.5280351538811505	5.418609238078518	13.438150910434725	9.854644000985465	9.439314177189143	0.0	7.913258030769912	28.984247061721955	4.085673300574405	10.901154868346751	14.158971265783713	8.569255653030838	9.887602676574044	18.283198517598265	0.0	0.0	11.32717701262697	26.529012924404515	5.014235414341315	8.594166279929185	0.0	9.35567468447987	11.949851254226514	14.577875741102757	10.373309474721541	20.587696380888854	81.21959341471536	25.29714660834831	39.73646774590913	0.0	821.2203334154553	0.0	0.0	0.0	0.0	11.114260151487365	17.982927009097562	26.116547705791866	38.56165043863877
2L_2831	4.386790321512249	7.958520192755359	0.0	10.042234290012363	0.0	0.0	0.0	4.779637215976033	0.0	0.0	0.0	9.860629857592782	18.34077153512258	8.96659941717104	0.0	0.0	0.0	0.0	0.0	29.756413995036635	0.0	27.28965040008577	0.0	0.0	32.48767904772115	0.0	0.0	24.138368854552326	4.562380978886213	15.63941758808902	0.0	25.53778315017068	16.30949772727149	3.316050080314733	9.438525702285304	12.488300023915095	0.0	30.6900151186687	0.0	0.0	0.0	0.0	0.0	0.0	0.0	10.112706109591395	0.0	0.0	17.543346685769425
2L_2832	4.7649066530962125	8.644499288989934	3.22356659276103	0.0	9.32899348556385	0.0	0.0	5.191614711582441	6.74478476380101	0.0	0.0	10.710559969496327	0.0	9.739469198928658	0.0	17.268562409447977	23.462318734035843	14.32274882195391	12.113767660359027	10.773749113859134	0.0	16.938207302484624	14.65806401176554	18.06951613901421	0.0	0.0	11.194792182676618	5.243791743859651	4.955632224692329	0.0	0.0	9.246331517970246	11.810189004359732	25.213122926220638	15.378109261466303	20.34708049915458	0.0	4.166914945348827	0.0	0.0	0.0	0.0	0.0	0.0	0.0	0.0	17.77275401264354	12.905657065718186	38.1109664305904
2L_2833	13.849590675347589	0.0	9.369559799341507	0.0	6.778870531707489	0.0	0.0	15.089852526871256	0.0	16.652096082594397	0.0	15.565559021486697	0.0	9.436187780136825	0.0	0.0	22.731715744440958	0.0	0.0	0.0	0.0	36.92421305270932	21.302430607332298	0.0	0.0	0.0	8.134644638048986	7.620754668093272	0.0	12.343850293783637	0.0	26.875218361149184	0.0	36.64200136517628	0.0	9.856742110170778	116.65616761158162	12.111478896353598	0.0	0.0	0.0	0.0	0.0	0.0	0.0	31.926951135801286	25.828981150009557	18.755673591261356	55.38631957906398
2L_2834	0.0	5.7728387934766925	8.61085398144361	0.0	0.0	0.0	0.0	0.0	9.008400333310812	15.303682448589191	0.0	0.0	8.869179600886918	0.0	0.0	0.0	10.445500600616285	0.0	0.0	0.0	0.0	22.622834924001417	19.57745329961661	12.066911021614855	0.0	0.0	14.951873656667601	14.007318824085585	13.237581493861072	0.0	32.09242618741977	0.0	23.6607054833685	19.24279597825564	13.692768506632436	0.0	0.0	38.9576057768564	0.0	0.0	0.0	0.0	0.0	0.0	0.0	29.341646799926647	35.60619547801318	0.0	16.96712619300106
2L_2835	8.278118284376541	3.7545429970264017	11.20066666367982	3.1583761398579484	4.0518375893835366	0.0	0.0	9.019442309843097	5.858889810687551	9.953219866626853	4.7458322101530435	13.9556693511172	5.768343331795108	8.460236886632826	8.103675178767073	15.000420011760328	0.0	0.0	7.015121796544631	9.358669122381443	12.15551276815061	11.035091591260207	16.977063986554164	7.84808616570763	30.653032197945016	0.0	9.724410214520487	9.110089971248556	4.304733829697842	7.378113563923975	0.0	8.031870461993188	20.517955262650347	3.1287858308553345	13.358268768367621	5.891529865343193	0.0	3.619610761537147	34.11385841384204	0.0	0.0	0.0	0.0	0.0	0.0	19.083241097668026	23.15758271888547	11.210561245538196	16.552637386890314
2L_2836	5.914013787931745	10.729210812898657	0.0	18.0511361610739	0.0	0.0	0.0	0.0	8.371360237210864	0.0	0.0	19.940285491714146	0.0	0.0	11.578777952617326	0.0	0.0	0.0	0.0	0.0	52.10450078677796	5.255758340231516	0.0	16.820376877364314	21.898993084297985	0.0	0.0	13.016774065900023	0.0	0.0	59.6459416901274	0.0	36.64584938116154	17.882018021497764	19.08670134084077	0.0	0.0	31.030860708155274	48.7429200908568	0.0	0.0	0.0	0.0	0.0	0.0	13.63335810060055	22.058839749146877	48.05397422384822	7.883637510347275
2L_2837	8.19492111568934	7.43361779310755	11.088097149471986	6.253267332181065	0.0	0.0	0.0	0.0	34.80003897604365	0.0	0.0	18.420548490251846	11.420740063956146	5.583472920156337	0.0	0.0	0.0	0.0	13.889236119791885	0.0	0.0	21.84837229626393	8.403220113947665	0.0	0.0	0.0	0.0	9.018531278070178	0.0	0.0	0.0	47.70688887475352	10.155872328497782	12.389362988512582	8.816009873931058	0.0	0.0	0.0	0.0	0.0	0.0	0.0	0.0	0.0	0.0	0.0	0.0	0.0	0.0
2L_2838	12.16250567076827	3.677538696900938	2.742736274387725	6.187198006732291	3.9687358861830044	0.0	0.0	0.0	0.0	0.0	9.2969938635192	9.112962460062441	0.0	5.524480353566742	23.81241531709803	14.692766897783889	6.654218841287564	12.186353721103108	0.0	0.0	0.0	3.602921969717441	12.471652972098834	3.843562398121574	0.0	0.0	0.0	13.384868049739953	4.216445317342324	14.453582320378105	61.33263550423604	0.0	10.048569761944357	9.193846742252346	8.722863716158015	5.770696748154675	68.29714722816027	14.181495488334479	66.82839137379123	0.0	0.0	0.0	0.0	0.0	0.0	9.3459254101693	22.682629188914547	32.94191023549073	27.021914772880805
2L_2839	4.263501443195238	3.8674246819043194	2.884354683326699	9.76000156160025	4.173657543051277	24.85151221451825	0.0	18.581230170343424	0.0	15.378700499807767	4.888517361569409	9.583501044601613	0.0	5.809731299927378	0.0	0.0	0.0	0.0	10.839050932700333	9.640040873773303	0.0	3.7889551956048115	0.0	0.0	15.78731331502005	0.0	5.008389051661533	9.383988101103087	8.86831439948209	0.0	21.499828001375988	0.0	15.85112622251811	9.6685617047608	13.759889920880632	0.0	0.0	3.7284356602500286	0.0	0.0	0.0	0.0	0.0	0.0	0.0	19.656985601258047	15.902549178633333	92.38088639460494	28.417163967036092
2L_2840	7.0520618465823945	0.0	4.770878557286324	0.0	0.0	20.55287226389888	0.0	0.0	0.0	4.239533651298357	4.042935980108755	0.0	14.74201474201474	7.207207207207206	0.0	25.557472365983006	11.574743908791017	0.0	0.0	0.0	0.0	15.667841754798276	7.231311579137666	13.371441942870515	13.05653479566523	0.0	4.142073107590349	0.0	25.670174923906266	6.285355122564424	0.0	0.0	4.3697699316131	13.326936403859483	15.173067804646752	10.037893046249593	0.0	3.0835170595581323	29.061319383900027	0.0	0.0	0.0	0.0	0.0	0.0	8.12842918106076	0.0	9.550186228631459	23.501762632197416
2L_2841	6.549354626595094	2.970461728571089	2.2153929043623743	0.0	0.0	0.0	0.0	0.0	0.0	0.0	3.7547347204825283	0.0	9.127418765972982	4.462293618920125	12.822682812988864	0.0	10.749636662280814	0.0	2.77505822072147	14.808496522965015	9.617012109741648	0.0	0.0	12.418256824453037	0.0	0.0	7.693609687793318	14.415162444465585	6.811506541770882	11.674605398337535	16.513422109490595	0.0	12.174810803440115	4.9507695476184805	21.13718030014796	9.322340429498867	0.0	17.182248675248626	0.0	0.0	0.0	0.0	0.0	418.3400267737617	0.0	7.548992964338556	24.428614702117468	8.869399860927809	17.461148943600488
2L_2842	0.0	13.963798851477543	2.6035767937993217	5.873275276007229	3.767372295497613	0.0	0.0	4.193109463219092	0.0	4.6272196194111865	17.650575960356807	0.0	0.0	7.866273352999016	0.0	27.89458635815254	0.0	0.0	0.0	0.0	0.0	3.420118849130007	3.946290979765393	14.594199170684632	28.500990409416726	0.0	0.0	12.705753800608607	4.002513578527315	0.0	0.0	7.46798103132818	14.308096236255285	5.818249521448976	4.140143869999482	10.955812469357962	0.0	10.096471787933707	0.0	0.0	0.0	0.0	0.0	0.0	0.0	8.871736864284605	14.354513417881417	10.423507093196577	0.0
2L_2843	7.8309210181137034	7.103433089212015	0.0	8.963266740245126	7.66590160968602	0.0	0.0	0.0	0.0	9.415530918249653	4.489454719808641	0.0	16.37018443741133	5.33546752034147	15.33180321937204	0.0	6.426553490775325	0.0	6.6361536322655095	26.559296284885637	0.0	0.0	4.0149839199894	3.71205996313182	0.0	0.0	13.798622897434836	4.308974128057541	0.0	6.97953600044669	19.744740001263665	7.597975899220447	19.40954231328748	5.919527574343346	4.212211200269581	16.719779833939146	0.0	6.848147131071481	0.0	0.0	0.0	0.0	0.0	0.0	0.0	9.026166857720531	21.90657284811735	10.604948693258223	20.87791638394488
2L_2844	21.076436859737367	0.0	0.0	8.041358314080982	0.0	0.0	0.0	0.0	7.458489775156368	0.0	0.0	5.921953391858025	0.0	3.5900197451085987	20.6322973856816	19.095849708024456	0.0	0.0	4.4651986879460175	0.0	0.0	0.0	0.0	0.0	19.51097687559021	0.0	6.18968921570448	5.79866793000312	0.0	0.0	0.0	0.0	13.059893979780673	19.915050361179354	11.33690445823768	22.500123750680626	0.0	27.647043102661765	0.0	0.0	0.0	0.0	0.0	0.0	0.0	0.0	9.826696382596527	28.542559810934083	14.047903350424951
2L_2845	11.253290180716586	3.402622060559868	0.0	5.724670266148508	11.016151881889224	0.0	0.0	0.0	0.0	4.510142182232295	4.300995723519953	4.215858711397489	0.0	7.667241709794901	7.344101254592817	13.594400194671811	18.47033602466652	0.0	3.178790095271518	0.0	11.016151881889227	3.33358335208474	7.692884658657092	7.112469118548146	0.0	0.0	4.406460752755691	4.128091372825683	7.802484779302818	6.686548002728112	0.0	7.279026939678705	0.0	8.506555151399668	4.035390373576264	10.678609623669779	0.0	9.841011892206804	0.0	0.0	0.0	0.0	0.0	0.0	0.0	8.647265086234851	6.9956584943384135	10.159772583650486	5.0003750281271095
2L_2846	8.352313966822939	3.7881944707513506	5.650528380908899	3.186684248665894	0.0	0.0	0.0	9.100282381762307	0.0	0.0	0.0	0.0	0.0	2.845354958031014	8.176307350663834	0.0	0.0	12.553036579548593	7.077997408037349	0.0	24.528922051991504	3.711332553953497	0.0	0.0	15.463885641472903	0.0	4.905784410398301	9.191742506202127	4.343316591295646	0.0	0.0	0.0	10.350927494858176	3.1568287256261254	4.492665723206865	23.777339482153323	0.0	10.956158566291698	0.0	0.0	0.0	0.0	0.0	0.0	0.0	28.881422506329844	0.0	0.0	27.834994154651227
2L_2847	0.0	0.0	0.0	0.0	0.0	0.0	0.0	0.0	0.0	0.0	0.0	0.0	0.0	0.0	0.0	0.0	0.0	0.0	0.0	0.0	0.0	0.0	0.0	0.0	0.0	0.0	0.0	0.0	0.0	0.0	0.0	0.0	0.0	0.0	0.0	0.0	0.0	0.0	0.0	0.0	0.0	0.0	0.0	0.0	0.0	0.0	0.0	0.0	0.0
2L_2848	0.0	11.590910408058003	4.322294481380852	0.0	0.0	0.0	0.0	0.0	9.043692792990775	0.0	0.0	7.180585993261738	0.0	4.3530307976928935	0.0	0.0	20.972846455693812	0.0	5.414217410065788	14.445898664910047	18.763063783159023	5.677866257860296	6.551384143684958	12.114185893393952	0.0	0.0	7.50522551326361	0.0	6.6447213668989225	0.0	0.0	0.0	0.0	4.829546003357501	27.492826090691963	0.0	0.0	0.0	0.0	0.0	0.0	0.0	0.0	0.0	0.0	29.456599382884242	11.915230285655731	17.304451050899313	25.550398160371333
2L_2849	13.11846597906227	0.0	2.2187343717897687	2.502564502974423	0.0	0.0	0.0	10.71994048289044	9.284676059973435	0.0	0.0	0.0	4.570592805886923	6.703536115300822	6.4210116046942725	0.0	5.3829251461195025	0.0	5.558487657795042	7.415416056748695	0.0	11.658323678784036	16.814889921323132	3.109246806725798	0.0	0.0	7.705213925633126	10.827678578195872	10.232670460940875	5.846107077297227	0.0	12.728233130318014	16.25756535642883	12.395591929180513	24.69723831952934	9.336401274792228	0.0	5.736054861923121	0.0	0.0	0.0	0.0	0.0	0.0	0.0	22.681137232220827	6.116365068705128	0.0	17.48748551817605
2L_2850	0.0	0.0	0.0	6.55810381609503	4.206650883312553	0.0	0.0	0.0	0.0	0.0	4.927161767589721	14.488889919209948	0.0	2.9278290147855364	0.0	0.0	7.053121288294923	12.916892712289131	0.0	9.716246730482975	0.0	3.8189074105898304	8.8128632552073	0.0	0.0	0.0	0.0	4.72908491261124	0.0	15.32003554248246	0.0	25.01626056937009	0.0	9.744993022584996	0.0	12.23326886400642	0.0	11.273728379807398	0.0	0.0	0.0	0.0	0.0	0.0	0.0	19.81237679178183	24.04239154477174	0.0	0.0
2L_2851	0.0	0.0	2.447622110643289	2.7607325548619674	10.625118204440025	0.0	36.73054107760062	7.883883017367013	5.121248109619292	0.0	0.0	4.06621092574611	0.0	0.0	14.166824272586702	0.0	0.0	10.875120985720967	3.065954506753838	16.36080148294305	0.0	3.215253160995764	7.419814986913302	3.430001053010324	26.793776341631368	0.0	8.50009456355202	7.963118022566681	7.525524698395785	0.0	18.24444639051873	7.020647724959105	8.967359260659164	8.204603110529131	15.568594253242647	25.748893698782233	0.0	15.819485746485148	29.818880122138136	0.0	0.0	0.0	0.0	0.0	0.0	16.680636699902834	13.494675675712148	19.598274567907044	4.822879741493646
2L_2852	0.0	0.0	0.0	3.870607151178948	9.931098041786088	0.0	51.497018322639114	11.053375645655306	7.180101354310717	0.0	5.81604320622177	11.401832502519806	7.0691361515622795	3.4560221185415587	9.931098041786088	0.0	0.0	0.0	0.0	11.469099950912252	0.0	0.0	0.0	0.0	18.782728905117168	0.0	11.917317650143307	5.582232424062101	0.0	9.041918333393612	25.57911107473193	0.0	0.0	7.668688132858488	5.4568770292761455	0.0	0.0	8.871705381310333	0.0	0.0	0.0	0.0	0.0	0.0	0.0	11.693307919877453	9.459914558051711	0.0	6.7617824058421805
2L_2853	0.0	0.0	9.541757114572649	5.3811900501795975	0.0	0.0	0.0	0.0	19.964562900850993	16.95813460519343	8.08587196021751	0.0	9.828009828009828	0.0	0.0	0.0	0.0	0.0	0.0	0.0	0.0	6.267136701919311	7.231311579137666	6.6857209714352575	26.11306959133046	0.0	24.852438645542094	0.0	7.334335692544648	12.570710245128849	0.0	27.369141293191927	0.0	5.330774561543793	30.346135609293505	10.037893046249593	0.0	0.0	0.0	0.0	0.0	0.0	0.0	0.0	0.0	16.25685836212152	0.0	19.100372457262917	28.202115158636897
2L_2854	3.4901857721180924	6.331899158174006	2.3611892271213746	5.326485603441548	10.24991338823187	20.343934557631314	0.0	15.210958887440043	0.0	20.982175641792296	4.001836042376242	0.0	0.0	0.0	6.833275592154579	0.0	17.185614952859858	0.0	5.9153729006711275	0.0	0.0	3.1017129209606	0.0	6.6177548406395	0.0	0.0	4.099965355292747	0.0	0.0	6.221459056577948	0.0	0.0	8.650694888693671	13.19145657952918	7.509410229694085	14.903773784559988	0.0	9.156511332556251	0.0	0.0	0.0	0.0	0.0	0.0	0.0	24.137390024016703	0.0	37.812401333265264	4.6525693814409
2L_2855	0.0	15.079408163388404	0.0	2.53700346402453	6.509374149713003	19.37961961682616	0.0	0.0	14.118670247161441	0.0	3.8121465663614664	3.7366861871153088	4.633490872022983	2.2652622041001247	13.018748299426006	0.0	5.457002097671606	0.0	5.63498060721424	0.0	9.764061224569504	5.909379662869891	6.818514995619105	6.304069213636711	12.31120763097894	0.0	3.9056244898278014	3.6588944430906536	3.457829008972375	11.85311618424484	0.0	19.35508845275423	16.481293320049414	5.026469387796134	3.5767297959475655	4.732441930571292	0.0	2.9074956983601146	0.0	0.0	0.0	0.0	0.0	0.0	0.0	7.664420991316212	24.802140920804288	0.0	13.296104241457254
2L_2856	0.0	0.0	0.0	0.0	0.0	0.0	0.0	0.0	0.0	0.0	0.0	0.0	0.0	0.0	0.0	0.0	0.0	0.0	0.0	0.0	0.0	0.0	0.0	0.0	0.0	0.0	0.0	95.7166786312515	0.0	0.0	0.0	0.0	0.0	0.0	0.0	0.0	0.0	0.0	0.0	0.0	0.0	0.0	0.0	0.0	0.0	0.0	0.0	0.0	0.0
2L_2857	0.0	0.0	0.0	6.316752279715897	0.0	0.0	0.0	0.0	11.717779621375103	9.953219866626853	0.0	9.303779567411464	0.0	5.640157924421884	0.0	0.0	0.0	0.0	7.015121796544631	0.0	0.0	7.356727727506804	8.488531993277082	7.84808616570763	0.0	0.0	0.0	9.110089971248556	0.0	14.75622712784795	0.0	16.063740923986376	0.0	6.257571661710669	8.905512512245078	0.0	0.0	28.956886092297175	0.0	0.0	0.0	0.0	0.0	0.0	0.0	19.083241097668026	15.43838847925698	0.0	11.035091591260207
2L_2858	0.0	0.0	0.0	0.0	0.0	0.0	0.0	12.403700768161189	0.0	0.0	13.053109185342402	0.0	0.0	7.7564475470234635	0.0	0.0	0.0	0.0	19.29464563936185	0.0	0.0	10.11710549611756	23.347166529502065	0.0	0.0	0.0	13.373185425902523	12.528361077388938	0.0	20.293031373026505	0.0	22.09114807696556	0.0	8.605526124656208	0.0	16.204277605202222	0.0	0.0	0.0	0.0	0.0	0.0	0.0	0.0	0.0	0.0	0.0	30.83393459505794	30.351316488352683
2L_2859	0.0	0.0	0.0	2.9383711903282923	0.0	0.0	0.0	4.195584734448855	0.0	9.25990230803065	0.0	8.655700471216333	0.0	2.6236389872753505	7.539192492170548	13.955526528060377	0.0	23.149755770076624	3.263232571237998	0.0	0.0	0.0	15.794482197644252	7.301407200209696	14.25890753953995	0.0	9.047030990604657	12.713254245591255	4.004876337428453	0.0	0.0	22.417168562162807	4.77218085801903	8.732526215043697	4.142587874645291	5.481139945561318	64.8701947403246	10.102431924762476	0.0	0.0	0.0	0.0	0.0	0.0	0.0	0.0	7.181493578308442	0.0	10.266413428468763
2L_2860	0.0	0.0	15.376524966863588	8.671778390968862	0.0	0.0	0.0	12.382091533373451	0.0	0.0	0.0	0.0	0.0	0.0	0.0	0.0	18.65267964395765	0.0	0.0	0.0	0.0	0.0	11.653246011676552	0.0	0.0	0.0	13.349887193453215	12.50653466436213	0.0	60.773032979499234	0.0	0.0	0.0	0.0	0.0	32.35209431282534	0.0	0.0	0.0	0.0	0.0	0.0	0.0	0.0	0.0	0.0	0.0	0.0	0.0
2L_2861	0.0	34.30237543949919	0.0	14.427828395409064	18.50926388657523	0.0	0.0	0.0	0.0	0.0	0.0	0.0	0.0	12.882447665056361	0.0	0.0	0.0	0.0	0.0	0.0	0.0	16.803192606595253	19.388299161456064	0.0	0.0	0.0	0.0	0.0	0.0	0.0	0.0	0.0	23.432099633287642	0.0	0.0	0.0	0.0	49.60440487115256	0.0	0.0	0.0	0.0	0.0	0.0	0.0	0.0	0.0	0.0	0.0
2L_2862	7.304767310289714	3.313079374755661	4.941839491030067	2.787010524309142	0.0	0.0	0.0	3.9794627884414115	0.0	4.391454230068287	0.0	0.0	0.0	17.419435112604205	7.150835432103533	0.0	0.0	0.0	0.0	24.774797094411795	0.0	9.737572423194896	0.0	3.462649439293176	0.0	0.0	4.29050125926212	0.0	7.597156232479058	13.021172426365268	0.0	0.0	9.052714863924116	2.7608994789630503	7.858391780122198	10.397593580941626	0.0	9.582037895043467	0.0	0.0	0.0	0.0	0.0	0.0	0.0	0.0	13.623124436343227	0.0	9.737572423194898
2L_2863	5.72206772639361	0.0	3.871107601306886	4.366316488084323	11.202975510295534	0.0	0.0	6.234491701891545	0.0	20.63983488132095	6.56090488000105	6.431033595719505	0.0	0.0	0.0	20.737422753100244	0.0	0.0	0.0	12.937949593748383	0.0	5.085176709890669	0.0	0.0	0.0	0.0	0.0	0.0	0.0	10.199918400652797	0.0	11.103708638685323	0.0	0.0	6.155740227762388	24.434344915212822	0.0	5.003953122967144	47.160913035276366	0.0	0.0	0.0	0.0	0.0	0.0	0.0	42.68578990054211	15.498109230673858	0.0
2L_2864	0.0	0.0	0.0	0.0	11.935880450221411	0.0	0.0	0.0	5.753028250245223	0.0	0.0	0.0	11.328235627301048	8.307372793354102	0.0	0.0	0.0	24.43344939221795	0.0	9.189571674064272	0.0	10.83570364350535	8.335156648850269	11.559424109490866	15.04958839375743	0.0	19.097408720354256	0.0	4.2269535922765105	0.0	20.495163141498605	0.0	0.0	6.144506503960135	0.0	11.570157093807943	0.0	7.10841938963557	0.0	0.0	0.0	0.0	0.0	0.0	0.0	9.369217436113649	7.579719701965422	22.016005636097447	10.83570364350535
2L_2865	2.765221368414038	15.050003637084215	0.0	2.1100469675354505	5.4139008400749935	0.0	0.0	3.012853132749623	0.0	6.649544090633286	3.170594134464263	12.431332427503579	7.7074261050522175	11.304224954076588	10.827801680149987	0.0	0.0	0.0	2.343330214360818	12.504673621766134	0.0	4.914880414815907	8.506523794873686	15.729441030718814	20.47866839506628	0.0	3.2483405040449957	12.172532254928125	8.627715789237557	4.929167857882232	27.888712880123155	0.0	3.426907322375683	8.36111313171345	8.924388121639412	3.93601147426065	46.58334459097494	2.4181884528115916	0.0	0.0	0.0	0.0	326.0834121368246	0.0	0.0	0.0	10.314073863208565	37.44774167649045	11.05848093333579
2L_2866	8.368386411916246	0.0	2.830700875875465	6.385632836967449	8.192041104385444	0.0	0.0	4.558897075148403	0.0	5.030877007634355	4.7975827858891575	0.0	17.493731412910375	0.0	8.192041104385444	0.0	0.0	25.154385038171778	10.637426508679608	9.460720036480536	0.0	3.7184743099906106	0.0	3.966832519934325	0.0	0.0	14.745673987893802	0.0	8.703348961646952	14.917135313334427	0.0	16.23890679679444	10.370845892859828	6.325806888297636	4.501311006830739	0.0	0.0	3.6590805389240177	0.0	0.0	0.0	0.0	0.0	0.0	0.0	19.291332886417454	0.0	0.0	11.15542292997183
2L_2867	4.149591099293076	11.292289624644292	8.421875315820325	0.0	4.062147608694946	0.0	42.12796791533964	4.521196272364098	0.0	9.978546125829467	9.515816238169462	4.663726653384374	0.0	2.8272547356516826	0.0	0.0	0.0	0.0	7.032971979233041	18.76496505963506	0.0	11.063170704723973	4.255065655663067	15.7361117012153	0.0	0.0	14.623731391301803	0.0	0.0	0.0	20.925405115843045	8.05230779141302	15.427622850160756	9.410241353870244	8.928172849426366	5.906521035484016	0.0	10.886462901111726	0.0	0.0	0.0	0.0	0.0	0.0	0.0	19.131798963056497	7.738835955250956	11.239086846671883	5.531585352361987
2L_2868	4.437521910264431	8.050557501106951	3.0020834459114623	0.0	0.0	51.73171930369105	0.0	0.0	0.0	0.0	15.264146047349383	9.974664352544536	12.368583797155225	3.023431594860166	8.688021824310821	0.0	7.283427289545368	0.0	0.0	10.033511929845684	13.032032736466233	0.0	0.0	8.414002583098792	16.43169345032699	0.0	10.425626189172986	4.8835040117985455	4.61514320789374	7.910140800506248	22.37737200143215	34.44415740979936	5.49937032209812	10.06319687638369	19.095357441222102	0.0	0.0	15.52246683042869	0.0	0.0	0.0	0.0	0.0	0.0	0.0	20.459311544166535	16.551632818577552	0.0	0.0
2L_2869	7.280309384027583	9.905959425190193	9.850586306896986	2.7776790158572138	7.126892902754971	21.218087995654535	0.0	3.9661386942836834	0.0	0.0	0.0	8.182341851696691	5.0730519480519485	2.4801587301587302	28.507571611019884	0.0	5.974686448455185	0.0	12.33909815999368	8.230615254951537	0.0	9.70496894409938	0.0	10.353167240922343	0.0	0.0	0.0	4.0059993846784945	3.785859662725334	0.0	0.0	0.0	4.5112022173461135	5.50331079177233	19.58020050125313	0.0	0.0	3.1833183929590088	0.0	0.0	0.0	0.0	0.0	0.0	0.0	0.0	0.0	9.859288238263503	14.557453416149066
2L_2870	9.95901863830338	4.5169158498577175	0.0	11.399085793319376	0.0	0.0	0.0	0.0	7.048557512705026	0.0	0.0	0.0	6.939625260235947	3.392705682782019	9.74915426086787	0.0	8.173006195138695	0.0	0.0	0.0	0.0	4.425268281889589	15.318236360387042	14.16250053109377	18.43861784120662	0.0	5.849492556520722	10.959925034112766	0.0	0.0	0.0	0.0	6.171049140064302	7.528193083096196	5.356903709655819	14.175650485161636	0.0	13.063755481334072	41.04079454978248	0.0	0.0	0.0	0.0	0.0	0.0	0.0	9.286603146301147	0.0	6.637902422834385
2L_2871	6.529686894983699	2.9615414230798844	4.417480145635485	2.491291689897962	0.0	19.03043728138785	0.0	0.0	0.0	0.0	3.7434592408414398	0.0	4.55000455000455	6.67334000667334	6.392088128997452	0.0	0.0	0.0	2.766724712551136	22.14603984515489	9.588132193496177	11.605808707257982	0.0	6.190482380958572	0.0	0.0	7.670505754796943	0.0	0.0	11.639546523267454	0.0	0.0	8.09216654002426	9.871804743599617	3.5122842140386	4.647172706597034	0.0	5.710216776959504	0.0	0.0	0.0	0.0	0.0	0.0	0.0	15.052646631594	12.177627749403905	17.685530053021218	0.0
2L_2872	6.023229185677484	8.195512137553475	0.0	2.298061309518064	0.0	0.0	0.0	6.562622844096363	0.0	10.86307099016892	6.906215663159	10.154263572188691	12.591286829513976	6.155740227762388	5.896302900155544	0.0	0.0	0.0	2.5521311060374745	0.0	17.688908700466634	8.029226384037898	0.0	0.0	0.0	0.0	7.075563480186653	6.628578852579743	0.0	0.0	0.0	11.688114356510862	0.0	2.2765311493204097	3.239863277769678	8.573454356215025	0.0	5.26731907680752	0.0	0.0	0.0	0.0	0.0	0.0	0.0	0.0	5.616551302702909	32.62759838036602	4.014613192018949
2L_2873	0.0	3.4664087658544873	0.0	2.9159934366819726	0.0	22.274641879445184	0.0	12.490897258622777	0.0	0.0	8.763247291389803	8.58978125263062	5.325664376630985	5.2073162793725185	0.0	0.0	0.0	22.973454173702287	0.0	8.640458428162365	0.0	6.792151668746763	0.0	0.0	14.150315976555758	0.0	4.489065758079757	8.410955942992222	11.923129201412653	6.8118962956907945	0.0	14.830964086820464	9.471674719958097	8.666021914636216	0.0	0.0	0.0	6.683663222240825	0.0	0.0	0.0	0.0	0.0	0.0	0.0	8.809369645555012	7.1268014772434105	0.0	0.0
2L_2874	10.89614232976957	0.0	2.4571618404731903	5.542985296677202	0.0	0.0	0.0	3.957305423249644	15.423625292277698	0.0	4.164494188864809	0.0	5.061753391374772	4.949269982677555	7.111020090053959	0.0	5.961379797122322	21.8350146294598	3.0779042180830567	0.0	0.0	6.455569542622897	3.7243670438209024	6.886739307992888	0.0	0.0	0.0	0.0	3.777427904011024	6.4743357331537785	36.63111006915953	14.096022102562657	9.002309992744138	2.7455269874320756	11.721955222131053	5.169850260457055	0.0	9.528685790950798	0.0	0.0	0.0	0.0	0.0	0.0	0.0	0.0	6.773635925197384	9.83732991256581	9.683354313934347
2L_2875	0.0	0.0	0.0	0.0	0.0	0.0	0.0	0.0	0.0	0.0	0.0	0.0	0.0	211.64021164021165	0.0	0.0	0.0	0.0	0.0	0.0	0.0	0.0	0.0	0.0	0.0	0.0	0.0	0.0	0.0	0.0	0.0	0.0	0.0	0.0	0.0	0.0	0.0	0.0	0.0	0.0	0.0	0.0	0.0	0.0	0.0	0.0	0.0	0.0	0.0
2L_2876	0.0	0.0	0.0	0.0	0.0	0.0	0.0	0.0	0.0	0.0	0.0	0.0	0.0	0.0	0.0	0.0	0.0	0.0	0.0	0.0	0.0	0.0	0.0	0.0	0.0	0.0	0.0	0.0	0.0	0.0	0.0	0.0	0.0	0.0	0.0	0.0	0.0	0.0	0.0	0.0	0.0	0.0	0.0	0.0	0.0	0.0	0.0	0.0	0.0
2L_2877	0.0	0.0	0.0	0.0	0.0	0.0	0.0	0.0	0.0	0.0	0.0	0.0	0.0	0.0	0.0	0.0	0.0	0.0	0.0	0.0	0.0	0.0	0.0	0.0	0.0	0.0	0.0	0.0	0.0	0.0	0.0	0.0	0.0	0.0	0.0	0.0	0.0	0.0	0.0	0.0	0.0	0.0	0.0	0.0	0.0	0.0	0.0	0.0	0.0
2L_2878	0.0	0.0	74.79767229643814	0.0	0.0	0.0	0.0	0.0	0.0	0.0	0.0	0.0	0.0	0.0	0.0	0.0	0.0	0.0	0.0	0.0	0.0	0.0	0.0	0.0	0.0	0.0	0.0	0.0	0.0	0.0	0.0	0.0	0.0	0.0	0.0	0.0	0.0	0.0	0.0	0.0	0.0	0.0	0.0	0.0	0.0	0.0	0.0	0.0	0.0
2L_2879	0.0	2.5626503955450888	3.8224882334255956	0.0	2.7655677959586207	0.0	28.681318996498007	0.0	11.996895203521328	3.3967679752715294	0.0	3.175131355184164	3.937162880428363	5.774505557961599	0.0	10.238485031846807	4.6369155979349035	8.491919938178823	9.57629445764776	6.387727387125663	0.0	2.5106545904180866	8.6907274283703	8.035026286588497	0.0	0.0	9.956044065451033	6.218060543390092	8.814543762153052	15.107718029550696	14.246313054181577	5.4821255297103795	7.002229860098948	10.67770998143787	9.11764035467621	8.042486849528691	0.0	4.941105725580376	0.0	0.0	0.0	0.0	0.0	0.0	0.0	6.51260025334015	0.0	7.651729979631095	7.531963771254261
2L_2880	0.0	65.74621959237344	0.0	0.0	70.95217823187173	0.0	0.0	0.0	0.0	0.0	0.0	0.0	0.0	0.0	0.0	0.0	0.0	0.0	0.0	0.0	0.0	0.0	0.0	0.0	0.0	0.0	0.0	79.76389885937625	0.0	0.0	0.0	0.0	0.0	0.0	0.0	0.0	0.0	0.0	0.0	0.0	0.0	0.0	0.0	0.0	0.0	0.0	0.0	0.0	0.0
2L_2881	8.215563234368659	3.726171135587915	2.779006716303432	0.0	0.0	0.0	0.0	8.951285315058389	5.814616084158427	9.878006618264433	4.7099694982375295	4.6167369641815075	0.0	0.0	8.042438338625258	0.0	13.484430876110443	12.347508272830543	3.4810554003004848	9.287948700801735	0.0	3.6505676632716386	4.2121934576211215	7.788780728687169	15.21069859696516	0.0	14.476389009525464	0.0	4.272204354914232	7.322359557143694	0.0	15.942352453528041	0.0	3.1051426129899293	0.0	0.0	0.0	10.77677561747332	0.0	0.0	0.0	0.0	0.0	0.0	0.0	18.93903524554459	15.3217255940233	0.0	10.951702989814915
2L_2882	5.951785773803572	0.0	0.0	2.2708032830365545	2.913182500396193	0.0	0.0	3.2423907573706026	8.424826954054364	7.156147130385	6.824298871533939	0.0	0.0	2.02757502027575	5.826365000792386	10.784973512105054	4.884415198737085	0.0	7.56557843386474	0.0	0.0	7.933989209774675	0.0	11.285204194484695	0.0	0.0	3.4958190004754313	9.824932797459667	0.0	5.304702087930742	0.0	11.549477963596045	11.063970401666383	6.748585496479938	22.410039697784608	16.94352384631546	0.0	0.0	0.0	0.0	0.0	0.0	0.0	0.0	0.0	6.860216234015696	16.649794874527146	0.0	19.834973024436685
2L_2883	0.0	0.0	0.0	0.0	4.867146372613152	0.0	0.0	0.0	0.0	11.956001912960305	5.700786252439936	0.0	0.0	0.0	0.0	36.03759441849738	8.160547344231473	0.0	4.213350591217355	0.0	14.601439117839455	0.0	5.098295130108492	0.0	0.0	0.0	5.840575647135782	10.943217831316863	5.170930271039481	8.86273397617697	50.144415917843396	0.0	0.0	0.0	16.046213093709884	21.23106189279163	0.0	4.347947073309866	0.0	0.0	0.0	0.0	0.0	0.0	0.0	0.0	27.81734021719779	26.932689821597865	13.25556733828208
2L_2884	0.0	7.518627399381969	0.0	0.0	0.0	0.0	0.0	0.0	0.0	29.89760071754242	0.0	0.0	0.0	11.294649159960468	16.2279441953455	30.03896053180976	13.604368634856026	0.0	0.0	0.0	24.341916293018254	0.0	8.499317929736138	7.858058320937246	0.0	0.0	9.736766517207302	18.243331378256322	8.620407262520711	14.774977098785497	0.0	16.084152284753834	0.0	6.2655228328183075	0.0	23.596063704652792	0.0	7.2484200256449105	0.0	0.0	0.0	0.0	0.0	0.0	0.0	0.0	0.0	22.44961184621118	11.04911330865698
2L_2885	0.0	8.740265529266779	0.0	2.450812799810994	3.1441142495659555	0.0	0.0	3.499419271371916	0.0	0.0	3.6826349400301317	3.609738207346251	4.476075377109351	2.188303517697905	0.0	0.0	5.271609116509943	0.0	2.7217705444003792	0.0	9.432342748697865	5.708617872255404	9.880300163518967	9.134847708386431	0.0	0.0	3.7729370994791465	3.534589314300277	6.680709518073659	0.0	0.0	0.0	3.980341887486084	0.0	0.0	9.143329461133307	54.106405657365784	0.0	0.0	0.0	0.0	0.0	0.0	0.0	0.0	7.40403445837637	5.989881891508864	8.699086421943969	17.12585361676621
2L_2886	8.384520833018914	22.81681142665916	5.672317050758162	25.591777873604766	0.0	0.0	0.0	0.0	11.86839375532594	0.0	0.0	0.0	11.684973124561813	5.712653527563552	16.415671056217107	30.386454933848686	0.0	0.0	7.105290457168598	18.957920998551614	49.24701316865132	0.0	34.390556353225406	0.0	0.0	0.0	0.0	9.227186243372573	0.0	44.837687570993005	42.281152753348664	0.0	0.0	0.0	9.019979254047716	0.0	0.0	0.0	0.0	0.0	0.0	0.0	0.0	0.0	0.0	0.0	0.0	0.0	11.176930814798256
2L_2887	0.0	0.0	0.0	0.0	0.0	0.0	0.0	0.0	0.0	0.0	0.0	0.0	0.0	0.0	0.0	0.0	0.0	0.0	0.0	0.0	0.0	0.0	0.0	0.0	0.0	0.0	0.0	0.0	0.0	0.0	0.0	0.0	0.0	0.0	0.0	0.0	0.0	0.0	0.0	0.0	0.0	0.0	0.0	0.0	0.0	0.0	0.0	0.0	0.0
2L_2888	0.0	0.0	0.0	0.0	0.0	0.0	0.0	11.825824526050518	15.363744328857875	0.0	0.0	0.0	30.25260928755105	0.0	0.0	0.0	0.0	0.0	0.0	0.0	0.0	0.0	0.0	10.29000315903097	0.0	0.0	0.0	0.0	11.288287047593677	0.0	0.0	21.061943174877317	0.0	8.204603110529131	0.0	15.44933621926934	0.0	0.0	0.0	0.0	0.0	0.0	0.0	0.0	0.0	0.0	40.48402702713645	0.0	0.0
2L_2889	2.9317560485791976	0.0	1.9833989507819552	4.474247906890901	2.8699757487049236	0.0	0.0	0.0	4.149937232199363	10.575016523463317	3.361542275596044	6.590002965501335	4.085801838610827	1.9975031210986267	5.739951497409847	0.0	4.8119721868007606	8.812513769552766	2.4844566182818744	6.628882039044115	0.0	10.421755414427617	3.006275600315659	0.0	0.0	0.0	3.443970898445908	6.45280979536527	6.098211699419146	26.130128037627387	44.352454169130695	11.378182335371925	18.166459266256712	8.86465882144361	9.461856889414547	8.346113319353593	0.0	5.127646346231501	0.0	0.0	0.0	0.0	0.0	0.0	0.0	0.0	5.46761803220427	7.940604279985707	7.816316560820714
2L_2890	0.0	3.705172049664126	0.0	3.116844581350111	0.0	0.0	0.0	8.900839749726188	11.56369485490743	14.733507679840876	4.683426151033936	4.590719035141036	5.692491603574885	2.7829958950810547	0.0	0.0	0.0	0.0	6.922875360898146	0.0	11.995671961556269	3.6299946457578973	16.753821441959527	7.744886535476033	0.0	0.0	0.0	17.980590851205665	4.248128062369316	0.0	0.0	15.852508263119931	0.0	3.087643374720105	0.0	0.0	0.0	10.716042379804403	33.6652729243676	0.0	0.0	0.0	0.0	0.0	0.0	0.0	0.0	33.18943867808679	0.0
2L_2891	0.0	0.0	0.0	0.0	0.0	0.0	0.0	0.0	0.0	0.0	0.0	6.610800991091285	8.197393228953192	20.03807233744114	0.0	0.0	0.0	0.0	0.0	26.599211067399736	0.0	0.0	6.031526790534122	0.0	0.0	0.0	20.72904034907704	6.473174839805106	6.117457633547159	0.0	0.0	0.0	7.2895170184709075	13.338953479065847	6.327812317086675	0.0	0.0	5.1438291796055395	0.0	0.0	0.0	0.0	0.0	0.0	0.0	13.55959782232859	10.969747629986024	0.0	7.840984827694358
2L_2892	0.0	0.0	4.667438038593178	5.264516971354974	6.753776880876208	0.0	0.0	11.275495304319982	4.882924559303851	8.295227133687956	7.9105569150726565	0.0	0.0	2.3503143545449205	6.753776880876208	12.501672098643192	0.0	0.0	2.923276560379254	0.0	10.13066532131431	0.0	3.5372624065057328	13.08152701973054	0.0	0.0	8.10453225705145	0.0	7.175315193658169	0.0	0.0	6.693933288260849	4.275026109721965	10.4303891473887	3.7110226650709266	9.820254963279613	0.0	3.0166613221483574	56.862444061570656	0.0	0.0	0.0	0.0	0.0	0.0	0.0	12.86668442269117	0.0	13.795323385372358
2L_2893	0.0	4.190623061836835	0.0	3.52521302862332	0.0	0.0	0.0	15.100539391267057	19.618152283945292	0.0	0.0	5.192194262833028	0.0	0.0	9.044895242023307	0.0	7.582604897756156	0.0	0.0	0.0	0.0	8.211191854497681	0.0	13.139430379414193	0.0	0.0	5.426937145213984	5.084101202084889	4.804717079039518	0.0	0.0	8.964750600638292	17.17579541108549	13.968743539456115	4.9699319119328065	6.575815203810817	0.0	0.0	0.0	0.0	0.0	0.0	0.0	0.0	0.0	10.64985409699887	8.615757876525851	0.0	6.158393890873261
2L_2894	3.518423521083449	6.383128115764411	2.380292699832713	5.369580147158714	6.888560993385603	0.0	0.0	0.0	0.0	8.460773737758316	0.0	7.908714454282884	4.903402961655389	4.794438451396379	0.0	0.0	5.774885715011699	10.575967172197897	2.9816159523609325	0.0	0.0	3.1268076856932914	0.0	0.0	0.0	0.0	4.1331365960313615	3.872033925212439	3.6592559415338717	0.0	17.74257650598989	0.0	8.720684329540708	2.659636714901838	11.355248963833532	5.008118159536608	0.0	9.230593139453955	0.0	0.0	0.0	0.0	0.0	0.0	0.0	0.0	6.5617314572030745	19.059163455197623	18.760846114159747
2L_2895	0.0	5.083470587039184	0.0	0.0	5.485993162258123	0.0	0.0	0.0	0.0	0.0	0.0	0.0	0.0	3.8182512409316534	0.0	0.0	0.0	33.69045212586753	0.0	0.0	16.457979486774367	4.980327705563026	17.23959590387201	5.312965548606197	0.0	0.0	13.166383589419494	0.0	0.0	0.0	0.0	0.0	6.945081076876491	12.708676467597959	18.086453246518357	15.953695992750639	94.40731090215627	4.900778831771945	0.0	0.0	0.0	0.0	0.0	0.0	0.0	12.918895176084542	0.0	15.178560586742437	0.0
2L_2896	0.0	13.019053384628403	9.709708834961166	0.0	0.0	0.0	0.0	7.818834477619759	0.0	0.0	8.228197539275243	8.065322661298389	0.0	9.778755653343111	14.049936283538953	0.0	0.0	0.0	12.162631409630736	0.0	0.0	0.0	0.0	13.606802857156463	26.572705579736716	0.0	16.859923540246744	0.0	0.0	12.791976872105815	0.0	0.0	0.0	5.424605576928501	0.0	0.0	0.0	0.0	0.0	0.0	0.0	0.0	0.0	0.0	0.0	0.0	26.766666934333337	19.436572632528268	9.566174008705216
2L_2897	0.0	0.0	2.7512859510535224	3.103242391780628	3.981107257399286	0.0	41.28750970256478	0.0	0.0	0.0	0.0	9.141369450274606	5.667649059170256	0.0	15.924429029597144	0.0	0.0	12.22434110801428	6.8926633113181675	9.195300833462067	0.0	0.0	0.0	7.711087155333681	0.0	0.0	0.0	4.475530484628343	8.459177700254113	0.0	20.507940674629214	0.0	5.039946616885434	6.14833724367582	4.375027343920899	5.788685204352165	0.0	3.556425536273406	0.0	0.0	0.0	0.0	0.0	0.0	0.0	18.750117188232426	0.0	0.0	10.842459069717012
2L_2898	0.0	0.0	0.0	0.0	0.0	0.0	0.0	0.0	0.0	0.0	0.0	0.0	0.0	0.0	0.0	0.0	0.0	0.0	0.0	0.0	0.0	0.0	0.0	0.0	0.0	0.0	0.0	0.0	0.0	0.0	0.0	0.0	0.0	0.0	0.0	0.0	0.0	0.0	0.0	0.0	0.0	0.0	0.0	0.0	0.0	0.0	0.0	0.0	0.0
2L_2899	0.0	0.0	7.556614153236044	0.0	10.934411028884341	0.0	0.0	12.17006941807596	0.0	26.860059092129998	0.0	0.0	0.0	7.610350076103501	0.0	0.0	0.0	0.0	0.0	0.0	0.0	0.0	0.0	0.0	41.36059823969293	0.0	13.121293234661207	12.292381673534011	0.0	0.0	0.0	0.0	0.0	8.44343573532193	0.0	31.79812009513997	0.0	0.0	0.0	0.0	0.0	0.0	0.0	0.0	0.0	0.0	0.0	0.0	0.0
2L_2900	0.0	5.967886801123157	6.676342912995235	5.020273117918435	12.880879557979739	0.0	0.0	10.75237600628799	0.0	3.9551877230973083	3.7717758765512843	7.394229247725905	0.0	2.2412730430884746	6.4404397789898695	0.0	10.798424725801002	9.88796930774327	5.575306077334513	7.437853019098919	9.660659668484804	0.0	0.0	9.3559635379389	24.361663511831242	0.0	0.0	10.860440086753195	0.0	0.0	49.76510868699737	6.383372591074769	8.153378087225654	0.0	3.538852173297591	4.682325298931353	0.0	5.753410549856324	0.0	0.0	0.0	0.0	0.0	0.0	0.0	0.0	30.674357341539338	8.909654323231567	8.770198864259248
2L_2901	0.0	0.0	0.0	0.0	0.0	0.0	0.0	0.0	0.0	16.10500463018883	15.35817569445831	0.0	37.334328915437744	9.126169290440338	0.0	0.0	0.0	0.0	0.0	0.0	0.0	11.903699074487397	0.0	0.0	0.0	0.0	0.0	0.0	0.0	23.876605701733443	0.0	0.0	33.1994840800174	0.0	0.0	0.0	0.0	0.0	0.0	0.0	0.0	0.0	0.0	0.0	0.0	0.0	0.0	0.0	35.71109722346219
2L_2902	8.22246706901939	2.4862015812242055	0.0	0.0	0.0	0.0	0.0	0.0	19.39834105387307	0.0	3.1426183038660493	0.0	3.819709702062643	1.8674136321195145	0.0	0.0	0.0	0.0	4.645307542585857	0.0	8.049196690170321	2.4357569114602367	8.43146623197774	5.196883948384548	20.297974262168637	0.0	3.2196786760681286	6.032563779280557	2.8505296284049577	4.885675200312683	0.0	0.0	10.190009714475929	4.143669302040343	5.897095680377415	3.901281961252468	0.0	9.587405983500075	0.0	0.0	0.0	0.0	0.0	0.0	0.0	0.0	25.557668322803575	7.423464085280756	3.6536353671903545
2L_2903	3.723263246625979	6.754748588257545	5.037742768824029	5.682192689972748	0.0	0.0	0.0	4.05668980602532	0.0	4.476676515355001	0.0	0.0	0.0	0.0	14.579214705179119	0.0	0.0	0.0	6.310406364928276	8.418528845247234	10.934411028884341	6.617695718350871	15.271605503886624	3.5298469740739797	0.0	0.0	0.0	0.0	3.872294814842351	0.0	0.0	0.0	9.228395403520818	11.257914313762573	8.010894816951053	10.599373365046658	0.0	9.767990685244081	0.0	0.0	0.0	0.0	0.0	0.0	0.0	8.583101589590415	6.943750069437501	0.0	9.926543577526305
2L_2904	3.8621416270507485	3.5033509551886373	5.225651468904499	0.0	0.0	0.0	0.0	4.208005056338875	10.933819232260015	0.0	13.284958371582942	4.340662107235189	5.382421012971634	0.0	7.561511001620431	27.993679027275636	0.0	0.0	9.81867846479071	0.0	0.0	0.0	7.920619550861268	3.6615108931779825	0.0	0.0	4.536906600972259	8.500593128885567	16.06692839693025	0.0	0.0	0.0	0.0	5.8389182586477295	8.30970261651761	16.4920978113337	0.0	10.132338472793153	0.0	0.0	0.0	0.0	0.0	0.0	0.0	8.903252803411725	0.0	10.46053553757738	5.148402708059824
2L_2905	0.0	0.0	0.0	0.0	0.0	0.0	0.0	0.0	0.0	37.889551956048116	0.0	0.0	0.0	21.470746108427267	0.0	0.0	0.0	0.0	0.0	0.0	0.0	0.0	32.3138319357601	0.0	0.0	0.0	0.0	0.0	0.0	0.0	0.0	0.0	0.0	0.0	0.0	0.0	0.0	0.0	0.0	0.0	0.0	0.0	0.0	0.0	0.0	0.0	0.0	0.0	0.0
2L_2906	4.079522956903511	0.0	5.519778193233083	0.0	7.98711199608312	0.0	0.0	4.444853370954572	11.549231196552324	4.905026425829869	4.6775682071302045	0.0	5.685371539030076	5.559029949273851	15.97422399216624	0.0	0.0	0.0	0.0	0.0	11.98066799412468	3.6254543147438163	0.0	7.735199372830034	0.0	0.0	0.0	8.97905052825999	0.0	0.0	0.0	0.0	10.111412599730127	3.0837814067717373	0.0	0.0	0.0	7.135092633123882	67.24633003153853	0.0	0.0	0.0	0.0	0.0	0.0	9.404373974335464	7.608161426925892	11.049308644758097	0.0
2L_2907	0.0	0.0	0.0	0.0	0.0	0.0	0.0	0.0	0.0	0.0	0.0	0.0	0.0	0.0	0.0	0.0	0.0	0.0	0.0	0.0	0.0	0.0	0.0	0.0	0.0	0.0	0.0	0.0	0.0	0.0	0.0	0.0	0.0	0.0	0.0	0.0	0.0	0.0	0.0	0.0	0.0	0.0	0.0	0.0	0.0	0.0	0.0	0.0	0.0
2L_2908	0.0	0.0	0.0	0.0	0.0	0.0	0.0	151.21958596077363	0.0	0.0	0.0	0.0	0.0	0.0	0.0	0.0	0.0	0.0	0.0	0.0	0.0	0.0	0.0	0.0	0.0	0.0	0.0	0.0	0.0	0.0	0.0	0.0	0.0	0.0	0.0	0.0	0.0	0.0	0.0	0.0	0.0	0.0	0.0	0.0	0.0	0.0	0.0	0.0	0.0
2L_2909	4.066806239456805	7.378004692410984	2.7512859510535224	0.0	0.0	0.0	0.0	17.723991371961	5.75661492621171	0.0	0.0	0.0	0.0	5.541701302299805	0.0	0.0	6.674961418723	0.0	3.4463316556590837	0.0	0.0	7.228306046478008	4.170176565275773	15.422174310667362	0.0	0.0	4.777328708879143	4.475530484628343	12.688766550381171	0.0	0.0	0.0	0.0	3.07416862183791	8.750054687841798	46.30948163481732	0.0	10.66927660882022	0.0	0.0	0.0	0.0	0.0	0.0	0.0	0.0	45.50667127800936	0.0	5.421229534858506
2L_2910	3.960629755973719	3.5926895952116635	5.3589103406069825	0.0	3.8771682093918973	0.0	0.0	0.0	5.6063207903118295	9.524149672012097	13.623736909291798	13.354058832641593	5.519677650825193	0.0	15.50867283756759	0.0	6.5006910234557935	11.90518709001512	10.069063707972987	8.955229227002524	0.0	3.5197944440044706	0.0	3.754882755663396	29.33162036670392	0.0	0.0	0.0	0.0	7.060052809195014	0.0	7.6856271087439385	9.816726622324513	2.9939079960097197	4.260803800636991	11.275107550432148	0.0	20.781444663688685	32.64325492423501	0.0	0.0	0.0	0.0	0.0	0.0	27.390881575523508	22.159289839079236	42.90915488274001	10.559383332013411
2L_2911	0.0	0.0	0.0	0.0	0.0	0.0	0.0	0.0	0.0	0.0	0.0	0.0	0.0	0.0	0.0	0.0	0.0	0.0	0.0	0.0	0.0	0.0	0.0	0.0	0.0	0.0	0.0	0.0	0.0	0.0	0.0	0.0	0.0	0.0	0.0	0.0	0.0	0.0	0.0	0.0	0.0	0.0	0.0	0.0	0.0	0.0	0.0	0.0	0.0
2L_2912	0.0	4.047304899667312	0.0	6.809303415069942	8.73556229940965	26.007396503565616	0.0	9.722736717040165	6.315738947772628	10.72932593009844	5.115890262107522	0.0	18.6543962193757	9.119927040583674	0.0	16.170083405290203	0.0	0.0	3.781064278848953	0.0	0.0	3.965185669818989	0.0	4.230021818452539	0.0	0.0	10.482674759291582	4.910226331972546	0.0	0.0	22.49982000143999	17.316317165665204	22.117850543048526	10.118262249168279	9.599923200614395	6.350924122969133	0.0	7.803702544709363	0.0	0.0	0.0	0.0	0.0	0.0	0.0	20.571264001316564	16.642202628802327	12.084708976038439	5.947778504728484
2L_2913	0.0	5.035880649628604	0.0	0.0	5.434634928398685	0.0	0.0	12.097566876861892	0.0	0.0	6.3654736708095285	0.0	0.0	3.7825059101654843	0.0	0.0	9.112032438835481	0.0	9.409218682003694	0.0	0.0	4.933703361085414	17.078203942218742	21.052908590902515	0.0	0.0	6.521561914078422	0.0	0.0	0.0	0.0	0.0	6.880063296582328	4.196567208023836	11.944755505785741	0.0	0.0	4.854899200155357	0.0	0.0	0.0	0.0	0.0	0.0	0.0	0.0	20.707149143241704	30.07292684760544	0.0
2L_2914	0.0	0.0	0.0	0.0	0.0	0.0	0.0	0.0	0.0	0.0	0.0	0.0	0.0	0.0	0.0	0.0	0.0	0.0	0.0	0.0	0.0	0.0	0.0	0.0	0.0	0.0	0.0	0.0	0.0	0.0	0.0	0.0	0.0	0.0	0.0	0.0	0.0	0.0	0.0	0.0	0.0	0.0	0.0	0.0	0.0	0.0	0.0	0.0	0.0
2L_2915	0.0	3.3468098208787387	2.4960761682634898	0.0	0.0	0.0	0.0	8.03995536216783	5.222630283735058	8.872327211427558	0.0	8.29341436552063	0.0	10.055304172951233	0.0	13.371415123605363	0.0	0.0	6.253298615019424	8.342343063842284	0.0	3.2789035346580104	11.350050696893113	3.4979026575665233	13.662098061075046	0.0	8.66836566633727	0.0	7.674502845705655	0.0	18.605620385806144	0.0	4.572440256495609	5.578016368131231	0.0	10.50345143414126	0.0	6.453061719663513	0.0	0.0	0.0	0.0	0.0	0.0	0.0	17.01085292416562	6.88091070229327	9.993124730185633	0.0
2L_2916	5.642869557170168	0.0	0.0	4.305883041882463	0.0	0.0	0.0	6.1482011593048105	0.0	0.0	0.0	0.0	0.0	3.8446751249519417	11.04791702572397	0.0	0.0	0.0	19.127736940059414	12.758877627052904	0.0	5.014793641241663	5.786300355278843	5.349733476278212	0.0	0.0	13.257500430868763	0.0	5.868737470245501	10.05874305946729	0.0	0.0	0.0	8.531083857141883	6.070539670976751	16.064102193392515	0.0	9.869388512426546	0.0	0.0	0.0	0.0	0.0	0.0	0.0	0.0	0.0	0.0	15.044380923724988
2L_2917	0.0	0.0	10.964130845937515	12.36671005320777	23.797624997025295	0.0	0.0	0.0	0.0	9.743027645840945	0.0	0.0	11.29305477131564	0.0	0.0	0.0	13.300171572213284	0.0	0.0	18.322065263196468	0.0	0.0	0.0	7.682350184568463	0.0	0.0	0.0	0.0	0.0	14.444604940054889	0.0	0.0	0.0	6.125424185624855	0.0	0.0	0.0	0.0	0.0	0.0	0.0	0.0	0.0	0.0	0.0	0.0	0.0	0.0	10.802052389954092
2L_2918	4.857153542880652	8.81185370560478	6.5719473797317205	3.706329706936804	0.0	28.311849358311935	0.0	5.292122516869964	0.0	0.0	0.0	0.0	6.769105801123672	6.618681227765368	9.509599465180125	0.0	0.0	0.0	8.232190581797722	0.0	14.26439919777019	8.633062470998306	4.980612964037484	9.209667756630846	0.0	0.0	5.705759679108076	5.345309677843531	5.051571493375874	0.0	0.0	9.425337191438024	6.019415021209409	3.671605710668658	10.450549306997948	0.0	0.0	4.2475849293987675	0.0	0.0	0.0	0.0	0.0	0.0	0.0	0.0	0.0	0.0	0.0
2L_2919	2.663600329966809	2.4161534354077623	3.6039711437238466	0.0	2.6074708210977766	0.0	0.0	0.0	0.0	3.20258769085421	3.054075771009064	0.0	0.0	3.629599382968105	0.0	9.653189848319428	0.0	0.0	6.7716406398658675	6.022565347845307	0.0	4.734260064741007	2.7313038835044265	5.05046296331369	19.726083603087528	0.0	9.386894955951997	5.862597711183227	2.7702166253996734	0.0	0.0	0.0	9.902908583279995	2.0134611961731355	2.865473197080083	3.79136425797504	0.0	2.329320767734808	21.95322207440386	0.0	0.0	0.0	0.0	0.0	0.0	0.0	4.967517403697224	0.0	3.550695048555755
2L_2920	0.0	0.0	0.0	0.0	12.992260510413946	0.0	0.0	0.0	0.0	0.0	0.0	0.0	9.248127254231017	4.521306657624053	12.992260510413946	0.0	0.0	0.0	0.0	15.004336253177167	0.0	5.897356509944418	0.0	0.0	0.0	0.0	0.0	0.0	0.0	23.657999952684	0.0	12.877139214752049	0.0	15.048727780553431	7.138905248880084	0.0	0.0	0.0	0.0	0.0	0.0	0.0	0.0	0.0	0.0	0.0	24.75167878261343	0.0	17.69206952983325
2L_2921	0.0	6.131771775454517	0.0	0.0	3.308650798377437	0.0	0.0	11.047648508015069	4.784254063027762	4.063801686477699	0.0	3.7986416057617793	0.0	9.211283822682786	0.0	0.0	22.18992355571335	0.0	0.0	15.284209882770108	0.0	3.0036795073965608	0.0	9.612888961519605	0.0	0.0	3.9703809580529255	0.0	0.0	0.0	0.0	0.0	12.565918715260471	7.664714719318146	7.2720661758022	4.810907289005634	0.0	5.911405761847196	55.71341021783943	0.0	0.0	0.0	0.0	0.0	0.0	0.0	0.0	18.308647174060308	9.011038522189683
2L_2922	5.6896268714249585	7.7415958525690485	3.8491606327866115	2.170780984045411	2.7848652598641324	16.582125463677684	0.0	3.099572847865836	0.0	3.42046980152724	0.0	3.197286654653395	0.0	7.753064883461744	0.0	0.0	4.669270874675836	8.5511745038181	4.821557763346856	12.864598811053778	8.354595779592396	2.528173331563612	8.751369224643273	2.697030919571571	0.0	0.0	3.3418383118369586	0.0	2.9586831729628433	15.213136035862432	0.0	5.520378477148393	10.576634592434676	2.150443292380291	6.120840697469798	0.0	0.0	7.463375351307297	0.0	0.0	0.0	0.0	0.0	0.0	0.0	13.116087208863853	5.305473232295902	0.0	0.0
2L_2923	0.0	4.522093819880481	8.431529739185805	0.0	2.4400825528729286	0.0	25.305756806615936	2.7158274895515326	0.0	5.993991023998442	2.858017410470461	8.404331256156173	0.0	1.6982974567995583	0.0	0.0	4.091187663596367	0.0	6.336930808953576	22.543771550436617	14.640495317237573	2.2151705958255112	2.555966072106359	2.3631226207786065	0.0	0.0	0.0	0.0	5.184761570962016	4.443220090463961	0.0	4.8369231364544385	0.0	5.652617274850601	5.363044600419658	17.739875941499566	0.0	8.71915408510897	0.0	0.0	0.0	0.0	0.0	0.0	0.0	5.746119214735349	9.297248851092473	13.502364939219104	9.968267681214797
2L_2924	0.0	2.9467927108135505	0.0	4.957769717545943	3.1801275103926563	0.0	0.0	0.0	4.598411524722899	0.0	7.44963303107689	0.0	0.0	2.213368747233289	6.360255020785313	11.773238017198347	5.331991093442077	9.764862120146864	2.752946203026479	0.0	0.0	0.0	3.3311569774414047	12.319306570871738	12.029177974093962	0.0	0.0	3.575075148079612	3.378615794623406	0.0	0.0	0.0	0.0	0.0	0.0	18.496117664902137	0.0	22.72711776965157	0.0	0.0	0.0	0.0	0.0	0.0	0.0	7.488841625977294	12.11698219288297	8.798727352075796	8.661008141347653
2L_2925	0.0	0.0	6.286414053404345	7.090599425094199	0.0	0.0	31.44594756073785	0.0	4.384430361654123	0.0	3.5514869720803404	0.0	0.0	0.0	12.128577475533628	11.22538553586623	10.16774749822573	0.0	2.6248413939587705	0.0	9.09643310665022	2.7526597574906755	0.0	0.0	0.0	0.0	10.915719727980264	6.817427252938141	16.106981281110635	16.563970052342146	0.0	6.010554533761285	3.8385918202679186	7.0241687598689575	9.996501224571402	0.0	0.0	0.0	0.0	0.0	0.0	0.0	0.0	0.0	0.0	0.0	11.553134018665244	0.0	12.38696890870804
2L_2926	4.285911437640418	0.0	2.899515548942083	3.2704341632169034	12.586785888702602	0.0	0.0	0.0	6.066761065468846	0.0	0.0	9.633874243259179	0.0	0.0	0.0	0.0	0.0	0.0	0.0	19.3814225188872	0.0	0.0	0.0	0.0	0.0	0.0	0.0	0.0	0.0	0.0	0.0	0.0	5.311481191513954	12.959176003752978	0.0	6.100559177254188	0.0	3.748033219568032	0.0	0.0	0.0	0.0	0.0	0.0	0.0	19.76030747038424	15.986136822147833	0.0	17.139918871050675
2L_2927	4.9568063891251635	0.0	0.0	0.0	4.852352614641683	0.0	0.0	5.400699498599058	0.0	0.0	5.683458634651365	0.0	0.0	3.377237419790611	0.0	0.0	0.0	14.899576852017402	4.200544054465935	0.0	0.0	8.810184573366813	5.082798792327007	0.0	0.0	0.0	0.0	10.909955771039305	0.0	0.0	24.996000639897616	0.0	6.142913657662794	3.7469350071641396	5.332480136511492	0.0	0.0	4.33473142871014	40.85367846520901	0.0	0.0	0.0	0.0	0.0	0.0	0.0	0.0	0.0	0.0
2L_2928	0.0	13.697129081744466	0.0	0.0	0.0	0.0	0.0	16.452130879991575	0.0	0.0	0.0	0.0	0.0	0.0	0.0	0.0	24.78388452692521	0.0	0.0	0.0	0.0	0.0	0.0	14.315490505966695	0.0	0.0	17.73804455796793	16.617478929036718	0.0	0.0	0.0	0.0	0.0	0.0	0.0	0.0	0.0	0.0	0.0	0.0	0.0	0.0	0.0	0.0	0.0	0.0	28.16076417049653	0.0	0.0
2L_2929	5.702060496581044	0.0	0.0	0.0	0.0	0.0	0.0	6.212692779856959	0.0	0.0	6.537964653147899	6.408547464265939	7.946598855689764	0.0	0.0	0.0	0.0	0.0	0.0	0.0	0.0	5.0673963717441985	5.846995813550998	0.0	0.0	0.0	6.698282560351525	6.275131903272607	0.0	0.0	0.0	0.0	7.066498578220486	8.620570750748266	0.0	24.34891014278201	0.0	4.98645678337635	0.0	0.0	0.0	0.0	0.0	0.0	0.0	13.144749986855249	0.0	0.0	7.601094557616297
2L_2930	0.0	0.0	0.0	0.0	0.0	0.0	0.0	0.0	0.0	0.0	45.05681664579035	0.0	0.0	0.0	0.0	0.0	0.0	0.0	0.0	0.0	0.0	0.0	0.0	0.0	0.0	0.0	0.0	0.0	0.0	0.0	0.0	0.0	0.0	0.0	0.0	0.0	0.0	0.0	0.0	0.0	0.0	0.0	0.0	0.0	0.0	0.0	0.0	0.0	0.0
2L_2931	0.0	3.733223825434454	2.784266665924196	0.0	8.057660619392372	0.0	0.0	0.0	0.0	0.0	0.0	0.0	5.735589331803843	2.8040658955485456	8.057660619392372	14.915244125258221	13.509953458210337	0.0	3.4876441486922207	0.0	12.086490929088558	7.3149545101266416	8.440332127069201	0.0	0.0	0.0	0.0	13.587541130619298	4.280290546122271	0.0	0.0	7.986263626562313	10.200724761494305	3.1110198545287115	0.0	0.0	0.0	0.0	67.84030392456158	0.0	0.0	0.0	0.0	0.0	0.0	9.487440999976283	7.675362852778866	0.0	0.0
2L_2932	0.0	0.0	0.0	0.0	9.636362234710948	19.12616382706888	0.0	7.1502218713846695	0.0	11.835720203574388	11.286868556138625	7.375632091670257	0.0	2.23563603845294	0.0	0.0	0.0	9.863100169645325	2.7806418388718157	7.41914614530843	0.0	2.916047006677748	3.3646696230897093	3.1108108141738495	0.0	0.0	11.563634681653136	3.611041698865122	0.0	0.0	0.0	0.0	12.199307404654279	2.48036542727767	0.0	0.0	0.0	11.47788040278178	0.0	0.0	0.0	0.0	0.0	0.0	0.0	0.0	0.0	8.887245735899498	4.3740705100166215
2L_2933	0.0	0.0	0.0	0.0	0.0	0.0	0.0	0.0	0.0	0.0	0.0	0.0	0.0	25.109855618330194	0.0	0.0	0.0	0.0	31.23116370439079	0.0	0.0	32.75198558912634	0.0	0.0	0.0	0.0	0.0	0.0	0.0	0.0	0.0	0.0	0.0	27.85856762388705	0.0	52.45791563718008	0.0	0.0	0.0	0.0	0.0	0.0	0.0	0.0	0.0	0.0	0.0	0.0	0.0
2L_2934	0.0	9.033831699715435	6.737500252656259	0.0	9.74915426086787	0.0	0.0	0.0	0.0	0.0	11.418979485803353	0.0	0.0	0.0	0.0	0.0	0.0	0.0	0.0	22.51795807156207	0.0	8.850536563779178	10.21215757359136	0.0	0.0	0.0	11.698985113041443	0.0	0.0	17.752529735487308	0.0	0.0	12.342098280128605	0.0	0.0	0.0	0.0	17.418340641778762	0.0	0.0	0.0	0.0	0.0	0.0	0.0	0.0	0.0	0.0	0.0
2L_2935	0.0	0.0	2.6441358091610847	8.947155415966677	0.0	0.0	0.0	4.258430521363907	11.064841631687937	9.398606656563166	8.962769997844454	0.0	0.0	2.662938552692897	15.304244555706303	0.0	0.0	0.0	0.0	0.0	0.0	3.473398112208126	0.0	3.7053875965114518	0.0	0.0	9.182546733423782	0.0	4.064865497665548	6.96699039948723	39.418498312888275	7.584318662732934	0.0	2.95444366053206	8.409279640082831	0.0	0.0	6.835837699439837	0.0	0.0	0.0	0.0	0.0	0.0	0.0	0.0	0.0	0.0	5.210097168312189
2L_2936	0.0	0.0	0.0	6.22978823080867	0.0	0.0	0.0	0.0	11.556458500179703	4.908095904193968	0.0	4.587846244756092	0.0	5.562508691419831	15.984220377643192	14.793906094201676	6.700023852084914	24.54047952096984	10.37781472279819	0.0	0.0	0.0	0.0	0.0	0.0	0.0	0.0	0.0	4.245469659326533	0.0	20.584941703445097	7.921294022591531	5.058870071016418	0.0	0.0	0.0	0.0	0.0	0.0	0.0	0.0	0.0	0.0	0.0	0.0	9.410259064432044	0.0	33.16866931721189	5.441584589432443
2L_2937	8.000601645243723	0.0	1.804195693168377	4.069992474583914	0.0	0.0	0.0	0.0	0.0	0.0	0.0	2.9972928451023035	3.7166431279268566	3.6340510584173713	0.0	9.665029410684497	0.0	0.0	2.25998200150334	0.0	0.0	0.0	0.0	5.0566573169072875	0.0	0.0	3.132802636566699	2.9348940708683	8.320842823716843	0.0	0.0	5.175072709771572	0.0	4.031861381380219	0.0	0.0	0.0	9.328710646251094	0.0	0.0	0.0	0.0	0.0	0.0	0.0	0.0	0.0	7.223158022472689	3.555049948451776
2L_2938	9.635387308845962	0.0	2.1728521248103645	4.901625599621988	0.0	0.0	0.0	3.499419271371916	4.546336948125841	3.8617120900551263	3.6826349400301317	3.609738207346251	8.952150754218701	0.0	0.0	11.639912328180346	10.543218233019886	9.654280225137814	8.165311633201137	0.0	0.0	0.0	3.2934333878396562	3.04494923612881	23.785907801064184	0.0	0.0	0.0	0.0	5.725212691651495	0.0	0.0	3.980341887486084	0.0	3.455216080575639	9.143329461133307	0.0	2.808718148785103	0.0	0.0	0.0	0.0	0.0	0.0	0.0	7.40403445837637	0.0	0.0	12.844390212574659
2L_2939	0.0	0.0	7.530823661245478	8.49419931129032	0.0	0.0	0.0	0.0	0.0	13.384193267750787	12.763535090787025	0.0	0.0	0.0	0.0	0.0	0.0	0.0	0.0	25.16938999466409	0.0	0.0	0.0	10.553399144330397	0.0	0.0	0.0	0.0	0.0	0.0	0.0	0.0	13.795348760212008	8.414618548511958	23.95066163702772	0.0	0.0	0.0	91.74648610958201	0.0	0.0	0.0	0.0	0.0	0.0	0.0	0.0	0.0	0.0
2L_2940	0.0	0.0	0.0	4.24709965564516	0.0	0.0	0.0	0.0	0.0	13.384193267750787	12.763535090787025	0.0	7.756748371082842	0.0	21.79418443982408	0.0	18.27071350790391	0.0	4.716651856379838	12.584694997332045	0.0	0.0	5.707306493773329	0.0	0.0	0.0	0.0	0.0	0.0	0.0	0.0	0.0	0.0	4.207309274255979	0.0	7.922398521997332	0.0	0.0	0.0	0.0	0.0	0.0	0.0	0.0	0.0	0.0	0.0	0.0	7.419498441905327
2L_2941	2.7984372407072997	0.0	1.8932057767009225	0.0	2.739466340998908	0.0	28.410624437114507	6.09808712154128	11.883668393363685	3.364709247062188	3.2086793492926624	0.0	0.0	1.90666857333524	5.478932681997816	10.14185411348532	0.0	0.0	4.742956650087661	6.32743995575854	8.218399022996724	4.973918017396278	8.608704260878174	5.306127755107347	0.0	0.0	3.2873596091986896	3.0796872146477314	0.0	0.0	0.0	0.0	0.0	2.115386730771346	0.0	0.0	0.0	2.4472357615540727	0.0	0.0	0.0	0.0	0.0	0.0	0.0	12.902268541366285	5.218983321173103	15.159025759732472	0.0
2L_2942	3.0213789754926887	0.0	4.088061755896109	0.0	0.0	0.0	0.0	9.875850681088043	12.830398807286127	3.6327638975923855	0.0	3.395728716591123	0.0	0.0	0.0	0.0	0.0	0.0	2.560405732133937	6.831525028658247	0.0	5.370172718180049	6.196353136361594	0.0	11.187859829541766	0.0	0.0	0.0	3.1423161258007406	5.385783685384061	0.0	0.0	0.0	2.2839122137230237	3.2503676978458187	4.300625784057838	0.0	10.568793997559137	0.0	0.0	0.0	0.0	0.0	0.0	0.0	20.895220914723122	5.634761519988189	0.0	4.027629538635036
2L_2943	0.0	3.0818540433925046	0.0	0.0	6.6517667092379735	0.0	0.0	0.0	9.618344105878732	0.0	0.0	0.0	14.204545454545455	2.314814814814815	0.0	0.0	0.0	0.0	2.879122903998526	0.0	9.97765006385696	9.057971014492754	0.0	0.0	0.0	0.0	11.973180076628354	0.0	3.5334690185436455	12.112403100775195	0.0	6.592827004219409	0.0	2.5682117028270874	0.0	0.0	0.0	2.971097166761742	0.0	0.0	0.0	0.0	0.0	0.0	0.0	7.832080200501253	0.0	0.0	0.0
2L_2944	0.0	0.0	5.179651015833157	2.9211272279437366	3.747474202387591	0.0	0.0	0.0	0.0	4.602780079167817	0.0	4.302452053474316	10.670081092616305	0.0	0.0	0.0	0.0	11.506950197919544	0.0	0.0	0.0	6.804109682248078	7.850895787209321	10.887837849608474	0.0	0.0	4.496969042865109	0.0	3.981373542021009	0.0	0.0	14.857074939085994	4.744175101809998	11.575038660629128	4.118276912939626	10.897947262653606	0.0	6.695430234956038	0.0	0.0	0.0	0.0	0.0	0.0	0.0	0.0	14.278697325885565	0.0	10.206164523372117
2L_2945	0.0	5.403798870606035	8.060388430118447	4.5457541519781985	0.0	0.0	0.0	0.0	0.0	0.0	0.0	0.0	16.604400166044	0.0	11.663371764143298	0.0	0.0	0.0	0.0	0.0	0.0	15.882469724042089	6.108642201554649	5.647755158518367	0.0	0.0	6.998023058485978	0.0	0.0	10.619093129446744	0.0	0.0	0.0	4.50316572550503	6.408715853560842	0.0	0.0	0.0	0.0	0.0	0.0	0.0	0.0	0.0	0.0	0.0	33.330000333300006	0.0	0.0
2L_2946	0.0	0.0	0.0	0.0	0.0	0.0	0.0	0.0	0.0	0.0	0.0	0.0	0.0	9.18273645546373	26.38717372259692	0.0	0.0	0.0	0.0	0.0	0.0	0.0	0.0	0.0	0.0	0.0	15.832304233558153	0.0	0.0	0.0	0.0	0.0	0.0	10.187947250884314	14.49905756125852	0.0	0.0	0.0	0.0	0.0	0.0	0.0	0.0	0.0	0.0	0.0	0.0	0.0	0.0
2L_2947	0.0	10.380982040901069	0.0	0.0	0.0	0.0	0.0	12.46898340378309	0.0	0.0	0.0	0.0	0.0	0.0	0.0	0.0	0.0	0.0	0.0	0.0	0.0	10.170353419781337	0.0	0.0	0.0	0.0	13.443570612354641	0.0	0.0	0.0	0.0	0.0	0.0	8.650818367417559	0.0	0.0	0.0	10.007906245934288	0.0	0.0	0.0	0.0	0.0	0.0	0.0	0.0	0.0	0.0	15.255530129672007
2L_2948	2.7593727614588475	0.0	7.467111109119881	0.0	5.40245011917805	0.0	0.0	9.019442309843097	0.0	0.0	6.327776280204058	3.1012598558038214	0.0	3.7601052829479222	5.40245011917805	0.0	4.52903473588481	16.588699777711422	7.015121796544631	0.0	0.0	4.904485151671204	0.0	0.0	0.0	0.0	3.24147007150683	3.036696657082852	0.0	0.0	0.0	5.35458030799546	3.4196592104417243	4.1717144411404465	2.9685041707483597	15.710746307581848	0.0	14.478443046148588	0.0	0.0	0.0	0.0	0.0	0.0	0.0	0.0	0.0	7.473707497025464	3.678363863753402
2L_2949	0.0	0.0	5.5720488200629426	12.569698980848807	16.12549505269812	0.0	83.61763328650746	17.947779141808994	0.0	0.0	0.0	0.0	0.0	0.0	0.0	0.0	0.0	0.0	0.0	0.0	0.0	14.639145073927684	8.445660619573664	15.616898733781852	0.0	0.0	0.0	0.0	8.565985499499746	0.0	0.0	0.0	0.0	0.0	8.860535176324651	11.723549328006154	0.0	0.0	0.0	0.0	0.0	0.0	0.0	0.0	0.0	0.0	15.360416820270837	0.0	0.0
2L_2950	0.0	0.0	0.0	0.0	0.0	67.53608115135512	0.0	0.0	0.0	0.0	0.0	0.0	16.147263038914904	0.0	0.0	0.0	0.0	0.0	0.0	26.19762439941946	0.0	0.0	0.0	10.984532679533949	0.0	0.0	0.0	12.750889693328352	0.0	0.0	0.0	0.0	14.35892428682813	0.0	0.0	0.0	0.0	10.132338472793153	0.0	0.0	0.0	0.0	0.0	0.0	0.0	26.70975841023518	0.0	31.381606612732146	0.0
2L_2951	0.0	0.0	0.0	0.0	0.0	0.0	0.0	0.0	0.0	0.0	0.0	0.0	0.0	0.0	0.0	0.0	0.0	0.0	0.0	0.0	0.0	0.0	0.0	0.0	0.0	0.0	0.0	0.0	0.0	0.0	0.0	0.0	0.0	0.0	0.0	0.0	0.0	0.0	0.0	0.0	0.0	0.0	0.0	0.0	0.0	0.0	0.0	0.0	0.0
2L_2952	0.0	0.0	0.0	0.0	33.25883354618986	0.0	0.0	18.508647239990523	0.0	0.0	0.0	38.18426197458456	0.0	0.0	0.0	0.0	0.0	0.0	0.0	0.0	0.0	0.0	0.0	0.0	0.0	0.0	19.95530012771392	18.694663795166306	0.0	0.0	0.0	0.0	0.0	12.841058514135435	0.0	0.0	0.0	14.855485833808709	0.0	0.0	0.0	0.0	0.0	0.0	0.0	0.0	0.0	0.0	0.0
2L_2953	2.3711949138817574	0.0	1.604166726822919	7.237514789409127	0.0	0.0	0.0	5.167081454130397	0.0	0.0	2.718804639476989	5.329973318153568	0.0	6.462296538632416	9.284908819874161	0.0	3.8919077119708074	7.127532947021047	0.0	0.0	0.0	14.750894272965299	0.0	2.248015957316471	0.0	0.0	11.141890583848994	7.828517881509119	0.0	4.226792794163645	0.0	0.0	5.877189657204098	1.792426924546713	7.652719585222599	3.3751548774194373	0.0	0.0	19.54323549989642	363.5041802980734	0.0	0.0	0.0	0.0	0.0	0.0	4.422191974429117	6.42233534095536	9.482717746906264
2L_2954	0.0	2.641589180050718	0.0	4.444286425371542	5.701514322203977	0.0	0.0	0.0	4.1221474739480275	0.0	0.0	6.5458734813573525	0.0	3.9682539682539684	0.0	0.0	0.0	8.753501400560225	4.935639263997473	13.16898440792246	0.0	0.0	0.0	0.0	0.0	0.0	6.841817186644772	3.2047995077427953	12.114750920721068	15.573089700996679	0.0	5.650994575045208	0.0	0.0	3.132832080200501	12.43533625149224	0.0	0.0	0.0	0.0	0.0	0.0	0.0	0.0	0.0	0.0	5.431004518595759	0.0	3.8819875776397517
2L_2955	3.576292328996006	3.244056887781584	2.419442250816804	0.0	3.500929846967354	0.0	0.0	0.0	0.0	0.0	0.0	4.01939599732469	0.0	2.4366471734892787	0.0	0.0	11.739734775911941	0.0	3.0306556884195004	8.086218496092739	0.0	6.356470887363336	0.0	3.3905109093079013	0.0	0.0	0.0	0.0	0.0	0.0	18.03439519852262	6.939817899178325	0.0	8.11014221945396	7.694675284702985	0.0	0.0	3.127470701854465	0.0	0.0	0.0	0.0	0.0	0.0	0.0	8.244294947896055	6.669654671959704	0.0	4.767353165522501
2L_2956	16.89061938914737	0.0	0.0	0.0	0.0	0.0	0.0	0.0	4.781776458645045	0.0	0.0	7.593348833889419	4.70787627701144	2.3016284020944817	0.0	0.0	5.544608035024179	0.0	2.8627218931523406	0.0	0.0	3.0021240027319327	6.927978467842921	3.202636923137034	0.0	0.0	0.0	0.0	3.5133405052324176	6.021702214782074	0.0	0.0	0.0	2.553581807057487	3.634150108570234	4.808415881812984	0.0	5.908344443482697	0.0	0.0	0.0	0.0	0.0	0.0	0.0	0.0	0.0	0.0	4.503186004097899
2L_2957	0.0	0.0	0.0	0.0	8.753524387756622	0.0	0.0	0.0	6.328725388378056	5.375693800481125	0.0	0.0	0.0	12.184905947757217	0.0	0.0	0.0	0.0	3.788838914103612	0.0	0.0	7.946677792015576	4.584621803085909	4.238719601492538	0.0	0.0	5.2521146326539725	0.0	0.0	0.0	0.0	8.675961513434727	5.5408323327513616	6.759378299421534	0.0	0.0	0.0	0.0	0.0	0.0	0.0	0.0	0.0	0.0	0.0	10.306781346787119	0.0	0.0	5.960008344011682
2L_2958	0.0	0.0	0.0	0.0	0.0	0.0	0.0	0.0	0.0	0.0	0.0	0.0	0.0	0.0	0.0	0.0	0.0	0.0	0.0	0.0	0.0	0.0	0.0	0.0	0.0	0.0	0.0	0.0	0.0	0.0	0.0	0.0	0.0	0.0	0.0	0.0	0.0	0.0	0.0	0.0	0.0	0.0	0.0	0.0	0.0	0.0	0.0	0.0	0.0
2L_2959	0.0	8.369391461546831	0.0	0.0	0.0	0.0	0.0	0.0	0.0	0.0	0.0	0.0	0.0	6.286342920006287	18.06420379312151	0.0	0.0	0.0	0.0	0.0	0.0	0.0	0.0	0.0	0.0	0.0	10.838522275872908	0.0	0.0	0.0	0.0	0.0	0.0	0.0	0.0	0.0	0.0	0.0	0.0	0.0	0.0	0.0	0.0	0.0	0.0	0.0	0.0	0.0	0.0
2L_2960	0.0	0.0	0.0	0.0	0.0	0.0	0.0	0.0	0.0	0.0	0.0	0.0	29.612081729345576	0.0	0.0	0.0	17.437521360963668	0.0	9.00312048155891	0.0	0.0	9.441533305008733	0.0	0.0	0.0	0.0	12.48018770202304	0.0	0.0	0.0	0.0	0.0	0.0	8.030890015355062	0.0	0.0	0.0	0.0	0.0	0.0	0.0	0.0	0.0	0.0	0.0	24.49119541524822	0.0	0.0	14.1622999575131
2L_2961	9.644884979924171	2.91629362410725	4.349987841783983	0.0	3.1472134257606976	0.0	0.0	7.005737348601638	13.652454916180753	7.731037215280396	3.6862649399710192	0.0	0.0	0.0	0.0	0.0	0.0	0.0	5.4489068266901635	0.0	0.0	2.8571224491253635	3.2966797489908037	6.095901329302724	11.904676871355681	0.0	3.776656110912837	0.0	3.343647370923509	0.0	0.0	0.0	15.9370613572878	4.860489373512083	6.917243824198249	9.152342107226096	0.0	0.0	0.0	0.0	0.0	0.0	0.0	0.0	0.0	14.822665337567676	0.0	0.0	4.2856836736880455
2L_2962	5.642869557170168	0.0	0.0	0.0	5.523958512861985	0.0	0.0	6.1482011593048105	0.0	6.7847208087387205	0.0	0.0	0.0	7.6893502499038835	11.04791702572397	20.4503996008082	0.0	0.0	4.7819342350148535	0.0	0.0	5.014793641241663	0.0	5.349733476278212	0.0	0.0	6.628750215434382	6.209992125729984	0.0	0.0	0.0	0.0	13.986287843398333	0.0	12.141079341953501	0.0	0.0	0.0	0.0	0.0	0.0	0.0	0.0	0.0	0.0	13.008299294950179	21.047491559955887	30.567205057038404	15.044380923724988
2L_2963	0.0	0.0	4.402057521685636	2.4825939134245023	0.0	0.0	0.0	3.5447982743921997	4.605291940969368	3.9117891545645684	3.730389807082891	10.969643340329528	9.068238494672409	0.0	12.739543223677714	0.0	5.339969134978399	9.77947288641142	0.0	0.0	0.0	8.67396725577361	6.672282504441237	6.168869724266945	12.047176744130013	0.0	0.0	3.5804243877026742	0.0	0.0	16.40635253970337	0.0	0.0	2.459334897470328	0.0	0.0	0.0	8.535421287056176	0.0	0.0	0.0	0.0	0.0	0.0	0.0	0.0	12.135112340802493	8.811892530158701	17.34793451154722
2L_2964	0.0	0.0	0.0	0.0	0.0	0.0	0.0	56.85856432125089	0.0	0.0	0.0	0.0	0.0	0.0	0.0	0.0	0.0	0.0	0.0	0.0	0.0	0.0	0.0	0.0	0.0	0.0	0.0	0.0	0.0	0.0	0.0	0.0	0.0	0.0	0.0	0.0	0.0	45.636052481460354	0.0	0.0	0.0	0.0	0.0	0.0	0.0	0.0	0.0	0.0	0.0
2L_2965	0.0	0.0	0.0	0.0	0.0	0.0	0.0	0.0	0.0	0.0	0.0	0.0	0.0	0.0	0.0	0.0	0.0	0.0	0.0	0.0	0.0	0.0	0.0	0.0	0.0	0.0	0.0	0.0	0.0	0.0	0.0	0.0	0.0	0.0	0.0	140.68259193607383	0.0	86.43191757852341	0.0	0.0	0.0	0.0	0.0	0.0	0.0	0.0	0.0	0.0	0.0
2L_2966	0.0	0.0	5.987873358873609	6.7538681091127915	0.0	0.0	0.0	0.0	0.0	0.0	5.074241223338667	9.947596063935189	6.167509559639816	6.030453791647821	0.0	0.0	7.263662222273874	0.0	7.500564417472415	10.006283946318286	0.0	3.9329046467268394	4.5379669000694305	4.195584734448855	0.0	0.0	5.198667061765363	4.87025162642053	4.602619074358072	15.777350036287904	0.0	0.0	0.0	10.03588833669201	4.760884572353543	0.0	0.0	3.870085861724928	0.0	0.0	0.0	0.0	0.0	0.0	0.0	0.0	0.0	11.986325999299998	11.79871394018052
2L_2967	0.0	0.0	0.0	0.0	0.0	0.0	0.0	0.0	0.0	0.0	0.0	0.0	0.0	0.0	0.0	0.0	0.0	0.0	0.0	0.0	0.0	0.0	0.0	0.0	0.0	0.0	0.0	0.0	0.0	0.0	0.0	0.0	0.0	0.0	0.0	0.0	0.0	0.0	0.0	0.0	0.0	0.0	0.0	0.0	0.0	0.0	0.0	0.0	0.0
2L_2968	0.0	4.396106807811003	6.557299651545096	0.0	14.232606331801904	0.0	0.0	0.0	0.0	11.653992949334265	0.0	0.0	0.0	6.6039293379560835	0.0	0.0	0.0	0.0	0.0	0.0	0.0	8.613820875594891	9.939024087224876	0.0	0.0	0.0	5.693042532720762	5.333395911845365	0.0	8.63886105255883	0.0	0.0	0.0	0.0	0.0	6.8982548794805885	0.0	8.4762356020543	0.0	0.0	0.0	0.0	0.0	0.0	0.0	22.34412182015216	27.114673376644504	13.126184638163595	12.920731313392336
2L_2969	0.0	0.0	0.0	10.750757659646064	0.0	0.0	0.0	0.0	0.0	0.0	0.0	15.834510365270487	0.0	0.0	0.0	0.0	0.0	0.0	0.0	0.0	0.0	0.0	0.0	0.0	0.0	0.0	49.651200317767675	0.0	0.0	0.0	0.0	0.0	0.0	0.0	0.0	0.0	0.0	0.0	0.0	0.0	0.0	0.0	0.0	0.0	0.0	0.0	0.0	0.0	0.0
2L_2970	0.0	0.0	0.0	0.0	16.98323415124589	0.0	0.0	9.451224122548352	0.0	10.429703796412182	0.0	0.0	24.177949709864603	0.0	33.96646830249178	0.0	0.0	0.0	0.0	0.0	0.0	0.0	0.0	0.0	0.0	0.0	0.0	0.0	9.021623026068882	15.462642256308756	0.0	0.0	10.750098900909888	0.0	0.0	0.0	0.0	0.0	0.0	0.0	0.0	0.0	0.0	0.0	0.0	0.0	0.0	0.0	0.0
2L_2971	0.0	4.114853799244513	0.0	6.92294964731033	17.762714995461625	0.0	0.0	0.0	0.0	5.454198369194687	0.0	5.098315924283891	0.0	3.090712409210323	0.0	0.0	0.0	0.0	0.0	10.256788968618329	0.0	12.094092036040394	9.303147720031072	12.901860706351071	0.0	0.0	0.0	0.0	4.717844586650764	0.0	0.0	0.0	0.0	3.4290448327037604	0.0	0.0	0.0	3.9669725731450236	0.0	0.0	0.0	0.0	0.0	0.0	0.0	0.0	0.0	0.0	6.047046018020197
2L_2972	0.0	3.6102256029979314	0.0	6.073948500812846	11.68827829323085	0.0	0.0	4.336376168490763	0.0	0.0	0.0	0.0	0.0	2.711680564029557	0.0	0.0	6.532421058957712	11.963296606012753	3.37273701993726	0.0	23.3765565864617	0.0	8.162249189386626	0.0	0.0	0.0	0.0	4.379957838525846	0.0	7.094513103565702	0.0	7.723140846919624	4.93232115526799	0.0	4.281600890572985	0.0	0.0	0.0	0.0	0.0	0.0	0.0	0.0	0.0	0.0	0.0	0.0	10.77964888527651	0.0
2L_2973	12.377907415728112	0.0	0.0	0.0	0.0	0.0	0.0	6.743188368269792	8.760541121103968	0.0	0.0	0.0	0.0	8.433480919249421	0.0	0.0	10.15810067896745	0.0	5.2447020642098385	0.0	18.175605429416855	16.500288755053212	0.0	5.867449619143845	0.0	0.0	0.0	0.0	6.436679806075711	0.0	0.0	12.009703840703288	7.669899785089408	4.678336308755226	0.0	0.0	0.0	0.0	0.0	0.0	0.0	0.0	0.0	0.0	0.0	0.0	0.0	0.0	8.250144377526606
2L_2974	0.0	0.0	2.794846526592685	3.1523754252160403	12.132418063714606	0.0	0.0	4.501152970333351	0.0	0.0	4.736815429513108	4.643051487726558	0.0	0.0	0.0	0.0	0.0	0.0	7.0017935094074355	0.0	0.0	0.0	0.0	3.916587649510838	15.297396689031462	0.0	0.0	4.546390688628159	0.0	7.364095615417471	0.0	0.0	5.1197431117696235	0.0	0.0	0.0	0.0	3.6127337303246008	0.0	0.0	0.0	0.0	0.0	0.0	0.0	0.0	0.0	0.0	0.0
2L_2975	0.0	7.806279371126133	0.0	6.566755668095155	8.424401109325139	0.0	0.0	0.0	0.0	0.0	0.0	0.0	0.0	5.8633831720902965	0.0	0.0	0.0	0.0	0.0	0.0	0.0	0.0	8.824489723881715	0.0	0.0	0.0	0.0	0.0	0.0	0.0	0.0	0.0	0.0	13.010465618543558	0.0	0.0	0.0	0.0	0.0	0.0	0.0	0.0	0.0	0.0	0.0	0.0	0.0	0.0	0.0
2L_2976	0.0	0.0	0.0	0.0	0.0	0.0	0.0	0.0	0.0	0.0	0.0	0.0	0.0	0.0	0.0	0.0	0.0	0.0	0.0	0.0	0.0	0.0	0.0	0.0	0.0	0.0	0.0	0.0	0.0	0.0	0.0	0.0	0.0	0.0	0.0	0.0	0.0	0.0	0.0	0.0	0.0	0.0	0.0	0.0	0.0	0.0	0.0	0.0	0.0
2L_2977	0.0	5.001825666368224	0.0	0.0	0.0	32.14100903483764	0.0	0.0	0.0	6.629870883264547	6.322427356890276	0.0	0.0	3.756926833849911	10.795766763936525	0.0	0.0	0.0	0.0	0.0	0.0	0.0	0.0	5.22763474097854	0.0	0.0	6.477460058361914	6.068259422944938	0.0	0.0	0.0	10.700108071091517	6.833537086630799	0.0	5.931989737657753	0.0	0.0	0.0	0.0	0.0	0.0	0.0	0.0	0.0	0.0	25.422813161390373	0.0	29.86955963308233	7.350509022749825
2L_2978	0.0	10.897163468349188	0.0	18.3337045908513	0.0	0.0	0.0	0.0	0.0	0.0	0.0	0.0	0.0	0.0	0.0	0.0	0.0	0.0	10.180324080436778	0.0	35.28008862358262	10.676061600875437	12.318532616394737	0.0	0.0	0.0	0.0	0.0	0.0	0.0	0.0	0.0	29.77559621909479	0.0	0.0	34.199083122581484	0.0	21.011073886491875	0.0	0.0	0.0	0.0	0.0	0.0	0.0	0.0	0.0	0.0	0.0
2L_2979	0.0	0.0	0.0	5.147467214494444	3.3018076736651785	0.0	0.0	0.0	0.0	0.0	0.0	0.0	0.0	0.0	0.0	0.0	0.0	0.0	2.8582812697400053	22.878897420175527	0.0	2.997467140266475	0.0	3.1976690271859427	0.0	0.0	0.0	0.0	0.0	6.012361415069383	17.008654003156806	0.0	0.0	7.648862155265782	3.6285128540067855	4.800957118811207	0.0	2.9495897415628463	0.0	0.0	0.0	0.0	0.0	0.0	0.0	0.0	6.2903051301212525	0.0	8.992401420799425
2L_2980	4.449629746308809	0.0	0.0	0.0	0.0	0.0	0.0	0.0	0.0	0.0	5.10193148922319	0.0	0.0	6.063362134303471	0.0	0.0	0.0	0.0	3.7707475959598704	0.0	0.0	3.9543666093283507	9.125461406142348	0.0	0.0	0.0	0.0	4.896828715787082	0.0	7.931723722199308	0.0	0.0	0.0	0.0	0.0	19.000786632566587	0.0	0.0	0.0	0.0	0.0	0.0	0.0	0.0	0.0	0.0	0.0	12.051735690974214	0.0
2L_2981	7.321164094375662	6.641032282057924	4.952932284500394	11.173065760754495	0.0	0.0	0.0	0.0	0.0	0.0	8.394423752189896	0.0	0.0	4.988153136301285	0.0	0.0	0.0	0.0	0.0	0.0	21.50066007026416	0.0	0.0	13.881687763361647	0.0	0.0	0.0	0.0	7.614209332888665	13.050400647299872	0.0	0.0	0.0	0.0	15.752062535688268	0.0	0.0	6.402364265075808	0.0	0.0	0.0	0.0	0.0	0.0	0.0	16.877209859666	0.0	19.829230665508643	0.0
2L_2982	0.0	0.0	0.0	0.0	0.0	0.0	0.0	0.0	0.0	0.0	0.0	0.0	0.0	0.0	0.0	0.0	0.0	0.0	0.0	0.0	0.0	0.0	0.0	0.0	0.0	0.0	0.0	0.0	0.0	0.0	0.0	0.0	0.0	0.0	0.0	0.0	0.0	0.0	0.0	0.0	0.0	0.0	0.0	0.0	0.0	0.0	0.0	0.0	0.0
2L_2983	0.0	0.0	0.0	0.0	0.0	0.0	0.0	0.0	0.0	0.0	0.0	0.0	0.0	0.0	0.0	0.0	0.0	0.0	0.0	0.0	0.0	0.0	0.0	0.0	0.0	0.0	0.0	0.0	0.0	0.0	0.0	0.0	0.0	0.0	0.0	0.0	0.0	0.0	0.0	0.0	0.0	0.0	0.0	0.0	0.0	0.0	0.0	0.0	0.0
2L_2984	7.593896633397805	0.0	0.0	0.0	0.0	0.0	0.0	0.0	10.749255345335952	0.0	0.0	0.0	0.0	0.0	14.867743983395703	0.0	0.0	0.0	0.0	0.0	0.0	0.0	0.0	0.0	0.0	0.0	0.0	0.0	0.0	0.0	0.0	14.736004479745361	0.0	0.0	0.0	0.0	0.0	0.0	0.0	0.0	0.0	0.0	0.0	0.0	0.0	0.0	0.0	0.0	0.0
2L_2985	2.2255739365706977	0.0	1.505650858236046	1.6982602512508114	0.0	0.0	0.0	0.0	6.300655299654442	0.0	2.5518360843402244	5.002646399945571	3.1016407679662543	3.0327154175670046	0.0	0.0	0.0	0.0	1.886017050725749	0.0	0.0	0.0	0.0	2.109959706099493	0.0	0.0	5.228819685460353	2.449249709090366	0.0	3.9672149357707904	11.223042252509472	8.63748061965286	2.7581284112876956	0.0	0.0	3.1678782216925536	0.0	0.0	0.0	0.0	0.0	682.360968952576	0.0	0.0	0.0	5.130533601147188	0.0	6.027923753998021	0.0
2L_2986	2.3929410154397344	0.0	1.6188784539581256	1.8259724124784034	0.0	0.0	0.0	2.607234240702994	10.161713508778703	0.0	2.743738651211004	5.378854217989901	0.0	1.6303904785196055	0.0	0.0	0.0	0.0	4.0556977077602125	0.0	0.0	0.0	7.361294802680494	0.0	0.0	0.0	2.811018066413113	0.0	2.488723593398312	0.0	0.0	0.0	2.965544524388935	1.8088651758723433	2.574300755557272	0.0	0.0	2.0926289655842054	0.0	0.0	0.0	0.0	0.0	0.0	0.0	0.0	0.0	0.0	0.0
2L_2987	0.0	0.0	3.6143019373381247	4.076659128923938	0.0	0.0	0.0	0.0	0.0	0.0	0.0	6.004404831384304	0.0	0.0	10.459780574723103	0.0	0.0	0.0	0.0	0.0	0.0	0.0	0.0	0.0	0.0	0.0	0.0	0.0	5.55631491859443	0.0	0.0	10.367098974693912	13.241727065494246	0.0	0.0	0.0	0.0	4.671995544785049	0.0	0.0	0.0	0.0	0.0	0.0	0.0	0.0	0.0	0.0	0.0
2L_2988	0.0	0.0	0.0	0.0	4.96941326137623	0.0	0.0	0.0	0.0	3.0518043793392846	0.0	0.0	0.0	6.9174232598357115	0.0	0.0	0.0	0.0	6.452820205070626	0.0	7.4541198920643446	4.51136299554503	2.6027094205067476	0.0	0.0	0.0	0.0	2.7932882869042266	0.0	0.0	12.799508498873644	0.0	0.0	7.674655983545538	0.0	10.838581012973782	0.0	2.2196523580476826	0.0	0.0	0.0	0.0	0.0	0.0	0.0	5.85120388519938	0.0	6.874647674306692	3.3835222466587718
2L_2989	0.0	0.0	2.695823253200886	0.0	3.900852804440107	0.0	0.0	0.0	0.0	0.0	4.568986904826632	13.435635245791511	0.0	0.0	0.0	14.441455063246353	0.0	0.0	3.3768576516048685	0.0	0.0	0.0	0.0	0.0	29.510799477068637	0.0	4.681023365328128	0.0	0.0	0.0	0.0	7.732576571839503	0.0	3.012196988043988	8.573663848074677	5.671992100049404	0.0	0.0	0.0	0.0	0.0	0.0	0.0	0.0	0.0	0.0	0.0	0.0	5.311943905872354
2L_2990	4.679452803506969	0.0	4.748632710354932	1.785366139317119	0.0	0.0	0.0	2.549254139223946	0.0	0.0	2.682722942324676	0.0	0.0	0.0	0.0	0.0	3.840257573755987	0.0	1.9827532193964024	5.290266333168277	0.0	6.237914041544507	0.0	2.218182173090966	0.0	0.0	2.7485061868874268	2.5748747838392623	0.0	4.17069834173034	0.0	0.0	0.0	3.5372786724734633	0.0	6.660725299699336	0.0	0.0	0.0	0.0	0.0	0.0	0.0	0.0	0.0	0.0	4.3635043477957325	0.0	6.237914041544507
2L_2991	0.0	0.0	2.98987985466792	0.0	4.32635233121169	0.0	0.0	0.0	6.255833564799175	0.0	0.0	0.0	6.159152500615916	0.0	0.0	0.0	0.0	13.284446569955897	0.0	0.0	0.0	0.0	0.0	0.0	0.0	0.0	0.0	0.0	0.0	0.0	0.0	0.0	0.0	6.681526381338764	9.508867018494746	0.0	0.0	0.0	0.0	0.0	0.0	0.0	0.0	0.0	0.0	0.0	0.0	0.0	0.0
2L_2992	0.0	2.4511846575449914	0.0	6.185916482704385	5.290551815135422	0.0	0.0	2.944209005864275	0.0	0.0	3.0983560742341325	6.074049957846093	3.7659109738645773	0.0	5.290551815135422	0.0	0.0	8.122553080884384	4.579880675788873	6.1098850608422355	0.0	0.0	11.083617581942569	0.0	0.0	0.0	0.0	0.0	0.0	4.816862873547716	0.0	0.0	0.0	4.085307762574986	0.0	0.0	0.0	0.0	44.54303302420468	0.0	0.0	0.0	0.0	0.0	0.0	0.0	0.0	7.318908253093702	0.0
2L_2993	0.0	6.772788740915996	0.0	0.0	2.4363586573324896	0.0	0.0	5.423365539989593	3.52293412500709	0.0	0.0	0.0	0.0	0.0	0.0	0.0	4.084943958653832	0.0	2.1090865988848417	0.0	7.309075971997469	0.0	0.0	0.0	0.0	0.0	0.0	0.0	5.17684892453552	0.0	0.0	0.0	3.0843473382236692	0.0	2.6774299350053887	3.5425604989625614	0.0	2.176461869585099	0.0	0.0	0.0	0.0	0.0	0.0	0.0	0.0	9.283059993631822	6.740879253326288	0.0
2L_2994	0.0	12.327416173570018	0.0	0.0	2.6607066836951896	0.0	0.0	0.0	0.0	0.0	0.0	0.0	0.0	0.0	0.0	0.0	0.0	0.0	2.303298323198821	0.0	7.982120051085569	7.246376811594203	0.0	2.5767882910740054	0.0	0.0	3.1928480204342278	2.9911462072266093	2.8267752148349166	0.0	0.0	5.274261603375527	3.3683643222850987	2.05456936226167	0.0	0.0	0.0	2.3768777334093936	0.0	0.0	0.0	0.0	0.0	0.0	0.0	0.0	5.068937550689376	0.0	3.6231884057971016
2L_2995	0.0	0.0	1.4550157156247445	4.923442924249384	0.0	0.0	0.0	2.3433302143608183	3.0443819128399547	5.171867626048111	0.0	2.4172035275701402	2.9973323741869735	1.465362494046965	4.210811764502773	0.0	3.530048834695579	0.0	1.8225901667250808	0.0	6.316217646754159	0.0	0.0	2.0390016150931793	0.0	0.0	0.0	0.0	2.2368152046171446	0.0	0.0	0.0	0.0	3.251543995666342	2.3137302537583655	0.0	0.0	1.8808132410756822	0.0	0.0	0.0	0.0	0.0	0.0	0.0	0.0	0.0	0.0	0.0
2L_2996	4.60025190979458	2.086445614708607	3.112173953095804	0.0	4.50331173545025	0.0	0.0	0.0	0.0	0.0	0.0	0.0	3.205539171688678	1.567152483936687	0.0	0.0	0.0	13.827816034735473	1.9491946317620485	0.0	0.0	2.044111935569592	0.0	4.361277784610446	0.0	0.0	5.4039740825403	0.0	16.74535388195578	4.100108242857612	0.0	0.0	11.402079511261265	0.0	4.948902580852696	0.0	0.0	2.01146211572022	0.0	0.0	0.0	0.0	0.0	0.0	0.0	0.0	0.0	6.22984644674478	6.132335806708776
2L_2997	2.588554447654252	0.0	7.004861373793413	1.9752384112762411	2.53400636542399	15.088418130243225	0.0	0.0	3.6641310879538027	3.112356053532524	5.936056796191426	0.0	0.0	3.5273368606701943	0.0	9.38121505497392	4.248665918901465	0.0	0.0	0.0	0.0	0.0	0.0	9.81633634694859	19.17030902538149	0.0	0.0	5.697421347098303	8.076500613814048	0.0	0.0	0.0	0.0	0.0	8.35421888053467	0.0	0.0	0.0	0.0	0.0	0.0	0.0	0.0	0.0	0.0	0.0	0.0	0.0	17.253278122843337
2L_2998	0.0	0.0	0.0	0.0	4.269940515458679	0.0	0.0	0.0	0.0	5.244491644869248	2.5006457917757263	4.902292409976753	0.0	1.4859392993796203	0.0	0.0	0.0	6.55561455608656	1.8481832081836074	0.0	0.0	1.9381816948429829	2.236363494049596	2.067633533459583	0.0	0.0	0.0	4.800234635468982	2.2682248464071546	3.8876318879117973	0.0	8.464211198997837	0.0	1.648601293690407	0.0	9.312990037894556	36.74025740224336	1.907223858302422	0.0	0.0	0.0	0.0	0.0	0.0	0.0	0.0	8.134704193684051	0.0	0.0
2L_2999	0.0	0.0	7.592365876111569	0.0	2.7465359315563247	0.0	28.48394217759738	0.0	7.942890616467598	0.0	0.0	3.1532809888689184	0.0	0.0	0.0	10.168026640229797	4.6050056411319105	0.0	2.3775982691084603	0.0	0.0	2.4933769674302635	0.0	0.0	0.0	0.0	9.887529353602767	3.0876347945564997	2.9179615120876554	0.0	0.0	0.0	0.0	2.120845793302369	6.036596868515375	0.0	0.0	2.4535512086806643	0.0	0.0	0.0	0.0	0.0	0.0	0.0	0.0	0.0	0.0	0.0
2L_3000	3.79473950441461	0.0	5.134453362989936	5.791274923113586	0.0	0.0	0.0	0.0	0.0	0.0	0.0	8.529817683676828	5.288486963879634	7.7564475470234635	0.0	0.0	0.0	0.0	0.0	0.0	11.144321188252102	3.3723684987058538	3.891194421583677	7.195220359019911	0.0	0.0	4.457728475300841	4.176120359129646	3.9466320625967413	0.0	0.0	0.0	0.0	0.0	0.0	0.0	0.0	0.0	0.0	0.0	0.0	0.0	0.0	0.0	0.0	0.0	7.077050681590751	0.0	0.0
2L_3001	0.0	0.0	4.453140933894904	0.0	0.0	0.0	0.0	7.171867346272816	0.0	0.0	0.0	22.19387981570202	0.0	0.0	0.0	0.0	10.80387297238314	0.0	0.0	0.0	0.0	0.0	6.749710606157761	0.0	24.373954966680802	0.0	0.0	0.0	0.0	35.20052566118321	0.0	0.0	16.314983599362737	0.0	0.0	0.0	0.0	0.0	0.0	0.0	0.0	0.0	0.0	0.0	0.0	0.0	12.275933523364785	0.0	0.0
[truncated: 192 more columns]
