# Supplementary material for: Convergence of topological domain boundaries, insulators, and polytene interbands revealed by high-resolution mapping of chromatin contacts in the early Drosophila melanogaster embryo
Source: eLife. 2017 Nov 17;6:e29550. doi: 10.7554/eLife.29550 (PMC5739541; doi:10.7554/eLife.29550)
Supplement: Supplementary file 3. [file elife-29550-supp3.zip › local_HiC_maps/nc14_posterior_dm3_CompressedBinCounts_500bp_VCnorm_chr2L_16423824_16487341.txt]

2L_32787	2L_32788	2L_32789	2L_32790	2L_32791	2L_32792	2L_32793	2L_32794	2L_32795	2L_32796	2L_32797	2L_32798	2L_32799	2L_32800	2L_32801	2L_32802	2L_32803	2L_32804	2L_32805	2L_32806	2L_32807	2L_32808	2L_32809	2L_32810	2L_32811	2L_32812	2L_32813	2L_32814	2L_32815	2L_32816	2L_32817	2L_32818	2L_32819	2L_32820	2L_32821	2L_32822	2L_32823	2L_32824	2L_32825	2L_32826	2L_32827	2L_32828	2L_32829	2L_32830	2L_32831	2L_32832	2L_32833	2L_32834	2L_32835	2L_32836
2L_32787	8.589286925988691	118.61570725010834	0.0	165.4971534489607	1029.760065904644	0.0	49.560644883111216	49.494475797820016	126.18844983097759	83.22142573433452	63.333762595502044	60.18078307234934	27.501010662141834	42.03102309814875	63.23088123975885	34.01042419501577	0.0	47.527387657137425	39.416653240369165	66.0102606349131	112.28511436238898	18.279764483514395	28.728582123812146	34.5262821458183	16.04820881929316	52.72475685099633	36.15542494073524	33.721675899848876	5.464528651616626	39.97220218853517	79.89517752708446	0.0	19.227885048012027	39.03892414971271	6.61516102294204	13.490306540235515	0.0	25.851717135681444	20.428744878343423	22.225037393625417	0.0	19.01745675747291	0.0	0.0	0.0	14.948129988938385	24.767078014809723	38.9405066938731	30.810640269753314
2L_32788	118.61570725010833	0.0	0.0	0.0	0.0	0.0	45.62793159460495	91.13402625571297	129.08355836900344	90.54816465835482	110.1375812750563	27.702672753867294	50.63752645810758	48.36974607818099	91.47822153031423	70.45120080157811	0.0	26.25360987135731	49.89721174380776	18.23167352177591	71.56738944428717	33.658474194047834	26.448925009891898	31.786568630834424	36.93689700515639	26.96720356571153	22.190957628585505	25.871507605188377	40.24727928392041	26.285961824371924	0.0	0.0	17.7021228385708	21.56467533662458	42.63166485177579	31.04957499341749	0.0	11.900171838481347	12.53846173136095	40.92289308484953	0.0	35.01678471213869	39.24757685460499	0.0	0.0	55.047891665749205	13.681063401696086	7.1701035362950645	5.673153728850483
2L_32789	0.0	0.0	0.0	0.0	0.0	0.0	0.0	0.0	157.58951084215832	113.37868480725622	0.0	225.46897546897546	0.0	0.0	0.0	127.42099898063199	0.0	0.0	36.91889656801937	0.0	0.0	0.0	0.0	36.95819289220034	30.06253006253006	0.0	0.0	42.113065157334404	40.946016771488466	0.0	0.0	0.0	0.0	0.0	0.0	101.08361636745914	0.0	96.85417635208431	0.0	0.0	0.0	0.0	63.886333435551464	0.0	0.0	0.0	0.0	58.356676003734826	0.0
2L_32790	165.4971534489607	0.0	0.0	0.0	0.0	0.0	0.0	238.41312225824908	135.07672357899284	0.0	0.0	0.0	1059.77108944468	0.0	0.0	0.0	0.0	183.15018315018315	0.0	127.18762718762719	0.0	0.0	0.0	0.0	0.0	0.0	0.0	0.0	105.28975741239891	0.0	0.0	0.0	0.0	0.0	0.0	0.0	0.0	0.0	0.0	0.0	0.0	0.0	0.0	0.0	0.0	0.0	0.0	0.0	0.0
2L_32791	1029.760065904644	0.0	0.0	0.0	123456.79012345678	0.0	0.0	0.0	0.0	0.0	0.0	0.0	0.0	0.0	0.0	0.0	0.0	0.0	0.0	0.0	0.0	0.0	0.0	0.0	0.0	0.0	0.0	0.0	0.0	0.0	0.0	0.0	0.0	0.0	0.0	0.0	0.0	0.0	0.0	0.0	0.0	0.0	0.0	0.0	0.0	0.0	0.0	0.0	0.0
2L_32792	0.0	0.0	0.0	0.0	0.0	0.0	0.0	0.0	0.0	0.0	1380.548077586802	0.0	0.0	0.0	0.0	0.0	0.0	0.0	0.0	0.0	0.0	0.0	0.0	0.0	0.0	0.0	0.0	0.0	0.0	0.0	0.0	0.0	0.0	0.0	0.0	0.0	0.0	0.0	0.0	0.0	0.0	0.0	0.0	0.0	0.0	0.0	0.0	0.0	0.0
2L_32793	49.560644883111216	45.62793159460495	0.0	0.0	0.0	0.0	0.0	71.39644302920829	121.35235059503103	43.6538251664302	40.60435522314123	0.0	158.6823021628398	60.63031273115306	0.0	0.0	0.0	0.0	113.71809851967464	0.0	149.5133340975126	0.0	0.0	0.0	46.29951154015325	33.80274072621808	34.769789225537714	0.0	0.0	0.0	0.0	0.0	0.0	0.0	76.33966570860386	38.919895071962884	0.0	0.0	39.291650131430565	128.23965426589209	0.0	0.0	49.19589312684177	0.0	0.0	0.0	85.74441875287603	0.0	0.0
2L_32794	49.494475797820016	91.13402625571297	0.0	238.41312225824908	0.0	0.0	71.39644302920829	0.0	10.099194286279841	108.98885588948531	101.37535950236864	216.73920205295371	39.61761082036187	136.2360698618566	91.08961396221603	85.74123295892994	0.0	109.54777309917496	70.97891997055795	19.018710607495652	37.32842920725616	52.66719860537258	49.663241834328396	56.84357571670866	46.237696437963464	25.318207673442384	0.0	16.19300769734621	23.61639418595864	24.678622636713403	0.0	0.0	0.0	33.74339051338319	28.5891538468136	87.4528483392704	0.0	27.93124444866517	29.42939348962957	0.0	0.0	63.92472224708183	24.565105513269454	0.0	0.0	21.5340884620354	7.135828351930491	0.0	8.877084339402892
2L_32795	126.18844983097758	129.08355836900344	157.58951084215835	135.07672357899287	0.0	0.0	121.35235059503103	10.099194286279841	22.88743273955704	160.5483343110315	166.56385656209903	73.67821286126885	89.78393496051751	60.034099368441275	110.58913041554972	55.51777262696221	0.0	62.066022731680825	68.36418971143074	32.32605350608376	49.3476939822602	29.839434005615786	32.82707727400199	48.30843972596233	42.569634097622	28.68886164509583	68.85575506237348	32.1104157931869	53.5209659463934	23.30343968091066	0.0	0.0	15.693561245692116	12.745234238287448	53.992123629005	33.031862534600876	0.0	26.374813530068344	33.34737628401293	90.69899904584653	93.3863767953531	25.869687142351577	13.91774888762392	0.0	0.0	36.60143477624323	12.128749097418922	19.069655093504878	20.117809894743623
2L_32796	83.22142573433452	90.54816465835482	113.37868480725623	0.0	0.0	0.0	43.65382516643021	108.98885588948531	160.5483343110315	6.663890045814244	136.36434072490044	265.041081367612	96.89335674922789	120.32023693831275	95.4767872061105	74.89234225800412	0.0	33.49031920460492	78.11737135045405	81.40008140008139	53.25522566901878	80.50557501106952	45.54828751091261	65.16709930379815	28.271048679211944	25.800459248174622	21.230859053634457	9.900867563520253	28.879476318829415	30.178429967180957	0.0	0.0	50.808705224828515	20.631673056754295	17.480225494908883	17.823723375813206	0.0	17.07796089146956	5.997990673124503	19.57617579405863	0.0	22.334515201429408	7.5099036854852335	0.0	0.0	13.166556945358789	13.089148005541071	0.0	32.56621797655232
2L_32797	63.33376259550204	110.1375812750563	0.0	0.0	0.0	1380.548077586802	40.60435522314124	101.37535950236862	166.56385656209903	136.36434072490044	17.296160425347175	49.30528848524293	45.06240015861965	77.47973904823888	103.6083839904325	90.55888765821683	0.0	38.938535521679036	76.697115421489	118.9788585384637	14.152869388121923	89.85815889618237	70.61079752071367	12.122960766462072	52.59230771759246	14.398889557637315	29.62164275706402	23.023088013121317	22.38506611653128	32.74867590085759	0.0	0.0	31.506283928329506	57.57129725404103	10.83942102316547	33.15726823898432	223.3239537272768	10.589978279954549	22.315986559081296	127.46067382995652	0.0	10.387160638477992	20.955881582504354	0.0	0.0	36.74039238739069	28.407857288664815	19.142053176623726	0.0
2L_32798	60.18078307234934	27.702672753867294	225.46897546897546	0.0	0.0	0.0	0.0	216.7392020529537	73.67821286126883	265.041081367612	49.30528848524293	210.828132906055	0.0	110.43378390317166	63.2895369737475	119.14690813773383	0.0	133.20013320013322	69.04313124408819	46.25004625004625	0.0	64.03852557698711	60.385987230376564	34.55831023686266	56.22083544161467	0.0	0.0	59.06767580509242	19.143592256799806	20.004641076729804	0.0	0.0	67.36002586624994	27.352596855545467	0.0	47.259872587383505	954.927425515661	45.28247206071474	119.27822361327136	0.0	0.0	22.207614546875835	0.0	0.0	0.0	104.73397570171764	52.059111385674726	0.0	0.0
2L_32799	27.501010662141834	50.63752645810758	0.0	1059.77108944468	0.0	0.0	158.6823021628398	39.61761082036187	89.78393496051751	96.89335674922789	45.06240015861965	0.0	0.0	235.5046865432622	144.60814085989784	81.6704325810579	0.0	30.434451799436964	78.87716774176246	211.35035971831223	27.654790777680372	0.0	55.18956696426108	63.168899424057564	12.84571017508703	37.514020865298406	19.29362191446752	89.97450122635246	69.98488326521472	54.84952034094462	0.0	0.0	0.0	0.0	21.18029300817348	64.78949891801537	0.0	0.0	0.0	71.1596894591152	0.0	40.5931470649125	0.0	0.0	0.0	0.0	15.859749067050261	24.93579033987482	0.0
2L_32800	42.03102309814875	48.36974607818099	0.0	0.0	0.0	0.0	60.63031273115307	136.2360698618566	60.034099368441275	120.32023693831275	77.47973904823888	110.43378390317166	235.5046865432622	51.41890467449262	110.5055407478131	156.02571303750858	0.0	81.40008140008139	114.52392404773357	104.98026371042243	42.26605211826887	22.36265972529709	28.116226858588032	60.339906762776074	44.173513561268656	7.16679423560406	0.0	27.502409898667374	40.11038377615196	6.9857476775881855	0.0	0.0	58.80637178799597	19.1034009784762	32.37078795353497	24.75517135529612	0.0	23.719390127041052	41.652713007809055	81.56739914191095	0.0	38.77520000248161	52.15210892698079	0.0	0.0	54.86065393899495	48.478325946448415	28.582861716115016	7.5384763834611865
2L_32801	63.23088123975885	91.4782215303142	0.0	0.0	0.0	0.0	0.0	91.08961396221603	110.58913041554972	95.4767872061105	103.6083839904325	63.289536973747495	144.60814085989784	110.5055407478131	56.997594701503594	26.825473469606735	0.0	109.96151347028538	119.17678892132571	118.0142505678568	99.91843022696017	19.22404081648346	60.42522438907076	119.30364021341865	80.1667468334135	30.8046418898771	44.360286643497915	65.01666199728821	40.22766560005885	60.05291863189843	0.0	0.0	10.110569184602817	49.26666568133335	27.827519468828307	21.280761340517717	0.0	47.57749013786597	35.806718199695496	23.373114373997876	0.0	6.666613333759996	35.86601175329205	0.0	0.0	31.44060869018424	10.418587593754266	0.0	19.441333831031475
2L_32802	34.01042419501577	70.45120080157811	127.420998980632	0.0	0.0	0.0	0.0	85.74123295892996	55.51777262696221	74.89234225800412	90.55888765821683	119.14690813773383	81.6704325810579	156.02571303750858	26.82547346960674	16.833599865331202	0.0	103.50505763349801	151.1981231923289	137.22261428683447	59.851056371144956	54.28586938819825	68.25278556681096	68.3557035510788	55.60189046427579	46.39348635451583	0.0	38.944926310635864	10.818764064393283	28.263437851526508	0.0	0.0	19.033842171380716	23.18697201332478	39.29041510323557	6.677082916015651	0.0	12.795414123578109	6.740861077594052	44.00149605086573	0.0	12.550358312729829	25.32008811390664	0.0	0.0	0.0	14.710281015401664	38.54752910338448	36.59964864337303
2L_32803	0.0	0.0	0.0	0.0	0.0	0.0	0.0	0.0	0.0	0.0	0.0	0.0	0.0	0.0	0.0	0.0	0.0	0.0	1063.2642211589582	0.0	1863.932898415657	0.0	0.0	0.0	0.0	0.0	0.0	0.0	0.0	0.0	0.0	0.0	0.0	0.0	0.0	0.0	0.0	0.0	0.0	0.0	0.0	0.0	0.0	0.0	0.0	0.0	0.0	0.0	0.0
2L_32804	47.527387657137425	26.25360987135731	0.0	183.15018315018315	0.0	0.0	0.0	109.54777309917496	62.066022731680825	33.490319204604916	38.938535521679036	133.2001332001332	30.434451799436964	81.40008140008139	109.96151347028541	103.50505763349801	0.0	10.519395134779751	114.5053776632724	146.1027102052743	86.0276722345688	60.68881808526779	101.73748549446007	125.54413831688977	88.8000888000888	25.93276929560115	40.01200360108032	12.439551554166473	24.189646831156267	12.638829644374932	176.83465959328026	0.0	31.91828917969997	60.48430648262156	51.24544739105767	52.2524539991789	0.0	57.218467260308266	60.287495996533465	24.59570804894546	0.0	35.076642463783365	66.04864010567782	0.0	0.0	16.542597187758478	21.92711973577821	25.856496444731736	6.819421713038735
2L_32805	39.416653240369165	49.89721174380775	36.91889656801938	0.0	0.0	0.0	113.71809851967465	70.97891997055795	68.36418971143074	78.11737135045405	76.697115421489	69.04313124408819	78.87716774176246	114.52392404773357	119.17678892132571	151.1981231923289	1063.2642211589582	114.5053776632724	11.305308039967656	166.60835374285665	148.6389871144862	115.34424489890077	88.98987591844968	67.9040481847126	75.947444368497	70.57063414771845	38.02310283728393	35.46363381670266	53.288595989688346	22.92929620490667	0.0	0.0	49.63370326986837	40.3090901029091	53.12526444049041	34.823064011756266	156.36238546455263	37.073368938596865	7.8123748799335635	12.748971476726117	0.0	18.181672728436357	34.235738491778775	0.0	0.0	0.0	34.09719576137759	17.86998691023459	17.673939846392255
2L_32806	66.0102606349131	18.23167352177591	0.0	127.1876271876272	0.0	0.0	0.0	19.018710607495656	32.32605350608377	81.40008140008139	118.97885853846371	46.25004625004625	211.35035971831223	104.98026371042243	118.0142505678568	137.22261428683447	0.0	146.1027102052743	166.60835374285668	0.0	159.31050413809035	112.38670015790332	119.2236158138204	87.183429386729	80.1667468334135	67.53325337396134	69.46528402965335	51.83146480902697	33.596731709939256	52.66179018489555	0.0	0.0	59.10794292537031	36.00256338251284	55.9226112402415	46.653976784981154	0.0	29.801285031410558	36.633027081226935	17.080352811767682	0.0	29.23053538648614	32.76222227464178	0.0	0.0	22.97582942744233	30.454332966358624	0.0	23.67854761471783
2L_32807	112.28511436238898	71.56738944428717	0.0	0.0	0.0	0.0	149.5133340975126	37.32842920725615	49.3476939822602	53.25522566901878	14.15286938812192	0.0	27.654790777680372	42.26605211826887	99.91843022696018	59.85105637114495	1863.932898415657	86.02767223456878	148.6389871144862	159.31050413809035	8.68561462449048	55.1459437401082	86.66767971554512	79.35850552062404	92.79319624147209	76.58384222314646	36.35759879874494	79.12389502067677	60.44593715380964	34.45347316849644	0.0	0.0	38.67080702107172	47.10866634580431	59.86936504547078	20.34861242811853	0.0	32.4953434172883	34.23829717883279	89.39726131489962	0.0	12.749199031570841	60.01623867943698	0.0	0.0	0.0	19.924456423470414	31.326603334716925	37.17951260137614
2L_32808	18.279764483514395	33.658474194047834	0.0	0.0	0.0	0.0	0.0	52.66719860537258	29.839434005615786	80.50557501106951	89.85815889618237	64.03852557698711	0.0	22.36265972529709	19.224040816483463	54.28586938819825	0.0	60.68881808526779	115.34424489890077	112.38670015790332	55.1459437401082	38.90308851619731	122.28063160391835	125.96401837815027	230.53869207715363	49.870710183848374	64.12180064275692	59.80553631810804	69.77782739756614	133.67992893088868	0.0	0.0	61.38132534557686	49.84970314501776	42.23525883878379	43.0652093399826	0.0	41.26331773579923	14.492186537628239	0.0	0.0	80.94609799334623	18.14523079826314	0.0	0.0	0.0	42.16753795341963	0.0	0.0
2L_32809	28.728582123812146	26.448925009891898	0.0	0.0	0.0	0.0	0.0	49.663241834328396	32.82707727400199	45.54828751091261	70.61079752071367	60.38598723037657	55.18956696426108	28.11622685858803	60.42522438907077	68.25278556681094	0.0	101.73748549446007	88.98987591844968	119.2236158138204	86.66767971554512	122.28063160391838	38.43538761511879	164.97147478229542	198.60280244657181	125.40334811264043	88.68128510468826	78.95220646979496	51.17617471253611	76.39714137176415	0.0	0.0	25.724597602981994	41.78350815379047	30.97601438703114	63.169426719404115	0.0	34.58648826956017	31.886404229412655	59.46885393111425	0.0	33.92409314538255	68.4411557201692	0.0	0.0	19.998800071995678	26.508297262720088	10.419542894653212	20.610465499729592
2L_32810	34.5262821458183	31.78656863083442	36.95819289220034	0.0	0.0	0.0	0.0	56.84357571670866	48.308439725962316	65.16709930379815	12.122960766462072	34.55831023686266	63.16889942405756	60.33990676277607	119.30364021341865	68.35570355107879	0.0	125.54413831688977	67.9040481847126	87.183429386729	79.35850552062404	125.96401837815027	164.97147478229536	113.2938749649143	343.2792150195024	171.56824816707922	121.11137332684638	77.4575589056667	97.27675298984808	68.86110616513483	91.75827200822154	0.0	66.2487109105002	67.25332489229379	72.17531459890088	61.973563627095764	0.0	55.66924452381641	39.10345170078508	25.525082860800232	0.0	29.121640363758406	44.06422998002911	0.0	0.0	17.167676698312416	28.444573898860764	31.305763391040287	28.308403066366218
2L_32811	16.04820881929316	36.93689700515639	30.06253006253006	0.0	0.0	0.0	46.29951154015325	46.237696437963464	42.569634097622	28.271048679211944	52.59230771759246	56.22083544161466	12.84571017508703	44.17351356126866	80.1667468334135	55.60189046427579	0.0	88.8000888000888	75.947444368497	80.16674683341351	92.79319624147212	230.53869207715363	198.60280244657181	343.27921501950243	194.8988961975975	207.96733818225601	163.25243893514374	147.01288200378556	107.2041166380789	85.35313526071383	74.63800567248843	0.0	62.8693574751666	54.705193711090935	64.88871585231328	44.10921441489128	0.0	60.37662941428631	50.892042074995786	41.52522138133649	53.44449788894234	38.49319854791811	27.877672771877005	0.0	0.0	48.87585532746823	27.764859405693187	43.65382516643021	28.78327346412453
2L_32812	52.72475685099632	26.96720356571152	0.0	0.0	0.0	0.0	33.80274072621808	25.31820767344238	28.68886164509583	25.80045924817462	14.398889557637315	0.0	37.514020865298406	7.16679423560406	30.8046418898771	46.39348635451583	0.0	25.932769295601158	70.57063414771845	67.53325337396134	76.58384222314646	49.870710183848374	125.40334811264044	171.56824816707922	207.96733818225601	47.94775612492628	127.40863978536167	145.66541879957896	182.62648188345298	66.2100509973181	54.49234927416191	0.0	52.45736527637163	101.18040252759296	58.654148968905176	64.40725998634566	0.0	70.52845205916633	55.733541652926796	30.31708640672797	78.038426121022	34.58885097566502	52.33671816212055	0.0	0.0	20.390685534847684	23.64927183892008	26.559296284885633	50.43440837076687
2L_32813	36.15542494073524	22.190957628585505	0.0	0.0	0.0	0.0	34.769789225537714	0.0	68.85575506237348	21.230859053634457	29.62164275706402	0.0	19.29362191446752	0.0	44.360286643497915	0.0	0.0	40.01200360108032	38.023102837283936	69.46528402965335	36.35759879874494	64.12180064275692	88.68128510468826	121.11137332684638	163.25243893514374	127.40863978536167	88.7782589653359	228.6920157308563	164.84898299678582	152.2329773485342	56.05129814806511	0.0	60.702858160352676	87.64213088694933	111.38245113791096	70.98199328794273	0.0	72.54617110377185	100.3239987426059	31.184415276621355	80.27099487871052	44.47298621871103	59.81555276150462	0.0	0.0	73.40911951004657	66.02729081685489	21.855296084623706	30.261738095896852
2L_32814	33.721675899848876	25.871507605188373	42.11306515733441	0.0	0.0	0.0	0.0	16.19300769734621	32.1104157931869	9.900867563520253	23.02308801312132	59.06767580509243	89.97450122635246	27.502409898667374	65.01666199728821	38.94492631063586	0.0	12.439551554166473	35.46363381670266	51.83146480902697	79.12389502067676	59.80553631810805	78.95220646979494	77.4575589056667	147.01288200378556	145.66541879957896	228.6920157308563	99.29387345768113	196.66006842340124	201.7690663360643	104.55657556303716	356.72243427389145	119.52421812289103	86.85154465472169	86.57075492728274	61.79034887713695	178.36121713694573	42.28927045087975	75.74782035646923	130.883770848694	149.73534278163345	91.25457620960015	55.789157154150466	0.0	0.0	48.90549502142061	32.41197959730709	40.76827820273046	40.321019831490396
2L_32815	5.464528651616626	40.2472792839204	40.94601677148847	105.28975741239891	0.0	0.0	0.0	23.616394185958637	53.5209659463934	28.879476318829422	22.38506611653128	19.143592256799803	69.9848832652147	40.11038377615198	40.22766560005885	10.818764064393283	0.0	24.189646831156264	53.28859598968834	33.596731709939256	60.44593715380964	69.77782739756616	51.17617471253611	97.27675298984808	107.20411663807892	182.62648188345298	164.84898299678582	196.66006842340124	69.5309718761125	247.03844499471046	203.3181522446324	346.83684794672587	55.04775698739528	134.11803977046938	71.54593080414259	107.28214001263355	0.0	78.12294413304912	129.96825308804569	197.95484367223202	72.79291870486838	64.52778566450714	81.36466994150423	151.18529269472666	0.0	28.53012781497261	37.81652430846183	34.68368479467259	70.56653954235247
2L_32816	39.97220218853517	26.285961824371924	0.0	0.0	0.0	0.0	0.0	24.6786226367134	23.30343968091066	30.178429967180957	32.74867590085759	20.0046410767298	54.849520340944615	6.9857476775881855	60.05291863189843	28.263437851526508	0.0	12.638829644374932	22.92929620490667	52.661790184895544	34.45347316849644	133.67992893088868	76.39714137176414	68.86110616513484	85.35313526071383	66.2100509973181	152.23297734853418	201.7690663360643	247.0384449947105	37.9632128874478	159.347313404296	0.0	121.438962220978	124.57818604817749	109.9469923560453	107.62322186258129	0.0	85.93346515526888	86.01554708377869	29.55122039152412	0.0	50.572608358134985	45.34630691174078	157.98537055468663	0.0	9.937789438117386	29.638089291659544	56.954389889042496	40.966951141175386
2L_32817	79.89517752708446	0.0	0.0	0.0	0.0	0.0	0.0	0.0	0.0	0.0	0.0	0.0	0.0	0.0	0.0	0.0	0.0	176.83465959328026	0.0	0.0	0.0	0.0	0.0	91.75827200822154	74.63800567248843	54.49234927416191	56.05129814806511	104.55657556303716	203.3181522446324	159.347313404296	0.0	0.0	89.42624123622836	0.0	246.1296118536021	188.2246649600964	0.0	180.34915596595008	63.34084978084066	0.0	0.0	117.93009104203028	79.30717254068458	0.0	0.0	0.0	0.0	0.0	57.318415260454884
2L_32818	0.0	0.0	0.0	0.0	0.0	0.0	0.0	0.0	0.0	0.0	0.0	0.0	0.0	0.0	0.0	0.0	0.0	0.0	0.0	0.0	0.0	0.0	0.0	0.0	0.0	0.0	0.0	356.72243427389145	346.83684794672587	0.0	0.0	0.0	0.0	0.0	0.0	0.0	0.0	0.0	0.0	0.0	0.0	0.0	0.0	0.0	0.0	0.0	0.0	0.0	0.0
2L_32819	19.227885048012027	17.7021228385708	0.0	0.0	0.0	0.0	0.0	0.0	15.693561245692116	50.808705224828515	31.506283928329506	67.36002586624994	0.0	58.80637178799597	10.110569184602817	19.033842171380716	0.0	31.918289179699965	49.63370326986837	59.10794292537031	38.67080702107172	61.38132534557686	25.724597602981998	66.2487109105002	62.8693574751666	52.45736527637163	60.70285816035267	119.52421812289103	55.04775698739528	121.438962220978	89.42624123622836	0.0	0.0	26.2176343304191	133.27765289168082	150.99627341197217	305.101293629485	122.97667204870456	76.21927981926883	49.752728937182205	0.0	42.57227352969558	114.51824084712959	0.0	0.0	66.9254450542096	44.35465091780862	69.73743854388228	48.28065683764457
2L_32820	39.03892414971271	21.56467533662458	0.0	0.0	0.0	0.0	0.0	33.74339051338319	12.745234238287448	20.631673056754295	57.57129725404102	27.352596855545467	0.0	19.1034009784762	49.26666568133335	23.18697201332478	0.0	60.48430648262156	40.30909010290911	36.00256338251284	47.1086663458043	49.84970314501778	41.78350815379047	67.2533248922938	54.705193711090935	101.18040252759295	87.64213088694932	86.85154465472169	134.1180397704694	124.57818604817749	0.0	0.0	26.2176343304191	0.0	120.2655222199572	159.417464060559	0.0	117.49790559983268	117.61013725103015	121.21726376270507	0.0	80.67332259993984	46.50193099268447	0.0	0.0	27.176128488735493	40.52453152515875	77.87445222402356	50.41316388535374
2L_32821	6.61516102294204	42.63166485177579	0.0	0.0	0.0	0.0	76.33966570860386	28.5891538468136	53.992123629005	17.480225494908886	10.83942102316547	0.0	21.18029300817348	32.37078795353497	27.82751946882831	39.29041510323557	0.0	51.24544739105767	53.12526444049041	55.9226112402415	59.86936504547078	42.23525883878379	30.976014387031142	72.1753145989009	64.88871585231328	58.654148968905176	111.38245113791096	86.57075492728274	71.5459308041426	109.9469923560453	246.1296118536021	0.0	133.27765289168082	120.26552221995722	45.85283989563894	51.94875359355503	629.8022420959819	164.25804640439137	141.60138580556242	68.46770977222505	88.12047831795631	97.6437584644933	85.36418000810303	0.0	0.0	80.58759871980844	76.29886417695842	35.98869954834182	56.950202742721764
2L_32822	13.490306540235515	31.04957499341749	101.08361636745917	0.0	0.0	0.0	38.919895071962884	87.4528483392704	33.031862534600876	17.823723375813206	33.15726823898432	47.259872587383505	64.78949891801537	24.75517135529612	21.280761340517717	6.677082916015651	0.0	52.2524539991789	34.823064011756266	46.653976784981154	20.34861242811853	43.0652093399826	63.169426719404115	61.97356362709577	44.10921441489128	64.40725998634566	70.98199328794271	61.79034887713695	107.28214001263353	107.62322186258129	188.2246649600964	0.0	150.99627341197217	159.417464060559	51.94875359355503	52.96958062923624	0.0	106.58188838744648	96.2559638590941	104.71971767564115	0.0	119.47502673253722	40.173065566460316	0.0	0.0	0.0	46.67891210127456	55.04385160177608	58.0693115302425
2L_32823	0.0	0.0	0.0	0.0	0.0	0.0	0.0	0.0	0.0	0.0	223.3239537272768	954.9274255156608	0.0	0.0	0.0	0.0	0.0	0.0	156.36238546455263	0.0	0.0	0.0	0.0	0.0	0.0	0.0	0.0	178.36121713694573	0.0	0.0	0.0	0.0	305.101293629485	0.0	629.8022420959819	0.0	8650.519031141868	410.2059233735335	0.0	0.0	0.0	0.0	0.0	0.0	0.0	948.7666034155598	0.0	0.0	0.0
2L_32824	25.851717135681444	11.900171838481347	96.85417635208431	0.0	0.0	0.0	0.0	27.931244448665165	26.37481353006834	17.077960891469555	10.589978279954547	45.28247206071474	0.0	23.719390127041052	47.57749013786597	12.795414123578109	0.0	57.218467260308266	37.073368938596865	29.801285031410554	32.495343417288304	41.26331773579923	34.58648826956017	55.66924452381641	60.37662941428631	70.52845205916633	72.54617110377185	42.28927045087975	78.12294413304913	85.93346515526888	180.34915596595005	0.0	122.97667204870456	117.49790559983268	164.25804640439137	106.58188838744648	410.2059233735335	0.0	174.20942227031767	100.33813953021682	0.0	100.16656268423492	57.738276243008855	0.0	0.0	78.73307238943626	78.2701842032878	29.300423098109537	60.27626932549927
2L_32825	20.428744878343423	12.53846173136095	0.0	0.0	0.0	0.0	39.291650131430565	29.42939348962957	33.34737628401293	5.997990673124503	22.315986559081292	119.27822361327136	0.0	41.652713007809055	35.806718199695496	6.740861077594051	0.0	60.287495996533465	7.812374879933563	36.633027081226935	34.23829717883279	14.492186537628237	31.88640422941266	39.10345170078508	50.892042074995786	55.733541652926796	100.3239987426059	75.74782035646923	129.9682530880457	86.01554708377869	63.34084978084066	0.0	76.21927981926883	117.61013725103017	141.60138580556242	96.25596385909411	0.0	174.20942227031767	21.59452924196184	17.61999658172066	272.1310583176858	120.61622831043803	141.94876731014523	0.0	0.0	71.10521201204048	58.90597467592878	61.74402163510518	83.05063548392138
2L_32826	22.22503739362541	40.92289308484952	0.0	0.0	0.0	0.0	128.23965426589209	0.0	90.69899904584653	19.57617579405863	127.46067382995653	0.0	71.1596894591152	81.56739914191097	23.373114373997876	44.001496050865725	0.0	24.595708048945458	12.748971476726116	17.08035281176768	89.39726131489961	0.0	59.46885393111425	25.525082860800232	41.525221381336486	30.317086406727967	31.184415276621355	130.883770848694	197.95484367223202	29.551220391524115	0.0	0.0	49.7527289371822	121.2172637627051	68.46770977222504	104.71971767564116	0.0	100.33813953021682	17.61999658172066	0.0	0.0	98.41647885521952	44.12293532239526	0.0	0.0	0.0	51.2684454253807	60.455837011063416	47.834073166998316
2L_32827	0.0	0.0	0.0	0.0	0.0	0.0	0.0	0.0	93.3863767953531	0.0	0.0	0.0	0.0	0.0	0.0	0.0	0.0	0.0	0.0	0.0	0.0	0.0	0.0	0.0	53.44449788894233	78.038426121022	80.27099487871052	149.73534278163345	72.79291870486838	0.0	0.0	0.0	0.0	0.0	88.12047831795631	0.0	0.0	0.0	272.1310583176858	0.0	0.0	84.44376889429329	340.7271116562745	0.0	0.0	0.0	65.98438809377701	0.0	0.0
2L_32828	19.01745675747291	35.01678471213869	0.0	0.0	0.0	0.0	0.0	63.92472224708183	25.869687142351573	22.334515201429408	10.387160638477988	22.207614546875835	40.5931470649125	38.77520000248161	6.666613333759996	12.550358312729827	0.0	35.076642463783365	18.181672728436354	29.23053538648614	12.749199031570841	80.94609799334623	33.92409314538255	29.12164036375841	38.493198547918105	34.58885097566501	44.47298621871103	91.25457620960015	64.52778566450714	50.572608358134985	117.93009104203028	0.0	42.57227352969558	80.67332259993984	97.6437584644933	119.47502673253722	0.0	100.16656268423492	120.61622831043803	98.41647885521951	84.44376889429329	42.10636629544446	56.63248162275971	0.0	0.0	44.12867922863069	80.42693541936433	80.46994447573832	72.76537532380593
2L_32829	0.0	39.24757685460499	63.886333435551464	0.0	0.0	0.0	49.19589312684177	24.565105513269458	13.91774888762392	7.5099036854852335	20.955881582504354	0.0	0.0	52.15210892698079	35.86601175329205	25.32008811390664	0.0	66.04864010567783	34.235738491778775	32.76222227464178	60.01623867943698	18.14523079826314	68.44115572016922	44.06422998002911	27.877672771877005	52.33671816212055	59.81555276150462	55.78915715415046	81.36466994150423	45.34630691174078	79.30717254068458	0.0	114.5182408471296	46.50193099268447	85.36418000810303	40.173065566460316	0.0	57.738276243008855	141.94876731014523	44.12293532239526	340.72711165627453	56.63248162275971	0.0	0.0	0.0	89.02869691663946	98.33919844702737	54.11548243952595	116.21875550509895
2L_32830	0.0	0.0	0.0	0.0	0.0	0.0	0.0	0.0	0.0	0.0	0.0	0.0	0.0	0.0	0.0	0.0	0.0	0.0	0.0	0.0	0.0	0.0	0.0	0.0	0.0	0.0	0.0	0.0	151.18529269472666	157.98537055468663	0.0	0.0	0.0	0.0	0.0	0.0	0.0	0.0	0.0	0.0	0.0	0.0	0.0	0.0	0.0	0.0	0.0	0.0	0.0
2L_32831	0.0	0.0	0.0	0.0	0.0	0.0	0.0	0.0	0.0	0.0	0.0	0.0	0.0	0.0	0.0	0.0	0.0	0.0	0.0	0.0	0.0	0.0	0.0	0.0	0.0	0.0	0.0	0.0	0.0	0.0	0.0	0.0	0.0	0.0	0.0	0.0	0.0	0.0	0.0	0.0	0.0	0.0	0.0	0.0	0.0	0.0	0.0	0.0	0.0
2L_32832	14.948129988938383	55.047891665749205	0.0	0.0	0.0	0.0	0.0	21.5340884620354	36.60143477624323	13.166556945358789	36.7403923873907	104.73397570171764	0.0	54.86065393899496	31.44060869018424	0.0	0.0	16.542597187758478	0.0	22.97582942744233	0.0	0.0	19.998800071995678	17.167676698312416	48.87585532746823	20.390685534847684	73.40911951004655	48.905495021420606	28.530127814972616	9.937789438117385	0.0	0.0	66.9254450542096	27.176128488735493	80.58759871980844	0.0	948.7666034155598	78.73307238943626	71.10521201204048	0.0	0.0	44.12867922863069	89.02869691663946	0.0	0.0	26.014568158168576	155.16973845278528	135.53808620222281	128.68908716540838
2L_32833	24.767078014809726	13.681063401696088	0.0	0.0	0.0	0.0	85.744418752876	7.135828351930491	12.128749097418922	13.089148005541073	28.407857288664818	52.059111385674726	15.85974906705026	48.47832594644841	10.418587593754264	14.710281015401664	0.0	21.927119735778202	34.0971957613776	30.454332966358617	19.924456423470414	42.167537953419625	26.508297262720088	28.444573898860767	27.764859405693187	23.64927183892008	66.02729081685489	32.41197959730709	37.81652430846183	29.63808929165954	0.0	0.0	44.354650917808605	40.52453152515875	76.29886417695845	46.67891210127457	0.0	78.2701842032878	58.905974675928775	51.2684454253807	65.984388093777	80.42693541936433	98.33919844702739	0.0	0.0	155.16973845278528	28.5661968765149	121.26710652192465	124.37881665283099
2L_32834	38.940506693873104	7.1701035362950645	58.35667600373483	0.0	0.0	0.0	0.0	0.0	19.069655093504878	0.0	19.142053176623726	0.0	24.93579033987482	28.58286171611502	0.0	38.54752910338447	0.0	25.856496444731743	17.86998691023459	0.0	31.32660333471693	0.0	10.419542894653212	31.30576339104029	43.65382516643021	26.559296284885633	21.855296084623706	40.76827820273046	34.68368479467259	56.954389889042496	0.0	0.0	69.73743854388229	77.87445222402357	35.98869954834182	55.04385160177608	0.0	29.300423098109537	61.74402163510518	60.455837011063416	0.0	80.46994447573832	54.11548243952595	0.0	0.0	135.53808620222281	121.26710652192463	28.246592754748956	100.57214375111747
2L_32835	30.810640269753318	5.673153728850482	0.0	0.0	0.0	0.0	0.0	8.877084339402892	20.117809894743615	32.56621797655232	0.0	0.0	0.0	7.538476383461185	19.441333831031475	36.59964864337302	0.0	6.819421713038735	17.673939846392255	23.67854761471783	37.17951260137614	0.0	20.610465499729592	28.308403066366218	28.78327346412453	50.43440837076687	30.261738095896852	40.321019831490396	70.56653954235247	40.96695114117539	57.31841526045487	0.0	48.280656837644564	50.41316388535374	56.95020274272176	58.06931153024249	0.0	60.27626932549927	83.05063548392141	47.83407316699831	0.0	72.76537532380593	116.21875550509894	0.0	0.0	128.68908716540838	124.378816652831	100.57214375111747	44.2083521955636
2L_32836	62.620544548255396	0.0	0.0	0.0	0.0	0.0	0.0	90.21037058420237	51.11011162448379	0.0	0.0	0.0	0.0	0.0	0.0	123.97718819737169	0.0	0.0	35.9210885526675	0.0	0.0	0.0	41.88937852918015	0.0	0.0	42.71021970137014	43.93209854848347	0.0	0.0	41.631280078599865	0.0	0.0	70.09083772569251	0.0	96.45619923992516	49.17581336795311	0.0	47.11824795506804	0.0	162.03253613325555	0.0	0.0	0.0	0.0	0.0	108.97994768962512	72.22615453508025	227.1178741766977	134.77573317998852
2L_32837	8.730890808423739	28.13328424745072	32.710524938504214	0.0	0.0	0.0	25.188853428580785	18.866417588029133	32.06720145257297	3.8451555846078422	21.459296542800033	15.29323243878119	0.0	21.361975470043568	18.36380347424798	25.928342703548292	0.0	33.81765039796128	12.520775096078168	13.419702538873524	8.779712192254626	9.29056329614321	20.441543172977216	32.588665611963755	20.39097658504159	20.842104385595604	27.563615292783787	59.98582620620784	61.10079186626259	37.72896037269248	0.0	554.1547754287773	63.52085340755175	39.682523935506374	30.258986666881842	44.5663047197088	0.0	36.132127965544406	31.14830295393201	79.07004589451378	0.0	74.10209206315044	64.99975516758887	0.0	0.0	98.76468174980627	143.49972672113446	182.07942621231254	165.98851484751606
2L_32838	13.500131963789947	24.857751516944287	50.5786194060047	0.0	0.0	0.0	38.948241681629284	19.448120679478443	5.5093201168416615	5.94556832201198	11.060472580811961	0.0	0.0	8.257733780572195	21.29626080252829	13.363892099935185	0.0	44.820438119782615	23.232284511849045	31.12530424984904	13.575621984090729	14.365525038391866	18.06155286910025	7.752337620505243	37.835434776439875	23.019346379471163	52.091373952608215	53.001730948196546	38.64969973477717	62.825937598586236	0.0	0.0	45.33187465434445	73.63087980924693	51.98658953936243	26.504080038081064	214.21532924896107	30.474147257174376	69.56882845557736	34.93199613652123	0.0	54.79927027299004	107.20619973453066	0.0	0.0	46.9891689965463	105.1040471675822	128.52919754937665	116.22321054996823
2L_32839	0.0	213.31058020477815	0.0	0.0	0.0	0.0	0.0	0.0	0.0	0.0	0.0	0.0	0.0	0.0	0.0	0.0	0.0	0.0	0.0	0.0	0.0	0.0	154.99070055796653	0.0	0.0	0.0	0.0	0.0	0.0	0.0	0.0	0.0	0.0	0.0	0.0	0.0	0.0	0.0	0.0	0.0	0.0	0.0	0.0	0.0	0.0	403.2258064516129	0.0	0.0	0.0
2L_32840	0.0	0.0	0.0	0.0	0.0	0.0	0.0	0.0	0.0	0.0	0.0	0.0	0.0	0.0	0.0	0.0	0.0	0.0	0.0	0.0	0.0	0.0	0.0	0.0	0.0	0.0	0.0	0.0	0.0	0.0	0.0	0.0	0.0	0.0	0.0	0.0	0.0	0.0	0.0	0.0	0.0	0.0	0.0	0.0	0.0	0.0	0.0	0.0	0.0
2L_32841	6.240970096391783	11.491479068270877	46.76393565282454	0.0	0.0	0.0	0.0	8.990663196270674	10.187604741311247	32.98289012574727	10.226282056198533	0.0	0.0	15.26985653969781	19.690078169610334	6.1779878293639765	0.0	27.626694293360963	10.740042637969273	23.981505462986945	18.827605034501588	0.0	16.699334740252286	28.670598122434207	29.151544303059456	29.796489973481123	35.027343219800954	12.251073500315465	39.70522838447367	33.19288593472204	0.0	0.0	34.927420819537	34.03878719801214	9.613143089231599	19.604095295507232	0.0	46.959600655556024	34.63486196770546	0.0	83.13588560502141	78.30240388379923	92.92557590625668	0.0	0.0	43.44520473552732	122.37104701027738	67.90595025889144	116.41235045490365
2L_32842	25.025672168699725	15.359897764520479	0.0	0.0	0.0	0.0	0.0	24.034446168248333	6.808547723153555	7.347673542864491	20.503189271091117	0.0	26.708902344240357	10.205102142867348	8.77280710527193	16.515413009190826	0.0	18.46338480001846	14.355502535899522	6.410897500006411	0.0	0.0	11.16044648482207	19.16104329964662	3.8964935454584415	34.13742132746776	58.523407607340715	16.375197252896907	42.45707589626887	33.275046543471355	77.59396629318104	0.0	93.3703328839108	22.74869441451306	19.27387599573662	26.203493711816595	0.0	18.83033491633682	66.13446061725938	43.16978460435972	0.0	43.09596486324419	57.963478040536344	0.0	0.0	58.070323161348384	86.59337339399359	83.20159747067143	77.80033322481185
2L_32843	0.0	0.0	0.0	0.0	0.0	0.0	0.0	0.0	0.0	56.29838142153413	0.0	0.0	0.0	0.0	67.21785306177321	0.0	0.0	0.0	0.0	0.0	0.0	0.0	42.75605532633559	0.0	0.0	0.0	89.68207703690418	0.0	0.0	169.97046763124908	0.0	0.0	0.0	58.10068849315864	0.0	0.0	0.0	0.0	0.0	0.0	0.0	47.17203641681211	0.0	0.0	0.0	0.0	73.72048876684053	57.95421616922631	45.8547322083639
2L_32844	17.619468808254368	5.407112299233919	0.0	113.16313597682418	0.0	0.0	0.0	0.0	4.793597287974398	5.173171930369105	4.8117962146561535	61.72534689644956	0.0	7.184961014401535	12.353090866865797	5.813885885047848	0.0	12.999252542978777	10.107074345617471	18.054517420803858	17.717993330947312	37.497843873977246	19.643941769070537	10.117832274670816	19.203441256673194	32.04619779874667	41.20374261834951	26.901121469323883	14.94607456297678	31.236651212333477	0.0	0.0	26.29516852573508	32.03269897911788	22.616472572099052	32.2852615013938	0.0	57.44962551682568	37.249878705082466	30.393935801928798	0.0	47.68022692320363	69.95917881915902	162.49065678723474	0.0	20.44237295065211	67.74062656015131	95.85583282742756	71.62985734703234
2L_32845	0.0	0.0	0.0	0.0	0.0	0.0	112.93756246858923	84.59008350451077	15.975283042077297	17.240264638062193	16.03593331938207	0.0	31.3343088748163	0.0	20.58413662926529	0.0	0.0	21.660845314488395	22.455421777380316	30.084507381233884	19.682501567219184	20.827735879315764	6.546597700442091	11.239661618747304	22.856411451976392	33.37440610244341	13.731680222123659	25.614704889783127	37.35729513259349	19.51878390168779	0.0	0.0	54.770031591354225	8.896092747104543	45.223392251876206	15.370687177311634	310.57829678862043	29.455124381626483	54.31126718272715	75.96879202023808	0.0	43.33650652864471	48.57250271763153	0.0	0.0	17.03171304969854	84.65790024703175	97.61032184785213	105.3157788312476
2L_32846	0.0	0.0	0.0	0.0	0.0	0.0	0.0	0.0	0.0	0.0	0.0	0.0	0.0	0.0	0.0	0.0	0.0	0.0	0.0	0.0	0.0	0.0	0.0	0.0	0.0	0.0	0.0	0.0	0.0	0.0	0.0	0.0	0.0	0.0	0.0	0.0	0.0	0.0	0.0	0.0	0.0	0.0	0.0	0.0	0.0	0.0	0.0	0.0	0.0
2L_32847	0.0	0.0	0.0	0.0	0.0	0.0	0.0	0.0	0.0	0.0	0.0	0.0	0.0	0.0	0.0	0.0	0.0	0.0	0.0	0.0	0.0	0.0	0.0	0.0	0.0	0.0	0.0	0.0	0.0	0.0	0.0	0.0	0.0	0.0	0.0	0.0	0.0	0.0	0.0	0.0	0.0	1954.2700801250733	0.0	0.0	0.0	0.0	0.0	0.0	0.0
2L_32848	0.0	0.0	0.0	0.0	0.0	0.0	0.0	0.0	72.73362038868846	0.0	0.0	0.0	0.0	0.0	46.85859949017844	0.0	0.0	49.30966469428009	0.0	0.0	0.0	0.0	0.0	0.0	0.0	60.77992803656521	0.0	58.310397910155345	56.6944847605225	0.0	0.0	0.0	99.7446536865624	0.0	34.316147806511836	0.0	0.0	67.05289132067375	35.32470468546883	0.0	0.0	32.88435230979691	88.4580001415328	0.0	0.0	77.54342431761786	77.08753032109526	121.20232708468004	0.0
2L_32849	17.03647167856948	27.44805259987954	0.0	0.0	0.0	0.0	24.575338156653036	0.0	6.952478419506986	15.006002400960384	6.9788735539774	0.0	0.0	0.0	26.87478500171999	12.648407987048031	0.0	14.140271493212671	19.54529818306908	9.819632981397689	8.565868099336658	9.06427659821325	2.849093760256738	17.120339354475156	23.873185637891524	14.524615155796832	20.91620133098753	19.50825812435344	13.548314372918979	19.8207748903628	39.617139959432045	0.0	19.06883085184281	27.10119431091729	32.802200109165724	33.44678482746811	0.0	28.842603987201574	16.883130915849073	22.041190576950203	0.0	28.290214854751753	21.138860327939824	0.0	0.0	44.47343453510437	58.949287892602264	50.20390509144834	21.389040988735918
2L_32850	0.0	28.9234685023428	0.0	0.0	0.0	0.0	0.0	0.0	0.0	0.0	0.0	0.0	50.294221193984804	0.0	0.0	0.0	0.0	17.38374619730552	9.010713738635237	24.144091940702108	0.0	0.0	21.015688211249696	9.020304705892965	14.674590945777386	32.141250080353124	0.0	20.55688604290222	9.993604093380236	31.329302296437856	0.0	0.0	35.1642168928898	0.0	12.097896175855018	37.00688328029013	0.0	23.638985414746	12.453455211148333	0.0	209.2487968194183	34.779382781886895	15.592596635117646	0.0	0.0	27.337342810278837	27.176620858962394	28.48597065945022	45.07753335737468
2L_32851	6.83469070290693	18.877042495998065	0.0	0.0	0.0	0.0	0.0	29.537908952349447	5.578389764324189	18.06032147372223	11.199136322606801	47.88721602880894	0.0	8.361259941538071	0.0	6.765716760033558	0.0	7.56372437788367	7.841181571968717	5.252586373530326	0.0	14.545623803622442	13.715991199820047	19.623819234796645	15.962405342936314	23.307937005172498	14.38484642737954	40.2496551946205	17.39299827461457	13.631481087683138	0.0	0.0	15.300064872275057	49.70265387320356	36.84683717277377	26.836358327644025	0.0	10.28539925862842	21.67415508724931	0.0	0.0	20.176829735804592	6.7843893913859965	0.0	0.0	47.57826624797792	23.64927183892008	49.57735306511986	39.226762066152006
2L_32852	0.0	22.813965797302476	0.0	0.0	0.0	0.0	0.0	0.0	0.0	0.0	0.0	0.0	0.0	30.31515636557653	0.0	0.0	0.0	0.0	0.0	0.0	0.0	0.0	33.153091028442034	14.229892450472859	23.149755770076624	16.90137036310904	17.384894612768857	16.214656103358703	31.53062254061144	0.0	0.0	0.0	27.73648123904409	0.0	19.084916427150965	0.0	0.0	0.0	39.291650131430565	64.11982713294604	0.0	0.0	24.597946563420884	0.0	0.0	43.125754700707255	57.162945835250675	22.46888060036849	0.0
2L_32853	0.0	0.0	0.0	0.0	0.0	0.0	0.0	0.0	0.0	0.0	0.0	0.0	0.0	0.0	0.0	0.0	0.0	0.0	0.0	0.0	0.0	0.0	0.0	0.0	0.0	0.0	0.0	0.0	0.0	0.0	0.0	0.0	0.0	0.0	0.0	0.0	0.0	0.0	0.0	0.0	0.0	0.0	0.0	0.0	0.0	0.0	0.0	0.0	0.0
2L_32854	0.0	0.0	0.0	0.0	0.0	0.0	0.0	0.0	0.0	0.0	0.0	0.0	0.0	0.0	0.0	0.0	0.0	0.0	0.0	0.0	0.0	0.0	0.0	0.0	0.0	234.11527836306595	0.0	0.0	0.0	0.0	0.0	0.0	0.0	0.0	0.0	0.0	0.0	516.5556072111162	0.0	0.0	0.0	0.0	0.0	0.0	0.0	0.0	0.0	0.0	0.0
2L_32855	5.081052956766336	14.03359080294593	0.0	0.0	0.0	0.0	0.0	14.639402243927574	20.735461952915568	13.42642320085929	29.13985799730914	17.800182273866483	16.268415846738506	18.64781000119346	10.687049006531925	5.029776275551263	0.0	5.623031938821413	11.658598916216643	0.0	5.109465182060463	0.0	13.595675487540921	29.17752070436869	11.866788182577656	10.396566637833521	21.387995345972215	23.273009692211122	19.3954816285998	10.13393001913286	0.0	0.0	17.06158549901725	32.33124935337501	27.392714477127864	11.970428254041215	0.0	26.76233820254961	24.16953478479446	0.0	0.0	26.249790001679983	20.174631611226776	0.0	0.0	26.52801358234295	26.372049846690484	46.07106000294855	29.162000746547218
2L_32856	0.0	0.0	0.0	0.0	0.0	0.0	0.0	0.0	77.98243835488248	0.0	0.0	0.0	0.0	0.0	0.0	0.0	0.0	0.0	0.0	0.0	0.0	0.0	0.0	0.0	0.0	0.0	0.0	0.0	0.0	0.0	0.0	0.0	0.0	0.0	73.58514168819032	0.0	0.0	71.89175976649557	0.0	0.0	0.0	70.51489979832739	0.0	0.0	0.0	0.0	0.0	86.63259118080221	68.54573371353366
2L_32857	0.0	12.437934705817968	0.0	0.0	0.0	0.0	0.0	0.0	0.0	11.899803653239722	22.137068299496825	0.0	0.0	0.0	42.62356571701362	40.12089763821649	0.0	0.0	23.24921766382561	10.382663443887933	13.585516752300705	0.0	45.18679316558791	15.515976024713847	12.621003874648189	0.0	28.434186232546146	26.520180973714965	17.190164475493702	26.945026756411572	0.0	0.0	45.36491537931118	0.0	31.214688383765864	0.0	0.0	10.165452911589023	10.71069763057947	0.0	0.0	29.91229714477153	26.821084591018693	0.0	0.0	47.02341766199568	23.373478581323344	0.0	29.07698033620743
2L_32858	7.729641862503584	49.8139803647522	0.0	0.0	0.0	0.0	44.6004468964779	11.135225059601293	12.617675597036865	20.42518425218294	12.665578693456899	27.078842758575867	0.0	18.91220764091013	8.128931354426285	15.303272604846546	0.0	17.108273989007934	13.301887670879374	17.82111873854993	15.545728927570115	32.900526901938335	5.170665573243253	17.754728195085402	0.0	5.2719870857404345	10.845622327231949	20.231130550979668	4.917620029269675	5.138806882095729	0.0	0.0	34.60698576614676	49.18448608887074	11.90618639491987	12.140150756392092	0.0	34.89658397339485	42.89638867559851	40.00136004624157	0.0	28.523541619840522	15.345507947822204	0.0	0.0	0.0	17.83064365503232	42.051849930964885	49.90861178641776
2L_32859	8.394783145961773	23.18593263095415	0.0	0.0	0.0	0.0	0.0	24.1868384899673	0.0	7.394262052647146	0.0	58.81799360060229	0.0	20.53961681290874	8.828431788004634	8.310065150910784	0.0	9.29022668153103	4.815508248002527	6.451546306618771	0.0	17.865820541405824	11.231210185359892	14.461901566513179	11.76359872012046	17.17693618424669	5.889447993818436	16.479025496348246	0.0	16.743014814219507	0.0	0.0	37.5849419688496	15.261956216500005	38.79216708562207	19.777229289285486	0.0	18.94973015584258	13.31075828727811	21.721753032356727	0.0	37.173615654553025	0.0	0.0	0.0	0.0	24.206229327880155	15.223480696626476	18.067761332099906
2L_32860	41.559823287631374	38.261987480677696	0.0	0.0	0.0	0.0	0.0	0.0	0.0	0.0	0.0	0.0	0.0	0.0	0.0	0.0	0.0	45.992871104978725	23.840004958721032	0.0	0.0	0.0	0.0	0.0	0.0	28.34579603499005	29.156729081504718	27.194086917740606	0.0	0.0	0.0	0.0	0.0	0.0	32.00788674329355	32.63686268366395	0.0	31.27130357556085	98.84581042032535	0.0	0.0	30.672400360707428	41.253955222957	0.0	0.0	72.32749891508752	23.96742347800869	37.683234728869124	29.8158572655281
2L_32861	0.0	0.0	0.0	0.0	0.0	0.0	0.0	0.0	0.0	0.0	0.0	0.0	0.0	0.0	0.0	0.0	0.0	0.0	0.0	0.0	0.0	0.0	0.0	0.0	0.0	0.0	0.0	0.0	0.0	0.0	0.0	0.0	0.0	0.0	0.0	0.0	0.0	0.0	0.0	0.0	0.0	0.0	0.0	0.0	0.0	0.0	0.0	0.0	0.0
2L_32862	9.724911430369149	8.95322477249856	0.0	0.0	0.0	0.0	0.0	14.009585358302152	0.0	0.0	0.0	0.0	62.274061919099765	0.0	0.0	19.253540244712497	0.0	0.0	11.157022257701552	0.0	9.77929117741688	0.0	13.010761851665606	27.92224436766448	36.34001535365649	26.531427138731505	20.467840247142348	12.726718536529182	24.748064701340358	12.930596960404573	0.0	0.0	10.885040905983725	35.36033507453517	14.979556650061829	30.547829500344427	308.62292451083266	51.221935867209325	23.129712196991136	25.163499840211774	0.0	14.354554628410822	9.65333894514104	0.0	0.0	0.0	50.474941154631104	17.635595686333296	13.95369605501105
2L_32863	10.967858690108637	10.097542258214352	0.0	0.0	0.0	0.0	0.0	0.0	4.475915100842367	14.491003501992513	8.985815889618237	0.0	17.558337576598248	0.0	11.534424489890077	16.285760816459476	0.0	6.068881808526778	15.728760668031923	4.214501255921374	22.058377496043278	11.670926554859191	3.668418948117551	28.341904135083812	5.123082046158969	22.441819582731767	15.389232154261663	10.764996537259446	17.444456849391536	10.937448730709075	0.0	0.0	0.0	14.95491094350533	25.341155303270273	8.61304186799652	0.0	8.252663547159845	21.738279806442357	14.189831566699304	0.0	20.236524498336557	21.774276957915767	0.0	0.0	38.175224279442645	47.43848019759708	14.917209487345232	15.737127030089386
2L_32864	0.0	0.0	0.0	0.0	0.0	0.0	0.0	16.422060081749017	0.0	0.0	0.0	0.0	0.0	13.945717688469403	23.976847955614062	11.284516514889921	0.0	12.615510770492321	19.61742105459332	0.0	0.0	24.260597635562153	7.625618723639189	13.09220117214477	21.298914287844177	7.7750461448988695	7.997479194557876	29.83656276829597	21.757293044628558	7.578634011848436	0.0	0.0	25.51892738844401	10.362361416369009	0.0	8.952054586048044	0.0	42.887458163284556	0.0	0.0	0.0	33.65286730842685	0.0	0.0	0.0	39.67781613300004	13.148180653372542	31.00871344847902	16.356546544188845
2L_32865	0.0	0.0	0.0	0.0	0.0	0.0	0.0	0.0	0.0	0.0	0.0	0.0	0.0	0.0	0.0	0.0	0.0	0.0	0.0	0.0	0.0	0.0	0.0	0.0	0.0	0.0	0.0	0.0	0.0	0.0	0.0	0.0	0.0	0.0	0.0	0.0	0.0	0.0	0.0	0.0	0.0	0.0	0.0	0.0	0.0	0.0	411.1334950458414	0.0	0.0
2L_32866	0.0	0.0	0.0	0.0	0.0	0.0	0.0	0.0	0.0	0.0	0.0	0.0	0.0	0.0	0.0	0.0	0.0	0.0	0.0	0.0	0.0	0.0	0.0	0.0	0.0	0.0	0.0	0.0	0.0	0.0	0.0	0.0	0.0	0.0	0.0	0.0	0.0	0.0	0.0	0.0	0.0	0.0	0.0	0.0	0.0	0.0	0.0	0.0	0.0
2L_32867	0.0	0.0	0.0	0.0	0.0	0.0	0.0	0.0	0.0	0.0	0.0	0.0	0.0	0.0	0.0	0.0	0.0	0.0	0.0	0.0	0.0	0.0	0.0	0.0	0.0	0.0	0.0	0.0	0.0	0.0	0.0	0.0	0.0	0.0	0.0	0.0	0.0	0.0	0.0	0.0	0.0	0.0	0.0	0.0	0.0	0.0	0.0	0.0	0.0
2L_32868	7.432109537403206	6.842360231107559	0.0	0.0	0.0	0.0	0.0	0.0	0.0	0.0	6.0890252018664075	52.07302721336402	23.795982762190086	9.09211586265086	7.8160294257875815	14.714213194234972	0.0	0.0	4.263288777702318	0.0	14.94733679563478	0.0	24.8581717013579	17.07130642013424	17.357675737788007	10.138111492867331	20.856296985326555	19.452386151262726	18.91331648787278	9.882003932049365	0.0	0.0	8.318720114997987	13.5117880216648	0.0	11.672847439385823	0.0	16.77666567125117	17.676516217909022	19.230806213088872	0.0	21.940482054331213	29.509645596533797	0.0	0.0	0.0	12.858224784914045	40.43317407155324	31.991673633742256
2L_32869	0.0	0.0	0.0	0.0	0.0	0.0	0.0	0.0	0.0	59.29732667885556	0.0	0.0	0.0	0.0	0.0	0.0	0.0	0.0	12.87244819805034	0.0	22.565773588567275	0.0	30.022411730356712	0.0	10.481850675555277	0.0	31.486443511746018	14.683490030644444	14.27657727625748	29.837430758512248	0.0	0.0	0.0	0.0	34.56541764530006	17.62232537156673	0.0	16.884989581961428	17.790650301640476	0.0	0.0	16.56161084851757	0.0	0.0	0.0	0.0	25.882496056154665	0.0	32.19823811241049
2L_32870	12.075362336341106	5.558581894587053	0.0	0.0	0.0	0.0	0.0	8.697807717564789	29.567282815988015	5.318088147311043	9.893178406159494	63.454460848597655	0.0	0.0	6.349569181731019	23.907001763141384	0.0	13.363400985550824	13.853605487413134	4.640069786649591	12.142885331698091	12.8494240245681	4.038845617145708	13.868351209060194	16.92118955962604	20.58994304821753	25.414790560946788	15.802687642100732	11.52356954090099	20.06980277404814	112.32168931820735	0.0	6.757943963128658	21.953354609792843	9.300011392513957	23.70690677021844	0.0	9.08599439394146	4.786670081157991	0.0	0.0	8.911980821417274	23.972982448780225	0.0	0.0	10.507512871703268	10.445737007679357	10.949005009169792	34.65243606625546
2L_32871	20.67560645430407	0.0	0.0	0.0	0.0	0.0	0.0	29.785019177829223	4.2187933744693815	9.105705862936363	4.234810053947246	0.0	0.0	0.0	10.871822302238836	0.0	0.0	5.720251119024125	14.825212230325683	19.8619830521671	25.989025354373357	11.000482921200241	17.2884217019483	14.840992126260037	26.558308766897728	3.525439216844831	21.757782214753664	10.146594616825693	13.153879342095573	3.4363800622603344	0.0	0.0	23.142094776134947	9.397211189635252	7.96180562605071	8.118260321759129	0.0	7.7785841576687895	16.391608643786988	40.12406360466563	68.85487458084596	22.888829717025402	15.392580058091598	0.0	0.0	35.982224780958205	11.92355925397867	14.060281111887031	18.541372476890032
2L_32872	0.0	0.0	0.0	0.0	0.0	0.0	0.0	0.0	0.0	0.0	0.0	0.0	0.0	0.0	0.0	0.0	0.0	310.8003108003108	0.0	0.0	0.0	0.0	0.0	0.0	0.0	0.0	0.0	0.0	0.0	0.0	0.0	0.0	0.0	0.0	0.0	0.0	0.0	0.0	0.0	0.0	0.0	207.27106910417444	0.0	0.0	0.0	0.0	0.0	0.0	0.0
2L_32873	19.348310215327345	17.812992083906316	0.0	0.0	0.0	0.0	0.0	0.0	15.791850773326932	0.0	31.70360929740046	0.0	0.0	0.0	0.0	0.0	0.0	21.412129971628925	11.098791452598725	14.869534702520086	0.0	41.17717302236332	0.0	11.110604961329537	9.037587325687534	13.196477068481798	13.57400957239155	25.320590324242815	24.618899436719577	0.0	0.0	0.0	43.31291851107511	0.0	0.0	15.194197032269434	0.0	14.558456570668204	0.0	0.0	0.0	14.279635240997402	38.411824696114444	0.0	0.0	0.0	22.316223113135436	17.543551867511095	27.761737662683778
2L_32874	8.448350586273289	0.0	0.0	0.0	0.0	0.0	0.0	12.170587827221466	13.790877885913584	37.20722564321991	6.921617526643035	29.596656761652202	0.0	10.335340456449977	8.884766357299101	8.363092002375119	0.0	9.34950798214244	14.538708584671259	12.98542775297561	8.4955920620586	0.0	16.954315466687316	4.851394509094667	7.892441803107254	17.286542887336687	17.7810863769614	5.5280596013273975	21.499458213653018	11.233235098692395	0.0	0.0	9.456193239200081	23.03901503602918	13.013233808121168	19.903428564604543	0.0	25.427532169006636	13.395694757661834	21.860360389901388	0.0	12.470273984389712	8.386173213053246	0.0	0.0	58.81142117799276	4.872138045210518	15.320622323678789	18.183052425376754
2L_32875	6.089251375257423	16.81817977961457	45.62709884654694	0.0	0.0	0.0	0.0	0.0	9.939942865208412	0.0	19.955359859993195	0.0	0.0	14.898644521321451	12.807606693767562	6.027800214589687	0.0	13.477543043903097	0.0	4.679702445799687	24.49320497261047	0.0	16.29337193776258	6.993403122834231	17.065720088059113	8.30632393666594	29.903846318153	7.968832303096131	3.8739989586690804	8.09649073801942	0.0	0.0	6.815666217741453	27.676083546346923	14.069169665744665	28.691276130579734	0.0	13.745402162976484	9.65510982204667	0.0	0.0	49.434558531416116	0.0	0.0	0.0	0.0	21.069916303269135	16.56378714429267	17.47420806889032
2L_32876	0.0	0.0	0.0	0.0	0.0	0.0	0.0	49.44864757948871	0.0	30.234315948601665	0.0	0.0	0.0	0.0	0.0	0.0	0.0	37.986704653371326	59.070234508831	0.0	0.0	0.0	0.0	0.0	0.0	0.0	0.0	0.0	65.51362683438155	22.8201090801214	0.0	0.0	0.0	0.0	0.0	0.0	0.0	0.0	27.21310583176858	0.0	0.0	0.0	68.1454223312549	0.0	0.0	59.737156511350065	0.0	0.0	0.0
2L_32877	0.0	0.0	0.0	0.0	0.0	0.0	0.0	0.0	21.674202064251006	11.695222501608093	0.0	46.515089495032186	0.0	0.0	0.0	0.0	0.0	0.0	7.616505882227493	20.408329863917256	0.0	0.0	17.763977141314214	7.624612860282019	0.0	0.0	18.630230903081813	17.37616442021821	16.8946315618749	17.65452564937759	0.0	0.0	0.0	24.139254531541557	10.226015392198368	41.7078531716737	0.0	9.990688678151963	0.0	0.0	0.0	9.799348539309106	13.17998855976993	0.0	0.0	23.107496071725667	22.97164227333498	24.07839926801666	19.05139303785893
2L_32878	0.0	0.0	0.0	293.703007518797	0.0	0.0	0.0	0.0	0.0	13.42642320085929	0.0	0.0	0.0	55.943430003580374	16.030573509797886	0.0	0.0	0.0	8.743949187162483	23.429299745089217	15.328395546181389	64.88113775563168	0.0	17.506512422621213	0.0	0.0	21.387995345972215	0.0	0.0	40.53572007653144	0.0	0.0	68.246341996069	41.56874916862502	11.739734775911941	11.970428254041215	0.0	0.0	12.08476739239723	0.0	0.0	22.499820001439986	0.0	0.0	0.0	0.0	17.58136656446032	13.821318000884563	21.871500559910416
2L_32879	0.0	0.0	0.0	0.0	0.0	0.0	0.0	0.0	0.0	0.0	0.0	0.0	0.0	0.0	0.0	0.0	0.0	0.0	0.0	0.0	0.0	0.0	0.0	0.0	0.0	0.0	0.0	0.0	0.0	0.0	0.0	0.0	0.0	0.0	0.0	0.0	0.0	0.0	0.0	0.0	0.0	0.0	0.0	0.0	0.0	0.0	60.05320714152739	0.0	0.0
2L_32880	4.8726816998642475	4.486026923339183	0.0	0.0	0.0	0.0	0.0	7.019524104343822	3.9770223556380655	12.875812785682097	19.96060574849477	17.070206344654295	31.20251367450162	5.9610244378157855	20.497557715998138	9.647015695694536	0.0	16.1773032435493	13.975607533635095	7.4894922423839345	4.899928755035901	0.0	6.519062063426562	11.192386491013353	2.2760275126205727	6.646806010307867	10.255442563368378	25.506966909174157	6.200027776124437	9.718342983647915	45.324340984082085	0.0	16.36189902744872	26.576024705072562	7.505529699005742	26.78556395856962	0.0	18.332020760646873	30.90447349980028	25.216419923997712	0.0	3.5961857415550766	29.020921182080162	0.0	0.0	8.480037990570198	28.10060691690819	22.090855269552616	6.99152068371479
2L_32881	0.0	7.280224580367855	0.0	152.3647001462701	0.0	0.0	0.0	0.0	0.0	13.930486870516123	12.9573625029478	0.0	0.0	19.347898431272395	0.0	15.655822400350692	0.0	8.751203290452437	9.072220317055956	12.154449014517272	0.0	0.0	15.86935500593514	0.0	14.774758802062557	32.360644278853826	11.095478814292752	5.174301521037675	0.0	15.771577094623154	0.0	0.0	8.8510614192854	35.94112556104097	0.0	18.629744996050494	0.0	17.85025775772202	6.269230865680475	0.0	0.0	35.01678471213869	15.699030741842	0.0	0.0	41.2859187493119	22.801772336160145	7.1701035362950645	45.385229830803866
2L_32882	0.0	0.0	0.0	0.0	0.0	0.0	0.0	0.0	0.0	0.0	0.0	0.0	0.0	0.0	0.0	0.0	0.0	213.67521367521368	0.0	0.0	0.0	0.0	0.0	0.0	90.18759018759019	0.0	0.0	126.33919547200323	0.0	0.0	0.0	0.0	0.0	0.0	0.0	0.0	0.0	0.0	0.0	0.0	0.0	0.0	0.0	0.0	0.0	0.0	0.0	0.0	0.0
2L_32883	52.95908910366742	0.0	0.0	0.0	0.0	0.0	0.0	0.0	0.0	0.0	0.0	0.0	0.0	0.0	0.0	0.0	0.0	0.0	0.0	0.0	0.0	0.0	0.0	0.0	0.0	0.0	0.0	0.0	0.0	0.0	0.0	0.0	0.0	0.0	0.0	0.0	0.0	0.0	0.0	0.0	0.0	0.0	105.13865159679328	0.0	0.0	0.0	0.0	0.0	75.98784194528875
2L_32884	6.014173000092017	11.073878271500487	0.0	0.0	0.0	0.0	0.0	0.0	4.908693394174951	21.189527076242566	4.927329284054127	0.0	0.0	22.072424037752675	6.324846654092871	23.81391804440105	0.0	0.0	10.34974907033379	13.866009972434373	12.09560608965384	0.0	8.046240132795146	13.814353735176766	5.618435209609771	20.509774548354255	12.657918076266489	3.935289670769731	11.478701651708642	3.9983318959330165	55.942178164649015	0.0	13.463262794811795	0.0	9.263801095073926	23.614602136460284	0.0	13.57592608179767	14.304098457970507	15.561852918703325	80.11472428517637	26.631844051023062	11.9398209146261	0.0	0.0	10.46660107596659	13.87342098791937	10.906374230418967	17.258757093349164
2L_32885	8.319426026159602	0.0	0.0	0.0	0.0	0.0	0.0	0.0	13.580424632717417	7.327886271205071	20.447974219194105	0.0	26.63697531817867	10.177619821118155	8.749181951487536	8.235468515803865	0.0	9.20683146894996	4.772281064447747	0.0	0.0	17.70544513259608	11.130391422475155	4.7773606611102775	3.8860002953360224	5.674248218853485	17.50974125271693	16.331098876093776	15.87852715016429	0.0	0.0	0.0	18.623777349017036	7.562477407098746	0.0	13.066463875147326	0.0	12.519749905475889	0.0	21.526764225962136	0.0	24.55994714699374	24.774592499244378	0.0	0.0	14.4784849713326	9.59557528832305	52.803886366036544	23.87409755911227
2L_32886	0.0	0.0	0.0	0.0	0.0	0.0	0.0	0.0	22.991782736849853	0.0	0.0	0.0	0.0	0.0	0.0	55.77089317085413	0.0	31.174499259605643	0.0	0.0	0.0	0.0	18.84385417118134	0.0	13.15806786931407	38.426215901536665	0.0	0.0	0.0	18.727749093108752	0.0	0.0	0.0	0.0	21.695315330560675	0.0	0.0	0.0	0.0	0.0	0.0	0.0	0.0	0.0	0.0	0.0	0.0	0.0	0.0
2L_32887	7.609064526388997	21.01582070983036	0.0	0.0	0.0	0.0	0.0	0.0	6.210424072597373	0.0	6.234001992387037	0.0	0.0	18.61718962352319	0.0	0.0	0.0	8.420698075870488	8.729591306723794	5.847706997132284	7.651612883479708	0.0	25.450032932342616	4.369441524201026	7.108381492617945	0.0	10.676437742488593	14.936653651862452	9.681816773553924	15.175934609932954	0.0	0.0	8.516784879640795	13.833497260275868	11.720457707314386	11.950772378418817	241.4759007051096	5.725370030665082	6.032461883889586	19.688682551495752	0.0	5.615718621049061	7.553064051493769	0.0	0.0	13.24222681286085	17.55249732543822	6.899311448717418	16.37669007441568
2L_32888	0.0	6.777143135973889	0.0	0.0	0.0	0.0	0.0	0.0	12.016356664691978	6.483927963560324	6.030988424723915	0.0	47.13834869650681	9.005455504944896	0.0	21.860949785398343	0.0	8.146473595242458	8.445307554876553	28.28636665014743	0.0	15.666295375466266	9.848495666908118	4.227148353039595	3.4384466473425963	15.062222039244118	20.657507816284518	24.083722726990292	18.733046592833485	0.0	0.0	0.0	16.47886256299045	20.074503172775227	28.34693702841327	5.7807945817768545	0.0	11.077840662986606	0.0	0.0	0.0	27.16419888974486	29.22837812460496	0.0	0.0	12.810986702195803	12.735668234144411	6.674631727194452	15.843374512024067
2L_32889	4.091761851276732	0.0	0.0	78.83948281299274	0.0	0.0	0.0	5.894540771064878	13.358581051520707	10.812271928639005	23.46626975147544	14.334451420544136	0.0	5.005681448443984	0.0	0.0	0.0	31.69751514122375	11.73580818056245	9.433784268221354	20.573210799289814	8.70810855528125	0.0	11.748299727321964	1.9112601894058847	11.163112610689238	8.61185507970272	0.0	0.0	24.48250113231568	0.0	0.0	4.57988696838962	7.438940248572188	12.605313454754016	16.066270151119337	0.0	15.394041274503465	9.73183917162585	0.0	0.0	15.099216954608734	8.123295377235683	0.0	0.0	7.120985544399345	14.158239564492552	0.0	17.613075947583486
2L_32890	0.0	0.0	0.0	0.0	0.0	0.0	0.0	0.0	0.0	0.0	48.05705333371779	0.0	0.0	35.87933063520767	0.0	0.0	0.0	0.0	16.82380096770503	0.0	0.0	0.0	39.23815203999152	0.0	27.398761575976767	60.01056185888717	0.0	57.572291607495146	0.0	38.996388934384676	0.0	0.0	0.0	0.0	45.17568825161051	23.031710058408414	0.0	44.13608036297512	0.0	0.0	0.0	21.645396457081507	29.1127595402513	0.0	0.0	0.0	0.0	53.185831294543135	0.0
2L_32891	4.133737998725155	11.417158619345843	0.0	0.0	0.0	0.0	0.0	35.730066493653744	3.3739056736947375	3.641063918877096	3.386714730922128	14.481504222806633	13.235321366838107	10.114066441325267	8.694548344297159	16.36808550687869	0.0	22.873350259612522	9.484961830142355	9.530562608171884	0.0	0.0	8.295666399177511	7.121293188862866	7.7234689188302035	16.91644741071217	0.0	10.819413706790643	5.259791628094861	2.7481844119682335	0.0	0.0	9.253741287602578	7.515254086983053	9.550970665148697	22.723524821230782	131.18539119483654	3.110392817729737	6.554450111130702	21.392341969421786	0.0	12.203292204170841	12.309944711934982	0.0	0.0	14.388075163304652	23.839141104352983	7.496308068276374	8.896881583692371
2L_32892	0.0	8.640428565256837	0.0	0.0	0.0	0.0	0.0	6.760068276689594	7.660047109289723	8.266597778351848	30.756514133579387	0.0	0.0	22.96277160653291	4.934981617193476	4.645221228661015	0.0	15.57935735150925	8.075424464498415	7.2126654405135415	18.87526985737374	0.0	15.69526081599661	2.69467330454524	10.959504630390706	16.002816495703243	3.2921268785699	12.28208887626563	17.91258657750179	21.837977803255416	0.0	0.0	5.252376700456957	8.531240335704307	10.842165180386523	18.425368046726735	0.0	21.18531857422806	11.160818087965849	12.142184986188266	0.0	10.389790299399124	13.974124579320625	0.0	0.0	24.49979583503471	13.53097578631883	8.5097330071269	13.466199838405602
2L_32893	0.0	0.0	0.0	0.0	0.0	0.0	0.0	11.701257534147196	19.888597336784226	7.154483178021428	6.654701513345672	0.0	0.0	9.936782191696427	8.542146094616227	0.0	0.0	0.0	4.659352415245215	0.0	8.16797939708877	0.0	5.433503963469466	4.664311811110298	26.558308766897728	11.079951824369468	5.698466770530721	10.629765789055487	15.502786367469781	16.200077436370147	0.0	0.0	18.183074466963173	14.76704615514111	56.30133978421573	6.378633109953602	0.0	24.446978781244766	32.19780269315301	0.0	0.0	17.98408049194853	0.0	0.0	0.0	14.135874021090723	9.36851084241181	7.364909153845587	34.9637309564212
2L_32894	0.0	13.911559578572486	0.0	0.0	0.0	0.0	29.063008602650545	0.0	12.333092152864566	13.309671694764862	8.253276550790664	0.0	0.0	12.323770087745242	5.297059072802781	14.95811727163941	0.0	5.574136008918618	5.778609897603033	15.483711135885049	10.130070100085092	10.719492324843495	6.738726111215936	14.461901566513179	7.058159232072275	3.4353872368493374	14.134675185164246	13.183220397078598	6.408941755537326	6.697205925687802	46.85157421289355	0.0	5.63774129532744	9.157173729900004	11.637650125686621	3.955445857857098	0.0	7.5798920623370325	19.966137430917165	13.033051819414034	0.0	33.456254089097726	4.9998000079996805	0.0	0.0	8.76577840112202	5.809495038691237	27.40226525392766	28.908418131359852
2L_32895	7.314791312661245	0.0	0.0	0.0	0.0	0.0	0.0	10.537596563900513	11.940483852286663	12.885975226712628	23.97163197072584	25.625518916758065	23.420355567838232	17.89718781487865	7.692650902886436	7.24097231776283	0.0	24.285107158035338	8.39198280314884	5.621552582878549	7.355694153179388	15.567376383355985	0.0	8.400915195701419	3.4167358555677416	9.978078162277477	10.263536835320526	0.0	13.961072806063948	19.452026682345004	0.0	0.0	0.0	0.0	22.5343606748365	34.465763433892945	0.0	16.51184064092361	5.799162253020929	18.927241789835694	0.0	26.992680664710957	21.78286980596546	0.0	0.0	0.0	16.873671462023484	13.264974498086527	10.495558279736015
2L_32896	0.0	0.0	0.0	0.0	0.0	0.0	0.0	0.0	5.216756220981793	5.629838142153413	26.182808368025555	0.0	0.0	0.0	20.16535591853196	6.3271116735210375	0.0	28.293545534924842	3.666428348823993	0.0	12.854709644245908	13.60266612256002	17.102422130534237	3.6703308803288612	11.942080907598148	13.078163825798859	0.0	4.182263022521486	12.199089134677944	0.0	59.45303210463733	0.0	0.0	5.810068849315864	9.845184474144084	10.038648797871806	0.0	14.427932477276006	5.067267982467252	0.0	0.0	14.151610925043634	0.0	0.0	0.0	22.246941045606224	11.058073315026078	0.0	13.756419662509172
2L_32897	5.774355509745669	5.316151531583256	0.0	111.25945705384959	0.0	0.0	33.3183400802972	8.318464078792493	14.138872000791778	5.08614660817598	0.0	0.0	0.0	14.128185022711058	0.0	5.716082197261997	0.0	0.0	3.312349598626038	13.313097425246958	11.613289086701913	24.57802601584054	7.725393174228861	26.527002001130715	2.6971989588812018	15.753551441253038	8.102119109253026	3.7783684627141154	0.0	7.677793709199724	0.0	0.0	6.463204974082548	15.746915572912156	31.13041196653036	0.0	0.0	8.689720495140275	13.733716961827133	14.941317973658457	0.0	0.0	11.463715906192412	0.0	0.0	10.049241282283187	6.660106461801792	20.9429566219011	24.8558361503281
2L_32898	3.617424119102966	6.660751918962628	0.0	0.0	0.0	0.0	20.87273061236417	15.633647361196662	5.90499338050242	9.55885867227453	2.9637058652331816	0.0	0.0	8.850795066920861	3.8042891077115986	7.161836008279082	0.0	0.0	6.225200358073525	0.0	7.275304053144642	15.3972411223357	2.4198391968456914	8.30910191487408	0.0	0.0	12.689208792302017	2.3670106880000605	13.80849277539658	21.644365755150275	0.0	0.0	8.097926606871576	3.288290332360657	8.358031315871735	19.88530158048377	0.0	5.443794455386471	8.603675145875313	9.360193344153716	0.0	5.339535738046648	10.772402827540294	0.0	0.0	6.295484878245323	12.51694481404201	13.120002099200335	10.380852724766223
2L_32899	12.036156614469867	3.6936897005156393	0.0	0.0	0.0	0.0	0.0	11.559424109490866	0.0	10.601643254704479	9.861057697048585	0.0	12.84571017508703	19.63267269389718	12.6579073947495	0.0	0.0	4.44000444000444	2.3014377081362727	0.0	4.034486793107483	17.07694015386323	13.419108273417017	4.607774698248354	13.118194936376753	5.472824689006737	11.25878889207888	5.25046007156377	2.5524789675733075	18.670998338281148	37.319002836244216	0.0	4.490668391083329	7.2940258281454575	6.179877700220313	15.753290862461169	0.0	12.075325882857264	15.903763148436182	10.381305345334123	0.0	8.883045818750334	15.93009872678686	0.0	0.0	13.964530093562352	16.196167986654356	7.275637527738368	20.14829142488717
2L_32900	3.5332979767982455	9.758776067317338	0.0	0.0	0.0	0.0	20.387318272541748	5.090024722250076	5.767667953048876	15.560932722307374	8.684347419055369	0.0	22.625688527984018	8.644962623504098	11.147451803992125	6.9952816825051505	0.0	7.8203661886467835	4.053618837815318	2.7154049266134663	10.659166403444473	15.03916574739766	7.090691600059467	8.115866986621196	9.90241173237742	2.409878961419284	2.4788221826822543	16.18374749469809	4.495788345477957	7.047002804002416	0.0	0.0	11.864404098439751	0.0	10.884877992763188	2.774693243788433	0.0	10.634389168661944	2.8011965591221943	0.0	0.0	7.82304073248695	0.0	0.0	0.0	18.44723475950955	18.338779611270848	12.814885771311955	12.67429693140062
2L_32901	14.192711474949157	6.5332490108661005	0.0	0.0	0.0	0.0	0.0	0.0	11.58391503893354	6.2505859924367915	0.0	0.0	22.720972821172314	0.0	0.0	7.0247411382890546	0.0	7.853300349471866	8.141379947618361	0.0	0.0	30.20500134412256	4.747035239141394	8.15004559950513	6.629409385917809	9.680111050233968	19.91409061309511	9.286801504833315	13.544164812620997	14.15336014923303	0.0	0.0	0.0	6.450688998091886	10.930717831170691	16.718270394618056	0.0	0.0	16.87795997223013	0.0	0.0	5.237324104469952	35.22064324165165	0.0	0.0	12.349948130217854	4.092446734759524	12.868853513840453	20.364276172167738
2L_32902	16.442059006165223	0.0	41.06708719363953	0.0	0.0	0.0	0.0	0.0	4.4732681965840335	0.0	4.490250991559676	0.0	17.547954171762886	0.0	11.52760342277601	32.55225994064638	0.0	6.0652928778298385	0.0	4.212008942937388	0.0	11.664024765057382	18.331247848369784	3.1472381883363987	10.240104858673753	3.7380913754008174	0.0	10.758630483718786	13.947312631802104	14.574640926393329	0.0	0.0	6.134502651332046	9.964044744539331	8.44205646807151	17.215896814800853	0.0	16.49556640413973	8.690169810263178	0.0	0.0	36.404203148397286	21.761400389637874	0.0	0.0	38.152648747639304	12.642780450847873	4.969462652003439	15.72782062735131
2L_32903	3.9861679970502357	11.00957833314984	0.0	0.0	0.0	0.0	0.0	5.742423589876108	6.5069217379987965	10.533245556287032	3.265812656656951	0.0	0.0	9.753005144710214	4.1920811586912325	15.783762454375061	0.0	8.822718500137855	6.85976916876747	6.126887847317954	8.016915692110352	0.0	5.3330133525321815	13.734141358649934	3.723874691616627	2.718758071313024	0.0	13.041465339045494	2.5360113613308988	18.550540284485788	0.0	0.0	0.0	14.493935193992264	9.210011282263821	6.260662691145857	0.0	11.997420554580765	6.320463289959154	0.0	0.0	17.651471691452276	7.91366194814573	0.0	0.0	27.74887270204648	9.195243760165054	3.6143489653926086	14.298787462823153
2L_32904	9.86990478502854	0.0	0.0	0.0	0.0	0.0	0.0	7.109230482674095	0.0	13.040359913933624	8.086277344757626	0.0	0.0	18.111610991574477	0.0	0.0	0.0	10.922694628764917	19.815893365582287	11.377806904963453	14.887642958591508	21.00518197839407	9.903559141084122	0.0	6.915342378601164	3.365874609053664	10.386502532229317	9.687350451527404	15.698153394819862	9.842539060116259	0.0	0.0	11.047331185732151	8.971884804587864	0.0	3.8754102121709586	0.0	3.713259157268408	11.737282068015201	0.0	0.0	10.9264301604437	9.797265191394475	0.0	0.0	25.765227249304335	11.383888041737887	31.322433126605276	10.621303786282374
2L_32905	10.30523416583595	18.974996015250834	0.0	0.0	0.0	0.0	19.82058407297146	14.845591007926556	5.607336190084211	3.02567283399646	2.814312241188811	0.0	0.0	0.0	0.0	0.0	0.0	3.8014863811750392	1.9704674224591512	7.919763294114665	3.454286320266229	7.310550733028921	13.787163874689387	9.86282390006829	11.23166430801716	2.342888256413188	2.409914968560249	8.990780404234478	8.741625522749205	6.851107618568694	0.0	0.0	15.379457351226819	12.49014059526761	7.936722102024976	8.092683890056033	0.0	12.923463115919327	10.89331145230173	17.776734875998386	0.0	2.535190986077745	10.229390676114987	0.0	0.0	17.934431717640305	13.866993346616592	15.57331605733472	4.928788858571361
2L_32906	26.631725842361487	24.518457494802085	0.0	0.0	0.0	0.0	0.0	0.0	21.736484254090804	0.0	21.81900697335463	0.0	0.0	0.0	84.0223163272165	0.0	0.0	29.472443265546715	0.0	0.0	0.0	0.0	53.445069157919484	0.0	12.439667612081404	18.164116424720635	0.0	0.0	0.0	0.0	0.0	0.0	0.0	0.0	0.0	20.91385166223293	0.0	0.0	0.0	0.0	0.0	19.655015173671714	0.0	0.0	0.0	0.0	30.716870319516882	0.0	0.0
2L_32907	22.748749614977413	4.188720278935261	0.0	0.0	0.0	0.0	26.252300357818854	19.66293791820611	7.426898890941189	4.007494013805816	3.7275475830767846	0.0	14.567300198552303	11.131927816127268	0.0	13.511505046547134	0.0	5.035056581448335	2.6098778133504124	10.489701211350695	13.725573626035766	0.0	3.0435090929399413	10.45062302695503	2.1251862194424787	6.206296039079805	3.191924685898651	14.885324945155022	8.683691332981354	6.049513452756778	0.0	0.0	5.092510546589342	0.0	10.512163098312902	3.572911329630368	0.0	3.423417131737884	7.214078129187547	11.772614309141787	0.0	23.50496659944246	18.06506041182015	0.0	0.0	15.836065054555243	5.247653839564004	33.002891878400845	19.584495346723905
2L_32908	17.686718689201903	0.0	0.0	0.0	0.0	0.0	34.01777088350955	25.479264974164025	24.05946730414631	5.1929168614010495	4.830161849063239	0.0	37.752659674874096	7.21238452972368	6.200120034323865	17.508228867567755	0.0	6.524434005350037	10.145650965257232	4.530856948159747	11.857079506460924	0.0	11.831351187631032	13.541933273477989	24.784375929414097	4.02106394135037	0.0	7.715370715847526	11.252340486821259	3.919484383990318	0.0	0.0	13.197765882191463	10.718320396320616	4.540558997299276	23.14891977880744	0.0	13.308207437690973	9.348013453660963	0.0	0.0	17.40444091714442	11.704366430940729	0.0	0.0	10.260198637445622	13.599835713984575	0.0	8.459206323425912
2L_32909	13.249236015928233	0.0	0.0	0.0	0.0	0.0	0.0	9.543341562874874	0.0	5.835071698443495	16.282375468321824	0.0	21.210572197606176	8.104266247838186	13.933650741897234	6.557764064764478	0.0	0.0	7.600173131943946	0.0	0.0	0.0	13.294413200111494	7.608262725485131	0.0	9.036615462191254	13.942710332756723	8.669451583497006	21.073003627928305	13.212500611078152	0.0	0.0	7.41489920186025	6.021872645824162	10.204086838819816	15.606905743653451	0.0	19.93852951350985	0.0	34.2827953505673	0.0	29.33500477671661	13.151725539270066	0.0	0.0	0.0	11.461191069898366	18.0200743628402	0.0
2L_32910	0.0	12.501718986360626	0.0	0.0	0.0	0.0	78.35301952949013	0.0	0.0	0.0	5.562647931668433	23.785738071452357	0.0	8.306130755110347	7.140358017551001	0.0	0.0	7.513853667699822	3.894740736846	0.0	0.0	14.449718591730425	0.0	7.797772566266446	9.514295228580943	9.261703319857554	0.0	8.885393967261766	17.27831916511162	13.541603190401712	0.0	0.0	0.0	0.0	15.687381854405409	10.663766122281407	0.0	5.10879171967038	5.382812142547631	0.0	0.0	5.010948923397623	13.479314307281188	0.0	0.0	23.632281696797826	11.74667128702404	49.250469418536646	29.226093055880288
2L_32911	0.0	20.43204791233507	33.25883354618986	0.0	0.0	0.0	0.0	0.0	21.736484254090804	23.45765892563922	18.182505811128856	0.0	0.0	10.860027280388527	9.335812925246278	8.787655102112552	0.0	9.824147755182237	7.638392393383318	0.0	22.31720424348248	0.0	8.907511526319915	2.548840889117265	8.293111741387603	15.136763687267196	15.569805041129195	2.9043493211954767	2.8238632256198946	2.9508761741536293	0.0	0.0	9.936249026247594	8.069540068494256	13.673867325200117	24.399493605938417	0.0	6.679598369109263	0.0	22.970129643411706	0.0	6.551671724557238	13.217862090114096	0.0	0.0	7.724632307502163	5.119478386586147	16.098393380340642	28.659207630227442
2L_32912	13.249236015928233	12.19788878940833	49.638630768008895	0.0	0.0	0.0	38.224400163600436	0.0	5.406931036757398	5.835071698443495	16.282375468321824	0.0	0.0	16.208532495676373	6.966825370948617	6.557764064764478	0.0	0.0	11.400259697915919	15.273424851695044	0.0	14.098546016949273	13.294413200111494	7.608262725485131	21.660493426040247	0.0	4.647570110918909	8.669451583497006	8.429201451171322	8.80833374071877	0.0	0.0	0.0	0.0	0.0	5.202301914551151	0.0	19.93852951350985	5.251993262743043	0.0	0.0	9.778334925572203	6.575862769635033	0.0	0.0	11.528972307408518	7.640794046598911	6.006691454280068	9.505269721533619
2L_32913	14.734245776060094	0.0	0.0	0.0	0.0	0.0	0.0	0.0	12.0259086175256	6.4890821193342205	0.0	0.0	0.0	0.0	7.747685766261618	0.0	0.0	16.305898658839837	0.0	11.323540735305443	7.408318356183057	15.67874871042292	4.928162179903547	0.0	3.4411799117681476	20.098926918291834	5.168482182174526	14.461720308401006	0.0	4.897797656305866	0.0	0.0	0.0	20.090460647475368	5.673894072936774	28.926949039972413	0.0	5.543323288831534	11.681301390425306	0.0	0.0	0.0	29.251612129473486	0.0	0.0	12.821170316426484	8.49719465118591	0.0	36.997260088624294
2L_32914	0.0	49.03691498960417	0.0	0.0	0.0	0.0	0.0	0.0	0.0	46.91531785127844	0.0	0.0	0.0	0.0	56.01487755147767	0.0	0.0	0.0	0.0	0.0	0.0	0.0	0.0	0.0	0.0	0.0	0.0	0.0	33.88635870743873	0.0	0.0	0.0	59.617494157485574	0.0	0.0	41.82770332446586	0.0	0.0	0.0	0.0	0.0	0.0	0.0	0.0	0.0	0.0	0.0	0.0	0.0
2L_32915	0.0	18.166976312685154	49.28633388534027	0.0	0.0	0.0	0.0	9.475610252989318	16.10567037705522	11.587317680798368	16.166815670817765	0.0	0.0	0.0	0.0	0.0	0.0	0.0	11.319349409073364	0.0	0.0	13.99848536388363	0.0	11.331397678800958	12.28957935842251	17.944961010085965	13.84375568170806	0.0	16.738754904455188	8.745818951927294	61.18303516800862	0.0	14.724547882757262	11.958268036207244	10.131666066365453	15.496139911548033	0.0	14.847765856671547	5.214718647677443	17.019741197815346	0.0	4.854467906627223	0.0	0.0	0.0	34.34144554591451	22.759696673935863	29.82030285499579	4.7189043081708775
2L_32916	0.0	0.0	0.0	0.0	0.0	0.0	0.0	0.0	0.0	0.0	0.0	0.0	0.0	0.0	0.0	0.0	0.0	99.57679860592482	0.0	0.0	90.48217953474062	0.0	0.0	0.0	0.0	0.0	0.0	58.876518278215094	0.0	0.0	0.0	0.0	0.0	0.0	0.0	0.0	0.0	0.0	0.0	0.0	0.0	0.0	0.0	0.0	0.0	0.0	0.0	0.0	0.0
2L_32917	0.0	0.0	0.0	0.0	0.0	0.0	39.11919226691807	9.766740926453512	5.533501477998245	5.971664452174432	5.554509456274624	0.0	0.0	8.293978405797823	21.38973378337333	0.0	0.0	0.0	15.556170024271516	0.0	0.0	0.0	9.070414078008282	3.893181987181309	9.50037526482296	4.624076456329759	9.512729458925461	0.0	4.313259996411368	9.014527361569538	0.0	0.0	7.588474018582656	0.0	5.22147676938878	15.972246624265676	0.0	0.0	16.124810331918468	35.085318723806616	0.0	15.010852846608097	33.64898322867378	0.0	0.0	23.597706302947355	15.639313637442395	6.147301641944268	9.727777864246914
2L_32918	5.280820850793047	0.0	0.0	0.0	0.0	0.0	0.0	7.607484242998261	0.0	9.302866445723588	8.65300789370645	0.0	0.0	6.460323920641381	16.660835374285668	0.0	0.0	5.844108408210972	12.116971181298666	4.058408616813175	5.310350137936345	22.47734003158066	3.5325515796687523	6.064934218207235	4.9333382666715995	10.805320539833815	25.93370603773725	6.910861974536928	6.719346341987851	14.043144049305479	0.0	0.0	11.82158858507406	19.201367137340178	20.33549499645146	4.147020158664991	0.0	3.9735046708547404	4.186631666425935	13.664282249414143	0.0	7.794809436396303	5.241955563942684	0.0	0.0	9.19033177097693	15.227166483179312	9.57648016471546	15.154270473419409
2L_32919	5.724422849377269	15.810543313510427	0.0	0.0	0.0	0.0	0.0	0.0	23.361014578207538	0.0	9.379881935426079	0.0	18.328344968777664	7.003007091244981	12.040257806000144	11.333306888950592	0.0	0.0	3.2837066743636756	0.0	0.0	0.0	7.658589280196	9.861605515398733	16.043252609033956	15.617325548617126	16.06411509617184	18.72847863698627	3.6418940179705626	7.611401422647041	0.0	0.0	6.407315616678499	10.407164708471901	8.817490727306314	13.486140293620247	0.0	8.614577760778344	18.153276280611532	0.0	0.0	16.89918537476901	17.046878347225594	0.0	0.0	29.88702703779713	6.602514435572499	10.380928158786679	12.320449975687644
2L_32920	16.628900585780737	25.515619641719873	0.0	0.0	0.0	0.0	0.0	0.0	9.048201579454068	0.0	9.082553142018433	0.0	0.0	0.0	11.658598916216643	5.487028664237742	0.0	0.0	12.718471544963611	12.779618042775937	11.147924033586465	0.0	7.415822993204139	28.647020327925627	7.767352264959921	7.561139372969834	11.666179279621208	10.8808876483065	0.0	7.370130923005716	0.0	0.0	0.0	25.193181314318192	21.344972319839897	4.352883001469533	0.0	12.512262016776441	4.3944608699626295	14.342592911316878	73.83779313603874	16.36350545559272	27.510861288036516	0.0	0.0	0.0	9.589836307887449	10.051867637006955	27.8364552580678
2L_32921	0.0	0.0	0.0	0.0	0.0	0.0	0.0	0.0	0.0	0.0	0.0	0.0	0.0	0.0	0.0	0.0	0.0	42.207449614857026	0.0	0.0	0.0	0.0	0.0	0.0	0.0	0.0	0.0	0.0	24.264306234956134	0.0	0.0	0.0	0.0	0.0	0.0	0.0	0.0	0.0	0.0	0.0	0.0	0.0	37.85856796180828	0.0	0.0	0.0	0.0	0.0	0.0
2L_32922	0.0	14.12652849038266	38.324748589649246	0.0	0.0	0.0	0.0	0.0	8.349113157200442	13.515339910798756	12.571215938290415	17.91806427568017	0.0	0.0	16.13673624827337	0.0	0.0	16.98081168279844	5.867904090281225	15.722973780368923	0.0	0.0	3.421428268387782	11.748299727321964	4.778150473514712	10.465418072521162	3.5882729498761328	6.693467309775006	16.269940439002042	27.20277903590631	0.0	0.0	5.724858710487025	0.0	11.81748136383189	8.033135075559668	0.0	11.545530955877599	8.109865976354875	26.46889111227574	0.0	11.32441271595655	0.0	0.0	0.0	8.901231930499181	5.89926648520523	9.275233272116793	11.00817246723968
2L_32923	20.147479550308255	18.548746104763318	0.0	0.0	0.0	0.0	116.25203441060218	0.0	0.0	0.0	16.50655310158133	70.58159232072276	0.0	0.0	0.0	0.0	0.0	0.0	11.557219795206066	0.0	0.0	0.0	40.432356667295615	34.70856375963162	0.0	13.74154894739735	14.134675185164246	26.366440794157196	0.0	26.78882370275121	0.0	0.0	45.10193036261952	18.314347459800008	15.516866834248829	15.821783431428392	0.0	0.0	0.0	0.0	0.0	0.0	19.999200031998722	0.0	0.0	70.12622720897616	23.237980154764948	0.0	14.454209065679926
2L_32924	38.65626941873534	17.794417535330815	0.0	0.0	0.0	0.0	0.0	0.0	7.887691887824401	8.512268306697027	0.0	0.0	92.82666476887708	0.0	0.0	9.566540069453081	0.0	10.694901205850112	0.0	0.0	0.0	0.0	6.464679898142504	11.09901934614567	13.542245033381635	26.365432808353624	6.779927617492756	12.64709360303682	6.148307002183879	0.0	0.0	0.0	43.26775384109485	8.78477563243796	0.0	22.76752985961541	0.0	7.271637849165871	22.98500075467419	0.0	0.0	35.66186277600499	9.592942663940992	0.0	0.0	0.0	22.292952807490877	26.28788741774082	6.933197257781821
2L_32925	0.0	0.0	0.0	0.0	0.0	0.0	47.281994543657824	0.0	0.0	0.0	6.713540607186039	28.706925258649395	0.0	0.0	0.0	16.223363265438557	0.0	9.06844408170668	0.0	6.297530612296306	0.0	17.439315541743614	16.444636663975228	4.7055524106780275	3.827590034486586	11.177917799828084	0.0	10.723751339798682	15.639857864971722	0.0	0.0	0.0	18.343844356149404	0.0	6.3110156885538995	19.30509384206117	0.0	6.165783109947011	12.992994826839109	0.0	0.0	12.095393953028747	32.536275914127	0.0	0.0	0.0	18.902689427395007	0.0	5.878811821585115
2L_32926	6.245175601847573	0.0	0.0	0.0	0.0	0.0	0.0	0.0	0.0	5.500852632157986	20.466346163685742	21.878391150628346	0.0	7.640073100219423	6.567782138785118	18.54645268181706	0.0	0.0	7.164853242311038	4.799533101419894	18.840292099888718	0.0	8.355293830618143	14.344958966244878	11.668475280335118	12.778529344614789	13.144104956554353	16.34577192090608	7.946396785841428	4.151906638566563	0.0	0.0	6.990191363478767	0.0	14.429431422684221	24.52163200288767	0.0	4.6991244591307755	9.90234309242253	16.15957907528425	0.0	23.04563773732398	6.199212947924132	0.0	0.0	10.868620119989567	7.203147487326063	28.313212077283744	26.882491254229514
2L_32927	3.5145394740772837	6.471310738104759	0.0	0.0	0.0	0.0	0.0	15.189004375952159	11.474094077244748	3.0956637490035828	8.638241668631865	12.312299001718797	0.0	0.0	7.392179517601148	3.4790716445223753	0.0	0.0	2.0160489593457678	8.102966009678182	0.0	37.39830466005315	18.808124451478683	10.090974168518864	14.774758802062557	11.985423806982899	12.328309793658612	9.198758259622533	11.179799801089002	7.009589819832512	0.0	0.0	11.801415225713866	9.584300149610925	8.12031711462396	8.27988666491133	0.0	5.288965261547266	2.786324829191322	27.281928723233015	0.0	20.750687236822923	13.954693992748442	0.0	0.0	6.116432407305467	10.134121038293397	19.120276096786835	12.607008286334406
2L_32928	0.0	6.488534759080704	0.0	0.0	0.0	0.0	0.0	0.0	0.0	6.207806316442927	0.0	0.0	0.0	8.621953217281842	0.0	0.0	0.0	7.799551525787267	8.085659476493976	16.249065678723476	7.087197332378924	14.999137549590898	9.429092049153855	28.329930369078287	6.584037002287952	9.613859339624002	9.88889822840388	9.22324164662533	26.902934213358204	9.370995363700043	0.0	0.0	23.665651673161573	25.626159183294302	16.283860251911317	16.603848772145383	0.0	10.606084710798585	5.587481805762369	0.0	0.0	20.80591720285249	0.0	0.0	0.0	12.265423770391267	8.128875187218156	6.390388855161836	20.2249008979856
2L_32929	9.539722689801131	4.391365521457091	0.0	91.90500698478054	0.0	0.0	27.522355032875456	13.742804782770923	11.679304972347298	8.402743495751364	23.447291075843783	0.0	0.0	5.835238538716225	0.0	4.721725129493312	0.0	0.0	21.889124470591007	3.665726774321731	14.389600348036469	10.151243375044794	12.763001589950925	5.478105791535615	2.228000169328013	0.0	10.03903847428032	0.0	0.0	9.513272442047523	0.0	0.0	21.355520295218714	13.007616826826563	14.694305185289679	3.7457644768178384	0.0	0.0	7.5630865409959	0.0	0.0	7.040602450270466	0.0	0.0	0.0	24.903292215230852	16.50458703735236	17.29976602066457	10.265984822768038
2L_32930	13.062495550587453	6.012983233397552	0.0	0.0	0.0	0.0	0.0	9.408833577492565	0.0	0.0	0.0	0.0	0.0	15.98008242526515	6.868631919631513	6.4653361004971845	0.0	7.227914204658391	7.493053003234377	0.0	13.135538396163899	0.0	4.369011995996237	3.7505142892719165	6.101486016919421	13.363874240597847	0.0	4.273630290807721	8.310396638610769	13.026277910428709	0.0	0.0	7.310390404089141	17.81099330128542	0.0	10.25795684067239	0.0	14.74313043837224	0.0	0.0	0.0	0.0	25.932718857560005	0.0	0.0	34.09943394939644	0.0	23.688122183334222	18.74259667431365
2L_32931	10.909759379801997	0.0	0.0	0.0	0.0	0.0	0.0	0.0	17.80882053072066	9.609494180250087	0.0	19.10978956299733	0.0	0.0	17.209985922231514	5.3998304453240165	0.0	18.110200570471317	3.129088349496639	20.960880289897357	0.0	23.218205859578614	0.0	15.662094692398025	5.095943883465956	11.16147001024623	11.480783846690205	24.985267615416767	3.4704098970537607	10.879510509063175	0.0	0.0	0.0	0.0	12.603458641120296	0.0	0.0	16.417894519953077	4.324625411758397	14.11466471319707	0.0	4.025865379892735	5.414733381235675	0.0	0.0	0.0	6.291624997758609	4.946063181011074	27.394086634190323
2L_32932	6.170333284382023	0.0	0.0	0.0	0.0	0.0	0.0	0.0	5.0361494809744345	21.739721188075766	5.055269258806532	43.232400089923395	0.0	15.097028602830392	0.0	0.0	0.0	13.657004336098877	17.69747372102127	4.742015394478777	6.20483654599087	0.0	0.0	3.543262168093775	17.292960035969358	8.416927451135528	12.986585722720811	8.074941920980233	3.925583498731252	8.204300201907827	0.0	0.0	13.812841522506645	22.43568530361652	19.00867841212906	14.536658545520092	0.0	13.928430154494148	0.0	0.0	0.0	13.661674994216558	0.0	0.0	0.0	10.738370344916456	7.116824814375417	0.0	17.70688727087288
2L_32933	0.0	0.0	0.0	0.0	0.0	0.0	0.0	13.418225976343669	7.602308060727238	8.204286739821557	0.0	0.0	0.0	11.394842694196608	0.0	18.440827993176896	0.0	10.30795000644247	10.68607257446189	21.474895846755143	0.0	19.822980781620135	12.461563863957108	10.697446786888142	4.350758119602341	12.705753800608607	13.069247407388048	18.28426547534519	17.77756708068645	0.0	0.0	0.0	10.425571842615568	0.0	28.694507512580753	21.943780035548922	0.0	0.0	22.153382636917136	0.0	0.0	13.748633729523132	0.0	0.0	0.0	0.0	10.743186805217967	25.336767872978335	13.364695819523147
2L_32934	15.815427633347777	0.0	0.0	0.0	0.0	0.0	0.0	0.0	25.816711673800686	0.0	0.0	0.0	50.63752645810758	0.0	16.632403914602584	15.655822400350692	0.0	17.502406580904875	9.072220317055956	12.154449014517272	0.0	0.0	21.159140007913518	0.0	22.162138203093832	10.786881426284609	11.095478814292752	0.0	0.0	0.0	0.0	0.0	17.7021228385708	0.0	0.0	12.419829997366996	0.0	11.900171838481347	12.53846173136095	0.0	0.0	11.672261570712896	15.699030741842	0.0	0.0	55.047891665749205	0.0	0.0	0.0
2L_32935	5.792400370713624	0.0	0.0	0.0	0.0	0.0	0.0	8.344459279038718	18.910741301059	5.1020408163265305	14.236902050113894	20.292207792207794	55.637982195845694	0.0	0.0	0.0	0.0	12.82051282051282	9.96810207336523	0.0	0.0	0.0	0.0	16.631186801490156	2.705627705627706	7.9013906447534765	4.06371911573472	3.790175864160097	18.42570754716981	3.850893407270487	0.0	0.0	38.90041493775934	5.265374894692502	13.383297644539613	4.548762736535662	0.0	8.716875871687588	4.592211609110947	0.0	77.1604938271605	0.0	5.749770009199632	0.0	0.0	0.0	10.021378941742384	0.0	12.466755319148936
2L_32936	0.0	4.407243392660706	0.0	0.0	0.0	0.0	0.0	13.792494676097055	7.814355909528514	4.2165626581210995	7.84402316810683	0.0	0.0	0.0	5.034394986548096	0.0	0.0	5.297732570459844	13.730168145131174	7.357961903416449	0.0	10.187947250884314	9.606861604832636	5.49791299222815	8.944223820256878	3.265037456509701	10.075336650581951	9.39713024171925	0.0	15.912782674671433	0.0	0.0	21.432735502897707	8.70309899949174	11.06057656573522	3.759308046723688	151.92027224112786	7.2040296460228	15.180864823507266	12.386784787046397	0.0	7.0660591740059475	9.503752081321705	0.0	0.0	0.0	5.521420904541259	4.340579206889367	24.040574995604008
2L_32937	0.0	0.0	37.865018781049315	0.0	0.0	0.0	29.15808932872247	0.0	4.124480109282225	4.451071595486614	0.0	0.0	0.0	6.182043882620296	5.3143886008490275	5.002351105019359	0.0	5.592372004585745	8.69627225593477	15.534366679404847	5.081605502768967	10.754561547280279	6.760772107217733	8.705528532950135	7.081250265546885	13.786504941772696	7.090458653408454	3.3065874496489402	6.429908849612148	10.078674130260817	47.00485090061295	0.0	16.968556134246167	0.0	15.567630847883231	7.936772495591123	0.0	0.0	8.012582960280826	0.0	0.0	3.7295230536738044	15.048471125495219	0.0	908.7604507451837	0.0	20.39975357097686	18.32794186376841	3.6253741386111047
2L_32938	4.671290621543245	4.300616536386657	0.0	0.0	0.0	0.0	0.0	0.0	11.43794836757601	28.80184331797235	0.0	16.364683703393382	0.0	17.14395435593592	4.9125951078412875	4.624149156555194	0.0	0.0	16.07758398929876	3.589973348037864	0.0	19.88292931220971	3.1248125112493246	13.412247420556577	4.363915654238235	9.55813384445985	3.2771928352699358	3.056593438838788	8.91566494217894	9.31667759823505	0.0	0.0	15.685651184580378	0.0	14.39064262853722	11.005071136779828	0.0	3.5148693030998337	18.516982294802208	0.0	0.0	0.0	9.273822595483278	0.0	0.0	24.388657648283036	10.775676281443424	16.942260775277852	23.458948181194234
2L_32939	0.0	10.386394653914945	0.0	0.0	0.0	0.0	0.0	8.126071117749209	4.603954059904809	9.937024109704746	9.242866009406464	0.0	0.0	6.900711187294962	5.932190318902687	5.58387822678363	0.0	0.0	9.707220521840762	0.0	5.6723460085686455	0.0	11.320075512450385	3.239184282700456	5.269633997570699	7.694598315036861	3.957364933156149	3.6909807563336305	7.1773906452761285	3.7501092219310888	52.469200579259976	0.0	6.313721231529209	15.382714238906884	8.688689888928133	4.429714168263579	0.0	25.46622287528936	13.416077738120846	0.0	0.0	29.14158062268064	11.19857822850811	0.0	0.0	0.0	6.506068698229991	15.343934287044092	12.140479921264943
2L_32940	0.0	9.325052686547679	0.0	0.0	0.0	0.0	0.0	7.295702101891775	16.53398146540678	17.843202854912455	4.149188211326454	0.0	0.0	12.391113093689205	5.326004750796238	5.013285205795358	0.0	5.604595768530194	8.715280501302933	3.8920803948126355	0.0	0.0	3.387774875583968	2.9081856702059286	2.3655761360679395	3.4541598447009734	7.105956923689129	16.569074816000423	6.44396329518507	10.10070401907013	47.10759374411155	0.0	5.668548624810104	13.81081939591476	11.701243842220428	15.908241264387016	0.0	3.8106561187705297	4.015048401408479	0.0	0.0	0.0	0.0	0.0	0.0	0.0	20.444343196268616	32.14400514304082	3.633298453668178
2L_32941	0.0	0.0	0.0	0.0	0.0	0.0	50.40144752957305	12.583538969332658	14.258805882042601	15.38787051106965	0.0	0.0	0.0	21.372042376485624	9.186228740770137	17.293707684459008	0.0	9.666739167210421	0.0	0.0	17.567699325312507	0.0	11.6863864699692	0.0	8.160234361930874	17.873079686530012	0.0	17.146884211091862	0.0	5.8071908120949844	81.25060937957035	0.0	0.0	15.880489786065981	13.45477614279823	20.578756960764544	0.0	6.572573701555202	13.850214089684291	0.0	0.0	12.893393554076827	34.68287281703831	0.0	0.0	0.0	10.074901857862276	7.920227468932907	6.266669340445585
2L_32942	0.0	0.0	0.0	0.0	0.0	0.0	0.0	0.0	0.0	22.30400356864057	0.0	88.70910510254772	0.0	0.0	0.0	0.0	0.0	0.0	14.525467502171558	0.0	0.0	0.0	0.0	29.081856702059287	0.0	17.270799223504866	0.0	0.0	0.0	0.0	0.0	0.0	56.685486248101036	0.0	19.502073070367377	0.0	0.0	0.0	60.22572602112719	0.0	0.0	0.0	0.0	0.0	0.0	0.0	43.80930684914704	0.0	54.499476805022674
2L_32943	0.0	17.55642635430273	0.0	122.47697432882616	0.0	0.0	36.67759659045062	0.0	5.188132044186283	5.598947397889196	5.207828824915919	0.0	0.0	7.7763158304016615	0.0	6.292395011389234	0.0	0.0	10.938932316450186	9.770242966402089	12.784176257994902	0.0	4.252145419971646	3.650191890587688	11.87655508643163	4.335468117834555	4.4594997154839175	0.0	4.0440510391593545	12.677838377845225	0.0	0.0	0.0	0.0	9.7911642575507	4.99178352431897	0.0	9.565844577983635	15.118392128760323	0.0	0.0	9.38264098825481	0.0	0.0	0.0	0.0	14.663197354172668	17.29086696406958	13.680938621836967
2L_32944	0.0	0.0	0.0	0.0	0.0	0.0	0.0	0.0	0.0	0.0	0.0	0.0	0.0	0.0	0.0	0.0	0.0	0.0	0.0	0.0	0.0	0.0	0.0	0.0	0.0	0.0	0.0	0.0	0.0	0.0	0.0	0.0	0.0	0.0	0.0	0.0	0.0	0.0	0.0	0.0	0.0	0.0	0.0	0.0	0.0	0.0	0.0	0.0	0.0
2L_32945	9.319095619046553	8.579611069071015	34.91425060052511	0.0	0.0	0.0	0.0	0.0	0.0	8.208411569756107	15.270013930070206	0.0	0.0	11.400571624661259	0.0	4.612524849977628	0.0	0.0	2.672861289992353	10.742846338623112	0.0	0.0	6.233914552356622	16.05423763643092	4.352945529416117	12.712141811569191	0.0	3.048909694648645	14.82208751909085	18.58651418290431	0.0	0.0	5.215406728709144	16.94238276824133	3.588616764079668	7.318270868232337	0.0	7.012067066214247	18.470433822467363	0.0	0.0	6.877773032114385	0.0	0.0	0.0	16.218232537018114	5.374294052886815	12.674753159182226	6.685707561802681
2L_32946	7.665707686635069	3.528711004214692	0.0	73.85088030249321	0.0	0.0	0.0	5.521561144111641	3.1283277586532674	0.0	6.280408955109521	13.427432782271492	12.271956370740712	9.37788956222136	4.030847267972339	7.588347333834164	0.0	4.241691586604738	8.794575857394193	8.836857472093204	23.125718342626016	8.15709920500911	15.383692363073601	4.401968384182671	7.161297483878129	5.228380906371201	10.75591494652697	5.01594820732519	4.8769449256363435	12.740755689894083	35.65214911154845	0.0	12.87027789504031	6.968238074034742	5.903853386066552	18.059603916766896	0.0	5.767990651240752	3.038684274018824	19.835248426568917	0.0	14.14380744507394	11.413935502133263	0.0	0.0	20.011206275514287	13.262370807930367	6.950671087293478	5.499533639547367
2L_32947	0.0	0.0	0.0	0.0	0.0	0.0	0.0	0.0	0.0	0.0	0.0	0.0	0.0	0.0	0.0	0.0	0.0	69.77149834292692	0.0	0.0	63.3990781774033	0.0	0.0	0.0	0.0	21.500382706812182	22.115478180869225	0.0	20.05519188807598	62.87172909829366	0.0	0.0	0.0	0.0	0.0	24.75517135529612	0.0	0.0	0.0	0.0	0.0	0.0	0.0	0.0	0.0	0.0	0.0	28.582861716115016	22.615429150383555
2L_32948	0.0	21.65589646749017	0.0	0.0	0.0	0.0	0.0	0.0	0.0	0.0	0.0	0.0	0.0	0.0	0.0	0.0	0.0	0.0	0.0	0.0	0.0	0.0	78.67548251673428	0.0	21.97464126398136	0.0	16.502412652729827	0.0	0.0	0.0	0.0	0.0	26.32853802894033	21.382233074893406	18.11613894353924	0.0	0.0	17.699240348604235	0.0	60.86501357289802	0.0	0.0	23.349319834313224	0.0	0.0	40.93663009661044	0.0	21.328328285628974	16.87547251323037
2L_32949	4.721263674550076	4.346624150886972	0.0	90.96863401499164	0.0	0.0	0.0	13.602786394765102	3.8534368417848195	0.0	3.868066442550897	33.07950327817878	0.0	0.0	9.930299229706689	4.673617894348194	0.0	0.0	16.249580557701854	0.0	4.747664030605342	0.0	3.1582414785117985	5.4222921818409064	8.821200874181006	9.660385913096457	3.312251953731815	6.178585209023082	15.018406559078807	21.971475375155094	0.0	0.0	5.284484963526484	25.750177783519113	3.6361481119482737	18.538004020522312	0.0	3.5524710633469536	11.229045198029826	0.0	0.0	10.453304045498355	23.432582818949086	0.0	0.0	24.649565345997733	8.168215133361088	21.40438447411568	16.935649949599505
2L_32950	9.404201515110906	12.986945522360921	0.0	0.0	0.0	0.0	0.0	0.0	3.837796306658346	12.425061348740408	3.852366528019995	16.47261921234524	0.0	0.0	0.0	9.309296729178595	0.0	0.0	2.6972709821384018	0.0	4.728393958436471	0.0	6.290845278862162	5.400283892924251	6.5890476849380955	9.621175823139696	3.2988080087141314	18.460521712804123	5.982979619578224	6.252084679485316	0.0	0.0	21.052144055611343	0.0	10.864168559748038	7.385104392143135	0.0	24.766364729300093	7.455645433361255	12.16682666043725	0.0	0.0	14.002484040668813	0.0	0.0	0.0	8.135061545808124	21.31750721597619	13.49352850372961
2L_32951	14.503662900065413	0.0	0.0	0.0	0.0	0.0	0.0	0.0	11.837709734622223	0.0	0.0	0.0	0.0	35.48628632464984	0.0	0.0	0.0	16.05072027607239	0.0	0.0	14.584764463346298	30.86676976167767	38.80831312875531	0.0	0.0	19.784389720822478	0.0	9.490268204469727	0.0	0.0	0.0	0.0	0.0	0.0	0.0	22.779406505342912	0.0	0.0	0.0	37.528662515996594	0.0	0.0	0.0	0.0	0.0	50.482104094098645	16.72843641814065	26.30160045238753	10.405220923650651
2L_32952	17.35550672872996	7.989160307295061	0.0	0.0	0.0	0.0	0.0	12.501062590320176	0.0	0.0	14.219128139938972	0.0	0.0	10.615981723525865	18.25203875272868	8.59017970655946	0.0	9.603380389897245	9.955657501488371	0.0	0.0	0.0	5.804895151983764	4.983127131532631	8.106749679783388	5.91864467771796	12.175937425422383	11.356332177258718	5.520811250088333	5.7691287000306914	80.71806793232597	0.0	9.712962531275739	15.776404178853939	13.36658940777989	13.629251645050674	0.0	6.529495034971975	13.759435532916697	22.453946954795715	0.0	6.4044431464773	0.0	0.0	0.0	0.0	5.004433928460616	7.868315865672112	24.902382659972908
2L_32953	10.64657161762412	0.0	0.0	0.0	0.0	0.0	0.0	0.0	8.689599678832396	0.0	8.722589806694327	18.64878372632537	0.0	6.51227368220886	5.598270358390072	10.539129151758189	0.0	23.564411847008056	12.214408054669248	8.182087446877798	10.706105102904406	22.658088314430824	17.804790414470595	6.113704510599483	4.973008993686766	3.6307366546828153	11.203820652226684	17.41608668195335	6.773378994938931	17.695087454430727	0.0	0.0	0.0	4.838943039349801	8.199607976742632	25.08220693322364	0.0	4.005457034664026	12.660893580547128	13.774161601218738	0.0	3.9287451352313365	10.568215984743723	0.0	0.0	18.52846899260714	3.069922708555967	24.133720116421067	15.276131350287802
2L_32954	5.4904268916716825	5.054753085421284	0.0	0.0	0.0	0.0	0.0	7.909440074918217	4.481218317786494	4.836057645807139	0.0	0.0	0.0	20.150240190863073	17.322136304426152	0.0	0.0	0.0	3.1494793280774824	0.0	16.563384760802638	0.0	11.018296248196672	6.305663242271149	10.258304097166658	3.7447349027267665	7.703732920824115	3.5925837574977226	3.493025127425557	0.0	0.0	0.0	0.0	4.9908766774336515	12.685590184397737	12.934870340859701	0.0	20.656103961344993	8.705614424854877	14.206644163342313	73.13790884091043	8.10420056923905	10.900037932132006	0.0	0.0	0.0	6.33262492369187	14.934883906169102	23.633659372794188
2L_32955	15.860537238691041	19.469305666152028	39.61462889015655	0.0	0.0	0.0	0.0	0.0	0.0	0.0	0.0	0.0	16.927319169681137	19.403083538035865	11.119895828815874	10.46698451409641	0.0	0.0	9.09809658721299	4.063038860528877	15.94922617012827	11.251492229156892	7.073163744801667	9.107780564421306	2.4694833593863827	21.635296688429374	7.418083953423334	3.459373293015491	6.727012453045453	7.029582945388224	0.0	0.0	5.917537925500564	9.611637001150031	0.0	8.303502998810108	0.0	15.912152190188408	20.957040999935874	13.679871846960538	0.0	15.607405089418725	5.247936117923223	0.0	0.0	27.60245109765747	3.0489078354797137	14.381108975250113	3.792890000121372
2L_32956	5.14594147314925	4.737603113931775	0.0	0.0	0.0	0.0	0.0	0.0	16.80021437073537	13.597887794762547	16.863996505779923	18.027502758207923	32.95234925535929	0.0	0.0	5.0940099536954495	0.0	22.779367587807343	0.0	3.954751317327664	0.0	0.0	10.326976161552462	20.68509629946582	9.614668137710893	10.529337894174539	7.220378217851808	10.10152368016017	0.0	3.4211157421614544	0.0	0.0	11.519649065410873	9.355468996677406	11.889659206698159	4.041099599365386	0.0	15.488063736479889	8.159398750224893	0.0	0.0	15.191438712799016	15.324206576434333	0.0	0.0	17.91119628880013	8.9029463113758	13.997825671079093	11.075407279643697
2L_32957	0.0	4.550625711035267	0.0	0.0	0.0	0.0	0.0	14.241210502892747	8.068582955118508	4.35374149659864	12.148823082763858	0.0	0.0	6.046863189720334	10.396361273554257	4.89296636085627	0.0	5.47008547008547	2.8353712564238878	7.597340930674265	14.911463187325257	0.0	3.3064682785699526	5.676778428241973	4.617604617604618	3.3712600084281505	0.0	9.70285021224985	6.289308176100629	9.858287122612445	0.0	0.0	5.532503457814662	17.972479640550407	11.420413990007138	11.644832605531295	0.0	18.596001859600186	11.756061719324027	0.0	65.84362139917695	10.943912448700411	4.906470407850353	0.0	0.0	8.602150537634408	11.402102262604668	13.445378151260504	14.184397163120568
2L_32958	0.0	6.33438990957025	0.0	0.0	0.0	0.0	0.0	0.0	16.84698556887216	0.0	5.636981757035939	0.0	0.0	8.417125820880196	0.0	0.0	0.0	7.614261511811622	19.73393135038898	5.287681605424738	0.0	0.0	4.602544931194254	11.852961640260244	12.85524670825339	9.385467729477032	0.0	9.004129744107134	4.377302461094536	4.574186675302731	0.0	0.0	23.103438715818463	6.254342859322942	26.495021320543653	5.403133168861959	0.0	20.70824260534542	5.45474281705829	17.803129434091925	91.65314782736213	25.389551894720697	20.4891581619586	0.0	0.0	47.89616112268602	31.743046388097625	24.954302433668342	19.744428122383862
2L_32959	0.0	14.244446090469326	0.0	0.0	0.0	0.0	0.0	0.0	0.0	0.0	6.338075481408523	0.0	0.0	0.0	0.0	0.0	0.0	8.561277342579514	17.750654777278097	11.89066297580488	7.779352664506081	0.0	10.349963309380069	0.0	3.6135261510887555	21.105550970960874	5.427337717174919	5.062004493035189	9.84344977478187	15.429289110933503	0.0	0.0	34.63587306645239	7.032220226634394	11.916124780892256	12.150284438158698	0.0	5.8209521680718455	6.133170763420298	40.03475016314161	0.0	0.0	15.35831721989885	0.0	0.0	13.463299046798427	4.461381832717811	7.01449194034876	22.200120768656983
2L_32960	9.992280962956118	4.599689061019475	0.0	0.0	0.0	0.0	0.0	0.0	4.077787881629973	4.400682105726388	24.559615396422892	0.0	31.993089492669586	18.336175440526617	5.254225711028095	4.945720715151216	0.0	5.529062132835718	0.0	11.518879443407744	10.048155786607317	10.632811793914843	0.0	11.475967172995903	14.002170336402141	13.63043130092244	10.515283965243482	13.076617536724864	15.892793571682857	9.96457593255975	0.0	0.0	5.592153090783014	4.541563251486795	11.543545138147376	0.0	0.0	15.03719826921848	11.882811710907037	0.0	0.0	22.12381222783102	14.878111075017916	0.0	0.0	8.694896095991654	14.406294974652125	13.590341797096197	10.752996501691806
2L_32961	5.067162708114706	4.665075564894	0.0	0.0	0.0	0.0	0.0	0.0	8.271510683896775	0.0	16.605827067747207	0.0	16.223942320640262	0.0	10.657833454299743	30.096157222325324	0.0	11.215320127293884	23.253454809381257	11.682625132597794	0.0	0.0	6.779254261693451	5.819551423156751	14.201217044300696	10.368145187210684	14.219684166594973	13.262507124453045	6.447486511858217	20.212453094476036	0.0	0.0	17.0149436578499	4.606123472667033	11.707641460504856	3.97923476132152	0.0	30.501916664188386	8.034487232998924	0.0	0.0	11.219155736092548	15.089609646888043	0.0	1822.489520685256	44.092488403675546	11.688869186650493	22.972556983427594	21.811709689052265
2L_32962	0.0	0.0	0.0	0.0	0.0	0.0	0.0	0.0	31.160850753547273	8.407070346161122	0.0	33.437211604049914	0.0	0.0	0.0	0.0	0.0	0.0	16.42529692830522	0.0	9.598006685971457	0.0	12.76957368139786	5.480926649306745	4.458294880539988	0.0	0.0	12.490795844811853	24.28929522180984	12.690894854032498	88.78156184523597	0.0	0.0	0.0	7.350935884402122	7.49538658955413	0.0	7.1817720878991445	7.566981024281684	0.0	0.0	0.0	18.948778609102803	0.0	0.0	16.610743829108667	16.51308579483812	8.654337121048213	6.847514078488945
2L_32963	0.0	0.0	0.0	0.0	0.0	0.0	0.0	14.559579985236587	8.24896021856445	17.804286381946454	8.28027745553698	0.0	32.35942257846351	12.364087765240592	10.628777201698055	0.0	0.0	22.36948801834298	5.797514837289848	15.534366679404847	0.0	86.03649237824223	6.760772107217733	5.803685688633424	9.44166702072918	6.893252470886348	0.0	26.452699597191522	6.429908849612148	6.719116086840544	0.0	0.0	11.31237075616411	18.374263536549627	0.0	7.936772495591123	320.7389826159471	7.604689964394842	8.012582960280826	0.0	0.0	0.0	10.032314083663481	0.0	0.0	17.58891194990678	11.657002040558208	0.0	7.250748277222209
2L_32964	0.0	0.0	0.0	0.0	0.0	0.0	0.0	0.0	0.0	0.0	0.0	0.0	0.0	0.0	0.0	0.0	0.0	0.0	30.3789777473988	40.700040700040695	0.0	0.0	0.0	0.0	0.0	0.0	0.0	34.653036472320885	0.0	35.20816829504445	0.0	0.0	59.276822762299936	0.0	40.78719282145406	41.58868787689749	0.0	39.848575413428975	0.0	0.0	0.0	0.0	0.0	0.0	0.0	0.0	0.0	0.0	0.0
2L_32965	4.799503155433349	0.0	0.0	0.0	0.0	0.0	0.0	0.0	7.834589870972138	0.0	7.864333947931031	0.0	0.0	0.0	5.047430706347547	0.0	0.0	5.311450158679573	2.7531440216441165	7.3770141092771855	0.0	10.214327228229948	3.210578986182631	2.7560744570051003	11.20922923097962	16.36745861160741	3.3671416805673497	21.983412573067366	18.32074494591716	3.190797230260372	0.0	0.0	26.8602899622022	13.088451317723464	11.089216070048359	0.0	0.0	25.27939144559839	3.805043280464793	0.0	0.0	24.795244413808543	14.292540675379717	0.0	0.0	8.35268371727836	13.839294240279488	17.407273629285996	13.77304229976751
2L_32966	0.0	0.0	0.0	0.0	0.0	0.0	0.0	20.414579275935704	0.0	37.44617112900206	11.61011380233549	0.0	45.37246254503217	17.336190337500955	0.0	0.0	0.0	0.0	16.25786270885257	0.0	14.250251516939274	0.0	0.0	8.13758375608081	0.0	9.665309657190797	9.941820466629284	0.0	18.03127344065547	9.421145950508837	0.0	0.0	0.0	0.0	10.914004195343212	0.0	0.0	10.662845102981757	22.469536925313506	0.0	0.0	0.0	84.40029371302214	0.0	0.0	0.0	24.517135025669443	0.0	0.0
2L_32967	6.343491165737028	5.840125399172571	0.0	0.0	0.0	0.0	0.0	27.415061286369507	25.887393978177965	0.0	10.394270262460521	0.0	0.0	7.760348036088723	0.0	6.2794742824130765	0.0	0.0	7.277646962073634	4.875090432927531	31.894813456804535	0.0	0.0	3.642696630032067	17.778251864494166	0.0	17.801370527516912	12.452323167671777	12.107241098756345	8.434537237005857	0.0	0.0	0.0	0.0	14.656588796210393	9.963066910961068	0.0	9.546202186653073	40.232928539781064	16.413973543957443	0.0	23.408436962483766	6.2968049382063045	0.0	0.0	11.039720915855247	10.974816089519381	11.503574735849165	36.40759025441624
2L_32968	3.6117851103436474	9.975553244182922	0.0	0.0	0.0	0.0	0.0	20.812369207267263	0.0	6.362638586221706	2.959085902855577	0.0	11.564142831040934	0.0	15.19343522050992	7.150671805616137	0.0	7.994084377560606	6.215496226572241	8.32717122662563	3.631981485611179	30.746478375233096	9.66426815638139	12.444223951231917	10.122379568989079	4.926821914109728	10.13554261134147	11.816604408916904	16.084795364637714	4.8023612249670915	0.0	0.0	8.085303182698745	9.849493177912711	8.345002428395707	17.01797438454496	0.0	8.15296262355815	11.453684449848039	9.345602239953946	0.0	23.990454997638274	21.511220611191142	0.0	0.0	18.857013551907073	18.746149228512643	22.924212553298794	36.27634699258719
2L_32969	0.0	12.811446258545233	0.0	0.0	0.0	0.0	0.0	0.0	0.0	0.0	5.700461281326885	0.0	0.0	0.0	14.634517558494165	0.0	0.0	0.0	19.9561603070375	0.0	0.0	0.0	4.654375392131127	7.990960625340615	19.500019500019498	14.236739900456715	0.0	13.658291402378728	4.426596407728483	4.625697786511095	0.0	0.0	0.0	37.94864788967569	0.0	10.927958526211802	0.0	5.2353608838964485	16.548510303102514	18.003615125917285	185.3705557409261	10.270188108765401	6.9066306416812395	0.0	0.0	0.0	12.037692422513373	12.617659676483205	19.96677528592422
2L_32970	0.0	5.465998211525386	0.0	0.0	0.0	0.0	0.0	25.658811364116495	0.0	5.22951012563898	4.864198864014997	0.0	0.0	7.2632085078319175	0.0	5.877201746704359	0.0	13.140820315708208	6.811429988206009	4.562784831843127	11.940633558075959	12.63540414971943	23.829447875664297	10.22802007010285	5.5464501332534635	12.148198300710023	0.0	7.769739119354459	0.0	3.947104068951171	0.0	0.0	0.0	10.79384988021525	9.14511049808387	13.987226864427404	0.0	13.401987246668938	9.41388670669765	30.724939587087537	0.0	13.145314440303185	11.786844349416285	0.0	0.0	0.0	23.96742347800869	16.14995774094391	25.55644908473837
2L_32971	0.0	23.18593263095415	0.0	0.0	0.0	0.0	0.0	0.0	0.0	0.0	0.0	0.0	0.0	0.0	0.0	24.93019545273235	0.0	27.870680044593087	14.446524744007581	19.354638919856313	0.0	0.0	33.693630556079675	0.0	11.76359872012046	0.0	17.66834398145531	0.0	32.04470877768662	66.97205925687803	0.0	0.0	28.1887064766372	22.89293432475001	38.79216708562207	19.777229289285486	0.0	18.94973015584258	39.93227486183433	0.0	0.0	0.0	0.0	0.0	0.0	43.8288920056101	14.523737596728092	91.34088417975886	0.0
2L_32972	9.63893977445845	8.874075099522752	36.112555613335644	0.0	0.0	0.0	27.808598974975045	0.0	7.867183068563287	16.9802710475766	3.9485254429159706	0.0	0.0	5.895927447075207	0.0	0.0	0.0	21.334186700801368	13.822987794578236	3.7038518577780155	0.0	30.770461587694278	12.89574211610746	16.60524111225226	6.7535168939225105	19.722659955702905	16.90574775136649	3.153552461079644	15.330801911321736	12.816285910832613	0.0	0.0	5.394406647635201	13.142901453210614	11.135349054219128	11.354165957031293	0.0	14.505461668954906	22.92523736217634	0.0	0.0	21.34148293428317	23.920000038272	0.0	0.0	41.93716135742204	11.117494405815783	43.69922696067506	31.118266007236038
2L_32973	0.0	0.0	0.0	0.0	0.0	0.0	0.0	0.0	0.0	0.0	0.0	0.0	0.0	0.0	0.0	0.0	0.0	0.0	0.0	0.0	0.0	0.0	0.0	0.0	0.0	0.0	0.0	0.0	0.0	0.0	0.0	0.0	0.0	0.0	0.0	0.0	0.0	0.0	0.0	0.0	0.0	0.0	0.0	0.0	0.0	0.0	0.0	0.0	0.0
2L_32974	0.0	0.0	0.0	0.0	0.0	0.0	0.0	0.0	0.0	0.0	0.0	0.0	0.0	0.0	0.0	0.0	0.0	0.0	0.0	0.0	0.0	0.0	0.0	0.0	0.0	0.0	0.0	0.0	0.0	0.0	0.0	0.0	0.0	0.0	0.0	0.0	0.0	0.0	0.0	0.0	0.0	0.0	0.0	0.0	0.0	0.0	0.0	0.0	0.0
2L_32975	21.183635641466967	9.751340809361286	0.0	0.0	0.0	0.0	0.0	15.258439824527944	0.0	0.0	0.0	0.0	0.0	0.0	11.138958507379561	10.484927916120578	0.0	0.0	12.151591098959521	0.0	21.30209026760751	0.0	0.0	6.0822626016878285	9.894867037724183	21.67238576846668	7.430800668772061	6.930607294464179	13.477088948787063	14.08326731801778	0.0	0.0	0.0	0.0	0.0	8.317737575379498	0.0	31.87886033074318	16.794373884748612	0.0	0.0	15.634160641000587	0.0	0.0	0.0	0.0	12.216538138505003	28.811524609843936	0.0
2L_32976	0.0	0.0	0.0	0.0	0.0	0.0	0.0	16.03739921496931	13.629363099862344	4.902862045719188	9.120738050123016	19.500019500019498	0.0	0.0	17.561421070193	5.510097253216519	0.0	0.0	9.578956947378	0.0	5.597396091338309	0.0	3.723500313704901	0.0	2.6000026000026	18.98231986727562	7.8101508530637265	3.642211040634327	17.706385630913932	0.0	0.0	0.0	0.0	0.0	8.573884376882235	4.37118341048472	0.0	0.0	13.238808242482012	0.0	0.0	16.43230097402464	5.525304513344992	0.0	0.0	48.43553230650005	22.47035918869163	30.282383223559695	23.960130343109064
2L_32977	10.683389732728298	0.0	0.0	0.0	0.0	0.0	0.0	0.0	13.07947525145291	4.705052049638299	4.376377191197355	0.0	0.0	13.069589026773055	16.852891113470516	0.0	0.0	11.822951304219316	21.44913414441702	0.0	10.743129097496581	22.736444815806376	3.573272635342168	0.0	2.495103359656674	18.216462581564212	3.7475219511098286	6.990526089517182	3.3984013919852103	10.65376850426417	0.0	0.0	11.95786049959941	0.0	12.341945954618664	33.558595404989326	0.0	16.077235037118317	8.46978510037754	13.821795589465028	0.0	11.826994721218021	0.0	0.0	0.0	18.59254438969973	18.48323493577846	19.373743733804762	7.664479735115581
2L_32978	0.0	9.274373052381659	0.0	0.0	0.0	0.0	0.0	7.256051546990189	12.333092152864566	4.436557231588288	0.0	0.0	16.126951361114696	12.323770087745242	0.0	0.0	0.0	5.574136008918618	0.0	0.0	5.065035050042546	0.0	3.369363055607968	2.8923803133026356	9.410878976096367	0.0	10.601006388873182	6.591610198539299	6.408941755537326	3.348602962843901	0.0	0.0	5.63774129532744	4.578586864950002	11.637650125686621	7.910891715714196	0.0	15.159784124674065	23.959364917100597	26.066103638828068	0.0	3.7173615654553025	9.999600015999361	0.0	0.0	0.0	5.809495038691237	9.134088417975885	10.840656799259945
2L_32979	3.716054768701603	0.0	0.0	0.0	0.0	0.0	21.441834734914597	5.353301863056114	0.0	3.2731617105543096	6.0890252018664075	0.0	0.0	0.0	7.8160294257875815	11.035659895676229	0.0	12.337301832089322	4.263288777702318	8.567570716728696	11.210502596726085	7.908526815441873	4.97163434027158	8.53565321006712	12.150373016451605	15.207167239300997	5.214074246331639	7.294644806723523	0.0	7.411502949037023	0.0	0.0	16.637440229995974	10.1338410162486	5.723944461711676	5.836423719692911	0.0	2.7961109452085284	5.89217207263634	0.0	0.0	10.970241027165606	11.066117098700174	0.0	0.0	0.0	17.144299713218725	10.10829351788831	15.995836816871128
2L_32980	0.0	0.0	0.0	0.0	0.0	0.0	0.0	0.0	0.0	10.071888101323195	0.0	0.0	0.0	6.9943667370299965	6.0127012300784175	11.319323783597167	0.0	12.654423511918885	6.559310432812819	13.181691158248839	11.498660693495724	0.0	0.0	3.283146068153516	5.341152781004724	7.7990283970422976	8.022147544942076	7.482148528878661	3.637400626214892	3.801005213838852	0.0	0.0	0.0	5.197162141584209	4.403305825881839	8.97966733924375	0.0	8.603949040530622	4.532719663527154	14.79384043659582	0.0	4.219583763379245	17.025845801454803	0.0	0.0	29.850152235776402	23.080288741006516	0.0	12.305248926982294
2L_32981	0.0	0.0	0.0	0.0	0.0	0.0	0.0	20.228992191609017	5.730527666987577	0.0	0.0	0.0	0.0	0.0	0.0	0.0	0.0	15.54001554001554	8.055031978476954	0.0	0.0	0.0	0.0	20.159014304836553	0.0	9.577443205761789	14.777160420853528	4.594152562618299	4.466838193253287	0.0	0.0	0.0	7.858669684395825	6.382272599627275	5.4073929876927735	5.51365180186141	0.0	21.13182029500021	0.0	0.0	0.0	5.181776727604361	20.90825457890775	0.0	0.0	0.0	8.098083993327178	6.366182836771072	15.111218568665377
2L_32982	0.0	0.0	262.0545073375262	0.0	0.0	0.0	0.0	0.0	0.0	0.0	0.0	0.0	111.97581322434354	0.0	0.0	0.0	0.0	38.703434929850026	0.0	0.0	0.0	0.0	0.0	0.0	0.0	0.0	0.0	0.0	0.0	0.0	0.0	0.0	0.0	0.0	0.0	27.464227843234188	0.0	26.31509697113234	0.0	90.49364282159179	0.0	0.0	34.71559250837514	0.0	0.0	0.0	20.168812964512973	0.0	0.0
2L_32983	0.0	0.0	0.0	0.0	0.0	0.0	0.0	0.0	0.0	0.0	0.0	0.0	0.0	0.0	0.0	0.0	0.0	0.0	0.0	0.0	0.0	0.0	0.0	0.0	0.0	0.0	0.0	0.0	0.0	0.0	0.0	0.0	0.0	0.0	0.0	0.0	0.0	0.0	0.0	0.0	0.0	0.0	0.0	0.0	0.0	0.0	0.0	0.0	0.0
2L_32984	52.95908910366742	0.0	0.0	0.0	0.0	0.0	0.0	0.0	0.0	0.0	0.0	0.0	0.0	0.0	0.0	0.0	0.0	0.0	30.3789777473988	0.0	0.0	0.0	35.42644584182092	0.0	0.0	0.0	0.0	0.0	0.0	0.0	0.0	0.0	59.276822762299936	0.0	0.0	0.0	0.0	0.0	0.0	0.0	0.0	0.0	0.0	0.0	0.0	0.0	0.0	0.0	0.0
2L_32985	5.948549803043515	0.0	44.57281414919412	0.0	0.0	0.0	0.0	0.0	4.855132554829011	15.71873935710356	4.873565100595257	20.83923778403881	19.0459502595963	0.0	12.51166712959835	5.88851856649904	0.0	0.0	6.8245457070536455	0.0	5.981812896070786	0.0	0.0	6.831809725900962	0.0	0.0	0.0	11.677050159158194	15.137936880858382	3.954704397710384	0.0	0.0	0.0	10.814633930048783	0.0	4.671386635723401	0.0	4.475931127952548	4.716006787276968	0.0	0.0	4.390208780768778	5.90477022767613	0.0	0.0	10.352395544328957	6.861021098325979	0.0	12.802829596045122
2L_32986	0.0	35.4042456771416	0.0	0.0	0.0	0.0	0.0	0.0	31.387122491384233	0.0	0.0	0.0	0.0	0.0	0.0	0.0	0.0	0.0	0.0	0.0	0.0	0.0	0.0	0.0	0.0	0.0	0.0	0.0	0.0	0.0	0.0	0.0	0.0	0.0	0.0	0.0	0.0	0.0	0.0	0.0	0.0	0.0	38.1727469490432	0.0	0.0	0.0	0.0	0.0	82.76684029310498
2L_32987	0.0	0.0	0.0	0.0	0.0	0.0	0.0	0.0	8.395445638649946	0.0	0.0	0.0	0.0	0.0	0.0	10.182366178252503	0.0	0.0	11.80093475204171	23.715340030545356	0.0	21.891083105118792	0.0	11.813495619260488	0.0	0.0	21.64911404608952	0.0	6.5440914706929405	6.838434463521398	0.0	0.0	0.0	0.0	0.0	8.077714071539468	0.0	0.0	8.154870781995024	0.0	0.0	22.774512587473108	0.0	0.0	0.0	0.0	0.0	9.32670515486994	7.379507403121827
2L_32988	0.0	0.0	0.0	0.0	0.0	0.0	0.0	0.0	0.0	0.0	0.0	0.0	0.0	0.0	0.0	0.0	0.0	0.0	0.0	0.0	0.0	0.0	0.0	0.0	0.0	0.0	0.0	0.0	0.0	0.0	0.0	0.0	0.0	0.0	0.0	0.0	0.0	0.0	0.0	0.0	0.0	0.0	0.0	0.0	0.0	0.0	0.0	0.0	0.0
2L_32989	0.0	0.0	0.0	0.0	0.0	0.0	0.0	0.0	0.0	0.0	0.0	0.0	0.0	0.0	0.0	38.226299694189606	0.0	0.0	0.0	0.0	0.0	0.0	0.0	0.0	0.0	26.33796881584492	27.0914607715648	0.0	0.0	0.0	0.0	0.0	0.0	0.0	0.0	0.0	0.0	0.0	0.0	0.0	0.0	0.0	38.33180006133088	0.0	0.0	0.0	0.0	35.0140056022409	0.0
2L_32990	0.0	5.562205481219769	0.0	0.0	0.0	0.0	69.7209072084446	8.703477735633603	0.0	5.321554958358832	0.0	21.165275402563537	0.0	7.391048553276156	0.0	5.980646627513366	0.0	0.0	6.931318260488644	0.0	6.075400581537343	0.0	4.041478502163403	6.938695927609973	5.644073440683609	8.241346174449518	0.0	3.953247315942735	3.8436938820693216	4.016577217492033	0.0	0.0	6.762349402478807	5.491916448179923	0.0	4.744472215421812	0.0	9.09191746721	4.789790465826282	0.0	0.0	8.917790456894076	5.997152551968325	0.0	0.0	10.514362619338014	6.968364322810871	16.434213841990513	13.003134622319621
2L_32991	0.0	8.990962284711408	0.0	0.0	0.0	0.0	0.0	0.0	15.941615427657744	0.0	0.0	0.0	0.0	0.0	0.0	0.0	0.0	0.0	5.602024347518219	7.505276209175049	9.820510529060364	0.0	6.532800866510707	5.607987119575183	9.12329679452967	13.321628062808811	0.0	6.390180592893736	0.0	6.492549474850136	90.83972239380837	0.0	0.0	26.63203318706429	0.0	7.669146868764025	0.0	0.0	0.0	50.53912612797012	0.0	7.207529273380143	0.0	0.0	0.0	0.0	5.63196568555947	0.0	21.018765553886507
2L_32992	0.0	0.0	0.0	0.0	0.0	0.0	0.0	0.0	0.0	0.0	0.0	0.0	0.0	8.18618662868276	0.0	0.0	0.0	7.4053503656391735	0.0	0.0	0.0	0.0	0.0	7.68516935231314	9.37690468376389	4.563980155814282	18.778196635886072	0.0	17.028812751174986	8.89737104928921	0.0	0.0	7.4898512515541436	6.082743560655598	5.153616421483365	5.2548883598967935	0.0	0.0	21.220328013220264	17.314668121098787	0.0	4.938588650135563	6.642333584634954	0.0	0.0	23.291021311284496	11.577044264828748	0.0	0.0
2L_32993	0.0	0.0	0.0	0.0	0.0	0.0	0.0	6.238848059094369	0.0	0.0	7.096275165165804	15.17174414370676	0.0	0.0	0.0	0.0	0.0	4.792715073088905	2.4842621989695286	0.0	0.0	9.216759755940203	5.794044880671646	7.4607193128180125	4.045798438321802	0.0	3.0382946659698846	0.0	5.510491976723682	5.7583452818997936	0.0	0.0	14.542211191685732	0.0	3.335401282128253	3.4009441020827382	0.0	3.2586451856776026	0.0	0.0	0.0	6.392472224708184	17.19557385928862	0.0	0.0	0.0	14.985239539054032	0.0	3.1069795187910123
2L_32994	0.0	0.0	0.0	0.0	0.0	0.0	0.0	0.0	6.889158943919491	14.869335712427048	0.0	0.0	0.0	10.325927578074339	8.876674584660396	8.355475342992262	0.0	0.0	9.683645001447704	6.486800658021059	0.0	17.963447976058315	0.0	0.0	7.885253786893131	0.0	5.921630769740941	5.523024938666808	16.109908237962678	0.0	0.0	0.0	0.0	0.0	13.001382046911587	6.628433860161257	0.0	0.0	0.0	0.0	0.0	12.458916722108846	0.0	0.0	0.0	0.0	4.867700761016337	7.653334557866862	12.110994845560594
2L_32995	15.218129052777995	0.0	0.0	0.0	0.0	0.0	0.0	0.0	0.0	0.0	6.234001992387037	0.0	0.0	0.0	0.0	0.0	0.0	0.0	0.0	11.695413994264568	0.0	0.0	5.090006586468522	0.0	3.5541907463089726	0.0	10.676437742488593	0.0	4.840908386776962	0.0	0.0	0.0	17.03356975928159	0.0	5.860228853657193	0.0	0.0	0.0	6.032461883889586	0.0	101.3602546169596	5.615718621049061	7.553064051493769	0.0	0.0	0.0	4.388124331359555	0.0	0.0
2L_32996	0.0	0.0	0.0	0.0	0.0	0.0	0.0	0.0	0.0	10.942714887563605	0.0	0.0	0.0	30.396430243232235	0.0	0.0	0.0	0.0	0.0	0.0	12.492847844608962	0.0	0.0	7.134021148092292	0.0	8.473341173998366	17.431502909317835	8.129063515624873	15.80757752036016	0.0	0.0	0.0	0.0	11.293029264756036	9.568041211467106	19.512118977096673	0.0	0.0	9.849247419004714	64.2917301547502	0.0	9.168827453669914	24.66389280085633	0.0	0.0	0.0	14.329049425190181	0.0	8.912783069990303
2L_32997	0.0	0.0	0.0	0.0	0.0	0.0	0.0	0.0	0.0	0.0	9.039302888961204	0.0	0.0	0.0	0.0	10.921799912625602	0.0	0.0	0.0	0.0	0.0	23.480792711561946	0.0	0.0	0.0	7.525133947384264	7.74041736330423	7.219382598400186	0.0	0.0	0.0	0.0	0.0	0.0	8.49733183780293	8.664309974353642	0.0	8.30178654446437	17.494139463279804	0.0	0.0	0.0	21.90388574933193	0.0	0.0	0.0	6.362780280471355	0.0	0.0
2L_32998	0.0	0.0	0.0	0.0	0.0	0.0	0.0	16.62656892461015	0.0	0.0	9.455808750594533	0.0	0.0	0.0	12.137719419622808	0.0	0.0	0.0	6.620574228885168	17.739743767141025	0.0	0.0	0.0	0.0	10.782078029898702	0.0	8.097074203207413	0.0	7.342747714936911	7.673013015731979	0.0	0.0	12.918361125034235	10.491407013085931	8.888865185248395	0.0	0.0	8.684309710274059	9.150110304579721	0.0	0.0	8.517989141267444	0.0	0.0	0.0	20.085967942795165	0.0	0.0	8.280119763652262
2L_32999	0.0	0.0	0.0	0.0	0.0	0.0	0.0	0.0	0.0	0.0	0.0	0.0	0.0	0.0	0.0	0.0	0.0	0.0	0.0	0.0	0.0	0.0	0.0	0.0	0.0	0.0	0.0	0.0	0.0	0.0	0.0	0.0	0.0	0.0	0.0	0.0	0.0	0.0	0.0	0.0	0.0	0.0	0.0	0.0	0.0	0.0	0.0	0.0	0.0
2L_33000	0.0	0.0	0.0	0.0	0.0	0.0	0.0	0.0	0.0	0.0	0.0	0.0	0.0	0.0	0.0	0.0	0.0	0.0	0.0	0.0	0.0	0.0	0.0	0.0	0.0	0.0	0.0	0.0	0.0	0.0	0.0	0.0	0.0	0.0	0.0	0.0	0.0	0.0	0.0	0.0	0.0	0.0	0.0	0.0	0.0	0.0	0.0	0.0	0.0
2L_33001	0.0	0.0	0.0	0.0	0.0	0.0	0.0	0.0	0.0	0.0	0.0	0.0	0.0	0.0	0.0	0.0	0.0	0.0	0.0	0.0	0.0	0.0	0.0	0.0	0.0	0.0	0.0	0.0	0.0	0.0	0.0	0.0	0.0	0.0	0.0	0.0	0.0	0.0	0.0	0.0	0.0	0.0	0.0	0.0	0.0	0.0	0.0	0.0	0.0
2L_33002	0.0	0.0	0.0	0.0	0.0	0.0	0.0	0.0	0.0	0.0	0.0	0.0	0.0	0.0	0.0	0.0	0.0	0.0	0.0	0.0	0.0	0.0	0.0	0.0	0.0	0.0	0.0	0.0	0.0	0.0	0.0	0.0	0.0	0.0	0.0	0.0	0.0	0.0	0.0	0.0	0.0	0.0	0.0	0.0	0.0	0.0	0.0	0.0	0.0
2L_33003	6.512888681055374	5.996080961483575	0.0	0.0	0.0	0.0	0.0	0.0	0.0	5.73665868315	0.0	22.81625612616477	0.0	7.967581504374999	0.0	6.447162281521789	0.0	7.207596807034614	3.7359951551614827	5.005275560440704	0.0	0.0	4.356730866000465	0.0	0.0	4.442102962616151	13.707555696083384	0.0	4.1435182115912434	8.659774352259703	0.0	0.0	14.579682337881222	0.0	0.0	5.114561053026747	0.0	4.900562682607217	0.0	0.0	86.75810971430553	0.0	6.464955737680542	0.0	0.0	11.334527236868949	3.755963060854489	5.9053839385367635	4.672477983283743
2L_33004	13.529694296557368	0.0	0.0	0.0	0.0	0.0	0.0	19.49070780505394	0.0	11.917175629375837	0.0	0.0	0.0	0.0	0.0	0.0	0.0	0.0	7.7610527091894745	0.0	0.0	0.0	0.0	7.769313542301969	12.639428697822858	0.0	0.0	0.0	8.60762980305743	0.0	125.84948401711551	0.0	15.143713844383196	0.0	0.0	0.0	0.0	0.0	0.0	0.0	0.0	0.0	26.860239459034776	0.0	0.0	0.0	0.0	0.0	9.706476160894548
2L_33005	0.0	0.0	0.0	0.0	0.0	0.0	0.0	0.0	0.0	0.0	0.0	0.0	0.0	0.0	0.0	0.0	0.0	0.0	0.0	0.0	0.0	0.0	427.56055326335587	0.0	0.0	0.0	0.0	0.0	0.0	0.0	0.0	0.0	0.0	0.0	0.0	0.0	0.0	0.0	0.0	0.0	0.0	0.0	0.0	0.0	0.0	0.0	0.0	0.0	0.0
2L_33006	7.565584157666774	0.0	0.0	0.0	0.0	0.0	43.65382516643021	0.0	0.0	0.0	0.0	0.0	0.0	0.0	15.912797867685086	7.489234225800413	0.0	0.0	0.0	0.0	0.0	16.101115002213902	10.121841669091692	4.344473286919877	3.533881084901493	0.0	5.307714763408614	4.950433781760126	14.439738159414707	5.029738327863493	0.0	0.0	8.468117537471421	13.754448704502863	5.826741831636295	0.0	0.0	11.385307260979706	5.997990673124503	0.0	0.0	16.750886401072055	0.0	0.0	0.0	0.0	0.0	0.0	0.0
2L_33007	0.0	0.0	0.0	0.0	0.0	0.0	0.0	0.0	0.0	0.0	0.0	0.0	0.0	0.0	0.0	0.0	0.0	0.0	0.0	0.0	0.0	0.0	0.0	0.0	0.0	0.0	0.0	0.0	0.0	0.0	0.0	0.0	0.0	0.0	0.0	0.0	0.0	0.0	0.0	0.0	0.0	0.0	0.0	0.0	0.0	0.0	0.0	0.0	0.0
2L_33008	0.0	0.0	0.0	0.0	0.0	0.0	0.0	0.0	0.0	0.0	0.0	0.0	0.0	0.0	0.0	0.0	0.0	0.0	0.0	0.0	0.0	0.0	0.0	0.0	0.0	0.0	0.0	0.0	0.0	0.0	0.0	0.0	0.0	0.0	0.0	0.0	0.0	0.0	0.0	0.0	0.0	0.0	0.0	0.0	0.0	0.0	0.0	0.0	0.0
2L_33009	0.0	0.0	0.0	0.0	0.0	0.0	0.0	0.0	0.0	0.0	0.0	0.0	0.0	0.0	0.0	0.0	0.0	0.0	0.0	0.0	0.0	0.0	0.0	0.0	0.0	0.0	0.0	0.0	0.0	0.0	0.0	0.0	0.0	0.0	0.0	0.0	0.0	0.0	0.0	0.0	0.0	0.0	0.0	0.0	0.0	0.0	0.0	0.0	0.0
2L_33010	53.571332908334085	0.0	0.0	0.0	0.0	0.0	0.0	0.0	0.0	0.0	0.0	0.0	0.0	0.0	0.0	0.0	0.0	0.0	0.0	0.0	0.0	0.0	35.8360001290096	0.0	0.0	0.0	0.0	0.0	0.0	0.0	0.0	0.0	0.0	0.0	0.0	0.0	0.0	0.0	0.0	0.0	0.0	0.0	0.0	0.0	0.0	0.0	0.0	0.0	0.0
2L_33011	10.501802371832065	4.8342341122895895	0.0	0.0	0.0	0.0	0.0	0.0	4.285720408172011	0.0	12.905973529848291	0.0	33.62446516085104	0.0	5.522146568814229	0.0	0.0	11.621994624827485	6.024159893251887	0.0	0.0	0.0	3.51253712312672	3.015285992338158	4.905387341647964	0.0	7.367649388300909	0.0	3.340638195520872	3.4908948734463334	0.0	0.0	0.0	0.0	0.0	4.123524293743376	0.0	7.90198379303124	4.162911373698309	0.0	0.0	7.750646210127768	0.0	0.0	0.0	0.0	6.056357434103046	0.0	3.7671026460128982
2L_33012	0.0	0.0	0.0	0.0	0.0	0.0	0.0	0.0	7.166552837919092	0.0	0.0	30.76033393418519	0.0	0.0	0.0	0.0	0.0	4.858555308578994	0.0	0.0	4.414810275735806	0.0	0.0	0.0	0.0	5.988737580106851	3.0800334368429905	2.8727055341810304	0.0	5.837450925279752	0.0	0.0	9.827990510092365	0.0	10.143664723478627	6.895329586411236	0.0	6.6068220723354525	3.4805961982839966	11.359931476893331	0.0	9.720433842403255	4.357949793803606	0.0	0.0	0.0	5.063700081095157	15.92299638946057	6.299323704607073
2L_33013	0.0	7.1580731612341655	0.0	0.0	0.0	0.0	22.43118113627391	0.0	3.1729431713186242	0.0	3.1849892729561287	0.0	0.0	0.0	4.088334183706843	0.0	0.0	0.0	6.690001391520289	0.0	3.9092552399657237	0.0	0.0	2.232374067314115	1.8158575205555072	7.954420112167929	0.0	7.631226572134423	0.0	2.5844922196446216	0.0	0.0	4.351276838675541	3.5338086541560414	0.0	9.1585826910114	0.0	2.925126131438788	0.0	0.0	0.0	5.738209127884024	3.8589060464427063	0.0	0.0	6.765533665295518	4.483838452681156	7.049799785686086	2.788983292874482
2L_33014	8.502606048753943	0.0	0.0	0.0	0.0	0.0	0.0	0.0	0.0	0.0	0.0	59.573454068866916	0.0	10.401714202500573	8.941824489868914	8.416799932665601	0.0	9.409550693954364	4.87735881265577	6.534410204134976	8.550150910163564	0.0	0.0	4.882550253648486	3.971563604591128	0.0	0.0	0.0	0.0	11.305375140610604	0.0	0.0	9.516921085690358	7.72899067110826	0.0	6.677082916015651	0.0	6.397707061789054	6.740861077594052	0.0	0.0	12.550358312729829	0.0	0.0	0.0	14.79727730097662	0.0	0.0	6.099941440562171
2L_33015	0.0	0.0	0.0	0.0	0.0	0.0	0.0	0.0	0.0	7.730364873222016	0.0	0.0	0.0	10.736617879475022	9.229724142004844	8.687795385043092	0.0	0.0	0.0	0.0	8.825439859922618	0.0	0.0	10.079507152418277	4.099435917617736	0.0	0.0	5.742690703272875	5.583547741566609	5.834686980712859	0.0	0.0	0.0	7.977840749534094	0.0	6.892064752326761	0.0	0.0	0.0	0.0	0.0	12.954441819010903	0.0	0.0	0.0	0.0	15.18390748748846	7.95772854596384	0.0
2L_33016	0.0	0.0	0.0	0.0	0.0	0.0	0.0	0.0	0.0	0.0	0.0	0.0	0.0	0.0	0.0	0.0	0.0	0.0	0.0	0.0	0.0	0.0	0.0	0.0	0.0	0.0	0.0	0.0	64.08941755537325	0.0	0.0	0.0	0.0	0.0	0.0	0.0	0.0	0.0	0.0	0.0	0.0	0.0	0.0	0.0	0.0	0.0	0.0	0.0	0.0
2L_33017	8.425309630128908	7.756748371082842	0.0	0.0	0.0	0.0	0.0	0.0	0.0	0.0	0.0	0.0	0.0	0.0	0.0	0.0	0.0	0.0	0.0	0.0	8.472422265525713	0.0	5.6360254748351455	0.0	0.0	5.746465923457074	0.0	0.0	0.0	5.601299501484344	0.0	0.0	0.0	7.65872711955273	0.0	0.0	0.0	19.01863826550019	6.679580522343197	0.0	0.0	0.0	0.0	0.0	0.0	0.0	0.0	0.0	6.044487427466151
2L_33018	5.382021250372705	0.0	0.0	0.0	0.0	0.0	0.0	15.506544537121892	0.0	0.0	8.818832086791417	0.0	0.0	0.0	0.0	5.327707274451513	0.0	0.0	9.261883459572806	4.136182997971616	5.41211642977833	0.0	7.200497122321325	0.0	2.513939796169761	3.670797047504519	3.7758133479532825	3.52165004800009	6.848114303245458	3.578065883642729	0.0	0.0	12.04813470778454	4.892334396926831	12.435119762638434	0.0	0.0	0.0	8.533726567453561	0.0	0.0	0.0	5.3424111583736416	0.0	0.0	0.0	0.0	4.880000780800125	0.0
2L_33019	0.0	0.0	0.0	0.0	0.0	0.0	0.0	0.0	0.0	11.401208528103979	0.0	0.0	20.721781078527265	0.0	0.0	0.0	0.0	0.0	0.0	0.0	6.508145595026735	0.0	4.32934917759683	0.0	6.046095431570292	0.0	0.0	0.0	0.0	8.605348396135165	0.0	0.0	7.244025128074365	0.0	0.0	10.16483293080595	0.0	4.869763056808708	0.0	0.0	0.0	0.0	12.848648065250575	0.0	0.0	0.0	3.7323571477625266	0.0	4.643111850707239
2L_33020	0.0	3.1837400030563905	0.0	0.0	0.0	0.0	0.0	4.981766733754459	0.0	6.091989034419738	0.0	0.0	0.0	0.0	3.636786826103401	0.0	0.0	0.0	1.9837019051473097	2.6576519113832546	6.95497350155096	0.0	0.0	0.0	1.6153001227628092	7.0758722191822185	0.0	2.262791560692595	0.0	0.0	0.0	0.0	0.0	0.0	7.990028444501263	2.7156792456929324	0.0	5.204104998022441	2.741618871111014	0.0	0.0	7.656655164669131	0.0	0.0	0.0	0.0	1.9943042670134097	3.1355825912454534	0.0
2L_33021	0.0	0.0	0.0	0.0	0.0	0.0	0.0	0.0	5.056347941459626	10.91345629160755	0.0	0.0	0.0	0.0	0.0	0.0	0.0	0.0	7.107381157479665	0.0	6.229722254063025	0.0	4.144136378555254	0.0	0.0	4.22534259077726	0.0	4.053664025839676	0.0	0.0	0.0	0.0	0.0	0.0	0.0	14.594960651986085	0.0	4.661430947426517	0.0	0.0	0.0	4.5721559361214945	0.0	0.0	0.0	10.781438675176814	10.718052344109504	0.0	22.222380248037318
2L_33022	0.0	3.6920913925534946	0.0	0.0	0.0	0.0	0.0	0.0	3.27317028144682	0.0	0.0	0.0	0.0	0.0	0.0	3.969845056947427	0.0	0.0	4.600883691730671	0.0	4.032741017775113	0.0	0.0	4.605780853722933	1.8732169316332017	2.7352282630042324	0.0	2.6240940643254675	0.0	2.6661313075001205	0.0	0.0	0.0	7.290869607536134	3.0886017930568848	0.0	0.0	0.0	6.358752552641728	0.0	0.0	2.9597340027857015	3.9808013910512376	0.0	0.0	0.0	0.0	0.0	0.0
2L_33023	0.0	0.0	0.0	0.0	0.0	0.0	0.0	12.248747565561422	6.939721578370277	7.489234225800413	0.0	0.0	0.0	0.0	0.0	0.0	0.0	0.0	0.0	0.0	0.0	18.095289796066087	0.0	0.0	0.0	0.0	0.0	0.0	5.409382032196642	0.0	79.08889591901297	0.0	0.0	15.45798134221652	13.096805034411856	0.0	0.0	0.0	20.222583232782156	0.0	0.0	0.0	0.0	0.0	0.0	0.0	0.0	7.7095058206768945	0.0
2L_33024	NA	NA	NA	NA	NA	NA	NA	NA	NA	NA	NA	NA	NA	NA	NA	NA	NA	NA	NA	NA	NA	NA	NA	NA	NA	NA	NA	NA	NA	NA	NA	NA	NA	NA	NA	NA	NA	NA	NA	NA	NA	NA	NA	NA	NA	NA	NA	NA	NA
2L_33025	NA	NA	NA	NA	NA	NA	NA	NA	NA	NA	NA	NA	NA	NA	NA	NA	NA	NA	NA	NA	NA	NA	NA	NA	NA	NA	NA	NA	NA	NA	NA	NA	NA	NA	NA	NA	NA	NA	NA	NA	NA	NA	NA	NA	NA	NA	NA	NA	NA
2L_33026	NA	NA	NA	NA	NA	NA	NA	NA	NA	NA	NA	NA	NA	NA	NA	NA	NA	NA	NA	NA	NA	NA	NA	NA	NA	NA	NA	NA	NA	NA	NA	NA	NA	NA	NA	NA	NA	NA	NA	NA	NA	NA	NA	NA	NA	NA	NA	NA	NA
2L_33027	NA	NA	NA	NA	NA	NA	NA	NA	NA	NA	NA	NA	NA	NA	NA	NA	NA	NA	NA	NA	NA	NA	NA	NA	NA	NA	NA	NA	NA	NA	NA	NA	NA	NA	NA	NA	NA	NA	NA	NA	NA	NA	NA	NA	NA	NA	NA	NA	NA
2L_33028	NA	NA	NA	NA	NA	NA	NA	NA	NA	NA	NA	NA	NA	NA	NA	NA	NA	NA	NA	NA	NA	NA	NA	NA	NA	NA	NA	NA	NA	NA	NA	NA	NA	NA	NA	NA	NA	NA	NA	NA	NA	NA	NA	NA	NA	NA	NA	NA	NA
2L_33029	NA	NA	NA	NA	NA	NA	NA	NA	NA	NA	NA	NA	NA	NA	NA	NA	NA	NA	NA	NA	NA	NA	NA	NA	NA	NA	NA	NA	NA	NA	NA	NA	NA	NA	NA	NA	NA	NA	NA	NA	NA	NA	NA	NA	NA	NA	NA	NA	NA
2L_33030	NA	NA	NA	NA	NA	NA	NA	NA	NA	NA	NA	NA	NA	NA	NA	NA	NA	NA	NA	NA	NA	NA	NA	NA	NA	NA	NA	NA	NA	NA	NA	NA	NA	NA	NA	NA	NA	NA	NA	NA	NA	NA	NA	NA	NA	NA	NA	NA	NA
2L_33031	NA	NA	NA	NA	NA	NA	NA	NA	NA	NA	NA	NA	NA	NA	NA	NA	NA	NA	NA	NA	NA	NA	NA	NA	NA	NA	NA	NA	NA	NA	NA	NA	NA	NA	NA	NA	NA	NA	NA	NA	NA	NA	NA	NA	NA	NA	NA	NA	NA
2L_33032	NA	NA	NA	NA	NA	NA	NA	NA	NA	NA	NA	NA	NA	NA	NA	NA	NA	NA	NA	NA	NA	NA	NA	NA	NA	NA	NA	NA	NA	NA	NA	NA	NA	NA	NA	NA	NA	NA	NA	NA	NA	NA	NA	NA	NA	NA	NA	NA	NA
2L_33033	NA	NA	NA	NA	NA	NA	NA	NA	NA	NA	NA	NA	NA	NA	NA	NA	NA	NA	NA	NA	NA	NA	NA	NA	NA	NA	NA	NA	NA	NA	NA	NA	NA	NA	NA	NA	NA	NA	NA	NA	NA	NA	NA	NA	NA	NA	NA	NA	NA
2L_33034	NA	NA	NA	NA	NA	NA	NA	NA	NA	NA	NA	NA	NA	NA	NA	NA	NA	NA	NA	NA	NA	NA	NA	NA	NA	NA	NA	NA	NA	NA	NA	NA	NA	NA	NA	NA	NA	NA	NA	NA	NA	NA	NA	NA	NA	NA	NA	NA	NA
[truncated: 199 more columns]
