# Supplementary material for: Convergence of topological domain boundaries, insulators, and polytene interbands revealed by high-resolution mapping of chromatin contacts in the early Drosophila melanogaster embryo
Source: eLife. 2017 Nov 17;6:e29550. doi: 10.7554/eLife.29550 (PMC5739541; doi:10.7554/eLife.29550)
Supplement: Supplementary file 3. [file elife-29550-supp3.zip › local_HiC_maps/nc14_posterior_dm3_CompressedBinCounts_500bp_VCnorm_chr2L_18,789,030-18,893,318.txt]

2L_37578	2L_37579	2L_37580	2L_37581	2L_37582	2L_37583	2L_37584	2L_37585	2L_37586	2L_37587	2L_37588	2L_37589	2L_37590	2L_37591	2L_37592	2L_37593	2L_37594	2L_37595	2L_37596	2L_37597	2L_37598	2L_37599	2L_37600	2L_37601	2L_37602	2L_37603	2L_37604	2L_37605	2L_37606	2L_37607	2L_37608	2L_37609	2L_37610	2L_37611	2L_37612	2L_37613	2L_37614	2L_37615	2L_37616	2L_37617	2L_37618	2L_37619	2L_37620	2L_37621	2L_37622	2L_37623	2L_37624	2L_37625	2L_37626	2L_37627
2L_37578	0.0	354.35861091424516	465.19200800130255	0.0	0.0	0.0	0.0	0.0	0.0	0.0	0.0	0.0	0.0	0.0	0.0	0.0	0.0	0.0	0.0	0.0	0.0	201.24368597935242	0.0	0.0	0.0	0.0	0.0	0.0	0.0	0.0	0.0	0.0	0.0	0.0	0.0	0.0	0.0	0.0	0.0	0.0	0.0	0.0	0.0	0.0	0.0	0.0	0.0	0.0	0.0
2L_37579	354.3586109142453	18.144868631151112	59.55018174715469	105.89231927710843	90.7119236700395	52.55923020942832	64.0861317610869	120.48192771084338	0.0	0.0	57.417916303817336	43.95263457262527	61.22049172298952	27.633469658450316	0.0	0.0	49.82335356463448	37.16492442005825	33.4982190113559	23.623907394283012	24.56308414084473	16.48743451397104	60.24096385542169	0.0	0.0	32.64412380660617	33.144959480287035	23.022024403345867	0.0	19.134239445872428	13.522101875515531	0.0	30.630998570553402	26.46015981936531	0.0	39.11750899702707	34.945672919253994	20.510055787351742	0.0	0.0	0.0	47.433829807418654	6.356767202471511	12.106303025607254	20.74413355902951	29.84688547750042	33.86702114148795	7.3019350127783875	0.0
2L_37580	465.19200800130255	59.55018174715469	31.270320822547028	126.14093185712402	135.32279493535495	74.30583751967114	52.58154345759404	0.0	395.41320680110715	247.13325425069198	56.532468009689666	47.51746691172104	36.16584208546712	49.880106362524984	0.0	0.0	32.70334793091864	31.047587746581602	36.64626569055674	51.68800088903361	28.215009659610093	36.52465475070097	118.62396204033216	0.0	0.0	21.427143344786963	40.79228405788588	22.666999115987032	0.0	23.02564994606765	22.189293310948774	0.0	6.701918759340799	31.841473461289745	23.67743753300043	35.304750607241715	38.81789624999713	15.385727891093664	60.832801046324185	0.0	0.0	93.40469451994657	12.517477527998466	34.964190311995004	24.509083066184328	19.59107548147517	16.67237695577402	14.378662065494806	5.538000095253602
2L_37581	0.0	105.89231927710843	126.14093185712402	25.431315104166664	84.66660962810859	69.91051454138702	60.60228280141844	65.10416666666666	0.0	0.0	67.22431824199099	36.32421316165951	39.69766260162602	29.864296636085626	0.0	0.0	14.68515037593985	25.559684053094035	39.219377510040154	42.55174291938998	53.092082908596666	28.954983464477134	65.10416666666666	0.0	28.183621933621932	46.13467416979297	31.34313388353966	33.174097664543524	149.6647509578544	20.67893065113817	21.920594837261504	162.76041666666666	22.069209039548024	40.51137750122011	0.0	36.99100378787879	34.86166889781347	41.16508592736705	0.0	0.0	0.0	0.0	41.219662328526205	26.16726956055734	8.967516069788797	0.0	27.45080815179199	7.891414141414141	9.118230625583566
2L_37582	0.0	90.7119236700395	135.32279493535492	84.6666096281086	9.369783665749832	50.53080311820992	59.162334163426394	136.89253935660506	0.0	0.0	54.365583541145774	70.50259537679231	48.69145200692253	54.94539997111441	0.0	0.0	30.87801639622671	23.03295670610293	31.717455828685136	26.84167438364805	41.86316188275385	39.80795704861933	0.0	0.0	0.0	45.64986723021428	28.2446779965485	13.078905034070548	0.0	36.23412899857201	34.56882306984976	0.0	58.00531328669706	15.032123648236281	40.98579022652846	16.66711112296328	27.488461718193786	19.974592318570778	0.0	0.0	0.0	0.0	28.890440947577574	27.510558552372398	18.855721674463506	16.956136171338365	28.859987215025665	8.296517536763943	9.586312279874305
2L_37583	0.0	52.559230209428314	74.30583751967114	69.91051454138702	50.53080311820992	27.02580964821405	66.93559902898757	67.11409395973153	0.0	0.0	63.968953734454225	54.728231125961344	61.384842036339826	30.786281632904377	0.0	394.78878799842084	15.138517434525912	30.11288568019362	43.54019070603529	26.319252533228056	34.20697959211597	20.66462010392008	0.0	0.0	87.16116098666434	55.95172485179786	46.15824894066819	34.19826443807976	77.14263673532362	49.74046137830818	15.064892022386429	167.78523489932886	11.375270162666363	24.565920190238486	20.094040107704053	32.685435369999134	32.94310725377273	29.37873762828715	0.0	0.0	0.0	0.0	16.524750535283882	29.67262996611925	27.733096677575023	55.42039137880391	28.298282765874163	16.270083384177344	9.399733047581448
2L_37584	0.0	64.0861317610869	52.58154345759404	60.60228280141843	59.162334163426394	66.93559902898758	0.0	0.0	0.0	415.5585106382979	84.49799739746167	45.657930782576926	60.81344058121432	53.37448760491899	0.0	391.1138923654568	39.993601023836185	52.20701423610697	43.13489637765464	17.38283966068697	20.333138135207232	31.84574286109433	0.0	0.0	57.56654692824906	27.715448812891896	22.864292194679386	29.644938338528256	0.0	21.118907899034724	29.849320629462472	0.0	0.0	29.20469767296969	0.0	21.587455098093397	26.702554900452878	29.105265336534483	34.09710856519367	0.0	0.0	0.0	21.048338210311254	13.362009988369707	4.579157142019811	10.980902015215138	46.72477983283743	24.177949709864603	9.312235532510876
2L_37585	0.0	120.48192771084337	0.0	65.10416666666667	136.89253935660506	67.11409395973155	0.0	0.0	0.0	0.0	79.42811755361399	171.67381974248926	0.0	229.3577981651376	0.0	0.0	0.0	0.0	46.33920296570899	130.71895424836603	0.0	68.42285323297982	0.0	0.0	0.0	0.0	0.0	63.69426751592357	0.0	0.0	56.11672278338945	0.0	169.4915254237288	36.603221083455345	0.0	0.0	44.62293618920125	97.2762645914397	0.0	0.0	0.0	0.0	0.0	80.38585209003215	0.0	0.0	0.0	0.0	0.0
2L_37586	0.0	0.0	395.4132068011072	0.0	0.0	0.0	0.0	0.0	0.0	0.0	0.0	429.1845493562232	0.0	0.0	0.0	0.0	0.0	0.0	0.0	0.0	0.0	0.0	0.0	0.0	0.0	0.0	0.0	0.0	0.0	0.0	0.0	0.0	0.0	0.0	0.0	0.0	0.0	0.0	0.0	0.0	0.0	0.0	0.0	0.0	0.0	0.0	0.0	0.0	0.0
2L_37587	0.0	0.0	247.13325425069198	0.0	0.0	0.0	415.5585106382979	0.0	0.0	0.0	496.42573471008734	268.24034334763945	0.0	0.0	0.0	0.0	0.0	0.0	0.0	0.0	0.0	0.0	0.0	0.0	0.0	0.0	0.0	0.0	0.0	0.0	0.0	0.0	0.0	0.0	0.0	0.0	0.0	0.0	0.0	0.0	0.0	0.0	0.0	0.0	0.0	0.0	0.0	0.0	0.0
2L_37588	0.0	57.41791630381734	56.532468009689666	67.224318241991	54.365583541145774	63.96895373445421	84.49799739746167	79.42811755361397	0.0	496.42573471008734	0.0	30.680388754614842	56.503742162123764	54.65237446349586	0.0	0.0	77.63650587947231	57.91169535597206	40.48699226551222	31.148281393574113	40.483240343330266	62.499031944342164	79.42811755361397	0.0	34.38446647342597	43.041497632220995	32.77638963697964	20.23646307098445	91.29668684323445	21.023853243412912	17.8289826158505	0.0	26.92478561139457	37.79522431174896	23.7808735190461	12.894174927534735	17.72157910611646	34.769117606153976	0.0	0.0	0.0	62.54182484536533	22.350507929261756	41.50182991145425	16.410768089589666	39.35332001004822	11.163474006129864	0.0	11.124386211990753
2L_37589	0.0	43.95263457262527	47.51746691172104	36.32421316165951	70.50259537679231	54.728231125961344	45.657930782576926	171.67381974248926	429.18454935622316	268.24034334763945	30.680388754614842	44.20785057746505	69.78610558637776	93.51498208449817	0.0	0.0	45.177320984865595	55.36312190237316	45.742560867438065	39.271788829981205	34.99975937665428	54.32715814635737	214.5922746781116	0.0	37.15883544209724	48.30338821433108	38.372758883293685	46.47221235067385	49.33155739726703	31.808277877115536	38.53508860661936	0.0	29.097257583472757	39.273842364222475	0.0	38.320049049662785	21.066622235245223	12.524840934520133	22.009464069549907	0.0	0.0	0.0	24.153896551880305	36.22538398907028	29.55816455621372	14.176203116638256	42.224762410310085	31.213421771361688	24.04395234488645
2L_37590	0.0	61.22049172298952	36.16584208546712	39.69766260162602	48.69145200692253	61.384842036339826	60.813440581214316	0.0	0.0	0.0	56.503742162123764	69.78610558637776	0.0	81.58051764003878	0.0	0.0	45.84632312488539	34.19832291424429	32.964880158532814	92.99112598969127	51.797154057167475	79.96573294504755	0.0	0.0	43.99394643297083	33.88945936145481	20.968228939510855	12.945989332504793	0.0	32.27930638226446	28.514594910258865	0.0	34.44949703734326	26.038876787010913	0.0	0.0	13.604553716219893	34.60029736484135	52.11590577444237	0.0	0.0	0.0	28.596838905427397	32.677175646354534	20.997110797554257	33.56763542862514	28.566694662027437	36.95491500369549	0.0
2L_37591	0.0	27.633469658450316	49.88010636252499	29.864296636085626	54.94539997111442	30.78628163290438	53.374487604919	229.3577981651376	0.0	0.0	54.65237446349586	93.51498208449817	81.58051764003879	0.0	1274.2099898063202	0.0	34.489894460922955	77.1815361183862	47.827159024240935	14.990705762427295	35.069999719440005	58.84993110634732	0.0	0.0	49.644545057389095	43.022513203131275	23.661395959264546	43.82633085958044	0.0	30.354393616349608	25.741615955683233	0.0	38.874203078836885	20.988085483632652	103.00499917596001	55.850113189562734	46.05578276408386	11.155534930210974	117.61938367442956	0.0	0.0	0.0	32.2698273886933	36.8742440779964	23.693987413753884	0.0	24.17685855570671	13.900472616068948	16.061470459743532
2L_37592	0.0	0.0	0.0	0.0	0.0	0.0	0.0	0.0	0.0	0.0	0.0	0.0	0.0	1274.20998980632	0.0	0.0	0.0	0.0	0.0	0.0	0.0	0.0	0.0	0.0	0.0	0.0	0.0	0.0	0.0	0.0	0.0	27777.777777777774	0.0	0.0	0.0	0.0	0.0	0.0	0.0	0.0	0.0	0.0	0.0	0.0	0.0	0.0	0.0	0.0	0.0
2L_37593	0.0	0.0	0.0	0.0	0.0	394.78878799842084	391.1138923654568	0.0	0.0	0.0	0.0	0.0	0.0	0.0	0.0	0.0	442.2821760283061	0.0	545.1670937142234	0.0	0.0	201.24368597935242	0.0	0.0	0.0	0.0	0.0	0.0	0.0	311.4003674524336	0.0	0.0	0.0	0.0	0.0	0.0	0.0	0.0	0.0	0.0	0.0	0.0	206.9065403157394	0.0	0.0	0.0	0.0	0.0	0.0
2L_37594	0.0	49.823353564634466	32.70334793091863	14.68515037593985	30.87801639622671	15.138517434525912	39.99360102383619	0.0	0.0	0.0	77.63650587947231	45.177320984865595	45.84632312488539	34.489894460922955	0.0	442.2821760283061	5.653230821414439	50.60323270318253	83.61961437421172	88.45643520566121	30.657683965264845	69.45176831919004	75.18796992481204	417.7109440267335	65.09780945871171	37.609655652261125	25.855560496840447	28.73425602222116	0.0	55.724276280961796	50.631629578998	0.0	25.487447432139675	41.28182828961129	45.022736481923374	24.411678547016894	36.90618782565517	3.6570024282496125	38.5579332947754	0.0	0.0	0.0	31.73604077023371	36.264294175954355	20.712939373226458	18.62625183934237	42.270116612684205	45.568466621098196	31.591584002021865
2L_37595	0.0	37.16492442005825	31.047587746581602	25.559684053094035	23.032956706102926	30.112885680193628	52.20701423610697	0.0	0.0	0.0	57.91169535597206	55.36312190237315	34.19832291424429	77.18153611838618	0.0	0.0	50.60323270318252	12.582220881516687	93.56204749105574	73.31405173772632	74.3229607065941	103.61284561359815	112.17049915872127	0.0	24.27932882223404	51.43290915989721	57.85961098283421	42.86770668486162	0.0	41.56662223986495	47.20980604323285	0.0	66.54182153483464	26.687710268363404	16.791990892024142	54.62848985002658	25.026885131352355	27.27881788879408	28.761666450954166	0.0	0.0	0.0	27.618483788640475	22.542302885595106	23.175722966677945	18.52526823430574	19.70669345725953	33.99106035112766	7.855076971899248
2L_37596	0.0	33.4982190113559	36.64626569055673	39.21937751004017	31.717455828685136	43.54019070603529	43.13489637765464	46.33920296570899	0.0	0.0	40.48699226551222	45.742560867438065	32.964880158532814	47.827159024240935	0.0	545.1670937142234	83.61961437421171	93.56204749105574	12.883930388983039	24.22964860952104	85.02606048753944	85.60783305331117	92.67840593141798	514.880032952322	40.120522048232885	63.74296364603571	50.992245354287746	44.273123852588206	0.0	26.98418383392265	52.008084136598185	115.84800741427247	47.124613185466764	30.530953637729205	27.748025727969456	26.329092594152833	35.15245204895372	36.06163654918988	23.763693828568712	0.0	0.0	0.0	29.338925549868513	29.800130524571696	41.48826711805902	38.265237791667204	32.56444340527687	11.233746173505208	32.45042224489425
2L_37597	0.0	23.623907394283012	51.68800088903361	42.55174291938998	26.84167438364805	26.319252533228056	17.38283966068697	130.718954248366	0.0	0.0	31.14828139357411	39.271788829981205	92.99112598969127	14.990705762427293	0.0	0.0	88.45643520566121	73.31405173772632	24.22964860952104	0.0	53.30028715529705	89.44163821304551	0.0	0.0	0.0	43.59114772767519	62.9320962681267	33.30419216518879	0.0	13.84001633121927	51.348635226630876	0.0	22.15575495735017	33.49314347505718	0.0	31.83091418385536	64.1636990955835	12.71585158058035	134.07072230601642	0.0	2178.649237472767	0.0	18.391692472510165	26.269886303932076	27.00804839842273	10.794298451557886	0.0	47.534165181224004	18.307976785485437
2L_37598	0.0	24.56308414084473	28.215009659610093	53.09208290859667	41.863161882753836	34.20697959211598	20.333138135207232	0.0	0.0	0.0	40.483240343330266	34.99975937665429	51.79715405716749	35.06999971944	0.0	0.0	30.657683965264848	74.3229607065941	85.02606048753943	53.300287155297056	31.17333308394667	59.28585652194989	0.0	0.0	176.51393798182792	55.23878238426732	42.064703927581405	19.478369270924638	0.0	26.981683214532982	57.20359101262941	0.0	0.0	33.58093677381225	30.519999755840008	24.822272528694548	22.743596426708077	14.874046573614631	0.0	0.0	0.0	0.0	28.684291012171823	36.8742440779964	49.143085006304354	8.417572186994683	28.654054584541285	37.067926976183855	57.107450523532556
2L_37599	201.24368597935242	16.48743451397104	36.52465475070097	28.954983464477134	39.80795704861933	20.66462010392008	31.84574286109433	68.4228532329798	0.0	0.0	62.499031944342164	54.32715814635736	79.96573294504755	58.84993110634731	0.0	201.24368597935242	69.45176831919004	103.61284561359815	85.60783305331117	89.44163821304551	59.28585652194989	29.260542778386853	273.6914129319192	0.0	44.43042417725962	54.19067158927122	65.88170187494619	39.22329166221773	0.0	39.8439060647315	49.91566173000772	85.52856654122476	28.99273442075416	36.31520394868987	51.21471050372741	33.32281813294471	41.218586284927596	26.623678300770358	0.0	0.0	0.0	80.81439358225961	32.49062675502031	39.876662856841136	35.3423828682747	19.775391107797635	38.46681840223742	41.46839589877565	33.540614329892065
2L_37600	0.0	60.24096385542168	118.62396204033215	65.10416666666667	0.0	0.0	0.0	0.0	0.0	0.0	79.42811755361399	214.5922746781116	0.0	0.0	0.0	0.0	75.18796992481202	112.17049915872127	92.67840593141798	0.0	0.0	273.6914129319193	0.0	0.0	0.0	125.05210504376824	0.0	0.0	0.0	0.0	0.0	0.0	0.0	36.603221083455345	0.0	0.0	0.0	0.0	0.0	0.0	0.0	0.0	0.0	0.0	0.0	0.0	0.0	0.0	0.0
2L_37601	0.0	0.0	0.0	0.0	0.0	0.0	0.0	0.0	0.0	0.0	0.0	0.0	0.0	0.0	0.0	0.0	417.71094402673344	0.0	514.880032952322	0.0	0.0	0.0	0.0	0.0	0.0	0.0	0.0	0.0	0.0	0.0	0.0	0.0	0.0	0.0	0.0	0.0	247.90520105111804	0.0	0.0	0.0	0.0	0.0	0.0	0.0	0.0	0.0	0.0	0.0	0.0
2L_37602	0.0	0.0	0.0	28.183621933621932	0.0	87.16116098666434	57.56654692824906	0.0	0.0	0.0	34.38446647342597	37.15883544209724	43.99394643297082	49.644545057389095	0.0	0.0	65.09780945871171	24.27932882223404	40.120522048232885	0.0	176.51393798182787	44.43042417725962	0.0	0.0	187.4027848053822	18.04503680285256	89.3192089890852	110.29310392367717	0.0	114.58455079418552	97.17181434353151	0.0	0.0	47.53665075773422	0.0	140.55208860403667	57.95186518078085	0.0	0.0	0.0	0.0	340.866482598766	30.45377649668891	0.0	0.0	35.7473520148995	0.0	104.94555949101402	0.0
2L_37603	0.0	32.64412380660616	21.427143344786963	46.134674169792966	45.64986723021428	55.95172485179787	27.7154488128919	0.0	0.0	0.0	43.041497632220995	48.30338821433108	33.88945936145481	43.022513203131275	0.0	0.0	37.609655652261125	51.43290915989719	63.742963646035705	43.59114772767521	55.23878238426732	54.19067158927122	125.05210504376824	0.0	18.04503680285256	13.900470200780129	111.80724660034298	90.27115863032101	95.82536784963084	52.96012918740847	58.47928593517033	0.0	56.52072544351107	59.50502802229089	12.480250004368088	43.98477720695311	29.761024553031262	46.63097302215742	42.75285642521992	0.0	0.0	32.82207481463733	36.654972752892554	36.858873405183566	20.095609166813073	17.210584233934522	32.222374220694554	30.315661828792297	17.51430042629807
2L_37604	0.0	33.144959480287035	40.79228405788588	31.34313388353966	28.244677996548496	46.15824894066819	22.864292194679386	0.0	0.0	0.0	32.77638963697963	38.372758883293685	20.968228939510848	23.66139595926454	0.0	0.0	25.855560496840447	57.85961098283421	50.992245354287746	62.9320962681267	42.0647039275814	65.88170187494619	0.0	0.0	89.3192089890852	111.807246600343	18.920437667564126	61.32873075811073	79.05263324321334	76.45799943639531	57.892079900332995	0.0	58.28456857762339	37.76123220438997	20.591554168142395	44.6596044945426	39.8967104855307	36.796386193460684	35.26963637004903	0.0	0.0	54.154166079996536	33.86778307781704	27.643002781991797	18.946498876472617	22.717024251559238	28.998928006294697	25.00937851694385	19.264927429018375
2L_37605	0.0	23.022024403345867	22.666999115987032	33.174097664543524	13.078905034070548	34.19826443807976	29.644938338528256	63.69426751592356	0.0	0.0	20.23646307098445	46.47221235067384	12.945989332504789	43.82633085958043	0.0	0.0	28.73425602222116	42.86770668486162	44.273123852588206	33.30419216518879	19.478369270924638	39.223291662217726	0.0	0.0	110.29310392367717	90.27115863032101	61.32873075811072	4.056959714390036	0.0	107.89923560135277	60.763330402396214	159.2356687898089	43.18255424808377	60.61679924648656	38.140279949654825	67.20986020349078	68.21340563954331	30.979702099184617	0.0	0.0	0.0	50.15296654797131	31.365450060602527	33.28076678886681	13.159972627256936	26.298211195674472	22.380276709741242	30.882069098629604	17.841531517065423
2L_37606	0.0	0.0	0.0	149.6647509578544	0.0	77.14263673532362	0.0	0.0	0.0	0.0	91.29668684323445	49.33155739726703	0.0	0.0	0.0	0.0	0.0	0.0	0.0	0.0	0.0	0.0	0.0	0.0	0.0	95.82536784963084	79.05263324321334	0.0	0.0	60.848347663119206	64.50198021079247	0.0	0.0	84.14533582403529	0.0	0.0	0.0	0.0	0.0	0.0	0.0	0.0	80.86002724982919	46.198765568983994	0.0	94.91538293611245	0.0	0.0	0.0
2L_37607	0.0	19.134239445872428	23.02564994606765	20.67893065113817	36.23412899857201	49.74046137830818	21.118907899034724	0.0	0.0	0.0	21.023853243412912	31.808277877115533	32.27930638226446	30.354393616349608	0.0	311.4003674524336	55.724276280961796	41.56662223986495	26.984183833922653	13.840016331219271	26.981683214532982	39.8439060647315	0.0	0.0	114.58455079418552	52.96012918740847	76.45799943639531	107.8992356013528	60.84834766311921	5.604876915501716	65.35563267520212	132.3451561672843	26.917658881481547	71.69503335562983	63.39887720588469	38.67228589303762	61.418546369467045	41.19693577191729	81.4431730260211	0.0	0.0	0.0	35.37893728003379	46.810183853380295	29.16697656579268	30.60003610804261	55.80259571354221	38.50040906684633	29.657177852612726
2L_37608	0.0	13.522101875515531	22.189293310948774	21.9205948372615	34.56882306984977	15.06489202238643	29.849320629462476	56.116722783389456	0.0	0.0	17.828982615850503	38.53508860661937	28.514594910258865	25.741615955683233	0.0	0.0	50.631629578998	47.20980604323285	52.008084136598185	51.348635226630876	57.2035910126294	49.91566173000772	0.0	0.0	97.17181434353152	58.47928593517033	57.892079900332995	60.763330402396214	64.50198021079248	65.3556326752021	9.447259727843342	0.0	114.13570735604632	94.48642928389147	0.0	68.3239319602956	55.09004467802623	40.94118880111098	28.777806555584338	0.0	0.0	88.37279178486529	27.633982376625127	51.87639164059315	61.83660912770188	27.803496011588496	39.43550441559342	20.406081012141616	23.578454951003966
2L_37609	0.0	0.0	0.0	162.76041666666666	0.0	167.78523489932888	0.0	0.0	0.0	0.0	0.0	0.0	0.0	0.0	27777.777777777777	0.0	0.0	0.0	115.84800741427247	0.0	0.0	85.52856654122478	0.0	0.0	0.0	0.0	0.0	159.23566878980893	0.0	132.3451561672843	0.0	0.0	0.0	0.0	0.0	405.84415584415586	0.0	0.0	0.0	0.0	0.0	0.0	87.93527963418923	0.0	0.0	0.0	0.0	0.0	0.0
2L_37610	0.0	30.6309985705534	6.701918759340799	22.069209039548024	58.00531328669707	11.375270162666363	0.0	169.4915254237288	0.0	0.0	26.92478561139457	29.097257583472757	34.44949703734325	38.874203078836885	0.0	0.0	25.487447432139668	66.54182153483465	47.124613185466764	22.155754957350172	0.0	28.99273442075416	0.0	0.0	0.0	56.52072544351106	58.28456857762339	43.182554248083775	0.0	26.917658881481547	114.13570735604632	0.0	0.0	37.22361466114103	0.0	41.2722870349989	45.37925714156059	32.97500494625074	0.0	0.0	0.0	0.0	59.61713873504355	40.87416207967736	23.34594014100948	27.991994289633165	0.0	41.088854648176685	71.21492664862555
2L_37611	0.0	26.46015981936531	31.841473461289745	40.51137750122011	15.032123648236281	24.565920190238486	29.20469767296969	36.603221083455345	0.0	0.0	37.79522431174897	39.273842364222475	26.038876787010913	20.988085483632652	0.0	0.0	41.28182828961129	26.687710268363404	30.530953637729205	33.49314347505718	33.58093677381225	36.31520394868988	36.603221083455345	0.0	47.53665075773421	59.505028022290894	37.76123220438997	60.61679924648656	84.14533582403529	71.69503335562985	94.48642928389147	0.0	37.22361466114103	14.737753730527409	65.75428937147667	95.07330151546842	106.16730791720649	69.43218007075673	93.8544130345009	0.0	0.0	0.0	55.36188908155399	47.07809785653421	20.167063957826635	54.40610895971893	46.30063102615575	35.49403256577488	46.13851397074203
2L_37612	0.0	0.0	23.67743753300043	0.0	40.985790226528465	20.094040107704057	0.0	0.0	0.0	0.0	23.7808735190461	0.0	0.0	103.00499917596001	0.0	0.0	45.022736481923374	16.791990892024142	27.748025727969456	0.0	30.51999975584	51.21471050372741	0.0	0.0	0.0	12.480250004368088	20.591554168142395	38.14027994965483	0.0	63.39887720588469	0.0	0.0	0.0	65.75428937147667	0.0	48.60409052025819	80.16096321413397	14.562315058598756	0.0	0.0	0.0	0.0	42.12468485470143	36.10143057935576	61.85975157123769	74.17040403091423	0.0	72.58210851025223	41.93294084100707
2L_37613	0.0	39.11750899702707	35.30475060724171	36.99100378787879	16.667111122963277	32.68543536999913	21.587455098093397	0.0	0.0	0.0	12.894174927534737	38.320049049662785	0.0	55.85011318956273	0.0	0.0	24.411678547016894	54.62848985002658	26.329092594152836	31.83091418385536	24.822272528694548	33.32281813294471	0.0	0.0	140.55208860403667	43.98477720695311	44.6596044945426	67.20986020349078	0.0	38.67228589303762	68.3239319602956	405.84415584415586	41.2722870349989	95.07330151546844	48.60409052025819	39.53027491988531	97.79377249256767	110.54120976299964	0.0	0.0	0.0	63.91246548726864	59.955872477856296	58.72343090992608	67.08167865192658	40.215771016761934	28.52032015770596	49.19323101141283	34.1045509112736
2L_37614	0.0	34.945672919253994	38.81789624999713	34.86166889781347	27.488461718193786	32.94310725377273	26.70255490045287	44.62293618920125	0.0	0.0	17.72157910611646	21.066622235245227	13.604553716219893	46.05578276408385	0.0	0.0	36.90618782565517	25.026885131352355	35.15245204895372	64.1636990955835	22.743596426708077	41.2185862849276	0.0	247.90520105111804	57.95186518078084	29.761024553031262	39.8967104855307	68.21340563954331	0.0	61.418546369467045	55.09004467802623	0.0	45.37925714156059	106.16730791720649	80.16096321413397	97.79377249256768	19.912064341455267	75.96316958278423	160.18489914072242	297.48624126134166	0.0	35.13617022771752	58.07416950406071	66.36047584406938	58.39089446245343	58.95681081975392	50.17336465405622	37.86188525144348	56.2473985578167
2L_37615	0.0	20.510055787351742	15.385727891093664	41.16508592736705	19.974592318570778	29.378737628287155	29.105265336534483	97.2762645914397	0.0	0.0	34.769117606153976	12.52484093452013	34.60029736484135	11.155534930210974	0.0	0.0	3.6570024282496125	27.27881788879408	36.06163654918988	12.71585158058035	14.874046573614631	26.623678300770358	0.0	0.0	0.0	46.63097302215742	36.79638619346068	30.979702099184617	0.0	41.19693577191729	40.94118880111098	0.0	32.97500494625074	69.43218007075673	14.562315058598756	110.54120976299964	75.96316958278422	18.925343305727566	0.0	0.0	0.0	76.59548393026746	66.7213211232175	80.1512630275126	50.24600443772711	44.17997153203289	37.597994044477744	29.477655936799906	20.43619004021842
2L_37616	0.0	0.0	60.832801046324185	0.0	0.0	0.0	34.09710856519367	0.0	0.0	0.0	0.0	22.009464069549907	52.11590577444236	117.61938367442954	0.0	0.0	38.557933294775395	28.761666450954166	23.763693828568712	134.07072230601642	0.0	0.0	0.0	0.0	0.0	42.7528564252199	35.26963637004903	0.0	0.0	81.4431730260211	28.77780655558433	0.0	0.0	93.85441303450088	0.0	0.0	160.18489914072242	0.0	0.0	0.0	0.0	0.0	126.26604255165633	20.611756946162092	35.31821713639896	42.346863156111716	72.07596807034614	62.16006216006216	0.0
2L_37617	0.0	0.0	0.0	0.0	0.0	0.0	0.0	0.0	0.0	0.0	0.0	0.0	0.0	0.0	0.0	0.0	0.0	0.0	0.0	0.0	0.0	0.0	0.0	0.0	0.0	0.0	0.0	0.0	0.0	0.0	0.0	0.0	0.0	0.0	0.0	0.0	297.48624126134166	0.0	0.0	0.0	0.0	0.0	0.0	0.0	0.0	0.0	0.0	0.0	0.0
2L_37618	0.0	0.0	0.0	0.0	0.0	0.0	0.0	0.0	0.0	0.0	0.0	0.0	0.0	0.0	0.0	0.0	0.0	0.0	0.0	2178.649237472767	0.0	0.0	0.0	0.0	0.0	0.0	0.0	0.0	0.0	0.0	0.0	0.0	0.0	0.0	0.0	0.0	0.0	0.0	0.0	0.0	0.0	0.0	1758.7055926837847	669.8821007502679	0.0	0.0	0.0	0.0	0.0
2L_37619	0.0	47.433829807418654	93.40469451994656	0.0	0.0	0.0	0.0	0.0	0.0	0.0	62.54182484536534	0.0	0.0	0.0	0.0	0.0	0.0	0.0	0.0	0.0	0.0	80.81439358225963	0.0	0.0	340.866482598766	32.82207481463733	54.154166079996536	50.15296654797131	0.0	0.0	88.37279178486527	0.0	0.0	0.0	0.0	63.91246548726863	35.13617022771752	76.59548393026746	0.0	0.0	0.0	0.0	27.696151065886372	63.29594652758438	54.228758595258235	65.02077413733689	55.33391249495078	190.88523025530898	110.28033260548314
2L_37620	0.0	6.356767202471511	12.517477527998466	41.2196623285262	28.890440947577577	16.524750535283882	21.048338210311254	0.0	0.0	0.0	22.35050792926176	24.153896551880305	28.596838905427393	32.2698273886933	0.0	206.9065403157394	31.73604077023371	27.618483788640482	29.338925549868513	18.39169247251017	28.684291012171823	32.49062675502031	0.0	0.0	30.45377649668891	36.654972752892554	33.86778307781704	31.365450060602534	80.86002724982919	35.37893728003379	27.633982376625127	87.93527963418923	59.617138735043554	55.36188908155398	42.12468485470143	59.955872477856296	58.07416950406072	66.7213211232175	126.26604255165634	0.0	1758.705592683785	27.696151065886372	39.59098063023645	125.82379240261804	111.4331367265208	84.23197718881875	66.73935488750834	46.89881580490093	88.6742315638883
2L_37621	0.0	12.106303025607252	34.964190311995004	26.16726956055734	27.510558552372398	29.672629966119253	13.362009988369707	80.38585209003215	0.0	0.0	41.50182991145425	36.22538398907029	32.677175646354534	36.8742440779964	0.0	0.0	36.264294175954355	22.542302885595106	29.800130524571696	26.269886303932076	36.8742440779964	39.876662856841136	0.0	0.0	0.0	36.858873405183566	27.643002781991797	33.28076678886681	46.198765568983994	46.810183853380295	51.87639164059314	0.0	40.87416207967737	47.0780978565342	36.10143057935576	58.72343090992608	66.36047584406938	80.1512630275126	20.611756946162092	0.0	669.8821007502679	63.29594652758438	125.82379240261804	61.387909554285	80.27512777585856	102.88858029690326	96.03369539919512	87.69365682548961	95.697442964324
2L_37622	0.0	20.744133559029507	24.509083066184328	8.967516069788797	18.855721674463506	27.733096677575016	4.579157142019811	0.0	0.0	0.0	16.410768089589666	29.55816455621372	20.997110797554257	23.693987413753884	0.0	0.0	20.712939373226455	23.17572296667795	41.488267118059014	27.00804839842273	49.14308500630436	35.3423828682747	0.0	0.0	0.0	20.09560916681308	18.946498876472617	13.159972627256936	0.0	29.16697656579268	61.83660912770188	0.0	23.34594014100948	20.167063957826635	61.859751571237695	67.08167865192658	58.39089446245343	50.24600443772711	35.31821713639896	0.0	0.0	54.228758595258235	111.4331367265208	80.27512777585856	9.486297991181537	102.36741713357584	106.47586192210227	75.13148009015778	77.16585256692208
2L_37623	0.0	29.84688547750042	19.591075481475166	0.0	16.956136171338365	55.42039137880391	10.980902015215138	0.0	0.0	0.0	39.35332001004821	14.176203116638256	33.56763542862514	0.0	0.0	0.0	18.62625183934237	18.52526823430574	38.265237791667204	10.794298451557886	8.417572186994683	19.77539110779763	0.0	0.0	35.7473520148995	17.210584233934522	22.717024251559238	26.298211195674465	94.91538293611245	30.600036108042605	27.803496011588496	0.0	27.991994289633165	54.40610895971893	74.17040403091423	40.21577101676193	58.95681081975392	44.17997153203289	42.34686315611171	0.0	0.0	65.02077413733687	84.23197718881876	102.88858029690326	102.36741713357583	40.91315432919133	40.62084905698699	60.05555138503115	80.95723838668414
2L_37624	0.0	33.867021141487946	16.672376955774016	27.450808151791986	28.85998721502566	28.298282765874152	46.72477983283743	0.0	0.0	0.0	11.163474006129864	42.22476241031008	28.566694662027434	24.176858555706705	0.0	0.0	42.270116612684205	19.70669345725953	32.56444340527687	0.0	28.65405458454128	38.46681840223742	0.0	0.0	0.0	32.222374220694554	28.998928006294697	22.38027670974124	0.0	55.80259571354221	39.43550441559342	0.0	0.0	46.30063102615575	0.0	28.52032015770596	50.17336465405622	37.597994044477744	72.07596807034614	0.0	0.0	55.33391249495078	66.73935488750836	96.03369539919512	106.47586192210225	40.62084905698699	44.4460027981228	76.66262058391362	108.26537220650734
2L_37625	0.0	7.301935012778386	14.378662065494805	7.891414141414141	8.296517536763943	16.270083384177344	24.177949709864603	0.0	0.0	0.0	0.0	31.213421771361688	36.95491500369549	13.900472616068948	0.0	0.0	45.568466621098196	33.99106035112765	11.233746173505208	47.534165181224004	37.067926976183855	41.46839589877565	0.0	0.0	104.94555949101402	30.315661828792297	25.009378516943855	30.882069098629607	0.0	38.50040906684633	20.406081012141616	0.0	41.088854648176685	35.49403256577488	72.58210851025223	49.19323101141283	37.86188525144349	29.477655936799906	62.16006216006216	0.0	0.0	190.88523025530898	46.89881580490093	87.69365682548963	75.13148009015778	60.05555138503115	76.66262058391364	0.0	33.95297512944572
2L_37626	0.0	0.0	5.538000095253602	9.118230625583568	9.586312279874305	9.39973304758145	9.312235532510876	0.0	0.0	0.0	11.124386211990753	24.043952344886453	0.0	16.061470459743532	0.0	0.0	31.59158400202186	7.855076971899248	32.45042224489425	18.307976785485437	57.107450523532556	33.540614329892065	0.0	0.0	0.0	17.51430042629807	19.264927429018375	17.841531517065427	0.0	29.657177852612723	23.578454951003966	0.0	71.21492664862555	46.13851397074203	41.93294084100707	34.1045509112736	56.2473985578167	20.43619004021842	0.0	0.0	0.0	110.28033260548314	88.6742315638883	95.69744296432398	77.16585256692208	80.95723838668414	108.26537220650734	33.95297512944572	19.61568941302011
2L_37627	0.0	0.0	0.0	0.0	0.0	0.0	0.0	0.0	0.0	0.0	0.0	76.64009809932557	0.0	0.0	0.0	0.0	0.0	0.0	0.0	0.0	0.0	61.091833243731976	0.0	0.0	0.0	0.0	0.0	0.0	0.0	0.0	100.20843354176687	0.0	0.0	65.36289479188454	0.0	0.0	0.0	0.0	0.0	0.0	0.0	0.0	62.81091402442088	0.0	245.96615505706413	0.0	0.0	216.45021645021646	0.0
2L_37628	0.0	16.583885438519392	21.770857910590895	31.364705207616424	4.710686144411736	9.238003297967177	32.03203936096997	0.0	0.0	0.0	27.332456143707496	23.630257363040503	27.976879906445312	63.14048125674813	0.0	0.0	51.74671020289885	7.719924236663541	25.51366990541445	17.992973743753065	21.046827085582713	18.83629820591323	0.0	0.0	29.793560419850852	34.42590641259966	33.13355378191116	35.06910806107285	0.0	29.14690294117754	15.448512810293035	0.0	69.98961820663268	22.672332398561466	20.605725919118402	27.931462893610174	46.06634844033164	36.82171061616781	35.293910035823316	0.0	0.0	0.0	79.88614529740522	49.79164960841634	18.959538448995996	51.14848233928153	58.037771949280796	100.10636301069887	48.19546538505285
2L_37629	0.0	17.88450188681495	21.521748019852442	16.10691901698829	27.0940206544493	29.887523287361894	13.159695537284051	148.44136566056406	0.0	0.0	15.72055765534171	21.236246875617176	10.057003093534153	11.348728261511017	0.0	0.0	22.322009873769034	19.42586576227236	29.80750314469158	38.80820017269649	35.3071545913676	30.470345328887596	49.48045522018803	0.0	21.420110484929882	37.125810502850534	27.224459543432204	22.061349461230332	56.874086459986245	23.574594864038758	36.09685285423369	0.0	50.31910700358104	25.35601658428376	29.629015101908998	36.14643644331917	50.78315350577085	40.91282775988309	25.374592420609247	0.0	0.0	38.96098836235278	66.13638052645604	73.58427826153364	71.56264184737938	53.116921375924385	52.157893766888286	59.976309357803665	124.74064341223871
2L_37630	0.0	6.814588671427793	22.365000384678005	22.0941742081448	7.742790687590785	22.776276230678125	7.5214210070280165	113.12217194570137	0.0	0.0	44.9254058561165	33.98520187209912	45.984622742155025	0.0	0.0	0.0	17.01085292416562	6.344485246534009	5.241991285713687	44.36163605713779	11.531312124944074	23.22042530530989	0.0	0.0	0.0	23.576942881555098	23.340200539003032	43.231403291350844	0.0	11.976937209708984	25.392182254927356	0.0	38.34649896464453	33.125086953353254	33.86891375619801	18.363988952224247	40.38274768253507	55.0205116467419	58.0113702285648	0.0	0.0	89.07257633519794	51.72663507893485	50.01382200171683	62.32626553482169	46.70609906924086	87.44510832064054	109.69422734128618	63.37376579591113
2L_37631	0.0	0.0	36.95450530851468	12.169003115264799	38.381085800917305	12.544690459762906	0.0	0.0	0.0	0.0	14.846377112825044	8.022141109462115	18.995517057974318	21.43530823973249	0.0	0.0	42.16147846251141	52.41612110220619	25.98459979385551	24.43344939221795	76.21442929682662	6.39465918065232	0.0	0.0	80.91596876643607	31.165633655767785	38.565864068184446	11.905470563724032	0.0	39.5798597883467	0.0	0.0	0.0	20.525170701002995	0.0	60.68697657482704	75.06662162669369	36.36495872577185	0.0	0.0	0.0	0.0	65.74600346481438	45.076178742074106	77.23797018614351	46.30451391836514	39.40601992631074	22.656471254602096	0.0
2L_37632	0.0	22.430146116380417	16.826093906430092	17.31493794326241	10.922277076324873	17.849493074396687	21.22000905387053	159.57446808510636	0.0	0.0	16.899599479492338	13.697379234773079	5.405639162774606	18.29982432168651	0.0	0.0	19.996800511918092	26.849321607140727	24.648512215802654	48.671951049923514	43.377361355108775	16.37781061427708	0.0	0.0	23.026618771299624	24.389594955344865	3.6582867511487023	20.327957717847944	122.2792858889704	14.079271932689815	23.87945650356998	0.0	18.031013342949873	23.36375813837575	15.925595617276088	21.587455098093397	37.97696696953298	25.871346965808424	27.27768685215494	0.0	0.0	83.76612497905847	63.61275548005178	42.75843196278306	40.29658284977434	61.49305128520478	52.33175341277792	45.13217279174726	81.94767268609571
2L_37633	0.0	21.09092826448024	20.765682632880903	11.396790663749089	26.959143418149797	17.622956838441542	29.098188928721076	0.0	0.0	0.0	17.380332068624504	35.68711788957654	17.790112255608335	45.16893180495052	0.0	0.0	39.486023592899095	24.544966993155633	16.223790972677108	45.765935841878694	8.922258134311212	19.463831335420952	0.0	0.0	0.0	25.539452525350185	39.12845873001062	41.81242944152532	50.30307603309942	30.117934882708017	34.38223715393664	0.0	22.252716685828727	43.25107086447678	52.4115882021515	46.17920372843786	27.34009219469661	31.92875205408305	44.88582169107333	0.0	0.0	68.9191750374748	43.1017563196026	49.25172556938513	42.196381961649514	50.59384525872428	49.20722546596936	53.046880180359395	49.03493125915574
2L_37634	0.0	6.715826516769418	22.040869944320356	14.515979189892233	15.261152659599226	7.482061756937742	14.82482981095377	0.0	0.0	0.0	17.709725207048827	14.3539983062282	11.329544733574425	0.0	0.0	0.0	8.382159411907695	25.010144739960147	51.66020397514938	29.14580919696009	0.0	26.69788030272345	0.0	0.0	0.0	27.882297668621682	23.00193676307545	21.302430607332298	0.0	17.70503761435241	25.024179613551595	0.0	18.89537630141904	32.64501322939161	33.378059933644415	18.097844184800707	39.7974904697447	27.111556463611954	0.0	0.0	0.0	0.0	54.89827937028537	49.28898400169195	38.38936645260756	27.61751944963807	47.00606613283444	27.026113982635724	46.841479066543
2L_37635	0.0	20.51803946029349	26.935504550484136	0.0	23.3127621520104	4.571804765649287	13.587744217056061	0.0	0.0	0.0	16.231904132209937	20.465203307176857	0.0	7.811914106442017	0.0	0.0	0.0	3.820521088512304	25.25297164343814	17.809121832202454	27.775694600682726	11.652393261747243	0.0	0.0	58.978260613138	36.913654985671826	18.739997526320327	30.371925927211514	0.0	54.09202568145134	26.75865527818298	0.0	57.72872119336812	27.427481738283976	40.79035389711041	33.17527159489012	36.476514596077315	33.13224270825603	34.93327744008943	0.0	0.0	53.63770945525542	47.92113331563446	43.80700386377774	56.29743058526809	33.75056532196914	23.9353095601456	49.54173891503591	47.70300490768514
2L_37636	0.0	0.0	0.0	0.0	0.0	0.0	0.0	0.0	0.0	0.0	0.0	225.886604924328	0.0	0.0	0.0	0.0	0.0	0.0	0.0	0.0	0.0	0.0	0.0	0.0	0.0	0.0	0.0	0.0	0.0	278.621381404809	0.0	0.0	0.0	0.0	0.0	0.0	0.0	0.0	0.0	0.0	0.0	0.0	185.12690449302994	211.54171602640042	0.0	0.0	0.0	0.0	0.0
2L_37637	0.0	0.0	0.0	0.0	0.0	0.0	0.0	0.0	0.0	0.0	0.0	0.0	0.0	0.0	0.0	0.0	0.0	0.0	0.0	0.0	0.0	213.82141635306192	0.0	0.0	0.0	0.0	0.0	0.0	0.0	0.0	0.0	0.0	0.0	228.7701317715959	0.0	0.0	278.8933511825078	0.0	0.0	0.0	0.0	0.0	0.0	0.0	0.0	0.0	0.0	0.0	0.0
2L_37638	0.0	14.614498751921806	5.755650754019027	6.317726022966198	6.642044607307378	19.53830974082432	9.67821858837375	0.0	0.0	0.0	38.538630545179025	27.07132043489035	24.654540577429064	27.82117881673188	0.0	0.0	7.296261031034646	21.770111433036632	13.490306540235515	6.342501419134692	14.837962035590337	13.279544538181428	0.0	0.0	0.0	12.135090251699975	16.68505359572916	27.814090618307233	111.54054219857562	20.54849586294564	13.613955066324465	0.0	49.342511040386846	19.53592585725419	43.580960350042275	35.44490444053763	15.155776483474465	28.31914544146716	24.882120951989947	0.0	0.0	76.40966276595339	23.89313760075011	37.053158411222974	46.78250013700589	36.059555962627876	40.91648842421397	29.406142943260846	13.591074469574341
2L_37639	0.0	12.537141281045097	8.229203055173926	6.774627124523067	24.928402068060233	10.475665030134996	3.4593840635862465	0.0	0.0	0.0	33.06061084437627	20.097091280988597	26.437569266431478	17.89993221892333	0.0	0.0	11.735895409700108	23.34453676560276	28.931864494719452	40.807165738303645	15.911050861265183	19.579900769062903	0.0	0.0	0.0	17.350274719912345	25.048415007865206	19.883746362931394	59.80360496130707	19.28025167889677	29.197046193230726	0.0	0.0	20.948773773049364	31.155171446908476	21.115720907604363	34.82539244734749	20.244800123088385	0.0	0.0	0.0	40.96782387113162	23.79102258573278	14.638422597040194	21.49964310592444	47.260156852164215	43.87558930400884	44.14593384416486	80.15693270023932
2L_37640	0.0	20.715599675179394	10.877942415436236	13.432771664374139	4.707446332758083	4.615824894066819	13.71857531680763	0.0	0.0	0.0	10.925463212326544	8.855252049990849	20.968228939510848	15.774263972843027	0.0	404.56347600938585	20.68444839747236	15.429229595422456	12.748061338571937	17.980598933750482	0.0	28.235015089262646	68.7757909215956	0.0	0.0	11.467409907727486	14.190328250673094	21.903118127896686	79.05263324321334	25.485999812131773	7.718943986711066	0.0	11.656913715524677	20.13932384234132	20.591554168142395	27.912252809089118	21.48284410759345	33.451260175873344	0.0	0.0	0.0	0.0	33.86778307781704	44.228804451186875	18.946498876472617	62.471816691787915	43.49839200944205	16.672919011295903	9.632463714509187
2L_37641	0.0	8.816826030797174	10.127670865743688	11.910751311135504	12.522186183370387	22.101238406058688	4.865668620719185	0.0	0.0	0.0	5.812522323718548	10.992652197195618	18.592392290552983	16.784324783398286	0.0	0.0	24.76003400378003	14.365047459038582	18.650978142070944	19.131936223690595	14.919399807465146	20.028643463733573	0.0	0.0	15.839752392990592	18.30254007226758	5.032988724595359	25.636185242413436	0.0	19.369946017897444	12.31980741677046	0.0	43.41166037197591	17.4109723411972	21.910076663358243	23.75962858948589	17.960201173846094	28.474574340706823	37.52802874647002	0.0	0.0	0.0	19.30522055635329	30.88369729035264	30.239527295709312	21.150189611449868	33.427109231307625	35.48104536029893	15.373877322608516
2L_37642	0.0	5.62473985578167	20.306000349263208	12.157640834111422	19.17262455974861	21.932710444356715	18.62447106502175	0.0	0.0	0.0	14.832514949321006	8.014650781628818	9.488890407111356	10.707646973162355	0.0	0.0	14.040704000898605	20.946871925064663	8.6534459319718	30.513294642475724	4.758954210294379	17.568893220419653	93.37068160597572	0.0	0.0	19.460333806997856	19.264927429018375	23.78870868942057	0.0	19.771451901741816	28.818111606782633	0.0	55.38938739337543	17.088338507682234	55.910587788009416	41.683340002667734	18.749132852605566	22.706877822464914	23.94120041178865	311.2356053532524	0.0	36.76011086849438	14.779038593981383	18.764204502808624	45.01341399737122	23.130639539052616	29.526919692683816	28.29414594120476	32.69281568836685
2L_37643	0.0	0.0	9.2343112284238	3.0408298302973686	9.590789772765417	15.673538991062948	9.316585011974919	0.0	0.0	0.0	18.54930349220317	16.03678839257256	18.986644794051863	16.068972314231967	0.0	0.0	14.047262013042882	10.478327805578818	17.31497541922802	18.31652791896768	33.3282388739626	11.185426731220426	0.0	0.0	20.219543806652634	36.99190402976174	19.273925526836695	17.84986478727424	0.0	7.417757468507293	26.210519749364522	0.0	15.832930913005962	22.225215977810343	0.0	15.164657854989473	35.4315700708277	22.7174835570854	47.90476532653086	0.0	0.0	36.77728046721857	26.28611815314391	16.895671854514	19.300473633622968	38.5690720011293	42.66991570722267	22.645889063450948	19.624851341751086
2L_37644	0.0	7.674008134448622	10.07422182932757	24.880573248407643	14.532116704522831	17.09913221903988	5.64665492162443	0.0	424.6284501061571	0.0	33.72743845164075	12.75707790018498	4.315329777501597	9.739184635462319	0.0	0.0	6.385390227160258	2.3815392602700904	13.773860754138553	38.85489085938693	17.314106018599677	26.14886110814515	42.462845010615716	0.0	18.38218398727953	7.0800908729663545	11.6816630015449	16.227838857560144	0.0	31.4706103837279	14.297254212328522	0.0	0.0	21.75987665258492	25.42685329976989	17.23329748807456	15.15853458656518	22.718448206068715	21.7758179541619	0.0	0.0	33.43531103198087	20.910300040401687	22.187177859244542	35.09326033935183	35.064281594232625	53.71266410337897	25.73505758219134	11.894354344710285
2L_37645	0.0	14.207774494203228	18.65156635854279	0.0	48.42896439502538	15.828795745219702	31.362906463267763	0.0	0.0	0.0	0.0	30.36683132237428	0.0	0.0	0.0	0.0	17.733011774719817	39.68295960803818	10.929057303233252	0.0	0.0	32.2749307702735	0.0	0.0	0.0	9.831140333629579	0.0	15.022232904698953	0.0	49.941568365012934	0.0	0.0	0.0	8.632835161192299	0.0	19.143592256799803	21.048554806227003	0.0	0.0	0.0	0.0	0.0	41.478905487825116	18.958927379724564	16.2430479754665	0.0	33.14814569272995	0.0	0.0
2L_37646	0.0	19.590557351356647	12.858966074832754	10.586043360433605	0.0	32.738582419381245	10.811278325549212	0.0	0.0	0.0	51.66056426251316	6.978610558637775	16.524555489457335	0.0	0.0	0.0	12.225686166636104	27.35865833139543	22.60448925156536	42.51022902385887	49.72526789488078	11.12566719235444	0.0	0.0	211.17094287825995	20.333675616872885	11.183055434405789	10.356791466003832	0.0	17.215630070541042	9.124670371282837	0.0	0.0	11.90348653120499	48.68312156175454	0.0	21.76728594595183	15.817278795356046	83.38544923910777	0.0	0.0	0.0	34.31620668651287	19.60630538781272	11.198459092028937	26.85410834290011	34.28003359443292	0.0	22.77333697706725
2L_37647	0.0	6.024096385542169	23.724792408066428	13.020833333333332	0.0	13.422818791946309	6.6489361702127665	0.0	0.0	0.0	7.942811755361398	17.167381974248926	0.0	34.403669724770644	0.0	0.0	37.59398496240601	28.042624789680318	4.633920296570899	39.21568627450981	20.387359836901123	10.263427984946972	0.0	0.0	0.0	20.84201750729471	34.3878954607978	12.738853503184712	114.94252873563218	21.175224986765485	22.44668911335578	0.0	0.0	14.641288433382137	0.0	16.233766233766236	31.236055332440873	34.04669260700389	0.0	0.0	0.0	0.0	3.51741118536757	32.154340836012864	13.774104683195592	24.77291494632535	28.109627547434997	12.121212121212121	28.011204481792717
2L_37648	0.0	6.806888571234089	11.16986459890133	22.069209039548024	15.468083543119217	3.791756720888788	3.7564611131145575	0.0	0.0	0.0	4.487464268565762	31.522029048762153	17.224748518671625	25.916135385891256	0.0	0.0	4.247907905356612	12.674632673301838	15.708204395155589	14.770503304900116	0.0	11.597093768301665	0.0	0.0	0.0	16.485211587690728	23.313827431049354	21.591277124041888	129.8785635430872	23.926807894650267	25.363490523565854	0.0	0.0	14.475850145999289	16.91532189857573	22.929048352777166	32.773907935571536	21.98333663083383	0.0	0.0	0.0	0.0	29.808569367521773	15.895507475430087	19.4549501175079	27.991994289633165	31.762291014050845	47.93699708953946	23.738308882875184
2L_37649	0.0	5.840132220593474	11.500141739246937	0.0	13.271210795599135	16.26614007749189	9.668835923721907	0.0	0.0	0.0	19.250634404656804	10.4019522383961	14.778383363087144	16.676524345502006	0.0	0.0	3.6445937917989353	0.0	8.984818800913038	12.672705210699565	29.647154392003568	13.266670525056679	0.0	0.0	0.0	18.18498861518685	16.66887807115744	12.34983374036327	0.0	30.792862317157756	19.04105959688445	0.0	32.8631169023226	15.968443516776444	0.0	27.54153263120786	30.282167069743945	14.14584555377213	0.0	0.0	0.0	0.0	20.459977811154065	23.37930744256873	16.691837958307794	24.016398396825352	30.657616084211703	29.377634806621714	67.88949220017624
2L_37650	0.0	13.7536447158497	12.036931713884542	4.954654997463217	13.022501841381759	5.107617500740604	15.180219566695811	0.0	0.0	0.0	15.111894511722598	16.331223339277898	23.202286817388718	17.454931367209863	0.0	0.0	14.305169315984024	12.80485150213713	7.053151136333179	24.870425085305556	23.273241822946485	16.923460655036866	0.0	0.0	16.47261921234524	17.447655447506985	13.085196141856088	24.23678368185828	0.0	22.158245324811674	17.08271622020988	0.0	25.797796868147458	20.892249476858073	11.39273963488548	12.354464409258929	11.885865803820728	14.806128552730547	78.0548725754205	0.0	0.0	59.92401634727165	21.41498438579951	22.941167833913287	20.96515172480303	40.84828694853241	24.06646194129708	13.83700013837	21.31750721597619
2L_37651	0.0	22.749608706730243	7.466261457724833	4.917233131923465	12.924144576718758	10.138080658569718	10.0437102269075	0.0	0.0	0.0	11.998205068521749	12.966300584780155	3.8378404932085575	17.323096538152388	0.0	0.0	25.554823614928562	19.062207183317433	15.749729104659398	19.74606559642991	23.09746205086985	6.459861521240542	0.0	0.0	16.348203659381905	14.167534559339302	12.986365355286178	12.0268632016472	0.0	15.99337234649961	10.596057927377162	0.0	0.0	11.058374949684394	11.306691752446769	15.326440930670538	21.907030606480976	11.020724840419906	0.0	503.5246727089627	0.0	0.0	17.268257329976738	12.142877959219359	20.80680465739515	24.947547780790885	31.846254774284365	22.88748512313467	15.867374139988323
2L_37652	0.0	0.0	7.184976501534352	7.886634363012316	4.145746194930498	12.1951715250875	8.054435094140237	0.0	0.0	0.0	14.432728810468923	15.59725800204324	12.310843883726541	6.946026594946627	672.9927989770509	0.0	13.662259828857426	13.588188874466537	16.840412949379402	0.0	12.348491724349557	8.288655752026628	121.13870381586916	0.0	0.0	15.148649914447999	12.497115249229969	11.573761511070304	0.0	16.0321206744136	6.797907060374252	0.0	30.797975546407418	6.651100136303213	36.26907299876322	34.41440449314465	8.108346975627121	17.6758809069848	31.061206106633122	0.0	0.0	0.0	29.826624224800714	31.64797326379219	16.685771875464074	30.00958806338625	25.538728843823435	22.025218875612577	59.38171755679862
2L_37653	0.0	20.77274615704196	16.361925798666505	13.469827586206897	18.881729566428284	0.0	4.58547322083639	68.9655172413793	0.0	0.0	16.433403631782205	26.639040994524194	14.017381553125874	0.0	0.0	0.0	31.1122634171636	15.471792987409827	12.783228404333514	0.0	0.0	14.156452393030307	0.0	0.0	0.0	17.24856621293355	18.972631978371197	4.392708104546453	237.81212841854935	14.603603439148609	19.35059406323774	0.0	0.0	20.194880597768464	41.296716911005575	5.597850425436632	18.464663250703968	10.063061854286865	70.7338638373121	0.0	0.0	0.0	4.851601634989751	30.491185275529435	23.748456350337225	17.084768928500242	43.61838757360602	16.718913270637408	0.0
2L_37654	0.0	0.0	8.845933038056089	29.129381058911257	0.0	30.028677386904494	14.874577561997238	0.0	0.0	0.0	0.0	9.6014440571862	0.0	51.31046938817396	0.0	0.0	0.0	12.547035700080677	0.0	0.0	0.0	15.307126002903763	0.0	0.0	0.0	9.325287475299644	30.77216596044546	0.0	0.0	0.0	37.66223005596607	0.0	0.0	32.75456025365131	0.0	0.0	39.931039095482106	0.0	0.0	0.0	0.0	0.0	23.606786478976975	8.991706050339166	30.81455186397224	36.94692758586928	0.0	0.0	0.0
2L_37655	0.0	3.9736783545792664	10.433066142509423	12.88341029023747	6.772388160781913	11.067627631881852	10.96460450232976	0.0	0.0	0.0	13.098304345912595	9.908614266139718	13.407126155694275	3.7822855897944856	0.0	0.0	24.798143115043548	5.549332082390563	13.755040458159	8.622622311897494	0.0	10.155106845264154	0.0	0.0	14.27771876320689	9.623622859568796	20.414977516304763	12.604406500512582	0.0	19.205761449078192	14.806523161844183	0.0	27.950449443227047	25.351835183131996	0.0	8.031216804303876	16.189059963100718	8.020800180692587	16.913605304106625	219.8768689533861	0.0	51.939417863004586	24.362016785197543	25.186859988631447	27.257463093394975	8.170486459869839	32.44844868602325	11.993283761093787	13.857785858406688
2L_37656	0.0	3.010542921310429	7.904311980032126	13.014326170248209	17.103015911619824	6.70805536828901	13.291226727062002	0.0	0.0	0.0	19.847105835485753	8.579401286481222	5.0787614322919845	17.19323824326369	0.0	0.0	7.51503947274483	11.211444193775236	30.10542921310429	19.598044115197304	45.84863531536983	22.226314143646615	0.0	0.0	0.0	10.415800853220743	17.185355052872463	12.732487259554937	57.442543096267954	7.936740999537288	2.804433922208368	0.0	0.0	16.463217878615595	14.962578590944048	12.169240055297028	28.99041331632265	14.584147614908499	25.62821153525801	0.0	0.0	0.0	22.851746831473463	16.06913585008139	37.85985794981297	24.760534678985856	17.559737348472638	18.172731815910225	13.998602939426645
2L_37657	0.0	16.042866539393263	9.21402279496588	10.836246116289391	6.835512950562836	8.93663035415866	2.21336090885911	0.0	0.0	0.0	21.15262784383861	10.000971522947944	20.298139066610375	7.6350798323947275	0.0	0.0	7.508785278776168	9.335094803488786	18.510999853146068	13.054489438918043	10.18010644319297	17.082936060164734	0.0	0.0	0.0	13.87617676917091	9.157894929639895	19.08283647281332	0.0	22.909281360515255	9.340333352761226	0.0	28.210972940034754	15.840275435583203	29.900252756803305	10.808100022480849	14.854506054993758	25.90579616283347	17.0712554201236	0.0	0.0	78.63531039978191	22.24727447469501	13.379802278633846	13.755763664975625	27.488809305731635	23.393498291806754	16.1400960335714	13.986952970269334
2L_37658	0.0	4.862063265167206	3.1913898854003806	26.272867904223837	16.57294665334202	10.833590631110821	32.19823811241049	80.71025020177562	0.0	0.0	6.410663240808231	13.855836944510836	0.0	0.0	0.0	0.0	18.205319594385482	0.0	7.480097331026471	0.0	8.227344566949604	16.56727681185952	0.0	0.0	0.0	30.278960059023785	16.65273387932097	5.140780267629021	0.0	4.272644266901833	18.11677894540418	0.0	13.679703424029766	14.771275659182946	0.0	6.551156672222048	18.007641722841505	11.776787480803836	0.0	0.0	0.0	0.0	19.87237957834785	32.43981117434711	27.792785882154135	39.98856327090453	5.671837681080508	39.132242522073035	11.303956610892945
2L_37659	0.0	15.097985928677115	8.258421194676423	2.7194722918407126	2.8590755922432134	2.8034291545418353	8.332000213299205	0.0	0.0	0.0	9.953398189675937	7.171003330931047	8.490059837941736	4.790263119572632	0.0	0.0	12.562735158698752	11.713711273884842	19.356392216252708	16.380821334381704	0.0	12.861438577627784	0.0	0.0	54.24817454892642	8.705938808393778	8.618520165613482	7.981737783950321	0.0	17.69024643840057	9.376227699814445	0.0	21.23953952678306	15.289566033189367	0.0	27.12408727446321	16.775539920752347	12.190008094165373	0.0	0.0	0.0	0.0	23.508178348321266	13.431220065168278	17.260782811022043	17.246529480872564	17.612548588618417	15.1894888736994	23.401173334831004
2L_37660	0.0	5.109496510213884	11.738305545410306	2.7609909527848457	5.805451202570189	8.538688798948035	14.09867720570985	0.0	0.0	0.0	6.736905644920609	5.460363223361618	0.0	9.726793815315421	0.0	0.0	3.1886331605094163	14.271055872610848	9.82595482733439	11.087273473143853	8.64603894694704	5.803465074892266	0.0	0.0	18.358796984751184	15.90993702846924	5.833400417438134	5.402397584047801	0.0	11.225204085435475	16.658908375052	0.0	21.563807305817917	12.418395617796554	0.0	17.211372173204232	13.246842804258216	16.501486783959233	21.748113351166783	0.0	0.0	0.0	25.358774449214877	20.45441529008452	17.52430621271704	10.505901164684204	20.861682870233775	25.702315778651656	23.758443156736828
2L_37661	0.0	0.0	5.598110525735354	3.0724005033820982	16.150606342213905	12.669012545489673	3.1377707268583137	0.0	0.0	0.0	18.741887105619156	22.279518843409413	23.979711245909062	16.235804494936595	0.0	0.0	3.548276070071356	5.2935582425069025	8.747371961436336	0.0	14.431826217721419	9.687048593626212	0.0	0.0	0.0	11.802935822913474	12.982688234373875	9.017593324576248	0.0	7.494770523866973	7.944793220866841	0.0	15.997312451508147	12.091672844935696	14.129362793996718	7.661050605835882	4.21169761106194	20.658008053868745	0.0	0.0	0.0	0.0	26.559027355300195	24.65823683743318	19.500856087582246	3.8969505971881944	3.316378898942307	22.8810044760965	13.219067712030542
2L_37662	0.0	13.239772275916854	4.345200074737441	0.0	7.521568096516762	3.68758758020503	0.0	0.0	0.0	0.0	13.09254684949681	9.432627458378532	0.0	0.0	0.0	0.0	4.1312071387259355	6.163214239490179	5.092220106121868	7.1823601235365935	0.0	3.7594974303835063	54.94505494505494	0.0	0.0	4.580663188416419	3.778889611076681	0.0	0.0	14.543423754646625	6.1666728333395	0.0	37.250884708511826	8.04466397438579	0.0	0.0	9.807238722901374	18.70697395989225	0.0	0.0	0.0	43.26382279138185	5.797930525331158	6.625207589837815	18.920473465928012	13.611491728750192	11.583637725591343	13.32001332001332	0.0
2L_37663	0.0	4.281518397684555	2.8103284065466037	13.881485429992892	0.0	0.0	14.176836183822529	0.0	0.0	0.0	0.0	0.0	7.22288672780118	16.301193899441195	0.0	0.0	5.343850030192752	11.95847539005557	9.88042707157974	9.290615085171714	0.0	14.589094505965845	0.0	0.0	0.0	5.925235965115766	9.776231829651115	4.526955758061376	0.0	0.0	7.976790729692885	0.0	12.04630600026502	5.203016500846531	21.279402814839404	17.306787029601526	0.0	17.284339835010606	0.0	0.0	0.0	111.9263077189978	9.999747506375464	0.0	9.789697713713997	5.868968241252156	9.98920666220149	8.614933988068316	0.0
2L_37664	0.0	5.949724825226833	9.763289056817461	3.2150205761316877	0.0	3.3142762449250145	6.566850538481744	0.0	0.0	0.0	11.76712852646133	2.119429873364065	0.0	11.326311020500624	0.0	0.0	7.4259723382530405	8.308925863608982	2.2883557020103207	6.4552569999193095	0.0	6.757812664985661	0.0	0.0	0.0	2.0584708649179957	6.792670708305738	0.0	0.0	7.842675921024252	11.084784747336187	0.0	0.0	3.615132946514108	0.0	16.0333493666827	6.6108053613631474	2.401883076331844	0.0	0.0	0.0	0.0	8.684965889796468	9.924179270374339	3.401013502023603	20.38923040849823	20.821946331433328	11.971567527123083	0.0
2L_37665	0.0	4.439275155152667	5.827755442905043	0.0	5.043940285799745	4.945769635941898	9.799463773342323	0.0	0.0	0.0	5.853214263346645	6.325490779015817	7.48902109507462	16.901827425581256	0.0	0.0	5.540749441769494	4.133032393467991	6.829654084850256	0.0	0.0	0.0	0.0	0.0	0.0	3.071778556712558	0.0	14.081267689592536	0.0	3.901109982823413	4.13535171579878	184.22991893883568	12.490163995853266	10.789453524968415	0.0	5.9814908746375215	9.865055900339259	10.752719004212198	0.0	0.0	0.0	0.0	7.776148530657854	5.923791605750343	5.075204378480322	30.42608074960127	15.535903213394436	26.797079118376097	20.64200772423929
2L_37666	0.0	12.498125281207818	5.469062334731773	2.251181420009221	7.100235443807316	0.0	13.794473382184162	0.0	0.0	0.0	2.7464770938317424	2.968081254192415	3.514039289770491	7.930767571408632	0.0	0.0	10.399442589877184	9.696619913444092	1.6023237540010027	9.040038329762519	0.0	3.5489031759844303	0.0	0.0	14.96889463694443	7.206783370433854	2.3781393817979115	4.4048594409352395	0.0	7.322000341205216	3.8808245355041113	0.0	17.5821084464449	5.06268618028428	0.0	8.420003233281243	4.628935289336229	10.090898816539386	0.0	0.0	0.0	0.0	9.730044772801023	5.55918755809351	4.762830111755046	5.710676566695563	7.289841168940611	0.0	14.528633029975476
2L_37667	0.0	4.358969888236012	5.722332949364792	4.710865894838398	9.905393585861438	14.56890606940627	14.43329125227084	0.0	0.0	0.0	11.49466245348972	0.0	7.353546762674572	8.298039007421766	0.0	0.0	5.440518807873518	0.0	10.059161280544645	0.0	7.376034673263792	2.4755012023509337	0.0	0.0	0.0	3.0162109272495954	0.0	13.82654142892697	166.34229918325929	3.830539975898242	12.181633020996264	0.0	0.0	10.594275277411098	0.0	5.873287349408912	3.2288665838785273	0.0	0.0	0.0	0.0	0.0	5.090320094598508	2.9083159222153454	9.966790653542397	5.975136262982477	5.084954332025144	8.770775775117308	0.0
2L_37668	0.0	0.0	5.887045262547501	6.461952026468156	3.3968372048785374	6.66144853198328	16.4986009186421	0.0	0.0	0.0	0.0	0.0	0.0	0.0	0.0	0.0	7.462825798988788	2.7833870758987906	11.498561529952603	0.0	15.176694667668327	0.0	0.0	275.70995312930796	0.0	0.0	10.23957184936907	3.1610058320557606	0.0	2.627199129871648	11.139796086032645	0.0	16.822980190940825	9.082685132371054	0.0	4.028229834681448	4.429075552278039	7.241409274796999	25.450149519628425	0.0	0.0	0.0	6.982453965990213	11.968116936481213	17.08945990470917	8.196167062473235	17.437734210567616	0.0	0.0
2L_37669	0.0	3.092451943296801	4.059683848060649	6.684206023271732	0.0	6.890564061574081	10.239634759054569	0.0	0.0	0.0	8.154837531171866	8.81282442209904	0.0	5.887007139762259	0.0	0.0	7.719504099056677	8.637358764788598	14.272855122908313	0.0	5.232895235344231	1.756233399203794	0.0	0.0	0.0	2.1398375264162945	7.061169499137125	9.80917877555291	0.0	2.7175596748929007	5.761470511641628	0.0	0.0	3.7580309120590702	0.0	4.16677778074082	18.325641145462527	2.4968240398213473	0.0	0.0	0.0	0.0	7.222610236894393	18.56962702285137	21.212686883771447	8.478068085669182	21.644990411269248	0.0	14.379468419811456
2L_37670	0.0	3.9181114702713296	0.0	6.3516260162601625	2.225894948887887	2.1825721612920828	6.486766995329528	0.0	0.0	0.0	5.166056426251316	4.187166335182665	6.609822195782933	0.0	0.0	0.0	4.890274466654441	7.295642221705448	4.520897850313072	4.251022902385887	9.945053578976157	5.56283359617722	32.520325203252035	0.0	0.0	1.3555783744581922	2.2366110868811577	12.428149759204599	0.0	1.7215630070541044	18.249340742565675	0.0	27.559597629874602	4.761394612481996	0.0	2.6396367859782495	13.060371567571098	0.0	0.0	0.0	0.0	0.0	3.4316206686512873	6.5354351292709065	8.95876727362315	10.741643337160042	4.57067114592439	7.883715200788371	0.0
2L_37671	0.0	0.0	3.895696618730119	9.621305418719214	3.371737422576479	0.0	3.2753380148831357	49.26108374384236	0.0	0.0	0.0	4.228419205480031	10.01241539508991	5.649206851358069	0.0	0.0	11.111522648987	2.7628201763231837	0.0	12.878714704272513	5.021517201207173	11.79704366085859	0.0	0.0	0.0	8.213602958539784	3.387969996137714	9.412945938313829	0.0	13.038931642096973	2.7643705804625345	0.0	0.0	3.6062286781729402	0.0	3.998464589597594	10.990870982561885	16.771769757144774	0.0	0.0	0.0	0.0	6.930859478556786	5.9398412874407995	3.3926366214767465	24.406812755000345	17.30888395778017	5.971040453799074	13.798622897434834
2L_37672	0.0	4.3090818208456145	9.899472273275215	2.3284752026704814	2.4480067839163997	9.601444057186201	4.756034456518431	0.0	0.0	0.0	2.840776736538411	3.0699896234350725	14.538771997162032	0.0	0.0	0.0	5.378252498198285	2.0059102138541	4.972017485591094	0.0	7.291616536802977	2.4471692858719534	0.0	0.0	0.0	4.472535945771396	7.379376708325708	2.2780496250330318	0.0	5.680049620913488	4.014071729856184	0.0	6.061928663223491	6.545640394037079	21.41639467845425	5.8060680378276945	1.59595622994282	5.2186837227167215	18.341220057958257	0.0	0.0	0.0	6.290077227052163	8.625091425969115	17.242262657791336	2.9533756492996366	2.5133787148994093	21.67598734122339	10.01831347703602
2L_37673	0.0	7.188659171291371	1.572844895788016	5.1793290904269425	5.445208407183973	5.339227840869653	2.644763790856311	0.0	0.0	0.0	9.478295650789258	6.828712002485652	0.0	0.0	0.0	0.0	0.0	4.461833697642055	5.529737824070286	5.199640184899205	0.0	8.16501828555845	0.0	0.0	0.0	4.974228522027376	8.207134954844344	5.067165275729798	0.0	12.634382450337403	0.0	0.0	0.0	1.4559753812034744	0.0	9.686018039239997	10.64986543895018	5.804073066315017	0.0	0.0	0.0	31.320667255495216	6.995646748941069	7.993819818022291	2.739479849482019	19.707967339956525	11.181236096831741	0.0	5.571043055249149
2L_37674	0.0	5.871438972263323	7.707859781697994	6.34543534762833	10.006764572851246	3.2706673469654746	6.4804446103438265	0.0	0.0	0.0	7.741531925303506	6.274627914564666	4.952534905466013	16.76592091850421	0.0	0.0	14.65652435181521	2.7331992972397967	4.516491517125632	6.370319407815107	0.0	3.33444703864424	48.73294346978557	0.0	0.0	16.251085775668386	0.0	6.208018276405805	0.0	2.5798276056000833	2.734733079112546	0.0	0.0	0.0	0.0	3.9555960608592184	2.1746070267641935	7.110838054929801	0.0	0.0	0.0	0.0	5.1424140136952765	15.669756742696325	6.712526648730795	0.0	0.0	11.8140469017662	20.47602666797713
2L_37675	0.0	0.0	4.961269846939863	2.7228844277150426	0.0	8.420839894571085	5.561636277886045	0.0	0.0	0.0	0.0	10.770001238550142	0.0	4.796273487351267	0.0	0.0	3.144624421782184	2.3456817055357853	9.690339390570681	0.0	8.526708421957808	7.154208828207844	0.0	0.0	18.10541333753379	6.973489755682043	2.8764446224004847	7.991752511408226	0.0	8.856221240805304	7.040994075707585	0.0	14.177459257526458	6.123499972138075	0.0	10.184295002362756	3.7325751726642618	16.2737372800401	0.0	0.0	0.0	32.93189355094729	8.826627817735432	6.724036143039076	2.880406667334921	6.907267516053353	14.695539286613865	10.139031469018922	11.715267453698333
2L_37676	0.0	5.845799500768723	0.0	6.317726022966198	0.0	9.76915487041216	0.0	0.0	0.0	0.0	11.561589163553709	6.247227792667005	0.0	5.5642357633463755	0.0	0.0	7.296261031034646	2.721263929129579	11.241922116862927	12.685002838269384	4.945987345196778	3.319886134545357	0.0	0.0	0.0	4.0450300838999915	16.68505359572916	3.0904545131452483	0.0	7.705685948604616	10.891164053059573	0.0	16.44750368012895	5.327979779251142	0.0	19.69161357807646	2.165110926210638	11.799643933944648	0.0	0.0	0.0	0.0	10.23991611460719	15.60132985735704	6.6832143052865565	8.01323465836175	10.229122106053493	5.881228588652169	13.591074469574341
2L_37677	0.0	10.46213335453659	2.7468788245995635	4.522693064721547	2.3774320833033182	11.655799576195127	2.3094602883684496	0.0	0.0	0.0	2.758878692379784	11.925933986973897	3.529906782221695	3.9832893047088853	0.0	0.0	7.834800617382288	3.8961618325363405	6.438235910484055	4.540429115955749	10.622104812557026	2.3766187298707817	0.0	0.0	0.0	11.582920462546554	9.55551106934291	6.637124089884359	39.92446291616262	9.193828146390015	5.847522346306646	0.0	5.88716656560364	6.356933150999538	0.0	14.09670565627495	7.749728410767844	3.3788212779242683	17.812452685672554	0.0	0.0	27.349828926820063	3.6652426384517915	9.772507200941735	4.784336465159983	8.60469431966841	17.086435640156736	8.42043217868157	4.864745481381159
2L_37678	0.0	0.0	0.0	0.0	17.671153961696007	0.0	5.7219760500970445	0.0	0.0	0.0	0.0	11.080496110745866	0.0	9.869096306589398	0.0	0.0	0.0	4.826613561046526	11.96364964691282	0.0	0.0	0.0	0.0	0.0	37.254770473359116	7.174532704748609	5.9187427643369706	10.962868763498033	0.0	0.0	0.0	215.1462994836489	0.0	12.600076104459673	0.0	6.985269463754834	3.8401838372806583	4.18572567088811	0.0	0.0	0.0	0.0	12.108128004707641	6.917887443204145	0.0	7.106401304166768	12.095364693388554	10.431335732540552	12.053013976675008
2L_37679	0.0	5.526693931690064	1.813822049546363	2.986429663608563	6.2794742824130765	6.157256326580876	3.0499707202810855	0.0	0.0	0.0	3.643491630899724	3.9374729298736075	4.661743865145073	0.0	0.0	0.0	0.0	7.71815361183862	6.376954536565458	5.996282304970919	9.351999925184002	4.707994488507786	0.0	0.0	0.0	0.0	6.309705589137211	14.608776953193479	0.0	2.428351489307968	5.1483231911366465	0.0	0.0	3.358093677381224	0.0	14.893363517216729	6.140771035211181	2.2311069860421946	0.0	0.0	0.0	0.0	3.22698273886933	1.8437122038998202	15.795991609169258	3.7879074841476075	3.2235811407608943	16.680567139282736	0.0
2L_37680	0.0	1.9660888986756426	5.162052308108449	2.1248096170583115	0.0	0.0	2.1700183323148714	0.0	0.0	0.0	2.5923014867367487	1.400732863434149	6.633551975206436	7.485567825232951	362.6341746446185	0.0	2.453915467519975	10.982751223112395	1.5123760759043405	0.0	3.3269190334368672	10.04904828813346	0.0	0.0	14.12860420693319	9.523115049024998	4.48928139174906	4.157589263441486	0.0	0.0	3.6629714610567525	0.0	5.531707748816214	2.389244196047999	19.54315911258423	7.9473398663999175	7.2818107358357125	6.349625626073086	0.0	0.0	0.0	0.0	1.147980151882366	0.0	6.74319746239993	8.085155008591824	0.0	7.912018355882586	4.571019008125443
2L_37681	0.0	0.0	2.33419838725565	3.843221172766627	0.0	3.9618709539392882	3.9249918360169813	0.0	0.0	0.0	4.688790882739904	7.6006708858835275	11.99834902717386	6.769710689643967	0.0	0.0	4.438487008548526	0.0	8.206470418956728	7.716585256692208	6.01752061301686	2.0195647353299826	0.0	0.0	0.0	2.4606868367526213	4.059964044958417	7.519984358432533	0.0	3.1250332034777872	19.876052933904173	0.0	20.01080583515098	8.64302741049713	0.0	4.7915484751376125	2.6341756900354927	8.613600760753219	0.0	0.0	0.0	0.0	6.229181556140913	4.745327750297057	4.065556281934945	4.874638911122658	4.148410204757231	7.155379056205502	0.0
2L_37682	0.0	4.964232703372203	6.516904932857144	2.6824955363274277	2.82020064599516	0.0	5.4791398188815545	41.203131437989285	0.0	0.0	6.545374334867242	3.536749479655733	4.187310105486716	4.725129752062991	0.0	0.0	6.195959614735231	4.621775820301658	0.0	5.386030253331933	0.0	2.8192358151207175	0.0	0.0	17.836853436359	6.8700510942875015	8.501333859282521	5.2488065526101	47.35992119309114	8.724855783586932	2.3121847047132036	0.0	6.9835815996592014	6.032669317421565	0.0	0.0	1.838604704952668	6.012130073636569	0.0	0.0	0.0	0.0	2.8985671078430735	4.968223244130541	5.6753624570233185	6.804811137570485	0.0	9.988637924361038	5.770746699998499
2L_37683	0.0	0.0	12.97500268420368	5.340784796281104	8.422428590439196	5.50566808529381	8.181627773026374	0.0	0.0	0.0	0.0	19.364356205572005	0.0	9.407620925559378	0.0	0.0	3.08400204777736	9.201845706211753	1.9007056179536093	0.0	4.181164855804168	4.209773578731325	0.0	0.0	0.0	6.83905414513362	5.641984489056243	2.6125622442954706	0.0	4.342745075218517	9.207009480457662	0.0	0.0	12.010901093832762	0.0	3.3293203924869226	12.8121637950947	1.9950013246808795	0.0	0.0	0.0	0.0	0.0	4.945807142536843	16.949267452660695	3.387054272125424	2.882447451541735	0.0	5.7447096968401805
2L_37684	0.0	5.62473985578167	0.0	0.0	6.390874853249537	3.1332443491938164	3.104078510836959	0.0	0.0	0.0	0.0	4.007325390814409	4.744445203555678	10.707646973162355	0.0	0.0	0.0	2.618358990633083	2.16336148299295	0.0	0.0	9.583032665683447	0.0	0.0	20.21010424371769	5.838100142099358	6.421642476339459	5.9471771723551425	0.0	4.942862975435454	2.6198283278893304	0.0	0.0	8.544169253841117	13.977646947002354	7.578789091394134	12.499421901737044	4.5413755644929825	0.0	0.0	0.0	0.0	13.13692319465012	7.505681801123451	0.0	11.565319769526308	3.280768854742647	0.0	19.61568941302011
2L_37685	0.0	0.0	0.0	4.8136167590881085	5.060722342203514	4.962225061717674	0.0	0.0	0.0	0.0	0.0	6.346536774214021	3.756969177824865	0.0	0.0	0.0	11.118368935277195	4.14678370272537	1.7130943795086502	0.0	11.305375140610602	2.5294954984465736	0.0	0.0	0.0	1.540999446010699	2.542543102461944	0.0	0.0	3.914089646352215	6.223666112760381	0.0	6.2658604592875715	4.059506959348097	0.0	9.002088484528409	4.948939318580544	5.394247574386673	0.0	0.0	0.0	29.109115519524938	7.80202111356947	4.457625809059084	7.638135683842288	3.0527313550616575	2.597932305677911	8.96207920237495	5.177671808094772
2L_37686	0.0	2.1476279449348197	2.8193455030381975	4.642008318478907	2.440152216695277	4.785318642405101	0.0	0.0	0.0	0.0	8.494985834611121	6.120278778698369	14.492123530860976	16.35349719537523	0.0	0.0	5.3609960730703765	11.996844829809762	6.60808598441483	9.320424545338039	3.6341104878611623	10.976928326146494	0.0	0.0	0.0	1.4860618543525637	2.4518998546023387	15.895182624294653	0.0	1.8872749542571732	8.00238471064377	0.0	6.0424786247318645	6.524638339296852	21.347678973603593	8.681158413778734	1.590835514766533	3.467959521976459	0.0	0.0	0.0	0.0	6.269895161083011	10.030320225137702	12.276385635646696	2.9438995776976054	5.010628796334223	8.642575487495273	14.979253733578993
2L_37687	0.0	7.227470168616878	2.372004839838675	0.0	8.211909979400422	4.026040429497993	7.977127978659587	0.0	0.0	0.0	14.294202319186681	7.72377713298542	0.0	13.75871614667892	0.0	0.0	18.041504481058674	3.3644420863443685	0.0	7.841568941113738	6.11498495407952	2.052275141961002	0.0	0.0	0.0	10.002167969907477	8.251444621667137	7.641783745161795	0.0	6.351297236582328	10.098990302949511	0.0	10.167458033816965	6.587262342553452	0.0	0.0	5.353681606382873	11.67081758745527	0.0	0.0	0.0	47.23464755867723	4.220049412558572	4.822186688064315	0.0	9.907184541621815	8.431202023825733	7.271273018123647	8.401681008336148
2L_37688	0.0	6.855951880359069	3.000100203346792	7.409427162367224	2.5965959665516896	5.092116385412106	0.0	0.0	0.0	0.0	6.02641256097223	3.256331937452376	0.0	4.350489343041305	0.0	0.0	2.852350907618059	4.255330013608546	1.7579363795792486	0.0	0.0	9.084976719098231	37.93626707132019	0.0	16.422626437800947	0.0	5.218193544885858	7.24896823018857	0.0	10.041362379915348	2.1288589826779005	0.0	0.0	8.331537424155238	0.0	3.079242457087677	3.3856552495600343	11.070895059723789	38.908991868020706	0.0	0.0	0.0	9.34062150894271	3.0495391536431016	2.6126905696501503	12.53055890051864	7.997807534361248	4.598335402584264	21.252810684212985
2L_37689	0.0	14.365889631658588	3.1431892432520443	5.175211976682565	5.440879942631363	10.669967243200563	0.0	0.0	0.0	0.0	0.0	6.823283773548859	0.0	9.115969720394977	0.0	0.0	0.0	4.458286929996871	3.6835614440150235	10.391013851221464	0.0	2.719509269991249	0.0	0.0	0.0	3.313516296867203	0.0	10.126274644820917	0.0	8.416226147363071	8.92157754902853	0.0	0.0	11.638544064691683	0.0	6.452212334565276	0.0	19.331531119125533	0.0	0.0	0.0	125.18308025487276	2.796034328591073	6.389972344199695	10.949208810171378	6.564100409731148	5.586173995913155	28.90591125885243	0.0
2L_37690	0.0	0.0	0.0	0.0	0.0	0.0	0.0	0.0	0.0	0.0	0.0	0.0	0.0	0.0	0.0	0.0	0.0	0.0	0.0	0.0	0.0	0.0	0.0	0.0	0.0	0.0	0.0	0.0	0.0	0.0	0.0	0.0	0.0	0.0	0.0	0.0	0.0	0.0	0.0	0.0	0.0	0.0	0.0	0.0	0.0	0.0	0.0	0.0	0.0
2L_37691	0.0	0.0	0.0	0.0	0.0	0.0	40.542293720809546	0.0	0.0	0.0	0.0	0.0	0.0	0.0	0.0	0.0	0.0	0.0	0.0	0.0	0.0	0.0	0.0	0.0	0.0	0.0	0.0	0.0	0.0	0.0	0.0	0.0	0.0	0.0	0.0	0.0	0.0	0.0	0.0	0.0	0.0	0.0	0.0	0.0	0.0	0.0	0.0	0.0	0.0
2L_37692	0.0	3.3467202141900936	2.1967400377839286	14.467592592592592	7.605141075366948	3.7285607755406414	0.0	0.0	0.0	0.0	4.412673197422999	2.384358607534573	0.0	6.3710499490316	0.0	0.0	0.0	3.1158471988533685	2.574400164761611	14.524328249818446	5.663155510250312	0.0	0.0	0.0	0.0	4.6315594460654905	22.92526364053187	3.538570417551309	63.85696040868455	5.88200694076819	0.0	0.0	9.416195856873824	6.100536847242558	16.633399866932802	4.509379509379509	2.4790520105111806	10.8084738434933	0.0	0.0	0.0	0.0	5.862351975612616	11.164701679171134	3.8261401897765537	9.175153683824204	0.0	0.0	7.780890133831311
2L_37693	0.0	0.0	4.616616541752564	0.0	11.987087509334945	19.589636298812476	0.0	0.0	0.0	0.0	0.0	2.505455629633527	5.932633757160689	0.0	0.0	0.0	0.0	6.548190260287289	10.820596139103092	7.630995577838063	23.803105472155426	9.985822129740194	0.0	0.0	25.271478861671508	4.866787509000515	12.044797009036007	3.7182876541695022	0.0	0.0	0.0	0.0	0.0	4.273580978803893	17.478178494150054	14.215206859690223	5.209916659568155	2.839353899341497	0.0	0.0	0.0	0.0	6.160089641624466	4.692694225921317	12.061387638525039	14.461713337025891	12.307192446337565	21.228042243804065	0.0
2L_37694	0.0	0.0	0.0	10.14083592938733	0.0	0.0	0.0	0.0	0.0	0.0	12.371980927354201	0.0	31.65919509662386	0.0	0.0	0.0	0.0	8.736020183701033	0.0	0.0	47.63401831051664	0.0	0.0	0.0	0.0	0.0	10.712740018940124	0.0	0.0	0.0	8.74092255192982	0.0	0.0	0.0	0.0	0.0	6.950613113582749	0.0	0.0	0.0	0.0	0.0	10.957667244135731	12.52116076168725	21.454991718373197	12.86236497732365	10.94611664619743	18.880392712168412	0.0
2L_37695	0.0	4.2215111321248555	0.0	4.562310207895352	4.79651504402961	9.406320106479543	0.0	0.0	0.0	0.0	5.5660909287746305	0.0	0.0	0.0	0.0	0.0	10.537907487710164	0.0	3.2473162554806576	9.160403240950666	0.0	11.987185219512932	0.0	0.0	0.0	2.9210956562431263	4.8196069321370425	0.0	0.0	3.7097450922854738	3.932496340812155	0.0	0.0	5.130094055144407	0.0	5.688075064389009	3.1270452830554487	17.04209260536785	0.0	0.0	0.0	0.0	7.39469765669426	2.8166030865463263	19.304982036714215	0.0	0.0	0.0	0.0
2L_37696	0.0	5.4271138608488005	8.905702855880792	5.86524024024024	3.0831653008244384	15.115786927867465	2.995016292888633	0.0	0.0	0.0	0.0	5.799791207516529	0.0	10.331432349780973	0.0	0.0	16.93422746054325	7.57908778099468	10.436757424709231	5.888241182358829	4.591747711013766	3.082110505990082	0.0	0.0	19.500019500019498	1.877659234891415	15.49004300035937	2.8691111493659265	0.0	11.922987042097683	2.527780305558083	0.0	15.269506794930525	8.243968712489941	0.0	10.96876096876097	10.050210853423705	8.763627440670243	0.0	0.0	0.0	0.0	6.337677811473098	12.673445149329392	0.0	11.158970696542951	6.3309971953682425	5.46000546000546	6.308829838241603
2L_37697	0.0	0.0	0.0	0.0	12.377263956293406	0.0	6.011696356431073	0.0	0.0	0.0	7.181565782424411	3.880511296168383	0.0	10.36879738540405	0.0	0.0	0.0	15.212997173425125	4.189801353138245	0.0	0.0	0.0	0.0	0.0	0.0	0.0	0.0	0.0	0.0	4.7864432610229395	5.073844736291994	0.0	0.0	3.309513660348584	27.070632694827342	7.338953993565205	0.0	0.0	0.0	0.0	0.0	0.0	6.36059888854895	3.634080112569266	6.226991267267446	0.0	6.35389411108386	0.0	0.0
2L_37698	0.0	3.866557371978285	2.5379538305590956	4.178701326486949	8.786427429820607	0.0	0.0	0.0	0.0	0.0	5.098081999590114	5.509429388398242	6.522850851101579	0.0	0.0	0.0	14.477786249963806	3.599823464657293	5.948549803043515	0.0	0.0	0.0	0.0	0.0	27.785650378718415	5.3509672675981275	0.0	8.176414315266182	0.0	6.79564344889778	7.2036871352232925	0.0	0.0	4.69874468337039	19.21702166911363	0.0	14.320582859178836	15.609156705943468	0.0	0.0	0.0	0.0	0.0	0.0	17.681777513729898	5.300152962414495	9.02106147221919	15.55996421208231	8.989475122526546
2L_37699	0.0	17.902218084820706	0.0	19.347449232293215	0.0	19.94475303409555	9.879548544149728	0.0	0.0	0.0	0.0	6.377184983004802	15.10044818130202	68.1598211486293	0.0	0.0	0.0	25.00085419585169	6.885468494161811	38.84664316444755	0.0	5.083421488334309	0.0	0.0	0.0	0.0	0.0	0.0	0.0	0.0	0.0	0.0	0.0	0.0	0.0	0.0	6.630451142526188	0.0	0.0	0.0	0.0	116.99874811339518	10.4529307143167	17.916608935371208	0.0	0.0	0.0	0.0	0.0
2L_37700	0.0	3.7697724565345236	0.0	4.0741030454735085	0.0	0.0	4.160786088994222	0.0	0.0	0.0	4.970470435144804	0.0	12.719150971234368	0.0	0.0	0.0	9.410259064432044	0.0	5.799649933130037	8.18015984032328	6.379023728692466	6.4226708291282675	0.0	0.0	0.0	7.825538488345947	0.0	11.957622186969381	0.0	3.312769866515251	7.023369559873523	0.0	10.606478437029338	2.290564523370172	0.0	0.0	2.792424041877425	0.0	0.0	0.0	0.0	0.0	11.005667038071243	7.545605640491128	0.0	0.0	4.397626337208228	30.340956498653618	0.0
2L_37701	0.0	9.310813578890523	4.074324645039744	0.0	7.0526810590729045	13.830828224571158	6.851041906453134	0.0	0.0	0.0	4.092123521566924	0.0	5.2357556033056465	5.908237974372427	0.0	303.0578537442798	3.873671814776509	2.8895028119196615	7.162164291454249	13.469237944190214	10.503534176662093	0.0	51.51983513652756	0.0	0.0	4.295109223553778	3.5433174096648945	0.0	0.0	5.454720501485184	2.8911243062024448	0.0	8.732175446869078	1.8857919156854892	0.0	0.0	6.896898947326314	0.0	0.0	0.0	0.0	0.0	3.6243288875503032	2.0707329234938734	3.5481980121575463	4.254321646286339	3.6205084424826115	6.244828501397281	0.0
2L_37702	0.0	5.412485521601231	7.105358612778207	0.0	0.0	6.030017426750364	5.973886945384336	0.0	0.0	0.0	7.136398702031805	0.0	0.0	0.0	0.0	0.0	0.0	5.039105981973102	0.0	23.48947964930207	9.158742065094843	6.147605861004476	0.0	0.0	0.0	3.745196317573173	0.0	5.722755392266269	0.0	9.512679688573893	15.125801289323302	0.0	0.0	0.0	0.0	0.0	4.009248534519429	8.740005803363854	0.0	0.0	0.0	0.0	3.1602975609771518	0.0	12.37565560035543	14.83852347788281	6.3139325129009425	21.781153856625558	0.0
2L_37703	0.0	13.46668342520604	8.839341433705822	4.851279185295579	10.200636315693373	5.001050220546315	0.0	0.0	0.0	0.0	5.918637671655289	12.792385971869543	22.71818545309149	0.0	0.0	0.0	5.602680322266172	8.358457463392046	3.452995750052831	19.48121523820656	7.595886675447512	2.5492866331214534	0.0	0.0	0.0	6.212225784588586	15.374617940744173	4.7462196360598785	0.0	7.889428087468511	0.0	0.0	0.0	5.455025496789172	0.0	6.048348075173709	3.3251070185693927	0.0	0.0	0.0	0.0	0.0	5.242043495331699	5.990003881522515	0.0	6.153232723876142	5.236517799447652	0.0	0.0
2L_37704	0.0	17.360508315683482	0.0	0.0	0.0	19.341237452372205	19.16119933778895	0.0	0.0	0.0	0.0	12.368430817182224	0.0	0.0	0.0	0.0	0.0	0.0	0.0	0.0	0.0	9.859200754031674	0.0	0.0	0.0	12.012690205933547	0.0	0.0	0.0	0.0	16.17196621999696	0.0	0.0	10.548478698402116	0.0	0.0	25.719271578790345	0.0	0.0	0.0	0.0	0.0	10.136631658119796	0.0	0.0	0.0	0.0	0.0	0.0
2L_37705	0.0	0.0	5.561367184263111	6.1044694483513045	3.2089202849649574	3.146464789485773	6.234351777039631	0.0	0.0	0.0	3.7237748501459906	6.036350905150819	0.0	5.376413459098397	0.0	0.0	14.099947477695645	2.6294069188636024	8.689958362064509	0.0	4.779034185865242	3.2078224675564844	0.0	0.0	20.295378945167975	3.9084889840215107	3.2243690071071542	0.0	0.0	4.963718937357123	7.892647367565323	0.0	0.0	6.86417648072299	0.0	3.8053835522189954	2.092027013089604	4.560537486706034	0.0	0.0	0.0	0.0	4.947132468871406	5.65301350844108	9.686430860193807	15.485491449492327	6.589223522605485	5.682706104647033	13.132304023343984
2L_37706	0.0	8.129684730826138	3.557473745399075	0.0	0.0	3.019077551045054	8.972923306629912	0.0	0.0	0.0	10.719044204266392	5.791964228828922	0.0	0.0	0.0	0.0	0.0	2.52295319745212	4.169069092731353	5.880294837983177	0.0	3.0779511125946835	0.0	0.0	0.0	5.625375845423672	6.187655503517373	5.730478408989974	0.0	4.762758656492462	0.0	0.0	0.0	4.9397059491842565	0.0	3.651319440793125	0.0	0.0	23.068848979780157	0.0	0.0	0.0	4.7468437049494865	3.6160977098529985	3.0980892224911365	0.0	6.322453339504048	10.9052740631688	6.300315897839118
2L_37707	0.0	7.703448063353157	3.370956579719584	2.775113668655868	0.0	5.7215766376582735	0.0	0.0	0.0	0.0	0.0	5.488293470028429	8.663769502145149	0.0	0.0	0.0	12.81977321821177	2.390675600143249	3.950486186334952	0.0	4.34513210505139	8.749725477363148	0.0	0.0	0.0	10.66087852035535	5.863238782744722	2.7150156656403905	0.0	2.256524401829229	4.784034337884863	0.0	0.0	1.5602396028753345	12.762199386393455	3.459881976506017	3.8041718831373617	2.0732366707467964	0.0	0.0	0.0	0.0	7.4966137795557755	3.426506909208532	2.9356574346111666	10.559639789567498	5.990969213008311	5.166757084915653	0.0
2L_37708	0.0	10.148410353002307	1.3322547398959137	2.193536612758311	2.3061411616678753	6.783769605094159	4.480415209038252	0.0	0.0	0.0	0.0	1.4460395867797275	0.0	3.863844308711887	0.0	0.0	10.133149585554182	3.779329486479827	6.245175601847573	8.808554868488276	3.434528274410566	2.305352197876678	0.0	0.0	14.585594100418898	7.022243095449699	4.634487258867629	4.2920665441997015	0.0	1.783627441607605	1.8907251611654128	0.0	11.421261821005984	7.399572995307684	0.0	5.4695977876570865	1.503468200444786	6.555004352522891	0.0	0.0	0.0	0.0	1.1851115853664318	1.3542090985517548	4.640870850133286	8.346669456309082	2.3677246923378537	12.251899044351875	0.0
2L_37709	0.0	2.730778053282941	7.169777095214998	0.0	3.1027320797054636	3.0423433345299884	9.042070947705485	0.0	0.0	0.0	7.201098599602354	1.9455328619955718	9.213600748881468	5.1984995051028475	0.0	0.0	3.4083395251501374	2.5423957198259575	2.1005985025253398	11.851219786796555	0.0	7.7541764769922725	0.0	0.0	0.0	0.0	12.47067831760573	5.774638940700233	0.0	4.799461692376583	2.543822428984109	0.0	0.0	1.6592575287151108	40.716391333380386	0.0	8.091194231949455	0.0	0.0	0.0	0.0	35.693634397241595	11.161322891012233	9.109910708299202	0.0	11.229789186910859	6.371175781376926	10.989312893211352	12.697735485853453
2L_37710	0.0	5.293582061109111	3.4746327486916266	0.0	0.0	0.0	8.763975619788356	0.0	0.0	0.0	3.4898118433046563	5.657089842129479	22.325574749596356	0.0	0.0	0.0	3.303513617083129	2.4642025298488854	0.0	0.0	0.0	12.025106016340915	0.0	0.0	0.0	5.494380713698077	0.0	0.0	0.0	4.651850831890484	9.862341438205526	0.0	7.4469035774924786	0.0	0.0	7.132586218702212	0.0	6.41100162070121	0.0	0.0	0.0	0.0	6.181741977798891	7.063783136206691	9.077837005620998	3.6281363424612407	3.087612867688378	0.0	24.614415186109593
2L_37711	0.0	6.81973175721755	2.9842506173668464	2.456761006289308	0.0	2.5326073192351526	2.5090325170614207	0.0	0.0	0.0	5.9945749097067145	4.858693011579885	7.669888019634913	8.655011251514628	0.0	0.0	2.837281883955171	12.698547074572218	1.7486491685173202	9.865581452706868	0.0	6.4549861540546996	0.0	0.0	0.0	7.864912266903663	10.381251459863487	7.210671794255498	43.37453914552158	1.9976627346005174	6.352836541515788	0.0	0.0	4.143760877372303	0.0	0.0	3.3677687689963207	5.506203656119228	0.0	0.0	0.0	0.0	7.963949853662421	7.5835709518898256	2.5988876760746398	9.348269791066171	5.3037033108367915	4.574042309891366	0.0
2L_37712	0.0	4.02545699000479	5.284506606095652	2.1752143891301925	4.573756744290179	6.727105976585186	0.0	0.0	0.0	0.0	2.6537961093756754	2.867922147385387	6.790913214845479	0.0	0.0	0.0	5.024254589028535	1.873880707629824	1.548252688463381	4.367489283273171	6.811680533545313	5.715239996072487	0.0	0.0	0.0	8.356305048029952	2.2978881029600933	6.384323506440718	38.403785077057194	1.7687291168364088	5.624796804215447	0.0	5.662931019837248	7.337765669920884	20.006762285652552	2.711955602032448	2.981819992596141	4.875188669801521	17.133996418994748	0.0	0.0	0.0	4.700850231029161	5.371590517208964	11.50526619044069	11.035934935438402	4.695895012936017	8.099707398070244	0.0
2L_37713	0.0	3.5208044333969424	6.93301940621462	3.805036041301383	16.001465734261256	0.0	0.0	0.0	0.0	0.0	4.642204415757684	10.033537097749226	0.0	0.0	0.0	0.0	4.394387488299943	16.389611215476513	0.0	15.279831005069083	0.0	1.9994989255692521	0.0	0.0	0.0	4.872476331337161	0.0	0.0	0.0	9.281951338441914	3.2797617056335153	0.0	0.0	12.835729193496906	0.0	4.74394103850562	0.0	5.685345680388059	0.0	0.0	0.0	0.0	0.0	7.047269324082305	12.07548627983249	9.652411824011436	4.107192803541057	14.168570568336786	8.18562375271558
2L_37714	0.0	6.503162704795432	4.268584456291189	2.3427192035504376	0.0	0.0	9.570257171950724	0.0	0.0	0.0	0.0	6.177539393396518	7.313855074498927	4.126624652125542	0.0	0.0	2.7055764636492268	4.036361970446968	6.669910466456853	0.0	0.0	2.4621393750622462	0.0	0.0	31.155122914748677	5.999861103215459	4.949679087556358	4.583970314208245	41.36111145578704	5.714796236082805	4.038627044504458	0.0	0.0	1.3171364189800412	10.773702684591234	5.841585546515377	4.817157559107728	1.7502026734695875	18.453418957197293	0.0	0.0	0.0	6.328555569211172	1.4463089616774407	4.95649682734638	2.9714423589211165	7.586261482755037	0.0	10.079598590065748
2L_37715	0.0	7.674008134448622	2.5185554573318925	4.1467622080679405	0.0	4.27478305475997	12.704973573654966	0.0	0.0	0.0	0.0	5.467319100079276	0.0	0.0	0.0	0.0	4.7890426703701925	7.144617780810271	0.0	8.326048041297197	12.985579513949759	8.716287036048383	0.0	0.0	27.57327598091929	7.9651022320871485	8.761247251158673	8.113919428780072	0.0	10.115553337626823	3.5743135530821304	0.0	10.795638562020942	9.325661422536394	0.0	5.169989246422367	8.526675704942914	12.391880839673846	0.0	0.0	0.0	0.0	4.480778580086075	0.0	4.386657542418979	21.038568956539578	4.476055341948247	0.0	0.0
2L_37716	0.0	2.2034002873233978	7.231404659859312	0.0	0.0	0.0	2.4319444660617284	0.0	0.0	0.0	11.620792619402192	4.709413489644	0.0	0.0	0.0	0.0	2.7501086292908568	6.15419710088083	6.7796931917642995	4.781234610401098	11.185457116075963	3.7539970683785557	0.0	0.0	15.833958774704934	0.0	7.546721754381375	2.3297098579342927	0.0	9.681430590145155	0.0	0.0	0.0	5.355262777389224	21.9020627362685	2.9688672702571757	8.160741804901471	3.558019919218716	0.0	0.0	0.0	0.0	6.432719797672951	0.0	0.0	6.040701035436565	5.140751197409473	4.433508456917382	5.12275136828689
2L_37717	0.0	6.331157525530393	4.155682677888672	0.0	14.38702463022649	3.5267521786511584	0.0	0.0	0.0	0.0	4.1738369707626894	4.510610082566718	0.0	6.026216452053011	0.0	0.0	0.0	5.894403529097281	2.435060586742459	0.0	0.0	3.5955256559632063	0.0	0.0	0.0	0.0	14.456288160083153	6.69409012253532	0.0	5.563642928735019	2.9488556375927195	0.0	8.906543637610552	1.9234482965557196	0.0	12.79592714169698	14.069238945623095	7.66759836506356	0.0	0.0	0.0	0.0	5.545051789859541	8.44832917393927	7.238100201363947	4.339273944005141	3.69280445972609	0.0	0.0
2L_37718	0.0	13.095861707700367	0.0	0.0	0.0	0.0	0.0	0.0	0.0	0.0	0.0	9.33009889904833	0.0	0.0	0.0	0.0	0.0	0.0	10.073739775154127	0.0	0.0	7.437266655758676	0.0	0.0	0.0	0.0	0.0	0.0	0.0	0.0	0.0	0.0	0.0	0.0	0.0	0.0	9.700638302000272	31.720521062425984	0.0	0.0	0.0	0.0	0.0	0.0	0.0	0.0	30.553942986342385	0.0	0.0
2L_37719	0.0	0.0	0.0	10.886984392419174	0.0	0.0	11.118622358215328	0.0	0.0	0.0	0.0	7.1769991531141	16.994317100361638	0.0	0.0	0.0	0.0	0.0	7.749030596272406	0.0	34.09257497809552	0.0	0.0	0.0	0.0	0.0	0.0	0.0	0.0	8.852518807176205	0.0	0.0	0.0	12.241879961021853	0.0	0.0	7.4620294630771316	0.0	0.0	0.0	0.0	0.0	0.0	0.0	11.516809935782268	0.0	35.25454959962583	20.269585486976794	0.0
2L_37720	0.0	8.320575118152167	2.7307541906153805	0.0	0.0	4.634951240312952	0.0	0.0	0.0	0.0	0.0	0.0	0.0	7.919813472553094	0.0	0.0	0.0	7.746581433613346	3.200221199289295	9.027552088975552	0.0	7.088002752035202	0.0	0.0	0.0	0.0	0.0	4.398775380933948	0.0	3.6559435405327148	3.875464280620818	0.0	11.705215844180167	2.527846759907137	20.676878287623648	0.0	3.0816944882045063	0.0	0.0	0.0	0.0	0.0	2.4291513711101995	0.0	0.0	11.40557778375937	0.0	8.371002846140968	0.0
2L_37721	0.0	3.6224271711017253	4.755420406507603	0.0	0.0	8.07144846178371	11.994472946866084	0.0	0.0	0.0	0.0	2.5807850231883536	0.0	0.0	0.0	0.0	0.0	10.117603652320017	5.572964878618039	15.720860402689839	12.259386552556299	6.171634386618745	0.0	0.0	0.0	2.506556525230873	0.0	0.0	0.0	3.1832869793694356	3.3744271066379707	0.0	20.383827471284285	4.402071086404732	18.003679952182228	0.0	2.683279386001278	8.774166980586863	0.0	0.0	0.0	0.0	4.230199862137787	2.416892726699704	0.0	0.0	8.45148152358238	7.288762550338016	0.0
2L_37722	0.0	11.584800741427248	0.0	0.0	13.162744168904334	0.0	6.393207855973814	0.0	0.0	0.0	7.637318995539806	0.0	0.0	11.02681721947777	0.0	0.0	0.0	10.785624919107814	8.911385185713268	0.0	0.0	6.579120503171136	0.0	0.0	0.0	0.0	13.226113638768384	12.248897599216072	0.0	0.0	0.0	0.0	0.0	0.0	0.0	0.0	8.581333882538702	4.676743489973062	0.0	0.0	0.0	75.71168988491824	0.0	7.729408854810784	6.622165713074804	7.940036841770946	0.0	0.0	0.0
2L_37723	0.0	2.394314938609765	1.5715946216260221	5.175211976682565	0.0	5.334983621600282	2.6426614349017354	0.0	0.0	0.0	6.3138408230217795	1.7058209433872147	4.039189835459563	0.0	0.0	0.0	2.9883930812723385	2.2291434649984354	0.0	0.0	0.0	1.3597546349956244	0.0	0.0	0.0	4.970274445300804	2.7335370000634183	2.5315686612052293	0.0	4.2081130736815355	4.460788774514265	0.0	6.736547115410526	7.274090040432302	0.0	3.226106167282638	1.7735666211924186	3.866306223825107	0.0	0.0	0.0	0.0	4.194051492886609	3.1949861720998474	2.7373022025428444	3.282050204865574	5.586173995913155	4.817651876475406	5.5666145631543555
2L_37724	0.0	4.257311933245349	8.383318872108278	0.0	4.837192203413606	4.7430455095216635	9.3977896398767	0.0	0.0	0.0	0.0	6.0662127117487366	0.0	8.104515836223943	0.0	0.0	0.0	15.854487513600176	3.2748553332656525	9.238088639460495	14.408028153287011	0.0	0.0	0.0	0.0	0.0	9.72095984757535	22.50680830951363	0.0	11.223617484151315	11.897538399305182	0.0	0.0	2.5868000765692822	0.0	0.0	6.307128789993109	3.4373238371533454	0.0	0.0	0.0	55.646754403049435	2.485802957856939	0.0	0.0	0.0	0.0	8.566227647499732	9.897952113707674
2L_37725	0.0	5.107330551540626	3.3523798796193907	2.759820545428854	2.9014951114159615	2.8450230589118926	5.637080263003617	0.0	0.0	0.0	0.0	9.096747548881373	17.232050234872844	4.861335272682018	0.0	0.0	0.0	2.3775010419398317	1.9643579044387023	0.0	4.321186909050683	0.0	0.0	0.0	0.0	1.7670214079944642	5.830927589791911	5.4001074621384975	0.0	2.2440891253460666	7.136505652826128	0.0	7.18488874199783	4.654924258175754	0.0	3.4408152254697404	0.0	10.309057290317899	65.21668242736492	0.0	0.0	0.0	2.9821205471535137	1.7038120409078457	5.838959170494104	0.0	2.9789770609829374	0.0	0.0
2L_37726	0.0	0.0	3.295110056675893	5.425347222222222	0.0	0.0	0.0	0.0	0.0	0.0	0.0	3.5765379113018603	8.468834688346885	0.0	0.0	0.0	0.0	0.0	7.723200494284833	0.0	0.0	0.0	0.0	0.0	0.0	3.473669584549118	0.0	0.0	0.0	0.0	0.0	0.0	0.0	0.0	0.0	0.0	0.0	12.159533073929962	0.0	0.0	0.0	0.0	2.931175987806308	3.34941050375134	0.0	0.0	0.0	0.0	23.342670401493933
2L_37727	0.0	0.0	0.0	0.0	0.0	0.0	0.0	0.0	0.0	0.0	0.0	0.0	0.0	0.0	0.0	0.0	0.0	57.229846509551656	0.0	0.0	0.0	0.0	0.0	0.0	0.0	0.0	0.0	0.0	0.0	0.0	0.0	0.0	0.0	0.0	0.0	0.0	0.0	0.0	0.0	0.0	0.0	0.0	0.0	0.0	0.0	0.0	0.0	0.0	0.0
2L_37728	0.0	0.0	1.9613750337356504	3.2293733465608465	3.395152265788816	6.658144242036859	3.2980834177642686	0.0	0.0	0.0	3.9398867834133915	4.257783227740309	0.0	0.0	0.0	0.0	0.0	5.5640128550953	4.597143151360019	0.0	0.0	1.6969953678814438	0.0	0.0	0.0	0.0	0.0	3.1594378728136685	0.0	7.877687867100255	0.0	0.0	0.0	3.6312719328824747	0.0	0.0	4.426878590198537	14.475634611821382	0.0	0.0	0.0	0.0	5.2342428353684065	3.9873934568468328	0.0	0.0	10.457450724492187	0.0	0.0
2L_37729	0.0	0.0	2.4228750416734504	3.9892258986928106	4.194011622445008	4.112383208316884	4.0741030454735085	0.0	0.0	0.0	9.733837935491911	0.0	0.0	0.0	0.0	0.0	0.0	6.873192350411842	5.678823892856493	0.0	12.492254802022746	4.192576791236508	0.0	0.0	0.0	0.0	0.0	0.0	0.0	9.73126148288855	6.877049360709492	0.0	20.771020272515788	0.0	0.0	0.0	2.7342485410049786	8.94083314259556	0.0	0.0	0.0	48.24764551489887	4.31055292324457	0.0	0.0	0.0	4.306009121849724	0.0	0.0
2L_37730	0.0	7.29309489775081	4.787084828100571	0.0	0.0	0.0	0.0	0.0	0.0	0.0	0.0	0.0	0.0	13.88364395672746	0.0	0.0	9.102659797192741	0.0	0.0	0.0	12.341016850424408	0.0	0.0	0.0	0.0	10.092986686341263	16.65273387932097	0.0	0.0	0.0	6.793792104526569	0.0	0.0	0.0	0.0	0.0	0.0	5.888393740401918	0.0	0.0	0.0	0.0	4.258367052503111	9.731943352304134	0.0	9.997140817726132	0.0	0.0	0.0
2L_37731	0.0	0.0	5.577055102977535	0.0	4.8269583694148475	0.0	0.0	0.0	0.0	0.0	5.601418727335259	12.106757386635351	0.0	8.087369469856757	0.0	0.0	5.302395622342174	3.9552362185726815	0.0	0.0	0.0	0.0	0.0	0.0	0.0	0.0	0.0	0.0	0.0	0.0	15.829823070067544	0.0	11.952857928330664	10.325309191383734	0.0	5.72417709230121	6.293785076050952	0.0	0.0	0.0	0.0	0.0	7.44163156283689	0.0	0.0	5.823440278872908	0.0	0.0	0.0
2L_37732	0.0	0.0	0.0	0.0	0.0	0.0	0.0	0.0	0.0	0.0	0.0	0.0	0.0	0.0	0.0	0.0	0.0	0.0	0.0	0.0	0.0	0.0	0.0	0.0	0.0	0.0	0.0	0.0	0.0	0.0	0.0	0.0	0.0	0.0	0.0	0.0	0.0	0.0	0.0	0.0	0.0	0.0	0.0	0.0	0.0	0.0	0.0	0.0	0.0
2L_37733	0.0	0.0	0.0	0.0	0.0	0.0	0.0	0.0	0.0	0.0	0.0	0.0	0.0	0.0	0.0	0.0	0.0	0.0	0.0	0.0	0.0	0.0	0.0	0.0	0.0	0.0	0.0	0.0	0.0	0.0	0.0	0.0	0.0	0.0	0.0	0.0	0.0	0.0	0.0	0.0	0.0	0.0	0.0	0.0	0.0	0.0	0.0	0.0	0.0
2L_37734	0.0	0.0	0.0	0.0	0.0	0.0	0.0	0.0	0.0	0.0	0.0	0.0	0.0	0.0	0.0	0.0	0.0	0.0	0.0	0.0	0.0	0.0	0.0	0.0	0.0	0.0	0.0	318.47133757961785	0.0	0.0	0.0	0.0	0.0	0.0	0.0	0.0	0.0	0.0	0.0	0.0	0.0	0.0	0.0	0.0	0.0	0.0	0.0	0.0	0.0
2L_37735	0.0	19.136265519511337	7.536465186806363	4.136224057602711	4.348555888075129	8.527839130842636	8.448457649571495	0.0	0.0	0.0	5.046259056773443	2.7267125117930315	0.0	7.2858258629332155	0.0	0.0	14.33061688528819	7.126461191786611	5.888081698311181	0.0	6.4762896559406355	0.0	0.0	0.0	0.0	0.0	13.108473492044904	12.139949335944772	0.0	0.0	0.0	0.0	10.768203648267397	0.0	0.0	10.313701546230137	5.67000459837373	3.090097350426928	0.0	0.0	0.0	0.0	4.46939159513033	7.660659347842963	0.0	5.246275931030358	4.464680360138977	0.0	8.89809545164953
2L_37736	0.0	6.054368226675547	0.0	13.086264656616416	0.0	0.0	0.0	0.0	0.0	0.0	0.0	4.313412556343952	0.0	0.0	0.0	0.0	0.0	5.636708500438255	0.0	0.0	10.24490444065383	6.876668666631138	0.0	0.0	0.0	4.189350252722554	6.912139791115136	0.0	0.0	0.0	0.0	0.0	0.0	11.036147060338294	0.0	0.0	4.484717204944849	9.776509004164796	0.0	0.0	0.0	0.0	3.5350866184598693	0.0	0.0	8.299133985368629	0.0	0.0	0.0
2L_37737	0.0	5.699239721421162	1.870450363297574	0.0	6.4755222022991985	6.349488548697402	3.145192133497051	47.30368968779565	0.0	0.0	0.0	0.0	0.0	5.424735055939867	0.0	0.0	0.0	0.0	2.192015277469678	6.183488848077863	0.0	0.0	0.0	0.0	0.0	1.9718086572653457	3.2533486717878715	6.025947730929382	54.37205711240879	2.504165679608028	0.0	0.0	0.0	5.1944022351166526	0.0	3.839585201931465	2.1108295264522825	4.6015262342213665	24.258302403997767	0.0	0.0	0.0	1.6638652721700897	5.703821103833881	3.2578298683054854	0.0	0.0	0.0	0.0
2L_37738	0.0	4.717381664480946	12.385691677403512	5.098211955103107	0.0	5.255606418146558	0.0	0.0	0.0	0.0	0.0	3.360881357527198	0.0	0.0	0.0	0.0	0.0	0.0	3.6287551265238047	0.0	0.0	2.6790467201636576	0.0	0.0	0.0	3.264215741158137	16.15719442167477	0.0	0.0	8.29100430178758	8.788836771086835	0.0	0.0	2.866344642400575	0.0	6.356212307661015	17.471783942522027	19.04390457937347	0.0	0.0	0.0	0.0	8.263299574081996	0.0	16.17944951040986	12.932871284951894	0.0	18.983887425547568	0.0
2L_37739	0.0	0.0	0.0	0.0	0.0	0.0	0.0	0.0	0.0	0.0	0.0	0.0	0.0	0.0	0.0	0.0	0.0	0.0	0.0	0.0	0.0	0.0	0.0	0.0	0.0	0.0	0.0	0.0	0.0	0.0	0.0	0.0	0.0	0.0	0.0	0.0	0.0	0.0	0.0	0.0	0.0	0.0	0.0	0.0	0.0	0.0	0.0	0.0	0.0
2L_37740	0.0	0.0	7.446576399267554	6.1303358443188944	6.445034809633007	6.319594534814645	6.260768521857594	0.0	0.0	0.0	0.0	0.0	9.569304732595349	0.0	0.0	0.0	7.0798465089276865	5.2810969472090985	0.0	0.0	0.0	6.442829871278701	0.0	0.0	0.0	3.9250503780216017	6.476063175291488	0.0	0.0	0.0	5.284060525742886	0.0	15.959653994701394	3.446630987142688	0.0	7.6430161175923885	0.0	4.579861798090381	0.0	0.0	0.0	0.0	3.312063263057975	3.784644637007163	0.0	0.0	6.6171439612605925	0.0	13.187949379375102
2L_37741	0.0	3.416957677562206	2.2428429200289686	3.6928058234070718	3.882374910850966	0.0	0.0	0.0	0.0	0.0	9.010563534159273	0.0	0.0	6.504758881597778	0.0	0.0	4.264774244175385	6.362478681719868	0.0	0.0	5.78200789475358	1.9405233475036818	0.0	0.0	0.0	2.364380885682894	7.802131698422643	0.0	0.0	6.005452350188737	0.0	0.0	0.0	0.0	16.982484265728328	4.6040176499620635	0.0	2.7588276968644267	0.0	0.0	0.0	0.0	3.990256591454986	4.559605904142494	0.0	0.0	7.972100835914635	0.0	0.0
2L_37742	0.0	0.0	3.201726370859167	0.0	5.542208071117614	5.434339591881096	5.383753983977948	0.0	0.0	0.0	0.0	3.475178537297354	0.0	9.285740816402333	0.0	0.0	0.0	4.541315755413816	0.0	0.0	0.0	2.770156001335215	0.0	0.0	0.0	0.0	5.568889953165636	5.1574305680909776	0.0	4.286482790843215	9.087728385974	0.0	0.0	8.891470708531662	0.0	6.5723749934276245	10.839579641101519	3.938310307345736	0.0	0.0	0.0	0.0	2.8481062229696916	6.508975877735398	0.0	0.0	0.0	0.0	0.0
2L_37743	0.0	0.0	0.0	0.0	0.0	0.0	0.0	0.0	0.0	0.0	0.0	0.0	0.0	0.0	0.0	0.0	0.0	0.0	70.21091358440756	0.0	0.0	0.0	0.0	0.0	0.0	0.0	0.0	0.0	0.0	0.0	0.0	0.0	0.0	0.0	0.0	0.0	0.0	0.0	0.0	0.0	0.0	0.0	0.0	0.0	0.0	0.0	0.0	0.0	0.0
2L_37744	0.0	0.0	1.9741048766905003	3.25033283408221	3.4171877023615846	6.7013573599332545	0.0	0.0	0.0	0.0	3.965457691143983	4.2854173675109655	5.073690277591743	5.7253569187503155	0.0	0.0	7.507535688947781	0.0	4.626979826830653	6.526158474706242	0.0	0.0	0.0	0.0	0.0	0.0	6.867278174897215	0.0	0.0	0.0	2.8016336886365183	0.0	8.461883446017415	5.482259772859012	0.0	8.104726027841355	2.2278051018073515	2.4282642184583048	0.0	0.0	0.0	39.311112072049404	5.268214456366803	0.0	0.0	4.1226352049135215	7.016881564511982	12.103057534909757	13.984625302941947
2L_37745	0.0	0.0	0.0	0.0	0.0	0.0	0.0	0.0	0.0	0.0	0.0	0.0	0.0	0.0	0.0	0.0	0.0	0.0	0.0	0.0	0.0	0.0	0.0	0.0	0.0	0.0	0.0	0.0	0.0	0.0	0.0	0.0	0.0	47.53665075773422	0.0	0.0	0.0	0.0	0.0	0.0	0.0	0.0	0.0	0.0	0.0	0.0	0.0	0.0	0.0
2L_37746	0.0	0.0	2.387760910634705	0.0	4.133228845308124	8.105566903349219	4.015058073799979	0.0	0.0	0.0	0.0	2.5916941386245362	0.0	0.0	0.0	0.0	0.0	3.3867904335362695	5.596522097307848	0.0	6.155603815489468	6.19772221313223	0.0	0.0	0.0	2.5171518728616795	0.0	11.53881657897166	0.0	9.590228707774223	0.0	0.0	0.0	2.2103394374067236	18.07978246405739	0.0	2.6946217505556307	2.9370852835579613	0.0	0.0	0.0	0.0	6.372121712622409	4.854218121378754	0.0	0.0	4.243603192547553	0.0	0.0
2L_37747	0.0	0.0	0.0	14.80761940864291	0.0	0.0	0.0	0.0	0.0	0.0	0.0	3.2538631490236782	0.0	0.0	0.0	0.0	5.700376794906143	0.0	0.0	9.91045900290872	15.456679178848463	7.78121909397041	0.0	0.0	0.0	3.1602755886724347	0.0	0.0	0.0	4.013499807954034	4.254489975996168	0.0	0.0	8.32522086810963	0.0	18.46144757441194	0.0	7.375001106250166	0.0	0.0	0.0	0.0	5.333451380390553	3.0472271451869655	0.0	0.0	5.32782933044636	0.0	0.0
2L_37748	0.0	2.471931220985707	6.490163427182719	8.014464505539598	0.0	8.261890926515989	0.0	0.0	0.0	0.0	0.0	0.0	0.0	18.822962508423277	0.0	0.0	3.0852675389746422	0.0	3.8029711092087806	5.363929185406894	4.182880557427394	2.8076673464497257	0.0	0.0	0.0	3.4209302432982693	2.822149812129487	0.0	0.0	2.172263539881564	0.0	0.0	6.954925130230973	3.00395741349654	0.0	3.3306865477567156	0.0	0.0	21.043106804288584	0.0	0.0	0.0	2.8866731106832737	0.0	8.47811121247164	0.0	2.883630236708555	0.0	11.494133968729058
2L_37749	0.0	3.1806211116906904	4.175429850064489	3.437390003519887	0.0	3.543510768729226	0.0	0.0	0.0	329.9894403379092	4.1936704093777175	0.0	0.0	0.0	0.0	0.0	3.969797778501163	2.961206419184827	9.786526497509819	13.803479857272018	0.0	1.8063055235739127	0.0	0.0	0.0	2.2008466216784273	7.2624911216046035	6.725899420900059	0.0	0.0	2.962868151182125	0.0	0.0	1.9325882303830697	0.0	0.0	2.3560156382894006	5.136022417710648	0.0	0.0	0.0	0.0	3.7142673551927867	0.0	14.54498910580316	0.0	7.420704209988118	0.0	0.0
2L_37750	0.0	2.5700069904190137	1.6869164112675221	5.554963026166098	5.840125399172571	0.0	0.0	0.0	0.0	0.0	0.0	1.8309921047620443	0.0	0.0	0.0	0.0	3.2076778978162133	0.0	1.9769284541684722	5.5767471948961616	4.34883955565297	1.4595318522393306	0.0	0.0	0.0	3.556658277695343	2.9341207731056147	5.434664463816004	0.0	0.0	2.3940581392230995	0.0	0.0	4.684712596005377	0.0	0.0	3.8074177635837243	4.150011288030703	0.0	0.0	0.0	0.0	1.5006020415390655	3.429430549916048	11.752649047095215	3.5228832403761876	2.9980404807417873	0.0	0.0
2L_37751	0.0	0.0	2.2543512360382394	0.0	7.804591753512262	3.8263451516380584	3.790727577088236	0.0	0.0	0.0	4.528398948324628	2.446890247184853	0.0	6.538135637546682	0.0	0.0	0.0	0.0	0.0	14.905239937099887	11.623352244527435	0.0	57.012542759407076	0.0	0.0	4.753025657307801	7.84216544145902	3.6313721502807055	65.53165834414607	3.0181335499950803	6.398714114411568	0.0	9.66314284057747	0.0	0.0	0.0	2.54406705753713	2.7729835972474257	0.0	0.0	0.0	0.0	0.0	6.874502744301496	7.852967322232379	0.0	4.006503356247862	0.0	7.984949966303511
2L_37752	0.0	0.0	0.0	0.0	0.0	0.0	0.0	0.0	0.0	0.0	0.0	0.0	0.0	0.0	0.0	0.0	0.0	0.0	0.0	0.0	0.0	0.0	0.0	0.0	0.0	0.0	0.0	0.0	0.0	0.0	0.0	0.0	0.0	0.0	0.0	0.0	0.0	0.0	0.0	0.0	0.0	0.0	0.0	0.0	0.0	0.0	0.0	0.0	0.0
2L_37753	0.0	5.15320477805147	0.0	0.0	0.0	0.0	0.0	0.0	0.0	0.0	0.0	3.6713819448778713	8.693414564599024	0.0	0.0	0.0	0.0	0.0	0.0	0.0	0.0	8.779664657781842	0.0	0.0	0.0	10.697357146601219	0.0	0.0	98.32551645477518	9.056982457983525	0.0	0.0	0.0	3.131156636736984	0.0	13.886883005788052	0.0	4.16066144531393	0.0	0.0	0.0	0.0	0.0	0.0	5.891404911546446	0.0	0.0	0.0	0.0
2L_37754	0.0	2.9573374499470635	0.0	0.0	0.0	0.0	0.0	0.0	0.0	0.0	3.899269393893666	0.0	0.0	0.0	0.0	0.0	0.0	0.0	4.549749922995482	0.0	5.004261128350791	8.397502851372094	0.0	0.0	0.0	4.092688759409859	6.752654975119843	0.0	0.0	0.0	11.019484100812852	0.0	16.641288701397038	1.7969180698799874	0.0	0.0	6.571860999882363	2.38773354421796	25.17528290724167	0.0	0.0	0.0	1.726760523008134	5.919429461710762	0.0	4.053823424370046	3.4498806513788653	5.95052141443894	0.0
2L_37755	0.0	3.333755609043812	4.376460506929797	0.0	0.0	3.7141169872568645	0.0	0.0	0.0	0.0	0.0	2.375122021893875	0.0	0.0	0.0	0.0	0.0	0.0	7.69328217471649	0.0	5.641217442418682	0.0	0.0	0.0	0.0	2.3068087999219373	3.806075867271477	0.0	0.0	8.788831621513069	0.0	0.0	0.0	0.0	0.0	0.0	0.0	0.0	0.0	0.0	0.0	0.0	0.0	4.448580635862322	0.0	0.0	0.0	0.0	0.0
2L_37756	0.0	0.0	0.0	0.0	0.0	5.034815750917595	0.0	0.0	0.0	0.0	5.958598466137583	3.2196890424322824	7.6238571838081475	17.206136396484442	0.0	0.0	0.0	0.0	0.0	9.80637316191793	0.0	7.699495862675898	0.0	0.0	32.47565138037756	9.381253191580512	0.0	4.778264629851731	0.0	3.9713475218990033	4.209806660419314	0.0	0.0	2.74592806327497	0.0	6.089184633820793	0.0	3.6487721152077905	0.0	0.0	0.0	0.0	2.638718068542813	6.030446518382007	5.166580901423703	6.194777430939073	10.543746266854837	0.0	0.0
2L_37757	0.0	0.0	0.0	0.0	0.0	0.0	0.0	0.0	0.0	0.0	0.0	0.0	23.149434227827474	0.0	0.0	0.0	0.0	25.55136655096156	0.0	29.776527163636903	0.0	0.0	0.0	0.0	0.0	0.0	0.0	0.0	0.0	0.0	0.0	0.0	0.0	8.33786357254108	0.0	0.0	0.0	0.0	0.0	0.0	0.0	0.0	8.012326162568495	18.3111280387317	0.0	0.0	0.0	0.0	0.0
2L_37758	0.0	42.57311933245349	0.0	23.005005889281506	0.0	23.71522754760832	0.0	0.0	0.0	0.0	0.0	0.0	0.0	0.0	0.0	0.0	0.0	0.0	16.374276666328264	0.0	0.0	0.0	0.0	0.0	0.0	0.0	0.0	0.0	0.0	18.706029140252195	0.0	0.0	0.0	0.0	0.0	0.0	0.0	0.0	0.0	0.0	0.0	0.0	0.0	0.0	24.335873998578784	0.0	0.0	0.0	0.0
2L_37759	0.0	3.450227024938241	0.0	3.728760977472318	3.9201758120448185	7.687754176372457	0.0	0.0	0.0	0.0	4.549147626209277	0.0	5.820504940444594	6.568092730960413	0.0	0.0	8.612596784056361	0.0	0.0	0.0	0.0	3.9188346639736436	0.0	0.0	0.0	4.774803552644836	0.0	3.648010739743618	0.0	3.0319623406021603	3.214016196070415	0.0	0.0	6.289213244579956	0.0	0.0	2.5557237221764746	2.7856891349209536	0.0	0.0	0.0	0.0	4.029107887018981	4.604000692441704	3.9444744224500554	4.729460661765054	0.0	0.0	16.0430724408893
2L_37760	0.0	3.7003049051241823	2.4288280516038525	7.998054873054873	0.0	4.122487343963854	8.168226253332636	0.0	0.0	0.0	0.0	0.0	0.0	7.044158420305209	0.0	0.0	0.0	0.0	0.0	0.0	12.522948302764817	0.0	0.0	0.0	0.0	2.5604444112155655	0.0	11.737272883769698	70.60351887938094	3.2517237387539133	0.0	0.0	0.0	0.0	0.0	0.0	0.0	2.9876002638648553	0.0	0.0	0.0	0.0	2.1605719811840105	0.0	4.230376131202577	5.072259407519523	0.0	0.0	0.0
2L_37761	0.0	0.0	0.0	0.0	0.0	3.695710019809006	0.0	0.0	0.0	0.0	0.0	0.0	11.192292539665486	12.629834700723437	0.0	0.0	16.561226855685472	0.0	2.5517182249839756	0.0	0.0	0.0	0.0	0.0	0.0	4.590752754910729	0.0	3.507393585678611	0.0	0.0	3.0901279065743092	0.0	0.0	0.0	0.0	4.46964929343784	2.4572101425771615	0.0	0.0	0.0	0.0	0.0	3.8738008649422575	0.0	0.0	4.547157662688207	7.73943489742153	0.0	0.0
2L_37762	0.0	0.0	7.743078462162672	0.0	8.935544344425919	0.0	0.0	0.0	0.0	0.0	5.184602973473497	2.801465726868298	0.0	0.0	0.0	0.0	0.0	7.321834148741597	0.0	0.0	0.0	2.2331218418074354	0.0	0.0	0.0	0.0	4.48928139174906	0.0	0.0	0.0	0.0	0.0	11.063415497632429	4.778488392095998	0.0	0.0	11.650897177337141	0.0	33.4739238133494	0.0	0.0	51.39696963467034	4.591920607529464	0.0	0.0	0.0	0.0	0.0	0.0
2L_37763	0.0	6.294771562739989	2.0658997220538518	0.0	10.728255435470617	7.012966975938512	3.4738433491184777	0.0	0.0	0.0	0.0	0.0	0.0	0.0	0.0	0.0	0.0	0.0	0.0	13.65924286816782	0.0	0.0	0.0	0.0	0.0	2.177849269309792	0.0	0.0	0.0	0.0	0.0	0.0	0.0	0.0	0.0	0.0	2.3313968750888847	5.082354471862053	0.0	0.0	0.0	0.0	1.8377278920415725	2.0999438894992726	3.5982509621723078	0.0	0.0	0.0	7.317451536518474
2L_37764	0.0	0.0	3.320010132670925	0.0	5.74695799146117	0.0	0.0	0.0	0.0	0.0	0.0	0.0	0.0	0.0	0.0	0.0	6.313011748514864	4.709088965521463	0.0	0.0	0.0	0.0	0.0	0.0	0.0	0.0	0.0	0.0	0.0	0.0	0.0	0.0	0.0	0.0	0.0	0.0	0.0	0.0	0.0	0.0	0.0	0.0	0.0	0.0	0.0	0.0	5.900425597698361	10.177340152151235	0.0
2L_37765	0.0	0.0	0.0	0.0	0.0	0.0	0.0	0.0	0.0	0.0	0.0	0.0	0.0	0.0	0.0	0.0	0.0	0.0	0.0	0.0	0.0	0.0	0.0	0.0	0.0	0.0	0.0	0.0	0.0	0.0	0.0	0.0	0.0	0.0	0.0	0.0	0.0	0.0	0.0	0.0	0.0	0.0	0.0	0.0	0.0	0.0	0.0	0.0	0.0
2L_37766	0.0	0.0	4.608545533812437	11.381847319347319	0.0	0.0	7.749342855725835	0.0	0.0	0.0	9.257356358230068	0.0	0.0	0.0	0.0	0.0	0.0	0.0	8.101259259739335	0.0	17.82111873854993	0.0	0.0	0.0	0.0	7.287418708844302	4.007913223869207	3.711787151277597	0.0	0.0	3.2702052904073105	0.0	0.0	0.0	0.0	0.0	5.20080841365982	0.0	0.0	0.0	0.0	0.0	2.049773418046369	2.3422451075184196	0.0	0.0	0.0	0.0	8.16177286765522
2L_37767	0.0	8.291942719259696	2.721357238823862	0.0	0.0	0.0	0.0	0.0	0.0	0.0	0.0	0.0	0.0	15.785120314187033	0.0	0.0	0.0	0.0	6.378417476353612	0.0	0.0	4.709074551478308	0.0	0.0	0.0	0.0	0.0	4.383638507634107	0.0	7.286725735294385	3.862128202573259	0.0	0.0	5.038296088569214	0.0	5.586292578722035	0.0	6.6948564756668745	35.293910035823316	0.0	0.0	0.0	4.841584563479104	2.76620275602313	4.739884612248999	0.0	0.0	0.0	0.0
2L_37768	0.0	0.0	0.0	0.0	20.492895113264233	0.0	0.0	0.0	0.0	0.0	7.926957839682033	4.283278935690849	0.0	0.0	0.0	0.0	0.0	0.0	0.0	0.0	0.0	6.8286280671636534	0.0	0.0	0.0	0.0	0.0	6.356713324942471	0.0	10.566479534314112	5.600471335667609	0.0	0.0	3.653016076193148	0.0	0.0	4.453386845229665	4.854105019532918	51.17969189825477	0.0	0.0	0.0	7.020780809116905	0.0	0.0	8.241156003434913	7.013380126605537	12.097018085042036	27.955293894004704
2L_37769	0.0	0.0	0.0	0.0	0.0	0.0	0.0	0.0	0.0	0.0	7.5144860504838205	4.060402548308639	0.0	0.0	0.0	0.0	0.0	0.0	4.384030554939356	0.0	0.0	0.0	0.0	0.0	0.0	0.0	6.506697343575743	0.0	0.0	5.008331359216056	0.0	0.0	0.0	6.925869646822203	0.0	7.67917040386293	0.0	0.0	0.0	0.0	0.0	0.0	0.0	0.0	6.515659736610971	0.0	0.0	0.0	0.0
2L_37770	0.0	0.0	3.9820061107865774	6.556310842564619	6.892877107583336	0.0	0.0	0.0	0.0	0.0	0.0	4.322100194926719	0.0	0.0	0.0	0.0	0.0	0.0	4.666586401380563	0.0	0.0	6.8905189559899105	0.0	0.0	0.0	16.79115207032806	6.926061522819295	0.0	0.0	0.0	5.651230894601153	0.0	0.0	11.058374949684394	0.0	0.0	0.0	0.0	0.0	0.0	0.0	0.0	0.0	0.0	0.0	8.31584926026363	0.0	0.0	0.0
2L_37771	0.0	0.0	0.0	0.0	0.0	0.0	0.0	0.0	0.0	0.0	0.0	0.0	0.0	0.0	0.0	0.0	0.0	0.0	0.0	0.0	0.0	0.0	0.0	0.0	0.0	0.0	0.0	0.0	0.0	0.0	0.0	0.0	0.0	0.0	0.0	0.0	0.0	0.0	0.0	0.0	0.0	0.0	0.0	0.0	0.0	0.0	0.0	0.0	0.0
2L_37772	0.0	0.0	19.07137653381546	10.466907824222936	0.0	0.0	0.0	0.0	0.0	0.0	0.0	0.0	0.0	0.0	0.0	0.0	0.0	0.0	0.0	0.0	0.0	0.0	0.0	0.0	0.0	0.0	0.0	0.0	0.0	0.0	0.0	0.0	0.0	5.884762232066775	0.0	0.0	7.17410549665615	7.819635417318303	0.0	0.0	0.0	0.0	0.0	6.461885216240527	0.0	26.551891689523423	0.0	0.0	0.0
2L_37773	0.0	0.0	3.5116625826030834	0.0	0.0	0.0	0.0	0.0	0.0	0.0	0.0	11.434757087643602	9.025401088824388	0.0	0.0	0.0	0.0	0.0	0.0	11.60914336131137	9.053001703774921	3.0383149748214837	0.0	0.0	0.0	7.403913856943057	0.0	0.0	0.0	0.0	0.0	0.0	0.0	3.2507301139836007	0.0	0.0	0.0	0.0	0.0	0.0	0.0	0.0	3.123810999438339	0.0	0.0	0.0	6.241036311597468	0.0	12.438367887119323
2L_37774	0.0	273.8225629791895	0.0	0.0	0.0	0.0	0.0	0.0	0.0	0.0	0.0	0.0	0.0	0.0	0.0	0.0	0.0	0.0	0.0	0.0	0.0	0.0	0.0	0.0	0.0	0.0	0.0	0.0	0.0	0.0	0.0	0.0	0.0	0.0	0.0	0.0	0.0	0.0	0.0	0.0	0.0	0.0	0.0	0.0	0.0	0.0	0.0	0.0	0.0
2L_37775	0.0	0.0	0.0	0.0	0.0	0.0	0.0	0.0	0.0	0.0	0.0	0.0	0.0	0.0	0.0	0.0	0.0	0.0	0.0	0.0	0.0	0.0	0.0	0.0	0.0	32.31320543766621	0.0	0.0	0.0	0.0	0.0	0.0	0.0	0.0	0.0	0.0	0.0	0.0	0.0	0.0	0.0	0.0	0.0	0.0	0.0	0.0	0.0	0.0	0.0
2L_37776	0.0	0.0	0.0	0.0	0.0	0.0	0.0	0.0	0.0	0.0	0.0	0.0	0.0	0.0	0.0	0.0	0.0	0.0	100.73739775154128	0.0	0.0	74.37266655758675	0.0	0.0	0.0	0.0	0.0	0.0	0.0	0.0	0.0	0.0	0.0	0.0	0.0	0.0	0.0	0.0	0.0	0.0	0.0	0.0	76.4654605514689	0.0	0.0	0.0	0.0	0.0	0.0
2L_37777	0.0	0.0	2.0562309246027417	0.0	0.0	0.0	0.0	0.0	0.0	0.0	4.1304273298811225	0.0	0.0	5.963541293945336	0.0	0.0	7.8198616666471175	5.833099280224714	0.0	6.797657527216122	0.0	0.0	0.0	0.0	0.0	4.335313054039461	17.882420936452313	16.561172001020168	0.0	2.7528893638540675	2.9181863121887393	0.0	0.0	0.0	0.0	0.0	2.3204855012585153	0.0	0.0	0.0	0.0	0.0	1.829126981470395	0.0	0.0	8.588287379554638	0.0	0.0	0.0
2L_37778	0.0	0.0	0.0	0.0	0.0	0.0	0.0	0.0	0.0	0.0	0.0	0.0	0.0	0.0	0.0	0.0	0.0	0.0	0.0	0.0	0.0	0.0	0.0	0.0	0.0	8.370288155540042	0.0	0.0	0.0	21.26026605096936	0.0	0.0	0.0	7.35004439426814	0.0	0.0	0.0	0.0	0.0	0.0	0.0	0.0	0.0	0.0	0.0	0.0	0.0	0.0	0.0
2L_37779	0.0	4.885722940423495	0.0	5.280143281968099	16.653593595694048	0.0	5.392486756052527	0.0	0.0	0.0	0.0	3.4808154854519318	0.0	0.0	0.0	0.0	6.097969985791731	0.0	0.0	0.0	0.0	2.7746493606236746	0.0	0.0	0.0	3.3807003255952486	0.0	0.0	0.0	8.58687144637692	0.0	0.0	0.0	2.9686310692177895	0.0	6.583035780116072	10.85716208982999	3.9446984830267513	0.0	0.0	0.0	63.860630559866145	2.85272602219592	6.519533827253217	11.171212232924244	0.0	0.0	0.0	11.35896369902381
2L_37780	0.0	0.0	2.210247103415915	0.0	3.825951351498185	0.0	0.0	0.0	0.0	0.0	0.0	0.0	0.0	0.0	0.0	0.0	4.202793176344999	0.0	2.590229344086584	0.0	5.697976477613506	3.824642438959185	0.0	0.0	0.0	0.0	3.844370649614064	0.0	64.24959683377986	0.0	0.0	0.0	0.0	2.0460157117638538	0.0	9.074212539835793	2.4942949239352292	0.0	0.0	0.0	0.0	0.0	3.9322651597177973	0.0	0.0	0.0	0.0	0.0	7.828732387309311
2L_37781	0.0	7.898727778245851	0.0	0.0	0.0	2.9333083024358193	2.906003570897188	0.0	0.0	0.0	0.0	3.7516131936732795	0.0	0.0	0.0	0.0	0.0	0.0	6.075944444804501	0.0	4.455279684637483	0.0	0.0	0.0	0.0	0.0	0.0	0.0	0.0	0.0	4.905307935610965	0.0	0.0	1.5997911312699014	0.0	3.547588774861502	5.850909465367297	0.0	0.0	0.0	0.0	0.0	1.5373300635347769	3.513367661277629	0.0	3.60910765535043	0.0	5.297732570459844	0.0
2L_37782	0.0	0.0	14.431138934346976	0.0	6.245097598385268	0.0	0.0	0.0	0.0	0.0	0.0	0.0	0.0	0.0	0.0	0.0	6.860216234015696	0.0	4.228029467674178	11.926911883975	9.300802845301606	0.0	0.0	0.0	0.0	7.606575732589309	0.0	0.0	0.0	0.0	0.0	0.0	0.0	0.0	0.0	0.0	0.0	0.0	0.0	0.0	0.0	0.0	6.41863354994082	11.001713333489803	6.2838068810198875	7.534341528687758	0.0	0.0	0.0
2L_37783	0.0	2.504821781930216	3.288259516017523	0.0	0.0	0.0	0.0	0.0	0.0	0.0	3.3026244305037	1.7845511407743169	4.225613981711543	0.0	0.0	0.0	0.0	2.3320270095368247	0.0	16.305898658839837	0.0	1.4225125412261919	0.0	0.0	0.0	0.0	0.0	2.648410291722394	0.0	2.2011668385411105	7.000007000007001	0.0	7.047464674583319	0.0	0.0	3.375003375003375	0.0	4.044751126463189	0.0	0.0	0.0	32.740190220505184	2.925082066833738	0.0	5.727278454551183	0.0	8.765996116663722	10.080010080010082	11.647070470599882
2L_37784	0.0	6.992566901383829	0.0	0.0	3.972505494968226	0.0	0.0	0.0	0.0	0.0	4.609873334510388	4.981828779526677	0.0	0.0	0.0	0.0	0.0	3.2550928368752543	2.6894488082245496	7.586706572743239	5.916239070487848	1.9855732220829896	0.0	0.0	0.0	12.096353747704415	3.991630349483204	11.090122028309386	0.0	6.1448708609302045	0.0	0.0	0.0	0.0	0.0	4.710901402718002	2.589839593105122	5.645749541000562	0.0	0.0	0.0	0.0	2.0414458417687578	2.332729311956824	3.997128462912244	9.585186669114085	0.0	7.03494609472555	0.0
2L_37785	0.0	2.200181294938703	5.776672122733487	0.0	2.4998637574252207	0.0	0.0	0.0	0.0	0.0	0.0	0.0	0.0	4.188418520181476	0.0	0.0	0.0	0.0	1.6924471499528484	0.0	0.0	2.4990085183703368	0.0	0.0	0.0	0.0	2.511898864923141	0.0	0.0	0.0	0.0	0.0	6.1903405925394015	0.0	0.0	0.0	0.0	5.329232903110282	0.0	0.0	0.0	0.0	1.284664421244547	0.0	0.0	3.0159380260926896	2.566620484608747	0.0	0.0
2L_37786	0.0	0.0	0.0	5.676038942167975	0.0	0.0	0.0	0.0	0.0	0.0	6.9248576768625965	0.0	0.0	0.0	0.0	0.0	0.0	0.0	4.040035132145509	11.396595836823542	0.0	0.0	0.0	0.0	0.0	3.634179164305965	5.996145677558466	0.0	100.21144615137942	0.0	0.0	0.0	0.0	6.382427390314795	0.0	0.0	0.0	12.721394671940676	0.0	0.0	0.0	0.0	3.0666182958740795	7.008356764606117	0.0	0.0	12.253542958777244	10.567752503236376	0.0
[truncated: 160 more columns]
