# Supplementary material for: Convergence of topological domain boundaries, insulators, and polytene interbands revealed by high-resolution mapping of chromatin contacts in the early Drosophila melanogaster embryo
Source: eLife. 2017 Nov 17;6:e29550. doi: 10.7554/eLife.29550 (PMC5739541; doi:10.7554/eLife.29550)
Supplement: Supplementary file 3. [file elife-29550-supp3.zip › local_HiC_maps/nc14_posterior_dm3_CompressedBinCounts_500bp_VCnorm_chr2L_1955032-1972848.txt]

2L_3830	2L_3831	2L_3832	2L_3833	2L_3834	2L_3835	2L_3836	2L_3837	2L_3838	2L_3839	2L_3840	2L_3841	2L_3842	2L_3843	2L_3844	2L_3845	2L_3846	2L_3847	2L_3848	2L_3849	2L_3850	2L_3851	2L_3852	2L_3853	2L_3854	2L_3855	2L_3856	2L_3857	2L_3858	2L_3859	2L_3860	2L_3861	2L_3862	2L_3863	2L_3864	2L_3865	2L_3866	2L_3867	2L_3868	2L_3869	2L_3870	2L_3871	2L_3872	2L_3873	2L_3874	2L_3875	2L_3876	2L_3877	2L_3878	2L_3879
2L_3830	21.0603851259977	73.10185326904634	108.12107201059979	110.41972007864828	57.59591760136042	62.541839889522244	18.130163697248022	50.59164824638807	49.95250943567223	47.590365925298	56.798926121636796	47.201806129909755	9.414378580405854	56.42156784958009	69.61786060137301	18.412092080099963	0.0	0.0	18.291751608988204	53.11424768448437	38.068859799580146	30.894336378960386	32.04769722873948	23.562968203541633	6.272416046847421	34.76176372846335	0.0	0.0	0.0	0.0	0.0	21.72548903170582	28.652456549061295	25.212954920497246	0.0	26.311981160621492	7.340252255108999	26.723105866256198	24.588672490357144	28.762084669505274	14.5638272106761	29.142738906602148	18.59672463327724	19.426809817791636	23.269098985583625	0.0	40.62879443919495	22.98949066783425	15.897246557153185
2L_3831	73.10185326904634	17.8411566144304	42.647124048542665	44.71523422478476	87.46450398879789	108.54322880202926	62.93087986809687	47.560128807462696	76.37334760070031	46.45940609392543	78.86098451367417	32.7680570426337	57.18627202692657	36.72049278901323	42.288355840807306	31.9547350526401	0.0	0.0	47.618820862757794	13.827204194620665	44.04642787140499	32.99571839309201	22.247893819701954	46.006013497142	32.657895481671304	36.198046753397186	0.0	0.0	0.0	0.0	0.0	40.84733716209041	19.535682990564975	10.939458846849764	0.0	19.57081209084771	15.924033443018073	0.0	23.70798589280007	22.1855359734306	26.539754403640345	16.363500587152153	24.206377767313448	16.857903978128178	45.43224235375361	296.8239833778569	15.10981815837507	10.881530958862372	22.416993322495006
2L_3832	108.1210720105998	42.647124048542665	0.0	82.4551856066228	89.60284435269112	89.81288383781231	0.0	157.41239213315828	44.40678748865406	44.42223332778055	28.276144830413823	70.49526448060851	0.0	105.33106871535595	51.98667061765364	45.830354360299914	0.0	0.0	34.14810717041954	19.831354164187747	15.793147669089336	62.111911467456025	23.931403026365228	0.0	46.838846265538784	25.958113987270142	0.0	0.0	0.0	0.0	0.0	0.0	22.92431765768492	94.13802517250792	0.0	28.068993586234964	82.21926232877838	99.77650063856959	20.40158479510688	5.966081632701764	21.75088063877986	25.602523384704792	34.71744857304343	32.237422166773854	0.0	0.0	54.17728541460792	7.803294550959415	7.419476422387825
2L_3833	110.4197200786483	44.71523422478475	82.4551856066228	41.16844274190063	26.842286801781793	47.08411442516014	50.696827899478336	47.155964816934656	86.46899853601333	58.220531054415396	74.11838824270595	39.59669446794581	26.325141826701593	108.46682147840276	19.467031608619223	34.323450467828636	0.0	0.0	42.6238927378264	89.1130577363501	23.655733380960214	39.87179887601398	35.84560223748249	0.0	17.539367109477222	38.88130703401726	0.0	0.0	0.0	0.0	0.0	0.0	40.0599984319372	0.0	192.57989658459556	10.510770912492577	10.262662586232024	0.0	30.558471343029538	35.745131848152894	4.072438914434393	14.380757396143368	15.600437436265713	24.143377863781858	0.0	0.0	24.34480027525854	23.376297019229927	16.669870986311814
2L_3834	57.59591760136042	87.46450398879789	89.60284435269112	26.842286801781793	35.002944622716385	65.78436673995046	66.1098017697594	46.11932761094965	60.71558521367333	37.96043979880967	75.94089037242102	68.84663808957464	51.49286394727131	45.00464512230012	38.07816940469859	89.51710000402826	0.0	0.0	38.907759152077645	38.735142651846594	38.559509276261146	17.33124029721344	5.842933760412838	64.43997899256685	22.871728485136806	25.35104864612725	0.0	0.0	0.0	0.0	0.0	33.008246120045705	11.194100858102457	0.0	0.0	47.9719843611331	20.074113627512777	0.0	24.90558293509306	11.653113609991847	21.24220709718071	28.129245758031605	23.733874104003874	19.67719173416271	31.81815289258828	0.0	15.873083060669039	30.483216131717978	25.36086702282985
2L_3835	62.541839889522244	108.54322880202926	89.81288383781231	47.08411442516014	65.78436673995046	21.979524314738878	33.13238541578659	53.932009456592624	78.24588377747654	73.3810310034856	89.95870549422794	56.069018373817315	51.61356920734461	70.88736481054546	57.25114359159324	28.039668279508387	0.0	88.45721766667552	44.57024395801595	19.41297116494328	34.784907524323344	56.45856690351036	35.13978165896666	53.82586149636972	11.462671237979956	57.17356751626588	0.0	334.8737525952716	0.0	0.0	0.0	23.159934900731557	24.310739119401447	11.518998860771013	0.0	20.607615544324407	3.3535282806393436	0.0	22.467568065497453	16.06059106187226	27.945751706786787	20.36318843045086	32.28576230168258	43.39129819072093	0.0	0.0	5.30343047096584	7.638668083639597	9.078684229926031
2L_3836	18.130163697248022	62.93087986809687	0.0	50.69682789947832	66.1098017697594	33.13238541578659	0.0	58.07015455371634	16.381867893340935	40.96891483586828	78.23399788768207	97.52260086274995	0.0	0.0	47.94530399719999	126.80271188733157	0.0	0.0	20.995655998773856	0.0	58.261647231552175	49.10007741445539	22.07101127166546	0.0	0.0	0.0	0.0	0.0	0.0	0.0	0.0	24.936971803765978	84.56886089972812	0.0	0.0	0.0	0.0	0.0	0.0	11.00457460166191	20.059999458380016	59.03055303363915	51.229705032165846	29.73133281105292	40.0631395078644	0.0	39.97249892074253	14.393356026858001	0.0
2L_3837	50.59164824638807	47.560128807462696	157.4123921331583	47.15596481693465	46.11932761094965	53.93200945659263	58.07015455371634	6.751788717626017	72.37904984592785	128.61276838983957	72.76983205329178	75.59270348988835	60.30772014202467	45.178979350382754	55.745772519341	19.657719783136034	0.0	155.03635602548798	34.17616642035416	25.518406426555472	67.7405347844259	57.0884219732575	82.11794497789744	47.16949982405777	20.09028574413414	44.53618899377161	0.0	0.0	0.0	0.0	0.0	23.1952769777018	26.220747887836815	80.7560380280183	110.2943203939713	24.078906576852347	23.51052037010261	0.0	30.62752294220236	28.148924186502487	16.32656488375136	5.490763026629377	2.978226483998138	27.65478121784051	9.316243616044062	0.0	37.18066456719847	40.164204656704825	12.729553631837122
2L_3838	49.95250943567223	76.37334760070031	44.40678748865407	86.46899853601334	60.71558521367332	78.24588377747654	16.381867893340935	72.37904984592785	34.38901150720804	110.19061632836804	85.53632128810858	68.24020038734844	85.06547915257771	47.79452179191221	69.19505393754454	77.63751267155118	0.0	87.47299271349969	41.31968461511127	52.79167158589061	42.04184233468288	45.09376604452301	28.957330504781293	47.90426811060776	28.337827712808586	37.69161474646735	0.0	0.0	0.0	0.0	0.0	19.63049518905639	29.587992748722673	22.781663949953238	31.114554455137476	3.396387262868487	16.58107515670774	0.0	24.68620135152015	37.53901711591485	17.10726425762171	18.587645628394856	23.524813553250013	19.50386459324983	42.05050896884793	0.0	18.35547528094366	22.661027847570594	30.524076853161596
2L_3839	47.590365925298	46.45940609392544	44.42223332778055	58.2205310544154	37.96043979880967	73.3810310034856	40.96891483586828	128.6127683898396	110.19061632836804	20.163831127914303	128.3491095780523	53.331200085329925	117.00571732482382	59.76393246675631	102.25552081489784	69.34331877123638	0.0	0.0	34.44504723277102	30.00570108320581	28.674862898311765	34.90612266817031	36.209253274674346	53.24547829414799	63.78228978420326	47.13090609166961	0.0	0.0	0.0	0.0	0.0	32.728871978971696	39.310221235612744	71.21746252181035	0.0	25.481764612199395	45.61381683979184	30.193236714975846	27.781636338380334	18.05388181026273	14.80951264362142	25.179525172261847	25.21392438974424	17.071817477882853	13.145354760261592	193.23671497584542	3.27890353465801	35.42017178783317	13.471188495605025
2L_3840	56.798926121636796	78.86098451367417	28.276144830413823	74.11838824270596	75.94089037242102	89.95870549422794	78.23399788768205	72.76983205329178	85.53632128810857	128.3491095780523	27.232744652169767	40.736377924956805	67.70709908933951	60.86658804732377	70.0956806040245	61.794876321968964	0.0	0.0	52.620847064085616	53.47879565752179	30.420749384740343	20.509700233639666	36.87732067826612	33.8924169953525	54.13257066555995	40.000400004000035	0.0	0.0	0.0	0.0	0.0	52.08238391487655	20.606508418494638	36.26571892254549	49.53069664924837	16.21994241920441	52.790227473090184	38.43788437884378	23.578510545488843	16.08860685305701	23.043091628759033	24.657780824383586	29.423998480651715	21.733494575164514	8.367430613081641	0.0	4.174249887295253	6.0122800820676225	11.433112007340059
2L_3841	47.20180612990975	32.7680570426337	70.49526448060851	39.59669446794582	68.84663808957464	56.06901837381733	97.52260086274995	75.59270348988834	68.24020038734844	53.33120008532992	40.736377924956805	0.0	67.52023497041769	44.25939800895937	74.89524028265464	22.008689030429213	0.0	0.0	60.1283138216955	47.617142933330285	15.168395737377429	38.349554484703425	57.46178647544916	10.562149270630782	22.492987811049904	24.93125207241033	0.0	0.0	0.0	0.0	0.0	45.446311999319605	25.687045912658906	22.603518463684054	123.4849934861666	33.69828576820297	19.74169960240217	0.0	19.594530382788946	25.785327976479195	13.056531386204103	21.516012062491104	16.672040621093533	19.351350472695437	31.291265356188475	0.0	20.813647092125365	11.241912848944292	21.37792102568415
2L_3842	9.414378580405854	57.18627202692657	0.0	26.325141826701593	51.49286394727131	51.61356920734461	0.0	60.307720142024685	85.06547915257771	117.00571732482383	67.70709908933952	67.5202349704177	33.667199730662404	12.610738043443993	49.7927377292022	109.74057328475486	0.0	0.0	87.2186517086679	37.98886926130644	30.253295718402324	84.98667833817049	80.22508867737481	0.0	22.431080505147936	24.862633947440393	0.0	0.0	0.0	0.0	0.0	25.897845946663388	80.50852109506226	0.0	0.0	40.32664583123299	13.124909766245358	0.0	9.770300241326417	22.857208163451897	57.29062230636421	30.652562400953908	19.951385124912296	15.438471900051335	0.0	0.0	0.0	22.421943608811826	7.106360903644854
2L_3843	56.4215678495801	36.72049278901323	105.33106871535597	108.46682147840278	45.00464512230012	70.88736481054546	0.0	45.178979350382754	47.79452179191221	59.76393246675631	60.86658804732377	44.25939800895937	12.610738043443993	9.447219565191721	65.27810805391972	115.09561156875318	0.0	0.0	44.92060283449004	49.80327705563027	67.99194295475986	47.75024710752878	72.97844345565808	39.45380157105038	8.402019845570875	0.0	0.0	0.0	0.0	0.0	0.0	38.802270902904596	21.931718336424336	67.54645929903663	46.12652505823474	25.17528290724167	19.664813258017098	71.5922107674685	36.59665726132575	27.82531268695132	21.459373991043638	25.259396782641744	27.401730543837164	28.913976582570367	15.584698942578179	0.0	7.774719721354046	27.995324780761614	10.647331113364796
2L_3844	69.61786060137301	42.28835584080729	51.98667061765362	19.46703160861922	38.078169404698585	57.25114359159324	47.94530399719999	55.745772519341	69.19505393754454	102.25552081489784	70.0956806040245	74.89524028265463	49.792737729202194	65.27810805391972	18.41047629743229	48.69086494452487	0.0	0.0	80.62103999529172	56.18435209609771	145.4169607631482	75.41558701921777	50.85017250921023	31.156190657193104	66.34973609392468	18.38552985258482	0.0	0.0	0.0	0.0	0.0	38.30210594554015	27.061270505001193	66.67577902313316	91.06389953830602	19.880616895542268	19.41133194736423	141.3387607417458	36.12492287328967	29.57946036077645	26.95987715539404	31.73392823870805	4.917912660821891	22.833018142545388	0.0	0.0	46.04701707423393	16.580677431210912	21.02017200806754
2L_3845	18.412092080099967	31.9547350526401	45.830354360299914	34.32345046782863	89.51710000402826	28.039668279508387	126.80271188733157	19.657719783136034	77.63751267155118	69.34331877123638	61.794876321968964	22.008689030429213	109.74057328475483	115.09561156875318	48.690864944524876	0.0	0.0	0.0	71.07381157479665	86.6791484640455	29.583814892097966	49.86359536468018	29.885627702781456	27.466641763578135	102.36192838174566	64.83318421700963	0.0	0.0	0.0	0.0	0.0	42.20791280182878	23.856646366251052	58.77996308618318	0.0	26.289499973710498	34.22524317035273	0.0	25.477577184320076	40.97756068776738	27.162582998667673	11.989698451090822	4.335528266777193	15.09683107451192	27.12408727446321	0.0	20.29704042087943	14.617176156462254	18.530941112375334
2L_3846	0.0	0.0	0.0	0.0	0.0	0.0	0.0	0.0	0.0	0.0	0.0	0.0	0.0	0.0	0.0	0.0	27700.831024930747	0.0	0.0	0.0	0.0	0.0	0.0	0.0	0.0	0.0	0.0	0.0	0.0	0.0	0.0	0.0	0.0	0.0	0.0	0.0	0.0	0.0	0.0	0.0	0.0	0.0	0.0	0.0	0.0	0.0	0.0	0.0	0.0
2L_3847	0.0	0.0	0.0	0.0	0.0	88.4572176666755	0.0	155.03635602548798	87.47299271349969	0.0	0.0	0.0	0.0	0.0	0.0	0.0	0.0	0.0	112.10888014439624	0.0	0.0	262.175885062092	117.85087150719478	0.0	461.3184481247405	0.0	0.0	0.0	0.0	0.0	0.0	0.0	75.26096740447501	0.0	0.0	138.22655332089295	0.0	0.0	0.0	0.0	0.0	126.0803510076972	0.0	0.0	0.0	0.0	0.0	0.0	0.0
2L_3848	18.2917516089882	47.618820862757794	34.14810717041954	42.6238927378264	38.907759152077645	44.57024395801595	20.995655998773856	34.17616642035416	41.31968461511127	34.44504723277102	52.620847064085616	60.1283138216955	87.2186517086679	44.92060283449004	80.62103999529172	71.07381157479665	0.0	112.10888014439625	38.83510227224183	79.9617167903613	88.17136987448805	123.8442237815586	51.95801940483573	75.03958338023308	43.582669787185814	8.05117973936721	0.0	0.0	0.0	0.0	0.0	41.93204409070572	59.25180143251895	72.99472540114252	0.0	65.29418294124177	34.0015487705465	92.84016636957813	34.80270347400586	12.953097020732173	38.79100905365286	55.58622724165854	36.61112758611853	17.497852138649982	0.0	0.0	23.525110030300343	21.782458586100613	11.506139906376841
2L_3849	53.11424768448437	13.827204194620665	19.83135416418775	89.1130577363501	38.73514265184661	19.41297116494328	0.0	25.518406426555472	52.791671585890604	30.00570108320581	53.47879565752179	47.617142933330285	37.98886926130644	49.80327705563026	56.18435209609772	86.6791484640455	0.0	0.0	79.9617167903613	42.86528726172259	110.94441002323005	143.84391209410845	96.98907127144912	59.425757024718735	37.96564868107336	56.10822153770192	0.0	0.0	0.0	0.0	0.0	43.83331068612281	53.67992395619388	0.0	0.0	22.751575546606603	59.238723168560824	0.0	22.04891772887328	9.671722398355033	47.01432585276641	10.376177955602408	26.264504572650246	26.130332874310483	11.736923893090708	0.0	23.4207395332715	16.86674847039675	8.018564580717277
2L_3850	38.068859799580146	44.04642787140499	15.793147669089336	23.655733380960207	38.559509276261146	34.784907524323344	58.26164723155218	67.7405347844259	42.041842334682876	28.674862898311765	30.420749384740343	15.168395737377429	30.253295718402324	67.99194295475986	145.4169607631482	29.583814892097966	0.0	0.0	88.17136987448806	110.94441002323005	33.98195829870005	45.8213418245371	92.68733010541123	37.8600371217664	70.54787479566312	89.36610388362746	0.0	0.0	0.0	0.0	0.0	29.089707421540695	59.19123075339586	40.51116994233235	0.0	6.03957735037702	11.794024439577443	0.0	30.728520544649857	33.37661167313617	35.1008646747004	33.05321650490331	29.880475111506463	34.6824698496619	28.040894841036167	0.0	32.64036288622875	43.65470471789826	19.157296088143998
2L_3851	30.894336378960386	32.99571839309201	62.111911467456025	39.87179887601398	17.33124029721344	56.45856690351036	49.10007741445539	57.0884219732575	45.09376604452301	34.90612266817031	20.509700233639666	38.349554484703425	84.98667833817049	47.75024710752878	75.41558701921778	49.86359536468017	0.0	262.175885062092	123.8442237815586	143.84391209410845	45.8213418245371	55.77865827011931	86.79151722855012	95.7197835243918	50.96083829446531	106.69398032563002	0.0	0.0	0.0	0.0	0.0	39.22462077146331	62.816240510821665	11.38028002317025	31.085731338458334	47.505374045438884	16.56571519824854	24.123822757449435	44.3939997069996	41.83165528292696	28.92393622692774	35.59331817470655	26.86059569078821	25.33153622321994	26.257222048924557	0.0	20.95825325534069	11.320017847894807	10.763223786437548
2L_3852	32.04769722873948	22.247893819701954	23.931403026365228	35.84560223748249	5.842933760412838	35.13978165896667	22.07101127166546	82.11794497789744	28.95733050478129	36.209253274674346	36.877320678266116	57.46178647544916	80.2250886773748	72.97844345565808	50.85017250921024	29.885627702781452	0.0	117.85087150719478	51.95801940483573	96.98907127144915	92.68733010541123	86.79151722855012	11.704115283975	14.342356348751604	106.90140178280996	101.56253967286708	0.0	0.0	0.0	0.0	0.0	44.079719053502636	47.33778524441371	15.346673685212098	0.0	27.455367867610217	35.74303971319785	32.53175098896523	13.30371925427332	29.17827556780438	33.686014081108475	29.216621001783675	31.694580158875873	23.649501770690748	21.245225135650763	0.0	10.59857950771718	25.442347005626576	41.12456825251065
2L_3853	23.562968203541633	46.00601349714201	0.0	0.0	64.43997899256685	53.82586149636972	0.0	47.16949982405777	47.90426811060776	53.24547829414799	33.8924169953525	10.562149270630783	0.0	39.453801571050384	31.156190657193108	27.466641763578135	0.0	0.0	75.03958338023307	59.42575702471874	37.8600371217664	95.7197835243918	14.342356348751606	0.0	28.07104219358352	77.78493399170502	0.0	0.0	0.0	0.0	0.0	24.307105696208172	59.53479511100262	0.0	77.0540688401051	16.82206045007423	8.212486593115637	59.79716800612323	36.68069091749412	35.755391644894615	29.32997624597813	49.86760151796979	12.483932139009415	33.810430711076826	26.034141172733925	0.0	12.987620200424955	23.383006633758985	26.67944908716265
2L_3854	6.272416046847421	32.657895481671304	46.838846265538784	17.539367109477222	22.871728485136806	11.462671237979956	0.0	20.09028574413414	28.337827712808586	63.78228978420326	54.13257066555995	22.492987811049904	22.431080505147932	8.402019845570875	66.34973609392469	102.36192838174566	0.0	461.3184481247405	43.58266978718583	37.96564868107336	70.54787479566312	50.96083829446531	106.90140178280996	28.07104219358352	14.944913050495872	0.0	0.0	0.0	2444.9877750611245	0.0	0.0	43.13669327913065	53.63954033839723	90.11011455999231	164.0931392658473	8.955999176048076	17.489182940351395	0.0	71.60507328453774	45.68647352963796	41.64043897350766	49.014121785388404	84.18769069619675	25.715058635476705	27.720949830625	0.0	6.914558187390059	29.87765101907688	4.734678108174138
2L_3855	34.76176372846335	36.19804675339719	25.958113987270142	38.88130703401726	25.351048646127246	57.173567516265884	0.0	44.53618899377161	37.69161474646736	47.13090609166962	40.000400004000035	24.93125207241033	24.86263394744039	0.0	18.38552985258482	64.83318421700963	0.0	0.0	8.051179739367209	56.108221537701915	89.36610388362746	106.69398032563004	101.56253967286708	77.78493399170502	0.0	0.0	797.0667941973537	0.0	0.0	0.0	0.0	57.37530910947783	97.28856762041892	33.29271621954549	0.0	39.70735678052751	38.77005865909875	141.14724480578138	14.430389245319503	16.879645594961087	26.92334615653849	54.32730571876384	34.378741757696666	22.802079093571752	0.0	0.0	7.664103790359171	16.5582103886212	10.495844695085214
2L_3856	0.0	0.0	0.0	0.0	0.0	0.0	0.0	0.0	0.0	0.0	0.0	0.0	0.0	0.0	0.0	0.0	0.0	0.0	0.0	0.0	0.0	0.0	0.0	0.0	0.0	797.0667941973537	0.0	0.0	0.0	0.0	0.0	0.0	0.0	0.0	0.0	0.0	0.0	0.0	0.0	0.0	0.0	0.0	0.0	0.0	0.0	0.0	0.0	0.0	0.0
2L_3857	0.0	0.0	0.0	0.0	0.0	334.8737525952715	0.0	0.0	0.0	0.0	0.0	0.0	0.0	0.0	0.0	0.0	0.0	0.0	0.0	0.0	0.0	0.0	0.0	0.0	0.0	0.0	0.0	0.0	0.0	0.0	0.0	0.0	0.0	0.0	0.0	0.0	0.0	0.0	0.0	444.89923032433154	0.0	0.0	0.0	0.0	0.0	0.0	0.0	0.0	0.0
2L_3858	0.0	0.0	0.0	0.0	0.0	0.0	0.0	0.0	0.0	0.0	0.0	0.0	0.0	0.0	0.0	0.0	0.0	0.0	0.0	0.0	0.0	0.0	0.0	0.0	2444.987775061125	0.0	0.0	0.0	0.0	0.0	0.0	0.0	0.0	0.0	0.0	0.0	0.0	0.0	0.0	0.0	0.0	0.0	0.0	0.0	0.0	0.0	0.0	0.0	0.0
2L_3859	0.0	0.0	0.0	0.0	0.0	0.0	0.0	0.0	0.0	0.0	0.0	0.0	0.0	0.0	0.0	0.0	0.0	0.0	0.0	0.0	0.0	0.0	0.0	0.0	0.0	0.0	0.0	0.0	0.0	0.0	0.0	0.0	0.0	0.0	0.0	0.0	650.2796202367018	0.0	0.0	0.0	0.0	0.0	0.0	382.4530538876353	0.0	0.0	0.0	0.0	0.0
2L_3860	0.0	0.0	0.0	0.0	0.0	0.0	0.0	0.0	0.0	0.0	0.0	0.0	0.0	0.0	0.0	0.0	0.0	0.0	0.0	0.0	0.0	0.0	0.0	0.0	0.0	0.0	0.0	0.0	0.0	0.0	0.0	0.0	0.0	0.0	0.0	0.0	0.0	0.0	0.0	0.0	0.0	0.0	0.0	0.0	0.0	0.0	0.0	0.0	0.0
2L_3861	21.72548903170582	40.84733716209041	0.0	0.0	33.00824612004571	23.15993490073156	24.936971803765985	23.195276977701802	19.63049518905639	32.7288719789717	52.08238391487655	45.446311999319605	25.897845946663388	38.802270902904596	38.30210594554015	42.20791280182878	0.0	0.0	41.93204409070572	43.833310686122815	29.089707421540698	39.22462077146331	44.07971905350264	24.307105696208176	43.13669327913065	57.375309109477826	0.0	0.0	0.0	0.0	0.0	14.941064969228878	78.81953114201902	104.03680128450772	47.36351020446828	82.72132478201638	90.86475992016018	36.75605739825923	37.57807785125545	70.32987127215969	34.053866405880825	54.231456555533846	46.04165798056684	26.72043213470423	24.0039558519244	0.0	19.95804021624936	28.74608154975875	40.99823598256646
2L_3862	28.652456549061295	19.535682990564975	22.924317657684917	40.0599984319372	11.194100858102457	24.31073911940145	84.56886089972811	26.220747887836815	29.587992748722673	39.310221235612744	20.606508418494634	25.687045912658906	80.50852109506226	21.931718336424332	27.061270505001193	23.856646366251052	0.0	75.26096740447501	59.25180143251895	53.67992395619388	59.19123075339586	62.816240510821665	47.3377852444137	59.53479511100263	53.63954033839723	97.28856762041892	0.0	0.0	0.0	0.0	0.0	78.819531142019	27.04831736395373	58.80340942167827	53.54135936157283	78.89995923502106	62.77130757769518	41.55032575455391	31.859674699977443	52.17406211222715	39.62790080479738	61.305124801907816	47.7098339943555	53.69903269583072	36.17987548695851	0.0	29.329641709096883	34.12034896993104	40.16638771625352
2L_3863	25.21295492049725	10.939458846849764	94.13802517250792	0.0	0.0	11.518998860771013	0.0	80.75603802801831	22.78166394995324	71.21746252181035	36.26571892254549	22.603518463684054	0.0	67.54645929903661	66.67577902313316	58.77996308618318	0.0	0.0	72.99472540114252	0.0	40.51116994233235	11.38028002317025	15.346673685212098	0.0	90.11011455999231	33.29271621954549	0.0	0.0	0.0	0.0	0.0	104.03680128450772	58.80340942167827	60.368610737161106	0.0	36.000036000036	123.02587409883547	0.0	78.49848105439159	38.259147570888466	48.81923701111893	24.627488710348715	8.905409412839642	51.68284511995071	0.0	0.0	27.794145441204265	20.0163132953357	28.54766603798362
2L_3864	0.0	0.0	0.0	192.5798965845955	0.0	0.0	0.0	110.2943203939713	31.114554455137476	0.0	49.53069664924837	123.4849934861666	0.0	46.12652505823473	91.06389953830603	0.0	0.0	0.0	0.0	0.0	0.0	31.08573133845833	0.0	77.0540688401051	164.09313926584727	0.0	0.0	0.0	0.0	0.0	0.0	47.36351020446828	53.54135936157283	0.0	450.4301608035674	0.0	192.02888114372402	0.0	0.0	83.60522449047842	38.10053588403721	89.69474635446916	48.651028604372264	0.0	0.0	0.0	37.960460384463545	0.0	51.986130100489184
2L_3865	26.31198116062149	19.57081209084771	28.068993586234964	10.510770912492577	47.971984361133096	20.607615544324407	0.0	24.078906576852347	3.396387262868487	25.481764612199395	16.21994241920441	33.69828576820297	40.32664583123299	25.17528290724167	19.880616895542268	26.289499973710498	0.0	138.22655332089295	65.29418294124177	22.751575546606603	6.03957735037702	47.50537404543889	27.455367867610214	16.82206045007423	8.955999176048076	39.70735678052751	0.0	0.0	0.0	0.0	0.0	82.72132478201638	78.89995923502106	36.000036000036	0.0	0.0	110.04732034774953	76.31257631257631	58.51443551124063	70.72756994899629	62.384393920016976	44.058847934557924	45.14031335343405	70.88690302825768	49.83678453066208	0.0	16.57467720816137	53.714106667263486	17.024029417522833
2L_3866	7.340252255108999	15.924033443018077	82.21926232877838	10.262662586232022	20.074113627512777	3.3535282806393436	0.0	23.51052037010261	16.58107515670774	45.61381683979184	52.790227473090184	19.741699602402168	13.124909766245356	19.664813258017098	19.411331947364236	34.22524317035273	0.0	0.0	34.0015487705465	59.238723168560824	11.794024439577443	16.56571519824854	35.74303971319785	8.212486593115637	17.489182940351395	38.77005865909875	0.0	0.0	0.0	650.2796202367018	0.0	90.86475992016015	62.77130757769518	123.02587409883547	192.02888114372402	110.04732034774953	0.0	0.0	87.60422998928944	75.74107068468591	81.21573457398489	86.03766442156162	20.74106798870234	39.12073441053781	56.77044303653746	0.0	36.41271629153477	29.13676506152228	22.162899527819427
2L_3867	26.723105866256198	0.0	99.77650063856959	0.0	0.0	0.0	0.0	0.0	0.0	30.193236714975846	38.43788437884378	0.0	0.0	71.5922107674685	141.33876074174583	0.0	0.0	0.0	92.84016636957814	0.0	0.0	24.123822757449435	32.53175098896523	59.79716800612322	0.0	141.14724480578138	0.0	0.0	0.0	0.0	0.0	36.75605739825923	41.55032575455391	0.0	0.0	76.31257631257631	0.0	0.0	27.73340433084842	97.32170663344753	103.48661178919482	34.80343022608308	18.877612661592362	0.0	0.0	0.0	29.45889894419306	42.430414120841824	121.0302091402014
2L_3868	24.588672490357144	23.707985892800075	20.401584795106885	30.558471343029538	24.90558293509306	22.467568065497453	0.0	30.62752294220237	24.68620135152015	27.781636338380327	23.578510545488843	19.59453038278895	9.770300241326417	36.59665726132575	36.12492287328967	25.47757718432008	0.0	0.0	34.80270347400586	22.04891772887328	30.728520544649857	44.3939997069996	13.303719254273323	36.68069091749412	71.60507328453774	14.430389245319503	0.0	0.0	0.0	0.0	0.0	37.57807785125545	31.859674699977443	78.49848105439159	0.0	58.51443551124062	87.60422998928944	27.733404330848423	17.012184126271237	56.38233057358408	101.26667990690721	80.05900882677258	79.12916233868748	47.042947522919995	42.26042564700712	0.0	36.14126899223685	23.858635416192204	30.93423875787895
2L_3869	28.762084669505274	22.185535973430607	5.966081632701764	35.745131848152894	11.653113609991847	16.06059106187226	11.004574601661911	28.148924186502487	37.53901711591485	18.05388181026273	16.088606853057005	25.7853279764792	22.857208163451897	27.82531268695132	29.579460360776448	40.97756068776738	0.0	0.0	12.953097020732171	9.671722398355033	33.37661167313617	41.83165528292696	29.178275567804377	35.755391644894615	45.68647352963796	16.87964559496109	0.0	444.89923032433154	0.0	0.0	0.0	70.32987127215969	52.174062112227155	38.259147570888466	83.60522449047842	70.7275699489963	75.74107068468591	97.32170663344753	56.38233057358408	36.8555575416606	121.10654609169285	121.74155350338373	85.78702085268009	74.6801821200708	77.68081799313725	0.0	24.660703943317017	48.20496752190313	48.24623721565175
2L_3870	14.5638272106761	26.539754403640345	21.75088063877986	4.072438914434393	21.24220709718071	27.945751706786787	20.059999458380016	16.32656488375136	17.10726425762171	14.809512643621419	23.043091628759033	13.056531386204103	57.2906223063642	21.459373991043638	26.959877155394032	27.162582998667673	0.0	0.0	38.79100905365286	47.01432585276641	35.1008646747004	28.92393622692774	33.686014081108475	29.329976245978127	41.640438973507656	26.92334615653849	0.0	0.0	0.0	0.0	0.0	34.053866405880825	39.62790080479738	48.81923701111893	38.10053588403721	62.384393920016976	81.21573457398489	103.48661178919481	101.26667990690721	121.10654609169288	62.844795351161	178.29472288400436	119.34209173970626	96.7259923400179	112.63848902225286	94.6163307786924	73.85211339060832	46.248308323597094	38.47681925547135
2L_3871	29.142738906602148	16.363500587152153	25.6025233847048	14.380757396143368	28.1292457580316	20.36318843045086	59.03055303363915	5.490763026629377	18.587645628394856	25.179525172261844	24.657780824383586	21.516012062491104	30.652562400953908	25.259396782641744	31.73392823870805	11.989698451090822	0.0	126.0803510076972	55.58622724165854	10.376177955602408	33.053216504903304	35.59331817470655	29.21662100178368	49.86760151796979	49.01412178538839	54.32730571876383	0.0	0.0	0.0	0.0	0.0	54.23145655553383	61.30512480190781	24.627488710348715	89.69474635446916	44.058847934557924	86.03766442156162	34.80343022608308	80.05900882677258	121.74155350338373	178.29472288400441	55.815725053524496	112.62233601249356	101.2037483057157	79.55069765961848	0.0	51.024033453624064	55.79890076165499	58.230371253554964
2L_3872	18.59672463327724	24.20637776731345	34.71744857304343	15.600437436265713	23.733874104003867	32.28576230168258	51.229705032165846	2.9782264839981383	23.524813553250013	25.21392438974424	29.423998480651715	16.672040621093533	19.951385124912296	27.401730543837164	4.917912660821892	4.335528266777193	0.0	0.0	36.61112758611853	26.264504572650246	29.880475111506463	26.86059569078821	31.694580158875873	12.483932139009415	84.18769069619675	34.378741757696666	0.0	0.0	0.0	0.0	0.0	46.04165798056684	47.709833994355485	8.90540941283964	48.651028604372264	45.14031335343405	20.74106798870234	18.877612661592362	79.12916233868748	85.78702085268009	119.34209173970625	112.62233601249356	18.391816902631486	91.48931336202946	102.7353070018632	120.81672103419113	51.25143709029601	54.625890162098635	37.901450053328745
2L_3873	19.426809817791636	16.85790397812818	32.23742216677386	24.143377863781858	19.67719173416271	43.39129819072093	29.73133281105292	27.654781217840515	19.50386459324983	17.071817477882853	21.733494575164517	19.351350472695437	15.438471900051333	28.913976582570367	22.83301814254539	15.09683107451192	0.0	0.0	17.497852138649982	26.130332874310483	34.6824698496619	25.33153622321994	23.649501770690755	33.81043071107683	25.715058635476698	22.802079093571752	0.0	0.0	0.0	382.4530538876353	0.0	26.72043213470423	53.69903269583073	51.68284511995072	0.0	70.88690302825768	39.12073441053781	0.0	47.042947522919995	74.6801821200708	96.7259923400179	101.20374830571573	91.48931336202946	31.85767970961371	42.9284040077958	0.0	40.45176531503835	39.41369557375631	43.99246979265209
2L_3874	23.269098985583632	45.43224235375361	0.0	0.0	31.81815289258828	0.0	40.0631395078644	9.316243616044062	42.05050896884793	13.145354760261593	8.367430613081641	31.291265356188475	0.0	15.584698942578179	0.0	27.124087274463218	0.0	0.0	0.0	11.736923893090708	28.040894841036167	26.257222048924557	21.24522513565076	26.034141172733925	27.720949830625	0.0	0.0	0.0	0.0	0.0	0.0	24.003955851924395	36.179875486958515	0.0	0.0	49.83678453066208	56.77044303653746	0.0	42.26042564700711	77.68081799313725	112.63848902225286	79.55069765961846	102.7353070018632	42.92840400779579	0.0	0.0	44.88975077210372	73.89242187030956	52.69342438757067
2L_3875	0.0	296.82398337785696	0.0	0.0	0.0	0.0	0.0	0.0	0.0	193.23671497584542	0.0	0.0	0.0	0.0	0.0	0.0	0.0	0.0	0.0	0.0	0.0	0.0	0.0	0.0	0.0	0.0	0.0	0.0	0.0	0.0	0.0	0.0	0.0	0.0	0.0	0.0	0.0	0.0	0.0	0.0	94.6163307786924	0.0	120.81672103419113	0.0	0.0	0.0	0.0	135.77732518669382	258.19777949909627
2L_3876	40.62879443919495	15.10981815837507	54.17728541460792	24.344800275258542	15.87308306066904	5.30343047096584	39.97249892074253	37.18066456719848	18.355475280943658	3.2789035346580104	4.174249887295254	20.813647092125365	0.0	7.774719721354046	46.047017074233935	20.29704042087943	0.0	0.0	23.525110030300343	23.420739533271508	32.64036288622875	20.95825325534069	10.59857950771718	12.987620200424956	6.9145581873900595	7.664103790359171	0.0	0.0	0.0	0.0	0.0	19.958040216249355	29.32964170909688	27.794145441204268	37.960460384463545	16.574677208161372	36.41271629153477	29.458898944193063	36.14126899223686	24.660703943317017	73.85211339060832	51.024033453624064	51.251437090296015	40.45176531503835	44.88975077210372	0.0	3.199156446428206	85.24481388983605	102.95782496994508
2L_3877	22.989490667834254	10.881530958862372	7.803294550959415	23.376297019229927	30.483216131717978	7.638668083639597	14.393356026858003	40.16420465670483	22.6610278475706	35.42017178783317	6.012280082067623	11.241912848944292	22.421943608811826	27.99532478076161	16.580677431210916	14.617176156462255	0.0	0.0	21.782458586100613	16.866748470396747	43.65470471789826	11.320017847894807	25.442347005626573	23.38300663375898	29.87765101907688	16.558210388621198	0.0	0.0	0.0	0.0	0.0	28.746081549758745	34.12034896993104	20.0163132953357	0.0	53.714106667263486	29.13676506152228	42.430414120841824	23.858635416192204	48.20496752190313	46.248308323597094	55.798900761655	54.625890162098635	39.4136955737563	73.89242187030956	135.77732518669384	85.24481388983605	29.865480896462188	100.96532314424947
2L_3878	15.897246557153187	22.416993322495006	7.419476422387826	16.669870986311814	25.36086702282985	9.078684229926031	0.0	12.729553631837124	30.524076853161592	13.471188495605023	11.433112007340059	21.377921025684145	7.106360903644854	10.647331113364796	21.020172008067544	18.530941112375334	0.0	0.0	11.506139906376841	8.018564580717277	19.157296088143998	10.763223786437548	41.12456825251065	26.67944908716265	4.734678108174138	10.495844695085218	0.0	0.0	0.0	0.0	0.0	40.998235982566456	40.16638771625352	28.547666037983618	51.9861301004892	17.024029417522833	22.162899527819427	121.03020914020138	30.93423875787895	48.24623721565175	38.47681925547135	58.23037125355497	37.901450053328745	43.99246979265209	52.693424387570666	258.1977794990963	102.95782496994508	100.96532314424948	25.499780701885964
2L_3879	35.00949729862829	13.502228205209564	29.047897077491076	32.631999155918955	7.092143252783134	14.217536122316307	0.0	18.68899212134389	24.603851627527213	17.58029249211634	11.190407582620178	20.92410617449449	27.82202252192723	20.84261481024102	20.57395152571281	9.068781264623409	0.0	143.04719126839944	13.514262276693708	31.393379450207743	18.75062111432441	31.604219654945133	18.941914146721224	17.408728214064684	27.805016395691332	0.0	0.0	0.0	0.0	0.0	0.0	58.85427841176915	18.144797296909065	18.627766921929165	50.88255796795416	44.43370629875558	27.115526241863986	0.0	20.185040301451465	51.94426191807965	40.88802770572757	17.731542920339525	30.2270795612457	66.9800268749384	42.97903139016536	0.0	85.76358752517162	86.46925940623413	61.662092905394495
2L_3880	5.956853320032342	29.29184046492009	7.4137337935779275	11.104645739591616	28.961414707185618	25.40064067673113	13.674802262359286	19.079551554220266	14.353153603143916	24.678063445057656	25.70459141123919	21.361374647181297	49.70602437015366	5.3195450725054	31.50585378763374	9.258299139348512	0.0	0.0	16.096127915468657	24.037074784147066	22.332879869524938	14.33985749049626	26.589418764974674	8.886266452922339	23.655067483176516	26.219302440702425	0.0	0.0	0.0	0.0	0.0	35.504303121538335	44.766295240200506	28.525570321235957	51.94589315768695	31.18656369430363	22.14574558081647	20.156088751289992	51.51715974770605	37.361893568258495	27.46217031115298	33.6181740883527	40.67745638535073	27.677523636605184	30.714040001965696	0.0	70.0446885112702	85.1235552641037	73.44247984978165
2L_3881	20.056574125633652	6.328869581617418	13.615556590337857	20.39403311379157	9.972853891706773	16.660385701257294	0.0	14.600083278875022	18.122514126499762	14.420650371331746	20.981020044742024	16.34618339502383	39.12286535865887	24.42378192493595	14.465374233696801	4.250789796744235	0.0	0.0	12.6690205706887	14.714949358501782	26.366811566944452	27.98157692974945	13.317902323840777	32.63981878372611	26.065967751184697	28.89154691120472	0.0	0.0	0.0	0.0	0.0	15.047255907176487	24.09741706873916	52.388112089604626	71.5502067800976	18.223898820913746	17.793720951750547	18.508647239990523	39.73741516061863	28.774577085653284	39.339412583891296	39.18168690697626	43.79284131303303	38.870495171237984	48.34911932079157	0.0	54.26969869463285	70.92845345573558	93.58981346449119
2L_3882	10.949955574465955	16.289121039028736	23.362302588543127	8.748294082653883	22.81594378151452	24.298766194413002	21.546151857278293	17.536124416297575	9.89404887094768	33.58077059031459	31.500315003150032	28.047658581461622	22.376370552696354	23.04919956416059	0.0	21.88119967324075	0.0	57.52416014726185	16.3036389722186	9.468262384487199	17.593951702089157	32.478902834419735	17.138678569796316	42.00386435552071	18.635577553819548	8.262277744728667	0.0	0.0	0.0	0.0	0.0	15.061018641237931	23.106034809849493	37.45430574698867	81.8464560484531	35.736621102474764	37.07386859276318	15.879065040650406	24.35128185147666	34.181282329796204	36.346517311326956	44.82002721798016	40.88614644754639	38.478508470402325	27.653337757867376	203.2520325203252	34.48846705661627	74.51194674879538	102.72807995314655
2L_3883	3.299573200206553	28.63253858950388	0.0	46.1324832654417	0.0	12.05976215134097	22.723915785168103	10.568394687267991	5.962789213910591	3.7280395172188827	37.9682253414174	5.916162067343673	23.5995162099177	4.419840664744036	26.177210992683467	15.384852074647304	0.0	121.33713523023721	11.463223114443087	39.943280541630884	21.206490246339893	8.935898333306028	12.050346347037925	14.766631842026573	15.723394051840032	60.997394539861794	0.0	0.0	0.0	0.0	0.0	27.230211011443494	15.390988832555019	47.401976662426826	0.0	9.42251746110267	18.400195042067445	33.4941050375134	23.970222135472845	40.055236170679365	25.555536287492483	6.445908620650758	32.63216902531207	40.58183529997416	29.164934998651123	0.0	32.7363198556692	57.62896117248741	67.24765318143666
2L_3884	24.31675984038479	19.34279512533428	15.131981139498707	0.0	22.167149171613637	9.25796314441904	27.911286766142492	16.22615890472129	16.47891687375172	18.316276301028	17.488326542033196	7.26669195475467	7.246691885154427	16.286379700656344	0.0	33.06953294481357	0.0	0.0	14.080025231405216	16.353818125917858	26.047466297834546	21.951535400143566	29.602351610811965	31.740676856330815	19.31269964503258	37.46088013802729	0.0	0.0	0.0	0.0	0.0	19.510324306184998	37.80882722689267	29.11140351898646	26.506356224222568	20.253574755944424	31.075763842275244	0.0	27.339090525196546	33.209302737479724	47.08395607470476	35.628156060824395	47.23876533327378	31.56899220478506	40.300480381726146	0.0	40.20930282430143	54.69702673397619	41.29940785826778
2L_3885	26.27604810338609	10.64066857448787	45.783413061876935	9.796655715638353	3.1937647492048327	9.603753915330424	12.064079565017549	14.026846823746778	14.245345689429621	15.833667324753465	30.2358776404425	18.845268722538908	31.32233501743088	30.50429465271447	4.632475599592898	12.251678888397008	0.0	0.0	24.34320511158621	10.602902226397408	19.702342636685703	25.30159901361716	34.12002015640191	47.037444549712504	29.216310046821224	13.878595597154332	0.0	243.86675120714042	0.0	0.0	0.0	26.50351424551844	23.151291099840215	0.0	22.913654475838698	25.011974482783632	31.74803198834017	0.0	23.63351902007431	26.581551828869245	33.91845248126563	31.93978164824559	27.223979475099398	27.290095002565987	30.967206502494022	113.80448389666553	38.62143118665119	58.408818619062544	42.31305365638997
2L_3886	28.53106390910764	16.50550417300409	0.0	0.0	8.66963572791562	8.689958362064509	32.74855333265653	22.845950517194247	17.18653795668391	16.117983640246603	20.51920426525859	17.052144605596684	17.005212097507886	38.21789935316205	12.5750890001924	44.3437348954153	0.0	0.0	16.520214961037073	0.0	7.640429178187797	25.755925687286144	5.788782381725046	10.640459923239721	0.0	25.116099168405956	0.0	0.0	0.0	0.0	0.0	6.5404661913491875	22.180711431532025	0.0	0.0	40.73776084897494	26.517426589819166	0.0	29.609714355085618	28.862786026601672	15.784003280968149	40.254569900047905	20.154782007557372	23.39379198941977	52.538778872685924	0.0	36.69393899999581	33.97579036182329	46.6622493070656
2L_3887	9.44036122598195	24.57604278197528	70.49526448060851	13.198898155981938	17.21165952239366	4.313001413370563	32.50753362091665	7.559270348988834	21.325062621046385	0.0	0.0	25.3899687618751	33.760117485208845	0.0	24.96508009421821	0.0	0.0	0.0	54.662103474268626	28.57028575999817	22.752593606066146	12.783184828234477	11.492357295089832	31.68644781189235	0.0	24.93125207241033	0.0	0.0	0.0	0.0	0.0	25.969321142468345	11.008733962568105	0.0	0.0	26.958628614562375	26.322266136536225	0.0	53.8849585526696	28.650364418310215	39.169594158612306	21.516012062491104	23.34085686953095	50.313511229008135	10.430421785396158	0.0	36.42388241121939	52.462259961740024	32.06688153852622
2L_3888	7.4002447014247945	19.265018151928217	0.0	6.897693411323254	35.978988270849825	0.0	0.0	15.801782441059352	11.144395706287224	19.509476031215165	10.644337212602895	35.38320005661312	8.821453775582217	13.217023526301876	6.523327418849807	11.501656238498345	0.0	90.711175616836	14.283102518396637	9.95381430164039	31.70778108947936	17.814515267039585	24.023446884158943	27.59869292590303	17.63212337784465	32.57244110902648	0.0	0.0	0.0	0.0	0.0	27.142934694099125	13.423951397625112	23.625023625023626	0.0	45.78754578754579	17.194893804335866	0.0	23.040058982550995	22.45885537694943	28.657830957007796	28.91361895705364	29.6233306381911	20.225882657519175	38.156288156288156	0.0	27.192829794639753	45.041516528278244	39.10206756837276
2L_3889	0.0	18.284844971941908	39.33693659672559	29.460374323516156	38.4169895294495	38.50704341957948	0.0	16.87253977279438	19.03929615529973	0.0	0.0	0.0	0.0	0.0	0.0	24.562058496998517	0.0	0.0	48.80304433390555	0.0	0.0	19.021659012034053	0.0	0.0	50.20508778359599	0.0	0.0	0.0	0.0	0.0	0.0	14.491094497876329	16.381237258468897	0.0	0.0	60.172544772134096	14.688040703498398	0.0	21.86781778859506	12.78971093334834	23.314085612819483	61.74571604791742	29.770033930396174	8.638570005675541	0.0	0.0	34.84255809415853	33.45642509733729	31.810814722681272
2L_3890	10.18427218404365	21.21012981659954	7.605036968084701	17.08678320232517	7.4271829697665375	13.028038012837083	28.055330723252396	6.5239594040102125	18.404401007604147	13.808101903792048	2.9297633190702688	21.91258121806926	14.568180907670511	13.642025076770496	48.478241080138304	0.0	0.0	74.90243957245687	21.229033675616122	28.76687896623344	32.727364363892946	20.226087202752364	7.4387806945787895	18.231133397658848	19.412368202152635	5.379172489620887	0.0	0.0	0.0	0.0	0.0	14.007866257375492	19.001975096961534	29.26164101233573	26.643149646578618	23.266398812250337	14.198244983334101	0.0	14.797020810107297	24.726435984679004	30.424465236498946	21.221940780970073	25.899574973586034	36.74221478396496	0.0	0.0	35.9260569895042	38.80892184772511	49.200053259057654
2L_3891	21.07985343599503	9.14617861681975	23.611858819973744	17.683486806350494	19.216386504562355	11.556859169269847	14.517538638429086	10.127683076439025	3.809423676101466	9.52687173258071	18.192458013322945	3.779635174494417	7.538465017753084	19.765803465792455	22.298309007736396	4.914429945784009	0.0	77.51817801274399	17.08808321017708	21.26533868879623	16.935133696106476	20.932421390194417	30.79422936671154	4.716949982405776	25.112857180167676	11.134047248442903	0.0	0.0	0.0	0.0	0.0	28.99409622212725	24.581951144847018	20.189009507004574	0.0	15.049316610532717	23.51052037010261	0.0	28.439842732045054	19.192448308978967	22.15748091366256	28.826505889804228	17.86935890398883	17.28423826115032	27.948730848132186	0.0	37.18066456719847	41.83771318406753	42.96224350745029
2L_3892	17.311974108211523	15.022723747508573	24.239251104097885	0.0	15.781589119225565	23.7278744985262	14.903285131141457	10.396786422628674	7.8212882561205985	9.780010880262102	18.67585103518686	11.640192342538269	54.171390540901335	2.8987145650261392	5.72269971792813	5.045011593436641	0.0	0.0	15.036112984360187	21.830381429156482	10.431070961532644	19.53510742062544	13.171860375118776	4.8422843767084185	25.78013259237795	28.574726911334906	0.0	0.0	0.0	0.0	0.0	8.929350089159561	13.458730569168033	20.725453032496475	28.306239544382766	21.628870215964266	33.18592747728423	0.0	15.720664454095434	24.956388710728003	25.14056870121308	23.95579845169447	25.987569686814624	23.066548589595886	23.909465374790432	0.0	28.626445874070352	32.64153325871594	32.66947863759127
2L_3893	20.09138062191362	15.255270805029358	37.507759417729545	14.045229853697865	4.57882376427849	9.179114119106808	17.295980932910624	32.17592508801121	13.615473168327412	28.375435385586695	7.224741850942739	27.0180088538015	17.962431574362224	20.184588057788474	26.565875734131374	17.56493757421186	0.0	0.0	11.633422707103282	25.335210165702406	16.141014357835797	6.801430204743453	12.229263220521439	5.619704482220098	41.886721550239535	13.264939306270206	0.0	0.0	0.0	0.0	0.0	27.634510114403422	27.334135004464247	12.02644374450542	0.0	32.273160026464	28.01008643212421	0.0	39.095547955381036	27.438719050839836	26.398095224598467	29.437262570079085	19.51518254590459	20.592185965560393	16.64885239460444	0.0	27.685308846231365	37.88207310641971	30.331604052757278
2L_3894	5.698818577920611	23.07776249883375	28.37036375061883	21.247245161869483	17.31680294413357	27.771832869804083	13.082446888536245	15.210897573770573	13.73141388764305	19.31651723194308	10.929394743780833	13.624038526056145	13.586541172314705	5.089116796502759	15.070552792899962	26.571764134849932	0.0	0.0	6.5995231184594605	7.665284615850429	24.41769147209073	13.7186937265614	9.250049892456607	12.75200620937689	22.630394067577978	35.11697464253428	0.0	0.0	0.0	0.0	0.0	28.740760172204183	20.67517134917455	45.48319987046385	24.84786892252186	16.273988876728602	21.18645189960376	0.0	5.914269120536353	21.90729271867312	22.068970155711295	25.976940146532208	18.786754103798696	20.248347540145073	12.592967583182848	0.0	23.034873961545998	34.685803176163915	43.017031016139704
2L_3895	17.651959838260975	13.615779054030135	7.323045918427127	16.453213641688496	7.151786659343236	16.12924037729519	13.507526393706573	28.269243816574072	7.088789929381474	11.080086867881045	2.8211291287224802	7.03335780941851	0.0	21.01789673907332	15.560230540375686	18.290095547459142	0.0	0.0	11.356595274566132	11.871521644158262	18.908309824001453	10.623334792271311	23.87651448731393	39.49904675633828	4.6731417719058195	25.898577028583738	0.0	0.0	0.0	0.0	0.0	16.186153716664617	22.871738947460873	9.392211227073613	25.65523469408698	25.204153644520616	21.87484961040893	0.0	12.21287530165802	26.19055102062196	24.956142292545014	19.157851500596195	38.79435996510724	30.555308968851598	21.67023792187619	0.0	28.107573304551178	17.127873590064585	26.648853388668197
2L_3896	0.0	21.001696937112516	0.0	0.0	0.0	22.114304416668876	0.0	0.0	0.0	27.344818156959256	0.0	0.0	86.55011251514627	0.0	0.0	0.0	0.0	0.0	0.0	0.0	0.0	0.0	29.462717876798695	0.0	115.32961203118512	0.0	0.0	0.0	0.0	0.0	0.0	33.2885048135178	37.630483702237505	0.0	0.0	0.0	0.0	0.0	0.0	29.3801378516068	26.77820682415823	31.5200877519243	17.096705806725158	0.0	0.0	0.0	53.35951506872705	57.64131729623794	36.53742162723061
2L_3897	10.818843070787961	14.082318663156101	30.295869461157665	15.12620168218489	19.72490659023923	17.299751056582295	0.0	17.326150488878994	4.8877897878919185	3.055931180429817	19.451960465835548	4.849568800590096	29.017328181145505	21.73806715975849	7.152620469798418	18.91679887407213	0.0	0.0	6.264386555248288	16.371059895159732	21.72910670338596	9.766523920780795	36.21879709472566	42.365521244190624	12.8887073013238	21.428785716428592	0.0	0.0	0.0	0.0	0.0	26.041191957438276	10.51352470331359	12.952042472337677	0.0	30.895128417532217	45.24876640550587	0.0	19.648758787907365	27.90880780632338	26.933483721926148	17.612700588845417	26.749089527865195	11.088517640390059	29.883680761005863	0.0	20.871249436476266	42.94485772905445	20.416271441678674
2L_3898	18.39009435957416	19.947848345286086	34.331699144454056	0.0	33.52880627391023	12.602775635305921	0.0	22.08851308965286	29.0792834199896	20.77814139525219	6.612969355500007	8.243397862651802	16.441419223307356	30.79234871719075	48.63269186812759	53.591946630995864	0.0	0.0	21.296668988003585	9.275955980023301	29.548469832489726	29.052345686390723	11.193720770396638	0.0	10.954246304037296	12.141698477916679	0.0	0.0	0.0	0.0	0.0	12.647245556390274	7.148443140568416	0.0	120.2761540496981	19.693568080664853	19.228698447859465	0.0	4.771338379500803	25.115279131212265	30.52139702538465	20.956904222157558	12.991045272493668	15.078794239297448	30.478141077219423	0.0	5.068197667818161	25.549496674915503	58.99680445543867
2L_3899	19.9384831333725	17.30191612953829	0.0	9.292229466031326	30.293189606285473	12.145680145942492	0.0	15.965531481899344	15.013175562873977	7.5091987684914026	23.899202722597174	5.958310890362313	23.767647478252602	8.902658333778467	8.787902222284714	23.2416887720951	0.0	0.0	7.696594103177462	6.7046417575816095	16.01817956592869	26.99868246429574	16.18159634684281	14.871834530020285	23.75311957637103	0.0	0.0	0.0	0.0	588.7894488930758	0.0	50.277715819380504	7.75031982986498	31.826456696923017	0.0	18.979293590692556	23.16410564314676	0.0	20.692280951513847	14.119211325059743	25.737602932027727	17.311550786030963	9.389900598512265	27.24730306194293	22.02953720348243	0.0	40.29611047288584	26.3816046347203	30.100777402744384
2L_3900	24.74985983012077	4.956244620409485	0.0	0.0	13.884284898583976	12.177227367100784	39.334718789539586	24.391619649279	10.321488565080857	15.057406361754186	21.907454696068292	10.24077775293441	6.808394750727647	17.85156424331682	10.069403362677253	17.753948034194103	0.0	0.0	13.228431868615214	11.523525276852697	3.0590067099312184	24.06116347755996	11.588304619445871	12.780396575705746	22.680777134147725	10.055759184679044	0.0	0.0	0.0	0.0	0.0	18.33029355965136	13.32077233838018	18.233784467550702	0.0	16.310220391853044	26.542025315783746	77.30364873222017	29.637181622576417	28.889560410670878	27.384318370085374	13.637262455934597	16.13878277265633	20.293427349139833	16.828005166197585	0.0	18.888674350859226	21.160102626497736	30.178961240154113
2L_3901	14.035113045818028	17.398826692723148	14.972323659715016	11.213131923057732	18.277719715554813	14.656451852548035	27.616794877636888	16.054956759184957	23.55173582633892	15.857643667419904	8.651903635097312	14.380042226994	7.1702320645607704	10.743028110475931	10.604549457762875	18.69749509658191	0.0	0.0	11.609555778923408	20.22658631048457	12.886319786267501	18.099937356116808	9.763339101025908	13.45962046562211	19.108931419000587	10.590180149554524	0.0	279.12689108468714	0.0	0.0	0.0	19.304470943048223	20.263699312889134	9.601416400947468	0.0	14.314199542804467	16.771572854873902	0.0	12.48490886640773	18.254950833940917	19.965931465609184	22.19585702577866	14.16374220799427	18.083946666824488	26.583513436636864	0.0	26.523369741078863	22.28467236358398	21.188563382106377
2L_3902	18.725680023070037	6.96406634619581	0.0	22.44087950294948	0.0	12.221669802747137	0.0	0.0	9.668547682618321	18.13483247948497	3.847796559300317	9.592942663940992	38.266160277812325	14.333372750108396	28.297228427961624	18.709680638224626	0.0	0.0	12.391596762571432	0.0	17.192957420781298	19.31918235424522	16.28283678279803	11.971904334906842	0.0	14.12944265000523	0.0	0.0	0.0	0.0	0.0	11.038315464753556	16.637460990353183	25.62046357666796	69.98341393089838	19.098037867589483	22.376670977905274	0.0	19.43362639241933	9.74231891221164	19.238982796501585	15.677874721238679	18.89729734632812	15.353954718116745	23.645189740825078	0.0	14.744808647771292	29.73226098978697	32.30837699675866
2L_3903	20.95440740037826	7.792928385066256	16.765246314998862	12.55589465771794	21.83089136620993	12.308661851518153	10.307960631836755	11.985015853778972	5.409648324172093	13.528824852451253	23.681683724655212	18.785712982215834	0.0	14.034412379153684	15.832579966403264	20.936503771362215	0.0	0.0	10.39983193871587	18.1189618559615	9.619630202175767	22.969707549683477	21.86498082805598	16.74599804138807	3.5662015388872876	3.9527816515037957	0.0	0.0	0.0	0.0	0.0	18.528140952214688	15.12683971461006	21.502355224642276	0.0	19.23397489325144	14.6066309096342	30.38700894593543	20.193283900174347	20.895208892128757	24.0128960844406	10.721243383530846	13.745192883119762	26.999311272114277	19.844577270814977	0.0	23.099626710032368	20.20024382882551	15.817250202686763
2L_3904	12.433367511279137	17.98206684437744	7.7371115196305995	11.589016393822591	15.11233756126164	18.934703296986278	14.271279905467042	19.911777550931006	5.6172075288555945	21.071855025637426	26.825793298320708	11.14656544594436	0.0	8.327365388138501	16.440049714710337	14.49320172217885	0.0	76.20324930655043	16.798220732460017	12.542770848593705	13.318292541622995	18.706680005776622	10.090623893184691	13.910811297062592	19.7494973752918	21.890364299442673	0.0	0.0	0.0	0.0	0.0	22.801819129130124	17.720978997095695	19.84654650244311	0.0	14.794037411161806	26.00067948442386	21.035271943995692	6.451712800714334	11.320133889512475	18.342422768082535	12.144654166129154	21.957804711383684	16.991048436041957	13.737320453221677	0.0	13.706240542694024	19.7414527735096	17.20623328649067
2L_3905	4.326168909208423	7.508195195055403	8.076344065179327	12.097135156452248	3.943733958862122	5.92946779468862	0.0	10.392403291759102	7.817990917058153	7.331915829606276	21.77930716912565	19.392141683641253	7.7355075266488225	5.794985019963724	0.0	0.0	0.0	0.0	17.534736312635328	0.0	17.377788961350404	7.8107486836935776	7.899784388551421	19.360971765894874	25.769264071048955	28.562680230512253	0.0	0.0	0.0	0.0	0.0	17.851171215343438	23.54284899414859	31.07507323358925	28.29430605384972	12.354143888713873	15.078153083060117	65.87268128161888	11.224312039466477	15.75528471637599	22.736639352383925	11.268564255325384	21.392505410775833	14.188814815392876	14.33963129940003	0.0	33.38344028751727	18.88976277892452	32.6557056702061
2L_3906	21.55813582487895	5.612218173110741	8.049196690170321	12.056472517270898	23.58286626156543	11.819073621009586	0.0	13.809961124959434	11.687567933988618	12.178784557301181	12.40348537939161	7.730783205646565	38.54752910338447	8.663259118080223	11.40211851361983	15.077801455510436	0.0	0.0	7.489626866789497	26.0973954799311	17.319376225345867	7.784494066269398	20.995281310525463	28.943839303804186	0.0	11.386668488533626	0.0	0.0	0.0	0.0	0.0	14.82597273207095	13.407836209872862	30.970619205913327	0.0	9.23446301597562	30.05494043110806	43.767507002801125	17.898533215203017	11.776744332114658	21.467570848947016	12.634522569468817	19.797697984594343	19.444041815295744	19.05524114407668	0.0	21.388645956120005	23.960704444710675	26.036750873858452
2L_3907	12.483786682046693	8.124744070561777	23.305460003169543	0.0	17.070322902228018	5.703445907948664	21.49372813013163	39.98504559294824	8.459979222291029	14.10486970626609	4.489095985850369	16.787649661896733	33.482890243085784	0.0	0.0	21.827960744595394	0.0	0.0	7.228431444833334	6.296816833154503	30.087675486367274	22.53904607995276	15.197314330611494	20.95083258608697	7.4360942063902815	16.484349758339434	0.0	0.0	0.0	0.0	0.0	4.292678236293049	12.131481972132532	14.945270419722975	0.0	35.649670686167035	30.457135497704403	0.0	35.62831505276877	17.04905809637037	15.539178412558972	10.161585467469514	2.2046846904049477	15.353954718116745	20.689541023221942	0.0	24.083187458026448	22.299195742340228	25.914010716150177
2L_3908	27.717603203415795	8.017454533015343	11.49885241452903	25.83529825129478	0.0	19.698456035015973	0.0	24.66064486599899	13.91377134998645	6.959305461314961	13.289448620776723	11.043976008066519	11.013579743824135	8.25072296960021	8.144370366871307	14.359810910009935	0.0	0.0	10.699466952556424	24.854662361839143	9.896786414483353	8.340529356717212	7.498314753759092	20.674170931288707	14.67579696915441	24.400003904000624	0.0	0.0	0.0	0.0	0.0	0.0	16.759795262341076	0.0	0.0	4.397363340940772	0.0	0.0	12.784666582287867	14.954595977288454	25.55663196303216	18.049317956384026	28.282425692277634	22.726802121774245	13.610886531483342	0.0	13.580092670552382	19.559758730376057	34.87064849177471
2L_3909	16.9148450318281	14.678109068135782	0.0	0.0	10.279710934528522	10.303807772162203	0.0	9.029589966319628	15.28374268290819	19.111323459149546	4.054985604801103	15.164228595691338	0.0	3.776292436086251	0.0	26.289499973710498	289.1844997108155	0.0	6.529418294124176	5.687893886651651	22.64841506391383	7.634792257302679	17.159604917256384	12.61654533755567	20.15099814610817	0.0	0.0	0.0	0.0	0.0	0.0	3.877562099157018	10.958327671530704	0.0	0.0	12.075836251660427	11.790784322973163	28.617216117216117	8.777165326686093	18.82265974449095	14.036488632003817	12.850497314246063	21.906328539166527	13.86917667944172	18.68879419899828	0.0	21.754263835711804	22.380877778026456	8.512014708761416
2L_3910	0.0	0.0	0.0	0.0	0.0	0.0	0.0	0.0	0.0	0.0	0.0	0.0	0.0	0.0	0.0	0.0	0.0	0.0	0.0	0.0	0.0	0.0	0.0	0.0	0.0	0.0	0.0	0.0	0.0	0.0	0.0	0.0	0.0	0.0	0.0	0.0	0.0	0.0	0.0	0.0	0.0	0.0	0.0	0.0	0.0	0.0	0.0	0.0	0.0
2L_3911	10.011387953797444	8.687531220815325	0.0	20.995905798369318	4.563188756302904	6.860828101951906	51.710764457467896	8.01651401887889	13.568981308728247	11.311417462000708	7.200072000720008	8.975250746067719	26.85164466323562	6.705221691392172	19.856372240791607	5.834986579530867	0.0	0.0	8.695274118516586	20.19895975357269	8.042949349526472	13.556411617844757	12.187504760744046	0.0	5.963384817222256	13.219644391565867	0.0	0.0	0.0	0.0	0.0	6.88503709313734	9.728856762041893	35.95613351710913	0.0	10.720986330742427	6.978610558637775	0.0	18.182290449102574	15.191681035464978	9.692404616353855	4.889457514688745	21.21659491332137	14.365309828950204	16.592002654720424	162.60162601626016	19.313541551705107	13.908896726441805	9.446260225576694
2L_3912	11.660991650729978	30.356998300008094	0.0	0.0	0.0	10.655073946213188	0.0	0.0	0.0	0.0	0.0	41.8165091578155	0.0	15.620118712902217	0.0	27.18573292735972	0.0	0.0	0.0	0.0	0.0	42.10703608572992	14.19567315882119	0.0	27.783951989330962	0.0	0.0	0.0	0.0	0.0	0.0	16.039006864694937	0.0	0.0	0.0	0.0	16.256990505917546	0.0	0.0	0.0	12.902226924367147	7.593475685690854	16.475007413753335	38.24530538876353	0.0	0.0	25.709584533113944	9.25754489909276	8.802197028378282
2L_3913	0.0	0.0	0.0	0.0	0.0	0.0	0.0	0.0	0.0	0.0	0.0	0.0	0.0	0.0	0.0	0.0	0.0	0.0	0.0	0.0	0.0	0.0	0.0	0.0	0.0	0.0	0.0	0.0	0.0	0.0	0.0	0.0	0.0	0.0	0.0	0.0	0.0	0.0	0.0	0.0	0.0	0.0	0.0	0.0	0.0	0.0	0.0	0.0	0.0
2L_3914	0.0	0.0	0.0	0.0	0.0	0.0	0.0	0.0	0.0	0.0	0.0	0.0	0.0	0.0	0.0	0.0	0.0	0.0	0.0	0.0	0.0	0.0	0.0	0.0	0.0	0.0	0.0	0.0	0.0	0.0	0.0	0.0	0.0	0.0	0.0	0.0	0.0	0.0	0.0	239.56112402079393	0.0	0.0	0.0	0.0	0.0	0.0	0.0	0.0	0.0
2L_3915	12.924020973101236	0.0	0.0	0.0	23.563065366299632	11.809149965576326	0.0	0.0	11.67775469474933	43.80681195925966	0.0	23.172876611383906	0.0	0.0	0.0	30.130283345184576	0.0	0.0	0.0	0.0	20.76580121729127	0.0	15.733239773000816	0.0	30.793296915127517	0.0	0.0	0.0	0.0	0.0	0.0	17.776229270694643	20.09486787122003	0.0	0.0	0.0	36.03564646147969	0.0	13.412628794768002	23.533712435292095	7.1498486734528255	8.41594282545082	9.129727030291521	10.596936001924403	0.0	0.0	28.494249860378176	20.520502547107377	0.0
2L_3916	10.959422555331843	12.680269848822654	0.0	10.215167173764591	3.3302018335425254	18.359045176102466	25.158909965066858	8.775642793895546	13.203470598264106	8.255039443610343	2.6272957638796752	0.0	13.064167926814532	12.233628041432851	0.0	12.775068516950814	0.0	0.0	14.806833226618371	11.055856397692422	8.80458143460089	16.48904937497434	13.341608095154129	12.261719035787463	0.0	0.0	0.0	0.0	0.0	0.0	0.0	10.049359943703486	7.100091264573115	8.74689375935371	23.89252187957691	13.040240879329524	10.185939227630787	0.0	9.47813035158935	16.63026670845668	11.115482077952471	14.273247283890251	12.90317419375484	8.986081009819841	24.217590204469115	0.0	8.054266425468235	15.951056358707357	13.787706274426647
2L_3917	3.6544418278640958	15.855982018047913	13.644649659975332	20.437610107624458	26.65110242285172	6.678393926401427	0.0	5.852512015207167	6.604086344466503	4.128989636236013	10.512925642076935	13.104888909856712	0.0	14.685581695890976	0.0	17.03949072370125	0.0	0.0	16.928121503284903	7.373195778992881	17.615433938599647	13.195937234844138	8.897572920058867	0.0	17.414442842315704	28.953280985801314	0.0	0.0	0.0	0.0	0.0	15.079408163388406	11.364191659365174	0.0	0.0	26.08976967951327	10.189566698865699	37.09639126305793	7.585204603308971	15.527109890236641	12.13029881778108	14.278330349162292	12.907769341259737	17.978562362239266	16.150809801603454	0.0	20.142836884918335	11.60489958860631	27.585232852467556
2L_3918	18.674563517092594	4.051282757659558	8.715690683623915	0.0	8.511862557252915	10.664769190932216	0.0	3.7383652726801015	8.436885557444011	21.099550315833895	10.072894177531403	12.556367627005567	8.347872544681987	9.380599045055018	0.0	5.442093943602493	0.0	0.0	16.219574106423114	23.548605263207467	3.750692940520761	14.75087251410921	8.525154035324828	0.0	5.561846622068073	0.0	0.0	0.0	0.0	0.0	0.0	12.842880837972288	9.073774505089116	11.178355127399714	30.534164676856935	19.998200161985427	13.017426428760183	0.0	16.95800519593279	8.50125917817194	16.78815696255234	12.160616202744226	14.840998489186354	5.742015822698801	15.474797744393483	0.0	7.719893444884079	22.238324416382973	12.334288829574664
2L_3919	8.71602999941312	7.563465035109604	32.543184806237875	0.0	5.297019790725343	21.237746483958336	20.008883944471346	27.917078831316633	13.125902077620283	6.56523380438886	12.536931711332969	0.0	10.389934231716314	7.783524613450709	7.683194241906908	0.0	0.0	0.0	23.55175228401529	23.44726358710307	18.67275896549181	0.0	21.221164858033948	13.00232871707323	0.0	7.672783409600801	0.0	0.0	0.0	0.0	0.0	11.988385651980362	9.03472541888375	27.8256223896088	0.0	8.296724038513394	4.050439310647633	29.49226123065308	6.030366513615965	8.817368664412006	6.429195749401522	17.027272771990816	10.261895897581352	11.911052074643228	12.840168154842157	0.0	22.41945650112994	16.14566154541659	4.38614574460526
2L_3920	6.633272561501215	17.26836360957151	0.0	18.54841925733984	6.046888785016777	6.061063395389531	22.841427954710017	0.0	11.987249163065247	7.49463665064688	14.31171389929801	23.787025248143273	0.0	0.0	0.0	7.732205874620735	0.0	0.0	7.68166858132256	6.691639866649	10.65807767713592	8.982108538003152	4.0375540981779725	0.0	47.4141132849604	35.03590304164192	0.0	0.0	0.0	0.0	0.0	0.0	7.735290121080496	0.0	0.0	14.206866178424033	4.623836989401241	0.0	17.21012809154136	12.078712135502213	11.0090106917677	17.277979582179576	18.743382707308253	13.597232038668352	21.986816704703863	430.9416074121956	14.624715183671796	10.532177777894802	15.02120242722603
2L_3921	8.137726132150975	7.06163322865639	0.0	0.0	0.0	3.717868783769867	56.04391601258746	0.0	3.6765016763009397	4.59722557436587	5.852556543011901	7.295505166311984	43.65255476576766	10.9006379598366	0.0	9.485902052369768	0.0	0.0	9.423902692550358	8.209331382796197	6.537686822573064	11.019287794045102	4.953288017352358	9.104723439473164	0.0	0.0	0.0	0.0	0.0	0.0	0.0	11.192962760453248	6.326457212430096	0.0	0.0	5.809680670901924	11.345084571932942	82.60639703938672	4.222691222460663	29.636427713912646	9.003933143095233	10.598348300409123	8.622922199109595	6.672456134439314	17.98234493374405	0.0	4.485415223858103	16.151148911977852	15.35672756735307
2L_3922	15.1650334768114	8.77312266141449	9.436989222958307	0.0	13.824438842986632	6.928422467488378	17.406743372382458	8.095494452562425	13.702665853641827	2.8557149996430353	10.90651300601676	18.127353723585045	18.07746192434582	3.3856414944221553	13.368001015968076	5.89247413203856	0.0	0.0	11.707922458429557	10.198982141582269	4.061095114908686	15.971634377345833	12.307578699273543	16.96707821257487	24.088549507991374	0.0	0.0	0.0	0.0	0.0	0.0	3.476434985451119	9.824707567579251	0.0	33.061130029424405	10.826611811833487	3.523682671233359	0.0	13.115304511140138	7.6706763849022686	8.389625389243662	16.458765033024513	10.712812702539114	14.506839975048235	5.585156887056957	0.0	11.14504157100506	14.045930191726946	32.43371121786677
2L_3923	14.631662527531912	0.0	0.0	27.276049991544426	17.784290780267973	4.456494806400952	0.0	7.810766986074965	13.22072798616583	11.021105416873313	21.045837834804203	0.0	0.0	13.066258999385887	12.89783367985513	11.370458638819656	0.0	0.0	11.296141915690116	0.0	23.50957153022234	4.4028269671390605	5.937353792662856	0.0	11.620664330138426	0.0	0.0	0.0	0.0	0.0	0.0	0.0	15.166658830559603	0.0	0.0	6.963885290881488	13.599003465026083	0.0	10.123219831792579	23.682848762511945	24.2836590401587	9.527935271018944	10.336031267183653	31.992270667406757	10.777441521602304	0.0	5.376529084871738	15.48790781597268	14.726109096906635
2L_3924	4.80415386359662	12.50662851311195	0.0	13.433710014562141	8.75892972885857	17.55892335705544	0.0	15.387503500657047	17.363552860732153	0.0	27.640725845460704	8.61388765423166	17.18035941311892	6.435254900446607	0.0	11.200114689174416	0.0	0.0	5.563455662596443	9.692852878001876	0.0	0.0	11.69680934434705	32.250158025774326	11.446571980623242	25.374785583061822	0.0	0.0	0.0	0.0	0.0	13.215661087014556	3.7348607419823745	23.005640983169073	0.0	13.719114842710347	0.0	48.767166042446945	4.9857805538603905	17.496037147586073	7.973286301575202	9.385194667707797	16.968640594689766	11.817369642595473	10.615981723525865	0.0	15.887945497991764	19.069849043074974	18.13186653785789
2L_3925	3.0288290001896048	5.256623082252483	0.0	0.0	16.56647629944679	11.070206697364348	0.0	19.402424721017383	8.21027499495068	13.688551237958352	8.713192208663527	16.292146425122926	21.663074206860692	8.114347383325827	16.01950534971381	21.183687995345238	0.0	0.0	17.537693765209564	0.0	9.733203167962966	10.93689248979998	11.06156350038015	6.777483032571228	28.86644362527892	7.99889935144924	0.0	0.0	0.0	0.0	0.0	12.497927427035018	16.482773853046183	0.0	0.0	8.649359298709948	8.445189873203919	0.0	15.716687224093555	3.6768531431762934	10.053683317688686	15.778650775461514	25.675336229225977	2.4834613888807486	6.692956600192222	0.0	6.677814164445181	14.427342699884822	18.29027953948734
2L_3926	7.46032181217185	8.092256907793265	6.963681614905621	5.2152680100154	0.0	1.7041921251667764	25.68934136382144	8.960661798637801	11.796612248894363	6.321811831270843	18.778813742335895	6.6882093891089855	0.0	14.989863105075193	0.0	0.0	0.0	0.0	8.639433875177026	15.051932931597243	8.99021055972152	5.051007600251136	0.0	12.520235831162116	4.443816385062022	9.851061796695758	0.0	0.0	0.0	0.0	0.0	2.5653082589842864	14.49956842034597	0.0	0.0	0.0	15.601037781033193	37.865018781049315	17.420328129300643	12.452650212640323	7.222620670129191	8.501601276600448	13.175214943750396	22.938841836226764	12.364087765240592	0.0	10.280095596664971	8.884012553109738	5.631358331496103
2L_3927	8.655256960730753	9.01287398920618	6.463255102093577	4.8404866044373716	3.1560516027061247	3.1634497546112024	11.921622485133735	8.316727600557554	15.64125713163119	7.823348784447182	2.489903441544537	9.311368435950822	6.190493877601554	6.95632817173783	18.31109450905209	4.035668855613454	0.0	0.0	4.009291934988529	6.985132843256412	2.7813843060946803	10.938737444673428	14.751239314834438	11.62050228459075	12.373419914276946	0.0	0.0	0.0	0.0	0.0	0.0	11.90479591846453	6.728797693045169	8.2894819736925	0.0	14.829974344144384	16.893229000751024	0.0	16.168462443895436	8.405653474413821	9.576551698248219	13.52683927815375	9.782730448112641	12.774241678433164	11.475575385349822	112.46063877642825	19.08268757518579	16.49117309959844	19.600033868858524
2L_3928	6.577995290155372	11.416307052994497	12.280184693977796	0.0	0.0	0.0	0.0	5.267260813686451	0.0	7.432181345224824	18.92326615573848	5.89720000943552	0.0	0.0	8.697769891799743	0.0	0.0	0.0	0.0	0.0	10.569260363159787	2.9690858778399307	12.011723442079472	0.0	0.0	26.05795288722118	0.0	0.0	0.0	0.0	0.0	9.047644898033042	12.784715616785821	0.0	0.0	18.784634169249554	27.511830086937383	33.386752136752136	10.24002621446711	1.9963427001732825	1.8195448226671616	8.566998209497374	11.616992407133763	13.483921771679448	7.267864410721554	0.0	18.1285531964265	7.833307222309259	17.378696697054558
2L_3929	3.0797336892684215	0.0	0.0	8.611766083764925	0.0	19.698456035015973	0.0	0.0	19.479279889981026	0.0	17.719264827702297	5.521988004033259	11.013579743824135	12.376084454400317	8.144370366871307	7.179905455004968	0.0	0.0	3.5664889841854746	31.068327952298933	14.84517962172503	16.681058713434425	7.498314753759092	13.782780620859135	0.0	8.133334634666875	0.0	0.0	0.0	0.0	0.0	4.235992209163129	2.394256466048725	0.0	0.0	17.589453363763088	8.587125837459446	0.0	15.980833227859835	14.954595977288454	10.222652785212865	4.010959545863116	13.05342724258968	12.62600117876347	6.805443265741671	0.0	13.580092670552382	9.779879365188028	9.29883959780659
2L_3930	15.964020928192875	2.770603454055914	0.0	8.927941689827236	17.463354605639616	8.752145369633732	43.97721100925501	5.113209003951999	20.1944494690158	3.6074060045272947	32.147178970234016	17.174173020633624	22.835872872695717	8.553643103518327	33.773543325967886	0.0	0.0	0.0	11.092291190391414	6.441796436655883	10.260140738350508	14.411244459957349	3.886805345290183	35.72201697938911	15.214609676796048	16.863889858562555	0.0	0.0	0.0	0.0	0.0	17.566056055919784	9.92864037943292	30.578748687024977	0.0	22.794048929705433	8.902396792288387	0.0	26.50809524093539	9.68977788509745	8.831642574240112	16.63287766871923	6.766337830166274	10.47164553270439	7.0553008591945385	0.0	10.559007960084134	15.208412279779022	12.050300847810966
2L_3931	17.21757156483621	29.881609064884927	0.0	0.0	0.0	0.0	0.0	0.0	0.0	0.0	24.765348324624185	0.0	0.0	0.0	0.0	0.0	0.0	0.0	0.0	0.0	0.0	15.542865669229165	0.0	38.52703442005255	0.0	0.0	0.0	0.0	0.0	0.0	0.0	0.0	0.0	0.0	0.0	0.0	48.007220285931005	0.0	0.0	20.901306122619605	9.525133971009302	22.42368658861729	0.0	14.117394606590564	0.0	0.0	0.0	0.0	12.996532525122296
2L_3932	6.786820537461892	17.66809424868196	0.0	25.30370775229694	0.0	10.335609648002208	15.580109808613932	14.491934513846319	2.044121963763441	7.668123610152596	13.016003175904775	8.112550277530344	8.090222157500444	18.182148766341207	5.982593047269663	0.0	0.0	83.19190709127815	7.85948498366799	0.0	3.6349308127269104	10.211141907915104	2.754010665732506	5.062194116920485	5.390184689288194	11.948973105251335	0.0	0.0	0.0	0.0	0.0	18.66974344038564	10.552463683696233	0.0	0.0	19.38097176192414	15.769567510149292	0.0	11.739007124168642	8.238874635635769	12.515387669139207	8.838966406624275	9.588628653507232	14.83944829899114	4.999060176686783	0.0	19.951000343157204	10.775978189420144	6.830629087277679
2L_3933	4.22638906616243	5.501268225701631	0.0	11.818123801937698	15.411098765108656	3.861806043108569	0.0	6.768473533237943	7.637674816829463	9.55041424921806	15.197845553414348	7.577950588730981	15.114187687982708	5.661328034330293	11.176705956513674	0.0	0.0	77.70973858443939	9.78874900766557	12.790733369488471	10.186189971084803	15.261199240297502	12.862636305356927	4.728606366217323	10.069966124633957	5.580780684248358	0.0	0.0	0.0	0.0	0.0	8.719723666143869	6.57138595129683	0.0	55.28343818758776	18.103807230660607	5.892154713841614	0.0	8.772345356709879	16.67455929139793	11.690650425703344	9.632580359113605	14.927930935031851	19.059645601484295	0.0	0.0	20.96580616786063	15.09879645815788	6.380505259450485
2L_3934	4.055997095906079	7.0393039536250654	0.0	11.341661893717285	14.789781739795975	11.118338030831152	27.933351024455646	19.486783089369634	3.664876374557695	4.582688892707797	5.834050435366014	14.544872750544522	0.0	10.866169539410238	0.0	9.455907105168599	0.0	0.0	0.0	8.183373022692493	0.0	10.984444196277371	9.875250893093003	9.075933800138861	9.663983300636858	10.711569566288548	0.0	0.0	0.0	0.0	0.0	5.578784996415631	15.766131511609391	0.0	0.0	0.0	0.0	0.0	4.209338839148535	9.847571896506942	4.487731104127703	2.6412089341533407	8.595656041958263	9.977036188373097	0.0	0.0	4.471232092715469	12.88006246830297	9.184901247003426
2L_3935	5.732778018235966	4.974703632031121	0.0	48.09118087894648	0.0	10.476497287896764	0.0	9.180923876369677	15.539894794912238	32.38604161606348	0.0	20.55783690440092	0.0	7.679164506901648	0.0	40.09515917778193	0.0	0.0	0.0	23.132886868616765	0.0	0.0	13.957756848896812	0.0	0.0	0.0	0.0	0.0	0.0	0.0	0.0	7.885098346889131	26.740768306841403	0.0	0.0	16.370966091636483	7.992263488942703	0.0	5.94951243745575	3.4796587846595757	6.342994242146976	11.199316095097124	20.248612463830916	0.0	25.336018951342176	0.0	18.959023231123133	9.102390515309082	12.982011259731099
2L_3936	0.0	0.0	0.0	0.0	0.0	0.0	0.0	0.0	0.0	0.0	0.0	0.0	0.0	0.0	0.0	0.0	0.0	0.0	0.0	0.0	0.0	0.0	0.0	0.0	0.0	0.0	0.0	0.0	0.0	0.0	0.0	0.0	0.0	0.0	0.0	0.0	0.0	0.0	0.0	0.0	0.0	0.0	0.0	0.0	0.0	0.0	0.0	0.0	0.0
2L_3937	0.0	0.0	0.0	0.0	0.0	0.0	0.0	0.0	0.0	0.0	0.0	0.0	0.0	0.0	0.0	0.0	0.0	0.0	0.0	272.4201808870001	0.0	0.0	0.0	0.0	321.70891777120056	0.0	0.0	0.0	0.0	0.0	0.0	0.0	0.0	0.0	0.0	0.0	0.0	0.0	0.0	0.0	0.0	0.0	0.0	0.0	0.0	0.0	0.0	0.0	0.0
2L_3938	7.773994433819985	11.243332703706702	19.35059406323774	14.492123530860978	0.0	2.3677942102695972	0.0	8.299926130657438	7.024346384568916	2.9278290147855364	11.181930001118193	9.292557590625668	0.0	6.942274983512097	0.0	18.12382195157315	0.0	0.0	0.0	0.0	0.0	0.0	6.309188070587196	11.597026522399657	12.348423106369317	0.0	0.0	0.0	0.0	0.0	0.0	14.256894990839944	12.087367492233867	0.0	33.89600705036947	18.500018500018502	10.837993670611695	52.60942760942761	13.446499069502265	9.437256400819154	11.468646154993019	10.124634247587805	16.475007413753335	23.37213107091105	11.452392404773358	0.0	11.42648201471731	2.057232199798391	5.868131352252189
2L_3939	0.0	0.0	0.0	0.0	0.0	0.0	0.0	0.0	57.95085767269356	0.0	0.0	0.0	0.0	0.0	0.0	0.0	0.0	0.0	0.0	0.0	0.0	0.0	0.0	0.0	0.0	0.0	0.0	0.0	0.0	0.0	0.0	0.0	0.0	0.0	0.0	0.0	0.0	0.0	0.0	0.0	0.0	0.0	0.0	0.0	0.0	0.0	0.0	0.0	0.0
2L_3940	4.1511620763116435	3.6022328079837007	0.0	0.0	0.0	0.0	0.0	0.0	7.501729148568746	0.0	5.970933495742725	0.0	14.84516492978237	27.80280029804602	0.0	0.0	0.0	0.0	0.0	0.0	0.0	3.747389942904767	15.160427645343018	9.2888804669706	9.890727245392899	0.0	0.0	0.0	0.0	0.0	0.0	5.709678819147065	12.908839069375974	19.87866065535969	0.0	0.0	23.14911269451042	0.0	21.540508218134693	2.5196558351701626	9.186051531911884	8.109537140058192	11.729778741183607	3.4037084083851035	9.173032751396136	269.6871628910464	0.0	6.591132290616206	12.533872791218268
2L_3941	2.8253503999566028	7.355219852424869	0.0	7.900441792705049	0.0	2.58162584599879	19.45797854952445	0.0	7.65870365718417	6.384472961757007	16.255669164621164	30.39525996052669	10.10386776057875	7.569220521670679	0.0	0.0	0.0	0.0	22.90330095460958	17.101266861849126	22.69830144070659	5.1010726535575905	6.878960561543309	12.644335084995221	13.46358906971985	0.0	0.0	0.0	0.0	0.0	0.0	11.658308954513943	0.0	27.059498425137196	0.0	16.136580013232	15.755673618069867	0.0	2.9321660966535776	5.144759822032468	9.378270671896825	11.038973463779657	5.987612826584362	13.899725526753265	24.973278591906663	0.0	21.802180716407204	6.729052459692976	10.66345454979748
2L_3942	7.56202848389269	3.2810315038082933	0.0	0.0	0.0	3.454850800540753	0.0	18.1656452528022	13.66564071868971	4.271998120320827	5.438521592290352	6.779389841355498	13.521461940465004	0.0	0.0	17.629657314721115	0.0	0.0	8.757215398162122	7.628568072001477	12.150365634877868	10.239736115173821	9.205742357968052	16.92123250873347	9.008797992119105	9.985361460099494	0.0	0.0	0.0	0.0	0.0	0.0	23.515585983417395	0.0	0.0	16.19603682978775	0.0	0.0	3.9239599347994822	9.17993990352342	6.275217221873483	2.4621439216683685	8.012899700130584	12.400835940350738	0.0	0.0	20.840488567741595	15.008547367725921	2.8540653592383527
2L_3943	0.0	3.5819467020658515	0.0	0.0	30.10309557657588	26.401953141059227	0.0	13.221121270073793	0.0	4.663798430631828	5.9373079651955	0.0	0.0	16.587736686267842	0.0	0.0	0.0	0.0	4.780185557242961	0.0	0.0	3.726286379268135	5.0250170473703335	18.47313959320299	0.0	0.0	0.0	0.0	0.0	0.0	0.0	22.710098215497254	9.627106852221663	0.0	0.0	17.68143361063715	0.0	0.0	0.0	10.021865204409721	9.134319946454616	18.81569196454371	11.66372206283422	20.307241799343466	0.0	0.0	9.100737887827945	13.108028175706563	18.694931741688386
2L_3944	0.0	16.19039909333765	0.0	0.0	0.0	17.0481183139411	0.0	0.0	0.0	10.540184453227932	13.418316001341832	0.0	0.0	12.496094970321774	0.0	0.0	0.0	343.0531732418525	10.803219359369091	0.0	0.0	0.0	0.0	0.0	0.0	0.0	0.0	0.0	0.0	0.0	0.0	25.6624109835119	21.757261486020962	0.0	0.0	13.32001332001332	13.005592404734037	0.0	9.681479330041629	11.324707680982984	10.321781539493715	0.0	0.0	30.596244311010825	0.0	0.0	0.0	7.406035919274209	0.0
2L_3945	12.621983582585955	2.7382286289470197	0.0	0.0	0.0	5.766583685527432	0.0	10.106921118512746	5.702421419207238	7.1305060876695725	13.616372326084884	5.657830267355112	0.0	12.680539176525786	0.0	0.0	0.0	0.0	18.271127452807505	0.0	5.070124897456724	0.0	0.0	7.060920207365105	7.518412592438883	0.0	0.0	0.0	0.0	0.0	0.0	0.0	17.172090348745527	0.0	0.0	9.011079121780229	8.79837124551503	32.031570315703156	13.09917252527158	9.576551698248219	15.71119883779025	8.219260274794529	11.145453969943832	23.285887044819123	0.0	0.0	17.39270786373022	5.01023340172302	9.527593339450048
2L_3946	16.168601868659213	9.353696955184565	0.0	0.0	0.0	0.0	0.0	17.262451406199293	9.739639944990513	12.178784557301181	7.752178362119755	0.0	19.273764551692235	21.658147795200552	0.0	12.564834546258693	0.0	0.0	0.0	10.873914783304627	0.0	19.461235165673497	0.0	0.0	0.0	0.0	0.0	0.0	0.0	0.0	0.0	7.412986366035475	0.0	0.0	70.49799785686086	0.0	15.02747021555403	0.0	11.186583259501884	9.813953610095547	8.944821187061256	10.52876880789068	0.0	0.0	0.0	350.14005602240894	17.823871630100005	4.278697222269764	0.0
2L_3947	6.746661836056793	2.927258218716538	12.595061224592614	18.865486253191808	6.150254405273475	3.0823356583391206	23.23187971461959	5.4023187832681545	6.096079702584463	7.622750097666486	4.852119527112432	0.0	0.0	0.0	0.0	7.864380334015962	0.0	0.0	11.719468733043394	0.0	5.420133519569122	3.0452162849640314	0.0	0.0	24.11230547397559	8.90870184178502	0.0	0.0	0.0	0.0	346.03273469670233	27.838907378563206	7.867517302637428	0.0	44.12497959219694	9.633145727820285	4.702876937938014	0.0	7.001727326131356	16.380247796293602	1.8661998181201658	6.589998622690287	4.7659456029266725	5.5318653422274675	7.454219908432362	0.0	18.59338789377077	8.034161253650522	10.185316745526482
2L_3948	0.0	2.1708238667322544	9.340364759924604	6.995222962239087	9.121927791731792	2.285827662766359	0.0	0.0	2.2603942534448973	0.0	14.393122965846919	8.970874709623999	0.0	3.3509762231482085	6.6155636427145765	5.832141632393114	0.0	0.0	5.794023059632375	15.141833554908832	8.039027872515488	0.0	0.0	5.597784620758489	0.0	6.606599464336915	0.0	0.0	0.0	0.0	0.0	13.763360351956651	5.834467975285972	0.0	0.0	10.71575913116625	10.462812027211681	0.0	5.19240724673125	9.110564443501671	5.535816525325738	4.887073576358815	7.068750133643557	8.204746158486568	5.527970980363541	0.0	2.757732129344255	0.0	7.553323632348015
2L_3949	3.971235546688228	3.4460988782258934	0.0	0.0	3.6201768383982023	1.8143314769093661	13.674802262359286	0.0	0.0	0.0	8.568197137079729	3.5602291078635493	0.0	7.979317608758099	0.0	9.258299139348512	0.0	0.0	11.497234225334754	4.006179130691178	3.190411409932134	5.377446558936097	9.668879550899884	4.443133226461169	4.7310134966353035	10.48772097628097	0.0	0.0	0.0	0.0	0.0	2.7311002401183333	3.0873307062207243	0.0	0.0	5.670284308055207	2.768218197602059	20.156088751289992	2.0606863899082417	4.820889492678516	4.393947249784477	1.2930066957058732	7.013354549198401	9.768537754095947	8.775440000561629	0.0	8.755586063908774	0.0	5.995304477533196
2L_3950	0.0	0.0	0.0	0.0	0.0	3.884202598453854	0.0	6.807727315120847	7.681969534077024	0.0	0.0	15.243797870288999	0.0	0.0	0.0	0.0	0.0	0.0	4.922759442960232	17.15321768633969	20.490529618719055	11.512279957158968	5.1748932807633174	0.0	0.0	0.0	0.0	0.0	0.0	0.0	0.0	5.846862485887135	3.304748361588381	0.0	0.0	6.0696001043971215	5.926326282190323	43.15106324219829	4.411610299521869	0.0	4.703380154698876	2.7681270105252493	9.008703308266115	0.0	9.393428732995545	0.0	4.686088315894836	6.749494209777654	6.417509018204548
2L_3951	6.389584466153412	8.316985835618658	0.0	0.0	11.649485616962583	2.9191983414282703	44.00459407962192	0.0	5.773435384577191	10.828956630028697	4.595313699089668	11.456577851456304	0.0	4.27948457887732	0.0	0.0	0.0	0.0	0.0	0.0	10.26652936894724	0.0	3.8892255229647095	7.148851965862802	7.612041640912592	16.874390412646342	0.0	0.0	0.0	0.0	0.0	0.0	9.934822596356604	15.298894501883293	0.0	0.0	13.361910004863734	32.43046907430469	0.0	5.817486822422766	10.60457007482231	8.321617189798197	2.256850330651142	5.239082929967608	0.0	0.0	3.5218608949471157	5.072627341968636	4.82312165938536
2L_3952	4.57293790224705	3.968235071896483	34.14810717041954	0.0	0.0	0.0	31.493483998160777	7.323464232933032	4.131968461511127	15.500271254746957	6.577605883010702	8.199315521140294	0.0	12.251073500315464	0.0	0.0	0.0	0.0	5.295695764396614	0.0	0.0	12.38442237815586	0.0	0.0	0.0	0.0	0.0	0.0	0.0	0.0	0.0	6.289806613605858	0.0	0.0	0.0	6.529418294124176	0.0	0.0	4.745823201000799	5.551327294599503	0.0	0.0	16.15196805269935	3.7495397439964244	10.105052121858844	0.0	0.0	10.891229293050307	0.0
2L_3953	0.0	0.0	0.0	0.0	0.0	0.0	0.0	5.374052890353736	9.096275893686366	3.79143325655681	4.826732374583393	6.016763907599354	0.0	0.0	8.874114474301896	7.823232497081936	0.0	0.0	3.886050129269458	0.0	0.0	6.058566343270493	0.0	7.508866093640066	7.995381867433371	17.724179857887528	0.0	0.0	0.0	0.0	0.0	4.6155415437971055	2.608784350841842	0.0	0.0	9.582743395693038	4.678270649184905	0.0	3.482546521597709	6.110453784703049	5.569306586057761	10.925864295958062	4.741009327698802	0.0	7.415218103810088	0.0	11.097662388394507	21.31233358064521	10.132025356406658
2L_3954	2.212521054903489	0.0	0.0	18.560416941206167	4.033866731531244	4.043322584160244	0.0	3.543306110112489	1.999167146966574	4.999656273631188	0.0	3.9670685703835322	0.0	8.891141311354433	0.0	0.0	0.0	0.0	10.24884975878051	4.4639788157421325	3.5549905490576252	1.9973152088962018	2.693443807624547	9.901730277857405	0.0	5.843094222231572	0.0	0.0	0.0	0.0	0.0	6.0863846662059276	1.720065231753849	0.0	0.0	0.0	0.0	0.0	0.0	5.3717888956797255	7.3440877706617655	4.322288876719245	7.814794374785971	1.814136952463988	4.8891196553366205	0.0	9.756116597300677	1.7564983853388594	1.6701020666176996
2L_3955	0.0	2.207416832259719	0.0	7.113139462346241	4.63784677760087	2.3243592148407544	0.0	4.073835830119416	18.38797665370544	0.0	7.317871889675763	0.0	0.0	10.222388052072844	13.45416066555042	0.0	0.0	0.0	0.0	0.0	0.0	2.296367857922802	3.0967259245817176	17.076434690890917	0.0	0.0	0.0	0.0	0.0	0.0	0.0	6.997682717368143	3.955211970686342	0.0	0.0	0.0	0.0	0.0	0.0	1.5440231097026875	5.62913222282751	6.625938129308826	5.390929545402678	14.600339687331639	11.242308855454262	0.0	0.0	4.038988354586826	5.760485908507355
2L_3956	6.062429688445675	7.014351714325095	0.0	5.650729537436931	3.684339090358784	3.6929756095579376	0.0	3.236284706321726	3.6518854776017995	4.566444623296858	2.9066852306963398	3.62332887543104	7.226712821272551	2.7069130498924676	0.0	4.7111943631501685	0.0	0.0	0.0	4.077182699372195	12.987826834603595	0.0	2.460061516298276	9.043762313647624	0.0	0.0	0.0	0.0	0.0	0.0	0.0	8.338514793776021	9.426147158181589	0.0	0.0	8.656172500205583	8.451842248054808	0.0	2.0972089923288286	11.039248330221698	6.7077351477607845	11.843309852436308	9.992718163521126	3.313890187289475	4.465485813598119	0.0	13.36614871355274	6.417203238441614	7.626952919429785
2L_3957	0.0	1.7378453359359305	0.0	5.600000896000144	3.651263446690458	1.8299112163676041	0.0	3.2072314088020546	0.0	2.2627249997171592	2.880590866798598	0.0	0.0	0.0	10.592131952543012	14.00670080566543	0.0	0.0	0.0	4.0405803566377845	0.0	3.6157486100158405	4.875953309821487	0.0	4.771638905271515	0.0	0.0	0.0	0.0	0.0	0.0	2.75455231087657	1.5569208713650178	0.0	26.19597734571879	0.0	2.791989001796924	40.65833983866771	8.313526356788286	2.4311433351056366	2.2158391283066137	2.608219595397327	7.073578514882384	3.2841401973177113	8.850795066920861	0.0	6.6230779827694	11.129288949729	1.5116966012827653
2L_3958	0.0	0.0	9.74419538281046	0.0	0.0	2.3846554101392687	17.973392190201626	0.0	4.71624477499032	8.846034764916626	0.0	0.0	0.0	13.983422652445524	0.0	0.0	0.0	0.0	12.089055234288914	0.0	4.19329760084671	4.711875859033867	3.1770580823404497	17.519414431092056	0.0	0.0	0.0	0.0	0.0	0.0	0.0	10.768814375074934	2.028907056173538	0.0	0.0	0.0	7.276781101326265	0.0	10.833801895265305	7.920383042396543	4.331368143480323	0.0	9.217959387145815	2.139869579228885	17.300918332745102	0.0	14.384813319646664	12.431291217499941	5.90991865587962
2L_3959	6.672088850872809	0.0	0.0	0.0	18.246821099650756	3.0482656283054634	0.0	10.685210493304114	0.0	0.0	9.596975033469452	0.0	0.0	0.0	17.644370651765406	7.777452853080805	0.0	0.0	3.863309913948635	0.0	16.080669213129973	0.0	8.122361755372333	7.464926044977673	0.0	0.0	0.0	0.0	0.0	0.0	0.0	9.17706504611934	10.374073530395778	0.0	0.0	0.0	0.0	33.864325964456	3.4621675107431056	4.049797935332017	0.0	2.1723857618361353	0.0	5.470719886559152	7.3718260602897425	0.0	0.0	0.0	2.5181838052577663
2L_3960	10.606380002731141	6.902883334368766	0.0	0.0	9.668772041778764	2.422859191903773	0.0	0.0	4.791802184822205	11.983672246564057	0.0	0.0	0.0	3.551861619471305	0.0	18.54530618300508	0.0	0.0	0.0	0.0	4.260477045614797	2.393681637948471	12.911826749108679	0.0	6.317797868374999	0.0	0.0	0.0	0.0	0.0	0.0	0.0	0.0	25.395374232583535	0.0	3.7860502976782042	7.393360023363018	0.0	11.00736668015069	9.656727479907971	7.334599285169954	5.180045428998413	1.8731274578944361	2.174151727526609	0.0	0.0	5.846107077297227	2.105074809096028	6.0045995232347975
2L_3961	2.0548002908775294	3.566167201175694	0.0	5.745775849240036	3.7463103525914914	1.8775460698173017	0.0	0.0	5.569966296133942	2.3216265315480022	2.9555762117493023	3.6842739346092954	0.0	0.0	5.433929127435962	4.790437520239599	0.0	0.0	2.3795637355438526	12.437284990435728	0.0	1.8549355103845784	2.5014402041975665	4.597940030907353	4.895850570807218	0.0	0.0	0.0	0.0	0.0	0.0	5.652513432491608	6.389797793251383	0.0	0.0	2.933923638769454	0.0	0.0	0.0	3.7416435069327045	2.2735201628840787	4.014172168647148	7.257712517071955	3.3696304307280647	13.621788322858178	0.0	6.795484898620426	8.156427223870274	6.2041917380639875
2L_3962	6.847201503097674	1.9805870776992232	0.0	0.0	4.161270885418574	14.598588858690665	15.718722885203023	0.0	8.24923240892435	7.736345350456445	0.0	8.184725991743248	0.0	3.057318609286911	6.0358189640603195	0.0	0.0	0.0	5.286272818196619	9.209934941019576	0.0	4.120795346468231	0.0	0.0	0.0	0.0	0.0	0.0	0.0	0.0	0.0	0.0	1.77439113542579	0.0	0.0	6.517800112106162	12.727892922782418	0.0	7.106068013598172	5.541449488025481	0.0	5.945069931857608	9.673936737613168	3.7428679650925156	5.04353580103453	0.0	0.0	3.6239499604989454	1.7228499521736853
2L_3963	1.8705199877219068	12.985372951273362	6.98399129515325	0.0	3.410330641786713	1.7091624266619765	0.0	2.9955985670254694	3.380290640769584	0.0	0.0	6.707715650542771	0.0	7.5167906310721575	14.83979697179103	4.360817531184206	0.0	0.0	2.1661577279084945	11.321874087173901	0.0	6.754318584659558	2.2771039700624587	4.185583761274393	0.0	4.939896281937664	0.0	0.0	0.0	0.0	0.0	0.0	0.0	0.0	0.0	0.0	2.6077564063447753	0.0	3.8824743941107522	5.676803886748671	3.1044366642662475	2.436113234928163	2.642728130532799	10.736013543327713	0.0	0.0	10.310077647256776	5.939948604594699	5.647782271216105
2L_3964	0.0	2.4383131164665133	0.0	0.0	0.0	0.0	0.0	0.0	0.0	6.349508706763814	0.0	0.0	0.0	0.0	14.861468818409199	6.550779018640896	0.0	0.0	0.0	0.0	0.0	7.609705316698179	0.0	0.0	0.0	0.0	0.0	0.0	0.0	0.0	0.0	0.0	0.0	0.0	0.0	4.012052204823289	0.0	0.0	0.0	0.0	1.5544851716104995	3.6595063545498094	3.9698813045188763	4.607868119128136	0.0	0.0	9.292620915583354	4.461467421249523	8.484045328557382
2L_3965	4.8419342494380535	1.4005535547869938	6.026136559485802	4.5131180545933836	2.94260363335041	2.949501438398114	0.0	2.5847520822116588	7.291709049725519	1.8235613240878774	0.0	11.57550426513924	0.0	0.0	4.268172705633091	0.0	0.0	0.0	3.7381381866329035	3.256359507299781	7.779826753631299	7.284954340091684	0.0	7.223061501840617	0.0	0.0	0.0	0.0	0.0	0.0	0.0	4.439863491957076	1.2547440303356954	0.0	21.11169989296368	4.609001148793536	2.2501024921685184	0.0	1.674996423882635	0.979645993164618	3.5715507057071685	3.1530002847159255	1.1401389213670128	3.9701009054079788	7.132977968370949	0.0	1.7792100022916224	1.281321093300036	7.309782999345288
2L_3966	4.944590099249461	4.2907418091884235	0.0	4.608802536316212	0.0	1.5060175188993905	0.0	2.6395524797143795	8.93556430545869	1.8622234016303767	11.85363604358819	5.910460658348482	5.894193335435596	6.6233718923967	0.0	0.0	0.0	0.0	3.8173919997770644	13.301595725931262	13.241283461716405	1.4878811337713755	6.019366710454215	3.6881003074769225	0.0	8.705515901930623	0.0	0.0	0.0	0.0	0.0	4.533994873411997	5.125385509074432	0.0	0.0	2.353359243818608	0.0	0.0	3.421017431110117	3.0012476186350665	3.6472726287963666	3.219848347289408	5.821557390018847	2.7028484373684476	0.0	0.0	10.901590614747963	6.542434557662728	4.976507153853447
2L_3967	2.297732344971424	1.9938915139578388	0.0	0.0	8.37844778362826	2.099521959844963	31.648624313422655	7.3595404114203875	6.228484478928103	0.0	0.0	0.0	0.0	0.0	0.0	0.0	0.0	0.0	0.0	9.271801946892973	7.383809299833975	2.0742382308241343	2.7971769771076236	5.1415388522954135	5.474670342725313	6.068130542478734	0.0	0.0	0.0	0.0	0.0	6.3207908826383985	7.145241867330364	0.0	0.0	0.0	6.406695765878836	0.0	9.538403280829193	1.3946684336185942	3.8134660860198455	5.985005466554368	3.2463068795573076	1.884005191564706	5.077415351869961	0.0	5.065927986820482	3.648293556292713	5.203269179336916
2L_3968	2.2513542458627427	5.860938680124424	0.0	6.2953937233665505	0.0	2.0571445968994304	15.504909629634223	7.210993303511069	2.0342556444999933	0.0	3.2382947787354133	0.0	8.05117325722291	9.047194691106156	0.0	10.497343122455705	0.0	0.0	0.0	9.084657195003075	10.85215851241505	4.064742404063442	5.481435884055572	5.037760534083221	5.364168001450471	5.945649627623964	0.0	0.0	0.0	0.0	0.0	3.096605098931888	1.7502550559180237	0.0	0.0	0.0	6.277381151911996	0.0	4.672938684969632	5.466072158438474	2.490995983642626	7.330252965563791	7.951956189174494	0.0	4.974931321073113	0.0	4.963675820346703	0.0	1.6994149594060748
2L_3969	4.789206278457863	1.385301727027957	5.960512794836766	4.463970844913618	2.910559100939936	2.9173817898779104	0.0	5.113209003951999	2.884921352716543	1.8037030022636473	0.0	0.0	0.0	10.692053879397909	0.0	3.7217555967760663	0.0	0.0	3.697430396797138	3.2208982183279415	5.130070369175254	2.8822488919914693	9.717013363225458	0.0	3.803652419199012	8.431944929281277	0.0	0.0	0.0	0.0	0.0	0.0	4.96432018971646	0.0	41.76359300543344	4.5588097859410865	0.0	0.0	0.0	8.720800096587707	0.8831642574240113	7.276883980064666	2.2554459433887577	3.9268670747641456	7.0553008591945385	0.0	1.7598346600140222	3.8021030699447556	6.025150423905483
2L_3970	6.363828001638686	8.28346000124252	0.0	0.0	0.0	1.4537155151422643	0.0	0.0	2.8750813108933237	0.0	6.865184930919077	2.8525990743316	5.689495768437523	10.655584858413915	0.0	0.0	0.0	0.0	1.8424095031482173	3.209912208901087	2.5562862273688784	1.436208982769083	0.0	3.5600174440854766	0.0	0.0	0.0	0.0	0.0	0.0	0.0	6.564802809735603	4.947387624728281	15.237224539550121	0.0	6.814890535820768	6.654024021026717	16.149870801033593	8.255525010113018	5.7940364879447825	2.6404557426611834	1.0360090857996824	2.2477529494733233	2.608982073031931	3.515618133558333	0.0	7.015328492756674	3.789134656372851	2.4018398092939193
2L_3971	0.0	1.670679080926024	7.188400796474808	5.383565589325466	0.0	7.036746771232724	0.0	0.0	3.4792259765969864	2.1752725888462896	2.7692584618153875	3.452019517718353	0.0	2.57893141976622	10.182754995277747	0.0	0.0	0.0	4.459114932572608	0.0	0.0	1.7380014894672766	2.3437509155277017	4.308088651848277	4.587219090170966	0.0	0.0	0.0	0.0	0.0	0.0	2.6480911896682073	4.4902415824808735	0.0	0.0	0.0	2.684080984091452	0.0	7.9922155820231096	9.348726791055372	2.1301988167810673	3.761121165145189	9.52026694828523	9.471632854252881	12.763078965169557	0.0	2.122367203484078	6.113800758875519	1.453270803934876
2L_3972	10.230979713501876	0.0	0.0	7.152144713635277	0.0	7.011314859920941	0.0	0.0	4.622202007792108	11.559524325574003	3.678999900667002	0.0	9.146871312667502	3.4261476738170367	20.29190582932343	0.0	0.0	0.0	5.923998651697907	0.0	4.109682494149867	0.0	0.0	11.446716108849111	0.0	13.509606681311078	0.0	712.1492664862554	0.0	0.0	0.0	7.036054855898078	5.965350856087502	12.248267482564591	0.0	0.0	7.13168078026293	0.0	0.0	4.657469509875854	2.829999923590002	6.66227178804382	1.8068303245392492	2.09720019579461	0.0	0.0	5.63919102421243	6.091704519841697	1.9306912724259442
2L_3973	0.0	8.949466835513276	0.0	0.0	4.7007723368949526	9.423582987605634	17.756627661274575	4.1291089795732985	9.318730882041176	5.826232612337048	3.7085797993658334	4.622930660663021	18.440827993176896	10.361083769362274	0.0	0.0	0.0	0.0	2.9858143958055283	10.403986807744728	8.28545033493933	2.327524607753916	3.138741803960465	0.0	6.143185364475189	0.0	0.0	0.0	0.0	0.0	0.0	0.0	2.0044378253453146	12.346746015087726	0.0	0.0	0.0	0.0	8.027357233451603	10.954805168790074	9.98463792136955	3.3579188961849007	9.1067880176526	4.228124213833154	5.697421347098304	0.0	5.684531253552833	10.23447174774074	1.946214418334897
2L_3974	0.0	0.0	0.0	0.0	0.0	10.60686094193168	0.0	0.0	0.0	0.0	0.0	0.0	0.0	0.0	0.0	0.0	0.0	0.0	0.0	0.0	18.65163593498786	10.479126627670345	0.0	0.0	0.0	0.0	0.0	0.0	0.0	0.0	0.0	0.0	9.02450514126058	0.0	0.0	16.574677208161372	0.0	0.0	0.0	7.045915412376292	0.0	7.559116067203567	0.0	0.0	0.0	0.0	12.796625785712823	9.215655555657952	8.762368082548518
2L_3975	5.917919638202065	2.567681517109489	0.0	0.0	0.0	2.703709651864938	0.0	0.0	8.02087995469807	10.029587282483327	4.256097924301042	5.3054394548554855	0.0	0.0	0.0	0.0	0.0	0.0	0.0	0.0	0.0	2.671149924700284	3.602131597394074	13.24227942004113	0.0	0.0	0.0	0.0	0.0	0.0	0.0	0.0	6.901092166846325	0.0	0.0	8.449835439454816	4.125187902308951	30.036524413687044	3.0708267771181643	3.5920353082702663	3.273921480231571	7.7073340293055965	0.0	0.0	0.0	0.0	0.0	0.0	4.4670896107110085
2L_3976	8.080057206805025	7.011590158532053	30.168642712764353	0.0	7.365777126315712	0.0	0.0	12.940042313938367	0.0	0.0	0.0	14.487609471999074	0.0	5.411694672186595	10.68387482772252	0.0	0.0	0.0	4.678559565081103	0.0	0.0	3.6470661176616472	0.0	9.04020177730367	9.625936122287893	0.0	0.0	0.0	0.0	0.0	0.0	5.556821275957302	0.0	0.0	0.0	17.305529116552737	5.632343167404504	0.0	8.385533277988813	0.0	2.2350314357171435	2.6308104737826583	0.0	3.3125855061133764	8.92745549663435	0.0	0.0	3.207338390236862	3.049580072823972
2L_3977	1.7601496831290533	6.109584563523641	0.0	4.92185327463203	3.20910358505007	1.6083130484850092	0.0	0.0	0.0	3.9774280955577095	5.063515472204464	6.3119259106136605	0.0	0.0	9.309448391909157	4.1035068569599575	0.0	0.0	4.076686550705317	3.551275085319384	2.8281382789930127	6.35577903180829	4.285486236625265	0.0	0.0	4.648416981596917	0.0	0.0	0.0	0.0	0.0	2.42098216825584	10.947049804287273	0.0	0.0	10.052840241519487	7.361656078151341	0.0	5.480082639646206	8.546949193194704	9.737529754239354	5.730925045804418	1.243396785943648	7.216095356370477	3.889491760111706	0.0	1.9403460024991654	5.589461071150345	9.300434596022338
2L_3978	0.0	2.2692965090050223	9.764061224569504	7.312539396305998	4.767857772895492	7.168551278797863	0.0	20.94018060486968	2.362929976460492	8.864069494304836	3.761505504963307	9.377810412558015	28.055999775552003	7.005965579691107	6.91565801794475	6.096698515819714	0.0	0.0	6.056850813101938	15.828695525544349	0.0	7.082223194847542	3.183535264975191	17.5551318917059	6.230855695874427	0.0	0.0	0.0	0.0	0.0	0.0	14.38769219259077	4.066086923993044	0.0	0.0	7.467897376154258	10.937424805204465	0.0	0.0	4.761918367385811	2.8934657730486975	8.514600666931642	1.8473504745289167	2.1442322083404632	0.0	0.0	0.0	2.076105889704799	3.947978279802696
2L_3979	0.0	26.983998488896084	0.0	86.95274118516586	0.0	28.413530523235167	0.0	0.0	0.0	0.0	0.0	0.0	0.0	41.65364990107258	0.0	0.0	0.0	0.0	0.0	0.0	0.0	28.071357390486614	0.0	0.0	0.0	0.0	0.0	0.0	0.0	0.0	0.0	0.0	0.0	0.0	0.0	0.0	43.35197468244678	0.0	0.0	0.0	0.0	0.0	0.0	0.0	0.0	0.0	0.0	0.0	0.0
2L_3980	7.1526528712656	4.137880809170868	0.0	6.666915564847754	17.387615149481327	8.714186870508925	0.0	0.0	0.0	8.081461128171973	0.0	4.274921939925377	0.0	9.581113708657494	12.610149657256132	11.116842461002115	0.0	0.0	2.761045839987454	0.0	3.8308657450114465	8.609245296338832	5.804922109555134	10.670126633062882	5.680733678115996	0.0	0.0	0.0	0.0	0.0	0.0	6.558701691882688	0.0	0.0	0.0	23.829949480507103	3.3239199919162266	48.40458488228005	2.4743557767299706	10.130140467422049	6.595004468775029	3.1051387562304607	1.684247969807497	5.864754079131954	15.805578737071036	0.0	7.884909754579555	9.464032889407097	0.0
2L_3981	0.0	7.572040392292269	0.0	0.0	0.0	0.0	0.0	0.0	0.0	0.0	0.0	0.0	0.0	0.0	0.0	0.0	0.0	0.0	10.105052121858845	0.0	14.020447420518083	0.0	21.24522513565076	0.0	20.79071237296875	0.0	0.0	0.0	0.0	0.0	0.0	0.0	13.56745330760944	0.0	0.0	12.45919613266552	0.0	0.0	9.055805495787238	5.296419408622994	9.654727630478815	5.682192689972748	0.0	0.0	0.0	0.0	0.0	6.927414550341521	13.173356096892668
2L_3982	15.690630967343091	4.538593018010045	0.0	0.0	9.535715545790984	0.0	0.0	0.0	18.903439811683935	5.909379662869891	15.046022019853227	0.0	0.0	7.005965579691107	0.0	12.193397031639428	0.0	0.0	0.0	21.104927367392467	8.403693255111758	4.721482129898361	0.0	0.0	0.0	0.0	0.0	0.0	0.0	0.0	0.0	0.0	8.132173847986088	0.0	0.0	0.0	0.0	0.0	10.855889157029353	12.698448979695499	2.8934657730486975	10.217520800317969	0.0	4.2884644166809265	0.0	0.0	0.0	0.0	0.0
2L_3983	2.6111126342601474	4.531663868364228	0.0	0.0	4.760578600723131	0.0	0.0	4.18164217269764	4.718644899557745	2.9501788545930596	3.755762748467179	0.0	9.337722062702802	13.99053889807018	6.905099761428803	6.08739057915434	0.0	0.0	9.071405568935878	10.53635305211807	16.781726378146836	0.0	3.1786749057920227	5.842776721208987	0.0	6.89574325768703	0.0	0.0	0.0	0.0	0.0	10.774294687734004	4.059879157696871	0.0	34.154755195792134	7.456496006114326	10.920726446723236	0.0	13.549144100567169	3.169765508672082	7.222620670129191	5.100960765960268	9.222650460625278	0.0	5.769907623778943	0.0	8.635280301198577	2.072936262392272	11.825852496141815
2L_3984	0.0	2.229524161576291	9.592933461494923	0.0	4.684294917586857	4.695275449508064	17.694386102121378	16.458541551028265	4.643033163560825	2.9029050822610727	7.391160541550333	13.820178289513386	0.0	6.883176999175739	0.0	0.0	0.0	0.0	11.901393385384075	0.0	0.0	6.958098101297384	9.383219113492226	0.0	0.0	0.0	0.0	0.0	0.0	0.0	0.0	0.0	9.987058769246811	12.303467486241647	0.0	7.337012845275238	3.581910777468061	0.0	5.332812850799094	4.678459607817207	2.8427540544424352	13.384594097962847	10.889839652556036	2.1066517740430584	5.677450415986792	0.0	5.664605505543382	2.039719456985886	5.818177304686697
2L_3985	0.0	0.0	0.0	0.0	0.0	0.0	0.0	0.0	0.0	0.0	0.0	0.0	0.0	0.0	0.0	0.0	0.0	0.0	0.0	0.0	0.0	22.594019363074597	30.468761901860116	0.0	0.0	0.0	0.0	0.0	0.0	0.0	0.0	0.0	38.91542704816757	0.0	0.0	0.0	0.0	0.0	0.0	0.0	0.0	0.0	0.0	0.0	0.0	0.0	0.0	0.0	0.0
2L_3986	2.8206906686757507	0.0	10.531659220783599	15.774823854373137	5.142681116229221	5.154736158695769	0.0	9.034554006982807	5.09738165345298	12.74788663941806	4.057214843726228	0.0	0.0	3.7783684627141154	0.0	0.0	0.0	0.0	6.5330078588818035	5.6910208211687765	4.532173217847517	7.638989504283054	6.86761538194758	12.623481316300891	6.720692069986598	14.898444751352407	0.0	0.0	0.0	0.0	0.0	3.8796937990466045	0.0	0.0	0.0	0.0	3.9324221124814294	0.0	2.9273301987481566	3.4241831910613754	3.120934495174021	3.673589116771826	3.9851584728155403	9.251200863692114	12.466045608274463	0.0	0.0	4.478636344805734	2.1291735527687985
2L_3987	0.0	0.0	0.0	0.0	0.0	0.0	0.0	0.0	0.0	0.0	0.0	0.0	0.0	0.0	0.0	0.0	0.0	0.0	0.0	0.0	0.0	0.0	0.0	0.0	0.0	0.0	0.0	0.0	0.0	0.0	0.0	0.0	0.0	0.0	0.0	0.0	0.0	0.0	0.0	0.0	0.0	0.0	0.0	0.0	0.0	0.0	0.0	0.0	0.0
2L_3988	0.0	0.0	0.0	0.0	0.0	0.0	0.0	0.0	0.0	0.0	0.0	0.0	0.0	0.0	0.0	0.0	0.0	0.0	0.0	0.0	0.0	0.0	0.0	0.0	0.0	0.0	0.0	0.0	0.0	0.0	0.0	0.0	0.0	0.0	0.0	0.0	0.0	0.0	0.0	0.0	0.0	0.0	0.0	0.0	0.0	0.0	0.0	0.0	0.0
2L_3989	12.468618046953074	0.0	0.0	0.0	0.0	5.69651584001677	0.0	0.0	5.633133188111159	14.087731346963212	8.967282868454443	11.178167697107424	0.0	0.0	0.0	0.0	0.0	0.0	0.0	0.0	0.0	5.627914908177753	0.0	0.0	0.0	0.0	0.0	0.0	0.0	0.0	0.0	17.149849381447808	4.846696564322206	0.0	0.0	17.803176976931532	0.0	0.0	12.940008825086018	0.0	0.0	4.059695384816496	0.0	5.111766212349925	13.776267898816066	0.0	0.0	4.949355717619459	14.11774006981693
2L_3990	20.564474253792344	8.922564630596902	0.0	28.751908407920574	0.0	18.790511167670548	0.0	0.0	9.29071866496089	23.23487554819784	14.789727055587187	18.436136302042907	0.0	0.0	0.0	0.0	0.0	0.0	0.0	0.0	0.0	0.0	0.0	0.0	0.0	0.0	0.0	0.0	0.0	0.0	0.0	14.14261126345846	0.0	0.0	0.0	14.681377406828307	0.0	0.0	10.67096920144869	0.0	5.688356559841226	6.695649903214381	0.0	0.0	0.0	0.0	0.0	0.0	7.761456297568024
2L_3991	0.0	0.0	16.22107377019929	0.0	0.0	0.0	0.0	0.0	0.0	4.908637975677699	0.0	7.789696879525327	0.0	5.819519249514797	22.978020374610665	10.1284695072297	0.0	0.0	5.0311351800618125	0.0	0.0	3.9219085261899167	0.0	0.0	20.70269072871401	0.0	0.0	0.0	0.0	0.0	0.0	0.0	0.0	0.0	0.0	6.203223815416872	0.0	0.0	0.0	5.2739959564273	2.4034631019142862	8.487203984006712	6.138021390390744	3.5622215010702694	0.0	0.0	14.367761043061135	10.347128930400036	6.558792027919465
2L_3992	5.47873606654692	7.1313824089714695	0.0	7.660011903658497	4.9944137482226125	5.006121234739778	0.0	0.0	7.42563045458967	6.190177735478229	7.88048457099627	0.0	0.0	3.6694352555669916	14.488543546404268	12.772794968540605	0.0	0.0	3.172328162121196	5.526944406676991	0.0	4.94583445748029	3.334808430262319	18.38930527043619	0.0	14.468911373577162	0.0	0.0	0.0	0.0	0.0	3.7678393061749986	0.0	0.0	0.0	7.822752083296663	7.638094845278932	0.0	0.0	6.6509228238554625	0.0	0.0	1.9351316770025275	4.492240889230099	0.0	0.0	3.019812385096139	2.174756943727077	6.203363629182773
2L_3993	0.0	3.228687273870815	27.784029184344256	0.0	0.0	3.399733528886006	0.0	0.0	10.085718521716064	4.203844415718175	0.0	0.0	0.0	4.983939255748352	0.0	26.022601496820037	0.0	0.0	4.308753189015954	0.0	0.0	13.435167424018251	13.58831658422333	0.0	0.0	9.826059101780285	0.0	0.0	0.0	0.0	0.0	10.235189297267256	5.785106994107579	0.0	0.0	5.312550635248242	0.0	0.0	0.0	4.5167434550693555	0.0	0.0	5.256710124765387	9.152248570189967	16.443609109101704	0.0	0.0	5.907642865265866	2.8085327719263558
2L_3994	0.0	0.0	0.0	39.307403549458535	0.0	12.84447270228439	0.0	0.0	0.0	0.0	0.0	0.0	0.0	0.0	0.0	32.771842432981586	0.0	0.0	16.2788236922	0.0	0.0	0.0	0.0	0.0	0.0	0.0	0.0	0.0	0.0	0.0	0.0	19.334693206755542	0.0	0.0	0.0	0.0	0.0	0.0	0.0	0.0	0.0	0.0	0.0	11.525982445928735	0.0	0.0	15.49618793776731	33.47934045699299	0.0
2L_3995	0.0	3.828340284323176	0.0	0.0	12.065180933475007	0.0	30.383223599257438	0.0	1.993150736808033	4.9846100165738285	3.1728606194058497	0.0	23.665464986944553	0.0	5.833414028894066	15.427844997469833	0.0	0.0	2.554501568208513	4.450544657655204	0.0	0.0	2.685338000808824	4.935965716756518	0.0	11.65101934768273	0.0	0.0	0.0	0.0	0.0	6.068067945370398	10.289332603019371	0.0	0.0	3.1496162192636827	3.075269055289647	0.0	2.2892577951517183	5.35562272101517	3.6609930223913656	4.309281128594982	0.0	7.2347095318383285	0.0	0.0	2.4316889928138727	0.0	4.995227892286902
2L_3996	0.0	2.1771930321114197	18.735538506215512	7.015746843790888	13.723037091082084	2.292534247595991	0.0	4.018057148826827	9.068104868098747	2.834768434853477	10.826514133111992	8.99719512441996	0.0	10.082423814685052	13.269947218784937	5.849253050385466	0.0	0.0	0.0	0.0	4.03130713118075	2.2649261464206805	12.217303060892565	0.0	0.0	6.62598313024695	0.0	0.0	0.0	0.0	0.0	3.450935462330451	7.802114958312323	0.0	0.0	17.911998352096152	0.0	25.468622656886712	0.0	3.0457649019758635	2.7760292649005103	0.0	0.0	2.057204690838136	11.088379932249998	0.0	8.29746982486807	1.9918434012717918	3.78774248653931
2L_3997	0.0	4.461282315298451	0.0	0.0	9.373283517455866	0.0	0.0	16.466787313328382	0.0	5.80871888704946	0.0	9.218068151021454	0.0	0.0	0.0	11.985693875789856	0.0	0.0	0.0	0.0	8.260544171607847	9.282112163186957	6.258613416714753	0.0	0.0	13.577290081518049	0.0	0.0	0.0	0.0	0.0	0.0	3.996824922281739	0.0	0.0	22.022066110242463	7.167410643891501	52.187708750835	0.0	6.241071367275191	0.0	10.04347485482157	3.6317651613484307	0.0	0.0	0.0	11.33488696850715	8.1629654420858	7.761456297568024
2L_3998	0.0	0.0	0.0	0.0	0.0	0.0	0.0	0.0	0.0	0.0	0.0	0.0	0.0	0.0	0.0	0.0	0.0	0.0	0.0	0.0	0.0	0.0	0.0	0.0	0.0	0.0	0.0	0.0	0.0	0.0	0.0	0.0	0.0	0.0	0.0	0.0	0.0	0.0	0.0	0.0	0.0	0.0	0.0	0.0	0.0	0.0	0.0	0.0	0.0
2L_3999	9.572455832688787	0.0	0.0	0.0	34.90498862097371	8.746702493160079	0.0	0.0	0.0	32.446463335496425	0.0	34.32698512955004	0.0	12.822485510591374	25.314404908969397	22.31664643290723	0.0	0.0	0.0	0.0	0.0	0.0	0.0	0.0	22.80772178228661	0.0	0.0	0.0	0.0	0.0	0.0	0.0	7.441849388875328	0.0	0.0	0.0	13.34529071381291	0.0	0.0	0.0	5.295690155523828	6.233450189746224	6.762129908630101	0.0	0.0	0.0	10.552441412845274	0.0	0.0
2L_4000	7.8393221181378	1.700672173669921	0.0	5.48021478057768	10.719484664347922	0.0	0.0	0.0	1.7708436263619116	4.428648929927702	5.637947899723458	3.5139923662029835	0.0	0.0	15.548343427663406	18.276122976376282	0.0	0.0	2.26958389902712	7.908301660585183	9.446932486552292	3.5384063937588173	2.3858274216506206	4.385430197546088	0.0	0.0	0.0	0.0	0.0	0.0	0.0	13.47815702915541	6.094471004487663	0.0	0.0	0.0	5.464534623837831	0.0	4.067848458000685	3.568710403671109	2.168441499893638	7.657286405738677	2.768908809034174	1.6069456045698962	4.330736623653791	0.0	8.64187715398788	0.0	1.4793608451055937
2L_4001	8.96476935291996	5.186208212775601	11.157302342810347	8.35597105157389	0.0	8.19143716307595	0.0	14.356890278423172	8.100294607714883	0.0	4.298237507709963	5.357968558368906	10.68644371182936	0.0	7.90245837577612	6.966640936539474	0.0	0.0	3.46055366782353	6.0291012659906835	4.801411230788953	8.092790860973137	3.6377962666752035	6.686695548733641	0.0	7.891750437597563	0.0	0.0	0.0	0.0	0.0	0.0	2.3231399373542083	0.0	0.0	4.266748588239561	4.166031346886267	0.0	6.202462005268371	7.255200028585488	3.30633654439228	11.675466400829269	6.3328508404643	7.350582864468238	0.0	0.0	3.294180895332014	7.117040924171488	0.0
2L_4002	0.0	3.975321205953441	0.0	12.810002049600328	8.352265134304423	4.185921907440894	0.0	7.336541847634699	0.0	0.0	0.0	8.213957155999474	0.0	12.272950417280313	0.0	0.0	0.0	0.0	5.3051523639758935	9.242827565808932	7.360734895771994	4.135512472705618	5.576871598108325	0.0	32.74537198742578	12.098335269066977	0.0	0.0	0.0	0.0	0.0	0.0	3.5614564932474786	0.0	0.0	6.541077969649399	0.0	46.50297619047618	4.754297885288301	8.341860568581216	0.0	8.949453486707078	3.236162170558691	0.0	0.0	0.0	0.0	0.0	10.374017926302978
2L_4003	9.414378580405854	0.0	0.0	0.0	51.49286394727131	0.0	0.0	0.0	0.0	10.636883393165803	0.0	0.0	0.0	12.610738043443993	0.0	0.0	0.0	0.0	10.902331463583488	0.0	0.0	0.0	0.0	0.0	0.0	0.0	0.0	0.0	0.0	0.0	0.0	0.0	0.0	45.082613889953336	0.0	0.0	0.0	0.0	19.540600482652835	5.714302040862974	5.208238391487656	0.0	0.0	0.0	0.0	0.0	10.378180912449666	0.0	7.106360903644854
2L_4004	5.601349701224007	0.0	20.91385166223293	0.0	0.0	10.236315581514852	0.0	4.485222090257021	5.06121027709114	9.493070058857034	8.05684912744324	5.0216331958075395	0.0	3.751556896111886	0.0	0.0	0.0	0.0	6.48664917866048	16.95191081938756	0.0	7.584782701032137	0.0	6.266952105445229	13.346003138979937	0.0	0.0	0.0	0.0	0.0	0.0	7.70432644155652	0.0	0.0	0.0	3.998912295855527	7.809034740833755	0.0	11.626230636512874	8.499712369733407	9.296364377819122	0.0	1.9784397549267105	6.88916527199343	12.37758567764806	0.0	3.087395522535517	6.670283442577753	4.228129576950267
2L_4005	3.0022447784208253	2.605242686171945	0.0	8.395086188152352	5.473690433248072	8.229782100059337	0.0	0.0	8.138212897277034	10.176304475029891	4.3183579875588105	0.0	10.736468024114108	0.0	0.0	13.998504959670306	0.0	0.0	6.953505731600937	0.0	0.0	8.130674024745977	3.654825154991998	0.0	7.153270260565022	7.928692511032776	0.0	0.0	0.0	0.0	0.0	4.129410778505426	2.334014787850893	14.376842931553288	0.0	8.573443330611264	0.0	0.0	3.1157481752620813	3.644581172931914	0.0	3.910040142427122	0.0	9.846655571126947	13.268424202136483	0.0	3.309601285713908	0.0	9.064872305410052
2L_4006	0.0	0.0	0.0	0.0	0.0	0.0	0.0	0.0	0.0	0.0	0.0	0.0	0.0	0.0	0.0	0.0	0.0	0.0	0.0	0.0	0.0	0.0	0.0	0.0	0.0	0.0	0.0	0.0	0.0	0.0	0.0	0.0	0.0	0.0	0.0	0.0	0.0	0.0	0.0	0.0	0.0	0.0	0.0	150.24941402728527	0.0	0.0	0.0	0.0	0.0
2L_4007	0.0	0.0	0.0	0.0	0.0	0.0	0.0	0.0	0.0	0.0	0.0	0.0	0.0	0.0	0.0	0.0	0.0	0.0	0.0	0.0	0.0	0.0	0.0	0.0	0.0	0.0	0.0	0.0	0.0	0.0	0.0	0.0	0.0	0.0	0.0	0.0	0.0	0.0	0.0	0.0	0.0	0.0	0.0	0.0	0.0	0.0	0.0	0.0	0.0
2L_4008	0.0	0.0	0.0	0.0	0.0	0.0	0.0	0.0	0.0	0.0	0.0	0.0	0.0	0.0	0.0	0.0	0.0	0.0	0.0	0.0	0.0	0.0	0.0	0.0	0.0	0.0	0.0	0.0	0.0	0.0	0.0	0.0	0.0	0.0	0.0	0.0	0.0	0.0	0.0	0.0	0.0	0.0	0.0	0.0	0.0	0.0	0.0	0.0	0.0
2L_4009	0.0	0.0	0.0	0.0	0.0	0.0	0.0	0.0	0.0	0.0	0.0	0.0	0.0	0.0	0.0	0.0	0.0	0.0	0.0	0.0	0.0	0.0	0.0	0.0	0.0	0.0	0.0	0.0	0.0	0.0	0.0	0.0	0.0	0.0	0.0	0.0	0.0	0.0	0.0	0.0	0.0	0.0	0.0	0.0	0.0	0.0	0.0	0.0	0.0
2L_4010	0.0	0.0	0.0	18.23024433996489	0.0	0.0	0.0	0.0	5.890811453386893	14.732151078209307	0.0	11.689494300787054	0.0	0.0	0.0	30.3982782415204	0.0	0.0	7.549899171096571	0.0	0.0	17.656063415871508	7.9365898219584805	14.588381521188897	15.533594504835609	0.0	0.0	0.0	0.0	0.0	0.0	17.93434058568176	20.27360240120547	0.0	0.0	0.0	0.0	0.0	13.531927907300881	23.743033892785164	3.6067216306998375	4.245399366841139	4.605465858990767	0.0	0.0	0.0	0.0	0.0	4.921177499982776
2L_4011	0.0	4.314302083980478	9.281534943122754	0.0	9.064473789167591	2.2714304924097877	0.0	3.981069219646736	2.246157274135409	2.808673182788451	3.575617151520352	13.371558160929377	8.889837138183628	3.3298702682543486	6.5738958484532946	11.590816364378174	0.0	0.0	2.8787648486690895	0.0	0.0	6.732229606730075	6.052418788644694	11.125054512767111	0.0	13.12997626100292	0.0	0.0	0.0	0.0	0.0	3.4191681300706263	5.797719872728454	0.0	0.0	0.0	0.0	0.0	2.5798515656603183	4.5265910062068615	5.500949463877465	3.2375283931240078	3.5121139835520676	12.229603467337174	5.493153333684895	0.0	8.221088077449226	0.0	1.8764373510108743
2L_4012	0.0	2.3847668723448603	20.521786955120902	7.684628974586164	0.0	2.5111047329050895	0.0	13.203417572604494	7.4494942910800495	6.210071182940934	3.952905088772366	0.0	0.0	11.043683289250632	0.0	0.0	0.0	0.0	12.730092442748795	0.0	0.0	2.4808644721104933	0.0	6.149467732820385	0.0	0.0	0.0	0.0	0.0	0.0	0.0	0.0	4.272984758904313	0.0	35.94755969990977	0.0	0.0	0.0	2.852069433059934	8.340371216578255	1.5203481110662946	14.316569048544084	1.941350632579397	0.0	6.0727736908010845	0.0	6.059034383808322	10.908729929300522	6.223299452308159
2L_4013	0.0	15.459582467596714	0.0	0.0	0.0	8.13929259780174	0.0	0.0	8.04873023231855	0.0	0.0	0.0	0.0	0.0	0.0	20.766879319510895	0.0	0.0	0.0	17.972164711295147	0.0	0.0	0.0	0.0	0.0	0.0	0.0	0.0	0.0	0.0	0.0	0.0	13.850108584851304	0.0	0.0	0.0	24.837068828485137	0.0	0.0	0.0	0.0	0.0	0.0	0.0	0.0	0.0	0.0	7.07173568680697	0.0
2L_4014	9.572455832688787	8.306641325872862	0.0	0.0	0.0	5.248021495896047	0.0	0.0	1.7298763484386137	2.1630975556997623	0.0	10.298095538865015	0.0	0.0	10.12576196358776	0.0	0.0	0.0	0.0	0.0	3.0761280161435196	1.7282738691904074	4.661265813344272	0.0	0.0	5.056020709460826	0.0	0.0	0.0	0.0	0.0	2.6332697837558854	4.465109633325197	0.0	25.042572373034158	0.0	10.67623257105033	0.0	5.960612274092795	5.810251142295375	5.295690155523828	1.246690037949245	0.0	0.0	0.0	0.0	4.220976565138111	0.0	1.4451368255546435
2L_4015	0.0	3.189369448902474	13.722842494702983	20.554731082453248	0.0	0.0	0.0	0.0	3.3209660557417506	0.0	10.57317163429514	0.0	0.0	4.923246585728492	0.0	8.568569117505929	0.0	0.0	0.0	0.0	5.9054606613643505	0.0	4.474280938310404	0.0	0.0	9.706400788936257	0.0	0.0	0.0	0.0	0.0	10.11054873992231	2.8573289917171745	17.600304133255424	0.0	5.24785625072158	5.12397981561871	0.0	3.814336412265685	6.692610198288655	6.09990671209335	2.3933590986418167	2.5963478732276033	3.013598562151854	24.365046878350196	0.0	0.0	2.9178508277942794	2.774331441609201
2L_4016	8.527705805519984	4.933362604618122	0.0	0.0	5.182568947601637	10.389434983565215	0.0	0.0	12.842295329128765	12.846762214460638	4.08868354611524	0.0	0.0	0.0	0.0	6.626993068165251	0.0	0.0	6.583679387981165	0.0	0.0	7.698239284371676	6.920882204854653	12.721391974709874	6.772819321498961	0.0	0.0	0.0	0.0	0.0	0.0	0.0	4.419757642589669	0.0	0.0	0.0	3.9629228934092633	28.855032317636198	5.900070505842545	6.901483905308191	3.1451411893194154	3.7020823287578684	4.01606828922519	0.0	0.0	0.0	9.400734510723105	2.256686845208208	2.145687918275039
2L_4017	0.0	0.0	0.0	0.0	0.0	0.0	0.0	0.0	0.0	0.0	15.803155890231281	0.0	0.0	0.0	0.0	0.0	0.0	0.0	0.0	0.0	0.0	0.0	0.0	24.584702906157734	26.177599304722964	0.0	0.0	0.0	0.0	0.0	0.0	0.0	0.0	0.0	0.0	0.0	15.3170788492585	0.0	22.8043410343593	6.668725079807968	0.0	0.0	0.0	0.0	24.27809096515123	0.0	0.0	0.0	8.293290562069474
2L_4018	4.293586883950787	3.7258240591362792	16.031036085862226	12.006027025566835	0.0	0.0	0.0	0.0	0.0	0.0	12.351587951025953	0.0	0.0	17.254022343958937	0.0	0.0	0.0	0.0	4.972193010588285	0.0	6.8987640864139195	3.8759614806948046	0.0	0.0	0.0	11.339025524146455	0.0	0.0	0.0	0.0	0.0	5.905575749343742	3.3379341191942893	0.0	0.0	0.0	0.0	0.0	0.0	10.42441711220191	2.3753053751972986	0.0	6.06611151636106	3.520488362145597	9.48775605081642	0.0	9.466290539389234	0.0	6.481952623408275
2L_4019	0.0	16.70679080926024	0.0	26.917827946627334	0.0	8.795933464040905	0.0	15.416373113228635	0.0	0.0	0.0	0.0	0.0	12.894657098831098	0.0	0.0	0.0	0.0	0.0	0.0	0.0	8.690007447336383	0.0	0.0	0.0	0.0	0.0	0.0	0.0	0.0	0.0	0.0	7.4837359708014555	46.09760707321683	0.0	13.7448542701826	0.0	0.0	0.0	11.685908488819216	0.0	0.0	6.800190677346593	0.0	0.0	625.3908692933084	10.61183601742039	0.0	0.0
2L_4020	0.0	30.185489835036297	0.0	0.0	0.0	0.0	0.0	0.0	0.0	0.0	0.0	0.0	0.0	0.0	0.0	0.0	0.0	0.0	0.0	0.0	0.0	15.70092870993319	0.0	0.0	0.0	0.0	0.0	0.0	0.0	0.0	0.0	0.0	0.0	0.0	0.0	0.0	0.0	0.0	0.0	0.0	0.0	0.0	0.0	0.0	0.0	0.0	0.0	41.423590734923536	0.0
2L_4021	7.721348873320076	0.0	0.0	0.0	0.0	10.582917689241087	0.0	6.182789216968294	0.0	0.0	5.553102935092556	0.0	13.806338490000758	0.0	10.209571882022273	0.0	0.0	0.0	0.0	0.0	12.406355279555504	3.4851572380965323	0.0	0.0	0.0	0.0	0.0	0.0	0.0	0.0	0.0	0.0	12.005511730435442	0.0	0.0	0.0	5.382299339807163	0.0	4.006631776917153	2.3433368038151396	2.135808821189445	5.028035066522161	0.0	15.827628264725313	8.53112752500047	0.0	4.255913165752496	3.0649509071488445	2.914196156874676
2L_4022	0.0	4.212260880480468	0.0	0.0	8.85008226151462	4.435413941659227	0.0	0.0	0.0	0.0	0.0	0.0	0.0	6.502225386638576	0.0	0.0	0.0	0.0	5.621353498252603	0.0	0.0	4.3819999710788	0.0	10.86192644955124	0.0	0.0	0.0	0.0	0.0	0.0	0.0	6.676596991925991	3.773728734566865	0.0	0.0	6.930943543999363	6.767337580514399	0.0	5.037666633418067	0.0	2.685420930331856	0.0	0.0	0.0	10.72646024666568	0.0	0.0	0.0	3.664112291850941
2L_4023	0.0	0.0	0.0	0.0	0.0	0.0	0.0	0.0	0.0	0.0	0.0	35.9360625574977	0.0	0.0	0.0	0.0	0.0	0.0	0.0	0.0	0.0	0.0	0.0	0.0	0.0	0.0	0.0	0.0	0.0	0.0	0.0	0.0	0.0	0.0	0.0	0.0	0.0	0.0	0.0	0.0	0.0	0.0	0.0	0.0	0.0	0.0	0.0	0.0	15.128776142525176
2L_4024	3.431997542689759	2.978167057302912	0.0	0.0	6.2572153514521425	3.1359414958754526	0.0	0.0	6.202098480020715	0.0	4.936504214540474	12.30720001969152	0.0	9.194451148731739	0.0	0.0	0.0	0.0	0.0	0.0	0.0	6.196353136361594	0.0	0.0	0.0	0.0	0.0	0.0	0.0	0.0	0.0	0.0	0.0	0.0	0.0	0.0	0.0	0.0	7.123496497020597	0.0	5.695966401392853	2.23486909812975	14.546494840237058	5.628071696005335	0.0	0.0	7.566700464595408	5.44925719812818	7.771839516695206
2L_4025	12.534616432380759	10.877100368081075	0.0	0.0	0.0	3.8177789383825753	0.0	13.382617051060038	0.0	0.0	0.0	7.491557015243821	14.941876101963363	5.5967852065773425	0.0	0.0	0.0	0.0	0.0	0.0	0.0	7.543605813404384	0.0	0.0	0.0	0.0	0.0	0.0	0.0	0.0	0.0	5.746875423832063	3.2482339352094267	0.0	0.0	11.931608022813235	5.824980311566547	0.0	4.336167452380209	7.608211593494268	2.3114738789582834	2.72078933363516	5.90309711893442	10.277647213592804	0.0	0.0	0.0	3.317035631596755	9.461645014217698
[truncated: 147 more columns]
