# Supplementary material for: Convergence of topological domain boundaries, insulators, and polytene interbands revealed by high-resolution mapping of chromatin contacts in the early Drosophila melanogaster embryo
Source: eLife. 2017 Nov 17;6:e29550. doi: 10.7554/eLife.29550 (PMC5739541; doi:10.7554/eLife.29550)
Supplement: Supplementary file 3. [file elife-29550-supp3.zip › local_HiC_maps/nc14_posterior_dm3_CompressedBinCounts_500bp_VCnorm_chr2L_20,054,397-20,156,340.txt]

2L_40108	2L_40109	2L_40110	2L_40111	2L_40112	2L_40113	2L_40114	2L_40115	2L_40116	2L_40117	2L_40118	2L_40119	2L_40120	2L_40121	2L_40122	2L_40123	2L_40124	2L_40125	2L_40126	2L_40127	2L_40128	2L_40129	2L_40130	2L_40131	2L_40132	2L_40133	2L_40134	2L_40135	2L_40136	2L_40137	2L_40138	2L_40139	2L_40140	2L_40141	2L_40142	2L_40143	2L_40144	2L_40145	2L_40146	2L_40147	2L_40148	2L_40149	2L_40150	2L_40151	2L_40152	2L_40153	2L_40154	2L_40155	2L_40156	2L_40157
2L_40108	27.48098315965352	65.17681165465675	141.11856217119373	52.65264000336977	88.04211934989698	83.29538765673415	60.7409650150731	81.16145285493525	0.0	36.72722251114303	55.11667980648313	52.17763353560863	25.029284262587225	48.07414956829413	44.193555990289205	35.21557893869997	32.82170854060242	26.818017807163823	7.0361192143750735	21.72345176959238	57.24972329300408	24.59879367515817	19.390836860041784	11.350840870291671	0.0	4.253675601086899	8.089947269723694	9.752006475332298	0.0	0.0	0.0	0.0	12.590082036974552	5.332480136511491	5.364438493494009	11.366284191203633	2.3715609993947777	11.323489446507836	13.03536233093135	6.479487239297831	13.152107809405967	0.0	13.908244529192013	0.0	5.662597524085858	7.561139372969834	16.57583111217196	11.927025686042517	18.759473534134738
2L_40109	65.17681165465676	46.88933731660258	148.3800027489348	72.84467184932225	94.73787923573059	122.92134877498631	90.49904795001557	35.93167233189367	0.0	77.23413976615127	68.3232784241919	54.14062703027351	40.0144544521621	37.245797432523034	43.47844990630394	37.47737116329161	14.530775819917189	31.03126332320545	17.521986198904912	18.891268043737064	21.121257137224806	19.447035221692314	21.461702932473433	25.126133188606808	20.639323690641305	16.47783072654051	11.192402776074047	5.396741447513992	0.0	19.18049011693279	11.84763000009478	0.0	11.612211587500802	14.754920766075488	11.874679383656641	15.725199002393376	7.874503512553533	10.44399512056548	4.809162801702828	12.550074798445797	11.645361477842952	4.339682578257496	0.0	2.2544904941662804	4.700505711741174	4.184319847177481	4.586516375698068	4.400261903588501	5.1907281138139805
2L_40110	141.11856217119376	148.38000274893477	43.68106845584323	47.31622378681202	108.42223956978054	94.25969544137934	69.98049503642345	29.174251972179434	0.0	61.60908857274626	76.60721946436232	53.40177095902287	58.31397309426604	59.522438039062074	20.592693006486112	35.70366735087876	25.562492822838557	21.909068601675603	16.861330729943866	22.310572087689476	22.86550509900764	31.579532420811162	7.260645558517899	23.80097488793141	22.343772343772347	22.93535898423882	4.846680121050683	5.842418293780161	0.0	4.614325450219734	8.550691921990328	53.37090645147517	12.571178009892009	11.181394160117566	14.462236208811552	8.511913273818037	14.208000581959704	2.2612974420203336	13.01578971481884	13.586492386906038	4.727649563921604	4.698064773158641	8.33241676748891	4.88134428316483	3.392457075240627	7.5497863108482575	4.965282743060521	2.3818234478132956	0.0
2L_40111	52.65264000336977	72.84467184932225	47.316223786812024	0.0	164.00002624000422	0.0	93.99733047581448	0.0	0.0	49.25768666200361	44.35271645604055	29.158089328722465	0.0	42.98394549635711	32.92853191433313	18.16550225797193	88.03940643832179	32.69790406434947	47.183387672868136	0.0	0.0	0.0	16.254083838564437	0.0	0.0	28.52464814846509	0.0	32.69790406434947	0.0	0.0	47.85513294155931	0.0	0.0	17.879492222420883	0.0	0.0	15.903409054764978	0.0	0.0	0.0	17.63929753261506	0.0	0.0	0.0	0.0	0.0	0.0	0.0	0.0
2L_40112	88.04211934989698	94.73787923573057	108.42223956978056	164.0000262400042	24.375960184306635	0.0	93.14125278477792	60.671512298115545	0.0	59.48605875575299	71.41676019515454	81.26024894889869	38.1138099153423	51.90957352292307	18.353607952251252	40.50013618170791	36.80335842913452	33.41261234990903	13.14946869571735	15.465876669686379	15.850560911724264	21.89119811840774	15.099422145114508	14.142031248232247	0.0	0.0	15.118917848336087	6.075020427256186	0.0	4.798033957605532	8.891117595699544	0.0	31.372007698690688	13.287491487700764	10.025344069808476	21.241908160610066	5.909463473901741	4.702651354833855	16.240779297553814	4.036401886775698	6.5544930722285475	29.31064298757522	21.6603808241515	25.378417584604033	3.527519769102666	6.280290626729043	0.0	4.953300284913833	0.0
2L_40113	83.29538765673416	122.92134877498634	94.25969544137934	0.0	0.0	65.4551643033716	77.10465414707383	76.53393131845004	0.0	121.21610927459085	72.76378691852639	46.12749434425667	65.56168994434468	37.7776182722784	69.45634205859338	25.544399039275156	69.63826018865778	28.737448919184544	8.293682619012273	14.632044323388666	14.995988573056708	24.85313866145966	34.284832675731195	26.759146276197207	0.0	10.027867443625835	0.0	0.0	0.0	9.078702362913864	16.823517932187766	0.0	9.893535662733328	18.856657971652158	18.969668764290486	26.795553277933532	5.590858722354602	8.898222135217384	20.486891462497724	15.275127967384547	24.804447933603452	0.0	0.0	57.62437741662233	0.0	11.88338595692748	19.538424265159865	9.372492858160443	0.0
2L_40114	60.74096501507311	90.49904795001557	69.98049503642345	93.99733047581448	93.14125278477792	77.10465414707383	5.5608661827600905	77.27587099566095	0.0	91.79340713523267	97.08427072132564	85.38688798948034	79.43671425918811	49.5869975263717	70.12966975938511	45.13605781026284	23.43778381691341	49.32726317835868	25.122251154681468	29.547782272734153	22.712045333242486	25.094071400161354	28.847665574782525	13.509278172248699	44.38762828024572	25.312700444946646	19.256608266187943	11.60641486549616	0.0	22.91678411518526	11.324406303844013	0.0	9.989446150142374	9.519729639678232	6.384521875925755	20.291487213826617	8.467586924013569	4.492241898241736	0.0	15.423208999133985	12.522454325913152	9.333068274194344	8.27649450730442	14.545750749833452	3.3696889069504214	5.999293283251233	9.863917395610162	4.731676111092184	11.163355615391142
2L_40115	81.16145285493525	35.93167233189367	29.174251972179434	0.0	60.671512298115545	76.53393131845004	77.27587099566097	0.0	2158.894645941278	106.29961914365026	109.38804680349897	62.92406324048138	80.49141156638585	53.006108954056955	40.606168889177646	56.00245514763367	40.71252344362808	60.48265155944437	58.18469567949542	12.831468920899127	52.602509139685964	0.0	10.021948066265121	23.466246151535636	0.0	0.0	0.0	60.48265155944437	223.33392889047707	15.923009066561363	0.0	0.0	0.0	33.0724286186749	11.090212222301085	0.0	29.417186697155945	15.606467320057432	0.0	13.395416624247849	10.876043556379235	0.0	28.75331381941769	33.68886313562463	11.70661353425004	0.0	0.0	0.0	0.0
2L_40116	0.0	0.0	0.0	0.0	0.0	0.0	0.0	2158.8946459412778	0.0	0.0	0.0	0.0	0.0	0.0	0.0	0.0	0.0	0.0	0.0	0.0	0.0	0.0	0.0	0.0	0.0	0.0	0.0	0.0	0.0	0.0	0.0	0.0	0.0	0.0	0.0	0.0	0.0	0.0	0.0	0.0	0.0	0.0	0.0	0.0	0.0	0.0	0.0	0.0	0.0
2L_40117	36.72722251114304	77.23413976615129	61.60908857274626	49.25768666200361	59.486058755752985	121.21610927459086	91.79340713523267	106.29961914365028	0.0	37.795024525535005	101.06318470307637	144.4060356027996	104.06861451892462	110.9368769170342	45.93781122867107	60.821423738297575	76.7635504554535	31.931247462606233	36.20343169037772	20.32276027213918	41.65650049690255	32.875292836670944	49.88650819385897	26.547394532511	0.0	23.87643467526855	34.05744507101734	13.684820341116957	151.59477705461455	7.205488276310299	20.02846712794452	27.780401482362223	31.408786136789974	7.4829762290788455	12.546371388652458	18.608459405645807	15.530527248088193	17.655616604754304	8.129909449068556	24.24680336206175	24.608164201420777	29.34500481991704	6.505732200641986	7.622450861870518	0.0	14.147219741219057	3.8767623761762096	3.719330401509155	17.549894349636013
2L_40118	55.11667980648313	68.3232784241919	76.60721946436232	44.35271645604055	71.41676019515454	72.76378691852639	97.08427072132564	109.38804680349897	0.0	101.06318470307637	69.3329820462243	159.93858358390378	153.0526348011081	129.58706721069237	104.78734786531626	68.45620309038684	53.45249676612394	64.34883090496363	43.464499974514	60.99688427915102	28.577858589611232	39.468859661759765	42.19656247745547	28.68463727320013	20.94433832646359	14.332581828292804	18.17249238913303	19.167736865308314	0.0	23.789266888324963	10.686860558377777	0.0	30.637933626923296	14.972973782322907	7.531354535200949	11.170313774113914	11.986313228468186	8.478671900833454	14.640702519469695	14.554907296156703	14.771825519923944	35.23052654664213	17.573717841072668	11.439040438380633	4.769971313392522	1.4153856954327768	6.9814461088211965	2.232645202313378	0.0
2L_40119	52.17763353560863	54.14062703027351	53.40177095902286	29.158089328722465	81.26024894889869	46.12749434425667	85.38688798948034	62.92406324048138	0.0	144.4060356027996	159.93858358390378	51.77027865894271	132.44735294724623	163.2853002408458	135.96444475383908	82.50743391979617	76.33951307750388	56.705109130332644	35.06829160141691	22.341537489615487	38.74917657999767	38.921061470756854	44.295480384484776	44.00124712106126	41.307293215690166	25.9117032799034	17.920271814682884	21.601946335364815	0.0	23.459089693483534	17.12511928304239	0.0	16.268378038061496	10.335612089713113	17.824379949236164	25.177778721944478	14.446608225320858	18.812237151242027	16.84375063164065	14.352896091491099	18.936844748754684	17.370776621366574	15.404273607626962	13.53633015650705	4.703767686558482	11.165929622262183	2.294849623093898	4.4033155204542815	5.194330284607745
2L_40120	25.029284262587225	40.0144544521621	58.31397309426604	0.0	38.1138099153423	65.56168994434469	79.43671425918811	80.49141156638586	0.0	104.06861451892462	153.0526348011081	132.44735294724623	25.61067169108644	120.32833743698372	118.26794507358353	67.16317523697568	81.37685925779189	46.630433093100244	59.81169782233085	30.777300509782012	49.56730000157714	24.893586142636764	39.49172433746194	32.16323484950823	52.839600109906364	24.1060497446416	37.25038303422708	20.72463693026678	0.0	24.55238947946479	23.591256541097145	21.03567018593429	32.70180207739684	20.776081064490842	19.000541135411538	14.090560029308364	1.6799872858562206	21.390488719191012	24.62427966286899	27.539977720158024	9.316806064719007	5.555101888901294	9.852444859560787	11.54363175352961	12.033962248257032	5.356226559813518	2.9355333394392424	5.632647727451948	19.933501837868867
2L_40121	48.07414956829414	37.24579743252303	59.522438039062074	42.98394549635711	51.90957352292307	37.77761827227841	49.5869975263717	53.00610895405695	0.0	110.93687691703421	129.58706721069237	163.28530024084583	120.32833743698372	26.164140736913026	96.20858020187768	108.36116999103255	83.06326607441665	67.67044493317543	60.31267815575318	55.73648801855519	51.92984278240098	28.688107201718992	53.426466878063984	41.69909929945513	60.8939227865059	20.835395169313628	23.11531736505195	11.941843223501548	0.0	18.863268029747374	21.361421660869954	48.48426079683882	17.13023949787842	23.94297219350275	8.758714921346739	20.87791638394488	13.552470324930157	18.488275352047577	14.188875212389723	23.803415525645534	12.884356458605785	6.401864222861697	5.677124876877353	3.3258059259209984	6.934147556348617	6.172674393483302	13.531982841445755	9.736845521700182	22.971958895508216
2L_40122	44.193555990289205	43.47844990630394	20.592693006486112	32.92853191433313	18.353607952251256	69.45634205859338	70.12966975938511	40.606168889177646	0.0	45.937811228671066	104.78734786531626	135.9644447538391	118.26794507358353	96.20858020187768	30.70921079784986	135.52945258298806	156.00086046790406	115.8776819584548	44.00331608990053	104.80373753417767	95.47602756074663	70.32633176095376	57.60263880720093	92.28340375266912	93.29750709061054	63.845137235122486	10.118774171221801	36.59295219740678	202.68079126580912	9.633670062214241	32.72851046003194	0.0	36.74409522389752	23.34422730607617	20.12925666680981	35.54190746308973	14.831549196841946	18.884314688219963	16.304418714863978	12.156655525767249	6.580176822511574	19.61699773619846	8.698102769823846	25.47786279457505	24.78939637111568	25.21959966407493	0.0	9.945419537577772	0.0
2L_40123	35.21557893869997	37.47737116329161	35.70366735087876	18.16550225797193	40.50013618170791	25.544399039275152	45.13605781026284	56.00245514763367	0.0	60.821423738297575	68.45620309038684	82.50743391979617	67.16317523697568	108.36116999103257	135.52945258298809	71.02844894989111	228.73878642070676	228.7863724070177	152.93292580349868	188.43896943584156	131.67683870245645	138.21267730322333	86.96953808304085	86.15450165103353	77.2033845963807	35.22109602767674	22.328674176358007	26.916043812590313	0.0	34.54459986857108	37.75169299929322	20.489997807570234	49.22814610566271	12.878181600757975	37.01532138182637	27.450092300935363	13.091262793027461	23.440063756973416	14.990948465316643	15.648255823051311	23.595324931219626	16.23300201776215	26.391390072902613	11.244186053048944	5.860898604695868	5.217284236601753	17.1563076880846	10.973069891871368	12.944280052087782
2L_40124	32.82170854060242	14.53077581991719	25.562492822838557	88.03940643832179	36.80335842913452	69.6382601886578	23.43778381691341	40.71252344362808	0.0	76.7635504554535	53.45249676612395	76.33951307750388	81.3768592577919	83.06326607441665	156.00086046790406	228.73878642070682	54.88051003750809	275.16596584273145	182.3567492144689	119.34812056547139	101.04421216093685	149.83487315596605	117.53345904009615	113.87705832782929	31.180623113572302	14.224968589491235	16.908794974435594	28.535729791098078	45.158143819656445	19.317804608777433	35.79734407571855	49.65255623772651	24.56022289454858	28.9780769702306	40.363957318254556	9.502666091755367	25.77535233915288	25.245034617253722	21.796163729875786	21.66843715855283	19.792234318942622	26.224504045457557	14.534807666704072	10.217837483251262	7.1012354492726795	8.42855138065993	24.25159575500068	16.61911384225935	7.841833357904411
2L_40125	26.818017807163827	31.031263323205447	21.909068601675603	32.69790406434948	33.41261234990903	28.737448919184548	49.32726317835868	60.48265155944437	0.0	31.93124746260623	64.34883090496362	56.70510913033265	46.63043309310025	67.67044493317543	115.8776819584548	228.7863724070177	275.16596584273145	98.41178518978334	244.69268128559787	233.19322467685393	177.7637322483162	141.84985302172922	159.55565256004033	105.73507020808663	23.161015378914215	52.83164404151511	45.21556520712497	42.392769004829745	33.54353951428955	33.48168910338428	38.40824418188963	0.0	18.243371792098532	29.80379170461131	31.64809978146154	15.881839116969745	17.673204770587073	16.408044629881392	18.88859506629897	22.131104664029714	11.434657466667973	29.219403631971872	17.27436441135444	15.179651171616076	14.066156651270088	15.65185270980526	10.29378461285076	9.875762902684233	11.649852046879007
2L_40126	7.0361192143750735	17.521986198904916	16.86133072994387	47.183387672868136	13.14946869571735	8.293682619012273	25.12225115468147	58.18469567949542	0.0	36.20343169037772	43.464499974514005	35.06829160141692	59.81169782233085	60.31267815575318	44.00331608990053	152.93292580349868	182.3567492144689	244.69268128559787	63.052477631345404	211.35540273076742	182.41049772414405	179.49799135449499	180.28252226109038	91.54602934355394	33.421566268281595	60.98925331238353	36.2480512141466	69.91219465302797	0.0	51.76542532026406	70.34516453733985	26.610536175693404	37.607656618026176	33.450010154467364	26.4396637259351	45.835290882214764	21.252169315182847	23.676965018975395	27.256422976074308	37.74183078072751	33.00063974097326	0.0	15.579420458022497	40.158032811303244	17.760398523045257	18.068618288242345	0.0	24.938935235722816	0.0
2L_40127	21.72345176959238	18.891268043737064	22.31057208768947	0.0	15.465876669686377	14.632044323388664	29.547782272734153	12.831468920899127	0.0	20.322760272139178	60.99688427915102	22.34153748961548	30.777300509782012	55.736488018555185	104.80373753417767	188.43896943584156	119.34812056547139	233.19322467685396	211.35540273076742	39.250694430645375	110.62419703175165	200.00683356681353	168.61096182015532	116.64549102368083	88.44548220476896	43.712363234943524	54.357714047088486	23.126600794398737	0.0	51.751751111825484	33.84701824692753	23.473682480886552	33.17446084036881	27.399281295775243	23.322952499202778	31.447282561695634	28.120440973507172	26.85332712723106	24.043432055665352	23.048874369805358	35.34848826991607	30.994662099293258	19.240082699372607	16.101908333768083	17.904914608105063	11.954015293967167	32.757586001766285	15.713664351101087	0.0
2L_40128	57.24972329300409	21.121257137224806	22.86550509900764	0.0	15.850560911724264	14.995988573056708	22.712045333242486	52.60250913968597	0.0	41.65650049690254	28.577858589611232	38.74917657999767	49.56730000157714	51.929842782400975	95.47602756074662	131.67683870245645	101.04421216093685	177.7637322483162	182.41049772414405	110.62419703175165	41.22755031049498	148.04228315364227	164.95007314750268	128.7427352313691	0.0	75.81475010424528	58.98680334127471	23.70183096644216	87.5196919306844	24.959518780477914	30.83457635219253	48.11509129838574	40.79953488530231	34.5609677070958	39.11410889367916	18.416842202193905	26.898557853033964	30.5791694697572	42.24251427444961	15.748114163328943	34.09667259096353	12.706238127608751	5.633898037713314	13.201930122183864	22.937831595027994	12.251348669299345	6.714473719549861	12.883609472029685	15.19803033526855
2L_40129	24.59879367515817	19.447035221692314	31.579532420811166	0.0	21.89119811840774	24.853138661459656	25.094071400161354	0.0	0.0	32.875292836670944	39.468859661759765	38.921061470756854	24.893586142636764	28.688107201718992	70.32633176095376	138.21267730322336	149.83487315596605	141.84985302172922	179.49799135449499	200.00683356681353	148.04228315364227	91.22110139099597	206.11600425683793	142.24519820852333	166.920385652859	60.92084136250985	68.79404402891232	39.28149775986348	48.349353085655714	37.91873050847984	36.19776928052888	0.0	30.05237753750067	28.639276380950108	33.61273519310996	20.348389870062814	31.842495976169925	40.54355391279081	27.225849310369235	31.899573183710803	25.89998931036805	7.019430485526987	18.674333933194436	14.58654085288963	10.137415197353933	22.560438286146674	11.1280257101906	3.558708729654862	8.395995446012071
2L_40130	19.390836860041784	21.461702932473433	7.260645558517899	16.254083838564437	15.099422145114508	34.284832675731195	28.847665574782525	10.021948066265121	0.0	49.88650819385897	42.196562477455466	44.29548038448476	39.49172433746193	53.426466878063984	57.60263880720093	86.96953808304086	117.53345904009612	159.55565256004033	180.28252226109035	168.61096182015535	164.9500731475027	206.11600425683793	61.35680854805099	140.16202730356292	138.15971262779775	73.53510841832546	42.45579290563701	54.18871219020238	0.0	49.93110696075296	48.46604953230262	55.001970903957385	62.18575143059616	29.63084900613194	54.64879044010492	42.105817181805016	29.284420541849634	39.61688145230827	34.87526726526933	32.003904476346115	35.728960108616036	9.683283988932008	40.78855000998246	25.152613482303877	15.732601709084966	24.897647327937808	15.351079180866414	27.00075602116859	17.373377037028458
2L_40131	11.350840870291671	25.126133188606804	23.80097488793141	0.0	14.142031248232247	26.759146276197207	13.5092781722487	23.46624615153563	0.0	26.547394532511003	28.68463727320013	44.00124712106126	32.16323484950823	41.69909929945513	92.28340375266913	86.15450165103353	113.87705832782927	105.73507020808661	91.54602934355394	116.64549102368083	128.7427352313691	142.24519820852333	140.16202730356292	65.63747111951271	161.74948240165634	79.94135993781792	81.86674900122567	112.78407488862572	0.0	33.40370380267764	61.89957413092998	42.92877258053438	30.334799110826367	38.544557508479805	46.53067301965455	53.403003713562725	61.7121416581641	49.10948140387637	43.97073308006192	46.83542406666367	45.632095790895484	45.34653824527036	10.053241969470315	17.66834398145531	24.558439262068017	10.930777571793348	11.981443140863432	5.747443537114692	0.0
2L_40132	0.0	20.639323690641305	22.34377234377234	0.0	0.0	0.0	44.38762828024572	0.0	0.0	0.0	20.94433832646359	41.30729321569016	52.839600109906364	60.893922786505904	93.29750709061054	77.2033845963807	31.1806231135723	23.16101537891421	33.421566268281595	88.44548220476896	0.0	166.92038565285898	138.15971262779775	161.74948240165628	0.0	0.0	192.13624765593775	0.0	0.0	73.17001785348435	67.79477166720902	0.0	159.47437246834434	101.31712259371834	127.40541422048271	0.0	67.58948848275116	71.71543316121628	0.0	61.555128773329386	24.989004837871335	0.0	99.0962422704931	0.0	0.0	47.88721602880894	39.36759889140841	0.0	0.0
2L_40133	4.253675601086899	16.477830726540514	22.93535898423882	28.52464814846509	0.0	10.027867443625835	25.312700444946646	0.0	0.0	23.87643467526855	14.332581828292803	25.911703279903403	24.1060497446416	20.835395169313628	63.84513723512248	35.22109602767674	14.224968589491233	52.831644041515105	60.989253312383525	43.71236323494353	75.81475010424528	60.92084136250985	73.53510841832546	79.94135993781792	0.0	23.0443525435665	135.86498001250834	89.81379487057568	0.0	95.97045111536441	123.71510267580301	128.69888643288513	104.5840080138633	106.88853259378024	90.0919751880888	86.20782551536115	89.93577557786305	89.97292632853205	61.203371270007615	56.16435374837386	54.15132616597781	76.47033333418301	56.511095388468576	48.55496024231573	30.677208582623997	51.88594486217182	17.959963649033575	34.46125004738422	0.0
2L_40134	8.089947269723694	11.192402776074045	4.846680121050682	0.0	15.118917848336089	0.0	19.256608266187943	0.0	0.0	34.05744507101734	18.17249238913303	17.920271814682884	37.25038303422709	23.11531736505195	10.1187741712218	22.328674176358007	16.908794974435594	45.21556520712497	36.2480512141466	54.357714047088486	58.9868033412747	68.79404402891232	42.455792905637004	81.86674900122567	192.1362476559378	135.86498001250834	8.335413713672704	110.52693717297214	166.95977382515974	134.90869657169227	105.39045201719776	91.78831167639113	99.45270742699847	115.37986072002528	85.67171042740787	117.11161761885732	85.52317458114415	85.5585025706441	53.723533325155415	93.46524394762474	75.88655826813866	88.87804397200826	57.32100263031751	20.987574516383322	32.089271185555624	44.14651032223316	76.85449906237511	40.96305787588521	28.993014616345103
2L_40135	9.7520064753323	5.396741447513992	5.842418293780161	32.69790406434948	6.075020427256187	0.0	11.606414865496161	60.48265155944437	0.0	13.684820341116954	19.167736865308314	21.60194633536482	20.724636930266776	11.941843223501548	36.59295219740678	26.91604381259032	28.535729791098074	42.392769004829745	69.91219465302797	23.126600794398737	23.70183096644216	39.28149775986348	54.18871219020238	112.78407488862572	0.0	89.81379487057568	110.52693717297217	6.056109857832822	268.3483161143164	153.0591501868996	147.72401608419088	221.29197632175854	88.61066299019289	135.7728288765626	99.94136773093119	88.23243953872081	103.09369449509127	89.07224227649898	97.14134605525184	60.35755817462648	75.14203478096096	58.438807263943744	69.09745764541776	50.59883723872026	35.165391628175215	15.65185270980526	20.58756922570152	14.813644354026348	34.949556140637014
2L_40136	0.0	0.0	0.0	0.0	0.0	0.0	0.0	223.33392889047704	0.0	151.59477705461455	0.0	0.0	0.0	0.0	202.68079126580912	0.0	45.15814381965643	33.54353951428955	0.0	0.0	87.5196919306844	48.349353085655714	0.0	0.0	0.0	0.0	166.95977382515974	268.3483161143164	0.0	264.92592671089164	65.45702092006388	0.0	230.96288426449868	36.68378576669112	0.0	0.0	195.7764493983137	0.0	59.782868621167914	44.57440359447991	180.9548626190683	0.0	95.6791304680623	0.0	0.0	69.35389907620606	57.01514322203977	0.0	0.0
2L_40137	0.0	19.18049011693279	4.614325450219734	0.0	4.798033957605531	9.078702362913864	22.91678411518526	15.923009066561361	0.0	7.205488276310299	23.789266888324963	23.459089693483534	24.55238947946479	18.863268029747374	9.633670062214241	34.54459986857109	19.317804608777433	33.481689103384284	51.765425320264065	51.751751111825484	24.95951878047791	37.91873050847983	49.931106960752956	33.40370380267764	73.17001785348435	95.97045111536441	134.90869657169227	153.05915018689956	264.92592671089164	41.55445390081103	144.67329270347247	116.51718482829736	111.15177527910419	130.77194680197204	107.87565988330485	136.5840333265041	93.05498107029048	99.96963885042321	80.98429160482735	85.80641183645426	90.3106013808749	123.0794793430325	95.50270920721155	35.96653673422248	41.660290327785944	49.447156071542125	16.26000396744097	31.199398475597388	36.804080836483145
2L_40138	0.0	11.847630000094782	8.550691921990328	47.855132941559305	8.891117595699544	16.823517932187762	11.324406303844013	0.0	0.0	20.02846712794452	10.686860558377777	17.12511928304239	23.591256541097145	21.361421660869954	32.72851046003194	37.751692999293226	35.79734407571854	38.40824418188962	70.34516453733985	33.84701824692754	30.83457635219253	36.19776928052888	48.46604953230262	61.89957413092998	67.79477166720902	123.71510267580302	105.39045201719775	147.72401608419088	65.45702092006388	144.6732927034725	24.5028939359085	35.98585036363702	144.94367793819907	164.78456840982895	131.64258744968328	141.18530226567975	114.95858329640289	102.9173642176908	92.14823333407053	58.891011582684165	94.0360728750876	71.27360225338622	58.99123306003538	29.62164275706402	39.457598692889846	42.76033868631687	52.72926685227369	33.72531788521058	22.73357612792638
2L_40139	0.0	0.0	53.370906451475165	0.0	0.0	0.0	0.0	0.0	0.0	27.780401482362226	0.0	0.0	21.035670185934293	48.484260796838825	0.0	20.489997807570237	49.65255623772651	0.0	26.610536175693404	23.47368248088656	48.11509129838574	0.0	55.001970903957385	42.92877258053438	0.0	128.69888643288516	91.78831167639112	221.29197632175854	0.0	116.51718482829737	35.98585036363702	224.61310392848318	158.7185697552242	121.00433598870626	101.44127767318054	42.98717907384123	125.56909708643819	171.30131902015643	65.73282237019411	24.505359322083745	79.58583531303098	0.0	105.20169795540501	61.62986336659292	85.66356064873014	38.12820991867253	31.344818074675896	0.0	0.0
2L_40140	12.590082036974552	11.612211587500802	12.571178009892009	0.0	31.372007698690684	9.893535662733326	9.989446150142374	0.0	0.0	31.408786136789974	30.6379336269233	16.268378038061496	32.70180207739684	17.13023949787842	36.74409522389752	49.22814610566271	24.560222894548577	18.243371792098536	37.607656618026176	33.17446084036881	40.79953488530231	30.05237753750067	62.18575143059616	30.334799110826367	159.47437246834434	104.5840080138633	99.45270742699847	88.61066299019288	230.96288426449868	111.15177527910417	144.94367793819907	158.71856975522422	22.4310905682199	111.15703068219065	180.63749552707154	145.80514054248624	116.61789841364167	100.87234403118167	106.83234660500739	79.65472792369215	59.04970466711994	117.36036421950747	81.77265269741962	65.3243528316365	42.37276593374897	40.413859475083235	17.719374718704927	16.999806202209296	50.13415900950945
2L_40141	5.332480136511491	14.754920766075488	11.181394160117566	17.879492222420883	13.287491487700764	18.856657971652155	9.519729639678232	33.07242861867489	0.0	7.482976229078845	14.972973782322908	10.335612089713113	20.77608106449085	23.94297219350275	23.34422730607617	12.878181600757975	28.9780769702306	29.803791704611307	33.45001015446737	27.399281295775243	34.5609677070958	28.639276380950108	29.63084900613194	38.544557508479805	101.31712259371834	106.88853259378025	115.37986072002528	135.7728288765626	36.68378576669112	130.77194680197204	164.78456840982895	121.00433598870626	111.15703068219064	43.45857854232684	138.4436024482658	142.8088966082887	167.5068854993799	156.37016149705204	103.2844453625284	81.40993201170544	110.7597763367097	69.23548052086385	68.48182870097055	55.33574966106853	44.2260914710944	41.08111809109738	22.514916131937408	48.60136083810346	50.96190597528348
2L_40142	5.364438493494009	11.874679383656641	14.46223620881155	0.0	10.025344069808474	18.969668764290482	6.384521875925755	11.090212222301085	0.0	12.546371388652458	7.531354535200949	17.824379949236164	19.000541135411535	8.75871492134674	20.129256666809805	37.01532138182636	40.363957318254556	31.64809978146154	26.439663725935095	23.322952499202778	39.11410889367916	33.61273519310996	54.64879044010492	46.53067301965455	127.40541422048271	90.0919751880888	85.67171042740787	99.94136773093119	0.0	107.87565988330485	131.64258744968328	101.44127767318054	180.63749552707154	138.4436024482658	38.4834162131732	126.1920293231448	210.63847438117656	139.25565274797822	136.55881291205137	106.24583870465074	122.20650311123379	75.00814374132048	104.52617335380778	38.96716960293567	29.015964196621457	51.659154277653485	33.974777125462055	32.59509074473263	19.225248133869247
2L_40143	11.366284191203633	15.725199002393376	8.511913273818037	0.0	21.241908160610066	26.795553277933525	20.291487213826617	0.0	0.0	18.608459405645807	11.170313774113914	25.177778721944485	14.090560029308365	20.877916383944882	35.54190746308973	27.450092300935363	9.502666091755367	15.881839116969745	45.835290882214764	31.447282561695637	18.416842202193905	20.348389870062814	42.105817181805016	53.403003713562725	0.0	86.20782551536117	117.11161761885732	88.23243953872081	0.0	136.58403332650414	141.18530226567972	42.987179073841226	145.80514054248624	142.8088966082887	126.1920293231448	41.1351237395941	190.53798657994614	155.72494057864108	150.9619104229764	112.55794975694516	116.13937486553536	45.40823421567209	75.50189887275664	76.66699102701331	30.739815130751804	29.188398341369265	44.99154159018105	46.04210550548477	33.94571401414857
2L_40144	2.3715609993947777	7.874503512553533	14.208000581959704	15.903409054764978	5.909463473901741	5.590858722354601	8.467586924013569	29.417186697155945	0.0	15.530527248088193	11.986313228468186	14.44660822532086	1.6799872858562208	13.552470324930157	14.831549196841948	13.091262793027463	25.77535233915288	17.673204770587073	21.252169315182847	28.120440973507172	26.898557853033964	31.84249597616993	29.284420541849634	61.7121416581641	67.58948848275116	89.93577557786305	85.52317458114415	103.09369449509127	195.7764493983137	93.05498107029048	114.95858329640289	125.56909708643818	116.61789841364164	167.5068854993799	210.63847438117656	190.53798657994616	94.55365232106294	171.00954917322582	152.24040124270164	160.48135011002756	125.53144292514321	156.32712730428554	149.1319679286452	66.44688334585159	59.862357625934145	33.49567570826607	32.54308704725056	45.63148207211119	56.66184663224649
2L_40145	11.323489446507837	10.44399512056548	2.2612974420203336	0.0	4.702651354833856	8.898222135217384	4.492241898241737	15.606467320057433	0.0	17.655616604754307	8.478671900833454	18.812237151242027	21.390488719191012	18.488275352047577	18.884314688219966	23.440063756973416	25.245034617253722	16.408044629881395	23.676965018975395	26.853327127231065	30.579169469757204	40.54355391279081	39.61688145230827	49.10948140387637	71.71543316121631	89.97292632853205	85.5585025706441	89.07224227649898	0.0	99.96963885042321	102.9173642176908	171.30131902015646	100.87234403118165	156.37016149705207	139.25565274797822	155.72494057864108	171.00954917322582	36.289737262302225	112.79514730210718	133.93802718630468	128.9793936451094	135.71180843524286	137.0632362970194	54.83572782678177	46.276384344426965	36.348127829095944	43.82609804296551	30.579169469757204	18.036216723180146
2L_40146	13.03536233093135	4.809162801702828	13.015789714818842	0.0	16.240779297553814	20.48689146249772	0.0	0.0	0.0	8.129909449068556	14.640702519469693	16.84375063164065	24.62427966286899	14.188875212389727	16.304418714863978	14.990948465316643	21.79616372987578	18.88859506629897	27.256422976074308	24.043432055665352	42.24251427444961	27.225849310369235	34.87526726526933	43.97073308006191	0.0	61.203371270007615	53.723533325155415	97.14134605525184	59.78286862116792	80.98429160482735	92.14823333407053	65.7328223701941	106.83234660500737	103.2844453625284	136.55881291205137	150.96191042297642	152.24040124270164	112.79514730210717	9.618325603405657	164.9438402081448	142.65567810357618	190.9460334433298	126.99712601655426	40.58082889499305	31.336704744941162	83.68639694354962	45.86516375698068	17.601047614354005	51.90728113813981
2L_40147	6.479487239297831	12.550074798445799	13.586492386906038	0.0	4.036401886775699	15.275127967384547	15.423208999133987	13.395416624247849	0.0	24.246803362061755	14.554907296156706	14.352896091491102	27.539977720158024	23.803415525645537	12.156655525767247	15.648255823051311	21.66843715855283	22.13110466402971	37.74183078072751	23.04887436980536	15.748114163328939	31.8995731837108	32.003904476346115	46.83542406666367	61.55512877332939	56.16435374837387	93.46524394762474	60.35755817462648	44.57440359447991	85.80641183645425	58.89101158268416	24.505359322083745	79.65472792369215	81.40993201170544	106.24583870465072	112.55794975694516	160.48135011002756	133.93802718630465	164.9438402081448	24.061880740763716	134.58400950944565	90.59928840730333	166.424299325006	57.15261631229803	51.40256573570389	27.03869695111653	44.45648189184901	49.21285676040294	54.18325706394863
2L_40148	13.152107809405967	11.645361477842952	4.727649563921604	17.63929753261506	6.5544930722285475	24.804447933603452	12.522454325913152	10.876043556379233	0.0	24.608164201420777	14.771825519923944	18.936844748754684	9.316806064719007	12.884356458605783	6.580176822511574	23.59532493121963	19.79223431894262	11.434657466667973	33.00063974097326	35.34848826991607	34.09667259096353	25.89998931036805	35.72896010861604	45.632095790895484	24.989004837871335	54.1513261659778	75.88655826813864	75.14203478096096	180.9548626190683	90.3106013808749	94.03607287508757	79.58583531303098	59.04970466711994	110.7597763367097	122.2065031112338	116.13937486553536	125.53144292514322	128.9793936451094	142.65567810357618	134.58400950944562	59.92325593363605	189.15331822208492	239.96100983048038	106.45511033662743	55.014203149620045	60.79384604161135	55.5311218619363	53.27605092338052	43.99261929541421
2L_40149	0.0	4.339682578257496	4.698064773158641	0.0	29.31064298757522	0.0	9.333068274194346	0.0	0.0	29.345004819917044	35.23052654664213	17.370776621366577	5.555101888901296	6.401864222861698	19.61699773619846	16.23300201776215	26.224504045457557	29.219403631971872	0.0	30.994662099293258	12.706238127608751	7.019430485526987	9.683283988932008	45.34653824527036	0.0	76.470333334183	88.87804397200826	58.438807263943744	0.0	123.07947934303252	71.27360225338622	0.0	117.36036421950746	69.23548052086385	75.00814374132048	45.40823421567209	156.32712730428554	135.71180843524286	190.94603344332984	90.59928840730333	189.1533182220849	0.0	97.23586225289937	162.75220488549567	79.17714585617922	40.2756059716641	49.66525617339134	47.64839297853281	18.73599484385422
2L_40150	13.908244529192014	0.0	8.33241676748891	0.0	21.6603808241515	0.0	8.27649450730442	28.75331381941769	0.0	6.505732200641986	17.57371784107267	15.404273607626964	9.852444859560787	5.677124876877355	8.698102769823846	26.391390072902617	14.534807666704069	17.27436441135444	15.579420458022497	19.24008269937261	5.633898037713314	18.674333933194436	40.788550009982465	10.053241969470315	99.0962422704931	56.511095388468576	57.32100263031751	69.09745764541776	95.6791304680623	95.50270920721155	58.99123306003538	105.201697955405	81.77265269741963	68.48182870097054	104.52617335380779	75.50189887275666	149.13196792864517	137.0632362970194	126.99712601655426	166.424299325006	239.96100983048038	97.23586225289937	33.87529702476346	133.50286995088538	80.24422329359406	109.38056668955474	77.0748550992724	77.46609801855806	41.53734705948813
2L_40151	0.0	2.2544904941662804	4.88134428316483	0.0	25.378417584604026	57.62437741662233	14.545750749833452	33.68886313562463	0.0	7.62245086187052	11.439040438380633	13.53633015650705	11.54363175352961	3.3258059259209993	25.47786279457505	11.244186053048946	10.217837483251262	15.179651171616076	40.158032811303244	16.101908333768083	13.201930122183864	14.58654085288963	25.152613482303877	17.66834398145531	0.0	48.55496024231573	20.987574516383322	50.59883723872026	0.0	35.96653673422248	29.62164275706402	61.62986336659292	65.3243528316365	55.33574966106853	38.96716960293567	76.66699102701331	66.44688334585159	54.83572782678177	40.58082889499305	57.15261631229803	106.45511033662743	162.75220488549567	133.50286995088538	88.7782589653359	190.97459920307767	243.23467595387226	167.70904287159166	136.14490438502108	116.8015075181237
2L_40152	5.662597524085859	4.700505711741174	3.392457075240627	0.0	3.527519769102666	0.0	3.369688906950422	11.70661353425004	0.0	0.0	4.769971313392522	4.703767686558482	12.033962248257032	6.934147556348617	24.78939637111568	5.86089860469587	7.1012354492726795	14.066156651270088	17.76039852304526	17.904914608105063	22.937831595027994	10.137415197353933	15.732601709084966	24.55843926206802	0.0	30.677208582623997	32.089271185555624	35.165391628175215	0.0	41.660290327785944	39.457598692889846	85.66356064873014	42.37276593374897	44.226091471094406	29.015964196621457	30.739815130751804	59.86235762593415	46.276384344426965	31.33670474494116	51.4025657357039	55.014203149620045	79.17714585617924	80.24422329359406	190.9745992030777	83.71842105424362	216.3039364771687	227.1330784661106	180.63542381084548	108.23360058013209
2L_40153	7.561139372969834	4.1843198471774805	7.549786310848258	0.0	6.280290626729042	11.883385956927478	5.999293283251233	0.0	0.0	14.147219741219054	1.4153856954327768	11.165929622262183	5.356226559813518	6.172674393483302	25.21959966407493	5.217284236601753	8.428551380659929	15.65185270980526	18.06861828824234	11.954015293967167	12.251348669299343	22.560438286146674	24.897647327937804	10.930777571793348	47.88721602880894	51.88594486217181	44.146510322233176	15.65185270980526	69.35389907620606	49.447156071542125	42.76033868631687	38.128209918672525	40.413859475083235	41.08111809109738	51.659154277653485	29.18839834136926	33.49567570826606	36.348127829095944	83.68639694354962	27.03869695111653	60.79384604161137	40.27560597166409	109.38056668955474	243.23467595387226	216.30393647716866	61.48672307480216	223.4736748011084	193.9796872639063	126.45666029164519
2L_40154	16.57583111217196	4.586516375698068	4.965282743060521	0.0	0.0	19.538424265159865	9.863917395610162	0.0	0.0	3.8767623761762096	6.9814461088211965	2.294849623093898	2.9355333394392424	13.531982841445755	0.0	17.1563076880846	24.251595755000675	10.29378461285076	0.0	32.757586001766285	6.714473719549861	11.1280257101906	15.351079180866414	11.98144314086343	39.36759889140841	17.959963649033572	76.85449906237511	20.58756922570152	57.01514322203977	16.26000396744097	52.72926685227368	31.344818074675892	17.719374718704927	22.514916131937408	33.974777125462055	44.991541590181036	32.54308704725056	43.82609804296551	45.86516375698068	44.456481891849	55.5311218619363	49.66525617339134	77.0748550992724	167.7090428715916	227.13307846611053	223.47367480110844	30.619243582206547	226.6134880348078	138.61166555777334
2L_40155	11.927025686042517	4.400261903588501	2.3818234478132956	0.0	4.953300284913833	9.372492858160442	4.731676111092184	0.0	0.0	3.719330401509155	2.232645202313378	4.4033155204542815	5.632647727451948	9.736845521700182	9.945419537577772	10.973069891871368	16.61911384225935	9.875762902684231	24.938935235722816	15.713664351101087	12.883609472029683	3.5587087296548616	27.00075602116859	5.747443537114691	0.0	34.46125004738422	40.96305787588521	14.81364435402635	0.0	31.199398475597388	33.72531788521058	0.0	16.999806202209292	48.60136083810346	32.59509074473264	46.04210550548476	45.63148207211119	30.5791694697572	17.601047614354005	49.21285676040295	53.27605092338052	47.64839297853281	77.46609801855806	136.14490438502108	180.63542381084548	193.9796872639063	226.61348803480783	24.156767760055658	37.99507583817137
2L_40156	18.759473534134738	5.190728113813981	0.0	0.0	0.0	0.0	11.163355615391142	0.0	0.0	17.549894349636016	0.0	5.194330284607745	19.933501837868867	22.971958895508216	0.0	12.944280052087784	7.841833357904411	11.649852046879007	0.0	0.0	15.19803033526855	8.395995446012071	17.373377037028458	0.0	0.0	0.0	28.993014616345103	34.949556140637014	0.0	36.80408083648315	22.733576127926383	0.0	50.13415900950945	50.96190597528348	19.225248133869247	33.94571401414857	56.66184663224649	18.036216723180146	51.90728113813981	54.18325706394862	43.99261929541421	18.73599484385422	41.53734705948813	116.8015075181237	108.23360058013212	126.45666029164519	138.61166555777334	37.995075838171374	0.0
2L_40157	12.33398456771851	2.275201036763608	0.0	0.0	0.0	0.0	4.893124377349923	0.0	0.0	3.8462366881748222	6.9264740922163055	2.2767799410222924	11.649675614782508	6.71271589772506	20.56952912233933	5.673739550390183	13.748936176063378	12.76591398837791	11.052801443053758	19.49979135223253	26.64641539096953	3.680134486834687	10.15346969443133	23.774202137776257	39.05761779777527	13.363909959320258	25.416448508816966	15.319096786053493	0.0	28.230951770241997	34.87605051646448	62.196016967073426	8.789926041562286	47.46747082146646	36.51619746161867	26.782366489903048	47.18846177535908	35.57537235556399	22.752010367636085	27.14241898666493	41.320401700417165	32.84946077610136	36.413317369735	89.59380727604109	85.98676634015415	155.72771826691417	112.83311808246191	120.74156974033068	78.58299149732031
2L_40158	0.0	47.498717534626564	0.0	0.0	0.0	0.0	0.0	0.0	0.0	0.0	0.0	0.0	0.0	0.0	0.0	0.0	0.0	0.0	0.0	0.0	0.0	0.0	0.0	0.0	0.0	0.0	0.0	0.0	0.0	0.0	52.00694812826993	0.0	0.0	0.0	0.0	0.0	155.54841185071498	0.0	0.0	70.83055913643382	57.50894264058061	171.44718569444683	76.01903516640567	534.4068974116892	247.60289447783643	220.41239158465487	90.59940566789881	260.76072595786104	205.06931342793865
2L_40159	0.0	0.0	0.0	0.0	0.0	62.85552657217386	0.0	55.120714364458166	0.0	12.471627048464743	0.0	7.382580064080795	9.443673211132202	10.883169178864884	0.0	18.397402286797103	22.290828438638925	0.0	23.89286439604812	10.53818511375971	64.80181445080461	11.93303182539588	8.230791390592206	0.0	0.0	101.11077407519753	13.735697704764913	49.672986174352175	0.0	52.30877872078882	8.077674922050438	0.0	28.501802739023244	36.2154821186057	27.32439522005246	38.59699908332127	32.2128625960346	38.45167905665214	118.0393661286039	33.004026491231926	26.796720081462027	0.0	23.614423689989845	69.16968707633566	57.686206266644874	171.1713253795724	140.7182258246088	81.00226806350577	31.851191234552175
2L_40160	4.849585263468269	10.7350042725317	14.526910811740532	0.0	0.0	22.865400533221145	5.771765906409662	0.0	0.0	4.536892192552964	5.446824827934804	8.056840472410155	3.435391957610012	11.877142834519727	36.39469316847346	10.038830195195013	4.054446349133241	6.023298117117009	4.345838338290486	0.0	7.857805157863306	8.68192717946759	11.976693354731694	21.032440436128685	46.07106000294855	15.76362134520439	19.986928548729132	24.093192468468036	0.0	14.271551469874657	23.50778460287124	73.36434199521665	20.736605707958088	52.69745076081945	23.1933076042241	24.57123200157256	17.577452113161293	27.975679809019358	53.675021362658505	36.018326124332056	29.244098540914443	29.061094169569547	60.13270428797724	70.45457290437905	73.44722082711364	102.74254089153128	117.73715334086852	132.60046203894328	115.86733653436161
2L_40161	0.0	7.464814596399868	0.0	0.0	0.0	15.89994482719145	8.027041497396429	0.0	0.0	0.0	0.0	0.0	4.777746403909726	11.0120333994973	8.435942514113332	9.307620102039438	5.638691800947413	4.188429045917747	24.175772370597667	21.32592897079467	0.0	18.11149071454057	20.8206240773861	29.25071371741471	64.0729919524322	14.61542789953647	6.949168914143712	50.26114855101298	0.0	52.92815069703066	28.606620552794336	0.0	7.209820929677568	18.32214918809976	41.471902325375645	19.527007071217433	28.519999445897156	32.422477855447625	37.32407298199935	44.52642253571297	49.70902146435547	13.472168520661588	35.84105210213744	34.99435191160147	77.8256675861445	73.60919751252872	85.43065593657629	61.471043040658316	273.9408158924347
2L_40162	0.0	7.193789170182032	2.595956952803426	0.0	0.0	0.0	15.471206537513034	0.0	0.0	0.0	7.300101325406397	2.399593796762084	9.20856101500443	17.687031514752753	10.839544392270104	5.9797918912826	3.6226450090457445	8.07271905323151	23.298021299051072	0.0	7.020943474384088	7.757295930755274	8.025875422361693	12.528313989616533	0.0	28.169569540807846	26.787460254105845	32.29087621292604	59.61749415748558	25.50324273731405	23.629712946247125	65.5509888366666	13.896107144544528	41.19949383479003	20.723204304742417	40.77241777301054	28.79330906319137	41.66041760402606	4.795859446788021	50.06143252934673	23.226294953042242	60.58749093351475	46.05302545350717	71.9441281900476	115.62507226567016	105.70953911753676	123.49338075479154	109.70224178725137	62.11643103833826
2L_40163	0.0	3.305439828434451	0.0	0.0	7.441755242158436	0.0	0.0	0.0	0.0	5.587859592734441	6.708577385788147	16.538668399037054	8.46239544181532	9.752315565427066	22.412747175246764	8.24287805032854	14.980966681830733	22.255770735887058	0.0	23.60794567906131	38.71223742215211	5.34654428783228	0.0	8.63486274022188	0.0	38.83050291325848	43.07954761551627	14.837180490591374	0.0	23.43672640492921	36.19167982234229	45.179566185805484	25.540223617427884	8.113096566131878	20.40429894093527	8.64661085279361	36.082091087074026	11.485407789403563	33.054398284344515	14.787314061848432	32.01641801916023	71.58614617175186	42.321369434872175	123.96473946950529	99.07656335278536	80.52721551460343	88.26748578893479	84.68301936095774	42.81237334672885
2L_40164	10.992393263861409	6.083169087767963	6.585532901322376	0.0	6.847720393880877	0.0	13.082669387861898	22.725206799381876	0.0	25.709055757800126	3.0865340691630556	12.17478115830868	7.78688843724936	17.94768250549648	0.0	7.584893925258456	9.19007839136868	10.239606799098915	9.850566900125102	17.378761415673907	0.0	4.9197587350316345	3.393396450507313	23.83676582761251	0.0	41.68602089065161	11.325926177613175	34.132022663663044	0.0	43.13179999784341	19.981616912440554	124.7193813918683	11.750743234509583	26.129152668906308	11.26532083633742	35.80379520229144	16.60092699576344	21.13718030014796	42.58218361437575	9.071282135016963	36.8259018663367	43.914542300682875	24.339427926086024	51.33118883033332	87.20400187092223	81.15622926987622	92.824654228163	61.22539852168493	78.7897888433659
2L_40165	0.0	0.0	8.492655551479082	0.0	17.661541287385067	0.0	0.0	0.0	0.0	13.261684870539433	7.9607439792893295	7.850254819271434	0.0	0.0	0.0	19.562848585508235	23.702917118009715	17.60656372695741	12.703219758079884	0.0	0.0	12.688970493068018	26.25659696998871	0.0	0.0	15.359425926096588	14.605832400994366	17.60656372695741	0.0	27.811228505396773	17.178765671328986	0.0	45.46102020590812	0.0	38.74046984441827	20.521028924390272	25.690122319235737	27.258354685711172	31.379243258169588	23.39651953375416	18.99616657358545	0.0	12.555180016171073	73.55147720786823	92.01080411308742	91.00737887827945	59.85300102947162	57.422422307462625	67.73782751239602
2L_40166	0.0	5.499455004009103	2.9768071005184407	0.0	12.381286675692625	11.713757925821456	5.9136570587480435	20.544596154873386	0.0	13.945276874175484	5.580727738058498	2.751635709847719	7.039692956751999	0.0	6.214901344656055	3.4285404737488654	12.462358484726755	6.171372852747958	8.905349933499298	15.711172096644132	0.0	13.343041137040592	21.474467624939223	28.732659839786688	0.0	21.534865215970473	10.239140239872338	37.028237116487745	68.3639147912166	38.99306264674186	12.04284603763269	0.0	15.934790587637893	10.123677594614202	37.34261783972277	17.98234493374405	33.01754552369129	9.554474838290513	10.998910008018205	24.602525695287877	26.6338005567796	29.775522337100597	39.60706273142627	46.405674279603474	82.41975809442653	47.849240441157235	94.40731090215627	105.66909672043379	142.458936211637
2L_40167	0.0	3.700540426923948	0.0	0.0	0.0	0.0	7.958507525166791	0.0	0.0	0.0	0.0	7.4062169266125375	18.947818182421067	10.918013904090708	8.36391739126071	13.842229041827064	5.5905492882392185	16.610674850192478	5.992340590257533	15.857887951335314	10.834881818526565	5.985618951906151	8.257143977755256	19.33398295516063	0.0	50.717250603354145	13.779675392186787	16.610674850192478	0.0	32.79766008373899	36.46591773775171	0.0	0.0	13.62428756329617	9.137293314425229	33.88050346428148	20.19749922643578	0.0	22.20324256154369	33.10969573293278	13.441257671597818	53.428578679592825	65.1475829654469	48.57380373130081	96.45150105059797	60.101778068174305	63.525943995527776	115.12061932184474	79.88292358719062
2L_40168	0.0	0.0	0.0	0.0	0.0	0.0	0.0	0.0	0.0	0.0	0.0	0.0	0.0	0.0	0.0	0.0	0.0	0.0	0.0	0.0	0.0	0.0	0.0	0.0	0.0	0.0	0.0	0.0	0.0	0.0	0.0	0.0	0.0	0.0	0.0	0.0	0.0	0.0	0.0	0.0	0.0	0.0	0.0	0.0	0.0	0.0	0.0	0.0	0.0
2L_40169	0.0	0.0	0.0	0.0	0.0	0.0	0.0	0.0	0.0	0.0	0.0	0.0	0.0	0.0	0.0	0.0	0.0	0.0	0.0	0.0	0.0	329.91323281976844	0.0	0.0	0.0	0.0	0.0	0.0	0.0	0.0	0.0	0.0	0.0	0.0	0.0	0.0	0.0	0.0	0.0	0.0	0.0	0.0	0.0	0.0	0.0	0.0	0.0	0.0	0.0
2L_40170	0.0	10.228337404211619	0.0	0.0	11.513866149003245	0.0	0.0	0.0	0.0	0.0	5.189747549920181	0.0	0.0	0.0	11.558983179367678	0.0	7.726172098938269	11.478025320523857	0.0	21.915694705606473	0.0	8.272160704920447	28.528554229928734	0.0	0.0	40.052308314658944	0.0	0.0	0.0	0.0	5.5995681613034005	0.0	39.51577370897028	6.276281930584322	37.883379803612556	6.6890079532304565	22.330450472177375	26.65529374133703	10.228337404211619	38.13149570029255	30.95982900267245	0.0	16.369880729049008	67.12928332777119	66.64827174366542	94.92687071197527	58.528819590766496	46.79334561190722	154.55814035645523
2L_40171	12.17421792824029	6.737188562230063	7.2935629930448584	0.0	0.0	19.13348282961251	4.82974193722881	0.0	0.0	0.0	6.836752925218685	6.741863918623006	0.0	6.625763619257119	5.075771111147206	8.40036827214505	6.785420573938015	5.04022096328703	10.90963043990539	6.415734460449563	13.150627284921491	7.264928701989719	10.021948066265121	0.0	38.55169010609425	13.19080231736015	20.906016584324835	15.120662889861093	0.0	11.942256799921022	9.835510915450014	30.695184539449453	26.02820068783858	13.78017859111454	22.18042444460217	20.560901389916932	22.062890022866956	11.704850490043073	8.982918082973418	20.09312493637177	27.190108890948085	16.21197481307593	25.159149591990474	42.11107891953078	64.38637443837521	49.499997915789564	51.40225347479234	78.08184950422135	87.26071173714746
2L_40172	4.902710610642412	8.139451596309247	2.937209509979463	0.0	0.0	11.55794111460161	0.0	0.0	0.0	13.759776321076126	8.25973905832367	13.575166784499116	6.9460507186731375	8.004834920291856	12.264461025995752	6.7658678206530825	0.0	9.133921557881662	4.393445331041712	3.875545386124463	0.0	13.165551544450853	6.053946719214925	14.175228504683496	0.0	0.0	20.205877687760594	12.178562077175547	67.45453564297664	24.046484740581715	38.61861797631312	37.08401011651796	26.2047090910425	16.64835347784104	16.74812956888975	31.937657692184853	8.88500318083114	37.70952354017007	37.98410744944316	16.183508034302562	19.709637618602745	9.793149104612377	21.71122678852744	20.350393067842106	38.89380365135028	44.06523165092279	51.75083422344769	89.36869950668478	35.14098563436507
2L_40173	6.14280800039314	10.198254058905114	3.6801507389742687	0.0	7.653334557866862	0.0	0.0	0.0	0.0	0.0	0.0	10.205331265052864	4.351496479639348	5.014793641241663	15.366648226688794	12.71585158058035	15.406896126706313	0.0	22.018914247338465	0.0	9.953219866626853	5.498553880329474	7.5852391246634046	8.880363739698778	0.0	6.655751234641854	18.987582121292675	22.888532845044633	0.0	6.0257661761692995	18.610329477273066	0.0	6.56659180752006	37.546933667083856	25.181305398871878	17.784891734471564	18.55397723055914	0.0	33.994180196350385	20.27698359592027	20.57918045471757	0.0	27.202890035037324	44.62122950610673	62.022097587340404	63.09844935560709	51.87260089220874	43.54533691649248	58.70611717740989
2L_40174	0.0	4.280748617318197	9.268527787046304	0.0	0.0	0.0	0.0	0.0	0.0	7.236623102195591	4.344010912155411	8.567438592883885	0.0	6.314925326008019	9.67529703161887	10.675035894808197	0.0	4.803766152663688	0.0	0.0	25.067368552986153	6.924104886340818	4.775891300713996	22.365360529611735	0.0	16.762632739098002	15.940192398122244	28.822596915982132	0.0	15.176003702944902	14.061137827272983	0.0	16.538083070791263	21.013921723141582	10.569930661254864	5.598947397889197	9.345707049466828	22.311468094600624	17.122994469272786	31.91747417876339	10.36580941422811	46.354239095165255	6.851098231046437	32.108397951484214	55.78707190395697	24.83040831123427	48.99078973153047	31.334210691232688	18.481555407703112
2L_40175	2.589117421653307	4.298437661191413	0.0	0.0	6.451571280185289	0.0	0.0	10.705262707146833	0.0	9.688702004592443	7.269935617450172	2.8676137438991516	9.17050910998375	2.1136733529200398	3.2384258659550764	3.573049204460595	4.329210481884419	8.039360710036338	6.960524545129721	2.0466723154822573	8.390317573520157	18.540578373342356	14.386879166200426	7.485926458258474	0.0	16.831899816532292	24.009091442626275	9.647232852043606	0.0	12.698928718373319	9.412827801728197	58.75210528377267	19.374159299873234	19.34235976789168	19.458281444582813	26.236389872753506	14.076488510457265	12.446480135417705	5.731250214921883	6.409872913586367	15.6129650061411	15.51526184590242	27.517634217260895	24.180807961396685	48.548584061873306	48.20382572156141	65.59097468188378	44.57356210932584	49.48780125699015
2L_40176	3.878467446859178	2.146336354087118	5.808965883246292	0.0	9.664377900370413	4.571664730566654	6.923975442043902	16.036357630018777	0.0	10.885171240071363	5.445139026378649	8.591303324340386	8.242388875082888	0.0	9.70224771972923	2.676192842709576	0.0	2.408573558438618	8.688986587854084	12.263564230187713	3.1421492615163698	1.7358480216453305	10.775687892975869	5.606914896002943	0.0	10.505828318376187	19.980742560320362	9.634294233754472	0.0	17.12056128048102	14.100305342112183	58.67330848518719	10.365093846596196	26.340570405052123	17.223981718200818	16.84363005493129	23.429349149081183	16.78021277309796	15.024354478609826	17.60350943564109	16.89136074463355	11.62083988458182	10.305273105195196	44.27202503059801	39.15972735319542	54.77906234678981	61.40906790860365	45.168395634297816	60.23236720616334
2L_40177	12.761026803260696	0.0	2.54837322047098	0.0	10.599322809265715	0.0	0.0	0.0	0.0	0.0	4.777527276097601	4.7112187781642545	6.0265124361604	3.4725658615522716	10.640856205853748	2.9350913356397283	0.0	7.924746606227265	3.8118283320239703	13.449957918444161	6.892250009476843	7.615105170313731	2.6262538720830526	18.448006139496442	0.0	9.2177410174266	8.76548258145215	5.283164404151511	0.0	8.34525661872734	25.77397972412563	0.0	18.188523132845788	11.555517037165432	17.437156488017184	12.315403645051592	20.556748703511555	20.448392347393646	18.831806544617727	14.041088437093466	22.800558385674865	33.986814815192446	30.139250873849907	22.07043647377988	33.7449294408864	43.693427252355214	85.30982733290948	73.23015635069147	81.30378753694241
2L_40178	6.595435958316845	3.649901452660778	3.951319740793425	14.742739200943534	0.0	0.0	5.233067755144759	0.0	0.0	4.11344892124802	6.173068138326111	7.304868694985208	0.0	5.384304751648943	0.0	6.067915140206764	1.8380156782737356	1.3652809065465217	7.880453520100081	8.689380707836953	3.562205004898032	11.80742096407592	10.8588686416234	15.89117721840834	0.0	16.674408356260646	9.06074094209054	5.461123626186087	0.0	6.469769999676512	14.65318573578974	0.0	23.501486469019166	10.451661067562524	15.020427781783226	12.730238294148068	23.905334873899356	19.023462270133166	12.166338175535927	27.213846405050887	16.20339682118815	8.782908460136573	25.313005043129465	38.78356489402962	49.15134650906525	52.22226926931165	44.09171075837743	48.980318817347936	21.010610358230906
2L_40179	7.285656000466282	4.0318678837531845	4.364829946225295	0.0	9.077210754679303	0.0	0.0	0.0	0.0	0.0	16.36580855277155	0.0	0.0	0.0	0.0	0.0	0.0	9.04895484571532	0.0	0.0	0.0	19.56462194628859	8.99644640367055	10.532524435456692	0.0	7.894030534110105	0.0	18.09790969143064	0.0	28.58735581252412	17.65817308541258	55.10856387082552	7.788283306593561	19.79218208807521	4.977699904428161	5.273427200337499	22.005879971128284	7.004763239002521	16.127471535012738	36.0741684904163	9.76314607619159	14.553075064761185	32.26389283225357	30.241630628723502	57.79800124002984	37.41884787367397	38.45207333579427	51.64679494746783	52.22113911711461
2L_40180	2.644856125116506	2.927316487993026	4.753592765412098	0.0	0.0	0.0	3.147792972174454	0.0	0.0	2.4743202671078213	4.455865984186428	0.0	5.620759488263573	4.318353325509916	9.924428782960682	3.6499700611205737	2.211205016074355	3.2849730550085163	7.11037121114982	8.36293288892708	12.856417387875968	2.367465157423412	6.531822631622349	3.8235420069619055	25.126133188606804	11.462838766289051	13.625533814351012	13.139892220034065	0.0	31.133549175311195	12.820623768218507	20.00564159092864	19.791247575218758	12.573758565873023	10.842098567686497	11.486232314791682	17.57497885410499	17.800200379398554	11.709265951972103	10.91310852038765	7.08848089955658	15.849275503201287	11.712514915887747	43.913553973325804	38.149031863406634	62.82544002428797	39.08509607116614	53.56840578281654	69.51061995890028
2L_40181	4.646395372933632	1.2856530886272668	8.350953845948284	15.579090368071588	2.8944758060898033	0.0	11.059876234454997	9.605760382386109	0.0	2.1734018215715345	1.3046528879665862	2.5730905673844817	9.874363535555363	3.7931698287478652	5.811635591851156	17.633401895205974	3.8845715113682955	5.770931529340137	6.245631961147173	3.672930666271459	7.528575649951346	6.238626204600736	4.30308337439192	3.3585357858705054	0.0	17.620342534424484	7.181065540867085	14.427328823350344	0.0	18.23146162311512	8.446067215492114	35.14524651754538	4.966943747623628	9.466783423662225	15.872532138703075	21.860183945040138	12.63073867085895	17.86902895229416	17.999143240781738	23.006143790699305	12.45280775012943	32.48406076746842	24.691388507887044	33.751319314963936	40.21137107204017	34.30407911296214	34.331699144454056	49.40627770280571	38.854437953903094
2L_40182	0.0	6.370005597111585	0.0	0.0	4.780404928979914	18.090690440245996	0.0	0.0	0.0	0.0	10.773572684770002	0.0	2.718019846437315	3.1323267079402917	14.397410769647188	13.237567475190811	9.62341337981656	7.14828643660304	20.630091119674127	9.099106558727	12.43390601832136	20.606950243488292	4.737871345472549	5.546828545310933	36.450587583471844	8.314594316392764	23.71994337258852	9.531048582137386	0.0	26.346583280985183	25.57353297428093	0.0	12.30481992101126	23.45246316008912	20.971570938435857	8.331562876222137	16.224788417169908	7.377950257859362	21.233351990371947	28.497046756054512	17.995756086550333	30.656814588351793	30.584510780360393	35.83438779337414	38.74007320213546	78.8247622078619	24.30039172231456	11.656786892176276	27.50164093124223
2L_40183	4.222145660647576	4.67305442052256	2.5294836615591336	0.0	0.0	0.0	5.02501452229197	0.0	0.0	15.799635344416252	2.371057169033614	2.3381486725862355	0.0	0.0	5.280990967393049	11.653341071151804	3.5298818619138457	7.866005223027468	3.783573539805464	3.3375653662176976	0.0	3.779329486479827	0.0	18.311262158678076	0.0	9.149415443847293	17.4010186556321	0.0	0.0	8.283398247564268	12.79146635230359	0.0	13.540276907689615	8.602397201353444	14.423254440054647	3.0560292400877698	20.404373881585258	12.178092423602767	18.69221768209024	27.87402057660199	33.94732732691955	25.301168239274837	14.957923361583866	48.19505150736595	36.53978024976158	16.263582802237003	44.5670930846133	29.930083325351976	20.17528285746566
2L_40184	0.0	2.916237493715508	11.049737710797425	17.668968344276312	0.0	6.211542785727862	3.1358795420863257	0.0	0.0	2.464955724465277	7.39833649883491	11.673045013012528	5.599486639064931	0.0	6.591245244416555	5.454234067364154	2.2028362838856794	3.272540440418492	7.083460638862038	12.496922632801672	4.269253264911434	4.717010057137142	4.880326266078642	11.427213222656963	0.0	8.56459158032131	16.2887584219668	9.817621321255478	0.0	10.338572749693332	12.772101642939294	0.0	16.899723238865757	14.31562371383068	14.401419403896448	19.071267419218877	7.958392251963972	30.399140717622384	11.664949974862031	10.871805754751197	17.654132938445688	10.526193907228443	7.000911985467973	24.60788699183346	22.80278969329108	33.831170281076126	30.59349148499695	29.35111619626611	25.180924945735104
2L_40185	0.0	2.0738076435572603	6.735204103625156	0.0	9.337800537110287	8.83435929692635	4.460000927680193	0.0	0.0	0.0	6.313365141469886	6.225740365044212	5.309242116306382	15.296320317184497	4.6871953323034	5.171518585403492	3.1329812697847763	0.0	6.71629561372166	5.9245777553433765	0.0	10.06314286711016	4.627358796146336	0.0	0.0	4.060326710128404	15.444444787654326	4.654366726863143	0.0	11.028017044903144	20.435744569541477	0.0	16.023740774331248	5.0900946757609695	2.560300190076686	10.849634909785285	6.791288316448681	14.411713841009973	12.442845861343562	21.647377822199573	12.55428472716024	14.970866693414616	23.233090293082114	34.99853783886362	43.24165382029201	52.927975610788835	35.60036454773297	41.74458990114881	8.953385095837033
2L_40186	9.624676129648238	0.0	1.922044932797621	0.0	3.9971332560287762	15.126522011736668	3.818290604752321	0.0	0.0	9.004093260796358	1.8016635119538573	1.7766577727178565	4.5453419449381816	5.238186906366099	4.012796003897227	6.641151363129523	8.046612416405756	5.977036226816571	5.7499468848656505	2.536071174330293	5.198302234490215	5.743497140743536	11.884706462606257	0.0	0.0	10.42836598976143	26.444558817161326	0.0	0.0	6.294195084170697	17.495424946376524	0.0	17.147781985843476	6.5365885544334414	13.15152662921112	11.610720410369304	17.442448640709976	3.084534759622206	7.101702775274427	7.942597261074761	15.047142698073062	6.408420151405335	31.2561624365713	19.97527061497866	27.76499431164679	30.89497808310255	10.159380359073138	32.48938896556385	45.990967374007745
2L_40187	0.0	0.0	6.054441538312506	0.0	0.0	23.824272168485255	0.0	0.0	0.0	18.908595847672352	5.67524006265465	2.798235992030624	3.5794567816388185	0.0	6.320153706138133	3.4866044656429995	8.448943037226043	0.0	4.5280831718317	15.977248398280848	0.0	9.046007996671069	6.239470892868284	14.6096306685367	96.00614439324117	16.424676433874254	10.412545034257274	37.6553282289444	0.0	4.956678628784424	9.185098096847675	0.0	16.204653976622087	17.158544955387782	10.356827220503757	7.314753858532661	18.314571072745476	4.8581422464049755	22.37036374211445	37.52877205857825	33.85607107066439	10.093261738463402	8.950628334109053	36.704559755023276	29.15324402722913	22.707808891080372	48.003072196620586	46.053708858686754	24.145257871354065
2L_40188	8.571360000548566	2.37168699044305	2.5675470271913503	28.739265884192253	5.339535738046648	0.0	0.0	0.0	0.0	4.009346588767736	0.0	0.0	6.071855552985137	6.997386476151157	0.0	2.957174786181477	7.165998198468053	5.322914615126659	3.8405082989543833	10.16336594418686	6.944106883693154	0.0	7.938040944415191	0.0	0.0	4.643547373005944	4.415716772393645	0.0	0.0	8.408045827212977	5.193580319238994	0.0	9.162686243051247	2.9106150129522366	14.640293836553417	9.306048000595586	5.177854110853715	8.24089792823826	9.4867479617722	38.90351503868424	17.22908131092634	8.56063239103599	11.387256293736554	17.789194487484412	21.635615437444326	33.01663047677115	31.666413335359984	26.040400813849327	0.0
2L_40189	0.0	2.6941774514590047	4.375004375004375	16.32354573531044	0.0	11.477116351562437	2.8970946196896983	10.064776904155144	0.0	2.277259018173438	8.2019786453284	0.0	3.448738468711838	7.948857053716389	0.0	1.6796385149173736	4.070197888951163	9.070047980553818	0.0	5.772665505206367	3.944166380714604	4.35782825014457	6.011611427472163	7.038050516311386	23.125023125023123	7.912431537686119	7.52421669142134	12.09339730740509	0.0	14.326996502780153	8.84966716401796	0.0	10.408583750847649	13.225545140438756	9.978605869016828	10.571439142867714	7.352391909545581	7.021091358440756	10.776709805836019	12.052752487085476	4.8929519962265555	14.586998316660393	19.403460024991656	25.260103283510308	24.577521188456572	23.44129455955683	15.41668208334875	7.395311963839883	5.815874079347132
2L_40190	5.2986589094300225	5.864535103640996	3.174421779072942	17.766091637500665	3.300803910792473	0.0	3.15311693491809	0.0	0.0	4.957010327931019	2.9756015550493724	7.3357560890443425	5.630266058222581	4.325657094347988	0.0	5.484215058009284	6.644834693124921	4.935793552208356	9.496529611959929	2.094269346074868	12.878161857030937	9.485877307291437	8.1785876397005	3.8300088856206145	0.0	5.74111311571644	10.918863291737013	9.871587104416712	36.451119049354816	7.796551585233851	14.447596160792113	20.039477771209278	19.824721144056337	14.394314245872879	7.240290770077325	15.340879128254542	9.602565805583252	10.188746529458212	26.390407966384483	15.304192692903884	12.4258222787893	21.168109185107173	14.078789599528829	13.746195740328865	15.285421815545083	13.60685377224508	16.779086546528404	24.14655348193301	18.98950513349622
2L_40191	0.0	0.0	2.097069136175281	0.0	4.361118016214636	0.0	8.331979386682997	0.0	0.0	9.824019071695691	13.760079258056527	5.8153284303653185	0.0	5.7151838145994365	17.512828146617395	14.491808505242412	2.926449543620193	0.0	0.0	2.7670094991436103	5.671667186569492	6.2665083328894555	6.483472547896653	10.120638005019835	0.0	11.377988144136353	10.819739532803649	8.695085103145447	0.0	13.734707261883095	16.967630003860133	26.476740183748575	7.483713568346885	9.509093070248424	7.174561873421596	5.067203790268435	14.80172038281478	10.096250925489667	7.748394145313383	5.7772411362677865	9.38134706762544	0.0	24.80174108222397	14.529498514358776	20.195543348471574	38.202762284435295	14.779344388282935	28.35833593284746	50.178971665607335
2L_40192	0.0	0.0	0.0	0.0	0.0	0.0	0.0	0.0	0.0	0.0	3.759240212442183	7.414129551534132	4.742015394478777	5.464839224430018	8.372853200439408	13.857017748068332	11.1930441946157	4.1571053244205	17.996227990613168	5.29161004643917	10.846457546965162	11.984027687897571	24.797897138322668	19.354638919856313	0.0	0.0	41.383191802817365	8.314210648841	0.0	0.0	4.056097450174899	0.0	7.15590132870776	22.731405710129117	4.573527689966046	4.845242940481037	0.0	6.436000411904027	0.0	33.145069339485055	26.911235979246054	40.11424537081608	11.85767001527268	6.946528402965335	4.827727376303969	34.38056535401669	0.0	6.779035966853226	0.0
2L_40193	0.0	0.0	4.285107024833052	47.96439123594644	0.0	0.0	8.512695834567674	0.0	0.0	0.0	0.0	3.960973322052481	10.13362193888615	5.839143280897827	0.0	0.0	5.979845528630304	4.441838565819164	0.0	16.962147272147476	23.178731196254315	6.402425751068565	8.832127747895745	20.680299119846467	0.0	15.499694656015276	0.0	8.883677131638327	0.0	0.0	4.333912344022495	0.0	0.0	4.857670261342659	9.773566022393195	31.062653371851024	0.0	0.0	23.749358767313282	0.0	14.377235660145152	14.287265474537234	19.004758791601418	44.53390811764077	30.950361809729554	13.77577447404093	7.549950472324901	28.973413995317895	0.0
2L_40194	4.600340793245963	2.5458196622817466	5.512120049564984	0.0	0.0	0.0	0.0	0.0	0.0	0.0	0.0	2.5475863657253845	6.517659925451006	11.266716991335894	11.508062548621563	9.522884443606431	0.0	11.427461332327717	24.73490366991766	14.546099863339391	22.361859612245357	4.117859734167447	2.8402877779576627	13.300985336993763	0.0	4.984483303476278	9.479850104610145	0.0	63.2943440174186	4.512688325765555	2.7874502300761415	0.0	9.835423852673218	3.1243165557534285	18.858246333956913	19.97862287352533	2.7790098054581973	0.0	10.183278649126986	11.38905466290676	0.0	9.18916634045126	12.223325037770074	23.86912843309674	39.81280021339661	5.906793166549122	9.711830563519255	27.952324515306696	21.98246678449269
2L_40195	0.0	0.0	0.0	0.0	0.0	0.0	0.0	0.0	0.0	0.0	0.0	0.0	0.0	0.0	0.0	0.0	0.0	0.0	0.0	0.0	0.0	0.0	0.0	0.0	0.0	0.0	0.0	0.0	0.0	0.0	0.0	0.0	0.0	0.0	0.0	0.0	0.0	0.0	0.0	0.0	0.0	0.0	0.0	0.0	0.0	0.0	0.0	0.0	0.0
2L_40196	0.0	0.0	0.0	0.0	0.0	0.0	0.0	0.0	0.0	0.0	0.0	0.0	0.0	0.0	0.0	0.0	0.0	0.0	0.0	0.0	0.0	0.0	0.0	0.0	0.0	0.0	0.0	0.0	0.0	0.0	0.0	0.0	0.0	709.2198581560284	0.0	0.0	0.0	0.0	0.0	861.7718028266115	0.0	0.0	0.0	0.0	0.0	0.0	0.0	0.0	0.0
2L_40197	0.0	0.0	0.0	0.0	0.0	0.0	0.0	0.0	0.0	0.0	0.0	0.0	0.0	0.0	0.0	0.0	0.0	0.0	0.0	0.0	0.0	0.0	0.0	0.0	0.0	0.0	0.0	0.0	0.0	0.0	0.0	0.0	0.0	0.0	0.0	0.0	0.0	0.0	0.0	0.0	0.0	0.0	0.0	0.0	0.0	0.0	0.0	0.0	0.0
2L_40198	0.0	0.0	5.874419019958926	0.0	0.0	23.11588222920322	0.0	0.0	0.0	0.0	0.0	0.0	13.892101437346275	0.0	12.264461025995752	20.297603461959245	0.0	0.0	8.786890662083424	0.0	0.0	8.777034362967234	6.053946719214925	14.175228504683496	0.0	0.0	0.0	0.0	0.0	9.618593896232685	5.941325842509711	0.0	10.481883636416999	0.0	0.0	0.0	5.923335453887425	9.427380885042517	0.0	24.275262051453844	6.569879206200914	0.0	17.368981430821954	0.0	7.0716006638818705	18.88509927896691	20.70033368937907	19.859711001485508	23.427323756243382
2L_40199	5.8285248003730254	0.0	0.0	0.0	0.0	0.0	0.0	0.0	0.0	0.0	3.2731617105543105	9.68319803753853	12.38658532808968	0.0	0.0	0.0	0.0	10.858745814858384	0.0	0.0	9.44398536182269	5.217232519010292	10.795735684404661	8.426019548365351	0.0	31.57612213644042	12.010749620910715	0.0	0.0	5.7174711625048245	7.063269234165034	0.0	18.691879935824545	19.79218208807521	19.910799617712645	8.437483520539999	17.604703976902627	0.0	19.352965842015287	9.619778264111012	0.0	0.0	20.648891412642282	12.096652251489402	12.610472997824694	3.741884787367397	24.60932693490833	5.902490851139182	0.0
2L_40200	0.0	0.0	0.0	0.0	0.0	0.0	0.0	0.0	0.0	11.493460221134175	6.899311448717418	13.607108353403818	8.702992959278696	0.0	0.0	0.0	10.271264084470877	7.62951094834821	0.0	0.0	0.0	0.0	0.0	0.0	0.0	26.623004938567416	12.658388080861783	0.0	0.0	0.0	7.444131790909226	0.0	13.13318361504012	0.0	8.393768466290625	0.0	7.421590892223658	23.623907394283012	13.597672078540153	0.0	8.231672181887028	24.54047952096984	21.762312028029857	38.24676814809148	0.0	0.0	0.0	0.0	0.0
2L_40201	16.28855500970798	6.009369809406826	0.0	0.0	3.382322898190728	0.0	0.0	0.0	0.0	2.539716080059978	7.622722787794374	6.013540086859573	1.9231050299965922	0.0	6.791153029125897	9.366095185002857	2.2696467431023164	5.057691399901544	4.865531311153647	0.0	0.0	2.430036810197601	8.38057182317664	11.773792479843268	0.0	5.882899704796092	11.18852326038043	3.3717942666010288	0.0	10.652134314892002	11.514536608988708	0.0	5.804093278743902	1.8437258010988604	3.709551055293084	5.894905622560983	11.479670487538327	2.610093754567664	9.014054714110241	15.68215585733002	9.094785122968771	5.422722944408413	2.40441489044524	5.6342726041382605	17.620786576249845	8.714311409055354	11.462316488313022	8.2476312802963	12.972322253240485
2L_40202	0.0	8.800523807177003	0.0	0.0	0.0	0.0	0.0	0.0	0.0	0.0	0.0	4.4033155204542815	11.265295454903896	0.0	0.0	5.486534945935684	6.647645536903739	4.937881451342116	14.25082013469875	6.285465740440435	0.0	14.234834918619446	9.818456734970397	0.0	0.0	17.23062502369211	0.0	9.875762902684231	0.0	7.799849618899347	4.817902555030083	60.14386412298217	0.0	10.800302408467438	16.29754537236632	5.755263188185595	9.606627804654986	7.6447923674393	8.800523807177003	0.0	0.0	0.0	28.169490188566563	8.251206326364914	5.7344578987569985	25.523643061040303	25.17927644831198	0.0	18.997537919085683
2L_40203	5.110655922023657	0.0	0.0	0.0	0.0	6.024081869682242	9.123721310458338	10.565552916515228	0.0	7.171694183660394	5.740047045425584	2.8301897472414144	1.8101657460163685	12.516532253017527	0.0	3.5264188722653507	0.0	6.347553970077631	2.289895241872475	0.0	4.140409569314596	4.57465330989891	3.155360484158513	7.388230843795069	48.551231259224735	2.768705652257215	15.797172727339744	6.347553970077631	0.0	12.533200447986715	1.5483308374240237	0.0	13.658082470779897	6.941793065148729	5.237547207758832	12.946995002459929	3.087284955166448	0.0	5.656454127288319	12.652440824534263	1.712134099821527	10.208519213454013	13.579256689594486	15.910156407444255	12.900191586273904	11.483557514249457	8.091871876537455	18.114291865751362	6.1052446493635895
2L_40204	6.766375983154431	3.7444993304835203	0.0	0.0	0.0	0.0	16.10609406281055	0.0	0.0	0.0	3.7998367590128335	0.0	0.0	0.0	0.0	4.668887189413952	5.656959700950482	0.0	6.063523901804868	5.34875486335536	21.927179835765426	6.056722416777606	4.177615500624554	0.0	0.0	14.662778097915101	0.0	8.403996940945113	0.0	13.274906046852454	0.0	0.0	7.2331788808536315	0.0	9.245835675611705	4.897567378283208	8.174970529231242	13.011007312186111	7.488998660967041	22.335338302201595	0.0	0.0	23.971445214460534	21.064634725190775	9.75972532229053	13.031942159027922	7.142285759996343	0.0	48.49911408284942
2L_40205	0.0	4.361517459154388	7.869504724850637	0.0	6.5462484268546755	6.19331184254124	3.126675702759447	0.0	0.0	4.915442107151722	7.376622303660133	4.36454418882764	3.722034724722964	4.289383240307334	3.285949935266786	5.438225833204175	2.196370936301948	4.894403249883757	4.70844707175791	4.153414677959801	8.513445923655674	2.3515827915874477	3.244001638220827	0.0	0.0	2.846484804752491	2.7068251242094377	0.0	0.0	2.57705723257555	3.1836538476844485	0.0	14.041768645011452	7.13680360408582	10.769363315240803	13.310705134604506	3.174013714913262	5.051653153494481	0.0	6.503938134540464	5.280695361965264	0.0	6.980364235405804	2.7261847317297914	9.473276361049297	6.746375088335348	5.546127139418544	5.320903702284796	6.276754666767094
2L_40206	0.0	0.0	2.3772981341062405	0.0	4.943889328071058	0.0	0.0	16.407052407406802	0.0	3.7122639092960283	0.0	0.0	8.432919080238381	0.0	4.963261935155976	2.738055438503686	16.58753857846785	2.464249894653317	7.111872239482341	3.136761876799913	0.0	3.551947408445892	7.349851716741614	0.0	0.0	4.299471981845909	4.088523066016156	4.928499789306634	0.0	11.677545597896174	0.0	0.0	0.0	2.6949456294719254	2.7110968447170483	5.744328552615896	7.191281865169217	0.0	13.175705053936944	13.098494786471612	5.317482980066352	0.0	0.0	4.117764778451901	8.585344187879382	7.642544926700352	4.18857290294909	4.018478571864863	9.48072190008836
2L_40207	1.961698234314653	4.342399974987776	3.5257549346466064	13.154917571286497	0.0	0.0	7.004184299700641	16.222126331431017	260.9058651638489	3.6704224876508635	1.101643343408229	1.0863533594608559	0.0	3.202936452139321	0.0	0.0	6.560231287514273	2.4364750054211566	5.273785034193464	3.101407015320641	0.0	7.023825870928069	7.267010557755172	2.8359333169983576	0.0	10.62753014924028	0.0	9.745900021684626	0.0	7.697284282645818	9.509097591393125	14.838248255763919	2.097033075663889	2.664570537843563	5.361079421174977	2.8397917296745456	3.5551139840645574	3.7721329903207064	2.171199987493888	9.713144928540393	5.257548920178315	11.75545825519219	5.212325830132386	2.0356764512133854	12.73286644270026	8.815805580757564	6.212044408663068	9.932964409791202	14.060795128590659
2L_40208	4.958974404749507	0.0	4.456375647511382	0.0	6.178394340343648	0.0	0.0	0.0	0.0	0.0	1.392421384584837	6.865478096790608	3.5128820017666285	2.0241747186650163	0.0	8.554391645028334	0.0	1.5397904961051	2.221932383486865	5.8800320579347805	0.0	6.658320092524017	9.185133249493477	14.337904257210532	0.0	8.059595875743598	5.109440380878124	0.0	0.0	0.0	3.0047544229233916	0.0	5.30108717346297	5.0518232872214135	5.082099625415377	1.7946764512426787	1.4978279996177544	9.535570060217125	16.465720839071178	6.138461595124261	9.967913287128733	0.0	8.784154439489694	5.1459838426399305	7.152754767266348	6.367275261448281	7.85170947418672	5.021905552017902	5.924044273937286
2L_40209	0.0	0.0	3.5972724041722604	0.0	0.0	0.0	0.0	0.0	0.0	0.0	0.0	4.987751744299914	6.380248791421372	4.901858662258262	3.7551464281798204	2.0715809953988114	0.0	3.728845791717861	8.071140105037816	0.0	9.729069730675029	0.0	3.707208388671142	8.680374714415672	0.0	3.252930646542737	12.373316571613817	7.457691583435722	0.0	8.835095591316751	3.6382436160648832	0.0	3.209354884365339	8.155858455076514	8.204737743762758	2.173046187010182	3.6272269813455345	5.772972099225845	0.0	7.43262695298467	10.057864908390956	0.0	13.295135522634437	3.11545308345738	4.330381240268822	13.491942033991213	3.1690256893898487	6.080668581671893	21.51901276507837
2L_40210	2.316326861516082	1.2818507874409388	5.550837343813314	0.0	2.885915434020037	5.4606464859374695	2.7567917009542637	0.0	0.0	2.166974015814576	1.3007943951371101	2.565480687702753	1.6408600403815654	0.0	0.0	4.794886732788155	5.809624417464117	4.315398059509339	4.151440394137751	5.4931020371168895	0.0	2.073391851362685	0.0	10.045808888531704	0.0	7.529241692422946	4.77321842605509	5.753864079345785	0.0	0.0	1.4035146814653252	0.0	7.428381120521769	3.1462618476422697	4.747676803484161	3.3531588852423284	5.597059305041131	6.681068080083736	5.127403149763755	11.469051719688728	3.103994685961098	0.0	0.0	2.403678589713698	10.023111624888388	0.0	2.4450116871558647	7.037165617347082	0.0
2L_40211	0.0	1.3953345593672994	3.0211297816931615	0.0	6.282817906659316	0.0	3.0008537428898525	0.0	0.0	0.0	0.0	1.3963028692627661	1.7861273276588068	2.058386122360763	3.1537185495417646	3.4795891649072996	4.215971575919635	6.263260496833139	4.518972340500047	5.9794128814491705	12.256278789488197	4.513903386668863	6.226916625478208	10.935176275041554	0.0	5.463876265058102	7.7936956795648005	3.1316302484165695	0.0	2.473352716174119	4.58330850707892	0.0	2.695341506507228	0.0	3.445329511314462	5.475027032945976	7.615717012140976	4.848367312307581	2.790669118734599	4.161473494534945	5.068192530497848	0.0	13.398928532348364	7.849437326167669	10.910469595703455	9.712336772040125	21.291771794789902	7.660174243430124	6.024168965891155
2L_40212	0.0	1.6225579691285632	5.269658989827449	0.0	3.6529720397867105	0.0	6.979056201292731	0.0	0.0	2.74294090443539	0.0	0.0	2.076989428746905	2.3935842368116504	3.6672861935476306	0.0	0.0	1.8208004602983565	2.6274324441138552	9.270841372891088	0.0	0.0	10.861409322166597	0.0	0.0	6.353641796288902	3.020953636518254	3.641600920596713	0.0	2.8761261112272747	10.659355769855981	44.355044388310674	3.1342646905336746	3.982516751461086	2.003192287228928	8.48881121626626	5.31353957187749	11.275800440883799	0.0	4.839149103378259	3.929015266974623	5.856642281560421	7.790439261320936	9.12767981072843	4.229062072270019	7.529295547814604	6.189758178527482	5.938397440313167	7.005175423602958
2L_40213	8.174382466276585	2.2618436921250744	2.4486325856188866	0.0	5.092238257680495	0.0	4.864397619752957	0.0	0.0	3.8236560422559873	2.2952699535850507	0.0	5.7906411079349445	6.673306606740373	20.448768677394092	5.640429924849732	6.834109175577491	2.538193466182379	3.6626373992637364	16.154425973473785	0.0	0.0	7.570395212482067	5.908656891384705	0.0	4.428484187432936	16.844821712301393	5.076386932364758	0.0	0.0	0.0	0.0	4.36916088954368	2.7758115779100914	2.792447434969484	2.9583479401762878	0.0	3.929612775957057	4.523687384250149	3.37288376840161	2.738521078122886	0.0	7.239908111086254	8.482649165264908	17.685921034131173	5.247914085348925	12.942772238271258	8.278118284376541	19.530410802660825
2L_40214	3.4294822990700617	0.0	2.054599755749181	0.0	0.0	8.0848652131696	4.081620991286964	0.0	0.0	9.625065209816796	3.8518323359013498	1.8991858949742604	9.717627606419564	0.0	8.57908111178028	4.732774534644028	0.0	4.259497081179625	3.073247472945434	0.0	5.55680583686885	3.069800195914649	4.234780463687287	0.0	0.0	7.431709096151824	7.067080373551735	17.0379883247185	94.36989222958307	6.728277503768676	2.0780006641290125	0.0	0.0	6.987387765084024	7.029264232854218	4.964583899606184	4.14341691848283	0.0	3.795737690232884	0.0	4.595679050643004	6.850380161847082	6.074865426543639	7.1176251616590624	0.0	6.605133245352958	14.480036373851371	10.419010944129095	16.387586075795863
2L_40215	0.0	0.0	0.0	46.07106000294855	0.0	0.0	0.0	0.0	0.0	6.4272639394500315	0.0	0.0	4.866805273280849	5.60865078296765	0.0	0.0	0.0	0.0	12.313208625156378	0.0	0.0	6.1496984187895425	0.0	0.0	0.0	0.0	0.0	0.0	0.0	6.739343749663032	0.0	0.0	7.344214521568489	0.0	0.0	0.0	12.450695246822583	6.605368843796237	0.0	0.0	4.6032377332920875	0.0	0.0	7.129331781990738	14.864318500725378	0.0	29.007704446300934	6.957431650191468	0.0
2L_40216	8.536327194006814	4.723986893770761	0.0	0.0	0.0	0.0	0.0	0.0	0.0	7.985919227218568	0.0	0.0	6.047038704675932	6.968786803905308	0.0	0.0	7.136709377493387	0.0	0.0	13.49576840181761	0.0	7.641042177024608	10.540795513837429	0.0	0.0	9.249136593099033	8.79533776735628	10.602317666641927	0.0	25.12104155187746	0.0	0.0	0.0	5.797437532610585	0.0	12.357349842752724	0.0	0.0	9.447973787541523	0.0	5.7195542408206865	0.0	0.0	8.858243304053886	6.1563389975756335	0.0	0.0	8.64465621931147	0.0
2L_40217	0.0	0.0	0.0	0.0	17.741821020509544	67.14113065664026	0.0	58.87894488930758	0.0	13.321965256314611	0.0	0.0	0.0	0.0	17.81134226275292	9.825885312266633	0.0	0.0	0.0	0.0	0.0	0.0	0.0	20.5862977602108	0.0	0.0	0.0	0.0	0.0	0.0	0.0	0.0	0.0	0.0	9.729140722291406	10.30715316429602	0.0	0.0	15.760938091035177	0.0	9.541256392641781	0.0	12.612249016244576	0.0	0.0	18.284209756454324	0.0	0.0	0.0
2L_40218	0.0	3.7364292888229946	4.0449932691312	0.0	8.41207031144849	0.0	8.03569132659621	0.0	0.0	0.0	0.0	3.739022230730575	0.0	0.0	8.445032969408713	0.0	5.644767977457054	8.385884878572387	0.0	5.337227374425714	21.8799229826711	0.0	4.168612018942173	0.0	0.0	0.0	6.956657242714988	0.0	0.0	0.0	16.36425523001597	0.0	0.0	0.0	4.612954652810581	9.774024552349674	4.078676029131535	6.491483174075612	0.0	5.571800449309989	13.571614696430121	26.973371887272886	5.979945654253894	0.0	4.869345715754866	4.334618692262879	0.0	6.837475932084719	0.0
2L_40219	0.0	2.587616701513238	5.602617542916051	0.0	17.47701772169597	11.023170704821535	0.0	0.0	0.0	4.374376651327186	0.0	0.0	0.0	3.817230980646639	0.0	6.452820205070626	0.0	0.0	8.38033303443479	3.696229107064972	7.576331540268201	8.3709327730389	2.886919368342042	0.0	0.0	0.0	4.817744717342917	0.0	0.0	0.0	0.0	0.0	4.9984504803510905	6.351222610352493	3.19464322224494	3.3844383524554105	16.947812037465965	0.0	0.0	23.152078284894042	9.398849580811309	9.340033250518372	8.282670995742707	0.0	10.116610800493692	15.009425919477431	0.0	0.0	11.171686477790686
2L_40220	0.0	0.0	4.58333791667125	0.0	0.0	0.0	0.0	0.0	0.0	0.0	4.296274528505352	6.354968187029256	5.419446165118602	3.122765271102867	0.0	2.6394319520130156	3.1980126270330564	4.750977513623428	3.4278529505929844	6.047554338787623	0.0	3.424007910827877	0.0	0.0	0.0	12.433820987792476	11.823769086519249	0.0	105.25872594838111	3.752308607870993	0.0	0.0	0.0	0.0	2.6134443942663124	2.768710251703449	2.31075174300004	7.355429042176031	0.0	9.470019811281444	0.0	7.640808642060206	6.775811437298674	3.9694448016944768	2.758701357887982	7.367264004432146	4.037702450400864	0.0	27.41769208835077
2L_40221	4.47547440028643	2.476718842876956	8.043758043758045	0.0	0.0	10.550749103186325	0.0	0.0	0.0	8.373806732540613	0.0	4.9568751858828195	0.0	7.307270734380708	5.597850425436632	0.0	0.0	0.0	0.0	0.0	7.25163161711385	4.006089255668616	2.7631942525559547	0.0	0.0	9.698380370478128	4.611269943742506	0.0	0.0	0.0	5.4235817333767224	0.0	0.0	3.0395136778115504	6.1154598825831705	12.957563977972141	5.407159078620093	0.0	0.0	11.079923179199293	17.99208348326736	0.0	0.0	0.0	12.910722354915757	0.0	0.0	13.596809282088472	10.6928999144568
2L_40222	0.0	0.0	0.0	0.0	44.10396185889378	0.0	0.0	0.0	0.0	0.0	0.0	0.0	0.0	28.898810813935004	0.0	0.0	0.0	0.0	0.0	0.0	0.0	0.0	0.0	0.0	0.0	0.0	0.0	0.0	0.0	0.0	0.0	0.0	0.0	0.0	24.185434563888244	0.0	0.0	0.0	39.17973310765807	0.0	0.0	0.0	0.0	0.0	25.529676972997258	0.0	0.0	0.0	0.0
2L_40223	0.0	0.0	0.0	0.0	0.0	0.0	0.0	0.0	0.0	0.0	38.666470756548165	0.0	0.0	0.0	0.0	47.50977513623428	0.0	0.0	30.85067655533686	0.0	0.0	0.0	0.0	0.0	0.0	37.301462963377425	35.47130725955775	0.0	0.0	0.0	20.859929743756627	0.0	0.0	0.0	23.520999548396812	0.0	0.0	0.0	0.0	0.0	0.0	68.76727777854187	0.0	0.0	0.0	0.0	0.0	0.0	0.0
2L_40224	11.833171218887633	0.0	7.0892422167209705	0.0	0.0	0.0	0.0	0.0	0.0	5.5350941574867125	3.3226145787024395	0.0	0.0	0.0	7.400368834382706	8.165041619258394	9.893002234334555	0.0	0.0	0.0	0.0	0.0	10.958844061128433	0.0	0.0	6.4106385829411625	12.192215148705401	0.0	0.0	0.0	0.0	0.0	0.0	4.018242822413758	0.0	12.847443037649432	3.574137256878249	5.68847628474237	0.0	4.882559789385901	7.928522781420934	0.0	0.0	0.0	4.266999834013706	18.992097008592783	0.0	0.0	0.0
2L_40225	3.3204367569692645	1.8375232538567776	0.0	0.0	4.136937598846953	0.0	7.903679439407825	0.0	0.0	3.106340600306534	0.0	1.8387984261356511	0.0	2.710699265536034	0.0	4.582288857866794	0.0	2.062029986040057	2.9755289523430357	5.249546373573994	0.0	2.9721912866645805	0.0	4.800196616053395	0.0	10.793110110230035	3.421185967800482	8.248119944160228	0.0	9.771512718112378	10.059637555282738	0.0	0.0	4.510142182232295	4.53717214394088	9.613454991606252	2.0058353762766643	3.1924199181463533	7.3500930154271105	16.440797510205627	2.2247762653748726	0.0	0.0	0.0	7.184026747568387	2.131704370121861	7.009810931379559	13.450297117063316	0.0
2L_40226	9.379736767067369	5.190728113813981	5.619391846936757	0.0	0.0	0.0	0.0	0.0	0.0	17.549894349636016	0.0	0.0	0.0	0.0	0.0	0.0	0.0	0.0	0.0	7.414591322555483	15.19803033526855	0.0	0.0	0.0	0.0	10.162973442117801	9.664338205448368	0.0	0.0	0.0	22.733576127926383	0.0	10.02683180190189	12.74047649382087	6.408416044623083	0.0	5.666184663224649	0.0	0.0	0.0	0.0	18.73599484385422	8.307469411897626	0.0	6.7646000362582575	12.043491456347162	9.900833254126669	18.997537919085687	0.0
2L_40227	0.0	0.0	0.0	237.38308882875185	0.0	0.0	0.0	0.0	0.0	0.0	0.0	0.0	0.0	0.0	0.0	0.0	0.0	0.0	0.0	0.0	0.0	0.0	0.0	0.0	0.0	0.0	0.0	0.0	0.0	0.0	21.449193295840146	0.0	0.0	24.04135112393317	0.0	0.0	0.0	0.0	0.0	0.0	0.0	0.0	0.0	0.0	0.0	0.0	0.0	0.0	0.0
2L_40228	0.0	3.0020834459114623	3.25000325000325	0.0	0.0	0.0	0.0	22.430074243545747	0.0	5.075034383357948	3.0464492111219768	9.012500337968763	0.0	4.428648929927703	0.0	0.0	0.0	3.3688749642057036	0.0	4.288265803867587	0.0	0.0	0.0	0.0	0.0	5.877806285138261	0.0	0.0	0.0	10.642911687779543	6.574038464699058	0.0	5.799068089757976	7.368518006815878	0.0	0.0	3.2770661082546018	20.862671465081103	12.008333783645849	4.476736638060319	3.6347643400540126	0.0	9.609332583805392	11.25878889207888	0.0	13.930826481108058	5.726196202386679	0.0	0.0
2L_40229	0.0	0.0	0.0	0.0	0.0	0.0	36.91644332218457	0.0	0.0	0.0	0.0	0.0	43.945806032001336	0.0	0.0	0.0	0.0	0.0	0.0	0.0	50.258832989897975	27.76497503928744	0.0	0.0	0.0	0.0	0.0	0.0	0.0	0.0	0.0	0.0	33.15803783995278	0.0	0.0	0.0	0.0	0.0	0.0	0.0	0.0	0.0	0.0	0.0	0.0	0.0	0.0	0.0	0.0
2L_40230	6.259404755645357	0.0	0.0	0.0	3.899301323188911	0.0	3.72483593960104	0.0	0.0	0.0	0.0	1.7331731419170697	0.0	0.0	0.0	2.1595352334651947	0.0	0.0	0.0	7.4219985066939005	5.071071060918777	5.602922035900163	3.8646073462321047	0.0	0.0	16.955210437898828	3.2246642963234313	3.88716342023735	0.0	0.0	3.7927144988648402	0.0	10.036848616888806	12.753204242565944	8.553090744871566	9.061233551029469	3.7812301249091558	9.0271174608524	0.0	2.5827326758040305	6.290938280862715	0.0	8.315768582139281	16.238637825113766	6.77135787845232	0.0	0.0	6.3388388261484705	0.0
2L_40231	3.5339335366051903	1.9556719571504453	0.0	0.0	0.0	0.0	4.205934320970831	0.0	0.0	0.0	1.9845735131674471	1.9570291202019028	7.51019696993593	0.0	4.420186461145677	0.0	5.909018255025547	2.194613978374274	3.166848918821945	2.793540329084638	0.0	3.1632966485821	2.181879274437866	10.217677399315008	0.0	7.658055566085383	3.6411607000786854	0.0	0.0	0.0	0.0	0.0	3.7777347116020663	2.400067201881653	2.4144511662764914	2.5578947503047096	4.269612357624439	3.397685496639689	0.0	5.832634875307016	4.735648970967158	0.0	3.1299433542851745	3.6672028117177398	7.645943865009332	4.537536544184944	0.0	3.5787804088971344	0.0
2L_40232	6.647919533581964	3.6789457613026406	0.0	0.0	0.0	7.836100129687456	7.912065306187037	27.487252786520248	0.0	9.32890935720705	1.866657208936808	0.0	4.709311840034095	0.0	0.0	2.2935753514044133	2.7789626965942418	4.128435632527943	2.9786860122394208	0.0	0.0	5.95068961054224	4.104479526343062	0.0	0.0	0.0	0.0	4.128435632527943	0.0	0.0	2.014062182155812	0.0	0.0	0.0	0.0	0.0	2.0079635835724483	0.0	7.357891522605281	2.7430402211987635	2.227136770696225	19.918797701370746	2.9439732451711476	3.449310655265545	2.397216352371626	2.133966125421725	3.5086241982793704	6.73228399466803	23.825028987118603
2L_40233	7.7593364215492295	6.44100256351902	2.3243057298784855	0.0	9.667369967831826	0.0	0.0	0.0	0.0	3.629513754042371	0.0	4.296981585285416	2.7483135660880094	0.0	9.705251511592923	0.0	0.0	0.0	3.4766706706323895	9.20052074947442	0.0	6.945541743574072	4.790677341892677	5.60865078296765	0.0	8.407264717442342	0.0	9.637276987387214	0.0	7.611494117266485	0.0	0.0	8.294642283183235	2.6348725380409723	2.6506637261970396	5.616281600359442	0.0	0.0	8.58800341802536	3.2016289888295164	7.798426277577184	0.0	0.0	4.0259755945359466	2.7979893648424246	2.4907282640371218	8.190410667190854	3.928902578931653	0.0
2L_40234	0.0	6.689529993622648	0.0	0.0	0.0	0.0	0.0	0.0	0.0	0.0	2.2627966809298283	2.231390758918311	5.708715638883775	0.0	5.039865334798255	0.0	0.0	5.004566667083714	7.2216374701881785	3.18517492184377	0.0	0.0	2.487763314198287	0.0	0.0	0.0	4.151625672822836	5.004566667083714	0.0	3.952592604303978	2.44148373849756	0.0	4.3073463946433845	5.473079291236232	8.258820420208783	2.9164934998651124	2.4340909035588845	3.8740169681943204	13.379059987245297	6.650329025028514	2.699776728464556	0.0	10.706217814432696	4.18131870429296	8.717851107820929	0.0	4.253219687303289	0.0	28.881144463484606
2L_40235	0.0	0.0	2.5397522014572083	0.0	5.281732915442626	0.0	5.04541376933781	0.0	0.0	0.0	2.3806825702610848	0.0	6.006125046322239	3.460818345105884	0.0	8.775486205813234	0.0	5.26529172348794	3.7989331076260546	0.0	6.868933872773607	0.0	10.469477546896718	6.128532486125003	0.0	0.0	4.367914696373146	0.0	0.0	4.158512516706824	5.137357528232348	32.065876135933664	9.063496134872073	2.8791063253965974	2.8963612434426387	0.0	5.121801562968965	4.07584329197711	0.0	0.0	5.6808563095566775	8.467959780578227	7.509322824286352	4.3991546584408345	3.0573429121925004	0.0	8.949602995611116	8.586167340967009	10.128592611799405
2L_40236	0.0	2.3100642105447964	2.5008352789831805	0.0	0.0	0.0	0.0	0.0	0.0	0.0	0.0	2.3116673085396227	0.0	0.0	0.0	2.880339465288021	0.0	0.0	3.7407216076424437	3.299764825760868	13.527360778093792	0.0	5.154526253935159	6.034624260155066	0.0	4.522895575839234	0.0	5.184611037518438	0.0	0.0	0.0	0.0	0.0	5.669978879328674	0.0	3.021417316649067	0.0	4.013388664585056	0.0	3.444790684183657	5.593807878430892	0.0	11.09138487771009	0.0	3.0104948862228618	8.039692497841342	0.0	4.22730024315431	0.0
2L_40237	0.0	0.0	7.1842177105335	0.0	0.0	0.0	0.0	24.791134690234774	0.0	0.0	6.734256150901212	3.3203948613569128	0.0	0.0	0.0	0.0	0.0	7.4469867629810285	0.0	4.739662204274701	19.43020911762563	5.3670095291254185	7.403774073834137	8.667914846404548	0.0	0.0	0.0	0.0	0.0	0.0	7.266042513614747	0.0	6.4094963097325	0.0	4.096480304122698	4.3398539639141145	3.6220204354392966	17.294056609211967	0.0	4.947972073645617	4.0173711126912774	0.0	0.0	6.221962282464644	0.0	0.0	6.32895369737475	0.0	0.0
2L_40238	4.566810612537173	2.5272641253846495	2.7359721237272256	0.0	0.0	0.0	5.435219789417845	0.0	0.0	8.544700747490422	5.129225712603328	2.5290179519810305	6.47015511549874	0.0	0.0	9.453475664862944	0.0	5.672085398917766	4.092436685912032	10.830059045481915	0.0	4.08784617925369	0.0	0.0	0.0	4.948153250243943	4.705377493614803	11.344170797835533	62.83301497939077	0.0	5.534267074874206	0.0	4.881868544949317	6.203089138390919	6.240265186309357	3.3055010147888115	2.758754631949027	0.0	15.163584752307898	3.7686813534691463	0.0	9.12218990939841	0.0	4.739031038757691	3.293551621151979	8.795611107332256	0.0	0.0	21.82224472338123
2L_40239	3.053442573294835	1.6897691910466566	1.8293146948117707	0.0	0.0	0.0	3.6340748299616386	0.0	0.0	5.713123501733361	3.4294822990700613	5.072825482628616	2.1630245659026	0.0	11.457588590074979	4.21382995847692	2.552799553157966	3.7924469626292274	10.945074333472336	9.65486745315217	0.0	0.0	5.655660750845521	17.656863576009265	0.0	0.0	0.0	3.7924469626292274	0.0	0.0	5.550449142344599	0.0	3.2640953429193282	4.147484550620049	6.25851157574301	0.0	3.6890948879474315	0.0	3.379538382093313	5.039601186120535	4.091766874037412	0.0	5.40876176135245	0.0	4.4042425187334455	5.880886178976537	0.0	9.276575533588625	7.295350818830175
2L_40240	0.0	0.0	0.0	0.0	3.731549354218069	0.0	3.5645896515684905	0.0	0.0	0.0	1.681954511876617	6.634440975368974	2.121666543610007	0.0	0.0	0.0	2.503988854244812	0.0	0.0	2.3675654892289972	4.8529083479729405	0.0	0.0	8.659628120929975	0.0	0.0	0.0	11.159800909151782	0.0	0.0	0.0	0.0	0.0	2.0340913713844024	4.092563974960057	4.335704963948613	5.427836551196078	2.8795871823815338	3.3149200573878956	7.414862548221323	0.0	0.0	5.305343754443225	9.324020915643718	8.640062761415898	9.614068227581146	9.484354608637592	6.066135434966175	0.0
2L_40241	4.285680000274283	0.0	2.5675470271913503	0.0	0.0	0.0	0.0	0.0	0.0	4.009346588767736	0.0	2.3733328523378754	0.0	13.994772952302315	5.360458683728649	2.957174786181477	3.5829990992340264	0.0	0.0	6.775577296124573	6.944106883693154	7.672400763250428	2.6460136481383967	0.0	0.0	0.0	0.0	5.322914615126659	0.0	0.0	2.596790159619497	0.0	0.0	2.9106150129522366	5.856117534621366	3.102016000198529	5.177854110853715	12.36134689235739	0.0	3.536683185334931	2.8715135518210566	8.56063239103599	3.7957520979121844	4.447298621871103	0.0	0.0	0.0	4.340066802308221	0.0
2L_40242	0.0	4.074508084638941	0.0	0.0	0.0	0.0	0.0	0.0	0.0	6.887972635462313	2.7564816598870996	2.7182237603744404	0.0	2.003560326700547	0.0	0.0	0.0	0.0	0.0	3.8800994935112127	7.9532191648722215	6.590511113908417	9.091590960231109	3.547971411865552	0.0	10.636688224574526	2.52870267185253	3.048218240233128	0.0	0.0	2.9741537119966357	18.56379354833919	0.0	5.0003750281271095	0.0	8.881996459636213	0.0	2.3596147221081742	2.7163387230926275	4.050631270630371	4.933199544961674	0.0	4.347347878689866	0.0	5.3099328134201125	1.575607577916158	0.0	7.4561429670677075	0.0
2L_40243	0.0	0.0	0.0	0.0	0.0	0.0	0.0	0.0	0.0	20.971966772015847	0.0	0.0	0.0	0.0	0.0	0.0	9.370920721073608	6.9607344967040925	0.0	0.0	0.0	10.033139459635175	0.0	0.0	0.0	12.144662360169393	0.0	0.0	0.0	0.0	6.7916050328509945	0.0	0.0	0.0	7.657999852966403	0.0	6.771039991116395	10.776558829234649	0.0	0.0	0.0	22.38934625347874	0.0	11.631396395662886	8.083636537067111	0.0	0.0	0.0	0.0
2L_40244	0.0	0.0	0.0	0.0	0.0	0.0	0.0	0.0	0.0	0.0	0.0	0.0	0.0	0.0	0.0	0.0	0.0	0.0	0.0	0.0	0.0	0.0	0.0	0.0	0.0	0.0	0.0	0.0	0.0	0.0	0.0	0.0	0.0	0.0	0.0	0.0	0.0	0.0	0.0	0.0	0.0	0.0	0.0	0.0	0.0	0.0	0.0	0.0	0.0
2L_40245	0.0	0.0	0.0	0.0	0.0	0.0	18.736486309249454	0.0	0.0	4.90926692862515	0.0	0.0	0.0	4.283994567894888	13.12728742983465	0.0	4.387223352663439	3.2588363347215976	0.0	4.1481968203241735	0.0	4.697257083698545	0.0	0.0	0.0	5.685817637633744	0.0	0.0	0.0	5.147639446978799	0.0	0.0	5.609651292856333	3.5639188852061725	0.0	0.0	3.1700262604975418	0.0	0.0	0.0	0.0	10.482114368253448	4.64772995573502	0.0	0.0	0.0	0.0	5.314219149894991	12.537738593165429
2L_40246	0.0	0.0	0.0	0.0	0.0	20.716758407378478	0.0	0.0	0.0	0.0	4.93499135883013	0.0	6.2251422289370755	0.0	10.991571662848928	0.0	0.0	0.0	0.0	0.0	0.0	0.0	0.0	0.0	0.0	0.0	0.0	10.914587892447651	0.0	17.24062131751104	21.29877819558881	0.0	18.788004610576333	0.0	12.00791561797537	0.0	0.0	0.0	19.452490210534304	14.50387325935391	5.888012360115546	0.0	0.0	9.119145280751125	0.0	5.641691649957857	0.0	0.0	0.0
2L_40247	0.0	0.0	5.653243605050834	0.0	5.8783141935423195	0.0	5.61530237280217	0.0	0.0	4.413904151188577	5.299169938020909	0.0	0.0	0.0	0.0	0.0	0.0	0.0	0.0	3.729628767670981	0.0	0.0	2.9130059891403137	0.0	0.0	0.0	24.306392775751164	5.860015939243356	0.0	9.256448041705854	2.858815672713634	35.68777479586593	5.043617201559083	6.408613176108691	3.2235104802772736	0.0	0.0	4.536217157787778	5.22199756028274	0.0	3.161259648164446	0.0	0.0	0.0	6.805350638886318	3.0290106524246623	9.960476827946708	0.0	0.0
2L_40248	0.0	6.934812760055479	0.0	0.0	5.204267499349466	0.0	0.0	0.0	0.0	3.9077764751856194	2.345765892563922	2.313208420078649	0.0	10.230179028132994	0.0	0.0	3.4922297887200977	0.0	0.0	0.0	0.0	3.739016638624042	7.7369439071566735	0.0	0.0	0.0	0.0	0.0	0.0	0.0	2.5310048089091373	0.0	4.465282429113642	2.8368794326241136	2.853881278538813	0.0	2.5233409033560434	0.0	0.0	0.0	0.0	8.343763037129746	0.0	0.0	0.0	0.0	0.0	21.150592216582066	0.0
2L_40249	0.0	0.0	7.33871701613637	0.0	0.0	0.0	7.289463881799885	0.0	0.0	5.729877529597682	0.0	0.0	4.3387354928955375	0.0	0.0	0.0	10.241143075425507	3.8035685079741817	0.0	0.0	0.0	5.482429088891557	7.562995021658527	0.0	58.185542056509796	6.636232902575455	0.0	0.0	0.0	0.0	3.7111507462010804	0.0	0.0	4.159647261912189	8.369153309497985	0.0	3.6999133480293893	5.888657268369666	0.0	0.0	4.1037661903835625	0.0	5.424623232793366	0.0	0.0	0.0	0.0	0.0	0.0
2L_40250	10.683144348509808	2.9560156692478596	1.6000655386844644	0.0	3.3275367642899405	0.0	6.357307375175859	0.0	0.0	2.498578308942212	0.0	4.4371005500229845	0.0	4.360690122818838	0.0	0.0	4.465766993248207	0.0	0.0	0.0	4.327486898533414	2.390675600143249	0.0	0.0	0.0	0.0	2.7518234958395182	0.0	0.0	0.0	1.6182895197628753	20.20177533201618	0.0	5.441584589432443	1.824732275280571	1.9331404059208224	4.840167973189342	0.0	2.9560156692478596	2.2040199560782905	3.5789879051682734	0.0	0.0	2.771504938267499	1.9261520989857268	5.143895327902752	8.4574892759036	5.409358623166769	0.0
2L_40251	0.0	0.0	0.0	0.0	0.0	0.0	0.0	0.0	0.0	0.0	0.0	0.0	0.0	0.0	0.0	0.0	0.0	0.0	0.0	0.0	0.0	0.0	0.0	0.0	284.8029163818637	0.0	0.0	0.0	0.0	0.0	18.165106284036867	0.0	0.0	20.360378703043878	0.0	0.0	0.0	0.0	0.0	0.0	0.0	0.0	0.0	0.0	0.0	0.0	0.0	0.0	0.0
2L_40252	0.0	3.137924325816959	1.6985311102958163	0.0	3.5323082574770135	0.0	6.748526290571297	11.72250486483952	0.0	5.304673948215773	0.0	1.5700509638542868	6.025148971808328	4.629040284223074	7.092299181548675	3.912569717101647	0.0	0.0	0.0	2.2411524902565896	0.0	0.0	0.0	4.0986294183225125	0.0	6.143770370438635	11.684665920795492	0.0	0.0	0.0	6.8715062685315935	0.0	0.0	0.0	1.9370234922209137	4.1042057848780535	3.4253496425647647	0.0	0.0	0.0	1.8996166573585451	0.0	2.511036003234214	2.9420590883147297	2.044684535846387	0.0	0.0	2.871121115373131	0.0
2L_40253	3.198399265135785	3.5399758856842665	0.0	0.0	0.0	7.540096347351127	0.0	0.0	0.0	8.9765156397832	1.7961454001255148	3.542432496291959	0.0	0.0	0.0	2.2069369767214497	0.0	1.9862432790493048	0.0	2.5283037281608283	0.0	2.8629530157917626	1.9747176894223262	0.0	0.0	0.0	3.2954455953238946	3.9724865580986095	0.0	3.1374586522167873	0.0	0.0	0.0	2.1721894583645587	6.555623151314271	4.630063698101327	1.9321140148208602	0.0	0.0	13.197117960591292	0.0	0.0	2.8327664967573325	0.0	2.306663003685817	2.053356889443569	0.0	6.477976176594813	0.0
2L_40254	0.0	12.608750472828142	0.0	0.0	0.0	0.0	0.0	0.0	0.0	0.0	0.0	0.0	0.0	0.0	0.0	0.0	0.0	0.0	0.0	0.0	0.0	0.0	0.0	0.0	0.0	0.0	0.0	0.0	0.0	0.0	0.0	0.0	0.0	15.473887814313347	0.0	0.0	0.0	0.0	0.0	0.0	15.266010228226852	0.0	20.179598425991326	0.0	0.0	0.0	0.0	0.0	0.0
2L_40255	0.0	0.0	0.0	0.0	0.0	0.0	0.0	0.0	0.0	0.0	0.0	0.0	0.0	0.0	0.0	0.0	0.0	0.0	0.0	0.0	0.0	0.0	0.0	0.0	0.0	0.0	0.0	0.0	0.0	0.0	0.0	0.0	0.0	0.0	0.0	0.0	0.0	0.0	0.0	0.0	0.0	0.0	0.0	0.0	0.0	0.0	0.0	0.0	0.0
2L_40256	0.0	0.0	0.0	0.0	0.0	0.0	0.0	0.0	0.0	0.0	0.0	49.56875185882819	0.0	0.0	0.0	0.0	0.0	0.0	0.0	0.0	0.0	0.0	0.0	0.0	0.0	0.0	0.0	111.17287381878822	0.0	0.0	0.0	0.0	0.0	0.0	0.0	0.0	0.0	0.0	0.0	0.0	0.0	0.0	0.0	0.0	0.0	0.0	0.0	0.0	0.0
2L_40257	0.0	2.186258751593783	2.36680564549417	0.0	0.0	0.0	0.0	0.0	0.0	0.0	6.65570398268452	0.0	2.7985664623153435	0.0	0.0	0.0	0.0	0.0	0.0	0.0	0.0	0.0	2.4391374234415744	5.711204927170715	0.0	0.0	0.0	4.906747268168459	0.0	3.875335119604468	0.0	0.0	0.0	0.0	2.6991310957176666	0.0	0.0	0.0	0.0	3.260170754703448	0.0	0.0	0.0	0.0	11.396602330947076	5.07254242928115	8.340172274598503	0.0	0.0
2L_40258	0.0	1.9523684572228261	2.1136000865730593	0.0	4.395496198774888	0.0	4.198829702185407	0.0	0.0	0.0	3.962442386087706	0.0	2.4991702754685443	2.8801179696320363	0.0	0.0	0.0	2.1909068601675603	0.0	0.0	5.71637627475191	3.1579532420811165	2.1781936675553695	0.0	0.0	3.8225598307064703	3.635010090788012	0.0	0.0	6.921488175329601	0.0	0.0	3.7713534029676024	2.3960130343109065	4.820745402937184	0.0	4.262400174587911	3.3919461630305006	0.0	0.0	2.363824781960802	0.0	6.249312575616682	14.644032849494486	5.088685612860941	0.0	0.0	10.71820551515983	0.0
2L_40259	0.0	0.0	0.0	0.0	0.0	0.0	0.0	0.0	0.0	0.0	0.0	0.0	0.0	0.0	0.0	0.0	0.0	0.0	0.0	0.0	0.0	0.0	0.0	0.0	0.0	0.0	0.0	0.0	0.0	0.0	0.0	0.0	0.0	0.0	0.0	0.0	0.0	0.0	0.0	0.0	0.0	0.0	0.0	0.0	0.0	0.0	0.0	0.0	0.0
2L_40260	0.0	0.0	0.0	0.0	0.0	0.0	0.0	0.0	0.0	0.0	0.0	0.0	0.0	49.18355301987016	0.0	0.0	0.0	0.0	0.0	0.0	0.0	0.0	0.0	0.0	0.0	0.0	62.074787704226054	0.0	0.0	59.09886057396813	0.0	0.0	0.0	0.0	0.0	0.0	0.0	0.0	0.0	0.0	0.0	0.0	0.0	0.0	0.0	0.0	0.0	0.0	0.0
2L_40261	4.024190212203599	0.0	2.4108887307345883	0.0	0.0	0.0	4.78941653890898	0.0	0.0	0.0	0.0	2.2285244894784673	2.8506913354092065	3.285221267865444	0.0	2.7767434408460625	0.0	2.4990690967614566	0.0	3.181083496125281	0.0	3.6021354900038935	0.0	0.0	38.229807015934185	4.360222388782717	8.292585640641631	4.998138193522913	0.0	0.0	2.4383476001051414	0.0	0.0	0.0	8.24821178768443	0.0	0.0	3.8690407100463506	8.907916197887577	0.0	0.0	0.0	0.0	0.0	0.0	5.167021382684587	0.0	4.075258615911766	0.0
2L_40262	0.0	0.0	0.0	0.0	0.0	0.0	0.0	0.0	0.0	0.0	0.0	0.0	0.0	0.0	0.0	0.0	0.0	0.0	0.0	0.0	0.0	0.0	0.0	0.0	0.0	0.0	0.0	0.0	0.0	0.0	0.0	0.0	0.0	0.0	0.0	0.0	0.0	0.0	0.0	0.0	0.0	0.0	0.0	0.0	0.0	0.0	0.0	0.0	0.0
2L_40263	0.0	0.0	0.0	0.0	0.0	0.0	0.0	0.0	0.0	0.0	0.0	0.0	0.0	0.0	0.0	0.0	0.0	0.0	0.0	0.0	0.0	0.0	0.0	0.0	0.0	0.0	0.0	0.0	0.0	0.0	0.0	0.0	0.0	0.0	0.0	0.0	0.0	0.0	0.0	0.0	0.0	0.0	0.0	0.0	0.0	0.0	0.0	0.0	0.0
2L_40264	0.0	0.0	0.0	0.0	0.0	0.0	0.0	0.0	0.0	0.0	0.0	0.0	0.0	0.0	0.0	0.0	0.0	0.0	0.0	0.0	0.0	0.0	0.0	0.0	0.0	0.0	0.0	0.0	0.0	0.0	0.0	0.0	0.0	0.0	0.0	0.0	0.0	0.0	0.0	0.0	0.0	0.0	0.0	0.0	0.0	0.0	0.0	0.0	0.0
2L_40265	0.0	0.0	0.0	0.0	0.0	0.0	0.0	0.0	0.0	0.0	0.0	0.0	0.0	0.0	0.0	0.0	0.0	0.0	0.0	0.0	0.0	0.0	0.0	0.0	0.0	0.0	0.0	0.0	0.0	0.0	0.0	0.0	0.0	0.0	0.0	0.0	0.0	0.0	0.0	0.0	0.0	0.0	0.0	0.0	0.0	0.0	0.0	0.0	0.0
2L_40266	0.0	0.0	0.0	0.0	0.0	0.0	0.0	0.0	0.0	0.0	0.0	0.0	0.0	0.0	0.0	0.0	0.0	0.0	0.0	0.0	0.0	0.0	0.0	0.0	0.0	0.0	0.0	0.0	0.0	0.0	0.0	0.0	0.0	0.0	0.0	0.0	0.0	0.0	0.0	0.0	0.0	0.0	0.0	0.0	0.0	0.0	0.0	0.0	0.0
2L_40267	0.0	0.0	1.536534487823886	0.0	0.0	0.0	0.0	0.0	0.0	2.3993715566018947	0.0	2.8406161523683777	1.8168343877331703	2.093773849392753	0.0	0.0	2.1442262313058316	0.0	0.0	0.0	0.0	2.295753155110955	4.7504772250245635	3.7077245249663338	0.0	0.0	2.6425615723452758	3.1854691638621264	0.0	5.03174907874964	1.5540348806237028	0.0	2.741679755902768	0.0	1.752280768648473	3.7127690481295534	0.0	0.0	8.515938714763173	2.1165087257305237	1.7184415934352784	0.0	0.0	0.0	3.699347379632022	4.939655521596339	0.0	0.0	12.255472681325847
2L_40268	0.0	0.0	1.4878136162321656	0.0	3.0940948271994455	0.0	0.0	10.268226615654116	0.0	2.3232916023695718	5.578515796822645	1.3752725446365335	1.7592256873690588	0.0	0.0	1.7135907797849066	0.0	0.0	0.0	3.9262362294625945	4.023893881870547	0.0	3.0665651633597597	0.0	0.0	8.072373673406291	2.5587704800790765	0.0	0.0	4.8722009510049045	0.0	0.0	0.0	0.0	3.39343790551583	1.7975217567539634	1.5002026773817143	2.3876719720737887	0.0	0.0	4.991858279146712	0.0	2.1995202406451106	0.0	1.7910237115420196	4.783027522496969	0.0	2.514933676169092	0.0
2L_40269	2.5869794221308844	1.4316293889462175	4.6495711235595625	0.0	0.0	6.098698903575911	3.078910632155773	0.0	0.0	0.0	1.4527864735119251	0.0	1.8325872870487756	0.0	3.2357516910038333	1.7850493548296116	4.325635576449336	0.0	0.0	0.0	8.383389152732775	2.3156585292882177	1.59722211130402	3.739872425471822	0.0	2.8030001070746042	0.0	0.0	0.0	2.5376884804676654	3.135018342992325	0.0	0.0	1.7569443224344221	0.0	0.0	1.562762739485576	0.0	0.0	0.0	1.7333413760373182	10.334966602555424	2.2912425958495515	2.6845378138627383	1.8657113229647047	0.0	2.7307005011381555	7.859427330686977	0.0
2L_40270	4.279825246175548	4.736893961786529	0.0	0.0	10.664482580634152	0.0	5.093662261667543	0.0	0.0	4.003869339329528	2.4034486604138547	0.0	3.0317803341749556	0.0	0.0	2.9531349299162017	0.0	5.315642873849163	0.0	6.766321042987792	0.0	0.0	2.6423988753950387	0.0	0.0	9.274407458107502	0.0	0.0	0.0	0.0	0.0	0.0	4.575084456059059	5.813277525869085	0.0	0.0	2.5853902698320117	0.0	0.0	0.0	0.0	0.0	0.0	0.0	3.086579797964833	0.0	4.517593315407523	8.668275498599206	0.0
2L_40271	0.0	0.0	0.0	0.0	0.0	0.0	0.0	0.0	0.0	0.0	0.0	24.96268079221564	0.0	0.0	0.0	0.0	0.0	0.0	0.0	0.0	0.0	0.0	0.0	0.0	0.0	0.0	0.0	0.0	0.0	0.0	0.0	0.0	0.0	0.0	0.0	0.0	0.0	0.0	0.0	0.0	0.0	0.0	0.0	0.0	0.0	28.939037024603973	0.0	0.0	0.0
2L_40272	5.63459007230306	3.118171205060917	0.0	0.0	0.0	0.0	0.0	0.0	0.0	0.0	3.16425255291896	3.120335099026955	3.9914805838418483	0.0	0.0	0.0	0.0	0.0	5.049301378661248	0.0	0.0	5.043637552100776	0.0	0.0	0.0	0.0	0.0	0.0	0.0	0.0	0.0	0.0	6.023312629200056	3.8267258533598656	0.0	12.235109871286644	3.403787189778836	0.0	0.0	9.29969571395624	0.0	22.510152078587442	0.0	0.0	4.063626640486075	3.6173796280754966	0.0	0.0	13.4622840649636
2L_40273	0.0	0.0	0.0	0.0	0.0	0.0	0.0	0.0	0.0	0.0	2.2241775213943638	2.193307604372929	2.8056424837118428	0.0	0.0	0.0	3.311216613830687	2.4595768543979695	0.0	0.0	0.0	3.5452117306801916	2.445304648279606	0.0	0.0	4.291318747999173	0.0	0.0	0.0	0.0	2.399814926272886	0.0	0.0	0.0	0.0	0.0	4.785096529752295	3.8078991059052902	4.383573173233552	0.0	0.0	15.822559488868041	0.0	8.21991224421688	0.0	0.0	0.0	4.010858195306334	0.0
2L_40274	0.0	5.62282115680174	0.0	0.0	0.0	0.0	0.0	0.0	0.0	3.168467412312664	5.705917035966296	1.875574394658364	7.197610393349407	5.529826501693509	8.472422265525713	2.3369673175120647	0.0	2.1032705857608582	0.0	0.0	5.487721223761834	0.0	4.18213184170631	9.792401096748923	0.0	3.669657437478212	3.489609687156492	8.413082343043433	0.0	3.3223143241582087	2.0521660612776786	0.0	3.6204992668488987	4.6003450258769405	6.941873380229545	4.902862045719189	2.0459520838021974	3.25626831650928	3.7485474378678263	0.0	2.26927179068237	0.0	0.0	0.0	0.0	0.0	0.0	10.289477294553436	0.0
2L_40275	3.009444841691163	0.0	1.8029556934456068	0.0	7.498944523558309	0.0	3.5817106393281857	0.0	0.0	2.8154009187216276	3.3800661276137207	0.0	2.1318570649529947	2.4568153285621976	3.764164551206189	2.0765559737739285	0.0	0.0	5.393682164333629	2.3789370813962836	4.876217225724971	0.0	1.8580556933613528	8.70122095532445	0.0	0.0	6.2015157744856	0.0	41.40581006326808	0.0	5.470471488996693	0.0	3.217062268813863	4.087722525394976	2.0561104312239284	2.178264837795509	3.6359379010893993	0.0	0.0	2.4834922271660274	4.032807697178083	0.0	0.0	0.0	2.170390405485358	0.0	0.0	3.0476357660781073	0.0
2L_40276	0.0	0.0	0.0	0.0	0.0	0.0	0.0	0.0	0.0	0.0	0.0	0.0	0.0	0.0	0.0	0.0	0.0	0.0	0.0	0.0	0.0	0.0	0.0	0.0	0.0	0.0	0.0	0.0	0.0	0.0	0.0	0.0	0.0	0.0	0.0	0.0	0.0	0.0	0.0	0.0	0.0	0.0	0.0	0.0	0.0	0.0	0.0	0.0	0.0
2L_40277	0.0	0.0	0.0	0.0	0.0	0.0	0.0	0.0	0.0	0.0	0.0	0.0	0.0	0.0	0.0	0.0	0.0	0.0	0.0	0.0	0.0	0.0	0.0	0.0	0.0	0.0	0.0	0.0	0.0	0.0	0.0	0.0	0.0	0.0	0.0	0.0	0.0	0.0	0.0	0.0	0.0	0.0	0.0	0.0	0.0	0.0	0.0	0.0	0.0
2L_40278	0.0	0.0	0.0	0.0	0.0	0.0	0.0	0.0	0.0	0.0	0.0	0.0	0.0	0.0	0.0	0.0	0.0	0.0	0.0	0.0	0.0	0.0	0.0	0.0	0.0	0.0	0.0	0.0	0.0	0.0	0.0	0.0	0.0	0.0	0.0	0.0	0.0	0.0	0.0	0.0	0.0	0.0	0.0	0.0	0.0	0.0	0.0	0.0	0.0
2L_40279	0.0	0.0	0.0	0.0	0.0	0.0	0.0	0.0	0.0	0.0	0.0	0.0	0.0	0.0	0.0	0.0	0.0	58.07538184563563	0.0	0.0	0.0	0.0	0.0	0.0	0.0	0.0	0.0	0.0	0.0	0.0	0.0	0.0	0.0	0.0	0.0	0.0	0.0	0.0	0.0	0.0	0.0	0.0	0.0	0.0	0.0	0.0	0.0	0.0	0.0
2L_40280	3.894135587570542	0.0	4.665946244566506	0.0	0.0	0.0	0.0	0.0	0.0	0.0	2.1868544678967576	4.313005133770011	2.7585620939913826	0.0	4.87072131486096	2.6870040630188434	6.511304764549592	0.0	3.489635259833007	6.156553142904987	0.0	0.0	4.808541893820181	0.0	0.0	12.657923417031743	0.0	0.0	0.0	0.0	4.719089140290498	0.0	4.162786602654109	2.6446980416011	0.0	0.0	2.3523998477526815	3.7440002396160152	8.62002829093285	0.0	2.6091689327298844	0.0	0.0	0.0	14.042115675017138	5.000032500211251	4.110476453546683	0.0	0.0
2L_40281	0.0	0.0	8.454400346292237	0.0	0.0	0.0	0.0	0.0	0.0	13.20194755130277	0.0	0.0	0.0	0.0	0.0	0.0	0.0	0.0	0.0	0.0	0.0	0.0	0.0	0.0	0.0	0.0	0.0	0.0	0.0	0.0	0.0	0.0	0.0	9.584052137243626	0.0	0.0	8.524800349175822	13.567784652122002	0.0	0.0	0.0	0.0	0.0	0.0	10.177371225721881	0.0	0.0	14.290940686879773	0.0
2L_40282	0.0	0.0	5.869826041835425	0.0	0.0	0.0	0.0	0.0	0.0	4.583006030319335	0.0	0.0	0.0	3.999288126713445	0.0	3.3802889268157306	0.0	9.126780102402474	0.0	0.0	0.0	0.0	0.0	7.082072724388391	0.0	0.0	5.047519875871391	0.0	0.0	4.805536747218675	0.0	0.0	5.2368441310949665	0.0	3.347006972484925	3.545854098741399	2.959352114960176	0.0	0.0	8.085427391649208	9.847113712499729	0.0	0.0	0.0	0.0	0.0	0.0	9.922091735691351	0.0
2L_40283	0.0	17.965836165946836	0.0	0.0	0.0	0.0	0.0	0.0	0.0	0.0	0.0	0.0	0.0	0.0	0.0	22.40098205905347	0.0	0.0	0.0	0.0	0.0	29.059714807958876	0.0	0.0	0.0	0.0	0.0	0.0	0.0	0.0	0.0	0.0	0.0	0.0	0.0	0.0	0.0	0.0	0.0	0.0	0.0	0.0	0.0	0.0	0.0	0.0	0.0	0.0	0.0
2L_40284	0.0	0.0	0.0	0.0	0.0	0.0	5.662203151922006	0.0	0.0	0.0	0.0	2.6346337358526752	6.7403590117420435	0.0	0.0	0.0	0.0	5.908960643367635	0.0	0.0	0.0	8.517122183653855	0.0	0.0	0.0	0.0	0.0	0.0	0.0	0.0	0.0	0.0	0.0	0.0	0.0	3.443543957699506	0.0	0.0	5.265613333375459	11.77820231653683	6.37532697458221	0.0	0.0	0.0	10.29328661553648	6.108619812330983	0.0	0.0	0.0
2L_40285	13.831488212805745	0.0	0.0	0.0	17.23267383890552	32.607171621326394	0.0	0.0	0.0	0.0	7.767436730344113	0.0	0.0	0.0	0.0	0.0	0.0	8.589515637213218	0.0	10.933657844298152	0.0	24.7616995935367	0.0	39.99104200659052	0.0	0.0	0.0	17.179031274426436	0.0	0.0	0.0	0.0	0.0	0.0	0.0	20.022725793775937	8.355433454821336	0.0	0.0	0.0	0.0	0.0	12.250308095248595	14.353091799504531	0.0	0.0	29.199808449256576	14.007014712968255	0.0
2L_40286	0.0	0.0	2.698600829441951	0.0	0.0	0.0	0.0	0.0	0.0	0.0	0.0	0.0	3.190888863574504	0.0	0.0	3.1081161304078506	0.0	5.59460903473413	4.03653711938987	0.0	0.0	4.032009315554323	2.7810725762604864	0.0	0.0	0.0	0.0	5.59460903473413	0.0	0.0	5.458673203973696	0.0	0.0	0.0	0.0	0.0	0.0	0.0	0.0	7.434408076146182	3.0180825397285296	17.99517549345021	0.0	4.674299486107515	0.0	2.8918232540761695	0.0	0.0	0.0
2L_40287	0.0	0.0	0.0	0.0	0.0	0.0	0.0	0.0	0.0	0.0	0.0	0.0	0.0	0.0	0.0	7.327778876944609	0.0	0.0	0.0	8.394825429605191	0.0	0.0	0.0	0.0	0.0	11.506552981923203	0.0	0.0	0.0	0.0	0.0	0.0	0.0	7.212405337179949	0.0	0.0	19.245820449325755	0.0	0.0	0.0	0.0	0.0	0.0	0.0	0.0	0.0	0.0	10.754538415211218	0.0
2L_40288	6.574673830431272	0.0	0.0	0.0	0.0	0.0	0.0	0.0	0.0	3.075374980471369	0.0	3.6409366527995526	6.986138104772511	0.0	8.22349485373692	0.0	2.7483445346695414	0.0	0.0	5.197216163134379	5.326487022014371	11.770251748029514	4.059257034185033	0.0	0.0	3.561839590416942	3.3870818054771825	12.248847587589466	0.0	0.0	3.9837431409902475	0.0	0.0	4.465182737603537	0.0	0.0	3.971680330570897	0.0	3.6384117314037137	0.0	2.202598537650779	6.566445202358142	0.0	3.4113067078570585	14.224825259875702	4.220908862980012	0.0	0.0	0.0
2L_40289	0.0	3.2375409710809895	10.51471639706934	0.0	0.0	0.0	6.962765220430703	0.0	0.0	5.473076295778179	0.0	0.0	0.0	0.0	0.0	12.110334838647955	0.0	0.0	0.0	0.0	0.0	0.0	0.0	0.0	0.0	12.677621399317816	0.0	0.0	0.0	0.0	0.0	0.0	6.2538969595429155	3.973220493871308	0.0	4.23449803201704	0.0	5.62473985578167	0.0	0.0	0.0	0.0	0.0	0.0	0.0	7.511720161381795	0.0	0.0	0.0
2L_40290	0.0	0.0	0.0	0.0	0.0	0.0	0.0	0.0	0.0	0.0	0.0	0.0	0.0	0.0	0.0	0.0	0.0	0.0	0.0	0.0	0.0	0.0	0.0	0.0	0.0	0.0	0.0	0.0	0.0	0.0	0.0	0.0	0.0	0.0	0.0	0.0	0.0	0.0	0.0	0.0	0.0	0.0	0.0	0.0	0.0	0.0	0.0	0.0	0.0
2L_40291	22.74288261488567	0.0	0.0	0.0	0.0	0.0	0.0	0.0	0.0	10.638229968744879	12.77186511377816	6.297300599125179	0.0	0.0	0.0	7.846441991646677	9.50697764624346	0.0	0.0	8.989014525348571	0.0	0.0	0.0	0.0	0.0	0.0	0.0	0.0	0.0	0.0	0.0	86.01336647715056	0.0	7.722902266671815	0.0	0.0	0.0	0.0	12.585867078140614	9.384084967258927	15.238304220553118	0.0	0.0	0.0	0.0	0.0	0.0	0.0	0.0
2L_40292	0.0	0.0	1.6962285376203134	0.0	3.527519769102666	6.674671823073139	3.369688906950422	0.0	0.0	2.648741397550126	1.5899904377975072	0.0	0.0	2.3113825187828723	0.0	3.9072657364639127	2.3670784830908933	3.516539162817522	5.074399578012931	2.238114326013133	0.0	5.0687075986769665	1.7480668565649962	4.093073210344669	0.0	6.1354417165248005	5.834412942828296	0.0	0.0	0.0	3.4310955385121606	0.0	0.0	1.9228735422214958	1.9343976131080973	0.0	3.42070615005338	5.444280511109055	0.0	0.0	1.8970414879179327	0.0	0.0	2.938070756970426	2.0419127086400883	1.8176801384636023	2.988593137711981	0.0	6.764600036258256
2L_40293	0.0	0.0	0.0	0.0	0.0	0.0	0.0	0.0	0.0	0.0	0.0	0.0	0.0	0.0	0.0	0.0	0.0	0.0	0.0	0.0	0.0	0.0	0.0	0.0	0.0	0.0	0.0	0.0	0.0	0.0	0.0	0.0	0.0	0.0	0.0	0.0	0.0	0.0	0.0	0.0	0.0	0.0	0.0	0.0	0.0	0.0	0.0	0.0	0.0
2L_40294	0.0	0.0	0.0	0.0	0.0	0.0	0.0	0.0	0.0	0.0	0.0	0.0	0.0	0.0	0.0	0.0	0.0	0.0	0.0	0.0	0.0	0.0	0.0	0.0	0.0	0.0	0.0	0.0	0.0	0.0	0.0	0.0	0.0	0.0	0.0	0.0	0.0	0.0	0.0	0.0	0.0	0.0	0.0	0.0	0.0	0.0	0.0	0.0	0.0
2L_40295	0.0	0.0	0.0	0.0	0.0	0.0	0.0	0.0	0.0	0.0	0.0	0.0	0.0	0.0	0.0	0.0	0.0	0.0	0.0	0.0	0.0	0.0	0.0	0.0	0.0	0.0	0.0	0.0	0.0	0.0	0.0	0.0	0.0	0.0	0.0	0.0	0.0	0.0	0.0	0.0	0.0	0.0	0.0	0.0	0.0	0.0	0.0	0.0	0.0
2L_40296	0.0	0.0	0.0	0.0	0.0	0.0	0.0	0.0	0.0	0.0	0.0	0.0	0.0	0.0	0.0	0.0	0.0	0.0	0.0	0.0	0.0	0.0	0.0	0.0	0.0	0.0	0.0	0.0	0.0	0.0	0.0	0.0	0.0	0.0	0.0	210.93708801349996	0.0	0.0	0.0	0.0	0.0	0.0	0.0	0.0	0.0	0.0	0.0	0.0	0.0
2L_40297	9.21421200058971	0.0	0.0	0.0	0.0	0.0	0.0	0.0	0.0	0.0	0.0	5.102665632526432	0.0	15.044380923724988	0.0	6.357925790290175	0.0	0.0	8.257092842751923	7.283745593333916	0.0	0.0	0.0	0.0	0.0	0.0	0.0	0.0	0.0	18.0772985285079	0.0	0.0	0.0	0.0	0.0	0.0	0.0	0.0	10.198254058905114	0.0	0.0	0.0	0.0	0.0	13.290449483001515	0.0	0.0	0.0	0.0
2L_40298	0.0	0.0	0.0	0.0	5.34319045107748	10.110231857947198	0.0	0.0	0.0	0.0	0.0	0.0	3.0380057558057048	0.0	10.728255435470617	0.0	0.0	0.0	0.0	0.0	0.0	0.0	2.6478247457757265	0.0	0.0	4.646725707963512	0.0	0.0	0.0	4.206900410467273	0.0	0.0	0.0	2.912607220353299	0.0	0.0	0.0	4.123269257729068	4.746620643432908	0.0	2.873478995730585	0.0	0.0	0.0	0.0	0.0	0.0	0.0	0.0
2L_40299	0.0	0.0	0.0	0.0	0.0	0.0	0.0	0.0	0.0	0.0	0.0	0.0	0.0	0.0	0.0	0.0	0.0	3.0759293151443377	0.0	0.0	0.0	0.0	0.0	0.0	0.0	0.0	5.1033817559205605	0.0	0.0	0.0	3.0011914730147864	0.0	0.0	0.0	3.3840489468839676	0.0	0.0	0.0	0.0	0.0	0.0	9.893790162604441	4.386869223041592	5.139881885514272	0.0	0.0	0.0	0.0	0.0
2L_40300	0.0	4.394684892303852	0.0	0.0	0.0	0.0	0.0	0.0	0.0	0.0	0.0	0.0	0.0	0.0	0.0	0.0	0.0	0.0	0.0	0.0	0.0	0.0	0.0	0.0	0.0	0.0	0.0	0.0	0.0	0.0	9.623592429312307	0.0	16.978260186743885	10.786613812258985	5.425629807108009	0.0	0.0	0.0	0.0	13.106795480252647	5.320852741143706	0.0	0.0	0.0	0.0	5.0982587407096975	0.0	0.0	0.0
2L_40301	0.0	10.801889034354327	0.0	0.0	0.0	0.0	0.0	0.0	0.0	0.0	0.0	0.0	0.0	0.0	0.0	0.0	0.0	0.0	0.0	0.0	0.0	0.0	12.051314497128775	0.0	0.0	0.0	0.0	0.0	0.0	0.0	0.0	0.0	0.0	0.0	0.0	0.0	0.0	0.0	0.0	0.0	13.078357672156962	0.0	0.0	0.0	0.0	0.0	0.0	0.0	0.0
2L_40302	4.222145660647576	2.33652721026128	2.5294836615591336	0.0	5.260378200151078	0.0	0.0	0.0	0.0	7.899817672208126	0.0	0.0	0.0	0.0	0.0	0.0	3.5298818619138457	2.6220017410091563	0.0	0.0	0.0	0.0	10.42714812285266	0.0	0.0	0.0	0.0	0.0	0.0	0.0	5.1165865409214355	0.0	4.513425635896538	0.0	5.76930177602186	0.0	2.5505467351981572	4.0593641412009225	0.0	3.4842525720752486	0.0	8.433722746424946	0.0	0.0	3.044981687480132	0.0	0.0	0.0	20.17528285746566
2L_40303	0.0	0.0	0.0	0.0	0.0	0.0	0.0	0.0	0.0	0.0	0.0	8.320893597405211	0.0	0.0	0.0	0.0	12.561977657266539	9.331056555533783	0.0	0.0	0.0	0.0	18.55382231932056	0.0	0.0	0.0	0.0	18.662113111067566	0.0	0.0	0.0	0.0	0.0	0.0	0.0	10.87565321892146	0.0	0.0	0.0	0.0	0.0	0.0	0.0	15.592207638310677	0.0	0.0	0.0	0.0	0.0
2L_40304	0.0	0.0	0.0	0.0	0.0	0.0	0.0	0.0	0.0	0.0	0.0	6.659909078921254	0.0	0.0	0.0	8.298252471012129	0.0	0.0	0.0	0.0	0.0	0.0	0.0	0.0	0.0	0.0	0.0	0.0	0.0	0.0	0.0	0.0	0.0	0.0	0.0	0.0	0.0	0.0	0.0	0.0	8.057874880542006	0.0	0.0	0.0	0.0	0.0	0.0	0.0	0.0
2L_40305	4.898877373261143	0.0	8.804739062753137	0.0	0.0	0.0	0.0	0.0	0.0	0.0	0.0	0.0	0.0	3.999288126713445	0.0	0.0	0.0	3.0422600341341575	4.390010268234017	3.872515248996922	0.0	0.0	3.024606687707847	0.0	0.0	0.0	5.047519875871391	0.0	0.0	4.805536747218675	2.968340276281239	0.0	0.0	0.0	0.0	0.0	0.0	0.0	5.422058451958935	0.0	0.0	0.0	0.0	0.0	3.5330358281630296	0.0	5.171037227331207	0.0	0.0
2L_40306	0.0	0.0	0.0	0.0	0.0	0.0	0.0	0.0	0.0	0.0	0.0	0.0	0.0	0.0	0.0	0.0	0.0	0.0	0.0	0.0	0.0	0.0	0.0	0.0	0.0	0.0	0.0	0.0	0.0	0.0	0.0	0.0	0.0	0.0	0.0	0.0	0.0	0.0	0.0	0.0	0.0	0.0	0.0	0.0	0.0	0.0	0.0	0.0	0.0
2L_40307	NA	NA	NA	NA	NA	NA	NA	NA	NA	NA	NA	NA	NA	NA	NA	NA	NA	NA	NA	NA	NA	NA	NA	NA	NA	NA	NA	NA	NA	NA	NA	NA	NA	NA	NA	NA	NA	NA	NA	NA	NA	NA	NA	NA	NA	NA	NA	NA	NA
2L_40308	NA	NA	NA	NA	NA	NA	NA	NA	NA	NA	NA	NA	NA	NA	NA	NA	NA	NA	NA	NA	NA	NA	NA	NA	NA	NA	NA	NA	NA	NA	NA	NA	NA	NA	NA	NA	NA	NA	NA	NA	NA	NA	NA	NA	NA	NA	NA	NA	NA
2L_40309	NA	NA	NA	NA	NA	NA	NA	NA	NA	NA	NA	NA	NA	NA	NA	NA	NA	NA	NA	NA	NA	NA	NA	NA	NA	NA	NA	NA	NA	NA	NA	NA	NA	NA	NA	NA	NA	NA	NA	NA	NA	NA	NA	NA	NA	NA	NA	NA	NA
2L_40310	NA	NA	NA	NA	NA	NA	NA	NA	NA	NA	NA	NA	NA	NA	NA	NA	NA	NA	NA	NA	NA	NA	NA	NA	NA	NA	NA	NA	NA	NA	NA	NA	NA	NA	NA	NA	NA	NA	NA	NA	NA	NA	NA	NA	NA	NA	NA	NA	NA
2L_40311	NA	NA	NA	NA	NA	NA	NA	NA	NA	NA	NA	NA	NA	NA	NA	NA	NA	NA	NA	NA	NA	NA	NA	NA	NA	NA	NA	NA	NA	NA	NA	NA	NA	NA	NA	NA	NA	NA	NA	NA	NA	NA	NA	NA	NA	NA	NA	NA	NA
2L_40312	NA	NA	NA	NA	NA	NA	NA	NA	NA	NA	NA	NA	NA	NA	NA	NA	NA	NA	NA	NA	NA	NA	NA	NA	NA	NA	NA	NA	NA	NA	NA	NA	NA	NA	NA	NA	NA	NA	NA	NA	NA	NA	NA	NA	NA	NA	NA	NA	NA
[truncated: 156 more columns]
