# Supplementary material for: Convergence of topological domain boundaries, insulators, and polytene interbands revealed by high-resolution mapping of chromatin contacts in the early Drosophila melanogaster embryo
Source: eLife. 2017 Nov 17;6:e29550. doi: 10.7554/eLife.29550 (PMC5739541; doi:10.7554/eLife.29550)
Supplement: Supplementary file 3. [file elife-29550-supp3.zip › local_HiC_maps/nc14_posterior_dm3_CompressedBinCounts_500bp_VCnorm_chr2L_20,696,202-20,850,131.txt]

2L_41392	2L_41393	2L_41394	2L_41395	2L_41396	2L_41397	2L_41398	2L_41399	2L_41400	2L_41401	2L_41402	2L_41403	2L_41404	2L_41405	2L_41406	2L_41407	2L_41408	2L_41409	2L_41410	2L_41411	2L_41412	2L_41413	2L_41414	2L_41415	2L_41416	2L_41417	2L_41418	2L_41419	2L_41420	2L_41421	2L_41422	2L_41423	2L_41424	2L_41425	2L_41426	2L_41427	2L_41428	2L_41429	2L_41430	2L_41431	2L_41432	2L_41433	2L_41434	2L_41435	2L_41436	2L_41437	2L_41438	2L_41439	2L_41440	2L_41441
2L_41392	14.88891750869699	57.597648172829814	65.36460375977201	62.329095845231514	44.659046047049195	32.114619216959944	47.7445801375726	22.203107813406856	23.88960137412987	56.82630754965908	47.13214173459833	39.467156949953825	4.426951101226222	37.71859102203238	38.884901986284	21.277750175807412	13.253652375253312	32.497656106553315	16.403284593707046	0.0	15.325271218987398	7.151369827011941	0.0	0.0	7.858039796256744	21.581109795622574	28.760425654299684	24.8649213149565	34.062880759138984	34.678969840393506	0.0	7.343087401097792	37.710348322945386	17.08540137879189	38.05509408949035	20.60202410766453	24.829144449755123	27.361927155253397	0.0	26.991014691209294	41.45072433546518	10.399511084318888	21.46300421962663	0.0	14.841962780315201	37.110226650709265	0.0	17.51904100769524	27.43442828709032
2L_41393	57.597648172829814	0.0	0.0	75.78043514503686	46.07016855231867	24.84702514850239	63.32554077373257	61.842621522469145	36.96668623847333	58.62188736097453	68.3738554786375	56.373546149733784	68.50248766783966	43.774212611350656	46.79917071869486	41.15639595086914	30.762983517193433	12.571690062581872	25.3823856396615	0.0	0.0	16.599007268705286	0.0	0.0	24.319007006305917	33.394534383346546	12.71536652043995	0.0	15.812635033314589	10.732423510017643	0.0	0.0	35.01171725470791	13.218945392536584	16.059905589168345	12.751800235398232	9.60513298306615	28.226500732477692	0.0	48.726769512634846	14.801701603616353	53.640557840345316	0.0	0.0	30.62186891390355	0.0	0.0	47.440580672707426	42.451939098448165
2L_41394	65.36460375977201	0.0	0.0	50.25933818503478	56.017136762478366	60.423447520221714	25.666033571171912	33.4200025399202	44.9481298581437	35.639442884228835	25.86465543106035	57.12092270853706	16.658559501042827	59.13940340169848	32.516306927924354	6.672324798095452	8.312220293787114	30.572064470369554	0.0	0.0	57.66879656755324	40.36576767616967	0.0	0.0	29.56970170084924	32.48377435470982	36.075036075036074	12.475516798283369	46.99866523790724	26.09930262663382	0.0	9.210647508519848	18.920473465928012	21.430714500021434	39.05477041002302	56.85177604948379	23.35793702700178	68.64171769034348	0.0	5.642602097242348	11.998349027173862	17.39254451186954	0.0	277.5002775002775	12.411136264347274	7.758072274201306	0.0	21.974641263981365	17.205899558840734
2L_41395	62.329095845231514	75.78043514503686	50.25933818503478	2.662517399551206	53.415721742549046	86.42610759858337	53.027243766239586	47.80198505709947	42.86075540652712	62.3046607284661	40.51862429757441	47.205815175434964	18.53243255121173	28.196495739509494	41.341682286071006	44.53725159347923	15.852407742950037	48.587181924013535	39.23922981239724	0.0	27.49533953994798	27.799197415786605	65.31593316873717	0.0	61.0924074356039	20.6501599613016	24.57123200157256	26.766356474335524	34.630595438457966	26.961199101403974	0.0	13.174362690204863	31.573173988034668	20.435480080515788	10.34474482824827	22.177473010015348	18.56100259111596	16.36350545559272	0.0	29.593089636930454	24.789158671209563	37.31589271432072	0.0	0.0	26.628227341153746	18.494475700108378	0.0	13.096341929772175	8.203431987806418
2L_41396	44.659046047049195	46.07016855231867	56.01713676247838	53.415721742549046	9.525619391493908	51.37452542782136	43.644656121026635	56.83014924662758	52.54805519647718	71.96757065510943	38.877308163457165	49.78074616724679	38.950448301955205	49.02570832720511	34.55839383644134	46.802973946060845	50.35518960584078	22.744434436893293	13.120363591515847	0.0	24.51620337171345	34.32065271017324	43.67918512112238	0.0	25.141388885746213	24.166672708334843	13.145354760261593	21.87735554481576	28.607883188291364	24.9645503385193	0.0	11.746912764489082	21.114151548934156	27.331925739157768	19.37015988129966	28.013918633078966	17.37740242588538	10.942882530344614	0.0	26.986357856376443	17.852615943814246	20.795433655496193	25.75116137737812	88.47834934791457	21.76445634762348	19.788706090716378	0.0	24.522425758356015	0.0
2L_41397	32.114619216959944	24.847025148502386	60.423447520221714	86.42610759858337	51.37452542782136	7.696617798274726	24.519659863278378	86.20370382195296	71.56753513393436	27.238085380502433	40.2410395912527	43.65569278965116	41.377712309041854	27.11901178321062	37.27675881067259	30.596665575385593	42.88115630467347	5.841312566298897	35.38103010689789	0.0	0.0	25.708553441398383	0.0	0.0	50.84814709351991	27.92959755311899	29.540352120997284	17.877446528557435	36.735929404319556	44.880438511804556	0.0	21.118209175861885	21.690468340592407	18.426160233889394	27.36095164374648	14.81249748187543	31.240516271846047	26.23033380722803	0.0	16.171725613684643	36.6798163808392	37.38533916478161	0.0	0.0	17.785189063673823	35.57547782313652	0.0	25.191772367144893	19.724877409886897
2L_41398	47.7445801375726	63.32554077373257	25.666033571171912	53.027243766239586	43.644656121026635	24.519659863278374	37.49472730397288	69.16487482174787	72.95928324800137	0.0	80.96761700158021	63.975433433561506	44.61596805496687	51.83697272079311	39.585069303560076	38.98958490713168	30.35767411643989	37.21816544218902	52.60073039871354	0.0	14.041098294708611	49.1409345622935	100.06504227748036	0.0	21.598738633663796	23.727278659092395	60.229625447016744	31.893929901698353	15.604299920886199	41.3049832873683	0.0	33.6388865528551	27.640343845877442	31.30747857394435	15.848312630154267	11.32541309444262	11.37429976967043	8.35638302317225	0.0	24.729317017479506	32.134708698865644	25.40823893907898	19.6645232336342	0.0	22.663814047938498	34.00059501041269	0.0	24.076563471840455	12.567787503848885
2L_41399	22.203107813406856	61.842621522469145	33.4200025399202	47.80198505709947	56.830149246627585	86.20370382195296	69.16487482174787	15.892991429174605	73.62579239759067	67.79381415342756	84.34300402017415	67.00463563422423	71.29829171933719	39.373511189108164	46.38970808245307	41.24959622991383	23.717421157362715	19.384860230311524	39.13825392507764	0.0	36.56611290335851	31.993454565775238	130.29570610500534	0.0	56.247873127297375	30.89553011194223	31.860402421390585	32.63025031851574	42.6688859905653	14.480210103711403	0.0	8.76030704876206	8.997692991516976	30.57433895731313	20.63624856113757	31.951692972741274	18.513238817078093	16.32139658926335	0.0	24.150220813518974	26.627319096846986	24.813244151776825	0.0	0.0	11.80431282373328	22.136259746871872	0.0	10.450112469335451	24.54696529959162
2L_41400	23.88960137412987	36.96668623847333	44.9481298581437	42.86075540652712	52.54805519647718	71.56753513393436	72.95928324800137	73.62579239759069	21.295222267817657	45.58954115139932	77.20008829169281	87.68206612721627	47.35428081514711	40.34688232075267	48.5268742985267	54.05599176528092	46.07586071479964	52.14321655859985	30.706010131228716	0.0	16.393160445598888	42.07328745942557	0.0	0.0	16.81120096698028	32.31888209910216	43.94928252796272	23.937793653558952	29.14914909079249	27.821591632452293	0.0	3.927382693988159	40.33806525730844	45.68984817263452	25.90434856299327	17.630084681704247	13.279639324995932	9.756183225023438	0.0	24.059826201439453	13.642792802471801	27.81041381339546	22.958580425055157	0.0	21.16823241025728	9.924031538572232	0.0	18.739795595679542	7.336525700216354
2L_41401	56.82630754965909	58.62188736097453	35.639442884228835	62.30466072846609	71.96757065510944	27.238085380502433	0.0	67.79381415342756	45.58954115139932	24.098679271882503	101.18730181811094	88.83526157349651	39.42464795197402	83.97665449005176	43.973754264767074	74.44293001958526	33.723343804431586	10.336109612375218	31.30308481466487	0.0	19.497244064551477	13.647262836729151	0.0	0.0	59.98332463575125	27.4560990703914	26.135591448434482	25.30708566764837	13.000728474152167	22.059783778823316	0.0	18.68416750356167	9.595234622676994	32.60479725250242	35.21074068433835	26.210478529948617	31.5883407434316	34.81061863110723	0.0	11.446244429971305	16.226087817209876	39.6916575633115	27.305841811797215	281.46021559852517	12.588243587548718	0.0	0.0	27.860275148077363	0.0
2L_41402	47.13214173459832	68.3738554786375	25.86465543106035	40.51862429757441	38.877308163457165	40.2410395912527	80.96761700158022	84.34300402017413	77.20008829169281	101.18730181811094	46.62525799795105	96.10512362842974	101.60071933309287	108.20754206568198	47.8696877682519	42.09783621331648	60.31113201897021	35.3629752221277	58.41675028916291	0.0	30.320910452042327	42.446761503107744	129.65067785696073	0.0	34.20353341156614	29.03466072401172	24.386675120714045	41.32381836017249	31.000826643781764	39.794976282194135	74.22031558478187	43.584695960425094	26.859449870716517	33.80331204851451	28.747724480713423	27.71742444474662	12.281059413309231	10.827065064164797	148.44063116956374	19.5805420677266	20.187048141315394	23.318717070027894	8.492871932586981	0.0	15.66116750871544	24.474082558422698	0.0	22.52982168512668	10.855753630842498
2L_41403	39.467156949953825	56.37354614973378	57.120922708537066	47.20581517543497	49.78074616724679	43.655692789651155	63.975433433561506	67.00463563422423	87.68206612721627	88.8352615734965	96.10512362842972	50.76164756955708	83.04661189682433	57.68276784993251	70.47869481914638	34.70923638812215	45.94241955482336	49.698429927201744	43.48140200094723	0.0	31.249101588329335	43.74615216136614	44.539858719568144	219.9155524278677	28.841383924966255	31.683681390308102	46.915317851278445	6.084119029704698	26.393339099120322	26.87071058604171	0.0	35.93513707757498	15.378709959990747	38.32191804683635	31.03860242767018	31.926613150941634	12.657010211675837	11.158505831435148	0.0	29.352649333438023	16.90407793976219	24.032555347681804	61.27000465652035	0.0	24.210886505820298	37.834933751031	0.0	23.21951010405913	27.970181548854395
2L_41404	4.426951101226221	68.50248766783966	16.658559501042827	18.53243255121173	38.9504483019552	41.377712309041854	44.61596805496687	71.29829171933719	47.35428081514711	39.42464795197402	101.60071933309287	83.04661189682433	13.162740703748565	106.54195650284437	107.90942699323485	53.77571981964256	43.34807956185337	57.97555170984396	48.77220842510637	0.0	9.113386014780088	29.768631814544825	0.0	0.0	18.69157131628849	64.16753784793885	21.989298541376535	70.9741048021375	26.332756510925964	18.560099251161862	0.0	26.200015283342246	49.334964676165285	20.320143866618576	28.801807766037157	14.701536751636649	18.456245778133777	21.69486818740461	0.0	18.725680023070037	22.75315444044874	28.859665957612158	0.0	0.0	23.535946451014635	14.712075487659325	0.0	15.62691266899855	24.47139742283557
2L_41405	37.71859102203237	43.77421261135065	59.13940340169848	28.196495739509494	49.02570832720512	27.11901178321062	51.836972720793106	39.37351118910816	40.34688232075267	83.97665449005176	108.20754206568198	57.68276784993251	106.54195650284439	0.0	43.78151927344568	87.59340489040719	92.33377821426473	61.7455466024513	93.49872218413016	0.0	38.824020421434746	22.646004452204476	0.0	0.0	39.81406830103417	21.868857926230874	31.2256049960968	25.196453599155916	34.51705250259417	74.67538172298069	0.0	9.301244041390536	9.553288241812831	54.10377103284099	26.292610461829703	15.657538321825042	23.587687227267367	11.552813687773657	475.1722499406035	11.396206202955037	32.310308199952345	8.781809360091506	27.186472011527066	0.0	0.0	31.337524727265606	0.0	5.547696319103492	34.7502758303144
2L_41406	38.88490198628401	46.79917071869487	32.516306927924354	41.341682286071006	34.55839383644135	37.27675881067259	39.58506930356008	46.389708082453076	48.5268742985267	43.97375426476707	47.8696877682519	70.47869481914638	107.90942699323485	43.78151927344568	30.090202905760744	64.83214340623142	61.53623676682457	61.29721889802689	52.35990868431926	0.0	44.47168087833349	74.70800066656139	0.0	0.0	31.924024470220814	37.57512206278402	52.45964184371796	43.29260461297133	41.51509538290855	34.215310103418794	0.0	21.308558582554685	26.263170980246596	24.78965973713045	24.093879391661673	43.04450945759614	32.42273482165695	31.76011374355402	0.0	41.77277386361085	24.056779922285497	34.20156349429729	12.456495688806841	0.0	17.22767637695075	14.358455245592403	0.0	20.335071134620712	23.88320159093967
2L_41407	21.277750175807412	41.15639595086914	6.672324798095452	44.53725159347923	46.802973946060845	30.596665575385593	38.98958490713168	41.24959622991383	54.05599176528092	74.44293001958526	42.09783621331647	34.70923638812215	53.77571981964256	87.59340489040717	64.83214340623142	7.6020075381506755	42.61678419428708	63.85829496030336	93.76772796106765	0.0	54.753358023447575	45.99009782093806	0.0	0.0	33.689771111695066	40.0940297522374	20.550760378133987	49.74823837934453	36.509444019582695	27.257841337557142	0.0	15.741007949209015	32.33511248307796	0.0	24.720241032238164	29.442350111939817	17.74166363579913	6.517154453953697	0.0	22.50083253080364	34.17532213658646	27.24689001520376	0.0	0.0	21.210647179266733	17.678073443556123	0.0	34.425131597889425	49.008172602863254
2L_41408	13.25365237525331	30.762983517193433	8.312220293787114	15.852407742950037	50.35518960584078	42.881156304673475	30.357674116439895	23.717421157362715	46.07586071479963	33.723343804431586	60.311132018970206	45.94241955482336	43.348079561853375	92.33377821426473	61.53623676682459	42.61678419428708	0.0	86.78521527072647	0.0	0.0	68.21040454226726	47.74445639116843	0.0	0.0	20.984949594151075	42.26383545075149	36.5737692926633	57.548351682403926	33.35389145915998	33.95715718088916	0.0	13.073177108866883	13.427432782271492	22.813341241958295	27.71628867808085	36.67856519321535	27.627667451292425	16.23782569018878	0.0	36.03984565335435	28.38319124707795	30.857740262994348	38.21140075352882	0.0	8.807903155343226	22.022914842894032	0.0	15.594906703470647	0.0
2L_41409	32.497656106553315	12.571690062581872	30.572064470369554	48.587181924013535	22.744434436893293	5.841312566298897	37.21816544218902	19.384860230311524	52.143216558599846	10.336109612375216	35.36297522212771	49.698429927201744	57.97555170984396	61.7455466024513	61.297218898026884	63.85829496030337	86.78521527072647	17.732948883001548	17.90151303588179	0.0	33.45007409191411	62.436441653535496	0.0	0.0	25.727311084354707	32.973172085100934	49.32293067886288	21.708808891928122	22.30445129934581	18.923223185035816	204.69990993203962	24.04135112393317	41.15470217165132	27.96889858477373	22.653237827282652	40.470755831835916	27.096966494600927	9.953695408957529	0.0	19.63753046271913	20.87848305293531	30.26499270991988	0.0	0.0	48.5927538485461	6.74996118772317	0.0	43.018153660844874	0.0
2L_41410	16.403284593707046	25.3823856396615	0.0	39.23922981239724	13.120363591515847	35.38103010689789	52.60073039871354	39.13825392507764	30.706010131228712	31.30308481466487	58.41675028916291	43.48140200094723	48.77220842510637	93.49872218413016	52.35990868431925	93.76772796106764	0.0	17.901513035881795	0.0	0.0	67.5360811513551	63.02994395062234	0.0	0.0	43.286445455615805	71.32843988534191	40.73872895165671	32.87274958635123	48.78568672984288	22.923722078906508	0.0	40.4498017959712	33.236725251934374	28.234762639762078	19.057143989681702	40.85545883403969	54.70908444347184	20.096624570937063	0.0	19.824199003239276	21.076947720738875	15.276341377345492	23.64602841306774	0.0	10.901036034464715	34.07062158442018	0.0	19.300920653915192	15.112406076396235
2L_41411	0.0	0.0	0.0	0.0	0.0	0.0	0.0	0.0	0.0	0.0	0.0	0.0	0.0	0.0	0.0	0.0	0.0	0.0	0.0	0.0	0.0	345.35156789611824	0.0	0.0	0.0	0.0	0.0	0.0	0.0	0.0	0.0	0.0	0.0	0.0	334.1352579524191	0.0	0.0	0.0	0.0	0.0	0.0	0.0	0.0	0.0	0.0	0.0	0.0	0.0	0.0
2L_41412	15.325271218987398	0.0	57.66879656755323	27.49533953994798	24.51620337171345	0.0	14.041098294708611	36.56611290335851	16.393160445598888	19.497244064551477	30.320910452042327	31.249101588329335	9.11338601478009	38.824020421434746	44.47168087833349	54.753358023447575	68.21040454226726	33.45007409191412	67.53608115135512	0.0	0.0	7.3609570421907975	0.0	0.0	48.53002552679343	53.31262434058947	33.83236065296456	71.6622048412938	35.061171225437015	57.1125059254225	0.0	45.349760024186544	0.0	35.1722561243691	21.365664806904245	16.964650757217186	12.778409599141291	37.551774509104426	0.0	27.782047981449	19.69178419379866	7.136194995101002	0.0	0.0	50.923134583733926	63.66304423944944	0.0	0.0	56.47691364962288
2L_41413	7.15136982701194	16.599007268705282	40.36576767616967	27.799197415786608	34.32065271017324	25.70855344139838	49.1409345622935	31.993454565775238	42.07328745942557	13.647262836729151	42.446761503107744	43.74615216136614	29.768631814544825	22.646004452204476	74.70800066656139	45.99009782093807	47.74445639116842	62.436441653535496	63.02994395062234	345.35156789611824	7.360957042190797	6.8698198338224925	0.0	0.0	67.93801335661344	66.34067137174057	57.22968839421388	52.549172290821446	47.44664256922588	53.30184970743947	0.0	45.85093156748464	79.69651566833498	61.54780417950622	41.541888680367066	39.581841592678316	32.79597623186159	70.09249580978297	0.0	43.21396052923273	22.97238810838924	26.640217370853637	10.309002026749798	212.52404178222662	28.515267073991417	20.795363228153356	0.0	12.621986237827672	32.94291585654546
2L_41414	0.0	0.0	0.0	65.31593316873717	43.67918512112238	0.0	100.06504227748036	130.2957061050053	0.0	0.0	129.65067785696073	44.539858719568144	0.0	0.0	0.0	0.0	0.0	0.0	0.0	0.0	0.0	0.0	0.0	0.0	115.28440663115907	0.0	0.0	0.0	0.0	0.0	2751.78866263071	107.72959870724482	221.29768965212003	0.0	0.0	0.0	91.06638739641198	0.0	0.0	0.0	0.0	0.0	0.0	0.0	0.0	0.0	0.0	192.76489108783653	0.0
2L_41415	0.0	0.0	0.0	0.0	0.0	0.0	0.0	0.0	0.0	0.0	0.0	219.9155524278677	0.0	0.0	0.0	0.0	0.0	0.0	0.0	0.0	0.0	0.0	0.0	0.0	0.0	0.0	0.0	0.0	0.0	0.0	0.0	0.0	0.0	0.0	0.0	0.0	0.0	0.0	0.0	0.0	0.0	0.0	0.0	0.0	0.0	0.0	0.0	0.0	0.0
2L_41416	7.858039796256744	24.319007006305917	29.56970170084924	61.0924074356039	25.141388885746213	50.84814709351991	21.598738633663796	56.247873127297375	16.81120096698028	59.983324635751266	34.20353341156614	28.841383924966255	18.69157131628849	39.81406830103417	31.924024470220814	33.689771111695066	20.984949594151075	25.727311084354707	43.28644545561582	0.0	48.53002552679342	67.93801335661344	115.28440663115907	0.0	8.294597562715452	50.11613274761242	52.042674993494664	47.24335049841735	64.71947344236408	32.945021348373835	0.0	38.7551835057939	55.72751474390819	108.20754206568198	32.865763077287134	52.191794406083474	45.864947386353215	67.39141317867967	0.0	33.23893475861886	43.75354235410214	32.931785100343156	0.0	0.0	20.888688357480657	0.0	0.0	50.85388292511534	0.0
2L_41417	21.581109795622574	33.394534383346546	32.48377435470982	20.6501599613016	24.166672708334843	27.92959755311899	23.727278659092395	30.89553011194223	32.31888209910216	27.4560990703914	29.03466072401172	31.683681390308102	64.16753784793885	21.868857926230874	37.575122062784025	40.0940297522374	42.263835450751486	32.973172085100934	71.32843988534191	0.0	53.31262434058947	66.34067137174057	0.0	0.0	50.11613274761242	17.51751313375547	64.31787322232545	69.19886456196397	69.1225991993233	64.34085209807476	0.0	46.83192660159867	26.23689467111178	64.38862995854363	50.14536137354965	47.779381572352555	17.994608815198966	31.728337741809597	0.0	33.90642140674091	35.12473161932038	36.17718863449402	12.444032961754507	0.0	20.078846762830956	17.930112009409722	0.0	27.932748099938294	31.81240858903219
2L_41418	28.760425654299684	12.71536652043995	36.07503607503608	24.57123200157256	13.145354760261593	29.540352120997287	60.229625447016744	31.860402421390585	43.94928252796273	26.135591448434482	24.386675120714038	46.915317851278445	21.98929854137653	31.2256049960968	52.45964184371796	20.55076037813399	36.57376929266331	49.32293067886288	40.73872895165671	0.0	33.83236065296456	57.22968839421388	0.0	0.0	52.042674993494664	64.31787322232545	11.337868480725625	49.40304652120214	97.75722369484707	61.24636349716736	207.03933747412006	36.474164133738604	45.78754578754579	42.432814710042436	38.18688662313362	40.93327875562833	44.53579993148339	40.26980771166818	0.0	42.20666368737275	35.195157146376665	22.958158755667796	35.536602700781806	0.0	21.843599825251204	30.721966205837177	0.0	41.09257916364515	22.711787417669772
2L_41419	24.864921314956497	0.0	12.475516798283369	26.766356474335524	21.87735554481576	17.87744652855743	31.89392990169835	32.63025031851574	23.937793653558952	25.30708566764837	41.3238183601725	6.084119029704698	70.9741048021375	25.19645359915592	43.29260461297133	49.74823837934453	57.548351682403926	21.708808891928125	32.87274958635123	0.0	71.6622048412938	52.54917229082145	0.0	0.0	47.24335049841735	69.19886456196397	49.403046521202135	13.288043252580788	81.91582921004698	57.91487902740069	0.0	53.957937335213686	60.45827371475786	45.652980283619144	50.842483054431504	41.287168773688514	41.46538676839508	12.185388500648873	0.0	36.060617898687696	36.20942680477368	25.4723087058562	28.675068461725953	0.0	23.13407186103693	28.92173571731069	0.0	38.034494360654776	27.48977151418243
2L_41420	34.062880759138984	15.812635033314587	46.99866523790724	34.630595438457966	28.607883188291364	36.735929404319556	15.6042999208862	42.6688859905653	29.14914909079249	13.000728474152169	31.000826643781764	26.393339099120325	26.332756510925968	34.51705250259417	41.51509538290855	36.509444019582695	33.35389145915998	22.30445129934581	48.78568672984289	0.0	35.06117122543702	47.44664256922588	0.0	0.0	64.71947344236408	69.12259919932332	97.75722369484707	81.91582921004698	17.14440058421883	68.23118120551486	0.0	57.1183778380694	89.72472454509565	31.27039904937987	66.48407817134593	64.10133138465285	48.28352083433924	62.59864503146208	0.0	65.86674252319847	43.768158314680804	14.27520727997504	19.641233233752278	0.0	29.428063325570363	14.150135770552719	0.0	34.06806799986373	18.82935395858923
2L_41421	34.678969840393506	10.732423510017643	26.09930262663382	26.961199101403974	24.9645503385193	44.880438511804556	41.3049832873683	14.480210103711403	27.821591632452293	22.059783778823313	39.794976282194135	26.87071058604171	18.560099251161862	74.67538172298069	34.215310103418794	27.257841337557142	33.95715718088916	18.923223185035816	22.923722078906508	0.0	57.11250592542249	53.30184970743947	0.0	0.0	32.945021348373835	64.34085209807476	61.24636349716736	57.91487902740069	68.23118120551486	8.077356520300658	87.37592618481756	71.83416569747556	45.67377959660918	63.67196205151062	33.84328175402316	44.14695792910075	40.48208378634713	33.98978946724404	0.0	48.1979822229077	32.677175646354534	35.52608971435732	79.98592247764394	0.0	36.8742440779964	20.168493355922045	0.0	38.76475100788353	38.33983406519817
2L_41422	0.0	0.0	0.0	0.0	0.0	0.0	0.0	0.0	0.0	0.0	74.22031558478186	0.0	0.0	0.0	0.0	0.0	0.0	204.69990993203962	0.0	0.0	0.0	0.0	2751.78866263071	0.0	0.0	0.0	207.03933747412006	0.0	0.0	87.37592618481756	0.0	185.01387604070305	0.0	0.0	174.33143893169697	0.0	0.0	0.0	0.0	0.0	0.0	87.340821353084	0.0	0.0	0.0	0.0	0.0	110.35091591260208	0.0
2L_41423	7.343087401097791	0.0	9.210647508519848	13.174362690204863	11.746912764489082	21.118209175861885	33.6388865528551	8.760307048762058	3.927382693988159	18.68416750356167	43.584695960425094	35.93513707757498	26.200015283342246	9.301244041390536	21.308558582554685	15.741007949209015	13.073177108866883	24.04135112393316	40.4498017959712	0.0	45.34976002418654	45.850931567484636	107.72959870724482	0.0	38.7551835057939	46.831926601598674	36.474164133738604	53.95793733521369	57.1183778380694	71.83416569747556	185.01387604070305	7.243096423721141	0.0	67.41099641879082	75.07379412718184	65.02875490255848	67.35037501913364	35.9857856146822	0.0	39.935216204823284	50.32158638801088	17.09650120102921	21.170742034508308	0.0	39.039625219597895	24.403263936551514	0.0	12.960362890160923	121.77383892027196
2L_41424	37.71034832294539	35.01171725470791	18.920473465928012	31.57317398803467	21.11415154893416	21.690468340592407	27.640343845877442	8.997692991516976	40.33806525730846	9.595234622676994	26.859449870716517	15.37870995999075	49.33496467616529	9.553288241812831	26.263170980246596	32.33511248307796	13.427432782271492	41.15470217165133	33.236725251934374	0.0	0.0	79.69651566833498	221.29768965212003	0.0	55.72751474390819	26.23689467111178	45.78754578754579	60.45827371475787	89.72472454509564	45.67377959660918	0.0	0.0	22.922881314489704	34.618846500034614	35.04915293207194	62.61646662792794	75.46410424108267	36.96092491018496	0.0	41.017376783800145	41.99422159510851	28.095648826866185	65.23327418849807	0.0	45.10970680695451	31.33067649196682	485.6254856254856	17.74874871321572	27.794145441204265
2L_41425	17.08540137879189	13.218945392536584	21.430714500021434	20.43548008051579	27.331925739157768	18.426160233889394	31.30747857394435	30.574338957313124	45.68984817263452	32.60479725250242	33.80331204851451	38.32191804683635	20.320143866618576	54.10377103284099	24.789659737130446	0.0	22.813341241958295	27.96889858477373	28.234762639762078	0.0	35.1722561243691	61.54780417950622	0.0	0.0	108.20754206568198	64.38862995854362	42.43281471004243	45.65298028361914	31.270399049379872	63.67196205151062	0.0	67.41099641879082	34.61884650003462	9.80296049406921	75.42855328034808	33.09786566049155	78.35315905691289	52.33081447679652	0.0	56.78357199640714	62.20134208542806	51.71268432588538	98.51731441800897	0.0	39.74021255336543	35.4874197097129	0.0	15.077649896969392	15.740842764721622
2L_41426	38.05509408949035	16.05990558916834	39.05477041002302	10.34474482824827	19.37015988129966	27.36095164374648	15.848312630154267	20.63624856113757	25.90434856299327	35.21074068433835	28.747724480713426	31.03860242767018	28.801807766037157	26.2926104618297	24.09387939166167	24.720241032238157	27.71628867808085	22.653237827282652	19.057143989681702	334.1352579524191	21.365664806904242	41.541888680367066	0.0	0.0	32.86576307728713	50.14536137354965	38.18688662313362	50.8424830544315	66.48407817134593	33.84328175402316	174.33143893169697	75.07379412718183	35.049152932071934	75.42855328034808	27.331031524576385	38.29630463638042	63.46166050319328	59.3390310105776	174.33143893169697	64.80621269984354	66.67887630979538	53.160932964707904	19.948373609099647	0.0	43.68282042038507	40.2399450437322	0.0	30.53012509209921	25.498398063141682
2L_41427	20.602024107664533	12.751800235398232	56.851776049483775	22.177473010015348	28.013918633078966	14.81249748187543	11.32541309444262	31.951692972741274	17.630084681704247	26.210478529948617	27.71742444474662	31.926613150941634	14.701536751636649	15.657538321825042	43.044509457596135	29.442350111939817	36.67856519321535	40.470755831835916	40.85545883403967	0.0	16.964650757217186	39.581841592678316	0.0	0.0	52.191794406083474	47.779381572352555	40.93327875562833	41.287168773688514	64.10133138465285	44.14695792910075	0.0	65.02875490255848	62.616466627927956	33.09786566049155	38.29630463638042	18.244696038802818	92.76246624476923	121.15558194054896	0.0	44.81745849156386	52.94400430328867	69.07182433653635	47.51790236971779	122.44997918350354	27.382736170622927	44.503325767767954	0.0	36.36204965601501	30.369152229930926
2L_41428	24.829144449755123	9.60513298306615	23.357937027001775	18.56100259111596	17.37740242588538	31.240516271846044	11.37429976967043	18.513238817078093	13.279639324995934	31.5883407434316	12.281059413309231	12.65701021167584	18.456245778133777	23.587687227267367	32.422734821656945	17.74166363579913	27.627667451292425	27.09696649460093	54.70908444347184	0.0	12.778409599141291	32.79597623186159	91.06638739641198	0.0	45.86494738635321	17.994608815198966	44.53579993148338	41.46538676839508	48.28352083433924	40.482083786347125	0.0	67.35037501913362	75.46410424108267	78.35315905691289	63.46166050319328	92.76246624476923	10.35143108534755	0.0	0.0	82.52001110269241	63.80704748839509	60.698729084229605	0.0	0.0	61.877103821529936	46.41448131817127	0.0	47.47471058686045	57.187953929384314
2L_41429	27.361927155253397	28.226500732477696	68.64171769034348	16.36350545559272	10.942882530344612	26.230333807228035	8.356383023172251	16.32139658926335	9.756183225023438	34.81061863110723	10.827065064164797	11.158505831435146	21.69486818740461	11.552813687773657	31.76011374355402	6.517154453953697	16.23782569018878	9.95369540895753	20.096624570937063	0.0	37.551774509104426	70.09249580978299	0.0	0.0	67.39141317867967	31.72833774180959	40.26980771166818	12.185388500648873	62.59864503146208	33.989789467244044	0.0	35.9857856146822	36.96092491018496	52.33081447679652	59.3390310105776	121.15558194054896	0.0	0.0	0.0	66.13654551186379	78.12878436299259	80.69331697948776	26.295583393813178	0.0	30.30626297108055	37.88825994377382	0.0	69.75671005891759	84.02881179898965
2L_41430	0.0	0.0	0.0	0.0	0.0	0.0	0.0	0.0	0.0	0.0	148.44063116956372	0.0	0.0	475.1722499406035	0.0	0.0	0.0	0.0	0.0	0.0	0.0	0.0	0.0	0.0	0.0	0.0	0.0	0.0	0.0	0.0	0.0	0.0	0.0	0.0	174.33143893169697	0.0	0.0	0.0	0.0	0.0	160.67354349432821	174.681642706168	0.0	0.0	0.0	0.0	0.0	0.0	0.0
2L_41431	26.991014691209298	48.726769512634846	5.642602097242348	29.593089636930454	26.986357856376447	16.171725613684643	24.729317017479506	24.150220813518974	24.059826201439453	11.446244429971305	19.5805420677266	29.352649333438023	18.725680023070037	11.396206202955037	41.77277386361085	22.50083253080364	36.03984565335435	19.63753046271913	19.824199003239276	0.0	27.782047981449	43.21396052923273	0.0	0.0	33.23893475861885	33.90642140674091	42.20666368737275	36.060617898687696	65.86674252319847	48.1979822229077	0.0	39.935216204823284	41.017376783800145	56.783571996407154	64.80621269984356	44.81745849156386	82.52001110269241	66.13654551186379	0.0	19.028336999459594	88.63014025912369	56.557507883488185	90.78694120637687	0.0	56.80133166237766	48.58705117711475	0.0	47.63845587885012	66.31178808078765
2L_41432	41.45072433546518	14.801701603616353	11.99834902717386	24.78915867120957	17.852615943814246	36.6798163808392	32.134708698865644	26.627319096846982	13.642792802471801	16.226087817209876	20.187048141315394	16.90407793976219	22.75315444044874	32.310308199952345	24.0567799222855	34.17532213658646	28.38319124707795	20.87848305293531	21.076947720738875	0.0	19.69178419379866	22.97238810838924	0.0	0.0	43.75354235410214	35.12473161932038	35.19515714637666	36.209426804773685	43.768158314680804	32.677175646354534	0.0	50.32158638801088	41.99422159510852	62.20134208542806	66.67887630979538	52.94400430328867	63.80704748839509	78.12878436299259	160.67354349432821	88.6301402591237	40.96997228791075	89.08376457299035	45.96382463146206	94.75619231716793	78.40205591380351	95.36752259018192	0.0	45.02121624815695	11.75037043042782
2L_41433	10.399511084318888	53.640557840345316	17.39254451186954	37.31589271432072	20.795433655496193	37.38533916478161	25.40823893907898	24.813244151776825	27.81041381339546	39.6916575633115	23.31871707002789	24.032555347681804	28.859665957612158	8.781809360091506	34.20156349429729	27.246890015203764	30.857740262994348	30.26499270991988	15.276341377345492	0.0	7.136194995101002	26.640217370853637	0.0	0.0	32.93178510034315	36.17718863449402	22.958158755667796	25.4723087058562	14.275207279975039	35.52608971435732	87.340821353084	17.09650120102921	28.09564882686618	51.71268432588538	53.16093296470791	69.07182433653635	60.698729084229605	80.69331697948776	174.681642706168	56.557507883488185	89.08376457299033	30.66929604764782	39.97689335564044	103.01737903184267	105.97085893527854	74.88144970486628	0.0	42.82803727262901	63.87405059208051
2L_41434	21.46300421962663	0.0	0.0	0.0	25.75116137737812	0.0	19.6645232336342	0.0	22.958580425055157	27.305841811797215	8.49287193258698	61.27000465652035	0.0	27.186472011527062	12.456495688806841	0.0	38.21140075352882	0.0	23.64602841306774	0.0	0.0	10.309002026749798	0.0	0.0	0.0	12.444032961754507	35.536602700781806	28.675068461725953	19.641233233752278	79.98592247764392	0.0	21.170742034508308	65.23327418849807	98.51731441800897	19.948373609099647	47.517902369717795	0.0	26.295583393813178	0.0	90.78694120637688	45.96382463146206	39.97689335564044	61.87965644414742	0.0	114.10835729608836	89.15993509156725	0.0	151.52663080536405	39.54788853823094
2L_41435	0.0	0.0	277.5002775002775	0.0	88.47834934791456	0.0	0.0	0.0	0.0	281.4602155985251	0.0	0.0	0.0	0.0	0.0	0.0	0.0	0.0	0.0	0.0	0.0	212.52404178222662	0.0	0.0	0.0	0.0	0.0	0.0	0.0	0.0	0.0	0.0	0.0	0.0	0.0	122.44997918350354	0.0	0.0	0.0	0.0	94.75619231716793	103.01737903184267	0.0	0.0	0.0	0.0	0.0	0.0	0.0
2L_41436	14.841962780315203	30.621868913903555	12.411136264347274	26.62822734115375	21.76445634762348	17.785189063673823	22.6638140479385	11.80431282373328	21.16823241025728	12.588243587548718	15.66116750871544	24.210886505820298	23.535946451014638	0.0	17.22767637695075	21.210647179266736	8.807903155343228	48.5927538485461	10.901036034464717	0.0	50.92313458373393	28.515267073991417	0.0	0.0	20.888688357480657	20.07884676283096	21.843599825251204	23.134071861036936	29.42806332557036	36.8742440779964	0.0	39.039625219597895	45.10970680695451	39.74021255336543	43.68282042038507	27.382736170622927	61.877103821529936	30.306262971080553	0.0	56.80133166237768	78.40205591380352	105.97085893527854	114.10835729608837	0.0	13.151249894790002	41.103548058268395	0.0	72.7657989102594	27.347909161184933
2L_41437	37.110226650709265	0.0	7.758072274201306	18.494475700108378	19.788706090716378	35.57547782313652	34.00059501041268	22.136259746871872	9.924031538572228	0.0	24.474082558422694	37.834933751031	14.712075487659328	31.337524727265606	14.358455245592403	17.678073443556123	22.022914842894032	6.74996118772317	34.07062158442019	0.0	63.66304423944944	20.795363228153356	0.0	0.0	0.0	17.930112009409722	30.721966205837177	28.92173571731069	14.150135770552719	20.168493355922045	0.0	24.403263936551514	31.330676491966816	35.4874197097129	40.2399450437322	44.503325767767954	46.41448131817127	37.88825994377382	0.0	48.58705117711476	95.36752259018192	74.8814497048663	89.15993509156725	0.0	41.10354805826839	15.41604039002582	0.0	69.13741971871987	45.586383347294166
2L_41438	0.0	0.0	0.0	0.0	0.0	0.0	0.0	0.0	0.0	0.0	0.0	0.0	0.0	0.0	0.0	0.0	0.0	0.0	0.0	0.0	0.0	0.0	0.0	0.0	0.0	0.0	0.0	0.0	0.0	0.0	0.0	0.0	485.6254856254856	0.0	0.0	0.0	0.0	0.0	0.0	0.0	0.0	0.0	0.0	0.0	0.0	0.0	0.0	282.0078962210942	0.0
2L_41439	17.51904100769524	47.44058067270743	21.974641263981365	13.096341929772175	24.522425758356018	25.191772367144893	24.076563471840455	10.450112469335451	18.739795595679542	27.86027514807736	22.52982168512668	23.21951010405913	15.62691266899855	5.547696319103492	20.335071134620712	34.425131597889425	15.594906703470647	43.01815366084488	19.300920653915192	0.0	0.0	12.621986237827672	192.76489108783653	0.0	50.85388292511534	27.932748099938294	41.092579163645155	38.034494360654776	34.06806799986373	38.76475100788353	110.35091591260208	12.960362890160923	17.74874871321572	15.077649896969392	30.53012509209921	36.36204965601501	47.47471058686046	69.75671005891759	0.0	47.63845587885012	45.02121624815695	42.82803727262901	151.52663080536405	0.0	72.76579891025939	69.13741971871987	282.0078962210942	2.5767218944059365	16.14035654047598
2L_41440	27.43442828709032	42.45193909844817	17.205899558840738	8.203431987806418	0.0	19.7248774098869	12.567787503848885	24.54696529959162	7.336525700216355	0.0	10.855753630842498	27.970181548854395	24.47139742283556	34.75027583031441	23.883201590939663	49.008172602863254	0.0	0.0	15.112406076396237	0.0	56.47691364962288	32.94291585654546	0.0	0.0	0.0	31.812408589032195	22.71178741766977	27.48977151418243	18.829353958589227	38.33983406519817	0.0	121.77383892027197	27.794145441204268	15.740842764721624	25.498398063141686	30.36915222993093	57.18795392938431	84.02881179898962	0.0	66.31178808078766	11.75037043042782	63.87405059208051	39.54788853823095	0.0	27.34790916118493	45.586383347294166	0.0	16.14035654047598	0.0
2L_41441	0.0	0.0	0.0	0.0	0.0	0.0	0.0	0.0	0.0	0.0	0.0	0.0	0.0	0.0	0.0	0.0	0.0	0.0	0.0	0.0	0.0	0.0	0.0	0.0	0.0	0.0	264.5502645502645	0.0	0.0	0.0	0.0	0.0	0.0	0.0	0.0	0.0	0.0	0.0	0.0	0.0	0.0	0.0	0.0	0.0	0.0	0.0	0.0	0.0	0.0
2L_41442	0.0	0.0	0.0	0.0	0.0	0.0	0.0	0.0	0.0	0.0	455.2179355866621	0.0	0.0	0.0	0.0	0.0	0.0	0.0	0.0	0.0	0.0	0.0	0.0	0.0	0.0	0.0	0.0	0.0	0.0	0.0	0.0	0.0	0.0	0.0	0.0	0.0	0.0	0.0	0.0	347.5842891901286	246.3661000246366	0.0	0.0	0.0	0.0	0.0	0.0	338.40947546531305	0.0
2L_41443	0.0	0.0	0.0	0.0	22.262294352055925	0.0	0.0	0.0	0.0	0.0	0.0	45.4019205012372	33.10216984723348	70.50943063634762	64.61304860516582	0.0	0.0	0.0	61.327118851956335	0.0	0.0	53.47379115810863	0.0	0.0	0.0	0.0	30.721966205837177	37.18508877939946	0.0	0.0	0.0	0.0	0.0	63.877355477483235	77.60560829862638	0.0	92.82896263634254	0.0	0.0	0.0	47.68376129509096	0.0	0.0	0.0	0.0	46.24812117007747	0.0	32.74930407728836	0.0
2L_41444	20.715792788211054	16.027772924924307	25.984419741922743	15.486070589226403	12.427331180919573	14.894295187057454	18.979923985404437	37.070927187138366	19.38938935057179	19.766413700496663	14.345103012184731	29.56847763736036	21.55813582487895	26.24000419840067	15.028545218788567	25.904319804370576	23.050694932350822	28.259891527232362	5.705704334965925	0.0	10.661458188959418	24.875262993718003	0.0	0.0	10.933335082666947	24.021614648861046	48.59086491739553	24.217179667255948	33.17552840322864	24.125405789325377	0.0	30.65055809557866	36.72797790444849	47.54376998324082	38.5077848300507	14.332380516676585	47.50101479440697	19.03509818303643	0.0	18.77706244124344	35.49091476945545	50.64299725514955	29.86269134519479	0.0	37.85918036939547	38.725167486349385	0.0	51.79736869367036	28.62830346765097
2L_41445	26.289237343966807	0.0	6.595070580445353	3.1443989764352454	18.924985143886662	22.681806016122227	9.634537891433212	25.090458945266104	28.121113134893886	0.0	24.96624875246776	17.153681115641113	21.88656568205261	33.29970063569129	24.411998863621452	30.05595667734405	23.40186334996738	11.476168015690218	23.170514130538045	0.0	54.11940689459596	10.101691199886458	0.0	0.0	27.749750529742737	33.53291514739698	20.312817387771684	14.049210873386755	24.0578176720549	26.942241712076587	0.0	41.49000998353365	21.307151106054217	30.16755057589854	34.20763152712152	32.011603333164544	48.22467437384644	32.20848423008195	0.0	28.594685582368896	38.283580442585205	24.483106534075954	30.317637892196544	0.0	34.94177302942377	43.68347825327244	0.0	49.49315911741324	19.376296395330698
2L_41446	38.34723420573291	0.0	96.20009620009621	0.0	15.336247220305191	0.0	0.0	68.6224052153028	41.01933035943188	48.78643737041102	0.0	62.55375713503792	22.80371700587196	48.57316332726169	0.0	54.80202767502397	68.27103601297149	0.0	42.24757076468103	0.0	0.0	0.0	0.0	0.0	80.95527221210283	0.0	42.32804232804233	25.616394492475184	17.54616835548537	35.72704537334763	0.0	0.0	38.85003885003885	0.0	35.64109418159138	63.673989175421845	0.0	46.981442330279535	0.0	46.34457189201715	131.39525334647286	17.856345698852728	0.0	0.0	0.0	31.859816806053363	0.0	67.68189509306261	0.0
2L_41447	33.05796052218354	0.0	6.910926451156337	13.179971188582984	15.424386572146025	11.884049703849481	25.239905299875318	13.146054638946897	11.787163896388472	14.019091198393975	17.441300214048358	24.715924155366995	19.65837672919996	13.95780555381083	15.988222435824875	23.621563653027575	14.713585347623166	30.06448230164056	36.420319624725025	0.0	0.0	29.110093845649814	80.83159545403107	0.0	23.26300925635138	22.361116701390284	18.244845831052725	29.444131600546193	47.899022809514655	30.799177045989328	0.0	38.04244449879079	11.163804267252543	31.612356637962648	38.40635148878381	33.54472609816285	27.564155572094048	33.75103615681002	0.0	13.317405716096882	14.158971265783713	25.655669107547027	31.769632044121668	0.0	58.58436734741702	36.620479087417664	0.0	42.13911092958879	50.76069984792095
2L_41448	14.959909313029744	0.0	18.764648153464798	22.366531080755255	11.965862590615233	13.44489368315871	10.279763771028543	8.923589754915838	10.001462213775653	33.30673552596331	20.718631658690732	18.302464701409015	20.016266552618426	18.949218463171007	17.36458176645115	32.06880683193861	29.962905922467986	0.0	12.361122785504854	0.0	23.097515400268392	7.185468252715074	0.0	0.0	11.843261539481881	17.3472084980505	22.705224265692404	12.491739837032762	25.6689719114708	24.39102577504227	0.0	33.20144979664112	18.945077462632728	38.62544902084487	26.07037123165819	22.77028221487777	37.42129833194563	32.07445672743402	0.0	38.41958983245895	25.629763331561673	41.79638785167089	32.34801286156991	0.0	57.16546768311839	15.536321589427843	0.0	48.407077114674166	20.6739287286981
2L_41449	9.324345493108687	19.23794646464258	23.391593996781317	24.16407181710846	16.159410345602552	20.112127344627115	22.781378501213105	12.977940467591488	21.610508159462942	0.0	18.44813319650558	17.74534716997203	12.937987854556317	11.810837624604337	27.057877883107082	8.883613996311523	13.833738385193252	23.744009725546384	20.54546849146952	0.0	51.18728917235271	17.91449055368913	0.0	225.14409221902017	22.965517603397323	16.21848388171031	48.03073967339097	26.991337856804723	25.598696628139678	26.061695562330307	78.31098859792006	6.131583788092464	18.893210535861837	14.26655633863098	37.55410680156872	24.08418178465163	18.14110671117285	22.84760343871664	0.0	33.80682928001971	45.261783505967095	39.076837219211214	26.882876682868083	0.0	39.245300478544806	30.987573982832885	0.0	36.57162919293729	17.18110719636402
2L_41450	8.497827671986117	0.0	7.106047815174538	18.63412538530289	19.2584194411252	12.219580982421723	25.952522455420056	16.896521310399574	22.724924485075935	14.41490270301048	13.450300132238867	16.17238468281102	25.26675800880429	14.351886734909888	11.507740928530025	18.21636671732166	20.172006701140624	12.365326141659647	31.20716816169807	0.0	23.325002419969	12.244901291129603	0.0	205.1871306631648	20.92983482174359	26.277091270520355	14.069974674045588	30.275449826956876	24.62569590272487	32.98828467253454	0.0	25.146337715315514	22.958000633640815	19.502935191746353	27.64349474852581	28.2205795754496	42.51359254028162	24.292768112340866	0.0	30.810163519807855	27.90423654251465	26.380024834155382	32.66660786677251	0.0	41.413916280638766	25.887408599797133	0.0	38.32937263149475	31.31631882935424
2L_41451	12.02107655352129	23.25171516276898	18.84798123042637	21.56722558131761	8.413301766625105	15.125154168535703	16.520665287191118	19.71908195842034	17.680745844582706	22.94033105191741	9.513436480390014	17.15816222356056	16.08412641479997	15.226696967793632	22.674206363533457	21.474148775479613	10.70078934372594	9.839285116900546	16.554690738511376	0.0	18.56007245852288	23.09561164613539	44.089961156744224	0.0	15.861142674785034	33.10606888257783	18.244845831052725	12.045326563859806	33.00219753382829	19.59947630199321	0.0	41.50084854413541	12.178695564275502	34.486207241413794	19.552324394289936	29.940747261170145	32.57582022156569	22.091587302639283	0.0	21.792118444522174	36.04101776744945	27.988002662778573	0.0	0.0	47.932664193341196	39.949613549910175	0.0	42.43379002699851	110.75061785000933
2L_41452	6.386474978749003	4.941204606388583	24.032222403799015	17.187131192809822	11.493671584425616	13.77529373518008	11.702647431415171	13.333368888983706	22.202357753763557	12.187581504451309	15.162699556920646	18.231341133916494	22.78683786671143	8.089534973082072	20.385871182791952	11.408638255810876	31.267730224297637	17.424492703319437	14.072099810589537	0.0	13.147290409183118	15.337597389909027	46.8476234200639	0.0	10.11191871635259	20.36547511357455	12.33654083395016	23.464313978118458	27.76086962239081	26.77545036307511	0.0	18.898530639242797	19.410641172299204	14.657276238356625	14.83946371365296	26.51119090390436	29.288190469090306	3.9122222517812344	0.0	23.155133994901238	24.61837416974533	29.73854761096865	0.0	0.0	14.854779673907878	34.48925394437679	0.0	45.087864976873675	41.18717925484155
2L_41453	20.76565029191313	21.421796785338064	17.36463830326646	16.55823095172158	23.530343208049484	14.930141866208015	6.341867902062535	8.257810495222959	20.361580954591638	22.015540329607866	19.172837238908752	21.171172315558866	18.522874824264225	8.767719012141098	20.086286670278184	12.365078446530681	12.323291699092328	15.108216376853306	7.625915300483941	0.0	28.498980092749928	23.27278917230159	0.0	0.0	14.612865020235164	18.059571301896437	11.460661280155865	11.55974480707364	26.92101642989633	24.18346934116491	0.0	13.6552559933772	21.037927175111292	23.829097711215166	16.083526255230765	28.733749627897943	51.944004363296365	33.921619011032156	0.0	31.37042321210547	29.64694344460128	22.562169655590093	9.978187681727743	0.0	25.30019835355509	37.38065148724673	0.0	34.61468762280579	44.640095606330476
2L_41454	0.0	0.0	36.43943037882432	0.0	0.0	20.88711766131121	0.0	0.0	31.07525027229688	0.0	34.4862072414138	0.0	34.55108637253327	0.0	16.860307295960776	62.275031448890886	0.0	0.0	0.0	0.0	0.0	13.953598702873464	0.0	0.0	30.66487583791773	16.843438554293982	16.0333493666827	0.0	0.0	13.532971732328644	0.0	0.0	0.0	0.0	13.500414462724004	0.0	48.44609161155923	35.592001765363285	0.0	70.2190483212381	24.885464648953192	13.527534620342976	0.0	0.0	19.306211966762422	48.27244970614146	0.0	17.091387649763284	0.0
2L_41455	12.370075550236423	9.570705983126846	19.395180685503266	9.247237850054189	17.315117829376828	22.23467363946032	19.83368042274073	12.912818185675258	11.578036795000934	3.934390110517018	14.684449535053616	16.395137958780104	1.839009435957416	19.585952954541003	16.153262151291454	13.258555082667092	16.517186132170522	33.74980593861586	13.628248633768074	0.0	19.09891327183483	34.163811017680516	0.0	0.0	22.850278446964502	28.688179215055555	17.067759003242873	28.92173571731069	18.395176501718538	21.609100024202196	77.91803023219572	9.151223976206818	6.266135298393363	14.194967883885164	14.371408944190069	15.404997381150444	23.207240659085635	22.732955966264292	0.0	18.687327375813364	19.868233872954566	37.44072485243315	35.663974036626904	0.0	32.88283844661471	25.693400650043035	0.0	32.74930407728836	45.586383347294166
2L_41456	12.609613001519772	9.756035693432187	15.816603321170366	7.541043069536335	13.868181172910248	20.3987086257526	14.441246510633812	11.282456100433416	3.37206771314292	8.021153385708791	11.226602357361962	15.427031810796711	20.620825571623346	19.96522058573964	10.977372159810779	6.757648644618412	16.837029341891036	17.20167310353274	13.892149685134425	0.0	19.46874973636068	19.68390376024642	138.7456468553299	0.0	23.292757350029582	20.105047043068485	13.918610922629922	14.74089197137319	21.636214176018683	22.027544416340564	0.0	34.20424599071821	19.162423254494865	14.469843038377642	33.694311726294366	8.724057705803137	7.885543957964794	19.310969171196376	0.0	38.09838756194321	22.953363356332602	17.61495556700854	18.17729038403161	0.0	29.329641709096883	23.57184107864745	0.0	50.07520554017237	11.617282566583002
2L_41457	6.039991386972281	9.346261705608644	7.5761363825767045	9.030379279541892	14.49347829710326	17.370595576925247	30.436304423916845	7.205712833248455	8.076084468736589	42.26336454034556	7.170040987539306	8.621120711207974	21.550590100054002	7.650655756831557	26.29074868866127	17.263501892727188	13.441532291668347	13.183333366291667	19.96297533507854	0.0	18.651021361014767	14.505491126193276	44.30601276899288	0.0	9.563319696039448	14.007703886945222	18.334250045835624	22.19131129467136	24.87293729076505	18.288695785271578	152.18152211958423	11.915489391490851	21.417154773822602	3.4655198106439973	29.472203361571445	21.729835297877596	17.626780619606517	18.499867910943117	0.0	25.548722691609033	20.695787191429048	30.937665806552683	43.53451503420942	0.0	32.11169732798567	30.109032333337097	0.0	40.864987411807135	16.693998451909877
2L_41458	8.962736526616938	23.114845648306698	18.737033972491037	14.29351446074858	9.558602838140356	12.88810376470103	8.211708801856942	14.25673238545072	14.380911353505812	7.60176482572194	17.732693127943037	17.05716196116425	5.32981612844999	3.7842665334604844	5.201708379744131	14.943419942548955	5.318899966384552	16.302278145557175	23.040139873397724	0.0	12.300546636292518	17.219745767673487	43.830428836915736	0.0	18.921332667302423	15.589512207627362	8.244294947896055	19.95737105542561	17.77096344868238	19.484105423484248	0.0	23.57517534036659	6.053503283420181	20.569924028413922	11.106989184013933	28.110919736379103	19.928655413619243	18.301288996386592	0.0	14.442560492664624	21.753239441233497	22.25860267170008	43.06721241438238	88.78471482349599	29.781570052606163	24.821533176461244	0.0	26.365004148093984	44.0394769871713
2L_41459	12.865001535223517	0.0	16.136944566368026	15.38755085585558	13.72030069411001	6.1664750948403855	0.0	12.789961210605641	22.935758774533234	5.455739765577773	20.36263131351868	10.492988585027485	20.400939667281076	27.15944768547187	9.955290789066302	27.578058161511816	15.269366901509528	23.400089107539323	9.449009365858082	0.0	44.14013256164611	14.41825631375444	0.0	0.0	4.526574614245311	7.458997888606331	14.200511218403863	17.187938650517644	17.659538230545664	23.97192408251456	0.0	29.609576583054864	8.68912399727509	24.604846170501744	21.921398633061298	18.98826714972818	10.72700487721155	21.01555571433975	0.0	18.139339147596175	22.04070477357584	23.962292935836167	24.727258340504235	0.0	45.59797180221423	21.37711366211334	0.0	40.36693544317849	15.803430608716539
2L_41460	10.251240827275135	5.287578157014633	12.858428700012858	24.52257609661895	10.932770295663108	12.284106822592928	15.653739286972176	14.268024846746126	20.10353319595919	8.694612600667313	12.169192337465224	15.32876721873454	10.160071933309288	12.984905047881837	19.83172778970436	7.325023501117066	24.334230658088853	7.458372955939661	7.529270037269887	0.0	14.06890244974764	9.847648668720995	0.0	0.0	10.820754206568198	19.811886141090348	13.201320132013201	11.413245070904784	21.88927933456591	14.32619146158989	0.0	10.11164946281862	17.30942325001731	27.44828938339378	26.995482226650893	11.347839655025673	31.341263622765155	16.745860632574885	0.0	8.259428654022859	35.12546376588878	33.414349872110556	49.25865720900448	0.0	36.33390862021982	28.38993576777033	0.0	32.1656531135347	18.889011317665947
2L_41461	18.777209349923623	14.52789428341888	0.0	5.614753776202653	7.509587866308309	0.0	0.0	0.0	0.0	0.0	18.57526940641984	11.486340061520837	27.915322776502666	23.784465176569924	0.0	20.125880674995205	0.0	10.246132597251167	0.0	0.0	0.0	13.528461854472532	0.0	0.0	59.46116294142481	5.44341811819947	15.544846883258199	31.3584807443249	25.775111294782644	13.120650504357807	0.0	0.0	47.5585350449333	0.0	26.17817037276842	15.589387991806218	23.48502047110951	0.0	0.0	17.019905346633067	20.106047336069363	21.858965082926357	0.0	0.0	18.71799223328109	15.600563180330811	0.0	55.23549653949615	0.0
2L_41462	9.31092916865817	0.0	3.892989504500296	11.136601554669577	11.171187273783458	4.4629308959780065	14.217874712088038	11.107943290246856	14.939594240620425	7.8970851858579	14.737271295971075	11.391309190508254	7.382498311253511	7.862562409089123	10.807578273885648	13.306247726849346	22.10213396103394	27.09696649460093	23.935224444018928	0.0	12.778409599141291	13.416535731216104	45.53319369820599	0.0	6.5521353409076015	17.994608815198966	11.99040767386091	20.73269338419754	14.20103553951154	13.01209835989729	0.0	24.491045461503138	12.57735070684711	14.246028919438707	14.423104659816653	20.613881387726494	23.290719942031988	19.01227432430377	0.0	26.25636716903849	22.598329318806595	27.458948871437197	53.688392569526464	0.0	24.750841528611975	30.94298754544751	0.0	21.91140488624329	28.593976964692157
2L_41463	0.0	27.04849036965549	13.155402134332443	2.0907450244449906	8.388952085661268	27.649195056525013	0.0	8.341459304939562	13.088623443295221	8.895420104005252	13.833608253241351	12.831377451220806	10.394725134362217	4.428266510791685	10.144876958874292	19.984531972253475	28.008275511804552	19.076571833212768	11.554744840421272	0.0	14.393832530637273	11.754267302785225	0.0	0.0	11.070666276979214	24.323344816654682	5.788376939106276	11.676841087534271	15.996304213874426	11.399938505474575	0.0	13.7935790889341	14.167356144665707	12.035239180319978	27.618959733506284	29.024812731908256	17.490059816004575	25.69892509962617	176.1679937988866	12.675277968845856	19.465716979256133	24.418625094662872	10.07926332680197	0.0	16.263215023865108	34.85474285913456	0.0	20.56783683946392	6.4417549401818635
2L_41464	16.843587498857794	0.0	5.2818500841926905	15.10968878574008	10.104408856716452	12.110246843161406	11.574141054057026	10.04720427749675	24.773753694386023	5.357222258829908	16.662442737432727	5.151755254532772	20.032547882171556	10.667605415943271	9.775522238946513	30.088961022158113	22.490458423014037	18.38203193142767	9.278383037631265	0.0	26.005840911868805	18.203010899356162	0.0	0.0	22.224177949881813	4.882870913250671	18.59211229635827	22.50342122325785	23.12086606140093	11.769524464133552	0.0	20.767785011889558	21.330548416932018	19.328433575421965	27.396155849685904	20.976057927481573	7.022200687473448	25.795081806522443	0.0	20.35632733177913	16.232027088006802	23.52959169687768	36.42111550592571	0.0	19.588879784723808	13.99406301876429	0.0	24.773753694386023	15.518058752922244
2L_41465	18.126318689684673	4.674767103102924	0.0	12.646957647868229	7.2492765222030835	8.688338859116849	13.839527906024069	12.61441272340125	16.157824458809827	7.686938661304258	14.345103012184731	6.160099507783409	8.982556593699563	22.96000367360059	12.273311928677328	21.586933170308814	8.067743226322786	9.890962034531327	6.656655057460246	0.0	6.219183943559662	23.216912127470135	0.0	0.0	3.1888893991111926	1.7515760681461179	20.008003201280513	10.090491528023314	20.734705252017903	21.109730065659708	0.0	11.919661481613922	18.363988952224243	10.400199683833929	15.44322620788492	20.06533272334722	20.151945670354472	11.103807273437917	0.0	16.429929636088012	24.58485241842487	19.694498932558155	17.419903284696964	0.0	24.092205689615295	15.059787355802534	0.0	19.55096759515989	38.96630194208049
2L_41466	28.79241722899857	0.0	12.038388011691682	5.7396648724474275	11.514979837270305	0.0	17.586514660558286	11.449789524244071	15.399359283991393	12.210176205052814	11.393107397886427	19.569793319498793	17.121811989948355	24.313596771154348	11.140180793994107	6.857873318620909	0.0	31.422233115263037	10.573641181371782	0.0	39.51499297621	18.439238330382288	0.0	0.0	10.13066532131431	22.25807008064655	10.593781450288681	6.411222203344734	17.56568578413441	0.0	0.0	9.466783423662225	0.0	22.026674302580425	13.380277292866618	21.248272249862683	8.002496778995045	23.516850999583752	0.0	40.59660774745662	20.55334538581507	8.938104076177673	55.34064936717967	0.0	19.134410302987007	15.947627989681884	0.0	11.29286347492702	17.684372850243427
2L_41467	28.712571368685207	0.0	18.007505528304197	0.0	14.353808754445373	5.160960021139292	0.0	12.845292157606597	0.0	36.528946450390954	22.723025070881636	5.854656969793483	17.074330536842563	63.646199867252214	0.0	15.38742457597387	6.389760026172458	15.66754718281834	15.81647823968924	0.0	29.554058806666216	20.686616379800757	0.0	0.0	7.576928555625263	16.647258737521838	23.769907297361538	19.180328654931504	6.568865024932127	10.031512324047272	0.0	7.080397918363012	36.36130923984501	8.237096588194593	10.007378773949325	11.919007957129711	11.970456912340344	26.38308949495731	0.0	8.675148648672096	18.446712980214055	13.36997598083815	0.0	0.0	23.851684501366222	11.927552048855253	0.0	21.115399883442993	13.226498496147121
2L_41468	4.246125834788339	0.0	5.326038790605719	17.77544834759432	8.490786477777235	6.105781442332115	0.0	10.131260612495492	11.35500655865179	0.0	6.720737237992059	13.852948184432611	17.675125139885992	5.378426057398563	19.714611287009255	12.136275813858655	11.3393083929025	13.901863961920014	0.0	0.0	26.223409462804717	8.157911052664211	0.0	0.0	8.964043428997606	4.923721703371371	11.717285339332584	14.182305021670562	11.657149251921874	19.779983289870117	0.0	20.941531244764615	17.207202246572326	9.745068995088486	9.86619856158718	14.101031067391647	14.161898827394777	10.404354846764662	0.0	17.960802344962353	27.279710878712223	7.908814531972173	24.483879813530773	0.0	19.75276312937947	17.638924166737223	0.0	19.984811543227146	31.295770063718184
2L_41469	0.0	0.0	0.0	0.0	0.0	0.0	0.0	0.0	0.0	0.0	0.0	0.0	0.0	0.0	0.0	0.0	480.0307219662058	0.0	0.0	0.0	0.0	0.0	0.0	0.0	0.0	0.0	0.0	0.0	0.0	0.0	0.0	0.0	0.0	0.0	0.0	0.0	0.0	0.0	0.0	0.0	0.0	0.0	0.0	0.0	0.0	0.0	0.0	0.0	0.0
2L_41470	0.0	0.0	9.435493306461048	13.495968754133141	3.008418155683233	5.408434128517376	6.892012502110679	13.461239035259922	12.069768087452712	38.28055242665207	8.929732825370444	0.0	4.4732661955720925	9.528301437344272	8.731493054752137	10.7501797967571	6.696156540069131	0.0	8.287448493507613	0.0	15.485605355541757	10.839281991508507	0.0	0.0	15.880502395573787	17.445514387533784	4.151617054842861	15.07503599164843	6.883849834322945	7.008356764606117	0.0	7.419911332059582	15.241950725821694	8.632075064524761	10.48724436467924	8.327025611432672	6.27222720515828	9.216063229566606	0.0	4.54556611844109	6.443751526363643	0.0	0.0	0.0	9.998160338497716	12.499492208129045	0.0	0.0	55.44289866562804
2L_41471	11.504170261719873	0.0	14.43001443001443	0.0	0.0	0.0	31.620553359683793	6.862240521530279	6.152899553914782	14.635931211123307	0.0	0.0	0.0	0.0	0.0	0.0	10.240655401945723	12.554927809165097	38.02281368821293	0.0	0.0	5.525625086337892	0.0	0.0	12.143290831815422	6.670001667500417	0.0	7.684918347742555	0.0	10.718113612004286	0.0	22.69503546099291	0.0	13.201320132013201	5.346164127238706	6.367398917542184	0.0	14.094432699083862	0.0	13.903371567605143	4.927322000492731	10.713807419311639	0.0	0.0	7.6452599388379205	19.115890083632017	0.0	13.536379018612521	0.0
2L_41472	11.042825549859092	0.0	0.0	4.40269515386539	13.249104360545227	13.232666265805097	3.3724992917751484	0.0	1.9687178606809244	0.0	5.826168117576733	12.00904040561735	8.755693389626604	0.0	0.0	2.6302167719454768	13.10664087279743	12.0514452093095	12.16600267327632	0.0	15.155281009220472	5.30403431922366	0.0	0.0	7.7708772387897325	4.268345776984055	6.094588005850804	2.4589115873749647	5.052757525577058	10.28829164974814	0.0	0.0	3.7292059476359816	16.895887540972527	3.4211801155537795	2.0373503362442995	3.0692169813637147	13.529212275144491	0.0	8.897208767665408	12.612598977370475	6.856105430446868	0.0	0.0	2.4462222500547957	12.232864814610934	0.0	12.9935378804941	13.565060744342013
2L_41473	0.0	4.96140276717278	20.108715760889673	1.9174874471684271	8.976064426600027	6.915801499899029	8.8128632552073	3.825106199292241	8.574274740683922	4.079133559398915	2.537446686659209	1.307561813023368	5.719995904482932	8.12260256308724	3.7216731823859908	11.455273343441467	11.416561206182523	3.499143759522045	3.53240558233119	0.0	13.20103258476878	6.160117153108018	0.0	0.0	0.0	3.71794964743613	8.847834934791456	2.141839004387557	8.802425596397343	4.480816727426541	0.0	12.650521438680551	12.993324030113328	7.358595391311707	8.940073791369073	8.873186897355328	2.673446527059289	19.64107120831084	0.0	13.562374717563547	17.852615943814246	11.94404394572089	9.244006648289583	0.0	10.653929680654848	5.327728562885179	0.0	22.636085315405552	0.0
2L_41474	7.615293641915185	11.78387894656836	9.552083691536472	9.108488473663261	7.613979754123274	8.212895779447612	13.954348349375019	4.542524617076531	6.1094545438253585	4.844196120186443	3.013357914298293	4.658405347103994	0.0	0.0	2.2098461018977718	10.883015204660543	6.778898103671045	4.155426238691008	16.77970595243289	0.0	0.0	7.315478931603565	0.0	0.0	16.076731021820947	19.868716352880764	12.608750472828145	5.087103937164092	6.968910644279274	14.189912107684405	0.0	15.023192052731405	15.430289040174301	13.108106927197577	12.38630258958659	14.752358480625096	0.0	4.664971105168974	0.0	4.601733749207352	3.2616871141831854	10.63815829366778	10.977767824601619	0.0	12.652129201519065	9.490457345139463	0.0	11.20066666367982	0.0
2L_41475	3.0936277146969906	4.787068786827519	3.880426971140489	3.7002213842454195	6.186187925006576	6.672793774194438	0.0	7.381398911649638	4.963794907245702	0.0	8.569000221692278	12.616166507156267	9.198344077305826	7.8371902105657085	14.363603490571103	4.421102985615057	5.507702797747791	6.7523813961088734	3.408283765526437	0.0	19.105761214922616	11.887325391906545	0.0	0.0	13.061983684276182	1.7936540877107614	1.7073878673018152	6.199736924496504	9.908646525596794	7.205615999465055	0.0	15.257508601420474	6.268382030303866	3.550014377558229	14.376561833736211	1.712280096147952	5.15901369976088	0.0	0.0	5.6082083232541375	11.925214594236625	8.643265218161057	0.0	0.0	4.1118285795112515	7.710783916846906	0.0	9.100290663283785	11.400682102810212
2L_41476	8.450663757384824	0.0	0.0	0.0	6.759364592690829	12.151760911673712	0.0	0.0	9.039519422989397	0.0	10.031737072184033	10.338831064189666	5.025304922939462	0.0	4.904516422037562	6.038421266836628	0.0	9.222522876467995	27.9305683312044	0.0	0.0	12.176940689774982	0.0	0.0	0.0	14.69882835639171	4.663961568956672	5.645140803924502	0.0	7.873247021550651	0.0	8.335590889199159	0.0	9.697345836444565	3.9271528848472377	0.0	7.046272873963318	10.353403060051809	0.0	45.95874538752925	14.477929482348872	7.870083804587393	0.0	0.0	11.23201753991859	7.0210174156336995	0.0	14.915207047932503	0.0
2L_41477	22.18027685421569	8.580420852481973	0.0	9.948506530199687	2.2176450029361616	3.9868084482065735	5.080423097635571	9.922905638459595	5.9314584388638645	0.0	6.582521562146464	2.2613424414176624	6.594905303754743	7.023754337168303	6.436389803213818	0.0	0.0	6.05153975377495	12.2181277918422	0.0	0.0	7.990139102995023	0.0	0.0	5.853128614306919	6.4299501936058	6.120700208103806	3.7041701547602286	7.6116090231058005	5.166185866968648	0.0	27.347809440463816	11.235551081309437	19.089312530224746	15.461271576204485	15.345595077624159	13.870651550738843	13.58717805181606	0.0	13.402993156431693	7.124983612537691	5.1641102599509825	0.0	0.0	11.055163793306763	4.606978651260929	0.0	6.524604282750251	10.217385085069948
2L_41478	0.0	0.0	6.488315840833826	0.0	4.137476768067947	3.719109079981672	4.739291570696012	0.0	2.766591526040819	0.0	6.140529706654616	10.547508509729866	0.0	6.5521353409076015	0.0	3.6961799241248183	4.60461124188207	16.93560405912558	5.69886296286165	0.0	0.0	7.453630961786725	0.0	0.0	0.0	0.0	14.274294849834417	10.36634669209877	7.10051776975577	2.4096478444254243	0.0	15.306903413439462	5.240562794519629	5.93584538309946	9.615403106544434	5.72607816325736	4.313096285561478	6.337424774767923	0.0	9.377273988942319	2.2155224822359405	7.226039176694001	0.0	0.0	6.87523375794777	8.595274318179865	0.0	27.389256107804112	28.593976964692157
2L_41479	14.517320857470395	0.0	18.20949661667553	5.787951452978393	7.741235276654331	0.0	4.43361656753839	8.65958562728162	0.0	0.0	1.914825864778444	11.84065789852793	0.0	0.0	11.23390076702266	0.0	12.922868566672955	0.0	5.331297488532379	0.0	9.961856053172404	2.324295465369276	70.99398680931725	0.0	20.431784910513887	16.83399186974306	8.012178511337233	0.0	8.85673108240989	6.762690865678532	0.0	14.319638190475054	0.0	5.552995007857488	4.497614240526113	18.748650766739463	4.034910041680621	0.0	0.0	5.848305482727907	8.290502524665282	4.506649222929742	27.903109243463	143.80833225477085	12.863589353064365	12.061343995561424	0.0	8.540900951171668	8.91657385999374
2L_41480	0.0	0.0	0.0	0.0	0.0	0.0	0.0	0.0	0.0	0.0	0.0	0.0	0.0	0.0	0.0	0.0	0.0	0.0	0.0	0.0	0.0	0.0	0.0	0.0	0.0	0.0	0.0	0.0	0.0	0.0	0.0	0.0	0.0	0.0	0.0	0.0	0.0	0.0	0.0	0.0	0.0	0.0	0.0	0.0	0.0	0.0	0.0	0.0	0.0
2L_41481	NA	NA	NA	NA	NA	NA	NA	NA	NA	NA	NA	NA	NA	NA	NA	NA	NA	NA	NA	NA	NA	NA	NA	NA	NA	NA	NA	NA	NA	NA	NA	NA	NA	NA	NA	NA	NA	NA	NA	NA	NA	NA	NA	NA	NA	NA	NA	NA	NA
2L_41482	NA	NA	NA	NA	NA	NA	NA	NA	NA	NA	NA	NA	NA	NA	NA	NA	NA	NA	NA	NA	NA	NA	NA	NA	NA	NA	NA	NA	NA	NA	NA	NA	NA	NA	NA	NA	NA	NA	NA	NA	NA	NA	NA	NA	NA	NA	NA	NA	NA
2L_41483	NA	NA	NA	NA	NA	NA	NA	NA	NA	NA	NA	NA	NA	NA	NA	NA	NA	NA	NA	NA	NA	NA	NA	NA	NA	NA	NA	NA	NA	NA	NA	NA	NA	NA	NA	NA	NA	NA	NA	NA	NA	NA	NA	NA	NA	NA	NA	NA	NA
2L_41484	NA	NA	NA	NA	NA	NA	NA	NA	NA	NA	NA	NA	NA	NA	NA	NA	NA	NA	NA	NA	NA	NA	NA	NA	NA	NA	NA	NA	NA	NA	NA	NA	NA	NA	NA	NA	NA	NA	NA	NA	NA	NA	NA	NA	NA	NA	NA	NA	NA
2L_41485	NA	NA	NA	NA	NA	NA	NA	NA	NA	NA	NA	NA	NA	NA	NA	NA	NA	NA	NA	NA	NA	NA	NA	NA	NA	NA	NA	NA	NA	NA	NA	NA	NA	NA	NA	NA	NA	NA	NA	NA	NA	NA	NA	NA	NA	NA	NA	NA	NA
2L_41486	NA	NA	NA	NA	NA	NA	NA	NA	NA	NA	NA	NA	NA	NA	NA	NA	NA	NA	NA	NA	NA	NA	NA	NA	NA	NA	NA	NA	NA	NA	NA	NA	NA	NA	NA	NA	NA	NA	NA	NA	NA	NA	NA	NA	NA	NA	NA	NA	NA
2L_41487	NA	NA	NA	NA	NA	NA	NA	NA	NA	NA	NA	NA	NA	NA	NA	NA	NA	NA	NA	NA	NA	NA	NA	NA	NA	NA	NA	NA	NA	NA	NA	NA	NA	NA	NA	NA	NA	NA	NA	NA	NA	NA	NA	NA	NA	NA	NA	NA	NA
2L_41488	NA	NA	NA	NA	NA	NA	NA	NA	NA	NA	NA	NA	NA	NA	NA	NA	NA	NA	NA	NA	NA	NA	NA	NA	NA	NA	NA	NA	NA	NA	NA	NA	NA	NA	NA	NA	NA	NA	NA	NA	NA	NA	NA	NA	NA	NA	NA	NA	NA
2L_41489	NA	NA	NA	NA	NA	NA	NA	NA	NA	NA	NA	NA	NA	NA	NA	NA	NA	NA	NA	NA	NA	NA	NA	NA	NA	NA	NA	NA	NA	NA	NA	NA	NA	NA	NA	NA	NA	NA	NA	NA	NA	NA	NA	NA	NA	NA	NA	NA	NA
2L_41490	NA	NA	NA	NA	NA	NA	NA	NA	NA	NA	NA	NA	NA	NA	NA	NA	NA	NA	NA	NA	NA	NA	NA	NA	NA	NA	NA	NA	NA	NA	NA	NA	NA	NA	NA	NA	NA	NA	NA	NA	NA	NA	NA	NA	NA	NA	NA	NA	NA
2L_41491	NA	NA	NA	NA	NA	NA	NA	NA	NA	NA	NA	NA	NA	NA	NA	NA	NA	NA	NA	NA	NA	NA	NA	NA	NA	NA	NA	NA	NA	NA	NA	NA	NA	NA	NA	NA	NA	NA	NA	NA	NA	NA	NA	NA	NA	NA	NA	NA	NA
2L_41492	NA	NA	NA	NA	NA	NA	NA	NA	NA	NA	NA	NA	NA	NA	NA	NA	NA	NA	NA	NA	NA	NA	NA	NA	NA	NA	NA	NA	NA	NA	NA	NA	NA	NA	NA	NA	NA	NA	NA	NA	NA	NA	NA	NA	NA	NA	NA	NA	NA
2L_41493	NA	NA	NA	NA	NA	NA	NA	NA	NA	NA	NA	NA	NA	NA	NA	NA	NA	NA	NA	NA	NA	NA	NA	NA	NA	NA	NA	NA	NA	NA	NA	NA	NA	NA	NA	NA	NA	NA	NA	NA	NA	NA	NA	NA	NA	NA	NA	NA	NA
2L_41494	NA	NA	NA	NA	NA	NA	NA	NA	NA	NA	NA	NA	NA	NA	NA	NA	NA	NA	NA	NA	NA	NA	NA	NA	NA	NA	NA	NA	NA	NA	NA	NA	NA	NA	NA	NA	NA	NA	NA	NA	NA	NA	NA	NA	NA	NA	NA	NA	NA
2L_41495	NA	NA	NA	NA	NA	NA	NA	NA	NA	NA	NA	NA	NA	NA	NA	NA	NA	NA	NA	NA	NA	NA	NA	NA	NA	NA	NA	NA	NA	NA	NA	NA	NA	NA	NA	NA	NA	NA	NA	NA	NA	NA	NA	NA	NA	NA	NA	NA	NA
2L_41496	0.0	0.0	0.0	17.61078061546156	11.77698165381798	0.0	0.0	17.56546208582836	15.749742885447395	0.0	0.0	0.0	0.0	0.0	0.0	21.041734175563814	0.0	0.0	32.44267379540352	0.0	121.24224807376378	28.288183035859515	0.0	0.0	0.0	0.0	0.0	0.0	0.0	0.0	0.0	0.0	0.0	0.0	13.684720462215118	0.0	24.553735850909717	0.0	0.0	35.58883507066163	0.0	0.0	0.0	0.0	0.0	0.0	0.0	0.0	0.0
2L_41497	8.671485121899403	0.0	0.0	10.371776322271835	0.0	6.23464718131601	0.0	5.172543106681116	4.637863985362902	0.0	3.43129097175876	10.608991473907185	10.313238846876766	0.0	5.032674640100856	0.0	0.0	0.0	19.106941551865795	0.0	0.0	4.1650440349280595	127.21837033267606	0.0	9.15323429533826	10.055278895729273	0.0	17.37795606273442	3.9677265125469434	4.039490054775485	0.0	0.0	0.0	9.950743818100404	4.029771955205055	4.7995469227704906	7.2303965872528115	10.6239442455406	0.0	0.0	14.856247237666532	12.113601353493056	0.0	0.0	11.52551749573556	21.613443561895497	0.0	15.304951151697574	15.978141901878232
2L_41498	0.0	12.843804566100962	10.411265822521234	2.481942626421471	14.937903136660902	8.95162185484766	0.0	4.951111487395584	2.219660733735491	10.559834928660395	1.6422003448292286	1.6924717839566539	4.9358694817904665	5.256835857928754	0.0	8.896433064127269	11.082960391716153	4.529194736351045	4.572247918255523	0.0	0.0	13.953598702873464	0.0	0.0	4.380696548273962	9.624822031025133	9.161913923818686	8.31701119885558	5.696807907625121	9.666408380234747	0.0	4.093621114897711	0.0	4.762381000004763	9.643153187660003	2.2970414565447994	6.920870230222748	0.0	209.1306439132526	12.539115771649662	14.220265513687538	3.865009891526565	11.96518609453933	0.0	5.516060561932123	20.688192731203486	0.0	14.649760842654244	38.23533235297941
2L_41499	0.0	0.0	0.0	25.17053034307433	0.0	0.0	0.0	0.0	22.510608124078473	0.0	0.0	17.16414067729699	12.514234942246807	26.656004264960682	0.0	15.037141740098043	0.0	0.0	0.0	0.0	0.0	0.0	0.0	0.0	0.0	0.0	23.228803716608596	0.0	0.0	0.0	0.0	0.0	21.320143271362785	0.0	0.0	0.0	35.0938761186173	0.0	0.0	0.0	18.026787806680726	9.799214103028937	0.0	0.0	41.95569478630566	17.48404580820002	0.0	0.0	38.7762224204118
2L_41500	12.45040071614705	9.63285342457572	7.808449366890925	3.722913939632206	4.979301045553633	8.95162185484766	5.70356301581598	7.426667231093377	0.0	7.919876196495296	7.389901551731528	12.693538379674903	3.7019021113428505	0.0	0.0	4.448216532063634	0.0	0.0	13.716743754766568	0.0	0.0	8.97017059470437	0.0	0.0	6.571044822410943	3.6093082616344248	3.4357177214320074	4.15850559942779	0.0	5.799845028140848	0.0	6.1404316723465655	0.0	42.86142900004287	14.464729781490005	3.445562184817199	0.0	7.626857521149276	0.0	11.285204194484695	7.99889935144924	2.898757418644924	0.0	0.0	4.137045421449091	0.0	0.0	3.662440210663561	0.0
2L_41501	0.0	0.0	5.962815880171251	2.8429524629918657	5.70356301581598	3.417891980941834	13.0663443635057	2.8356365791447438	2.54252047682429	6.0479054591418615	1.8810658495316614	1.9386494979867124	8.480721200530894	6.021466528172936	8.276878127108018	6.793639794424459	0.0	0.0	5.237302160910872	0.0	0.0	13.699896908275765	0.0	0.0	15.053666320432342	5.512398072314394	2.6236389872753505	9.526758282325481	2.175144837456864	6.64345885041588	0.0	4.689056913428286	14.448361555799572	0.0	2.209158730263928	0.0	7.927542263709692	0.0	0.0	14.362987156616885	18.324751241501897	6.640789722713825	0.0	0.0	9.477594965501554	27.64694846806284	0.0	19.577407671547036	8.7593670481371
2L_41502	7.5157906762107185	0.0	0.0	2.2473687806316365	3.0057975823768888	13.509307372407294	10.329013510349672	4.483171072428319	6.029627176092448	9.561801749427246	2.973984770818786	6.130050241891783	4.469369622231002	0.0	6.542915418423804	0.0	3.3451618255484727	4.101130599683721	8.280229461718843	0.0	15.472116152270377	5.414920054120321	0.0	0.0	7.93333460266687	13.072738459822247	2.074000331840053	5.020634809065258	8.5973168118123	5.2516889431641225	94.682623844872	7.413447994662317	11.421505323944348	4.312277917687239	8.731757611997017	8.319772104802505	3.133381796305116	0.0	0.0	9.083213132146218	4.828603876789481	8.749298306275836	10.834330091701771	0.0	0.0	3.1221510371785746	0.0	6.632589893701693	0.0
2L_41503	3.687234058243549	0.0	0.0	4.4102211284873825	7.373195778992881	2.651057241627961	0.0	4.398872129186077	1.972083190357302	9.382007186617505	2.9180636896580907	6.014784339907492	10.963325483592289	0.0	8.559848319487779	15.808277213949223	0.0	4.024015323450351	4.062266419680868	0.0	0.0	3.5420673630371105	0.0	0.0	7.784160789625271	2.1378210472757746	6.105006105006105	0.0	1.687131572642824	1.7176464121801742	0.0	10.911074740861975	7.471161317315164	4.231192350004231	6.854056573382956	4.081665972783451	6.148927012236365	9.034892755822987	0.0	13.368626507312637	6.3170794878111955	5.150868951592133	0.0	0.0	4.900807653101231	9.190331770976933	0.0	6.507874528179097	20.382373323549793
2L_41504	0.0	0.0	15.822384243436874	3.7718996493642085	2.5224090822870378	4.534703176468881	11.557219795206064	11.286579805148486	0.0	8.024085093817602	2.4957123661549456	0.0	15.002445398599972	0.0	3.660461452412537	0.0	0.0	0.0	20.845840837836032	0.0	12.983910338308768	6.058799436774004	0.0	0.0	0.0	10.970397479441475	3.480924533556112	0.0	8.657648859614492	0.0	0.0	0.0	6.389809021387968	0.0	8.79303310401103	6.981797058708534	5.258950734149523	7.72721090958545	0.0	19.056156205599155	5.402765351417469	11.747595854508376	0.0	0.0	8.382960459252105	0.0	0.0	11.13189064030635	11.621528649392426
2L_41505	0.0	0.0	13.460834356356743	0.0	4.29186022956302	7.715763613693319	9.8322616168171	12.802687540168433	11.479290212527578	0.0	12.739307898880469	0.0	19.144911665377574	0.0	12.456495688806841	7.668194170945519	0.0	0.0	0.0	0.0	0.0	0.0	0.0	0.0	11.32769667146961	12.444032961754507	5.922767116796968	0.0	0.0	0.0	0.0	0.0	10.872212364749679	0.0	19.948373609099647	11.879475592429449	0.0	26.295583393813178	0.0	0.0	9.19276492629241	9.99422333891011	0.0	0.0	7.131772331005522	8.915993509156726	0.0	12.627219233780336	19.77394426911547
2L_41506	6.89147579575871	5.3319228620055705	8.644177973251455	4.121372779816483	9.646401506382059	7.432277091145482	9.471012388084203	10.276917713953095	3.6858423845336152	0.0	6.817361255790666	8.431267185732946	0.0	0.0	0.0	7.386455407476274	3.0672889582505167	11.28138481254851	3.796207436922217	0.0	0.0	6.620157851043801	0.0	0.0	3.637167781094875	5.993412041484	15.213753232922562	9.207170544419995	6.306530159719183	8.025744018573498	0.0	13.595268846441437	6.9818360553184835	19.770347641792934	3.202574357371429	1.9071682061328425	5.746201760636219	0.0	0.0	6.246522768991928	2.9516705274517165	3.209007813292224	0.0	0.0	4.579828238121757	8.588409083101446	0.0	4.054426622986977	0.0
2L_41507	5.303090163669272	8.205983310671142	9.977729707293323	4.757183823291553	4.241740165419383	3.8128297144495567	4.858720553116747	6.326589294588457	5.672617904654071	13.493482985055293	6.295269545605345	2.16266062621136	1.5767782195209559	23.510366392267105	7.694393464813076	0.0	7.080969469692034	2.893729519629325	11.684945816906245	0.0	0.0	1.2735767715898643	0.0	0.0	5.597706283873119	4.612017133336183	2.9268007141393744	3.5425253600534212	1.2132415119803959	2.4703703776899864	0.0	0.0	5.372623688542557	12.170854454837	7.39328167565279	5.870373925207914	4.421785251577472	12.994252642056418	0.0	3.2045263293496795	6.8140593122978785	3.7040667937079266	7.644628730961052	0.0	7.048487958363171	6.608904838379232	0.0	9.359819542679217	19.543025436224752
2L_41508	0.0	0.0	0.0	3.888439126096637	0.0	4.674810810406503	0.0	3.878432849395411	17.387621196066643	0.0	0.0	7.954744925800791	3.8664930869036858	0.0	15.094231399850342	4.645989535373171	11.575722006720865	0.0	0.0	0.0	0.0	3.122998353242968	0.0	0.0	0.0	0.0	7.176947644166936	8.686795419452777	2.9750473850672257	0.0	0.0	0.0	6.587233414663708	7.461183194430974	9.064709334052065	0.0	10.84287054154717	15.931913375000597	0.0	7.857971873175477	5.5696932936993955	9.082918874699015	0.0	0.0	4.320983386683075	0.0	0.0	11.475829989403984	11.980596226351802
2L_41509	0.0	0.0	0.0	11.174788782523525	5.604746547756363	0.0	4.279988272832132	0.0	4.996940623103505	0.0	7.393902581266846	3.8101232689181193	0.0	11.834284513951143	0.0	3.3379686591446656	4.158360341883754	5.0981027920269755	5.146563845183125	0.0	0.0	8.975027211160626	0.0	0.0	4.930951880812976	5.416893611938617	0.0	0.0	10.687297996708738	4.352238878723993	117.69967750288365	0.0	0.0	0.0	4.34176837620902	7.756712270963678	11.685291723307872	5.723240132275526	0.0	8.468485659748668	2.0008075259174603	6.525735434069081	13.468122301324994	0.0	0.0	15.524545276366014	0.0	13.741586713534637	0.0
2L_41510	0.0	18.107325741132843	4.892635995710136	4.665423797766942	10.919796280280595	5.608927617910876	3.573751509910013	4.653418075178761	0.0	9.924908144975117	3.086920901356208	3.1814184799691527	4.639092519277749	0.0	2.263793520298531	2.78717364983734	6.944386574556323	34.054957891044566	4.2973342776009185	0.0	0.0	9.367583215988741	0.0	0.0	4.117300236827109	9.046114377260963	0.0	5.211291827131027	3.5695188788283985	1.817040056284633	0.0	3.8474856681158864	7.903488916147143	4.4760353069665015	3.6253373376392672	4.317856408821553	3.252370978443285	0.0	0.0	7.071108957303702	3.341312387314239	5.448930084414825	0.0	0.0	2.5921993463510127	9.722141204378852	0.0	11.47410065999027	0.0
2L_41511	3.5002546435253166	0.0	0.0	2.0932895417161204	6.9993014697133225	7.549866870680847	0.0	0.0	3.744157943558691	0.0	2.770088857525327	4.282331244031501	2.0814751830917606	0.0	4.062889466044909	7.503320219196994	0.0	0.0	11.568807410206773	0.0	0.0	8.406123356497806	0.0	0.0	0.0	2.0294122720589503	3.863614411281754	9.352841802526436	3.2031544665186273	3.2610893342812233	88.19119851838788	6.905183203141859	7.092299181548674	4.016628843411724	8.133109727036572	3.8746849396808423	11.674230595239832	0.0	0.0	12.690704270633498	0.0	0.0	20.183060357442	0.0	2.3261439976180287	0.0	0.0	6.177860606871841	19.348784412619274
2L_41512	3.4748802643132928	5.377017658663694	4.3586431020986	6.234344003620907	1.389712293422742	4.99675710463909	3.1837045267502813	0.0	5.575523155983995	4.420841082699348	8.250022996939103	0.0	2.0663859550226302	4.401515001463504	2.016718190455236	2.482975478630768	6.186461177172206	0.0	3.8283139033641693	0.0	0.0	0.0	50.979572485305134	0.0	3.6679291678862533	4.0294009268025075	5.753408894770151	2.3212600728179287	0.0	8.093621837498205	0.0	0.0	0.0	11.9625333455617	6.459320330936818	3.8465962047173887	5.7948003256677785	4.257279309026539	0.0	6.299352804492866	5.953268627256624	6.472296064827812	0.0	0.0	4.6185621861687	0.0	0.0	6.133075471582395	6.402839787502553
2L_41513	8.478343625571476	4.373119831792319	7.089754878814819	1.69012732405183	5.651253888910364	0.0	5.178603563656043	3.3715561029464194	1.511521344721941	7.190925914407128	6.7097304622993095	5.762608645342095	5.0417651421433245	3.5797450863524003	3.280387335014969	6.058199914942874	5.031438946255678	9.252730943537985	0.0	0.0	5.817880557748573	2.7148501898155377	0.0	0.0	5.966241810587334	1.6385526533328898	3.1194921466785206	0.0	5.172470199782781	1.3165059300693114	0.0	8.362893840031779	0.0	6.486072780222666	5.253354858079304	3.1284305195916398	2.3564509021672277	17.312192145943165	0.0	13.662009401511769	3.6313378647588097	11.843793003660915	8.14792724878718	0.0	9.390673033292565	4.696009683171966	0.0	6.650693916776541	0.0
2L_41514	19.23774291257504	0.0	0.0	0.0	0.0	0.0	0.0	0.0	0.0	0.0	11.418510089966441	0.0	5.719995904482932	0.0	0.0	13.746328012129759	0.0	20.99486255713227	0.0	0.0	0.0	18.48035145932405	0.0	0.0	10.153253203859048	11.15384894230839	5.308700960874874	0.0	4.401212798198672	0.0	0.0	0.0	9.744993022584996	11.037893086967559	26.82022137410722	0.0	8.020339581177867	11.784642724986506	0.0	11.624892615054469	4.119834448572519	0.0	0.0	0.0	6.3923578083929105	0.0	0.0	16.977063986554164	0.0
2L_41515	0.0	0.0	0.0	0.0	0.0	0.0	0.0	0.0	23.78698281152622	0.0	0.0	0.0	0.0	0.0	0.0	0.0	0.0	0.0	0.0	0.0	0.0	0.0	0.0	0.0	0.0	0.0	0.0	0.0	0.0	0.0	0.0	0.0	0.0	0.0	0.0	0.0	0.0	0.0	0.0	0.0	0.0	0.0	0.0	0.0	0.0	0.0	0.0	26.16568109267884	81.94974841427236
2L_41516	4.456677529075365	0.0	11.180279775321099	2.665267934054875	7.1294537697699765	0.0	4.0832326135955315	2.658409292948197	0.0	11.339822735890994	1.7634992339359328	5.45245171308763	7.950676125497712	16.935374610486384	0.0	6.369037307272932	3.967196049307486	9.72747505875395	0.0	0.0	9.174581272110741	6.421826675754265	0.0	0.0	4.704270725135107	5.167873192794744	7.378984651711924	5.954223926453426	2.0391982851158104	2.076080890754963	0.0	8.791981712678037	9.030225972374733	0.0	4.142172619244866	9.866837165612889	0.0	0.0	0.0	2.6930600918656658	5.726484762969343	6.225740365044212	12.84897824924962	0.0	5.923496853438471	11.108148938060962	0.0	2.6219742417250496	0.0
2L_41517	3.772683732527287	0.0	4.732186629869183	9.024851281731943	1.5088131283640875	0.0	3.456553712252273	0.0	2.017785161974677	0.0	7.464220631613392	1.5385434363121482	8.97391574345639	0.0	6.568663664495432	0.0	10.074977986173101	0.0	0.0	0.0	0.0	0.0	0.0	0.0	3.9822772732232474	0.0	6.246486351427323	10.080784889911529	5.178689829450208	5.272355843246535	0.0	0.0	7.64430147901945	8.658495932671537	8.766119578987821	6.2643845931219575	3.145712551078508	18.488543112047044	0.0	0.0	4.847605815963554	3.5134917203689238	10.876966283579915	0.0	2.5071906227059206	3.134437595698298	0.0	4.43912735634429	34.75787317964328
2L_41518	0.0	0.0	0.0	0.0	0.0	0.0	0.0	0.0	0.0	0.0	0.0	0.0	0.0	0.0	0.0	0.0	0.0	0.0	0.0	0.0	0.0	0.0	0.0	0.0	0.0	0.0	0.0	0.0	0.0	22.206036488959157	0.0	47.02010109321735	0.0	0.0	0.0	0.0	0.0	0.0	0.0	0.0	0.0	0.0	0.0	0.0	0.0	39.604744648408875	0.0	0.0	0.0
2L_41519	0.0	0.0	0.0	6.745044078863055	0.0	0.0	0.0	0.0	0.0	0.0	0.0	4.599540965811612	0.0	14.286224508018142	0.0	8.059121716915291	0.0	0.0	0.0	0.0	0.0	0.0	0.0	0.0	11.905187090015119	0.0	6.224712107065048	0.0	5.1606377516133435	0.0	0.0	0.0	0.0	0.0	0.0	12.48509591674938	0.0	13.818071273611627	0.0	6.815378219414286	4.830707843620326	10.503732764031017	32.517152798100994	0.0	7.4953528812136465	28.111603064164736	0.0	6.635479911084569	20.782027702442928
2L_41520	10.339278246003483	0.0	0.0	3.091646926501041	4.134997752628721	3.716880734217753	4.736451971192899	0.0	5.529867783626228	0.0	4.091233693109605	4.216475540857859	3.0741979187065254	6.548209555802205	0.0	7.387930633241698	0.0	0.0	0.0	0.0	0.0	0.0	0.0	0.0	5.456841296501837	0.0	2.853148449313818	0.0	2.3654211383967696	2.4082040769931745	0.0	15.297732111214513	0.0	5.932288855008927	2.402410482581803	0.0	8.621024091451824	0.0	0.0	0.0	0.0	4.814473076383301	0.0	0.0	0.0	17.180248727050948	0.0	9.124281842983274	28.576844563874488
2L_41521	5.732975213481665	0.0	0.0	0.0	0.0	0.0	10.50516722913083	3.419721190131369	3.0662290135787953	0.0	9.07411167282383	2.3379726503959355	0.0	0.0	0.0	8.192994170684647	10.206633290975807	12.513217085546609	0.0	0.0	11.801986274289963	2.7536337639557606	0.0	0.0	0.0	6.647842193522011	6.328112640404999	3.82969352877536	5.2463626312082505	2.67062631528346	0.0	0.0	5.808145343029064	0.0	2.664201392311648	0.0	0.0	7.023803670639799	0.0	3.4642952410976275	2.455476079979767	8.008660031046904	0.0	0.0	11.429790606236093	4.763095535788709	0.0	6.745703829873349	0.0
2L_41522	0.0	0.0	12.005003685536131	0.0	1.9138411672593836	6.881280028185724	0.0	2.854509368357022	2.5594424101143023	0.0	1.8935854225734698	3.9031046465289885	11.38288702456171	6.06154284450021	0.0	10.258283050649247	4.259840017448305	0.0	0.0	0.0	9.851352935555404	0.0	0.0	0.0	0.0	2.774543122920307	2.6411008108179495	6.393442884977167	2.189621674977376	0.0	0.0	0.0	9.696349130625338	5.491397725463063	6.671585849299551	5.297336869835428	3.9901523041134483	17.588726329971543	0.0	0.0	6.148904326738019	4.456658660279384	0.0	0.0	0.0	3.9758506829517515	0.0	0.0	0.0
2L_41523	26.87890248065391	0.0	0.0	0.0	0.0	19.325464004390746	0.0	16.033272246566074	0.0	0.0	10.635933074454723	0.0	0.0	0.0	0.0	0.0	0.0	0.0	0.0	0.0	0.0	12.910338986770777	0.0	0.0	0.0	15.584116045561721	0.0	0.0	0.0	0.0	0.0	0.0	0.0	0.0	0.0	29.754200549262542	0.0	0.0	0.0	0.0	0.0	0.0	0.0	0.0	0.0	0.0	0.0	31.627053781804957	0.0
2L_41524	0.0	0.0	0.0	0.0	0.0	0.0	0.0	0.0	0.0	0.0	0.0	0.0	0.0	0.0	0.0	0.0	0.0	0.0	0.0	0.0	0.0	0.0	0.0	0.0	0.0	0.0	0.0	0.0	0.0	0.0	0.0	0.0	0.0	0.0	0.0	0.0	0.0	0.0	0.0	0.0	0.0	0.0	0.0	0.0	0.0	0.0	0.0	0.0	0.0
2L_41525	0.0	0.0	0.0	0.0	0.0	0.0	0.0	0.0	0.0	0.0	0.0	0.0	0.0	0.0	0.0	0.0	0.0	0.0	0.0	0.0	0.0	0.0	0.0	0.0	0.0	0.0	0.0	0.0	0.0	0.0	0.0	0.0	0.0	0.0	0.0	0.0	0.0	0.0	0.0	0.0	0.0	0.0	0.0	0.0	0.0	0.0	0.0	0.0	0.0
2L_41526	0.0	11.62990840284142	9.427274235636604	0.0	0.0	0.0	0.0	4.483171072428319	0.0	0.0	0.0	3.0650251209458914	0.0	0.0	4.361943612282536	0.0	13.380647302193891	0.0	0.0	0.0	0.0	3.6099467027468806	0.0	0.0	0.0	13.072738459822247	4.148000663680106	5.020634809065258	3.43892672472492	0.0	0.0	0.0	0.0	8.624555835374478	0.0	0.0	0.0	0.0	0.0	4.541606566073109	6.438138502385975	3.4997193225103347	0.0	0.0	0.0	0.0	0.0	4.421726595801129	0.0
2L_41527	0.0	0.0	0.0	6.623823774493244	1.476532145728998	0.0	6.765201831340136	4.404518948350629	3.949229495452364	0.0	4.382714399101368	0.0	0.0	0.0	4.285418285751263	0.0	0.0	0.0	0.0	0.0	0.0	1.773307152226538	0.0	0.0	0.0	2.140565361842239	2.037614361106017	2.4662767483127586	8.446486692306822	3.4397026996162667	0.0	3.6416937517639454	3.7403760125197865	0.0	8.578568881961981	4.086905595341581	12.313640743374492	0.0	0.0	0.0	6.3251887040985	8.595801844762226	0.0	0.0	0.0	3.0673764575789506	0.0	2.1720762224988	0.0
2L_41528	3.5404709463643433	0.0	8.881830794017908	2.117340467923774	1.4159440396260434	10.182148453688024	3.243799072597845	2.1118918305899506	1.8935882911104172	13.51286221790211	0.0	4.331533244373266	4.210780735593919	0.0	2.054785091054719	0.0	0.0	0.0	3.900575881023074	0.0	0.0	0.0	0.0	0.0	0.0	0.0	1.95400277468394	2.3650754045165843	1.6199786130423506	0.0	0.0	0.0	0.0	0.0	8.22655538660039	5.878804909507556	0.0	4.337638294752932	0.0	2.139419096369277	3.0328202711280667	3.2972324844003813	0.0	0.0	7.058610940658728	5.883019106575302	0.0	0.0	6.523697657927304
2L_41529	0.0	10.008346961365778	0.0	0.0	0.0	4.650280318897623	0.0	7.71616250546883	0.0	0.0	0.0	2.6376677952367937	0.0	8.192624998975923	7.5075131437786355	0.0	0.0	0.0	7.125714709185331	0.0	0.0	3.1066108056622332	0.0	0.0	6.827187499146602	3.750000937500234	3.5696437495537943	0.0	5.91887238378442	3.01296297189026	0.0	6.37978882898976	0.0	7.422031558478187	3.0057144643396025	3.5798719551399083	0.0	0.0	0.0	3.9083690688545194	2.7702335085229	0.0	0.0	0.0	4.298309560815922	0.0	0.0	11.415611990958835	0.0
2L_41530	0.0	0.0	10.625931097212394	0.0	0.0	0.0	3.880774835503656	5.053196260331576	4.530853868862137	10.777563483890507	0.0	3.454736218798118	0.0	5.365224226133471	0.0	6.053243115797936	0.0	0.0	4.666521071209245	0.0	0.0	2.034471681273156	0.0	0.0	0.0	4.911635984904577	2.3377048413867265	5.658997310561528	0.0	0.0	0.0	4.178025673967767	0.0	0.0	3.9367924353745996	2.344403136061187	7.063568585485073	0.0	0.0	0.0	3.6283667161213047	5.917051225687576	0.0	0.0	2.8148968846973195	3.5191255676789432	0.0	4.983939255748351	0.0
2L_41531	0.0	0.0	0.0	0.0	0.0	2.798138901853599	3.5656916282909106	2.3214616108018538	8.325980451846796	0.0	0.0	1.5871217135073898	0.0	0.0	0.0	0.0	0.0	0.0	0.0	0.0	0.0	1.869291301196851	0.0	0.0	0.0	0.0	2.1479047189466676	0.0	0.0	0.0	0.0	11.51642530158639	3.9428320889755257	4.465940504740596	9.042902786263035	4.3081183474574996	6.490071812644607	4.768076014575055	0.0	4.703440990394163	3.333776725637843	1.8122137042137412	0.0	0.0	2.586353159282111	0.0	0.0	9.158578497031476	14.342130078817174
2L_41532	5.154198145931842	0.0	0.0	0.0	2.0613235511162893	0.0	18.889219450229266	0.0	5.51335085476235	0.0	0.0	2.1019407639461667	6.1300314531913855	0.0	0.0	3.682931967407525	4.588107258936256	0.0	11.356873861473394	0.0	0.0	2.475638479542066	0.0	0.0	5.4405424873725	0.0	11.378506002161915	6.886127551740641	2.3583559617587864	2.4010111138002435	0.0	0.0	0.0	5.914569951618818	0.0	0.0	4.297637159089932	0.0	0.0	0.0	0.0	2.4000464648995603	0.0	0.0	0.0	8.564466883347679	0.0	0.0	9.49716319735295
2L_41533	6.358237064325649	0.0	0.0	3.8024751070967113	7.628568072001477	0.0	0.0	3.7926900450609504	0.0	0.0	0.0	2.5929615614192216	7.56202848389269	8.053766948145821	3.6901335791454315	0.0	0.0	0.0	0.0	0.0	0.0	0.0	0.0	0.0	0.0	3.6864415995765016	0.0	0.0	2.90927625643641	0.0	0.0	12.543313629878172	0.0	0.0	0.0	3.51919615929008	5.3015804011175724	0.0	0.0	11.526376575943837	5.446560796417906	5.921411617158237	0.0	0.0	4.225456856395314	0.0	0.0	0.0	0.0
2L_41534	0.0	0.0	0.0	6.063406251856917	0.0	0.0	0.0	0.0	0.0	0.0	0.0	0.0	0.0	0.0	0.0	0.0	9.025254467049697	11.064859996326467	0.0	0.0	0.0	0.0	0.0	0.0	0.0	11.756759695946679	0.0	0.0	9.278232385391794	4.723023037017165	0.0	20.001500112508438	0.0	0.0	4.711660511667485	0.0	0.0	24.843300879701285	0.0	6.126632594420598	4.342528202549411	0.0	0.0	0.0	0.0	0.0	0.0	11.929828747308331	0.0
2L_41535	0.0	10.455078188302231	8.474949743548022	4.040688113022895	2.7021578892471947	0.0	0.0	4.0302900478838755	3.6136841546093086	0.0	2.6735587446358386	2.7554023796757114	0.0	0.0	0.0	0.0	0.0	0.0	0.0	0.0	0.0	0.0	0.0	0.0	0.0	3.9173854742563137	3.7289778871611294	9.02692053376181	0.0	0.0	0.0	0.0	0.0	7.753320359443932	12.559508521312544	0.0	0.0	0.0	0.0	0.0	2.89388527828469	6.29236927524176	0.0	0.0	0.0	11.227030197904474	0.0	3.9750525700702393	0.0
2L_41536	0.0	0.0	0.0	13.460761879122359	0.0	0.0	0.0	0.0	0.0	0.0	8.906437870173825	0.0	4.461596805496687	9.50344499881207	0.0	0.0	0.0	8.187996397281585	8.265829062654985	0.0	0.0	3.6036685345681905	110.0715465052284	0.0	0.0	0.0	0.0	0.0	6.8658919651899275	6.990074094785404	0.0	7.400555041628122	0.0	0.0	3.4866287786339387	4.152651467962294	0.0	0.0	0.0	4.533708119871243	0.0	0.0	0.0	0.0	0.0	0.0	0.0	8.828073273008165	0.0
2L_41537	8.454804209985207	0.0	0.0	2.528152239260283	1.6906690958200234	0.0	11.619507603999436	0.0	2.260987097224932	5.378220680226595	0.0	0.0	2.513883550377849	0.0	4.906919418814651	3.020689913493482	0.0	0.0	4.657375513009913	0.0	8.702591544736107	0.0	0.0	0.0	0.0	2.451005022354391	2.3331233522316324	0.0	5.802872925013536	1.9692761413530662	0.0	0.0	4.2828313283972275	0.0	3.9290770165889564	0.0	0.0	0.0	0.0	5.109029238463429	0.0	1.9684849496530445	0.0	0.0	0.0	7.0244574045683565	0.0	0.0	0.0
2L_41538	0.0	0.0	0.0	0.0	0.0	0.0	0.0	0.0	0.0	0.0	4.94086037177998	2.546055599743765	0.0	7.908076518548393	0.0	4.461091254298261	0.0	13.626911515012766	6.878222447216521	0.0	0.0	0.0	0.0	0.0	13.180127530913987	0.0	0.0	0.0	2.85664824890319	2.9083159222153454	0.0	0.0	0.0	0.0	5.8026383436020685	0.0	0.0	0.0	0.0	3.772622531007184	2.6740170046089355	0.0	0.0	0.0	0.0	5.187017931520989	0.0	0.0	0.0
2L_41539	0.0	0.0	0.0	0.0	3.450655624568668	0.0	0.0	0.0	0.0	0.0	0.0	0.0	0.0	0.0	0.0	0.0	0.0	0.0	0.0	0.0	0.0	0.0	0.0	0.0	0.0	0.0	0.0	0.0	0.0	0.0	0.0	0.0	0.0	0.0	4.0096230954290295	4.7755491881566385	0.0	0.0	0.0	0.0	0.0	4.017677782241864	0.0	0.0	0.0	0.0	0.0	0.0	0.0
2L_41540	8.732922769524196	0.0	0.0	0.0	3.492566421628206	6.278819782803066	0.0	0.0	0.0	0.0	0.0	0.0	5.193154176438452	0.0	0.0	18.72032827967671	0.0	0.0	9.621157309770478	0.0	0.0	0.0	0.0	0.0	0.0	0.0	0.0	0.0	3.9958379352066884	4.068109923584623	0.0	0.0	0.0	10.021245039483707	0.0	19.334207239500557	0.0	0.0	0.0	0.0	3.7403760125197865	4.066475488099052	0.0	0.0	0.0	7.25552508235021	0.0	0.0	0.0
2L_41541	0.0	0.0	0.0	0.0	0.0	0.0	0.0	0.0	0.0	0.0	0.0	0.0	0.0	0.0	0.0	0.0	0.0	0.0	0.0	0.0	0.0	0.0	0.0	0.0	0.0	0.0	0.0	0.0	0.0	0.0	0.0	0.0	0.0	0.0	0.0	0.0	0.0	0.0	0.0	0.0	0.0	0.0	0.0	0.0	0.0	0.0	0.0	0.0	0.0
2L_41542	0.0	0.0	0.0	0.0	0.0	0.0	0.0	0.0	0.0	0.0	0.0	0.0	0.0	0.0	0.0	0.0	0.0	0.0	0.0	0.0	0.0	0.0	0.0	0.0	0.0	0.0	0.0	0.0	0.0	0.0	0.0	0.0	0.0	0.0	0.0	0.0	0.0	0.0	0.0	0.0	0.0	0.0	0.0	0.0	0.0	0.0	0.0	0.0	0.0
2L_41543	0.0	0.0	0.0	0.0	0.0	0.0	0.0	0.0	0.0	0.0	3.4209764698396445	0.0	0.0	0.0	0.0	0.0	15.391766636190967	0.0	0.0	0.0	17.797584511830053	0.0	0.0	0.0	0.0	0.0	4.771447657219199	11.550478478570973	0.0	4.027347299099807	0.0	0.0	8.758776293846434	0.0	4.017658412253536	0.0	7.208661928172892	0.0	0.0	0.0	3.7028972949594676	0.0	0.0	0.0	0.0	0.0	0.0	0.0	0.0
2L_41544	0.0	8.806817181043503	0.0	3.4036667020648004	0.0	4.092001283251602	0.0	3.3949079097280404	3.043980650023804	7.2407311400675995	9.00827049313975	2.3210084688957013	0.0	0.0	3.303107695844558	8.133546323799733	0.0	0.0	0.0	0.0	0.0	0.0	0.0	0.0	6.007564725502353	0.0	0.0	0.0	0.0	0.0	0.0	0.0	0.0	0.0	2.644870115718357	0.0	0.0	0.0	0.0	6.878317068406239	0.0	2.6501832336687756	0.0	0.0	0.0	4.728534816201852	0.0	3.348378715026184	0.0
2L_41545	5.506144030816787	0.0	6.906516159866511	3.2928900576453337	4.4041552323786455	0.0	0.0	0.0	0.0	0.0	4.357542459349031	0.0	0.0	0.0	0.0	0.0	4.901398565066557	0.0	12.132359185773112	0.0	0.0	0.0	0.0	0.0	0.0	0.0	0.0	0.0	0.0	0.0	0.0	0.0	0.0	0.0	2.5587894674084426	0.0	0.0	0.0	0.0	3.3272267631473706	2.358322591173931	0.0	0.0	0.0	0.0	4.5746386607287866	0.0	6.478802976362087	0.0
2L_41546	0.0	0.0	0.0	0.0	7.981470218740173	0.0	0.0	0.0	0.0	8.463337246216254	0.0	0.0	0.0	0.0	0.0	0.0	0.0	7.259981385407728	0.0	0.0	0.0	3.1952342442200607	0.0	0.0	0.0	3.85697860495398	0.0	0.0	3.0438611256624584	3.098914883964231	0.0	0.0	6.739598104285845	7.633762605250501	0.0	3.681996290020538	5.546834698779141	0.0	0.0	4.019864562723153	0.0	3.097669839816395	0.0	0.0	0.0	5.526953570826529	0.0	3.913756462590359	0.0
2L_41547	9.491889654884384	0.0	0.0	0.0	3.796100797105245	6.824503790329405	0.0	5.6619146217246525	0.0	0.0	0.0	0.0	0.0	12.02306022952022	0.0	0.0	0.0	0.0	0.0	0.0	0.0	0.0	0.0	0.0	0.0	5.503301705858429	0.0	0.0	0.0	0.0	0.0	0.0	9.616346250009615	0.0	4.411026507622695	0.0	0.0	0.0	0.0	0.0	0.0	0.0	0.0	0.0	0.0	0.0	0.0	5.58431477665533	0.0
2L_41548	0.0	0.0	8.481591553691867	0.0	2.7042755678437835	0.0	0.0	0.0	0.0	0.0	5.351308020219381	2.7575617859293753	0.0	8.565017044383918	3.9243818706115596	0.0	0.0	0.0	14.899221664660239	0.0	13.920054343892158	0.0	0.0	0.0	7.137514203653265	3.9204555255684266	0.0	13.55099238434228	3.0939560187964017	0.0	0.0	6.669779230307476	6.85051625490497	0.0	0.0	0.0	0.0	0.0	0.0	4.086022208347907	0.0	9.44595089868777	0.0	0.0	0.0	0.0	0.0	3.9781678150311093	0.0
2L_41549	0.0	0.0	0.0	8.309112271063185	0.0	0.0	4.243230456210923	2.7625766994888403	2.4770127028642444	0.0	1.832600384809429	1.8887003965893092	0.0	0.0	5.37575015233532	0.0	4.122647102232579	0.0	0.0	0.0	0.0	0.0	0.0	0.0	0.0	5.370371712963299	7.668123610152596	3.0937674507820274	2.119102458391953	2.1574302761683346	0.0	0.0	4.692033677540924	0.0	0.0	2.5633651036804284	7.723289967060168	0.0	0.0	0.0	0.0	4.31312698039921	0.0	0.0	3.077801907744734	3.8478039620837396	0.0	0.0	8.533682872983812
2L_41550	0.0	0.0	0.0	0.0	0.0	0.0	0.0	0.0	0.0	0.0	0.0	0.0	0.0	0.0	0.0	0.0	0.0	0.0	0.0	0.0	0.0	0.0	0.0	0.0	0.0	0.0	0.0	0.0	0.0	0.0	0.0	0.0	0.0	0.0	0.0	60.449989723501744	0.0	0.0	0.0	0.0	0.0	0.0	0.0	0.0	0.0	0.0	0.0	0.0	0.0
2L_41551	0.0	0.0	0.0	0.0	0.0	0.0	0.0	0.0	0.0	0.0	0.0	0.0	0.0	0.0	0.0	0.0	0.0	0.0	0.0	0.0	0.0	0.0	0.0	0.0	0.0	0.0	0.0	0.0	0.0	0.0	0.0	0.0	0.0	0.0	0.0	0.0	0.0	0.0	0.0	0.0	0.0	0.0	0.0	0.0	0.0	0.0	0.0	0.0	0.0
2L_41552	0.0	0.0	10.067451927917045	0.0	3.209912208901087	0.0	0.0	0.0	0.0	0.0	3.1759390854883405	0.0	0.0	0.0	0.0	0.0	0.0	0.0	0.0	0.0	0.0	0.0	0.0	0.0	8.472063371034016	0.0	0.0	0.0	7.344907683691551	0.0	0.0	0.0	16.26280696048138	0.0	0.0	0.0	0.0	0.0	0.0	0.0	0.0	3.7373746811552224	0.0	0.0	0.0	0.0	0.0	0.0	0.0
2L_41553	8.58520168785065	0.0	0.0	0.0	0.0	0.0	0.0	0.0	4.591716085011031	0.0	0.0	3.5011431232297343	0.0	0.0	0.0	0.0	0.0	0.0	0.0	0.0	0.0	0.0	0.0	0.0	0.0	4.977613184701804	4.738213693437574	0.0	7.856493293500912	0.0	0.0	0.0	0.0	0.0	0.0	0.0	0.0	0.0	0.0	0.0	0.0	7.995378671128088	0.0	0.0	0.0	0.0	0.0	0.0	0.0
2L_41554	7.635511235654783	0.0	9.577443205761789	0.0	0.0	5.4897999516897595	0.0	0.0	4.083782889766448	0.0	0.0	0.0	4.540563120638221	0.0	0.0	5.4559540826904405	0.0	0.0	0.0	0.0	0.0	0.0	0.0	0.0	0.0	4.426992257190542	0.0	10.201219045675957	3.4937060884816002	3.5568961101784136	0.0	0.0	0.0	0.0	3.548339022503566	0.0	0.0	0.0	0.0	4.613950741461884	0.0	10.66640119179256	0.0	0.0	5.074287570025168	0.0	0.0	0.0	0.0
2L_41555	0.0	0.0	0.0	0.0	0.0	0.0	0.0	0.0	0.0	0.0	0.0	0.0	10.68924234650248	0.0	0.0	0.0	0.0	0.0	0.0	0.0	0.0	0.0	0.0	0.0	0.0	0.0	0.0	0.0	0.0	0.0	0.0	0.0	0.0	0.0	0.0	0.0	0.0	0.0	0.0	10.862009037191518	7.698940625769894	0.0	0.0	0.0	0.0	0.0	0.0	0.0	0.0
2L_41556	0.0	0.0	0.0	0.0	0.0	0.0	0.0	0.0	0.0	0.0	0.0	0.0	25.028469884493614	0.0	0.0	0.0	0.0	0.0	0.0	0.0	0.0	0.0	0.0	0.0	0.0	0.0	23.228803716608596	0.0	0.0	0.0	0.0	0.0	0.0	0.0	0.0	0.0	0.0	0.0	0.0	0.0	0.0	0.0	0.0	0.0	0.0	0.0	0.0	0.0	0.0
2L_41557	0.0	0.0	5.036068321317274	2.4010975897302176	0.0	2.8866793603580407	0.0	0.0	2.1473590811708174	0.0	0.0	0.0	0.0	0.0	2.33015880265256	0.0	0.0	0.0	0.0	0.0	0.0	0.0	0.0	0.0	0.0	0.0	4.4317401227592015	0.0	0.0	1.8703083315503062	0.0	3.9602784075720523	0.0	4.607254583066497	3.7316175853225033	0.0	6.695434717837643	0.0	0.0	0.0	3.4392661706556997	0.0	0.0	0.0	2.668192161064886	3.3357183719692918	0.0	0.0	0.0
2L_41558	0.0	0.0	0.0	0.0	0.0	0.0	5.921451940015692	0.0	0.0	0.0	0.0	0.0	0.0	0.0	3.7509447692137456	0.0	0.0	0.0	7.12037709517096	0.0	0.0	3.1042837563696026	0.0	0.0	0.0	0.0	0.0	0.0	0.0	3.0107060707877213	0.0	0.0	0.0	7.416471984277079	3.0034629928307344	0.0	0.0	0.0	0.0	0.0	0.0	0.0	0.0	0.0	4.29508985327973	0.0	0.0	0.0	0.0
2L_41559	0.0	0.0	0.0	0.0	5.7767672286305825	3.461760014179369	0.0	0.0	0.0	0.0	5.715626981417354	1.9635317181059615	2.8631899142417354	6.098750975800156	2.794370126618499	3.4404174740179667	0.0	0.0	0.0	0.0	0.0	2.31262210644722	0.0	0.0	0.0	2.791574358607875	0.0	3.216344174557431	0.0	0.0	0.0	0.0	0.0	5.525106082036775	0.0	0.0	4.01464542651593	11.797795228027786	0.0	5.818933412781171	0.0	2.242007690983183	0.0	0.0	0.0	0.0	0.0	0.0	0.0
2L_41560	0.0	0.0	0.0	0.0	0.0	0.0	0.0	0.0	0.0	0.0	0.0	0.0	0.0	0.0	0.0	0.0	0.0	0.0	0.0	0.0	32.119329733827115	22.482199718372975	0.0	0.0	0.0	0.0	0.0	10.422583654262054	7.139037757656797	0.0	0.0	0.0	0.0	0.0	0.0	8.635712817643107	0.0	0.0	0.0	9.428145276404935	0.0	0.0	0.0	0.0	0.0	0.0	0.0	0.0	0.0
2L_41561	0.0	0.0	0.0	0.0	0.0	0.0	0.0	0.0	0.0	0.0	0.0	0.0	0.0	0.0	0.0	0.0	0.0	0.0	0.0	0.0	0.0	16.949770203490466	0.0	0.0	0.0	0.0	9.7380465478625	0.0	0.0	0.0	0.0	17.404168298307447	35.75156949390079	0.0	0.0	0.0	0.0	0.0	0.0	0.0	0.0	16.432219968269386	0.0	0.0	0.0	0.0	0.0	0.0	0.0
2L_41562	0.0	0.0	0.0	0.0	0.0	2.8443255137136307	0.0	2.3597800968123384	0.0	0.0	1.5653986780834324	0.0	0.0	0.0	4.59194063906497	0.0	7.043091748243277	0.0	4.358415140785525	0.0	0.0	0.0	0.0	0.0	0.0	2.2936732006535134	2.183358441955416	2.6426816876693793	0.0	1.8428668521327867	0.0	3.9021725345586153	0.0	0.0	0.0	2.189614483336377	6.5971981699372275	0.0	0.0	4.781076880194341	0.0	1.8421264476120423	0.0	0.0	2.629043995473838	0.0	0.0	0.0	0.0
2L_41563	4.860917011994313	0.0	0.0	0.0	0.0	0.0	0.0	2.899538248533921	0.0	0.0	0.0	0.0	0.0	0.0	2.821133108112874	0.0	4.327037493779884	0.0	0.0	0.0	0.0	0.0	0.0	0.0	0.0	2.8183105637325707	5.3655264922870565	3.2471485976377	0.0	0.0	0.0	0.0	0.0	0.0	2.2589425889741013	0.0	0.0	0.0	0.0	0.0	0.0	2.263480440699642	0.0	0.0	3.2303915234526426	0.0	0.0	0.0	0.0
2L_41564	0.0	0.0	0.0	0.0	0.0	5.9994912431425815	0.0	0.0	0.0	0.0	0.0	0.0	0.0	0.0	0.0	0.0	0.0	0.0	0.0	0.0	0.0	0.0	0.0	0.0	0.0	0.0	4.605323754259924	0.0	7.636146769795374	0.0	0.0	0.0	0.0	0.0	0.0	0.0	0.0	0.0	0.0	5.0423252783867785	0.0	0.0	0.0	0.0	0.0	0.0	0.0	4.909228367485199	0.0
2L_41565	0.0	0.0	0.0	0.0	0.0	0.0	0.0	0.0	0.0	0.0	0.0	0.0	0.0	0.0	0.0	0.0	0.0	0.0	0.0	0.0	0.0	0.0	0.0	0.0	0.0	0.0	0.0	0.0	0.0	0.0	0.0	0.0	0.0	0.0	0.0	0.0	0.0	0.0	0.0	0.0	0.0	0.0	0.0	0.0	0.0	0.0	0.0	0.0	0.0
2L_41566	5.453936596896274	0.0	0.0	3.261667964810517	2.1811982456186274	0.0	0.0	0.0	2.9169877784046063	0.0	0.0	2.2241775213943638	6.4865187437688885	0.0	0.0	7.794220118129201	0.0	0.0	0.0	0.0	0.0	0.0	0.0	0.0	0.0	0.0	0.0	0.0	0.0	2.540640078698867	0.0	0.0	0.0	0.0	0.0	3.0186783743088736	0.0	0.0	0.0	3.295679101044203	0.0	0.0	0.0	0.0	0.0	0.0	0.0	0.0	0.0
2L_41567	0.0	0.0	0.0	0.0	0.0	4.68894478111068	5.97516125466436	0.0	0.0	0.0	7.741801625623506	0.0	0.0	0.0	0.0	0.0	0.0	0.0	0.0	0.0	0.0	0.0	0.0	0.0	6.883951718716225	7.562360167234033	0.0	0.0	0.0	0.0	0.0	6.432833180553546	0.0	0.0	3.030705287550287	0.0	0.0	0.0	0.0	0.0	0.0	0.0	0.0	0.0	0.0	0.0	0.0	3.836842125457064	12.016818739507816
2L_41568	0.0	0.0	0.0	7.7187116235306465	0.0	0.0	0.0	0.0	6.903028669313518	8.210133439298788	0.0	2.631749318508514	0.0	0.0	3.7453337822740096	0.0	5.744571093088477	0.0	0.0	0.0	0.0	3.099640100787897	0.0	0.0	0.0	0.0	0.0	0.0	2.9527957217533345	6.012404793570094	0.0	0.0	6.537964653147899	0.0	0.0	0.0	0.0	0.0	0.0	7.799198710324501	0.0	0.0	0.0	0.0	0.0	0.0	0.0	3.796665768122435	0.0
2L_41569	9.804690563965801	0.0	0.0	0.0	3.921199573373486	0.0	0.0	0.0	0.0	0.0	0.0	0.0	0.0	6.209637357178341	0.0	0.0	0.0	0.0	0.0	0.0	0.0	0.0	0.0	0.0	5.1746977976486175	0.0	0.0	0.0	4.486236227254782	0.0	0.0	9.67117988394584	0.0	5.625562556255626	0.0	0.0	4.087638979725311	0.0	0.0	0.0	0.0	2.282771467182877	0.0	0.0	0.0	0.0	0.0	0.0	0.0
2L_41570	5.966893289273794	0.0	0.0	0.0	2.386345521831721	8.580185263360207	0.0	0.0	0.0	0.0	0.0	0.0	0.0	7.558064833080138	0.0	0.0	0.0	0.0	6.573792131433771	0.0	12.283533432092943	0.0	0.0	0.0	0.0	3.459544433350839	0.0	3.9859534998664707	0.0	2.779593779046755	0.0	0.0	0.0	0.0	0.0	0.0	0.0	0.0	0.0	0.0	0.0	2.778477027829782	0.0	0.0	0.0	0.0	0.0	0.0	0.0
2L_41571	0.0	0.0	0.0	0.0	1.976320518080566	0.0	4.527570641420933	0.0	0.0	0.0	0.0	6.045788382896706	2.938623325498964	6.259428263822382	0.0	0.0	0.0	0.0	5.444274583077453	0.0	10.172960677437798	0.0	0.0	0.0	0.0	0.0	0.0	0.0	0.0	0.0	0.0	0.0	0.0	0.0	0.0	0.0	4.120415008199626	0.0	0.0	0.0	0.0	0.0	0.0	0.0	0.0	0.0	0.0	0.0	9.10552760158582
2L_41572	0.0	0.0	0.0	0.0	0.0	0.0	0.0	4.278204813921621	0.0	0.0	0.0	0.0	4.265034352719194	0.0	4.162519756359393	0.0	0.0	0.0	0.0	0.0	0.0	0.0	0.0	0.0	0.0	0.0	0.0	0.0	3.2817023108763164	0.0	0.0	0.0	0.0	8.230249458861099	0.0	3.9697000732806638	0.0	0.0	0.0	0.0	0.0	0.0	0.0	0.0	0.0	0.0	0.0	4.219569519517619	0.0
2L_41573	10.061956497131083	0.0	0.0	0.0	0.0	0.0	0.0	0.0	0.0	6.400553007779872	1.9907489894460442	0.0	0.0	0.0	0.0	0.0	0.0	0.0	11.085368422219513	0.0	0.0	0.0	0.0	0.0	0.0	0.0	0.0	0.0	0.0	0.0	0.0	0.0	0.0	0.0	0.0	0.0	4.194894813012564	12.327492156633115	0.0	0.0	0.0	2.342669260782428	0.0	0.0	0.0	0.0	0.0	0.0	0.0
2L_41574	0.0	0.0	0.0	0.0	0.0	0.0	0.0	0.0	0.0	0.0	0.0	0.0	0.0	0.0	0.0	0.0	0.0	5.399194872060678	5.450518017232358	0.0	0.0	0.0	0.0	0.0	0.0	0.0	0.0	0.0	2.2636971788900278	0.0	0.0	0.0	0.0	11.354346443818693	4.598191623198429	0.0	0.0	0.0	0.0	0.0	0.0	0.0	0.0	0.0	6.575624947395001	8.220709611653678	0.0	0.0	0.0
2L_41575	0.0	0.0	0.0	0.0	0.0	0.0	0.0	0.0	0.0	0.0	0.0	0.0	0.0	0.0	0.0	0.0	0.0	0.0	0.0	0.0	0.0	0.0	0.0	0.0	0.0	0.0	0.0	0.0	0.0	0.0	0.0	0.0	0.0	0.0	0.0	0.0	0.0	0.0	0.0	0.0	0.0	0.0	0.0	0.0	0.0	0.0	0.0	0.0	0.0
2L_41576	0.0	0.0	0.0	10.509080896802926	0.0	0.0	0.0	10.482037456512646	9.398522740195695	0.0	0.0	0.0	0.0	0.0	0.0	0.0	0.0	0.0	0.0	0.0	0.0	0.0	0.0	0.0	0.0	10.188393585794932	0.0	11.738673647264594	0.0	0.0	0.0	0.0	0.0	0.0	0.0	0.0	0.0	0.0	0.0	0.0	7.52645926755509	8.182643141022126	0.0	0.0	0.0	0.0	0.0	0.0	0.0
2L_41577	0.0	0.0	0.0	0.0	3.1341104673648212	0.0	0.0	0.0	4.191348469969197	0.0	3.1009396157129574	6.391732677285892	0.0	0.0	0.0	0.0	0.0	0.0	0.0	0.0	0.0	0.0	0.0	0.0	0.0	0.0	0.0	0.0	0.0	0.0	0.0	0.0	0.0	0.0	0.0	0.0	6.534282111095864	19.202224385672835	0.0	0.0	0.0	7.298233936860789	0.0	0.0	0.0	0.0	0.0	13.831449950898353	0.0
2L_41578	0.0	0.0	10.537985221529526	2.5121512757206608	0.0	3.0201917942597025	0.0	0.0	6.740031156917361	5.3441813088327565	0.0	0.0	4.995945789991422	0.0	0.0	0.0	3.739285078607251	4.584321254563692	0.0	0.0	0.0	0.0	0.0	0.0	4.434015639659964	2.43549233233949	0.0	8.418240643827044	0.0	1.9568123683065275	0.0	0.0	4.255724801002309	0.0	0.0	6.974998814250202	0.0	5.146457898886513	0.0	0.0	3.598336417107643	0.0	12.110818836683187	0.0	0.0	0.0	0.0	0.0	0.0
2L_41579	0.0	0.0	0.0	0.0	0.0	0.0	0.0	0.0	1.784483629325633	0.0	3.960712896635691	0.0	0.0	0.0	1.9363926012762378	2.384078930177957	0.0	0.0	0.0	0.0	0.0	0.0	0.0	0.0	0.0	0.0	0.0	2.2288046252153584	1.5266387780294697	1.5542508138057263	0.0	0.0	10.140671393571626	0.0	1.5505116378302515	0.0	0.0	0.0	0.0	0.0	0.0	1.5536263659094602	9.619343345145888	0.0	0.0	0.0	0.0	1.9629319922581963	0.0
2L_41580	3.419789019536229	0.0	4.28954055589014	0.0	0.0	0.0	0.0	0.0	0.0	4.350752440880888	5.412817307808111	0.0	4.06725035776551	0.0	0.0	0.0	0.0	0.0	3.767619271523279	0.0	0.0	0.0	0.0	0.0	0.0	0.0	1.8873978445916615	0.0	1.5647593658280654	1.5930608816891034	0.0	0.0	0.0	0.0	3.1784566749338325	0.0	2.8514643695269704	0.0	0.0	0.0	0.0	0.0	0.0	0.0	4.545338845920286	0.0	0.0	0.0	0.0
2L_41581	0.0	0.0	0.0	12.03722874105032	0.0	0.0	0.0	4.0020842854958865	0.0	0.0	0.0	2.7361188482471874	0.0	0.0	7.787731363764153	0.0	5.972388453700851	0.0	0.0	0.0	0.0	0.0	0.0	0.0	0.0	0.0	3.7028808412945273	0.0	0.0	0.0	0.0	6.61791469507958	0.0	7.699059174968819	0.0	0.0	5.594280407711156	0.0	0.0	0.0	0.0	0.0	0.0	0.0	0.0	0.0	0.0	0.0	0.0
2L_41582	0.0	0.0	0.0	0.0	0.0	0.0	0.0	1.9591474652256222	5.26989874240893	0.0	0.0	1.3394171445930276	0.0	0.0	0.0	2.3468702373202124	2.923673982283705	0.0	0.0	0.0	0.0	3.1550961665423825	0.0	0.0	0.0	1.904263894413899	1.8126778690158973	2.1940193227281757	0.0	0.0	82.75268532463879	0.0	0.0	0.0	1.5263125601176362	0.0	5.477156150983286	0.0	0.0	0.0	1.4067344881498094	0.0	0.0	0.0	0.0	2.7287623834647916	0.0	1.9322962055499413	0.0
2L_41583	0.0	0.0	0.0	0.0	0.0	0.0	0.0	0.0	2.2079783088210942	0.0	1.633557185119601	1.683564037725303	0.0	0.0	0.0	0.0	0.0	0.0	0.0	0.0	0.0	0.0	0.0	0.0	4.3576402506514675	9.574165072967105	2.2784233310549102	0.0	0.0	0.0	0.0	0.0	0.0	4.737315836846843	0.0	2.2849517646682482	0.0	5.057810777183204	0.0	2.494624085096617	0.0	0.0	0.0	0.0	0.0	3.429884584383736	0.0	0.0	0.0
2L_41584	0.0	10.270103728047653	0.0	3.9691990156386443	2.654350480437437	9.543806069860661	0.0	3.958984916267469	3.5497497426431437	0.0	5.252514641384563	0.0	3.9467971740932235	0.0	0.0	0.0	0.0	0.0	0.0	0.0	0.0	0.0	0.0	0.0	0.0	0.0	0.0	0.0	3.036836830757083	0.0	0.0	0.0	0.0	0.0	0.0	0.0	0.0	0.0	0.0	0.0	0.0	0.0	0.0	0.0	0.0	0.0	0.0	3.9047247169074577	0.0
2L_41585	0.0	0.0	0.0	0.0	0.0	0.0	0.0	0.0	0.0	48.25032267403288	0.0	0.0	0.0	0.0	0.0	13.549951897670764	0.0	0.0	0.0	0.0	0.0	0.0	0.0	0.0	0.0	0.0	0.0	0.0	8.676676659305953	0.0	0.0	0.0	0.0	21.76041780002176	0.0	10.49571250144316	0.0	0.0	0.0	11.458822720553691	0.0	8.830061059872229	0.0	0.0	0.0	0.0	0.0	0.0	0.0
2L_41586	0.0	0.0	0.0	0.0	0.0	0.0	0.0	5.060649352160974	0.0	0.0	3.357064421730547	0.0	0.0	0.0	7.3857098331863575	6.062171202989378	0.0	0.0	0.0	0.0	0.0	0.0	0.0	0.0	4.477614613501262	0.0	4.68230556726132	0.0	0.0	3.952106789087127	0.0	0.0	4.297570669252085	0.0	1.9712994569464257	2.347860957795791	0.0	0.0	0.0	2.5633059674788248	0.0	0.0	0.0	0.0	2.8190486500139826	0.0	0.0	2.4956450993017185	7.816249357113491
2L_41587	0.0	0.0	0.0	0.0	2.1234803843499495	3.8175224279442643	0.0	9.501563799041925	0.0	0.0	0.0	2.1653223623666973	0.0	0.0	0.0	3.7939865313478136	0.0	5.794582065768506	0.0	0.0	0.0	0.0	0.0	0.0	0.0	0.0	2.93040293040293	0.0	0.0	0.0	0.0	0.0	0.0	12.185833968012187	0.0	0.0	0.0	0.0	0.0	3.208470361755033	2.27414861561203	0.0	0.0	0.0	0.0	0.0	0.0	3.1237797735259663	19.5670783906078
2L_41588	9.439964656772325	0.0	0.0	0.0	3.7753343813661577	0.0	0.0	0.0	0.0	0.0	0.0	0.0	0.0	0.0	5.478677534901915	0.0	8.403163623040802	0.0	0.0	0.0	0.0	0.0	0.0	0.0	0.0	5.473196116657891	0.0	0.0	0.0	4.397475497266529	0.0	9.311420457190744	0.0	0.0	4.386896165677276	0.0	0.0	0.0	0.0	0.0	0.0	0.0	0.0	0.0	0.0	0.0	0.0	0.0	0.0
2L_41589	0.0	0.0	0.0	3.5635074035429812	2.3830494644811244	0.0	0.0	0.0	0.0	7.580765475374641	2.3578277050414127	0.0	0.0	0.0	0.0	0.0	0.0	0.0	13.129424616095623	0.0	0.0	0.0	0.0	0.0	0.0	3.45476605706168	0.0	3.980448039231296	0.0	0.0	0.0	0.0	0.0	0.0	0.0	0.0	0.0	0.0	0.0	7.201331958359018	0.0	2.774639352376978	0.0	0.0	0.0	0.0	0.0	0.0	21.95891048669729
2L_41590	0.0	0.0	0.0	0.0	0.0	0.0	9.410878976096368	0.0	0.0	0.0	0.0	0.0	0.0	0.0	0.0	0.0	0.0	0.0	0.0	0.0	0.0	9.867187654174808	0.0	0.0	0.0	0.0	0.0	0.0	4.699866523790725	0.0	0.0	0.0	0.0	11.786892975011789	0.0	0.0	0.0	0.0	0.0	6.206862306966583	0.0	0.0	0.0	0.0	6.826124945391001	0.0	0.0	12.086052695189753	0.0
2L_41591	6.946962718429876	0.0	0.0	0.0	0.0	0.0	0.0	0.0	3.715519054296366	0.0	0.0	2.833050594883964	0.0	0.0	4.03181261425149	0.0	6.183970653348868	0.0	0.0	0.0	0.0	0.0	0.0	0.0	0.0	0.0	0.0	4.640651176173041	0.0	0.0	0.0	0.0	0.0	7.971811673921016	3.22835998021661	0.0	0.0	0.0	0.0	0.0	0.0	3.2348452352994075	0.0	0.0	0.0	0.0	0.0	0.0	0.0
2L_41592	0.0	0.0	0.0	3.9631019357375092	5.3005462742990295	0.0	0.0	0.0	0.0	0.0	0.0	0.0	0.0	0.0	0.0	4.735198243809675	0.0	0.0	0.0	0.0	0.0	0.0	0.0	0.0	0.0	0.0	3.6573769292663303	0.0	0.0	6.174028578343483	0.0	0.0	0.0	0.0	0.0	7.335713038643069	0.0	0.0	0.0	0.0	0.0	0.0	0.0	0.0	4.403951577671613	5.505728710723508	0.0	0.0	24.4212767931933
2L_41593	0.0	0.0	0.0	0.0	0.0	0.0	0.0	0.0	0.0	0.0	0.0	0.0	0.0	0.0	0.0	0.0	0.0	0.0	0.0	0.0	0.0	0.0	0.0	0.0	0.0	0.0	0.0	0.0	0.0	0.0	0.0	0.0	0.0	0.0	0.0	0.0	0.0	0.0	0.0	0.0	0.0	0.0	0.0	0.0	0.0	0.0	0.0	0.0	0.0
2L_41594	0.0	0.0	0.0	0.0	0.0	0.0	0.0	0.0	0.0	0.0	0.0	0.0	0.0	0.0	0.0	0.0	0.0	0.0	0.0	0.0	0.0	0.0	0.0	0.0	0.0	0.0	0.0	0.0	0.0	0.0	0.0	0.0	0.0	0.0	0.0	0.0	0.0	0.0	0.0	0.0	0.0	0.0	0.0	0.0	0.0	0.0	0.0	0.0	0.0
2L_41595	0.0	0.0	0.0	0.0	0.0	0.0	0.0	0.0	0.0	0.0	0.0	0.0	0.0	0.0	0.0	0.0	0.0	0.0	0.0	0.0	0.0	0.0	0.0	0.0	0.0	0.0	0.0	0.0	0.0	0.0	0.0	0.0	0.0	0.0	0.0	0.0	0.0	0.0	0.0	0.0	0.0	0.0	0.0	0.0	0.0	0.0	0.0	0.0	0.0
2L_41596	0.0	0.0	0.0	0.0	0.0	0.0	0.0	0.0	0.0	0.0	0.0	0.0	0.0	0.0	0.0	0.0	0.0	0.0	0.0	0.0	0.0	0.0	0.0	0.0	0.0	0.0	0.0	0.0	0.0	0.0	0.0	0.0	0.0	0.0	0.0	0.0	0.0	0.0	0.0	0.0	0.0	0.0	0.0	0.0	0.0	0.0	0.0	0.0	0.0
2L_41597	0.0	0.0	0.0	0.0	0.0	0.0	0.0	0.0	0.0	0.0	0.0	0.0	0.0	0.0	0.0	0.0	0.0	0.0	0.0	0.0	0.0	0.0	0.0	0.0	0.0	0.0	0.0	0.0	0.0	0.0	0.0	0.0	0.0	0.0	0.0	0.0	0.0	0.0	0.0	0.0	0.0	0.0	0.0	0.0	0.0	0.0	0.0	0.0	0.0
2L_41598	0.0	0.0	0.0	0.0	5.595657769570813	3.3532291596807724	0.0	2.7819894006203834	2.49441873807356	5.933485626131071	0.0	0.0	0.0	0.0	5.413525693946324	0.0	0.0	0.0	0.0	0.0	0.0	0.0	0.0	0.0	4.922955742627874	0.0	0.0	0.0	0.0	4.345181194055792	0.0	0.0	4.725004725004725	0.0	4.334727670734086	2.5813779395441285	3.8887808671981334	0.0	0.0	0.0	0.0	0.0	0.0	0.0	3.099429704934292	0.0	0.0	0.0	0.0
2L_41599	0.0	0.0	0.0	0.0	0.0	0.0	0.0	0.0	0.0	0.0	0.0	8.976144997055822	0.0	0.0	0.0	0.0	0.0	0.0	24.249243423605183	0.0	0.0	0.0	0.0	0.0	0.0	0.0	0.0	0.0	0.0	20.506594920926567	0.0	0.0	0.0	0.0	0.0	0.0	0.0	0.0	0.0	0.0	0.0	0.0	0.0	0.0	0.0	0.0	0.0	0.0	0.0
2L_41600	0.0	0.0	0.0	0.0	0.0	0.0	0.0	0.0	0.0	0.0	0.0	73.30518414262256	0.0	0.0	0.0	0.0	0.0	0.0	0.0	0.0	0.0	0.0	0.0	0.0	0.0	0.0	0.0	0.0	0.0	0.0	0.0	0.0	0.0	0.0	0.0	0.0	0.0	0.0	0.0	0.0	0.0	0.0	0.0	0.0	0.0	0.0	0.0	0.0	0.0
2L_41601	0.0	0.0	0.0	0.0	1.7906879214160187	3.219239203637483	0.0	0.0	2.3947455451147306	0.0	1.7717356081473614	0.0	0.0	0.0	0.0	0.0	0.0	0.0	0.0	0.0	0.0	2.1506065463172903	0.0	0.0	0.0	0.0	2.471149331554106	0.0	0.0	0.0	0.0	4.416522209586061	4.536200696034634	10.276066527254697	4.1615185214624075	2.4782299886645762	0.0	0.0	0.0	0.0	0.0	4.169878341714441	0.0	0.0	0.0	0.0	0.0	2.6342200996262037	0.0
2L_41602	0.0	0.0	0.0	0.0	0.0	0.0	0.0	0.0	0.0	0.0	0.0	0.0	0.0	0.0	0.0	0.0	0.0	0.0	0.0	0.0	0.0	8.61583953171189	0.0	0.0	0.0	0.0	0.0	0.0	0.0	0.0	0.0	0.0	0.0	0.0	0.0	0.0	0.0	0.0	0.0	0.0	0.0	0.0	0.0	0.0	0.0	0.0	0.0	0.0	0.0
2L_41603	0.0	9.428767546936404	0.0	3.6440386443010153	0.0	4.380984424724173	0.0	3.634661293183411	3.2589510349124904	7.752082209281413	0.0	0.0	0.0	0.0	3.536378013347705	0.0	0.0	0.0	6.713067388455672	0.0	0.0	0.0	0.0	0.0	0.0	0.0	0.0	0.0	0.0	2.8384834777553727	0.0	0.0	0.0	0.0	2.8316547284103315	0.0	0.0	0.0	0.0	0.0	0.0	0.0	0.0	0.0	4.049396154045509	0.0	0.0	0.0	0.0
2L_41604	0.0	6.665569069626535	0.0	0.0	1.7227436967392253	6.194182671402326	3.9466491961662253	0.0	0.0	0.0	0.0	5.270068156034773	0.0	0.0	0.0	3.077997061128406	0.0	0.0	0.0	0.0	0.0	2.0690058985289164	0.0	0.0	0.0	0.0	2.377386301500131	0.0	0.0	0.0	0.0	0.0	0.0	0.0	4.003617668925641	0.0	0.0	15.832488054387763	0.0	0.0	0.0	0.0	0.0	0.0	0.0	0.0	0.0	0.0	0.0
2L_41605	0.0	0.0	0.0	0.0	0.0	0.0	0.0	0.0	0.0	0.0	0.0	0.0	0.0	0.0	0.0	0.0	0.0	0.0	0.0	0.0	0.0	0.0	0.0	0.0	9.678499600277966	0.0	0.0	0.0	0.0	2.1356496304471877	0.0	0.0	0.0	0.0	0.0	0.0	0.0	0.0	0.0	2.770331741685403	1.963598034202736	0.0	0.0	0.0	0.0	0.0	0.0	0.0	0.0
2L_41606	0.0	0.0	0.0	0.0	0.0	4.304978449277883	0.0	3.5716033248769667	0.0	0.0	0.0	0.0	3.560608137627474	0.0	3.475025167869778	12.835311825343922	0.0	0.0	0.0	0.0	0.0	0.0	0.0	0.0	6.320241584914341	0.0	0.0	0.0	0.0	0.0	0.0	0.0	0.0	0.0	5.565056343412949	0.0	4.992536158443127	7.335756089044342	0.0	0.0	0.0	2.788117822513438	0.0	0.0	0.0	0.0	0.0	0.0	0.0
2L_41607	0.0	0.0	0.0	0.0	0.0	0.0	0.0	0.0	0.0	0.0	0.0	0.0	0.0	0.0	0.0	0.0	0.0	0.0	0.0	0.0	0.0	0.0	0.0	0.0	0.0	0.0	0.0	0.0	0.0	0.0	0.0	0.0	0.0	0.0	0.0	0.0	0.0	0.0	0.0	0.0	0.0	0.0	0.0	0.0	0.0	0.0	0.0	0.0	0.0
2L_41608	0.0	0.0	0.0	0.0	0.0	0.0	0.0	0.0	0.0	0.0	0.0	0.0	0.0	0.0	0.0	0.0	0.0	0.0	0.0	0.0	0.0	0.0	0.0	0.0	0.0	0.0	0.0	0.0	0.0	0.0	0.0	0.0	0.0	44.80086017651539	0.0	0.0	0.0	0.0	0.0	0.0	0.0	0.0	0.0	0.0	0.0	0.0	0.0	0.0	0.0
2L_41609	0.0	0.0	0.0	0.0	0.0	0.0	0.0	0.0	3.718513026137056	0.0	0.0	0.0	0.0	0.0	4.035061456003506	0.0	0.0	7.587587314161017	7.659712668858366	0.0	0.0	3.339418867649814	0.0	0.0	0.0	0.0	0.0	0.0	0.0	0.0	0.0	0.0	0.0	7.9782353739000005	0.0	3.8481460017378226	0.0	0.0	0.0	0.0	0.0	3.2374518793246287	0.0	0.0	4.620423008967316	5.776356794006452	0.0	0.0	0.0
2L_41610	0.0	0.0	0.0	0.0	0.0	0.0	0.0	4.3395281544247135	3.8909567162192973	0.0	0.0	0.0	4.326168909208423	0.0	0.0	0.0	0.0	0.0	8.014927000044883	0.0	14.97638224519932	0.0	0.0	0.0	0.0	0.0	0.0	4.859771299162662	0.0	3.388948233137949	0.0	0.0	0.0	8.348220994106155	0.0	0.0	0.0	0.0	0.0	0.0	3.1159287524195185	0.0	0.0	0.0	0.0	0.0	0.0	0.0	0.0
2L_41611	0.0	0.0	0.0	0.0	0.0	0.0	0.0	0.0	0.0	0.0	0.0	0.0	0.0	0.0	0.0	0.0	0.0	0.0	0.0	0.0	0.0	0.0	0.0	0.0	0.0	0.0	0.0	0.0	0.0	0.0	0.0	0.0	0.0	0.0	0.0	0.0	0.0	0.0	0.0	0.0	0.0	0.0	0.0	0.0	0.0	0.0	0.0	0.0	0.0
2L_41612	0.0	0.0	0.0	0.0	0.0	0.0	0.0	0.0	0.0	0.0	0.0	0.0	0.0	0.0	0.0	0.0	0.0	0.0	0.0	0.0	0.0	0.0	0.0	0.0	0.0	0.0	0.0	0.0	0.0	0.0	0.0	0.0	0.0	0.0	0.0	0.0	0.0	0.0	0.0	0.0	0.0	0.0	0.0	0.0	0.0	0.0	0.0	0.0	0.0
2L_41613	0.0	0.0	0.0	0.0	0.0	0.0	0.0	0.0	0.0	0.0	0.0	0.0	0.0	0.0	0.0	0.0	0.0	0.0	0.0	0.0	0.0	0.0	0.0	0.0	0.0	0.0	0.0	0.0	0.0	0.0	0.0	0.0	0.0	0.0	0.0	0.0	0.0	0.0	0.0	0.0	0.0	0.0	0.0	0.0	0.0	0.0	0.0	0.0	0.0
2L_41614	0.0	0.0	0.0	0.0	0.0	0.0	0.0	3.305510848521329	0.0	0.0	0.0	0.0	0.0	0.0	0.0	0.0	0.0	6.047653087266424	0.0	0.0	0.0	2.6616691167330884	0.0	0.0	0.0	0.0	6.116769122549469	3.701791111629362	0.0	0.0	0.0	0.0	5.614167463878446	0.0	0.0	0.0	0.0	0.0	0.0	3.348596234972337	2.373469171720969	0.0	0.0	0.0	0.0	0.0	0.0	0.0	10.210822859581784
2L_41615	0.0	0.0	0.0	0.0	0.0	0.0	5.753375793246687	0.0	0.0	0.0	4.969628117758321	0.0	3.7342331341493384	0.0	0.0	0.0	5.589877402808802	6.853126533387062	0.0	0.0	0.0	6.032341797312109	0.0	0.0	0.0	0.0	0.0	4.194824425623666	0.0	0.0	0.0	0.0	6.361905925224702	0.0	0.0	0.0	0.0	0.0	0.0	0.0	0.0	0.0	0.0	0.0	4.173176822509783	0.0	0.0	0.0	11.570779615988966
2L_41616	0.0	0.0	0.0	0.0	0.0	0.0	0.0	0.0	0.0	0.0	0.0	0.0	0.0	0.0	0.0	0.0	0.0	0.0	0.0	0.0	0.0	0.0	0.0	0.0	0.0	0.0	0.0	0.0	0.0	0.0	0.0	0.0	0.0	0.0	0.0	0.0	0.0	0.0	0.0	0.0	0.0	0.0	0.0	0.0	0.0	0.0	0.0	0.0	0.0
2L_41617	0.0	0.0	0.0	0.0	0.0	0.0	0.0	0.0	0.0	0.0	0.0	0.0	0.0	0.0	0.0	0.0	0.0	0.0	0.0	0.0	0.0	0.0	0.0	0.0	0.0	0.0	0.0	0.0	0.0	0.0	0.0	0.0	0.0	0.0	0.0	0.0	0.0	0.0	0.0	0.0	0.0	0.0	0.0	0.0	0.0	0.0	0.0	0.0	0.0
2L_41618	0.0	0.0	0.0	0.0	0.0	9.514530591118756	0.0	0.0	0.0	0.0	5.2364026332821565	0.0	0.0	0.0	0.0	0.0	0.0	0.0	0.0	0.0	0.0	0.0	0.0	0.0	0.0	0.0	0.0	0.0	0.0	0.0	0.0	0.0	0.0	0.0	0.0	0.0	0.0	0.0	0.0	0.0	0.0	0.0	0.0	0.0	0.0	0.0	0.0	0.0	0.0
2L_41619	0.0	0.0	0.0	8.329231186973749	0.0	0.0	6.38025693294669	0.0	0.0	0.0	2.755556510815146	2.839910281554385	0.0	0.0	4.041574872397377	0.0	0.0	7.599835235572093	0.0	0.0	0.0	0.0	0.0	0.0	0.0	0.0	0.0	0.0	0.0	0.0	0.0	0.0	0.0	0.0	0.0	3.854357698270087	0.0	0.0	0.0	0.0	0.0	3.2426777903485586	0.0	0.0	4.627881318909153	0.0	0.0	4.096967015318559	0.0
2L_41620	0.0	0.0	0.0	0.0	0.0	0.0	0.0	0.0	0.0	0.0	0.0	0.0	0.0	0.0	0.0	0.0	0.0	0.0	0.0	0.0	0.0	0.0	0.0	0.0	0.0	0.0	0.0	0.0	0.0	0.0	0.0	0.0	0.0	0.0	0.0	0.0	0.0	0.0	0.0	0.0	0.0	0.0	0.0	0.0	0.0	0.0	0.0	0.0	0.0
2L_41621	0.0	0.0	0.0	0.0	0.0	0.0	0.0	0.0	0.0	0.0	0.0	0.0	0.0	0.0	0.0	0.0	0.0	6.1584014760456665	0.0	0.0	0.0	0.0	0.0	0.0	5.956486673552366	0.0	0.0	0.0	0.0	0.0	0.0	5.566146695796167	0.0	0.0	0.0	3.1233153617767417	0.0	0.0	0.0	0.0	0.0	0.0	0.0	0.0	0.0	4.688331446279927	0.0	0.0	0.0
2L_41622	0.0	0.0	0.0	0.0	0.0	3.5087522315664197	0.0	2.911018320784904	0.0	0.0	0.0	0.0	5.804113491313564	0.0	0.0	3.4871199736652705	0.0	0.0	0.0	0.0	0.0	2.3440151667157347	0.0	0.0	0.0	0.0	2.693385046326223	0.0	2.2329682579096204	2.2733555455325836	0.0	0.0	0.0	0.0	0.0	0.0	0.0	0.0	0.0	0.0	2.0902101246434106	0.0	0.0	0.0	6.486363070281041	4.054558134254529	0.0	0.0	8.992223525095499
2L_41623	0.0	0.0	0.0	0.0	0.0	0.0	0.0	0.0	0.0	0.0	10.221959631437024	0.0	0.0	0.0	0.0	0.0	0.0	0.0	0.0	0.0	0.0	0.0	0.0	0.0	0.0	29.95509730913361	0.0	0.0	0.0	0.0	0.0	0.0	0.0	0.0	0.0	0.0	21.539654503941758	0.0	0.0	0.0	0.0	0.0	0.0	0.0	0.0	0.0	0.0	0.0	0.0
2L_41624	0.0	0.0	0.0	0.0	0.0	0.0	0.0	0.0	0.0	0.0	0.0	0.0	0.0	0.0	0.0	0.0	0.0	0.0	0.0	0.0	0.0	0.0	0.0	0.0	0.0	0.0	0.0	0.0	0.0	0.0	0.0	0.0	0.0	0.0	0.0	0.0	0.0	0.0	0.0	0.0	0.0	0.0	0.0	0.0	0.0	0.0	0.0	0.0	0.0
2L_41625	0.0	0.0	0.0	0.0	0.0	0.0	0.0	0.0	0.0	0.0	0.0	0.0	0.0	0.0	0.0	0.0	0.0	0.0	0.0	0.0	0.0	0.0	0.0	0.0	0.0	0.0	0.0	0.0	0.0	0.0	0.0	0.0	0.0	0.0	0.0	0.0	0.0	0.0	0.0	0.0	0.0	0.0	0.0	0.0	0.0	0.0	0.0	0.0	0.0
2L_41626	0.0	0.0	10.157213348203493	0.0	0.0	0.0	0.0	0.0	0.0	0.0	1.60212788216798	0.0	0.0	5.1285601823716	0.0	8.679345068193614	0.0	4.41867473339926	0.0	0.0	16.67009792849028	0.0	0.0	0.0	0.0	4.694980056898463	0.0	0.0	0.0	3.7722126743328084	0.0	0.0	0.0	0.0	0.0	0.0	0.0	0.0	0.0	2.446628032778944	1.7341583765225477	3.7706971208276525	0.0	0.0	5.381459365676622	0.0	0.0	0.0	0.0
2L_41627	0.0	0.0	0.0	0.0	6.401958487140386	0.0	0.0	0.0	0.0	0.0	0.0	4.352070301602824	0.0	0.0	0.0	3.8127570274831153	0.0	0.0	0.0	0.0	0.0	2.562905884201249	0.0	0.0	0.0	0.0	2.9449009040845775	3.5644333709381057	2.441489103267909	2.485647869203221	0.0	0.0	0.0	0.0	0.0	2.9533390155576	0.0	0.0	0.0	0.0	2.285399814699783	0.0	0.0	0.0	0.0	0.0	0.0	0.0	0.0
2L_41628	0.0	0.0	0.0	4.48692062637412	0.0	0.0	0.0	0.0	0.0	0.0	0.0	0.0	0.0	9.50344499881207	4.35435762339161	5.361067924730606	0.0	0.0	0.0	0.0	0.0	0.0	0.0	0.0	0.0	0.0	0.0	0.0	3.4329459825949638	0.0	0.0	0.0	0.0	0.0	0.0	0.0	0.0	0.0	0.0	4.533708119871243	0.0	0.0	0.0	0.0	0.0	0.0	0.0	0.0	13.824566254233773
2L_41629	0.0	0.0	0.0	0.0	0.0	0.0	4.282306793023265	0.0	0.0	0.0	0.0	1.9060936288439236	0.0	0.0	0.0	0.0	0.0	0.0	5.1493517995954665	0.0	0.0	2.2449722723474643	0.0	0.0	0.0	0.0	2.5795800443687766	0.0	0.0	0.0	0.0	0.0	4.735243088439188	0.0	0.0	0.0	3.8972072612765687	0.0	0.0	0.0	0.0	2.1764235006727324	0.0	0.0	3.1061456956275406	0.0	0.0	0.0	0.0
2L_41630	0.0	0.0	0.0	3.722913939632206	0.0	0.0	0.0	0.0	1.6647455503016184	0.0	0.0	1.2693538379674902	0.0	0.0	0.0	0.0	0.0	0.0	3.429185938691642	0.0	0.0	1.4950284324507284	0.0	0.0	0.0	0.0	3.4357177214320074	0.0	0.0	1.449961257035212	0.0	0.0	0.0	0.0	2.8929459562980013	1.7227810924085996	5.190652672667062	0.0	0.0	1.8808673657474493	0.0	1.449378709322462	0.0	0.0	0.0	0.0	0.0	3.662440210663561	0.0
2L_41631	0.0	0.0	9.079287602777535	0.0	2.8948453226247217	5.204256665611937	0.0	0.0	11.614114090862634	0.0	0.0	2.9518866097700363	0.0	9.168592071001576	0.0	0.0	0.0	0.0	0.0	0.0	0.0	0.0	0.0	0.0	0.0	0.0	0.0	0.0	0.0	0.0	0.0	0.0	0.0	0.0	0.0	0.0	0.0	0.0	0.0	0.0	0.0	0.0	0.0	0.0	0.0	6.013807702484906	0.0	4.258508499982966	0.0
2L_41632	0.0	0.0	0.0	0.0	0.0	0.0	0.0	571.8533767941899	0.0	1219.6609342602756	0.0	0.0	0.0	0.0	0.0	0.0	0.0	0.0	0.0	0.0	0.0	0.0	0.0	0.0	0.0	0.0	0.0	0.0	0.0	0.0	0.0	0.0	0.0	0.0	0.0	0.0	0.0	0.0	0.0	0.0	0.0	0.0	0.0	0.0	0.0	0.0	0.0	0.0	0.0
2L_41633	0.0	0.0	0.0	0.0	0.0	3.271874443781344	0.0	5.428987754375221	2.433900139997936	0.0	0.0	3.7116548932973448	0.0	0.0	0.0	3.251702591476897	0.0	0.0	0.0	0.0	0.0	2.1857694170640394	0.0	0.0	0.0	0.0	0.0	0.0	0.0	0.0	0.0	0.0	4.610368534419167	0.0	0.0	0.0	0.0	0.0	0.0	0.0	0.0	0.0	0.0	0.0	0.0	0.0	0.0	2.6772901539977294	0.0
2L_41634	0.0	0.0	0.0	0.0	0.0	2.7607805720558205	0.0	0.0	0.0	0.0	0.0	1.565931837492605	0.0	0.0	2.2285319389854696	2.743759730057943	0.0	0.0	8.4607952132205	0.0	0.0	5.533002422901761	0.0	0.0	0.0	0.0	4.238455506813318	2.56505952861901	1.756959448146065	0.0	0.0	0.0	11.670572418235968	4.4063151308455275	3.5688679087040764	0.0	0.0	0.0	0.0	0.0	0.0	1.788018594678177	0.0	0.0	0.0	0.0	0.0	4.518150540257851	0.0
2L_41635	0.0	0.0	16.021481602532678	3.819362487291071	0.0	4.59176457839336	0.0	0.0	0.0	0.0	5.054233185640216	2.6044773048452132	0.0	0.0	0.0	0.0	0.0	0.0	0.0	0.0	0.0	3.067519477981805	0.0	0.0	0.0	0.0	0.0	0.0	0.0	2.9750500403416784	0.0	0.0	6.470213724099734	0.0	0.0	0.0	0.0	0.0	0.0	0.0	0.0	2.973854761096865	0.0	0.0	0.0	0.0	0.0	0.0	0.0
2L_41636	0.0	0.0	0.0	2.793697195630881	1.8682488492521214	3.358675660752263	0.0	0.0	0.0	0.0	1.8484756453167115	0.0	0.0	0.0	0.0	0.0	0.0	5.0981027920269755	0.0	0.0	9.616669920306657	2.2437568027901564	0.0	0.0	0.0	0.0	0.0	0.0	0.0	0.0	0.0	0.0	0.0	0.0	0.0	5.171141513975786	0.0	0.0	0.0	0.0	2.0008075259174603	2.175245144689694	0.0	0.0	0.0	0.0	0.0	2.748317342706928	0.0
2L_41637	0.0	0.0	9.171619341110866	0.0	8.772853282801698	0.0	0.0	0.0	0.0	9.302498651137695	5.786668672711806	0.0	4.348166378238297	0.0	0.0	0.0	0.0	0.0	0.0	0.0	0.0	0.0	0.0	0.0	0.0	8.478815679025953	0.0	0.0	0.0	3.406180173306447	0.0	0.0	7.407846390897238	0.0	3.3979856740923977	4.047075583183592	6.096817461285209	0.0	0.0	0.0	0.0	3.4048116798659867	0.0	0.0	0.0	0.0	0.0	0.0	26.9461884616421
2L_41638	0.0	0.0	0.0	0.0	0.0	0.0	0.0	0.0	3.924043082853815	9.334139803012313	0.0	0.0	0.0	9.293334820266903	4.258087811990094	5.242540912789283	0.0	0.0	0.0	0.0	0.0	3.5239955907767166	0.0	0.0	0.0	4.2538275940691435	0.0	0.0	0.0	3.417765820154428	0.0	0.0	0.0	8.419209267865561	0.0	0.0	0.0	0.0	0.0	4.4334730764047015	0.0	0.0	0.0	0.0	0.0	0.0	0.0	0.0	0.0
2L_41639	0.0	0.0	0.0	0.0	0.0	8.977531035324787	0.0	0.0	0.0	0.0	0.0	0.0	0.0	0.0	0.0	0.0	0.0	0.0	13.756444894433042	0.0	0.0	5.997422307892068	0.0	0.0	0.0	7.239509769356458	0.0	0.0	0.0	0.0	0.0	0.0	0.0	0.0	0.0	0.0	0.0	0.0	0.0	0.0	0.0	5.814294909177806	0.0	0.0	0.0	0.0	0.0	0.0	0.0
2L_41640	0.0	0.0	5.30255307325371	2.528152239260283	0.0	0.0	3.8731692013331447	5.043292886964929	0.0	0.0	0.0	1.7239827725849501	0.0	0.0	0.0	3.020689913493482	0.0	0.0	0.0	0.0	0.0	2.030484475626369	0.0	0.0	0.0	0.0	0.0	0.0	1.9342909750045116	0.0	0.0	0.0	0.0	0.0	1.9645385082944782	0.0	0.0	5.179237885503624	0.0	0.0	1.8106278786719985	0.0	0.0	0.0	5.618760366612876	0.0	0.0	0.0	0.0
2L_41641	0.0	0.0	0.0	4.421558457866527	0.0	0.0	3.3869487317570477	0.0	0.0	0.0	0.0	1.5075616276117751	0.0	0.0	0.0	0.0	0.0	0.0	0.0	0.0	0.0	0.0	0.0	0.0	0.0	0.0	0.0	2.469446769840153	1.691468671801289	0.0	0.0	0.0	3.745183693769812	4.242069451161054	0.0	2.046079343683221	0.0	0.0	0.0	0.0	0.0	1.7213700866503276	0.0	0.0	0.0	3.07131910084062	0.0	2.1748680942500838	0.0
2L_41642	0.0	0.0	0.0	0.0	0.0	0.0	9.96864860015252	0.0	0.0	0.0	0.0	0.0	0.0	0.0	6.31464220290082	0.0	0.0	0.0	0.0	0.0	0.0	0.0	0.0	0.0	0.0	0.0	0.0	0.0	0.0	0.0	0.0	0.0	11.023024894399422	0.0	0.0	0.0	0.0	13.330169639738836	0.0	0.0	4.660140605762357	0.0	0.0	0.0	0.0	0.0	0.0	0.0	0.0
2L_41643	0.0	0.0	0.0	0.0	0.0	0.0	0.0	0.0	0.0	0.0	0.0	0.0	0.0	0.0	0.0	0.0	0.0	0.0	0.0	0.0	0.0	0.0	0.0	0.0	0.0	0.0	0.0	0.0	0.0	0.0	0.0	0.0	0.0	0.0	0.0	0.0	0.0	0.0	0.0	0.0	0.0	0.0	0.0	0.0	0.0	0.0	0.0	0.0	0.0
2L_41644	0.0	0.0	0.0	0.0	0.0	0.0	0.0	0.0	0.0	0.0	0.0	0.0	0.0	0.0	0.0	0.0	0.0	0.0	0.0	0.0	0.0	34.535156789611825	0.0	0.0	0.0	0.0	0.0	0.0	0.0	0.0	0.0	0.0	0.0	0.0	0.0	0.0	0.0	0.0	0.0	0.0	0.0	0.0	0.0	0.0	0.0	0.0	0.0	0.0	0.0
2L_41645	0.0	0.0	0.0	0.0	5.150232275475624	0.0	0.0	0.0	0.0	8.191752543539165	0.0	0.0	0.0	0.0	0.0	0.0	0.0	0.0	0.0	0.0	0.0	3.0927006080249395	0.0	0.0	6.796618002881766	0.0	0.0	0.0	0.0	5.998944185823294	0.0	0.0	0.0	0.0	0.0	0.0	0.0	0.0	0.0	7.7817378176894465	5.5156589557754465	0.0	0.0	0.0	0.0	0.0	0.0	3.7881657701341007	0.0
2L_41646	0.0	0.0	0.0	0.0	0.0	0.0	0.0	0.0	0.0	0.0	0.0	0.0	0.0	0.0	0.0	0.0	0.0	0.0	0.0	0.0	0.0	0.0	0.0	0.0	0.0	0.0	0.0	0.0	0.0	0.0	0.0	0.0	0.0	0.0	0.0	0.0	0.0	0.0	0.0	0.0	0.0	0.0	0.0	0.0	0.0	0.0	0.0	0.0	0.0
2L_41647	0.0	0.0	0.0	0.0	0.0	0.0	3.723569637268464	0.0	0.0	0.0	1.608165104521887	1.657394648537863	4.833571668696364	5.147885891961319	0.0	0.0	0.0	0.0	0.0	0.0	0.0	3.9041156992495707	0.0	0.0	0.0	0.0	0.0	0.0	1.8595797833180445	0.0	0.0	0.0	0.0	0.0	0.0	0.0	0.0	0.0	0.0	2.4558475449137678	0.0	1.892453029788914	0.0	0.0	0.0	3.376570316232693	0.0	0.0	0.0
2L_41648	0.0	0.0	7.282981710976327	0.0	2.3221101107460753	0.0	0.0	0.0	3.1054338260000587	0.0	0.0	7.103597924991688	0.0	0.0	3.369792238829307	0.0	5.168567665854169	0.0	0.0	0.0	0.0	2.7888417326739026	0.0	0.0	0.0	0.0	3.2045119528295842	0.0	0.0	0.0	0.0	0.0	0.0	0.0	0.0	3.213693935502448	0.0	0.0	0.0	0.0	0.0	0.0	0.0	0.0	3.8586439798980083	0.0	0.0	0.0	0.0
2L_41649	0.0	0.0	0.0	0.0	0.0	0.0	0.0	0.0	0.0	0.0	5.7092550449832205	0.0	0.0	0.0	0.0	10.309746009097319	0.0	0.0	0.0	0.0	0.0	0.0	0.0	0.0	0.0	0.0	0.0	0.0	6.601819197298007	0.0	0.0	0.0	0.0	0.0	0.0	0.0	0.0	0.0	0.0	0.0	0.0	0.0	0.0	0.0	0.0	0.0	0.0	8.488531993277082	0.0
2L_41650	0.0	10.137535950236865	0.0	3.91796410047854	2.6200877939017984	4.710306716332141	0.0	0.0	0.0	8.334812762598695	0.0	0.0	0.0	0.0	0.0	4.681266600941684	0.0	0.0	0.0	0.0	0.0	0.0	0.0	0.0	0.0	0.0	0.0	0.0	0.0	0.0	0.0	0.0	6.637250373013471	0.0	0.0	0.0	5.462600306998138	0.0	0.0	3.9588187834866586	0.0	6.101257072500934	0.0	0.0	0.0	0.0	0.0	0.0	0.0
2L_41651	2.7548300435152955	0.0	0.0	1.647496398572873	1.1017418980104305	1.9806749506415802	0.0	1.643256829868362	0.0	0.0	1.0900812633780224	0.0	4.91459418229999	0.0	0.0	0.0	2.4522642246038613	3.006448230164056	3.0350266353937525	0.0	0.0	1.3231860838931735	0.0	0.0	2.9078761570439227	0.0	1.520403819254394	0.0	0.0	1.2832990435828888	0.0	0.0	0.0	0.0	1.2802117162927937	0.0	0.0	0.0	0.0	0.0	0.0	1.2827834553773514	0.0	0.0	0.0	0.0	0.0	1.620735035753415	0.0
2L_41652	0.0	0.0	0.0	9.459136059267163	3.1628374194029956	0.0	7.245772997177771	0.0	0.0	0.0	0.0	6.450318677994287	9.405749452467811	0.0	0.0	0.0	7.039863933509893	8.630793635998005	0.0	0.0	0.0	0.0	0.0	0.0	0.0	0.0	0.0	0.0	0.0	0.0	0.0	0.0	0.0	0.0	3.675181572345582	4.377221987311309	0.0	0.0	0.0	0.0	0.0	0.0	0.0	0.0	0.0	6.570539671275901	0.0	0.0	0.0
2L_41653	0.0	0.0	0.0	0.0	0.0	0.0	0.0	0.0	0.0	0.0	0.0	0.0	0.0	0.0	0.0	0.0	0.0	0.0	0.0	0.0	0.0	1.9715598547827873	0.0	0.0	0.0	0.0	2.2654161569480316	2.7420022648938707	1.8781578877184628	1.9121277852053322	0.0	0.0	0.0	0.0	0.0	2.2719073207215215	6.845142344735058	0.0	0.0	4.96076530718547	0.0	5.734078661620168	0.0	0.0	2.7278520238479738	0.0	0.0	0.0	0.0
2L_41654	0.0	0.0	0.0	0.0	0.0	0.0	0.0	0.0	0.0	0.0	1.647748318967165	0.0	0.0	0.0	2.4167525419403235	0.0	0.0	0.0	0.0	0.0	0.0	0.0	0.0	0.0	0.0	4.8286691608352434	0.0	2.7817030698875076	0.0	0.0	0.0	4.107450915961555	0.0	0.0	1.9351462815777172	0.0	0.0	0.0	0.0	0.0	1.7835383689042226	1.9390336786881586	0.0	0.0	0.0	0.0	0.0	0.0	0.0
2L_41655	0.0	0.0	0.0	0.0	2.5905823007272284	0.0	0.0	0.0	0.0	0.0	0.0	5.283256514783608	0.0	0.0	0.0	0.0	0.0	0.0	0.0	0.0	0.0	12.445101545806063	0.0	0.0	0.0	0.0	0.0	0.0	2.9638797897779345	0.0	0.0	0.0	0.0	0.0	0.0	0.0	0.0	0.0	0.0	7.828474981759654	0.0	0.0	0.0	0.0	0.0	5.381725811833339	0.0	3.810917516501273	0.0
2L_41656	0.0	0.0	4.676970969105801	2.2298870874374406	4.473624405231635	0.0	0.0	0.0	0.0	0.0	0.0	3.0411830932116537	0.0	0.0	2.164006597623315	2.6643163843734645	3.319140687752504	0.0	0.0	0.0	0.0	0.0	0.0	0.0	0.0	0.0	0.0	0.0	0.0	0.0	0.0	0.0	0.0	0.0	0.0	0.0	0.0	0.0	0.0	0.0	0.0	1.7362479612108317	0.0	110.80823526804512	0.0	3.0978646419023366	0.0	2.1936655712963247	0.0
2L_41657	0.0	0.0	0.0	0.0	0.0	0.0	0.0	0.0	0.0	0.0	0.0	1.9030009945083197	0.0	0.0	0.0	3.334358092720496	0.0	0.0	0.0	0.0	0.0	0.0	0.0	0.0	0.0	0.0	0.0	3.117192407142735	0.0	4.347531210926563	0.0	0.0	4.727560162930634	0.0	2.168536016997853	2.582774033616354	3.890884047764493	0.0	0.0	2.8197751962422553	1.998643320913764	0.0	0.0	0.0	3.10110597843615	0.0	0.0	0.0	0.0
2L_41658	5.141911618766332	0.0	6.449648881114912	6.150129583230318	2.056409788181566	0.0	0.0	3.0671516037829023	0.0	0.0	2.0346451233015292	0.0	6.1154187441253764	0.0	0.0	0.0	4.577170173694453	0.0	0.0	0.0	0.0	0.0	0.0	0.0	0.0	0.0	0.0	0.0	2.3527341358666316	2.395287606973544	0.0	0.0	0.0	0.0	0.0	0.0	0.0	0.0	0.0	0.0	0.0	0.0	0.0	0.0	0.0	8.544050990896313	0.0	3.025114500583847	0.0
2L_41659	0.0	0.0	4.890425134437788	0.0	4.6777979546796224	0.0	3.572136619937166	0.0	0.0	0.0	1.5427629990510465	0.0	2.318498114017709	0.0	0.0	2.785914194957161	6.941248577911698	0.0	4.295392418460566	0.0	0.0	0.0	0.0	0.0	0.0	0.0	2.1517870591526265	0.0	0.0	0.0	0.0	3.8457470844429915	3.94995876243052	0.0	0.0	0.0	0.0	0.0	0.0	0.0	1.669901265417781	0.0	0.0	0.0	2.591027995539286	0.0	0.0	0.0	0.0
2L_41660	0.0	5.9259364609240786	0.0	0.0	0.0	0.0	0.0	0.0	0.0	0.0	1.5153726217931496	1.5617615796031439	0.0	0.0	0.0	0.0	0.0	0.0	0.0	0.0	0.0	0.0	0.0	0.0	4.0423737788999405	0.0	4.22716800879251	5.1164569558871875	0.0	0.0	0.0	0.0	0.0	0.0	0.0	0.0	0.0	0.0	0.0	0.0	0.0	0.0	0.0	0.0	0.0	0.0	0.0	0.0	0.0
2L_41661	0.0	0.0	0.0	0.0	0.0	0.0	4.391743522178305	0.0	0.0	0.0	3.7934827965555176	1.954804910469935	0.0	0.0	0.0	0.0	0.0	0.0	0.0	0.0	0.0	0.0	0.0	0.0	0.0	0.0	2.6455026455026456	0.0	2.1932710444356713	6.69882100750268	0.0	0.0	0.0	0.0	2.227568386349461	0.0	0.0	0.0	0.0	0.0	2.0530508335386384	0.0	0.0	0.0	0.0	0.0	0.0	0.0	17.664723547076488
2L_41662	0.0	7.189625657760877	0.0	0.0	3.716376547731468	0.0	0.0	5.543005267795056	0.0	0.0	0.0	1.8948028211340242	2.76297055806203	0.0	2.6965596483039045	0.0	0.0	0.0	0.0	0.0	0.0	0.0	0.0	0.0	0.0	0.0	0.0	0.0	0.0	0.0	0.0	4.58300392992587	0.0	0.0	0.0	0.0	0.0	0.0	0.0	0.0	0.0	0.0	13.395596063838052	0.0	0.0	0.0	0.0	2.7335175724177145	8.561255353995067
2L_41663	3.505943801824423	0.0	0.0	0.0	0.0	0.0	0.0	0.0	0.0	0.0	0.0	0.0	0.0	0.0	0.0	0.0	0.0	3.8261665407857874	0.0	0.0	0.0	1.6839572591440142	0.0	0.0	3.700718457481335	0.0	3.869894158394768	2.3420108739564878	3.2083607313971623	1.6331948819592066	0.0	3.4582032904804305	0.0	0.0	1.6292657844083827	0.0	0.0	0.0	0.0	2.1185551962015152	0.0	0.0	0.0	0.0	0.0	0.0	0.0	2.0626339422916273	0.0
2L_41664	0.0	0.0	0.0	0.0	0.0	0.0	0.0	0.0	0.0	0.0	0.0	0.0	0.0	0.0	0.0	2.8450521981726795	0.0	0.0	0.0	0.0	0.0	0.0	0.0	0.0	0.0	2.3084915785072972	0.0	2.659754850395439	0.0	0.0	0.0	0.0	0.0	0.0	1.8503106116423764	2.203760585213031	3.319909831248983	0.0	0.0	2.405982620143945	0.0	0.0	0.0	0.0	0.0	0.0	0.0	0.0	0.0
2L_41665	0.0	0.0	0.0	0.0	0.0	0.0	4.8202063048298465	0.0	2.813826015509809	0.0	2.0817893395731497	0.0	3.1285587355617017	0.0	3.053360528597775	0.0	0.0	0.0	0.0	0.0	0.0	0.0	0.0	0.0	0.0	0.0	0.0	0.0	4.8144974146148884	2.45078817347659	0.0	0.0	0.0	0.0	0.0	0.0	0.0	0.0	0.0	0.0	2.253348475835091	0.0	0.0	0.0	0.0	0.0	0.0	3.0952086170607895	0.0
2L_41666	0.0	0.0	0.0	0.0	1.1583268293281868	0.0	0.0	0.0	1.5490683670480319	0.0	1.1460673101376186	0.0	0.0	0.0	0.0	4.139125957328095	0.0	0.0	0.0	0.0	0.0	0.0	0.0	0.0	0.0	1.6792552032981918	0.0	0.0	0.0	0.0	0.0	0.0	0.0	0.0	0.0	0.0	0.0	0.0	0.0	1.7501726545323697	0.0	4.045999780706812	0.0	0.0	1.9247885042391542	2.4063305744753296	0.0	0.0	0.0
2L_41667	0.0	0.0	0.0	0.0	0.0	0.0	2.7650011682129936	0.0	0.0	3.839436309318811	3.5825126095487576	0.0	0.0	0.0	0.0	2.15642816139916	0.0	0.0	6.649670109865849	0.0	6.212658042254772	0.0	0.0	0.0	0.0	0.0	0.0	0.0	1.3808631969164773	0.0	0.0	2.976788491735691	0.0	3.463095522563799	1.4024564866838158	1.6703564841401322	0.0	0.0	0.0	0.0	1.2925818469288384	0.0	0.0	0.0	0.0	0.0	0.0	0.0	0.0
2L_41668	0.0	0.0	0.0	2.137513968653785	0.0	2.5697903667810396	3.27470519466485	2.1320134180396475	0.0	0.0	0.0	1.4576010102924122	0.0	0.0	0.0	2.553947022966113	0.0	3.900661084040523	0.0	0.0	0.0	0.0	0.0	0.0	0.0	0.0	0.0	2.3876092629688963	0.0	0.0	0.0	3.525533677660456	3.6210682441005555	0.0	1.6609871977750743	0.0	5.960434634893576	0.0	0.0	0.0	0.0	0.0	0.0	0.0	0.0	2.9695355349469787	0.0	0.0	0.0
2L_41669	0.0	0.0	0.0	0.0	0.0	0.0	0.0	0.0	0.0	0.0	0.0	0.0	0.0	0.0	0.0	0.0	0.0	0.0	0.0	0.0	0.0	0.0	0.0	0.0	0.0	0.0	0.0	0.0	0.0	0.0	0.0	0.0	0.0	0.0	0.0	0.0	0.0	0.0	0.0	0.0	0.0	0.0	0.0	0.0	0.0	0.0	0.0	0.0	0.0
2L_41670	6.516712761548266	0.0	0.0	1.9486248943845306	0.0	0.0	0.0	1.9436104196177153	0.0	0.0	0.0	0.0	0.0	0.0	0.0	2.3282583509970536	2.9004877460193708	3.555965202746912	7.179534306686731	0.0	0.0	0.0	0.0	0.0	0.0	0.0	1.7983024025320098	4.353239245322444	2.981788428991094	0.0	0.0	0.0	0.0	0.0	0.0	0.0	0.0	0.0	0.0	0.0	0.0	3.034499835530109	0.0	0.0	0.0	2.707121896284746	0.0	1.9169721042219392	0.0
2L_41671	0.0	0.0	0.0	0.0	1.8773969665770773	0.0	0.0	0.0	0.0	5.972224378858804	0.0	1.914390010253473	0.0	0.0	2.7244348568554684	0.0	0.0	5.1230662986255835	0.0	0.0	0.0	2.254743642412089	0.0	0.0	0.0	0.0	2.5908078138763666	0.0	0.0	0.0	0.0	0.0	0.0	0.0	0.0	0.0	0.0	5.751264703108214	0.0	0.0	0.0	0.0	0.0	0.0	0.0	0.0	0.0	0.0	0.0
2L_41672	0.0	0.0	0.0	0.0	0.0	0.0	0.0	0.0	0.0	0.0	0.0	0.0	0.0	0.0	0.0	0.0	0.0	0.0	0.0	0.0	0.0	0.0	0.0	0.0	0.0	0.0	0.0	0.0	0.0	0.0	0.0	0.0	0.0	0.0	0.0	0.0	0.0	0.0	0.0	0.0	0.0	0.0	0.0	0.0	0.0	0.0	0.0	0.0	0.0
2L_41673	0.0	0.0	0.0	0.0	0.0	8.11973029503852	5.173519855969207	0.0	0.0	0.0	0.0	0.0	0.0	0.0	0.0	0.0	0.0	0.0	0.0	0.0	0.0	2.7121850881894103	0.0	0.0	0.0	0.0	0.0	0.0	0.0	0.0	0.0	0.0	0.0	0.0	0.0	6.250718832665757	0.0	0.0	0.0	0.0	0.0	0.0	0.0	0.0	0.0	0.0	0.0	0.0	0.0
2L_41674	0.0	13.02549741118239	5.279273571956499	0.0	0.0	0.0	0.0	0.0	2.251060812407847	0.0	0.0	0.0	0.0	0.0	0.0	3.0074283480196082	3.7465812446142897	0.0	0.0	0.0	8.664385045271413	0.0	0.0	0.0	0.0	0.0	0.0	0.0	1.9257989658459553	0.0	0.0	4.151530877010898	0.0	0.0	0.0	9.318144757378805	0.0	0.0	0.0	0.0	0.0	0.0	0.0	0.0	0.0	0.0	0.0	0.0	0.0
2L_41675	0.0	0.0	0.0	0.0	1.514774198669301	2.7232106871858774	0.0	0.0	2.0257570963283964	4.818677966787743	0.0	0.0	0.0	4.797612707916541	0.0	0.0	0.0	4.133536372639957	4.1728285434825425	0.0	0.0	1.8192356517793764	55.56728642713462	0.0	0.0	0.0	2.090388394163636	0.0	0.0	1.7643953487715573	0.0	0.0	0.0	4.346352106676866	0.0	0.0	3.1581407393839096	0.0	0.0	0.0	1.622252634051602	0.0	0.0	0.0	0.0	0.0	0.0	0.0	0.0
2L_41676	7.256625480479315	0.0	0.0	0.0	0.0	5.217387674860747	0.0	0.0	0.0	0.0	2.871433571825034	0.0	0.0	0.0	4.211531763583137	0.0	6.459622835541879	7.919424606285806	0.0	0.0	0.0	6.970931563925011	0.0	0.0	0.0	0.0	0.0	0.0	0.0	0.0	0.0	0.0	0.0	8.327157358292599	0.0	0.0	0.0	0.0	0.0	0.0	0.0	3.379039345872047	0.0	0.0	0.0	6.0289813131724195	0.0	0.0	0.0
2L_41677	0.0	0.0	0.0	0.0	0.0	3.4831409014090005	0.0	0.0	0.0	0.0	1.9169761464907167	3.9513181795012726	0.0	0.0	0.0	0.0	4.312460163649239	0.0	0.0	0.0	0.0	2.326905566958686	0.0	0.0	0.0	0.0	0.0	3.2362092986001776	2.216669219530718	0.0	0.0	0.0	0.0	0.0	2.2513324511111903	0.0	0.0	0.0	0.0	2.927436461455323	2.074953116434334	0.0	0.0	0.0	0.0	0.0	0.0	0.0	0.0
2L_41678	0.0	0.0	0.0	0.0	0.0	0.0	0.0	17.1556013038257	0.0	0.0	0.0	11.728829462819611	0.0	0.0	0.0	0.0	0.0	0.0	0.0	0.0	0.0	6.9070313579223654	0.0	0.0	15.17911353976928	0.0	0.0	0.0	0.0	0.0	0.0	0.0	0.0	0.0	0.0	0.0	11.990407673860911	0.0	0.0	0.0	0.0	0.0	0.0	0.0	0.0	0.0	0.0	0.0	0.0
2L_41679	0.0	0.0	0.0	0.0	11.239920601200874	0.0	0.0	0.0	0.0	0.0	0.0	0.0	0.0	0.0	0.0	0.0	0.0	0.0	0.0	0.0	0.0	0.0	0.0	0.0	0.0	0.0	0.0	0.0	0.0	0.0	0.0	0.0	0.0	0.0	0.0	0.0	0.0	0.0	0.0	0.0	12.037431597294947	0.0	0.0	0.0	0.0	0.0	0.0	0.0	0.0
2L_41680	7.418854425012816	11.479909584232114	0.0	4.436765881625312	0.0	0.0	0.0	0.0	0.0	0.0	2.935627271625078	3.025493412593193	0.0	0.0	0.0	0.0	0.0	0.0	0.0	0.0	0.0	0.0	0.0	0.0	0.0	0.0	4.094501085042787	0.0	0.0	0.0	0.0	0.0	0.0	0.0	0.0	0.0	6.1859368910718375	0.0	0.0	0.0	0.0	0.0	0.0	0.0	0.0	6.16376507425796	0.0	0.0	0.0
2L_41681	0.0	0.0	9.560521928013094	0.0	0.0	0.0	0.0	0.0	0.0	0.0	3.0160198912543867	3.108347030782582	4.532540924312006	4.82727992430825	2.2117982627651727	2.7231572939223487	0.0	0.0	0.0	0.0	0.0	0.0	0.0	0.0	0.0	0.0	2.1033148241628807	0.0	0.0	7.101223682865031	0.0	0.0	7.721960018779806	0.0	5.313104808430694	4.218683028406924	0.0	0.0	0.0	2.302899442514103	4.896852694835975	0.0	0.0	0.0	2.5326611988199823	0.0	245.3867294856694	2.2421122491076395	0.0
2L_41682	0.0	0.0	0.0	0.0	0.0	0.0	0.0	0.0	0.0	0.0	0.0	0.0	0.0	0.0	0.0	0.0	0.0	0.0	0.0	0.0	0.0	0.0	0.0	0.0	0.0	0.0	0.0	0.0	0.0	0.0	0.0	0.0	0.0	0.0	0.0	0.0	0.0	0.0	0.0	0.0	0.0	0.0	0.0	0.0	0.0	0.0	0.0	0.0	0.0
2L_41683	0.0	0.0	0.0	0.0	0.0	0.0	0.0	0.0	0.0	0.0	8.82205301524539	0.0	0.0	0.0	0.0	15.930821998553482	0.0	0.0	0.0	0.0	0.0	21.417151497433693	0.0	0.0	0.0	0.0	0.0	0.0	10.20126067179382	0.0	0.0	0.0	0.0	0.0	0.0	0.0	0.0	0.0	0.0	0.0	0.0	0.0	0.0	0.0	0.0	0.0	0.0	0.0	0.0
2L_41684	0.0	6.394221669761469	0.0	0.0	1.6526128470156456	0.0	3.785985794981297	0.0	0.0	0.0	0.0	0.0	0.0	0.0	0.0	0.0	3.6783963369057915	0.0	0.0	0.0	0.0	0.0	0.0	0.0	0.0	0.0	0.0	0.0	1.8907509003755787	0.0	0.0	0.0	0.0	4.7418534956943965	0.0	0.0	0.0	0.0	0.0	2.497013571768165	0.0	0.0	0.0	0.0	0.0	0.0	0.0	0.0	0.0
2L_41685	0.0	0.0	0.0	0.0	0.0	0.0	0.0	0.0	0.0	0.0	0.0	0.0	0.0	0.0	0.0	0.0	0.0	0.0	0.0	0.0	0.0	0.0	0.0	0.0	0.0	0.0	0.0	0.0	0.0	0.0	0.0	0.0	0.0	0.0	0.0	0.0	0.0	0.0	0.0	0.0	0.0	0.0	0.0	0.0	0.0	0.0	0.0	0.0	0.0
2L_41686	0.0	0.0	0.0	0.0	0.0	0.0	0.0	0.0	0.0	0.0	0.0	0.0	0.0	0.0	0.0	0.0	0.0	0.0	0.0	0.0	0.0	0.0	0.0	0.0	0.0	0.0	0.0	0.0	0.0	0.0	0.0	0.0	0.0	0.0	0.0	0.0	0.0	0.0	0.0	0.0	0.0	0.0	0.0	0.0	0.0	0.0	0.0	0.0	0.0
2L_41687	0.0	0.0	0.0	0.0	0.0	6.034507728997499	0.0	0.0	0.0	0.0	0.0	0.0	0.0	0.0	0.0	0.0	0.0	0.0	0.0	0.0	0.0	8.062682518975524	0.0	0.0	0.0	0.0	0.0	5.606701129189608	3.8403578599068173	0.0	0.0	0.0	8.503169981769204	0.0	0.0	4.6454758639656015	0.0	0.0	0.0	0.0	7.189672179707294	0.0	0.0	0.0	5.577767465105487	0.0	0.0	0.0	15.465224895300429
2L_41688	0.0	0.0	0.0	0.0	0.0	0.0	0.0	0.0	0.0	0.0	0.0	0.0	0.0	0.0	0.0	4.448216532063634	5.541480195858076	0.0	6.858371877383284	0.0	0.0	0.0	0.0	0.0	0.0	0.0	0.0	0.0	0.0	0.0	0.0	0.0	0.0	0.0	5.785891912596003	0.0	0.0	0.0	0.0	0.0	0.0	0.0	0.0	0.0	4.137045421449091	0.0	0.0	0.0	0.0
2L_41689	0.0	0.0	0.0	0.0	0.0	0.0	0.0	0.0	0.0	0.0	0.0	0.0	0.0	0.0	0.0	0.0	0.0	0.0	0.0	0.0	55.593080885153036	0.0	0.0	0.0	0.0	0.0	0.0	0.0	0.0	0.0	0.0	0.0	0.0	0.0	0.0	0.0	0.0	0.0	0.0	0.0	0.0	0.0	0.0	0.0	8.973309787368452	0.0	0.0	0.0	0.0
2L_41690	0.0	0.0	0.0	4.343399596237574	0.0	5.221779415327802	6.65415685178531	0.0	0.0	0.0	2.8738506034511495	0.0	0.0	0.0	0.0	0.0	0.0	0.0	0.0	0.0	29.902338960953525	0.0	0.0	0.0	0.0	0.0	0.0	0.0	3.3231379461146533	0.0	0.0	0.0	7.357961903416449	8.334166750008333	6.750207231362002	0.0	0.0	17.796000882681643	0.0	0.0	0.0	0.0	0.0	0.0	0.0	0.0	0.0	4.272846912440821	0.0
2L_41691	0.0	0.0	0.0	2.0235132236589166	1.3531982841445758	0.0	0.0	0.0	3.619352678773401	0.0	0.0	1.3798622897434836	2.012092676988702	0.0	0.0	4.835473030149174	0.0	11.077877478675084	0.0	0.0	0.0	1.6251838489229093	0.0	0.0	0.0	1.961765196323652	1.8674136321195145	0.0	0.0	0.0	0.0	0.0	0.0	3.8827412152980005	0.0	0.0	0.0	0.0	0.0	0.0	0.0	0.0	0.0	0.0	2.248605864364094	0.0	0.0	0.0	0.0
2L_41692	0.0	0.0	5.2818500841926905	0.0	0.0	0.0	0.0	2.5118010693741875	2.2521594267623657	0.0	0.0	0.0	2.5040684852714445	0.0	7.331641679209884	0.0	11.245229211507018	0.0	0.0	0.0	0.0	2.022556766595129	0.0	0.0	0.0	0.0	2.3240140370447837	2.812927652907231	0.0	0.0	0.0	0.0	0.0	0.0	0.0	0.0	7.022200687473448	0.0	0.0	0.0	1.8035585653340895	1.96079930807314	0.0	0.0	0.0	0.0	0.0	0.0	0.0
2L_41693	0.0	0.0	0.0	0.0	0.0	0.0	0.0	0.0	0.0	0.0	0.0	0.0	0.0	0.0	0.0	0.0	0.0	0.0	0.0	0.0	0.0	0.0	0.0	0.0	0.0	0.0	0.0	0.0	0.0	0.0	0.0	0.0	0.0	67.35367414292449	0.0	0.0	0.0	0.0	0.0	0.0	0.0	0.0	0.0	0.0	0.0	0.0	0.0	0.0	0.0
2L_41694	0.0	0.0	0.0	0.0	5.694151195657867	0.0	0.0	0.0	0.0	0.0	0.0	0.0	0.0	0.0	0.0	0.0	0.0	0.0	0.0	0.0	0.0	0.0	0.0	0.0	0.0	0.0	0.0	0.0	0.0	0.0	0.0	0.0	0.0	0.0	6.616539761434042	0.0	0.0	0.0	0.0	0.0	0.0	6.629831323831459	0.0	0.0	9.461955369848912	11.829139903237635	0.0	0.0	0.0
2L_41695	0.0	0.0	0.0	0.0	0.0	0.0	0.0	0.0	0.0	0.0	10.635933074454723	0.0	0.0	0.0	0.0	0.0	0.0	0.0	0.0	0.0	0.0	6.455169493385388	0.0	0.0	0.0	0.0	0.0	0.0	0.0	0.0	0.0	0.0	0.0	0.0	0.0	0.0	0.0	0.0	0.0	0.0	0.0	6.258065081373619	0.0	0.0	0.0	0.0	0.0	0.0	0.0
2L_41696	0.0	8.602535339215173	0.0	0.0	2.2233605828406366	0.0	0.0	3.3161600458425964	2.9733728514407773	0.0	0.0	4.53434128717253	3.305951241186334	0.0	3.2264892183636276	0.0	0.0	0.0	0.0	0.0	0.0	2.6702440816710173	0.0	0.0	5.868213997333483	3.2232611150936292	0.0	0.0	0.0	2.589750389498459	0.0	0.0	0.0	0.0	0.0	0.0	9.270933768449158	0.0	0.0	3.3593842383066552	0.0	0.0	0.0	0.0	3.6945521611652326	0.0	0.0	0.0	0.0
2L_41697	0.0	0.0	0.0	2.480749384774153	1.658969050273398	0.0	0.0	0.0	0.0	0.0	3.282821650865352	0.0	4.933496467616529	0.0	0.0	2.9640519776154797	0.0	0.0	0.0	0.0	0.0	0.0	0.0	0.0	0.0	0.0	0.0	2.7710042119264022	0.0	7.729408854810784	0.0	4.091653027823241	0.0	0.0	3.8554068225279137	2.2959371096906915	0.0	5.082127175150431	0.0	0.0	0.0	1.9315758568470502	0.0	0.0	2.7567043048694426	0.0	0.0	0.0	0.0
2L_41698	5.433329783557874	0.0	0.0	0.0	0.0	0.0	0.0	0.0	2.9059664140025734	0.0	0.0	0.0	3.231005243275309	0.0	0.0	0.0	9.67316316304697	0.0	0.0	0.0	0.0	0.0	0.0	0.0	0.0	3.150189704424	0.0	0.0	0.0	2.5310406829355214	0.0	0.0	5.504570995754875	0.0	0.0	9.02181836553521	0.0	6.656690506494267	0.0	0.0	0.0	0.0	0.0	0.0	3.6107965706098493	0.0	0.0	0.0	0.0
2L_41699	0.0	4.100471390191016	0.0	1.5847539067353307	0.0	0.0	0.0	0.0	0.0	0.0	1.048567112070014	1.080666105296647	0.0	0.0	0.0	1.8934975778378984	2.358873326615262	0.0	0.0	0.0	0.0	2.5455889525512405	0.0	0.0	0.0	1.536394732993032	0.0	0.0	1.2124962776364276	2.4688529511680635	0.0	0.0	2.6846617755708664	0.0	1.2314567246403654	0.0	0.0	0.0	0.0	0.0	2.2699579240599195	0.0	0.0	0.0	1.7610396050763022	0.0	0.0	0.0	0.0
2L_41700	0.0	0.0	5.261308129562869	0.0	0.0	0.0	0.0	0.0	0.0	0.0	0.0	0.0	0.0	5.313058701329061	2.4343759197376524	0.0	0.0	4.577635321766564	0.0	0.0	0.0	2.0146907218052594	0.0	0.0	4.427548917774218	2.431940326021056	0.0	2.8019877300957297	0.0	0.0	0.0	0.0	4.249518104646933	4.813315556154547	0.0	0.0	0.0	5.138952126549779	0.0	0.0	0.0	1.9531734478570073	0.0	0.0	2.7875279310298686	0.0	0.0	2.4677404628000463	0.0
[truncated: 260 more columns]
