# Supplementary material for: Convergence of topological domain boundaries, insulators, and polytene interbands revealed by high-resolution mapping of chromatin contacts in the early Drosophila melanogaster embryo
Source: eLife. 2017 Nov 17;6:e29550. doi: 10.7554/eLife.29550 (PMC5739541; doi:10.7554/eLife.29550)
Supplement: Supplementary file 3. [file elife-29550-supp3.zip › local_HiC_maps/nc14_posterior_dm3_CompressedBinCounts_500bp_VCnorm_chr2L_3094402-3108884.txt]

2L_6108	2L_6109	2L_6110	2L_6111	2L_6112	2L_6113	2L_6114	2L_6115	2L_6116	2L_6117	2L_6118	2L_6119	2L_6120	2L_6121	2L_6122	2L_6123	2L_6124	2L_6125	2L_6126	2L_6127	2L_6128	2L_6129	2L_6130	2L_6131	2L_6132	2L_6133	2L_6134	2L_6135	2L_6136	2L_6137	2L_6138	2L_6139	2L_6140	2L_6141	2L_6142	2L_6143	2L_6144	2L_6145	2L_6146	2L_6147	2L_6148	2L_6149	2L_6150	2L_6151	2L_6152	2L_6153	2L_6154	2L_6155	2L_6156	2L_6157
2L_6108	26.015601792900675	83.42894796399996	98.93873499607454	58.13462665184487	45.89585652207319	42.612014201732094	48.66211621811009	29.8506036986092	35.11955281102753	38.80418079939569	34.46899898782799	30.795130263401013	38.299039831465656	42.72405388079473	34.19103796945849	27.28256625037425	27.489372085144797	30.81112565634396	45.52534623651718	35.0449890046347	34.479841705345386	35.109592642901895	33.600386404443654	32.479712359667346	37.570993523178174	57.0918727727531	28.10042529993691	20.556384989375285	20.637896750666346	24.99639337752696	16.254782518234254	10.28551210193354	21.853406103094382	19.112554125283086	15.252695567289347	11.066096688913209	6.400725074136398	10.173933568283372	14.328289775332417	NA	NA	NA	NA	NA	NA	NA	NA	NA	2.8256282219225803
2L_6109	83.42894796399996	9.728972237210245	80.6074854512064	94.02599364805778	37.068201784463234	38.2624685086219	59.82055912976172	65.09459393226487	39.41848351462708	73.4790953158973	52.01787750414062	34.23552726003858	35.72959308013061	39.51014053247179	43.85864067718805	30.431983527775955	21.82889537897397	32.64947574393119	47.96958311303824	25.286652300101984	35.38328352153309	30.024612676241354	35.019546968283734	31.247575057977272	25.435873819323636	13.625068764018918	28.536331029850654	35.78616747851041	19.85498580203057	4.580598143666796	30.117913949876378	29.31948163742855	12.013933760375284	13.201287766762665	21.344109737182862	21.292595393488938	10.263182904493078	9.321885064140162	0.0	NA	NA	NA	NA	NA	NA	NA	NA	NA	3.624581768571179
2L_6110	98.93873499607454	80.6074854512064	27.210127488517326	95.73600411064682	101.86125497678717	86.72174461024356	59.60415505149799	40.50025920165889	67.83362562456571	43.87346724908346	41.264415035652455	58.030222139690345	43.30233585921545	38.19498585212789	42.17200837629802	34.87017832609197	20.720345781130398	24.233890975359586	25.736334925309478	24.764489702925182	28.588418259994512	34.182861992097806	35.61549511474125	18.361392601460466	18.87963524544706	24.018686538126662	22.504740557408006	29.88234325382859	26.250730645336294	16.14963606795121	12.252179254283364	14.213450886324953	22.943406029809488	23.271632478422212	23.5162795364471	12.511745400995185	16.28302650080655	18.076193456023578	0.0	NA	NA	NA	NA	NA	NA	NA	NA	NA	9.584284839833822
2L_6111	58.13462665184486	94.02599364805778	95.73600411064682	33.76625727105701	94.46673798905384	77.41887299069562	54.173340822255966	44.66290987790436	50.04417962732725	71.09312191818722	39.0048053920243	35.105618544543	43.411805753751125	37.16532229077277	39.86269957509684	35.49615190020409	25.181633020507505	34.36029084268184	43.44112814872157	43.30554755768416	34.39282899688892	28.141867531851904	38.15391175785732	24.949157955071552	20.07652502120583	25.54137063508618	33.785571984102766	28.246007662200345	22.056230705967565	15.265293629831133	13.511468534492078	21.984762361207448	26.691743559741045	14.14111798736067	20.746642007800737	11.826611235339808	20.521839598223423	4.659914760839195	15.312997672424354	NA	NA	NA	NA	NA	NA	NA	NA	NA	6.039637537192844
2L_6112	45.89585652207319	37.068201784463234	101.86125497678717	94.46673798905384	14.660861291392195	55.12810853622009	78.69407474421511	42.909320590981494	48.37980248419769	79.68544436455241	58.29190721793713	44.267048346994635	51.71709945815495	35.7061090153212	58.084662715023086	40.92296984130584	26.343415397462866	28.88480949794157	32.72063936129312	31.485055618350753	28.086100750460613	30.842138997669736	40.75271779120269	18.96723687044093	40.50535683344122	36.26251772569123	25.245933258840996	35.88113298265506	33.37463134938456	15.399232810221395	23.365747683156307	29.57021175721476	11.219141470905738	25.360344072241478	23.91848580039226	31.814344212911134	16.10147795466146	14.6247151836718	0.0	NA	NA	NA	NA	NA	NA	NA	NA	NA	4.061753272046891
2L_6113	42.612014201732094	38.2624685086219	86.72174461024356	77.41887299069562	55.12810853622009	15.355109950264799	43.83811461036684	32.26972325485336	42.1840807825147	59.92700890315595	65.75717191555024	59.183635724722116	33.45683086024622	39.38379399841104	56.00289422957379	34.19544320072768	42.45305046394108	33.79081266421732	17.576700326047792	27.624527423263014	24.849412559887085	10.543029265340634	68.1063594313119	21.944935767173007	22.56432242160308	9.568782802983547	25.31475736437935	26.455110439504043	27.888012895417162	25.73535561757776	19.52453843991128	16.47268026568786	33.74917947307406	21.19123339865531	24.983011552144543	0.0	23.06481848276164	5.237351534177385	51.63155720776539	NA	NA	NA	NA	NA	NA	NA	NA	NA	20.364131026891855
2L_6114	48.66211621811009	59.82055912976172	59.60415505149799	54.173340822255966	78.69407474421511	43.83811461036684	3.4765485938056244	71.65552935010481	105.37936571657968	72.87114860138088	48.67168031327875	59.842297944241054	39.799030814001625	40.886863323393285	51.51870022227654	28.4743600590965	40.40048552405714	45.93865535718224	27.878139078460237	30.044465809397906	29.559958631823225	26.755423324307834	21.604493734696817	36.546857944799626	28.631144959486928	43.25417061266118	22.083245000353333	22.658427726664836	17.693102520913246	42.8593820411842	49.548121135246554	21.554832358271103	18.735172449233037	10.083328627779974	16.642574558734022	23.717724919928965	8.231121100643565	9.968261056795164	24.56761006289308	NA	NA	NA	NA	NA	NA	NA	NA	NA	14.534658377389498
2L_6115	29.850603698609202	65.09459393226486	40.50025920165889	44.66290987790436	42.909320590981494	32.26972325485336	71.65552935010483	15.070408950617283	40.632387706855795	74.6313212729118	87.01028563941298	41.459369817578775	58.59301758728016	40.12969918777489	49.692845904054096	38.926258096661684	46.26104978217654	37.19755010171839	32.83425269240872	44.232130219391365	43.518827985739755	39.38992878300876	18.553859202714165	33.3079168306441	36.88248187489462	26.812526812526812	38.42261566980668	33.358240819812124	13.02408935567225	36.05630552671051	31.913807189542485	8.654591780214911	31.52267110505876	7.422450239893592	28.00179211469534	13.967104675069278	32.314771728452506	14.675495444726213	0.0	NA	NA	NA	NA	NA	NA	NA	NA	NA	21.398247055601203
2L_6116	35.11955281102754	39.41848351462708	67.8336256245657	50.044179627327246	48.37980248419768	42.1840807825147	105.37936571657968	40.632387706855795	34.40470801267542	59.45099294591103	72.76194299478122	58.43124801524293	61.75454721709595	51.63923844418352	50.002243690422	45.5035852421598	46.97535413747581	36.46942784440816	52.31125194909713	48.78709852283507	29.866879053362158	39.82573225039524	38.98002273834659	43.95990856339019	24.537500403577308	27.93066622853857	37.67051340563174	36.33918999945491	38.30744920272621	8.837630631227768	26.819238333631326	29.698139623682145	19.316019740972173	18.19289931139876	30.88538091969801	27.387412060731585	9.90069601893013	10.791172820632722	17.73049645390071	NA	NA	NA	NA	NA	NA	NA	NA	NA	10.489693875767058
2L_6117	38.80418079939569	73.4790953158973	43.87346724908346	71.09312191818721	79.68544436455241	59.92700890315595	72.87114860138088	74.63132127291182	59.45099294591103	31.761422057037162	34.85141889631259	70.57672411718944	67.10018220419747	57.44520077175298	61.52193281189717	57.46019630256611	55.227745928641255	43.958923944153746	50.81281448368464	37.64841175041156	48.490403928656605	50.290419553158955	37.73724214593648	49.16679724945076	37.50818453048314	41.49386202046062	42.080172975124945	27.532647984541338	32.24879298814494	27.899559354359553	16.933156927467387	32.144297896209274	21.95238138213657	22.97330111863895	26.000589346691857	25.93783651641022	15.002666724010194	11.35556874820298	0.0	NA	NA	NA	NA	NA	NA	NA	NA	NA	8.830657570500659
2L_6118	34.46899898782798	52.01787750414062	41.26441503565245	39.0048053920243	58.29190721793712	65.75717191555024	48.67168031327875	87.01028563941298	72.76194299478121	34.851418896312595	10.429645781416875	66.88256829062236	101.48752857570412	44.29410193367606	60.4012347433587	61.01648584092107	42.64495694206032	64.31411750005513	33.45376689415228	31.922244922485277	35.47195035818787	45.149776859769474	27.00561716837102	33.066204807199654	50.10450367910213	27.31842354483864	32.12108363687757	30.211236968886453	30.962929411598182	36.73661317815788	30.967575709529097	29.392953215824228	26.76453207033291	32.770818040284915	23.775106512477176	18.97417993594317	2.743707033547855	14.952391585192746	0.0	NA	NA	NA	NA	NA	NA	NA	NA	NA	14.534658377389498
2L_6119	30.795130263401013	34.23552726003858	58.030222139690345	35.105618544543	44.267048346994635	59.18363572472211	59.842297944241054	41.459369817578775	58.431248015242936	70.57672411718944	66.88256829062236	17.82134105591446	68.50660635398773	84.52392760266855	97.13409451687032	76.19714466645729	45.452221193234436	51.16606294588607	59.278077696623264	39.92774978610134	45.89352701731982	52.488549876821224	54.688390110516124	29.956475003964826	34.42574683486966	39.18630784302426	34.556532963375155	38.23750589494883	4.478731623204308	37.19719161203329	43.89815627743635	49.60243647167949	16.260052438669117	33.181676057506394	16.85122773230621	28.818097765396672	27.781057485953205	10.093236270044535	0.0	NA	NA	NA	NA	NA	NA	NA	NA	NA	24.528139908510042
2L_6120	38.299039831465656	35.72959308013061	43.30233585921545	43.411805753751125	51.71709945815495	33.45683086024622	39.799030814001625	58.59301758728016	61.75454721709595	67.10018220419747	101.48752857570412	68.50660635398773	30.75391864722852	97.5139501019167	107.78714316989989	81.49259983163628	74.51372407902001	68.36688986264961	67.02043884025919	52.66653912049029	59.78367783771686	55.515471683376504	52.556594950960054	61.761329518209834	38.922123488630895	39.09217544047109	32.17528728796917	34.58539176458416	27.850364548612685	42.05554907199175	28.360990025439808	29.16214793576297	26.04370532068304	24.529406935213654	32.66088206155488	10.860684836773409	26.69813067541402	11.411522613786431	0.0	NA	NA	NA	NA	NA	NA	NA	NA	NA	5.54635630735799
2L_6121	42.72405388079473	39.51014053247179	38.19498585212789	37.16532229077277	35.70610901532121	39.38379399841104	40.886863323393285	40.12969918777489	51.63923844418352	57.44520077175298	44.29410193367606	84.52392760266855	97.5139501019167	22.540345339796122	85.31339483848738	100.66339168454604	72.59091379532023	66.40863348253514	51.912461928015176	64.41200124407179	57.94127690213487	54.082907129979084	43.2297950334259	54.58018118573397	46.47494145691926	41.27626202171131	42.302195670871996	38.24487130107325	45.51845849356011	30.003513411420478	37.93774082877878	30.72742669612275	26.23094272827773	41.99978777754294	23.30111565741768	18.59590243938724	12.100532840241101	17.096676577040192	12.038909756332467	NA	NA	NA	NA	NA	NA	NA	NA	NA	14.244889111847783
2L_6122	34.19103796945849	43.85864067718804	42.17200837629802	39.86269957509684	58.084662715023086	56.002894229573776	51.51870022227655	49.692845904054096	50.002243690422006	61.52193281189717	60.40123474335871	97.13409451687032	107.78714316989989	85.31339483848737	47.205090960125226	90.41985054534082	98.63501751861133	73.94476420012364	92.59674757485557	67.16780244222129	59.41323090358058	59.81477585609043	55.199188571928	49.80092081902595	41.14810528977181	45.36883114768019	47.18963658132421	41.167627115983876	22.60281852626459	15.643591430690911	30.06625970665458	25.032865649310978	23.250225629763136	25.76276793117631	30.372537394668036	24.239386239348914	15.422295395561548	21.64845607031622	0.0	NA	NA	NA	NA	NA	NA	NA	NA	NA	12.378618362987138
2L_6123	27.282566250374245	30.431983527775955	34.87017832609196	35.49615190020408	40.92296984130584	34.195443200727674	28.4743600590965	38.926258096661684	45.5035852421598	57.46019630256612	61.01648584092107	76.19714466645729	81.49259983163628	100.66339168454604	90.41985054534082	30.936908815008113	72.21948736506937	68.53242383192195	81.54764380315378	63.71623863269346	70.32666621165698	58.697651722179316	46.34396172410071	52.943387635601255	56.53145006833501	49.27807618390578	44.63046736438181	53.023378302067705	49.16717278664267	28.65599445793067	41.668961479037975	33.24509626232261	26.618661215999946	35.39425737022733	25.03644193214568	27.751128985304945	17.6566396750151	14.579312480445498	0.0	NA	NA	NA	NA	NA	NA	NA	NA	NA	8.50320131357454
2L_6124	27.489372085144794	21.828895378973975	20.720345781130398	25.181633020507505	26.343415397462863	42.45305046394109	40.400485524057146	46.26104978217654	46.975354137475804	55.22774592864124	42.64495694206032	45.452221193234436	74.51372407902001	72.59091379532023	98.63501751861133	72.21948736506938	14.49038266057626	63.76502203822966	75.59252389938634	50.91662039719813	63.61336104500976	60.45686823490343	44.168456167165985	55.05447246804481	42.74508965782556	52.910597257761324	33.69840369365611	43.885070526559076	22.845452512728485	47.434561058359925	49.98192653536481	26.56666468049221	41.47025174689116	16.274576848796	30.698576813978907	21.437139722070544	21.256157421684787	8.044428412792442	0.0	NA	NA	NA	NA	NA	NA	NA	NA	NA	21.89512298646975
2L_6125	30.81112565634396	32.64947574393119	24.233890975359586	34.36029084268184	28.88480949794157	33.79081266421732	45.938655357182235	37.19755010171839	36.46942784440816	43.958923944153746	64.31411750005513	51.166062945886075	68.36688986264961	66.40863348253515	73.94476420012364	68.53242383192195	63.76502203822966	4.552705073185493	60.78237974068026	66.99436006739137	79.42228490362041	67.39406591935118	70.18023831543638	60.94058224242026	47.29102244963949	48.13094022287633	67.64572580481503	29.940548051751904	23.3794327039103	56.63382309454491	32.73611743100045	29.776920375090803	45.97619034567199	24.982458150635228	31.416112695879463	18.80417364902198	29.003986779257726	9.878946680361082	0.0	NA	NA	NA	NA	NA	NA	NA	NA	NA	35.21082803383697
2L_6126	45.52534623651718	47.96958311303824	25.736334925309478	43.441128148721575	32.72063936129312	17.576700326047792	27.878139078460233	32.83425269240872	52.31125194909713	50.81281448368464	33.45376689415229	59.27807769662327	67.02043884025919	51.912461928015176	92.59674757485557	81.54764380315378	75.59252389938635	60.78237974068026	13.413141525409522	67.75985905949315	88.49445645440639	63.02388605281402	63.523000018046304	60.00876407065963	51.65789558647855	65.71921465538487	49.90538100746086	36.33918999945491	21.28191622373679	4.909794795126537	24.83262808669567	37.71192333165987	42.924488313271496	30.32149885233127	32.41058491573248	11.411421691971494	11.000773354366812	27.977114720158912	0.0	NA	NA	NA	NA	NA	NA	NA	NA	NA	3.8850718058396514
2L_6127	35.044989004634694	25.286652300101984	24.764489702925182	43.305547557684164	31.485055618350753	27.62452742326301	30.044465809397906	44.232130219391365	48.78709852283507	37.64841175041157	31.922244922485277	39.927749786101344	52.66653912049029	64.41200124407179	67.16780244222129	63.71623863269346	50.91662039719814	66.99436006739137	67.75985905949315	26.370238143535232	71.31543989917913	94.8368985985816	72.93236738464532	65.79986313628467	69.59009500981027	60.251334136684456	48.79540412353695	47.593923207884814	43.00438166866557	23.14952609613006	33.45287159449767	33.868669998497076	39.03189339377976	34.03926224664577	33.38812410108897	28.18330421058565	32.60292892857884	30.958752173842814	26.539278131634816	NA	NA	NA	NA	NA	NA	NA	NA	NA	7.850567072628213
2L_6128	34.479841705345386	35.383283521533095	28.588418259994512	34.39282899688892	28.086100750460613	24.849412559887085	29.559958631823225	43.518827985739755	29.866879053362158	48.490403928656605	35.47195035818787	45.89352701731982	59.78367783771687	57.94127690213487	59.41323090358058	70.32666621165698	63.61336104500976	79.42228490362042	88.49445645440639	71.31543989917913	15.638851554233748	87.20551078163436	79.60158386741234	56.23023063470316	73.03238580575008	56.77946854417443	62.58887620420998	54.22943962151276	27.58042451789418	34.70660425030958	33.35224464117198	42.20849039334758	39.445481489752666	40.009785250335504	29.648956356736242	21.51083500759332	34.2156406536556	21.189218021797206	27.85204991087344	NA	NA	NA	NA	NA	NA	NA	NA	NA	10.985196349399548
2L_6129	35.109592642901895	30.024612676241347	34.182861992097806	28.141867531851904	30.842138997669736	10.543029265340634	26.755423324307838	39.38992878300876	39.82573225039524	50.290419553158955	45.149776859769474	52.488549876821224	55.515471683376504	54.082907129979084	59.814775856090435	58.697651722179316	60.45686823490343	67.39406591935118	63.023886052814014	94.8368985985816	87.20551078163436	25.738626181523593	68.4121877611462	92.91744711741619	98.12216553897903	68.98560500375588	68.56020290730024	73.86873066395152	55.31728933367772	58.90082808674207	44.68605366139649	26.39085956349141	28.32212764062001	33.95044738202037	36.59451448227911	11.408185327339623	18.47605780049922	11.98679151469413	35.45093590470788	NA	NA	NA	NA	NA	NA	NA	NA	NA	23.303819822322357
2L_6130	33.600386404443654	35.01954696828374	35.61549511474126	38.15391175785732	40.7527177912027	68.1063594313119	21.604493734696813	18.553859202714165	38.980022738346605	37.73724214593648	27.005617168371025	54.688390110516124	52.556594950960054	43.22979503342589	55.199188571928	46.3439617241007	44.168456167165985	70.18023831543638	63.52300001804631	72.9323673846453	79.60158386741234	68.4121877611462	33.56447759454577	96.43375361626576	87.10861935155046	66.02021869197442	67.57687519330885	67.79616821272352	43.5223309644205	50.73204759300215	24.055423696196037	43.634998312949186	58.21347018118943	32.63611708533365	41.86161044077813	27.021549685874486	28.41726490929564	19.3582107851045	38.167938931297705	NA	NA	NA	NA	NA	NA	NA	NA	NA	12.54492651809292
2L_6131	32.47971235966734	31.247575057977272	18.361392601460466	24.949157955071556	18.96723687044093	21.944935767173007	36.546857944799626	33.3079168306441	43.95990856339019	49.16679724945076	33.06620480719966	29.956475003964826	61.76132951820982	54.58018118573396	49.80092081902595	52.94338763560125	55.05447246804481	60.94058224242026	60.00876407065963	65.79986313628467	56.23023063470316	92.91744711741617	96.43375361626575	33.97643464188489	113.76401223276656	96.8669799838631	96.47702098254611	69.31582508012909	61.998970817084434	55.16997870438822	35.65475777087694	56.89346757052731	40.1941969226251	35.33331684445214	48.79651140648208	26.12029965207761	24.722517213739348	17.465052430087393	0.0	NA	NA	NA	NA	NA	NA	NA	NA	NA	24.25303090127173
2L_6132	37.570993523178174	25.435873819323636	18.87963524544706	20.07652502120583	40.50535683344122	22.56432242160308	28.631144959486928	36.88248187489462	24.537500403577308	37.50818453048314	50.10450367910213	34.42574683486966	38.9221234886309	46.47494145691927	41.14810528977181	56.53145006833501	42.74508965782556	47.2910224496395	51.65789558647854	69.59009500981027	73.03238580575008	98.12216553897903	87.10861935155046	113.76401223276655	25.789753638773053	73.82192511175819	96.10004324501946	102.37284709254635	47.811649422218984	44.12109981295805	44.63090243684728	54.464830092423796	38.57341726725247	59.68596101857985	36.712516520632434	48.83188038142582	14.122388858564982	26.936994370168176	25.290844714213453	NA	NA	NA	NA	NA	NA	NA	NA	NA	24.93756257769609
2L_6133	57.0918727727531	13.625068764018918	24.018686538126662	25.54137063508618	36.26251772569123	9.568782802983547	43.25417061266118	26.812526812526812	27.93066622853857	41.493862020460625	27.318423544838637	39.18630784302426	39.09217544047109	41.27626202171131	45.368831147680204	49.27807618390578	52.910597257761324	48.13094022287633	65.71921465538487	60.251334136684456	56.779468544174435	68.98560500375588	66.02021869197442	96.86697998386309	73.82192511175819	16.398085896155397	124.88776533720355	118.69866694802646	92.68726448021272	104.24309489730051	77.05785016709386	59.02498424931127	59.58880221249718	41.26767700944699	66.94482500934113	15.530988982316417	19.76316541230455	26.10991621980633	32.17503217503217	NA	NA	NA	NA	NA	NA	NA	NA	NA	12.690234547260019
2L_6134	28.100425299936916	28.536331029850654	22.504740557408006	33.78557198410276	25.245933258841003	25.314757364379354	22.083245000353333	38.42261566980668	37.67051340563174	42.080172975124945	32.12108363687757	34.556532963375155	32.17528728796917	42.302195670871996	47.18963658132421	44.630467364381815	33.698403693656104	67.64572580481502	49.90538100746086	48.795404123536954	62.58887620420998	68.56020290730022	67.57687519330885	96.47702098254611	96.10004324501946	124.88776533720353	49.849471983959134	94.49797876092505	117.49617690428735	45.96350285733883	69.74189062754826	57.709065517102076	57.185152076184224	49.493110486236326	50.79793952573945	52.04494162885876	26.934477763449696	20.146951866917295	0.0	NA	NA	NA	NA	NA	NA	NA	NA	NA	22.381823273682976
2L_6135	20.556384989375285	35.78616747851041	29.88234325382859	28.246007662200345	35.88113298265506	26.45511043950404	22.658427726664844	33.358240819812124	36.33918999945491	27.532647984541338	30.211236968886453	38.237505894948825	34.58539176458416	38.24487130107325	41.167627115983876	53.023378302067705	43.885070526559076	29.940548051751907	36.33918999945491	47.593923207884814	54.22943962151276	73.86873066395152	67.79616821272352	69.31582508012909	102.37284709254637	118.69866694802647	94.49797876092505	30.99382238424901	92.8925655837529	53.206913706367004	62.79198271964635	73.78944861969741	69.77520367575774	56.59063684181895	41.321175725186635	30.916084814500056	37.75115945732112	25.26541316530149	35.58212354113294	NA	NA	NA	NA	NA	NA	NA	NA	NA	24.559559387470554
2L_6136	20.637896750666346	19.85498580203057	26.250730645336294	22.05623070596756	33.37463134938455	27.88801289541716	17.69310252091325	13.024089355672253	38.30744920272621	32.24879298814494	30.962929411598182	4.478731623204308	27.850364548612685	45.51845849356011	22.60281852626459	49.16717278664268	22.845452512728485	23.3794327039103	21.281916223736783	43.00438166866557	27.58042451789418	55.31728933367772	43.5223309644205	61.998970817084434	47.811649422218984	92.68726448021272	117.49617690428737	92.8925655837529	11.255627110078345	77.90109521149758	78.80121290826908	84.76695445047703	54.48479686875873	80.18250821790528	66.54889528833822	24.14119217656385	24.436076445821552	34.87769660081969	31.257814453613406	NA	NA	NA	NA	NA	NA	NA	NA	NA	24.656944844263652
2L_6137	24.99639337752696	4.580598143666796	16.149636067951207	15.265293629831131	15.399232810221395	25.73535561757776	42.8593820411842	36.05630552671051	8.837630631227768	27.89955935435956	36.73661317815788	37.19719161203329	42.05554907199174	30.003513411420478	15.643591430690913	28.65599445793067	47.434561058359925	56.63382309454491	4.909794795126537	23.14952609613006	34.70660425030959	58.90082808674208	50.73204759300215	55.169978704388214	44.12109981295805	104.2430948973005	45.96350285733883	53.206913706367004	77.90109521149758	21.566388352424976	54.538949536200775	93.17840869913623	70.70505668424394	88.79192810339998	46.059022543797944	50.124936403986936	48.321153986471046	21.94466608557191	43.26756663205261	NA	NA	NA	NA	NA	NA	NA	NA	NA	8.532634339928206
2L_6138	16.25478251823425	30.117913949876378	12.252179254283362	13.511468534492078	23.365747683156304	19.52453843991128	49.54812113524655	31.913807189542485	26.819238333631326	16.933156927467387	30.967575709529097	43.89815627743635	28.360990025439808	37.937740828778786	30.06625970665458	41.66896147903798	49.98192653536481	32.736117431000444	24.832628086695674	33.45287159449767	33.35224464117197	44.68605366139649	24.055423696196037	35.65475777087695	44.63090243684727	77.05785016709386	69.74189062754826	62.79198271964635	78.8012129082691	54.538949536200775	19.30919426594167	97.74597775301547	102.51490519040117	103.29056804423351	65.65126050420169	50.70411108932713	46.43551231567545	44.396456807575106	0.0	NA	NA	NA	NA	NA	NA	NA	NA	NA	34.52490281239859
2L_6139	10.28551210193354	29.31948163742855	14.213450886324955	21.984762361207448	29.570211757214764	16.47268026568786	21.554832358271103	8.65459178021491	29.698139623682145	32.144297896209274	29.392953215824228	49.60243647167949	29.162147935762967	30.72742669612274	25.032865649310978	33.245096262322605	26.566664680492213	29.776920375090803	37.71192333165986	33.868669998497076	42.20849039334758	26.39085956349141	43.63499831294919	56.89346757052729	54.464830092423796	59.02498424931127	57.70906551710208	73.78944861969741	84.76695445047703	93.17840869913626	97.74597775301545	38.65660137124906	116.15931446091443	161.97666086818637	103.1850684505623	58.8205883823456	52.579967558160014	40.73437618954913	55.38938739337542	NA	NA	NA	NA	NA	NA	NA	NA	NA	24.577049459673567
2L_6140	21.85340610309438	12.013933760375284	22.943406029809484	26.691743559741045	11.219141470905738	33.74917947307406	18.735172449233033	31.52267110505876	19.316019740972177	21.95238138213657	26.76453207033291	16.260052438669113	26.04370532068304	26.23094272827773	23.250225629763136	26.618661215999946	41.47025174689116	45.97619034567199	42.924488313271496	39.03189339377976	39.445481489752666	28.322127640620007	58.21347018118943	40.194196922625096	38.57341726725247	59.58880221249717	57.18515207618423	69.77520367575774	54.48479686875873	70.70505668424396	102.51490519040117	116.15931446091443	39.14935458167988	164.95831309359522	144.5975429399792	65.73351850708954	63.36804987150016	44.126410270479546	18.913602663035256	NA	NA	NA	NA	NA	NA	NA	NA	NA	44.75856669641868
2L_6141	19.112554125283086	13.201287766762665	23.271632478422212	14.14111798736067	25.360344072241478	21.19123339865531	10.083328627779974	7.422450239893592	18.192899311398765	22.973301118638954	32.770818040284915	33.181676057506394	24.529406935213654	41.99978777754294	25.762767931176313	35.39425737022733	16.274576848796	24.982458150635228	30.32149885233127	34.03926224664578	40.00978525033551	33.95044738202038	32.63611708533366	35.33331684445214	59.68596101857985	41.26767700944699	49.49311048623633	56.59063684181894	80.18250821790528	88.79192810339998	103.29056804423351	161.97666086818637	164.9583130935952	76.7695238150944	177.5641644485512	120.3834246470272	73.6097066135934	52.40262417885992	35.62776115148924	NA	NA	NA	NA	NA	NA	NA	NA	NA	80.79919538053434
2L_6142	15.252695567289347	21.344109737182862	23.516279536447094	20.746642007800737	23.91848580039226	24.983011552144543	16.642574558734022	28.00179211469534	30.88538091969801	26.000589346691857	23.775106512477176	16.85122773230621	32.66088206155488	23.30111565741768	30.372537394668036	25.03644193214568	30.698576813978907	31.416112695879463	32.41058491573248	33.38812410108897	29.648956356736242	36.59451448227911	41.86161044077813	48.79651140648208	36.712516520632434	66.94482500934113	50.79793952573945	41.321175725186635	66.54889528833822	46.059022543797944	65.65126050420169	103.1850684505623	144.5975429399792	177.56416444855122	56.90686784599376	110.29507175667611	103.19878713279996	61.35303902053282	84.00537634408602	NA	NA	NA	NA	NA	NA	NA	NA	NA	43.07260052482307
2L_6143	11.066096688913209	21.292595393488938	12.511745400995183	11.826611235339806	31.814344212911134	0.0	23.71772491992896	13.967104675069278	27.387412060731585	25.93783651641022	18.97417993594317	28.81809776539667	10.860684836773409	18.59590243938724	24.239386239348914	27.751128985304945	21.437139722070544	18.804173649021976	11.411421691971494	28.18330421058565	21.51083500759332	11.408185327339625	27.021549685874486	26.12029965207761	48.83188038142582	15.530988982316417	52.04494162885875	30.916084814500056	24.141192176563848	50.124936403986936	50.70411108932712	58.82058838234558	65.73351850708954	120.3834246470272	110.29507175667611	19.416859918358575	179.69404842080752	88.40716805318576	0.0	NA	NA	NA	NA	NA	NA	NA	NA	NA	99.15840952555345
2L_6144	6.400725074136399	10.263182904493078	16.28302650080655	20.521839598223423	16.10147795466146	23.064818482761645	8.231121100643565	32.31477172845251	9.90069601893013	15.002666724010194	2.743707033547855	27.781057485953205	26.69813067541402	12.100532840241101	15.422295395561548	17.6566396750151	21.256157421684787	29.003986779257726	11.000773354366812	32.60292892857884	34.2156406536556	18.476057800499223	28.417264909295646	24.722517213739348	14.122388858564982	19.763165412304545	26.934477763449696	37.75115945732112	24.436076445821556	48.321153986471046	46.43551231567545	52.57996755816002	63.36804987150016	73.6097066135934	103.19878713279995	179.69404842080755	77.95243212670907	186.8411146429545	77.55545214828602	NA	NA	NA	NA	NA	NA	NA	NA	NA	172.06221922791477
2L_6145	10.173933568283372	9.321885064140163	18.076193456023578	4.659914760839195	14.624715183671796	5.237351534177384	9.968261056795164	14.675495444726213	10.791172820632722	11.355568748202982	14.952391585192746	10.093236270044535	11.411522613786431	17.09667657704019	21.64845607031622	14.579312480445498	8.044428412792444	9.878946680361082	27.97711472015891	30.95875217384282	21.189218021797206	11.98679151469413	19.3582107851045	17.465052430087393	26.936994370168176	26.10991621980633	20.146951866917295	25.265413165301492	34.87769660081969	21.94466608557191	44.396456807575106	40.73437618954913	44.12641027047955	52.40262417885992	61.35303902053282	88.40716805318576	186.8411146429545	71.45465237668893	176.1059453367146	NA	NA	NA	NA	NA	NA	NA	NA	NA	336.87316412807854
2L_6146	14.328289775332417	0.0	0.0	15.312997672424354	0.0	51.63155720776539	24.56761006289308	0.0	17.73049645390071	0.0	0.0	0.0	0.0	12.038909756332467	0.0	0.0	0.0	0.0	0.0	26.53927813163482	27.85204991087344	35.45093590470788	38.16793893129772	0.0	25.290844714213453	32.17503217503217	0.0	35.58212354113294	31.257814453613403	43.26756663205261	0.0	55.38938739337543	18.913602663035256	35.62776115148924	84.00537634408602	0.0	77.55545214828602	176.10594533671457	0.0	NA	NA	NA	NA	NA	NA	NA	NA	NA	1027.1158586688578
2L_6147	NA	NA	NA	NA	NA	NA	NA	NA	NA	NA	NA	NA	NA	NA	NA	NA	NA	NA	NA	NA	NA	NA	NA	NA	NA	NA	NA	NA	NA	NA	NA	NA	NA	NA	NA	NA	NA	NA	NA	NA	NA	NA	NA	NA	NA	NA	NA	NA	NA
2L_6148	NA	NA	NA	NA	NA	NA	NA	NA	NA	NA	NA	NA	NA	NA	NA	NA	NA	NA	NA	NA	NA	NA	NA	NA	NA	NA	NA	NA	NA	NA	NA	NA	NA	NA	NA	NA	NA	NA	NA	NA	NA	NA	NA	NA	NA	NA	NA	NA	NA
2L_6149	NA	NA	NA	NA	NA	NA	NA	NA	NA	NA	NA	NA	NA	NA	NA	NA	NA	NA	NA	NA	NA	NA	NA	NA	NA	NA	NA	NA	NA	NA	NA	NA	NA	NA	NA	NA	NA	NA	NA	NA	NA	NA	NA	NA	NA	NA	NA	NA	NA
2L_6150	NA	NA	NA	NA	NA	NA	NA	NA	NA	NA	NA	NA	NA	NA	NA	NA	NA	NA	NA	NA	NA	NA	NA	NA	NA	NA	NA	NA	NA	NA	NA	NA	NA	NA	NA	NA	NA	NA	NA	NA	NA	NA	NA	NA	NA	NA	NA	NA	NA
2L_6151	NA	NA	NA	NA	NA	NA	NA	NA	NA	NA	NA	NA	NA	NA	NA	NA	NA	NA	NA	NA	NA	NA	NA	NA	NA	NA	NA	NA	NA	NA	NA	NA	NA	NA	NA	NA	NA	NA	NA	NA	NA	NA	NA	NA	NA	NA	NA	NA	NA
2L_6152	NA	NA	NA	NA	NA	NA	NA	NA	NA	NA	NA	NA	NA	NA	NA	NA	NA	NA	NA	NA	NA	NA	NA	NA	NA	NA	NA	NA	NA	NA	NA	NA	NA	NA	NA	NA	NA	NA	NA	NA	NA	NA	NA	NA	NA	NA	NA	NA	NA
2L_6153	NA	NA	NA	NA	NA	NA	NA	NA	NA	NA	NA	NA	NA	NA	NA	NA	NA	NA	NA	NA	NA	NA	NA	NA	NA	NA	NA	NA	NA	NA	NA	NA	NA	NA	NA	NA	NA	NA	NA	NA	NA	NA	NA	NA	NA	NA	NA	NA	NA
2L_6154	NA	NA	NA	NA	NA	NA	NA	NA	NA	NA	NA	NA	NA	NA	NA	NA	NA	NA	NA	NA	NA	NA	NA	NA	NA	NA	NA	NA	NA	NA	NA	NA	NA	NA	NA	NA	NA	NA	NA	NA	NA	NA	NA	NA	NA	NA	NA	NA	NA
2L_6155	NA	NA	NA	NA	NA	NA	NA	NA	NA	NA	NA	NA	NA	NA	NA	NA	NA	NA	NA	NA	NA	NA	NA	NA	NA	NA	NA	NA	NA	NA	NA	NA	NA	NA	NA	NA	NA	NA	NA	NA	NA	NA	NA	NA	NA	NA	NA	NA	NA
2L_6156	2.82562822192258	3.6245817685711788	9.58428483983382	6.039637537192842	4.061753272046892	20.364131026891855	14.534658377389496	21.398247055601203	10.489693875767058	8.830657570500659	14.534658377389496	24.528139908510042	5.54635630735799	14.244889111847783	12.378618362987138	8.503201313574538	21.89512298646975	35.21082803383697	3.8850718058396514	7.850567072628213	10.985196349399548	23.30381982232236	12.54492651809292	24.253030901271735	24.937562577696095	12.690234547260019	22.381823273682976	24.559559387470554	24.656944844263652	8.532634339928206	34.52490281239859	24.577049459673567	44.75856669641868	80.79919538053434	43.07260052482307	99.15840952555345	172.06221922791474	336.87316412807854	1027.1158586688578	NA	NA	NA	NA	NA	NA	NA	NA	NA	33.75894358813009
2L_6157	7.154208486989833	3.059026360853762	8.08881737175989	10.194506078729113	10.283953672845495	0.0	12.266767853871718	0.0	11.80393661286039	11.179171563764877	28.622458325700677	0.0	14.042820303858544	18.033318359000088	6.2682851100230295	11.960698102889753	18.478754975404776	21.612194032116804	39.3464553762013	17.668312764472557	16.224495093712683	11.800588928058103	10.587500397031265	24.562500921093786	16.837178173124077	8.032601652573913	25.973081498335127	26.649579351195264	15.607230517754266	28.805037424944878	47.34903670205946	34.57035274205124	53.51421557918436	50.40265793969352	53.12961388752181	89.26549007311961	154.8957712809041	146.5514108211217	231.16042533518262	NA	NA	NA	NA	NA	NA	NA	NA	NA	131.06055339463927
2L_6158	0.0	0.0	0.0	0.0	0.0	0.0	0.0	0.0	0.0	68.01841938797025	0.0	0.0	0.0	0.0	0.0	0.0	0.0	49.31136676315257	0.0	40.31282754172378	0.0	35.89968192881811	0.0	37.361947603604676	0.0	0.0	43.09917551277244	108.09759050470765	0.0	0.0	0.0	42.06788915952565	172.3771381947517	54.11811820479378	102.08248264597795	101.836104972657	235.61150019732463	214.00216142183035	0.0	NA	NA	NA	NA	NA	NA	NA	NA	NA	0.0
2L_6159	9.02569434666609	11.577732315882217	10.204789720103026	0.0	38.92247033134699	0.0	15.475659882137375	0.0	11.168816663874463	28.207113551966668	0.0	0.0	0.0	37.91782600419675	7.908020235042177	45.26857392222316	0.0	10.224666599183866	24.819592586387696	16.717655515990437	8.772299184527068	37.21883034615001	16.02853078479694	0.0	0.0	10.133868401584936	0.0	0.0	0.0	0.0	13.785041575685392	26.16821451655532	11.914080417660003	33.664026284871724	31.750063500127002	42.231245631705534	48.85382812490458	77.65301526658281	0.0	NA	NA	NA	NA	NA	NA	NA	NA	NA	21.566737189897278
2L_6160	2.0481176569861703	7.881684357982951	6.947036718331007	10.944369986247304	8.832317567744612	0.0	0.0	10.340149559923235	10.137746632367293	28.803511724149406	17.5587445357187	14.22310721556008	16.080799585597795	13.766948619510623	19.73943585769015	6.163428230268144	22.67196858209282	16.241325681967464	28.160407312131362	3.7935835328126015	11.943702165472827	8.445726242932194	27.279051052744048	10.547685029248731	5.422694518830758	20.696268462796155	18.251050500048365	15.258563996197566	22.340308126465807	18.55428706079683	43.7935746067337	33.649300262801034	24.33197245512576	48.38075963394608	40.826913101116254	47.91573730101194	83.14461814586949	110.76109486335355	74.44907683144729	NA	NA	NA	NA	NA	NA	NA	NA	NA	88.09093725331478
2L_6161	6.5190323148431855	10.452881545855746	1.8426658214972766	1.7417627684274146	7.028180661726636	5.872783758229239	2.7944201019404455	4.114007372301211	6.050216799435312	7.639983599501872	11.177680407761782	8.48836386786447	12.796048580198434	8.216127985364338	8.5676465674438	4.904453079914793	18.040869786414145	18.46254964118035	6.722463110483681	16.602771153439793	15.840028385330868	6.72055656961287	10.129879526789914	12.589736846522715	15.821760674294673	18.29859649764863	14.522992317337064	26.307162428515348	10.666173652417843	14.764288139847336	27.380620494643352	18.900644039445645	15.059171788577833	32.419574128369355	30.576364470264487	53.37949388614154	70.5717858410944	88.13643520169222	98.73617693522908	NA	NA	NA	NA	NA	NA	NA	NA	NA	101.25123156546087
2L_6162	5.541965424786108	17.77242551309881	6.265954687122084	8.884253282953695	13.941207141243945	4.992576039429369	19.004758791601418	3.4974035276210937	10.28683114166681	12.989819012851694	4.7511896979003545	9.621513704643583	12.237961449333618	12.805286767412456	6.0696126300384154	8.33875584095102	15.336919923180435	12.556319014630308	22.859624759259578	15.397486103768793	17.505720330766547	13.711884959113446	12.302317141433587	10.702798044384743	12.227644503245827	15.55601877922587	20.577164779466294	13.76262634951153	24.18009820746887	25.10285896460748	19.044684755449317	20.084789949249753	29.26197994603359	27.560556571659685	30.867406617971977	61.5858152957124	65.61903687002444	68.1151118143618	83.93768466290625	NA	NA	NA	NA	NA	NA	NA	NA	NA	59.59092814194824
2L_6163	8.547115690339139	10.963834330615885	6.442460452956509	12.179351918415392	4.095404914731621	10.266423968404052	19.540104109674697	14.38368774739943	10.576601032981369	22.259549012633187	14.655078082256022	9.892542259703966	5.592307892340243	4.787636025716307	12.48117526740294	11.431533828909377	15.768945836509461	19.365027212704494	19.586298209224754	29.0238998622684	2.7690521866651303	14.098135239651851	15.178633543515245	17.1177771539299	12.572085193478104	9.596529894790045	8.462721289583321	28.300611929981454	24.861227734439822	0.0	26.10820633141409	19.273854768200234	22.564695803455486	17.710568923689763	33.40727476815351	33.32664578641219	53.97396835506236	94.54569393387824	172.60425296879316	NA	NA	NA	NA	NA	NA	NA	NA	NA	47.65409120584594
2L_6164	22.593886636529433	2.898236538995483	5.109099715320964	9.65865819022824	29.230212607575304	0.0	11.62199687600724	5.703387355818368	22.36698632817961	7.06104485105079	11.62199687600724	11.76770549355718	2.217449285826109	9.491913079894191	3.9592059258226935	6.799208934704477	17.507466934647628	12.797628036429217	15.53262939456917	14.64717058513354	4.39191325795639	11.180321441694996	30.09298733085233	13.575004615501568	15.95217537821611	12.683981146530423	6.71123823687718	30.85966036418888	29.57375349093515	27.29097501101873	27.606311907154453	24.019051037863196	32.80677465861569	14.045109520955021	55.63562375482175	31.71505503090632	70.31966094916868	77.75505602251786	0.0	NA	NA	NA	NA	NA	NA	NA	NA	NA	64.7852315586139
2L_6165	10.719418784537968	2.7500723269021976	16.967689640595246	6.8736647906144235	6.163533331771904	15.45084006217418	3.675951630358067	5.411817678027154	2.6529421128030988	16.750171856763252	7.351903260716134	14.88815275244724	12.624530472670838	7.205332522493246	15.02721052145172	17.204315874680322	16.612446804572123	17.000739289291378	20.633994210690766	3.970964308972791	16.669556056383104	14.145011832302398	11.421827111610288	7.360583193727605	20.8129146027193	12.035548195149193	19.104435030910974	13.310021274738006	18.70791887498059	25.895800478036477	22.92063957752677	10.359611108486677	8.489896457222807	29.319603940128303	30.1665191859062	70.21866091007396	55.12045850938034	21.080013406888526	51.95344970906068	NA	NA	NA	NA	NA	NA	NA	NA	NA	61.473268349258326
2L_6166	11.386720351257548	9.73756294117246	8.58283638710652	12.169269673449817	10.912039143666817	13.677233697421293	13.015952351201632	0.0	18.787281010755716	0.0	6.507976175600816	6.589568712727752	7.450237997852842	6.378230334480777	6.651116356624878	19.036784397756097	16.806284878293088	12.89933104069223	26.093445848271834	7.030272352750946	11.067039699684809	15.65162733099686	3.3702374332271705	16.289149341527427	16.74890378424732	0.0	11.274287634135838	14.13859213554951	33.12086299720625	11.461607054848374	11.594041590145993	11.004514051663993	30.0613552260163	18.875635047146616	26.703695791497545	71.0379893407497	30.816735952961334	51.315639700764514	229.94849153789553	NA	NA	NA	NA	NA	NA	NA	NA	NA	126.97237987959392
2L_6167	12.587077401463324	16.146105462485817	11.385138750685956	8.071272565260275	3.618706978097414	9.071430256122763	12.949252741788447	19.06417764763299	15.575838758917168	7.867430646631992	4.316417580596149	4.3705338607110855	7.4120596186544745	21.15181801991063	13.234066074162824	5.050461687955204	13.933468246461876	11.40731471241304	3.4612975019815932	13.98849213380459	12.2336968861816	8.304758045026738	24.588423323237176	17.28605482099426	2.2217433131080635	16.959021351407884	14.955350800186045	9.37742640908335	27.459280632749696	38.00957537222777	0.0	9.731663963697002	23.26123899992623	9.389453890582816	26.56685401218533	47.11597243244453	44.28495803489246	61.88203057219839	91.50805270863836	NA	NA	NA	NA	NA	NA	NA	NA	NA	48.122558532069476
2L_6168	3.187015334642984	8.176304008065106	18.016797420571145	6.812084228696654	22.906180408160644	11.484313002654025	10.929057303233252	24.1350015446401	11.831285863585274	9.960065118905748	21.858114606466504	5.533039160084655	12.51142840788633	5.355585433771625	16.754155938189452	3.1969094836639522	3.5279180027186134	3.610378104067705	13.145873181761417	8.854624770517642	18.58524183116671	2.628428982740158	8.489624970816914	8.206470418956728	5.625396414653595	10.734950493986638	6.311093355901804	7.914466774672756	20.857855798518678	19.24785169915223	29.205380020404824	21.560280542370414	21.03459054276395	19.811544662551942	14.948129988938385	7.4560262213530155	25.875776435016654	27.41964672527159	38.61600247142416	NA	NA	NA	NA	NA	NA	NA	NA	NA	30.46126735625899
2L_6169	4.914896921505164	4.203064328109694	7.409289915882331	3.5017812685867984	9.420016640459394	5.903560614513432	22.472516112794054	8.271134402625588	10.13653918279221	10.240028835921201	5.6181290281985135	8.532847909096727	11.25521900485534	9.635716241371389	8.612546096858702	6.573540415194673	7.25416584074966	3.7118608616379736	4.505128525685427	18.207032162722314	3.1846078983371253	8.106931507508234	11.637675519785866	5.6247620022577784	11.567037125128591	9.197245976664748	12.97697900146364	6.10269865402947	7.148047135652422	29.68332346362828	20.017535360976215	17.41638669825049	21.625843921526734	20.36841990556793	26.894527347892236	38.32802426317248	33.253886104553324	34.23116993681732	39.70144513260283	NA	NA	NA	NA	NA	NA	NA	NA	NA	39.146864551457185
2L_6170	4.524723086947079	11.608200032502959	0.0	19.34273390200971	0.0	0.0	7.758192651439921	0.0	5.599104143337066	7.070335699539013	15.516385302879842	0.0	0.0	19.00880487841968	7.9288308146080775	4.538770174833427	10.017430328772063	5.12578680827507	6.221226825930073	8.380824673147838	4.397692091190543	3.7316774636534613	12.053033346725593	3.88367613247996	3.9932912706652823	15.240804714488924	22.400229378348833	5.618230032810463	9.870888774825284	13.663442094332403	13.821318000884563	4.372846373161218	23.890866521728743	11.25087194257555	15.916808149405774	0.0	18.368396561436164	44.489923032433154	0.0	NA	NA	NA	NA	NA	NA	NA	NA	NA	10.81174588072482
2L_6171	8.575535027630375	0.0	0.0	9.164886387485897	0.0	15.45084006217418	7.351903260716134	10.823635356054307	15.91765267681859	0.0	22.0557097821484	0.0	12.624530472670838	7.205332522493246	15.02721052145172	17.204315874680322	14.239240118204679	4.85735408265468	0.0	11.912892926918373	8.334778028191552	7.072505916151199	15.229102815480383	22.081749581182816	22.704997748421057	28.885315668358064	25.472580041214634	5.324008509895202	9.353959437490294	25.895800478036477	19.64626249502295	12.431533330184012	16.979792914445614	5.330837080023327	15.0832595929531	20.06247454573542	17.40646058190958	47.43003016549918	0.0	NA	NA	NA	NA	NA	NA	NA	NA	NA	40.98217889950555
2L_6172	1.3080218889614987	13.422947165769873	11.831190211819715	12.581238102866719	11.281446326544847	14.140251498513154	6.728291839209973	9.905540763281348	4.855822535872389	8.175663950779233	6.728291839209973	4.541764361910493	8.986194253020676	7.693179304160723	9.16837035998804	11.808744007554447	13.03142325005723	11.854234992131012	16.18607511957463	7.268269400828098	11.44169414368327	4.315062567328461	15.098766256580305	11.22705918860696	9.235150599332414	11.748965723861122	16.836383891828564	9.7448189233989	8.560527351312913	11.849618857009464	19.9775612032565	7.584701202592299	10.359675859555255	11.38353722603688	13.803850353992072	18.360712726146602	26.549983618660107	33.760896329290276	63.39546088500063	NA	NA	NA	NA	NA	NA	NA	NA	NA	25.00396156516048
2L_6173	0.0	6.6084135016496255	26.211403708039914	8.258695373891788	11.10821063389004	9.28207770027243	4.416649000070667	0.0	6.375009960953064	0.0	22.083245000353333	17.888087651629494	17.69640800838304	4.328596766321786	9.027582650340284	10.33547665280421	2.851403389463209	2.918050917070452	3.54167220052948	19.084424723872228	7.510665144505198	4.2488013069312816	18.297738513880553	13.265590385100088	13.640006138002763	8.676413170795193	20.403504812039092	25.587145018342785	5.619382373683309	15.55687789017622	15.736631731344223	12.44705334682594	20.4011893893414	28.822458459631747	24.16334420683823	30.13128199565507	6.971276597598744	41.15734452813105	62.421972534332085	NA	NA	NA	NA	NA	NA	NA	NA	NA	12.310002800525638
2L_6174	6.48013105417044	8.312404545887798	12.211133427635847	2.308492111420757	9.314988188594976	15.567303680733282	11.110979425429033	27.263051367950865	5.345878327809259	6.750571773429209	14.814639233905377	15.000375009375235	2.1199483750171715	12.70437712979808	3.7851202381294846	6.500248742851893	19.12876143182605	9.787934608766465	5.939864808676955	10.00224050187242	16.795205976406095	7.125816262252841	1.9179868809697342	1.8540162441487247	9.531725394804067	7.275761044605265	8.554861471128199	18.774487295572655	9.424466669431176	0.0	13.196233267176217	18.78785753292885	11.405187535498646	5.3710192690687295	2.532825417409629	25.267124035301208	23.383553411543527	29.203498472922515	52.345058626465665	NA	NA	NA	NA	NA	NA	NA	NA	NA	30.968317346799733
2L_6175	6.124291266393197	7.855950155567453	13.848708400211056	3.272590775941091	13.205219230848801	0.0	10.500848468556258	0.0	3.789242340993918	4.7849110700353075	10.500848468556258	21.26500179423453	9.015915796154953	10.291498990275306	2.6829525463500175	6.143304243763855	6.779382947343515	10.406762175304685	21.0513463388551	17.015387582170142	5.952352607844724	10.101780489320145	10.875993284074147	15.769869246757452	16.214967225497496	0.0	9.095729827717781	19.01092976373977	13.360419356842772	36.98741225892298	9.353696955184567	11.837446994131883	0.0	0.0	35.90612702151495	0.0	0.0	30.108941678227243	0.0	NA	NA	NA	NA	NA	NA	NA	NA	NA	21.950828680367398
2L_6176	4.173288284077403	5.353296131494083	4.718476800193268	8.920192818887973	23.99589190330615	30.076635266659444	0.0	0.0	0.0	13.042366824392355	0.0	7.245326764237067	0.0	21.038871418833438	21.938997885080603	12.558733008034242	13.859066231553582	9.4553348890511	11.476049484725376	27.054603920598602	8.112247546856342	3.4418384373502793	0.0	3.5820313843261764	11.049398176112673	4.685684297334782	16.528324589849625	10.363725303242601	27.312653406069966	37.80661162024015	6.373908786815697	28.232454739341847	11.017632619243836	5.188508905556685	9.78703413717507	48.81706488373728	16.94172498384889	15.387898136217778	50.56634304207119	NA	NA	NA	NA	NA	NA	NA	NA	NA	9.971998627852987
2L_6177	10.473470698720142	17.913161471476652	11.84170015236321	7.462171454582427	0.0	37.74083369501632	5.986016665070396	17.625493513818387	17.2804838535479	5.455284397613859	0.0	12.122130464429123	17.131765548362118	14.666692088932953	6.117676567616385	10.505985785401231	0.0	0.0	9.600268807526612	9.699634647094959	3.393143136350064	11.517055319295965	6.199868252799629	5.993083981085827	24.64894510217758	3.9198008741155954	20.740110855892524	8.66975598971767	15.232234454552724	10.542351260601654	10.664164142814487	13.495891344578787	9.216780993154236	13.021313720341245	16.37465203864418	8.167565779532897	18.896759914303196	12.872718846947663	0.0	NA	NA	NA	NA	NA	NA	NA	NA	NA	25.026173206144758
2L_6178	12.151199809469187	4.453423535942579	9.813288448660408	14.841471747125066	7.485846136417568	6.25521137297511	5.952777804234568	4.381905883672668	10.740331017001944	13.562481402447377	8.929166706351852	9.041114468043428	5.110991135326608	5.834100639111139	12.167413264214314	3.4825495536329174	5.764699936799674	11.79888331435352	19.093921808003458	14.468662484687332	6.748603713891596	8.589827982968089	13.872244336463579	8.939708815804451	7.660023638832949	7.796070390719558	8.593727575742106	4.310807496149371	15.147653647384589	0.0	23.861134559831	18.45380902555668	2.291400625506543	8.632673070527428	6.106397876601911	16.24442663874791	4.697957727306574	12.80123984274957	21.03314824162881	NA	NA	NA	NA	NA	NA	NA	NA	NA	8.295736364816621
2L_6179	15.165554778742138	14.59024039366414	30.006807258560944	20.259754362634204	0.0	27.32430811436316	0.0	9.570623545265223	18.76656736024772	5.924426826515601	6.500800898670716	13.164606954203624	0.0	9.556797160484427	16.609458156290348	15.212636528658896	0.0	8.59007271067046	5.212935377846589	3.511260612785202	18.42472981976192	3.126874170205767	0.0	9.762713982419305	0.0	0.0	11.261857328034253	4.7076679437000575	0.0	0.0	5.790629371925176	14.656508240804964	10.009403834902892	4.713705995786889	17.782836006686345	0.0	30.782759397335138	18.63965904335678	0.0	NA	NA	NA	NA	NA	NA	NA	NA	NA	0.0
2L_6180	5.432526929035987	20.905763091711492	6.142219404990922	5.805875894758048	0.0	0.0	9.314733673134818	27.426715815341407	6.722463110483681	16.977741332226387	0.0	9.4315154087383	5.331686908416014	4.564515547424632	0.0	5.449392311016437	6.013623262138048	6.154183213726783	7.469403456092979	15.093428321308904	0.0	8.960742092817158	0.0	9.325730997424234	4.794472931604446	6.099532165882877	16.136658130374517	20.236278791165653	0.0	0.0	0.0	10.500357799692024	14.342068370074127	27.016311773641128	19.110227793915307	25.41880661244835	22.053683075342	40.0620160007692	0.0	NA	NA	NA	NA	NA	NA	NA	NA	NA	25.96185424755407
2L_6181	4.086499757670564	7.862951893674019	6.9305256387865475	15.285701776395078	14.685542876057836	0.0	17.517012522561913	5.157787020532119	20.227304332435747	6.385567595543257	7.006805009024766	17.73662879896418	10.026612635256498	5.15033572463421	7.160916719075626	4.099186372992757	4.523616785422917	9.258699879474875	11.23739129579764	7.569134582997454	11.915315469892379	10.110783858740215	9.071405568935878	21.045232518251478	9.016343926635813	18.35295952943012	14.161523504790944	5.074099613708796	26.744654077957993	0.0	9.36203358348687	9.873331086163178	13.48563469735134	15.241822952508766	11.979376305752018	23.900927786214805	13.824501274204284	25.113147285092985	0.0	NA	NA	NA	NA	NA	NA	NA	NA	NA	4.882309488622022
2L_6182	0.0	0.0	16.16642363143141	0.0	10.276826885823425	0.0	0.0	0.0	0.0	11.171424390124013	12.258266975248107	0.0	7.016544309828144	6.006940418960067	25.055764736391435	14.342891196978815	7.913978222314729	24.29686886250969	0.0	13.24205145861197	0.0	11.792411111753143	25.39239180460555	0.0	0.0	24.081105162186248	7.078658764052022	17.754074116157806	0.0	0.0	0.0	13.818558185457489	0.0	0.0	33.532291596807724	16.725680442494603	38.697107101015895	26.360973106535237	86.62508662508664	NA	NA	NA	NA	NA	NA	NA	NA	NA	34.16601608877698
2L_6183	5.8782727283415035	0.0	6.64619638181069	6.282255455353581	16.89967087890963	10.591088658003157	5.039509756490888	0.0	14.548099654482632	18.3707867748706	5.039509756490888	10.205383339711696	0.0	4.9390399000338325	2.575175820129119	11.793043873071468	0.0	6.659141836391544	8.082277585823686	10.88790897708095	11.42648201471731	2.423995617415924	13.048868010700074	10.090919181828273	5.18786558240276	9.9000099000099	2.9101152696658317	7.298897136642653	12.82371875020037	17.750796566995945	13.466925231631114	5.680962809576967	7.759426733552925	21.924776093224146	17.23187207058175	6.876113070803336	0.0	21.67457788759564	71.22507122507122	NA	NA	NA	NA	NA	NA	NA	NA	NA	56.1841153459888
2L_6184	0.0	0.0	0.0	0.0	0.0	0.0	0.0	0.0	0.0	0.0	0.0	0.0	0.0	0.0	0.0	0.0	0.0	0.0	0.0	0.0	0.0	0.0	0.0	0.0	97.90004405501982	0.0	109.83338275835557	0.0	0.0	0.0	0.0	0.0	0.0	275.82782826959414	0.0	0.0	0.0	0.0	0.0	NA	NA	NA	NA	NA	NA	NA	NA	NA	0.0
2L_6185	2.1306007100866045	8.199100394704693	9.635749401138174	6.83107702859079	9.188018089370013	0.0	3.6531762175305698	5.378287209142227	7.909515146721505	3.3292782723975534	3.6531762175305698	11.096931698385395	8.364207715061555	10.741034726839375	5.6002894229573785	14.96050640031836	7.075508410656847	9.65451790406209	8.788350163023896	3.946361060466144	2.0707843799905903	5.271514632670317	9.459216587682208	7.31497858905767	3.7607204036005135	4.784391401491773	14.766941795887956	15.873066263702425	4.648002149236194	6.43383890439444	3.254089739985213	10.295425166054912	11.249726491024688	15.893425048991482	9.993204620857815	4.984542932366731	14.415511551726027	18.33073036962085	0.0	NA	NA	NA	NA	NA	NA	NA	NA	NA	10.182065513445927
2L_6186	14.298501231100957	3.056906453465783	13.472019692859506	5.093720639475876	10.276826885823425	17.174738364329443	8.172177983498738	18.046893046893047	11.79575647660754	0.0	4.086088991749369	4.137317570153391	9.355392413104191	2.002313472986689	10.43990197349643	19.123854929305086	7.913978222314729	8.09895628750323	6.553198042559744	6.621025729305985	4.632357573534044	7.861607407835428	14.812228552686568	10.227282954555681	10.515943748113703	10.702713405416109	2.3595529213506743	5.9180247053859345	5.19880489872988	7.1962688785118685	18.198547610312318	4.606186061819162	15.72856770314782	2.9628075801654257	16.766145798403862	0.0	12.899035700338633	8.786991035511745	0.0	NA	NA	NA	NA	NA	NA	NA	NA	NA	28.471680073980814
2L_6187	4.905548567874151	6.2926048678332736	0.0	0.0	7.051574510814647	0.0	25.233493930503595	12.38310350293232	0.0	0.0	8.411164643501198	0.0	4.814490460809325	8.243476010042203	8.596164649218458	0.0	5.430276069805113	11.114402209098582	6.744839354788667	4.5431003934324945	0.0	0.0	13.067482658361556	16.84219036054077	4.329388538809722	11.0157028844618	14.571333233276844	18.27327314523232	21.403353691489922	29.626864455613774	29.969191670962253	9.481778155784667	0.0	18.296710434430995	17.25645391376375	34.42961038305237	13.276254290719434	12.058609666422681	0.0	NA	NA	NA	NA	NA	NA	NA	NA	NA	23.443443279175074
2L_6188	0.0	0.0	7.8229876928757625	7.394606521895061	9.945983364348224	0.0	0.0	0.0	0.0	10.811780948993263	11.86363463801678	0.0	6.790659583556011	5.813558031226947	0.0	6.9405741104092655	15.318404526894906	0.0	0.0	0.0	0.0	11.412776146384834	6.143732624756171	5.938820645240986	6.106441379689366	7.7686194386395595	0.0	8.591257193030085	15.094316838767035	0.0	0.0	6.686847572640898	27.399987761338796	8.6022763343636	0.0	0.0	9.36283124526592	25.512330109141747	0.0	NA	NA	NA	NA	NA	NA	NA	NA	NA	16.533052051007772
2L_6189	6.225931586143234	5.324219689017652	7.039272570958214	4.435871383683579	5.966389537816618	0.0	7.11674884139329	5.238717897136726	2.568086390426174	6.485763586782921	17.79187210348322	10.808960628360909	6.110364175668081	10.46229936579285	1.8183196798739103	16.654026954126277	4.59459689189304	0.0	8.560287968087247	11.531852899684411	4.034092926137372	6.84628816506127	3.6854980259551198	10.687726713402908	7.326255559941134	9.32046798069731	8.219275474976518	10.30743470111274	0.0	31.334387422126213	0.0	2.005650720339484	8.218342738313448	5.160327505345455	4.866937917339927	4.8551914863246255	5.616568652863201	7.652159362850602	25.145845906256284	NA	NA	NA	NA	NA	NA	NA	NA	NA	0.0
2L_6190	5.677693251645206	2.4276918064673225	2.139804558810816	0.0	0.0	20.459395261194867	3.245033800272063	4.7774108726227595	9.367791191934332	2.9573225820856637	3.245033800272063	0.0	1.8574341293491121	3.1803393962793525	1.65820347251022	3.796879838055481	2.095004691763007	8.57588987185262	0.0	10.516389793493158	1.8394309242183888	9.36513441621342	18.485297886374234	0.0	6.681125736280935	0.0	5.621631588622492	16.449633337672903	12.386145518217749	5.715033567249657	5.781068618972079	3.658077318219621	7.494658182380508	4.70592332215598	6.65755321604204	13.282970213824825	7.6829837020866725	16.282773151661004	0.0	NA	NA	NA	NA	NA	NA	NA	NA	NA	18.088996960596283
2L_6191	3.806075867271477	2.441126736220877	6.454938931974412	2.0338237085677062	13.677791178973624	20.572618256552893	9.788975785989496	9.60769845661932	14.12944930471335	2.9736885067236583	13.05196771465266	3.3039010812016283	5.60313970065413	7.99484875904757	10.00428016453039	9.54472975338518	4.2131970392179126	4.311674570325461	2.6165646860580276	8.812156546198612	12.94727278646026	7.847467826166659	10.138688814069122	6.533688678881615	8.397624144177128	6.410078352524396	7.536989187623735	4.725904620847761	12.454690872496762	17.23998227729822	2.9065306255318952	9.195803109027464	2.512044625970371	7.097949094928682	13.388792687934021	8.90431908449353	5.150334398336648	14.03389935168063	0.0	NA	NA	NA	NA	NA	NA	NA	NA	NA	13.641826567821024
2L_6192	11.961007116799236	0.0	2.25392746861406	0.0	2.8655963664238073	0.0	3.418102269619907	0.0	7.400555041628122	12.460185812520928	0.0	13.843824356478477	1.9564972829143983	3.3499574974142514	6.986563964176393	0.0	6.620214825971104	11.291588331272617	10.963785246856478	1.8462106526354656	5.812601720530109	4.932304125872401	5.310321938267507	5.133206714234383	10.556178663323877	6.714789323484976	7.895269253354256	7.425834478149483	0.0	6.019835357502973	9.134088417975887	7.706349550382669	21.051662094508806	4.956905899337634	4.675081813931744	9.327596861263656	10.790323777152837	17.151187719749593	24.154589371980677	NA	NA	NA	NA	NA	NA	NA	NA	NA	9.52687173258071
2L_6193	2.0542350932376223	0.0	9.290382039090211	2.1954118526773265	2.9528994815299088	7.402373793228012	10.566714005545412	0.0	5.084013320114899	6.419898604121446	3.5222380018484705	0.0	4.032207661920355	5.178025701648373	5.399562203496541	12.363675028220088	4.547937305774652	4.654238917908068	11.297807378033106	1.902457213737263	11.979376305752018	6.776761941162798	10.944211879941996	5.289594732409981	9.064818893983317	4.61290783871429	10.169757662810703	5.101379719158843	8.96281418024757	6.203235359434066	9.412367097376585	9.926413511357604	0.0	7.661884118599836	2.408756310941534	0.0	11.119061239897636	12.624082102990291	0.0	NA	NA	NA	NA	NA	NA	NA	NA	NA	19.634233857469205
2L_6194	0.0	0.0	0.0	0.0	0.0	0.0	0.0	0.0	0.0	0.0	0.0	0.0	0.0	0.0	0.0	0.0	0.0	0.0	0.0	0.0	0.0	0.0	0.0	0.0	137.95006207752792	0.0	0.0	0.0	0.0	0.0	0.0	0.0	0.0	0.0	0.0	0.0	0.0	0.0	0.0	NA	NA	NA	NA	NA	NA	NA	NA	NA	0.0
2L_6195	17.76234269669308	0.0	4.016554631569477	0.0	10.213127545622042	0.0	0.0	17.935032139577594	8.791981712678037	16.653270036104292	6.091142990799938	12.335019119279636	10.459579999051666	5.969707317189653	3.1125575511891217	7.126994489407862	7.864924638292115	8.048756145225317	4.884434284821132	0.0	10.3582003800769	5.859658827224443	15.771875591445335	9.147501634353626	9.405686050740542	7.977280704553432	3.51739138998866	8.822014101107339	7.749871352135554	10.727495859186599	5.425724008611709	0.0	4.689322974306262	4.416664605556518	8.331111703545721	0.0	4.807156124893763	4.366263107521848	0.0	NA	NA	NA	NA	NA	NA	NA	NA	NA	25.465682446335318
2L_6196	1.8428668521327867	2.363942128805533	2.08361462130721	1.969517385520817	5.298128330204789	0.0	9.479463689862282	0.0	13.68269822809058	5.759330259002841	0.0	12.79774759642303	3.617318127574852	9.290476982378753	6.458640320581071	3.6971761338407334	12.239947025509272	12.526038502537148	2.5338330052019593	1.7067059891726573	10.746771669790395	3.0397372694283287	13.090825785654092	7.908879583828429	9.758525291657923	8.276535607725318	3.6493406918639044	4.5764789120428215	8.040595357842676	5.564960338527667	2.814630675421294	8.905046204722739	4.865235411713249	11.455871752890431	6.482730007260657	8.622778448917368	12.468722210335374	24.91531059426187	0.0	NA	NA	NA	NA	NA	NA	NA	NA	NA	17.61399114544665
2L_6197	5.432526929035987	0.0	0.0	0.0	0.0	0.0	0.0	0.0	0.0	8.488870666113193	0.0	0.0	10.663373816832028	0.0	19.039214594319557	0.0	6.013623262138048	12.308366427453565	7.469403456092979	0.0	0.0	8.960742092817158	0.0	4.662865498712117	0.0	6.099532165882877	0.0	6.745426263721883	0.0	0.0	0.0	10.500357799692024	0.0	6.754077943410282	6.370075931305101	38.12820991867253	7.351227691780666	20.0310080003846	65.82411795681938	NA	NA	NA	NA	NA	NA	NA	NA	NA	0.0
2L_6198	8.043952154572585	0.0	9.094795048793575	4.2983853115577135	0.0	7.246534344949528	3.448085622862187	0.0	7.465472191116088	0.0	10.34425686858656	6.98263070611853	0.0	6.758686178993666	0.0	4.034462377629713	13.356573771696084	6.834382411033427	2.7649897004133663	5.587216448765225	3.909059636613816	0.0	10.713807419311639	8.630391405511022	12.423572842069767	2.2578969947391	1.9911315002976742	12.484955628467695	4.387061677700126	0.0	3.07140400019657	5.8304618308816245	5.309081449273054	5.000387530033578	7.074136955291454	18.81883577272492	13.606219675137897	2.4716623906907307	0.0	NA	NA	NA	NA	NA	NA	NA	NA	NA	19.220881565733013
2L_6199	8.023307387027018	4.116767160383691	3.628581319047367	0.0	4.613302596435901	0.0	0.0	0.0	3.971366447910565	2.5074452317543865	2.7513889011172843	8.357651778438651	9.44925192634812	9.437876057227504	15.465474944032557	3.21928635825796	5.328917673728489	3.635649066065379	0.0	2.9722010040094995	6.238443283816729	7.940480277302746	7.124206986709791	6.8865932353821036	1.4161928911365445	9.00840844844578	6.355268064412549	7.96986434892385	7.0012836853637115	4.845644419828571	14.704902026139434	4.6523983811514595	4.2363645722150824	3.9900432460837227	13.17116493309048	0.0	0.0	5.91676531229279	0.0	NA	NA	NA	NA	NA	NA	NA	NA	NA	15.337241006721161
2L_6200	0.0	0.0	0.0	0.0	0.0	0.0	0.0	0.0	0.0	0.0	0.0	0.0	0.0	0.0	0.0	0.0	0.0	0.0	0.0	0.0	0.0	0.0	0.0	0.0	0.0	0.0	0.0	0.0	0.0	0.0	0.0	221.55754957350172	0.0	0.0	0.0	0.0	0.0	0.0	0.0	NA	NA	NA	NA	NA	NA	NA	NA	NA	0.0
2L_6201	0.0	0.0	0.0	0.0	0.0	0.0	0.0	0.0	0.0	0.0	0.0	0.0	0.0	0.0	0.0	0.0	0.0	0.0	0.0	0.0	0.0	0.0	0.0	0.0	0.0	0.0	0.0	0.0	0.0	0.0	0.0	0.0	0.0	0.0	0.0	0.0	0.0	0.0	0.0	NA	NA	NA	NA	NA	NA	NA	NA	NA	0.0
2L_6202	0.0	0.0	0.0	0.0	0.0	0.0	0.0	0.0	0.0	0.0	0.0	0.0	0.0	0.0	0.0	0.0	0.0	0.0	0.0	0.0	0.0	0.0	0.0	0.0	0.0	0.0	0.0	0.0	0.0	0.0	0.0	0.0	0.0	0.0	0.0	0.0	0.0	0.0	0.0	NA	NA	NA	NA	NA	NA	NA	NA	NA	0.0
2L_6203	0.0	0.0	0.0	3.090933087789609	12.472212948900928	10.421845020911432	9.91795864607963	0.0	3.57890592845767	0.0	4.958979323039815	5.021151601119717	8.51545285036334	4.860114956299061	7.60207496102036	5.802296607020025	0.0	3.276364990991634	7.95312428546149	0.0	14.054861182947068	4.77052123192032	2.5680699028627556	7.44725112031481	7.657446675455715	3.2472698578669985	2.8636121661135596	0.0	0.0	0.0	4.417242086069078	0.0	7.635432530073105	17.97868518998616	10.17390596597846	27.064936224860904	7.827295422871591	17.77351845282233	0.0	NA	NA	NA	NA	NA	NA	NA	NA	NA	0.0
2L_6204	6.923737341100228	0.0	7.828238020186417	0.0	13.270211361291455	16.632984872300256	11.871596808914779	11.651752423564504	8.567756675710411	7.212691451878725	3.9571989363049256	16.02724631874186	6.795217073209405	0.0	0.0	4.630154809226046	5.109561778434072	7.843485854273262	3.1732432132260775	6.412174582139957	0.0	5.710217863845566	4.098570623495056	1.9809354769696441	2.036846554164842	7.773833277188983	2.285124070811425	2.8656743791516455	5.034815750917595	6.969272477646059	10.57469967852913	2.230445129934581	3.046486334985544	2.8693498913951063	2.706213466118207	10.79872790985222	18.73823004925032	11.346423323707784	0.0	NA	NA	NA	NA	NA	NA	NA	NA	NA	11.02943203939713
2L_6205	3.067608872506494	7.869966123730821	0.0	3.2784294749169	0.0	11.054035441448432	10.519583256189723	7.743582119139658	11.388008427126236	0.0	10.519583256189723	15.977205852983076	3.0106670945828164	0.0	2.687739259189179	0.0	0.0	3.4751097005254716	0.0	14.204787581606505	2.9814861635190124	5.059901645631812	5.447698687785579	0.0	2.707316115705276	6.888499305983696	3.037319237742215	3.8089695137698056	6.692127982932397	0.0	14.0555776280182	5.92928321784572	4.049299410462499	7.627709791576644	10.791056372478488	0.0	0.0	18.851662301878456	0.0	NA	NA	NA	NA	NA	NA	NA	NA	NA	43.97998324362638
2L_6206	0.0	0.0	0.0	0.0	0.0	0.0	0.0	0.0	0.0	0.0	0.0	0.0	0.0	0.0	0.0	0.0	0.0	0.0	0.0	0.0	0.0	0.0	0.0	0.0	0.0	0.0	0.0	0.0	0.0	0.0	0.0	0.0	0.0	0.0	0.0	0.0	0.0	0.0	0.0	NA	NA	NA	NA	NA	NA	NA	NA	NA	0.0
2L_6207	0.0	0.0	0.0	0.0	0.0	0.0	0.0	0.0	0.0	298.5252850916472	0.0	0.0	0.0	0.0	0.0	0.0	0.0	0.0	0.0	0.0	0.0	0.0	0.0	0.0	0.0	0.0	0.0	0.0	0.0	0.0	0.0	0.0	0.0	0.0	0.0	0.0	0.0	0.0	0.0	NA	NA	NA	NA	NA	NA	NA	NA	NA	0.0
2L_6208	6.491344117186937	6.245091098184698	1.8348394919109268	5.2030950090351755	2.332776655064213	5.847840363314626	11.130205597157792	4.096534004509465	2.0081732651893205	7.607534400636599	2.782551399289448	2.8174371183253153	3.1854250240937585	4.09061586812618	0.0	9.76724492554999	8.982122522259047	1.8384133904148436	8.925214511952536	7.51466110381354	6.309100498923668	9.36881741700633	5.763917158100646	4.178754875910482	4.2966984884930834	1.8220877116582639	6.4272484483417145	2.015032951833861	7.08058090501861	0.0	19.828601568045812	7.841819829170661	4.284346049201002	10.088087159458965	1.9029061182237514	11.389880546729453	15.372010336139748	11.967558342844217	0.0	NA	NA	NA	NA	NA	NA	NA	NA	NA	19.388690111729264
2L_6209	6.348534546608824	2.714532930677615	14.355784184711089	2.2616119639272894	3.0419407582037343	0.0	7.256894049346879	5.341880341880342	0.0	6.613483238953417	0.0	3.6739380022962114	2.0768971157091305	5.334163092036539	5.562379771478897	6.368243691458592	7.027612661415478	4.794582122201913	14.548099654482632	1.9598236158745714	8.227067050596464	5.235830533618396	7.516147974163242	10.898192716374533	5.602894828994981	2.376002376002376	4.190565988318797	2.627602969191355	4.6165387500721335	0.0	6.464124111182936	10.225733057238541	2.7933936240790533	0.0	7.444168734491315	9.901602821956805	14.31792962737588	2.600949346511477	0.0	NA	NA	NA	NA	NA	NA	NA	NA	NA	10.113140762277984
2L_6210	1.8699236248394668	2.398649272621601	0.0	0.0	0.0	20.21463903729803	6.412426770086285	0.0	2.3139310217162423	2.9219440628872486	6.412426770086285	0.0	3.670427202857354	6.284585843436198	3.2767326911920276	5.627186513659714	8.2797684065979	6.354972225593888	7.713103405720809	8.658818313747087	1.8174257690618885	4.626549547107065	1.660377985048296	6.419997521880957	6.601199272877899	0.0	5.554379878481277	6.965505424039074	4.079323256589025	16.939993461162526	5.711909559908792	7.228631307455194	4.936666274201698	9.29925250283569	6.577908751249803	0.0	15.182143976825975	13.78969881918809	0.0	NA	NA	NA	NA	NA	NA	NA	NA	NA	8.936298933497403
2L_6211	8.366884540340097	21.465284731635645	9.459914558051711	0.0	0.0	0.0	14.346049671762385	0.0	0.0	0.0	0.0	0.0	0.0	28.120081182674376	7.330792480659537	8.39285969068955	9.261857724898745	0.0	23.00794349249078	0.0	16.263970750875004	0.0	0.0	14.362987156616883	14.768376475453111	0.0	8.284269745764046	0.0	0.0	0.0	25.557668322803575	8.086041955237288	0.0	0.0	19.621693744604038	19.574336478929204	11.321963817268033	0.0	0.0	NA	NA	NA	NA	NA	NA	NA	NA	NA	79.97009118589648
2L_6212	0.0	0.0	6.657576855067214	6.2930127420922	0.0	0.0	0.0	14.863964992389649	0.0	0.0	0.0	10.222858311183806	0.0	14.842491480409889	0.0	11.813237441347276	0.0	0.0	8.096117102237766	10.906552656836228	0.0	14.568877769058034	0.0	5.054099076515016	0.0	33.056539905854976	0.0	0.0	0.0	0.0	8.993323356739955	22.762761942483053	0.0	0.0	13.809102960671675	0.0	0.0	14.474461260551882	0.0	NA	NA	NA	NA	NA	NA	NA	NA	NA	0.0
2L_6213	4.813984432216211	2.0583835801918453	7.257162638094734	5.144824229652606	4.613302596435901	5.7823489173419	13.75694450558642	12.151967646601339	5.957049671865847	5.014890463508773	5.502777802234569	2.785883926146217	6.299501284232081	8.089608049052147	4.21785680291797	1.60964317912898	3.5526117824856596	3.635649066065379	4.4126293865672945	5.944402008018999	6.238443283816729	5.293653518201832	0.0	13.773186470764207	5.664771564546178	9.00840844844578	1.5888170161031372	7.96986434892385	10.501925528045568	0.0	9.80326801742629	7.753997301919098	16.94545828886033	1.9950216230418614	7.526379961765991	3.7541074628277666	10.857039498126834	7.8890204163903865	0.0	NA	NA	NA	NA	NA	NA	NA	NA	NA	15.337241006721161
2L_6214	5.997888743162407	7.6938069982868456	2.260479583348403	8.54678939856243	8.621779765257676	0.0	3.4280386134269416	0.0	9.896091044037606	6.248203641453082	3.4280386134269416	0.0	5.886554325047681	6.719391491906493	3.5034368715710107	2.0055031005077932	11.06576606085286	4.5297650863826195	5.497828357798669	7.406310176270182	5.829498818554907	11.542165178276985	3.5505059470974616	0.0	3.528955076401877	13.46861811978091	1.9795551543657108	0.0	4.3615555051553585	12.074669757782123	12.214188000781709	11.593127593962299	0.0	12.428288773775318	7.0330082520630155	14.03206795262774	8.116268248076445	7.371876781536888	24.22480620155039	NA	NA	NA	NA	NA	NA	NA	NA	NA	4.777283063576083
2L_6215	4.00324743431872	10.27035160035186	0.0	8.556739095184737	5.754544507661312	43.276741780664814	0.0	10.105419738714266	0.0	6.255477452444296	6.864058690447426	0.0	0.0	6.727213833573439	3.5075153778242956	4.015675591237956	0.0	9.070076773664852	0.0	0.0	3.8908567977937283	0.0	10.663917745647788	3.4360813279217344	0.0	0.0	3.9637192846437985	0.0	0.0	12.088726416405851	0.0	3.868874555998284	15.853077901496372	4.9771028383919775	14.082391377821173	18.731204407077772	5.417144503954787	19.681223227386027	48.50601474582848	NA	NA	NA	NA	NA	NA	NA	NA	NA	9.565689021363053
2L_6216	3.311304329397958	2.123792013650036	0.0	8.84718209287878	7.13984650757978	0.0	8.516456064170928	16.71748782966886	2.0487814872104817	7.761369954236376	2.838818688056976	2.874409847728138	6.4996780221999755	4.173334147597196	4.351885955056913	8.303960839849314	7.331003418263618	7.502355270657782	4.5528477493566255	6.133294898018639	6.436679806075711	4.096400874881989	2.9402360274471033	8.526510911944449	5.844778749553423	11.153598057786793	1.6393042202739638	4.111559773650411	0.0	4.999622528499098	5.057391276202344	4.800235787581887	2.1854909191759564	8.233666515510272	3.882771366890832	0.0	6.721223585311258	12.209560004086132	0.0	NA	NA	NA	NA	NA	NA	NA	NA	NA	7.912303196293561
2L_6217	8.251444621667137	0.0	0.0	0.0	14.826495897063792	0.0	14.148113773471719	10.414583749916682	5.105361906342135	3.223428393311128	10.61108533010379	0.0	8.09827909544652	1.733256353641147	0.0	8.277061386618847	9.13406964591094	2.3368914062921733	0.0	3.8208918725808974	8.01978641704814	3.4026093249869596	5.495084189269016	3.541204391943335	3.641153408165104	2.3161390887845594	8.169969683284997	2.5614006148386035	0.0	0.0	6.301260756252111	3.987238444634104	10.892056722563794	17.95280106013855	4.837742128993555	4.826066162471448	5.582875979480697	7.606255587428584	24.99500099980004	NA	NA	NA	NA	NA	NA	NA	NA	NA	9.858340575106013
2L_6218	24.828805386857617	0.0	0.0	0.0	17.845320332422627	0.0	0.0	31.337745687926194	0.0	0.0	0.0	0.0	12.183963223925405	0.0	0.0	12.45294343997619	13.742323194705358	14.063530593101277	0.0	0.0	0.0	0.0	11.023231460302588	0.0	10.956322619875866	0.0	0.0	0.0	0.0	37.488144374341616	0.0	0.0	0.0	0.0	0.0	29.043510082454524	33.59802981153185	30.516553704557037	0.0	NA	NA	NA	NA	NA	NA	NA	NA	NA	0.0
2L_6219	0.0	9.390348083770355	4.138397959935341	3.9117822686342145	2.6307364194151504	6.594770478905637	0.0	0.0	0.0	2.8597419540445186	3.1379597738660667	0.0	7.18458289095761	6.150800088386997	8.017444676825624	3.6715969482420485	2.0258773416356486	4.146458727290105	5.032604989576217	1.6948980179862576	3.5574731126182146	6.037413246145036	0.0	4.712496850481272	6.4606734767549	0.0	7.2481849185929175	2.2724081026801235	3.9924829530959105	0.0	0.0	7.074748788935658	9.663149843807261	4.550645383904959	4.291919174578104	0.0	9.90596514932871	4.498714942076796	0.0	NA	NA	NA	NA	NA	NA	NA	NA	NA	26.23819117408471
2L_6220	1.320072762410664	10.15996010522332	4.477571842640216	7.053972056395096	7.590255250796266	4.756842122788366	2.2634266468692283	6.664534015781617	1.6335198268468984	12.376480149672899	2.2634266468692283	4.583607872346521	0.0	7.764056963776793	4.626419515625443	7.945025718710337	1.4612758253103202	5.9817243367202355	3.6300440596597743	11.002848515226718	5.132047584345202	6.5322261935738135	3.5164319936704227	5.66524733336808	6.990175890300839	1.4821511942433248	0.0	1.639099740858331	2.8797986444787784	3.9862633365422755	0.0	2.551526482612304	8.712600075102612	8.206010246024393	1.5478917714073432	6.176623641335818	8.931529997883228	16.224732007989058	0.0	NA	NA	NA	NA	NA	NA	NA	NA	NA	6.308581089712755
2L_6221	6.5675888962562645	0.0	4.455337910648495	8.422733631891166	0.0	4.733221439978492	6.756561972988167	3.3157202274849333	6.501633535425775	8.210015479984188	6.756561972988167	13.682542216343798	9.023951371730847	6.621860217386842	6.905169693394353	3.952786859671587	2.908039362057589	8.928032026636487	5.418027946188147	14.597616695780802	5.106563772811021	0.0	3.4989707194466964	5.637115853103074	1.1592442191388903	4.424374172273333	6.502740384852985	9.785763540724108	0.0	3.9664690571782377	8.024600214417317	3.8082848475200834	8.669336591154433	6.532209836789471	7.701027625126297	12.291905718624756	3.5548717562239585	3.2288332223690985	0.0	NA	NA	NA	NA	NA	NA	NA	NA	NA	3.1386275283998715
2L_6222	0.0	0.0	0.0	0.0	38.76983319279269	0.0	0.0	0.0	0.0	0.0	0.0	0.0	0.0	0.0	11.815512586474782	0.0	0.0	0.0	0.0	0.0	13.106847016881618	0.0	0.0	0.0	0.0	0.0	13.352293590231463	0.0	0.0	0.0	0.0	0.0	0.0	0.0	0.0	0.0	0.0	0.0	0.0	NA	NA	NA	NA	NA	NA	NA	NA	NA	0.0
2L_6223	312.61723146179816	0.0	0.0	0.0	0.0	0.0	0.0	0.0	0.0	0.0	0.0	0.0	0.0	0.0	0.0	0.0	0.0	0.0	0.0	0.0	0.0	0.0	0.0	0.0	0.0	0.0	0.0	0.0	0.0	0.0	0.0	0.0	0.0	0.0	0.0	0.0	0.0	0.0	0.0	NA	NA	NA	NA	NA	NA	NA	NA	NA	0.0
2L_6224	0.0	51.895482498248526	0.0	0.0	0.0	0.0	0.0	0.0	0.0	0.0	0.0	0.0	0.0	0.0	35.44653775942435	0.0	0.0	0.0	0.0	0.0	0.0	0.0	0.0	0.0	0.0	0.0	0.0	0.0	0.0	0.0	0.0	0.0	0.0	0.0	0.0	0.0	0.0	0.0	0.0	NA	NA	NA	NA	NA	NA	NA	NA	NA	0.0
2L_6225	3.7582399410707974	14.462675450331558	8.498415045593998	2.0082619898261447	8.10353070832962	20.314055294858512	0.0	14.230418943533698	2.325311010347634	0.0	0.0	13.04950656553299	0.0	3.1577468213331064	3.292847770001169	3.7699074676212074	8.320488579089364	4.257484124906069	5.16735780077252	12.181963732553687	5.479091785745595	3.099535379646591	5.005631335252158	8.064464100231612	4.975248140501008	6.329514526235838	5.581696500834464	4.666508005394483	4.099385502113233	5.674434968138048	2.8700004592000736	3.6320909766147826	9.921889921592264	0.0	11.017098536929314	4.39620343871033	0.0	13.85751701010213	0.0	NA	NA	NA	NA	NA	NA	NA	NA	NA	8.980247944645752
2L_6226	0.0	10.240547910275392	2.256543751224175	4.26595408169686	0.0	0.0	6.844139773760116	5.038047333462307	2.469715118361097	6.237324586940976	20.532419321280347	0.0	3.9175366372923244	5.030769021798825	5.246005298115618	2.0020112204720864	2.2092997823176925	2.2609390448572566	2.744127909290108	5.545061014154693	1.939782930530942	6.584039169765829	15.94945793995029	3.4261101110676377	3.522810639240412	2.240861207779374	3.9522169071491846	0.0	4.353961386458049	12.053645956694867	6.096460638811532	7.7152948197388875	2.63451226879191	0.0	9.361016980884804	9.338424019547189	2.700712204815532	4.906027496321705	0.0	NA	NA	NA	NA	NA	NA	NA	NA	NA	14.306895303570858
2L_6227	0.0	0.0	0.0	0.0	0.0	27.115040984384446	0.0	0.0	0.0	11.758107509080197	12.9020271665084	0.0	0.0	0.0	6.592900896173019	0.0	0.0	0.0	0.0	0.0	7.31344855427749	0.0	13.362954549250839	12.917259784178423	0.0	0.0	7.4504045197133975	0.0	0.0	0.0	0.0	0.0	0.0	0.0	0.0	0.0	10.182335074173219	27.745356814537086	0.0	NA	NA	NA	NA	NA	NA	NA	NA	NA	17.980146322430773
2L_6228	0.0	0.0	8.979272247942848	5.658382511750339	3.805353142479652	0.0	13.617151074120878	6.682490804892653	3.275842300951632	8.273218062586066	0.0	4.595957855066469	7.7943598453287235	4.448557877628625	9.277769698386665	5.310955092953663	5.860852232383963	0.0	0.0	4.903330832634609	2.5729376361084006	0.0	2.3506043991561327	2.272204665654172	9.34534677661467	0.0	2.621119988844513	0.0	0.0	15.988015383668401	8.086375427769259	0.0	10.483290159650025	6.582496286649282	0.0	6.1932658143494255	7.16447594903335	6.507379042465203	0.0	NA	NA	NA	NA	NA	NA	NA	NA	NA	12.65115761254944
2L_6229	9.752664623028302	0.0	6.616037804922156	8.338331120548713	0.0	7.028686176893757	3.3444279155384797	4.923741097876095	7.24104222734459	12.191616861371868	3.3444279155384797	6.772716113138223	3.8286532195432073	1.6388759736357301	6.835974383553193	1.9565883907393107	0.0	8.83856602220999	5.363734983218214	5.419251348490377	0.0	8.043320681726122	3.4639082410706945	5.022564709049523	1.7214415006838428	2.190019206468441	1.931273321332401	9.687702382157578	4.255176102590594	17.67024842602262	8.937210732279299	5.655184192176731	0.0	4.850063911717197	6.861471465427333	0.0	2.6394368286427468	9.589433211755304	23.633957269805258	NA	NA	NA	NA	NA	NA	NA	NA	NA	13.982291893393414
2L_6230	0.0	0.0	0.0	0.0	5.774712303833022	0.0	0.0	0.0	19.884668920262477	0.0	0.0	0.0	11.828123176497677	6.750790517569607	7.0396161438109095	0.0	4.446990099221243	0.0	11.047038289034708	3.7204595511637595	0.0	6.626343159758482	3.5670970963829634	0.0	0.0	0.0	3.9776108241927832	0.0	0.0	0.0	6.135631822822587	3.8824336957973427	15.908637753954887	0.0	4.710581851070244	9.39842557574755	0.0	0.0	0.0	NA	NA	NA	NA	NA	NA	NA	NA	NA	0.0
2L_6231	6.742724600156431	0.0	15.247156405330406	10.809174827593662	4.846229149099086	0.0	5.7806141324454305	0.0	16.68752607425949	0.0	5.7806141324454305	0.0	3.308782169634644	2.8326846485488155	2.9538781466186954	6.763657515438048	0.0	0.0	13.906271728549575	12.489072061945796	0.0	8.34139668346068	2.99356383774884	5.787438942519156	2.975393495789818	3.785297902944962	3.338073397557866	8.372264362619514	0.0	10.180603913424143	5.149118470917778	3.258199258433849	8.900518900251885	12.574503935819733	7.906388361796331	0.0	9.124170840974827	8.287338604080684	0.0	NA	NA	NA	NA	NA	NA	NA	NA	NA	8.055810656226337
2L_6232	0.0	0.0	0.0	0.0	0.0	0.0	0.0	0.0	0.0	0.0	0.0	0.0	0.0	0.0	0.0	0.0	0.0	243.47487339306585	0.0	0.0	0.0	0.0	0.0	0.0	0.0	0.0	0.0	0.0	0.0	0.0	0.0	0.0	0.0	0.0	0.0	0.0	0.0	0.0	0.0	NA	NA	NA	NA	NA	NA	NA	NA	NA	0.0
2L_6233	0.0	0.0	0.0	0.0	0.0	0.0	0.0	0.0	0.0	0.0	0.0	0.0	0.0	0.0	0.0	0.0	0.0	0.0	0.0	0.0	0.0	0.0	0.0	0.0	0.0	0.0	0.0	0.0	0.0	236.00490890210517	0.0	0.0	103.16510543473775	0.0	0.0	0.0	0.0	0.0	0.0	NA	NA	NA	NA	NA	NA	NA	NA	NA	0.0
2L_6234	0.0	0.0	6.601060922511466	3.1197957906467275	4.196225579016187	0.0	5.005285581574142	7.368892661761931	0.0	4.561506902928396	0.0	0.0	5.729979309044715	12.26374508285141	0.0	2.928238822473179	6.462858276627137	3.3069592311452065	4.013694726406499	2.7034918300476893	5.674441407987798	0.0	2.5920501820915254	7.516792514477342	5.152633897632623	3.2775924117180484	5.780704355702925	3.624664537297073	6.3683153385969575	17.630247863654713	0.0	14.105956042455542	3.853365568020765	10.887940589589242	0.0	0.0	3.950192808911003	7.175794037489218	0.0	NA	NA	NA	NA	NA	NA	NA	NA	NA	13.950639846096541
2L_6235	0.0	0.0	0.0	0.0	0.0	0.0	0.0	0.0	0.0	0.0	0.0	0.0	0.0	60.194548781662334	0.0	0.0	0.0	0.0	0.0	0.0	0.0	0.0	0.0	0.0	0.0	0.0	0.0	0.0	0.0	0.0	109.4187675070028	0.0	0.0	0.0	0.0	0.0	0.0	0.0	0.0	NA	NA	NA	NA	NA	NA	NA	NA	NA	0.0
2L_6236	0.0	0.0	0.0	0.0	0.0	0.0	0.0	0.0	0.0	0.0	0.0	0.0	0.0	0.0	0.0	0.0	0.0	0.0	0.0	0.0	0.0	0.0	0.0	0.0	0.0	0.0	0.0	0.0	0.0	0.0	0.0	0.0	0.0	0.0	0.0	0.0	0.0	0.0	0.0	NA	NA	NA	NA	NA	NA	NA	NA	NA	0.0
2L_6237	0.0	0.0	0.0	0.0	0.0	0.0	0.0	0.0	0.0	0.0	0.0	0.0	0.0	0.0	0.0	0.0	0.0	0.0	0.0	0.0	0.0	0.0	0.0	0.0	0.0	0.0	0.0	0.0	0.0	0.0	0.0	0.0	0.0	0.0	0.0	0.0	0.0	0.0	0.0	NA	NA	NA	NA	NA	NA	NA	NA	NA	0.0
2L_6238	0.0	0.0	0.0	0.0	0.0	0.0	0.0	0.0	0.0	0.0	0.0	0.0	0.0	0.0	0.0	0.0	0.0	0.0	0.0	0.0	0.0	0.0	0.0	210.82813290605498	0.0	0.0	0.0	609.979260705136	0.0	0.0	0.0	0.0	0.0	0.0	0.0	0.0	0.0	0.0	0.0	NA	NA	NA	NA	NA	NA	NA	NA	NA	0.0
2L_6239	0.0	0.0	7.838759845482366	0.0	9.966035750163442	16.65534103476303	3.9625177520795294	0.0	2.8597574925646305	7.222385929636628	7.925035504159059	8.024394158241053	2.2681168098302	0.0	8.09934330524481	9.272756271165067	0.0	2.6180093913232887	6.355016650143624	8.561057461817684	0.0	1.9059642959520369	4.104079454978248	1.9835980246537432	0.0	0.0	2.288195474132408	2.8695260920268497	10.083165952778518	20.935919338089974	7.059275323032439	4.466886080110922	6.101162149366211	5.746413088949878	5.419701699618454	21.626484658171787	0.0	11.361673892691263	28.001792114695345	NA	NA	NA	NA	NA	NA	NA	NA	NA	27.61064136206607
2L_6240	5.222155726772635	6.698733503950076	5.904365806164395	2.7905234938358734	0.0	28.22681943021342	22.38506611653128	0.0	9.693209906460524	24.48043340159294	4.4770132233062565	0.0	2.5626103363912964	6.581636313256928	2.2877416169711995	2.6191840037003833	0.0	0.0	10.770233229400583	2.4181574607412135	0.0	8.613742968493943	4.636955375100709	0.0	4.6088099706994905	0.0	2.5852960254434496	6.4842138571540655	5.696184866262124	31.539000734070246	7.975855490259885	0.0	3.4466701891636	9.738795758949223	0.0	18.325859436992946	10.599834006599455	9.627659881733825	31.637560111364213	NA	NA	NA	NA	NA	NA	NA	NA	NA	6.23912442623452
2L_6241	0.0	0.0	3.8880248833592534	11.025358324145536	0.0	0.0	11.79245283018868	8.680555555555555	8.51063829787234	0.0	0.0	0.0	0.0	11.55735336607917	3.0129557095510693	0.0	3.8066235249333844	0.0	0.0	6.369426751592356	0.0	2.836074872376631	9.16030534351145	5.90318772136954	0.0	3.8610038610038613	10.21450459652707	0.0	0.0	0.0	0.0	3.3233632436025258	4.5392646391284615	21.376656690893544	0.0	0.0	23.266635644485806	4.22654268808115	0.0	NA	NA	NA	NA	NA	NA	NA	NA	NA	0.0
2L_6242	0.0	0.0	0.0	0.0	0.0	0.0	0.0	0.0	0.0	0.0	0.0	0.0	0.0	0.0	0.0	0.0	0.0	0.0	0.0	0.0	0.0	0.0	0.0	0.0	0.0	0.0	0.0	0.0	0.0	0.0	0.0	0.0	0.0	0.0	0.0	0.0	0.0	0.0	0.0	NA	NA	NA	NA	NA	NA	NA	NA	NA	0.0
2L_6243	0.0	0.0	8.737134569346638	8.258695373891788	0.0	0.0	26.499894000424	0.0	9.562514941429598	0.0	0.0	13.416065738722121	0.0	0.0	0.0	0.0	8.554210168389629	0.0	0.0	0.0	0.0	6.373201960396924	0.0	6.632795192550044	0.0	17.352826341590387	0.0	9.595179381878545	0.0	23.335316835264333	11.802473798508169	7.468232008095564	10.2005946946707	9.607486153210584	0.0	0.0	0.0	9.497848737261013	0.0	NA	NA	NA	NA	NA	NA	NA	NA	NA	18.465004200788457
2L_6244	0.0	0.0	0.0	0.0	0.0	0.0	30.709512578616348	0.0	0.0	0.0	0.0	0.0	0.0	0.0	0.0	0.0	0.0	20.289572782755485	0.0	0.0	0.0	0.0	15.903307888040711	0.0	0.0	0.0	0.0	0.0	0.0	54.08445829006576	0.0	0.0	0.0	0.0	0.0	0.0	0.0	22.01324316708932	0.0	NA	NA	NA	NA	NA	NA	NA	NA	NA	0.0
2L_6245	0.0	0.0	0.0	0.0	0.0	0.0	0.0	0.0	0.0	0.0	0.0	0.0	0.0	0.0	0.0	0.0	0.0	0.0	0.0	0.0	0.0	0.0	0.0	0.0	0.0	0.0	0.0	0.0	0.0	0.0	0.0	0.0	0.0	0.0	0.0	0.0	0.0	0.0	0.0	NA	NA	NA	NA	NA	NA	NA	NA	NA	0.0
2L_6246	0.0	0.0	0.0	0.0	0.0	0.0	0.0	0.0	0.0	0.0	0.0	0.0	0.0	0.0	0.0	0.0	0.0	0.0	0.0	0.0	0.0	0.0	0.0	0.0	0.0	0.0	0.0	0.0	0.0	0.0	0.0	0.0	0.0	0.0	0.0	0.0	0.0	0.0	0.0	NA	NA	NA	NA	NA	NA	NA	NA	NA	0.0
2L_6247	0.0	22.110857204767544	6.496282177709697	6.140550445082447	0.0	0.0	0.0	7.251926111575234	3.5549867576743273	4.489102031453342	0.0	0.0	5.639027256520196	4.827632984995476	2.517089147494628	2.88175884116408	0.0	6.508935629555645	3.949985286304808	7.981737783950321	0.0	0.0	5.1018130568150655	0.0	5.0708460579876595	12.902268541366285	8.53342071556146	7.134260359124398	0.0	0.0	4.387720000280813	5.552820791315832	3.7922010351950384	3.5717053785954125	3.3686366453768826	0.0	7.77498267150737	0.0	34.80924533556112	NA	NA	NA	NA	NA	NA	NA	NA	NA	13.729201118380722
2L_6248	6.269443110446271	4.0210720258442345	5.316351253453857	3.3501544588713266	2.2530326946586454	0.0	5.374864553413254	3.956497518484756	1.9395255920401868	4.898318260391659	8.062296830119882	5.442250914978435	3.0765340136985757	3.950781688495614	2.746541211988213	3.1444533572227935	3.470030560559147	8.877844061734397	8.62011374240083	5.806223109929222	3.046714666640668	5.170601408161588	6.958603269151816	4.0359077402253005	0.0	3.5196024257099916	3.1037692484129646	0.0	10.257806019417345	4.733006377252793	0.0	4.5442523841420135	2.0689446851086877	3.897293836079042	1.8378569118122738	11.000527291941527	2.120933057838269	1.926409611705173	18.99118808872683	NA	NA	NA	NA	NA	NA	NA	NA	NA	3.7451808884917335
2L_6249	2.950484381020832	3.7847413233385887	3.3359286858509254	1.5766278169806285	8.4824602867114	0.0	2.529483661559133	0.0	1.8255337404273573	0.0	5.058967323118266	5.122393182094675	4.343575048941232	6.197636940196894	2.5851185839134017	0.0	6.532172500958189	1.671213202183206	2.028370822697064	8.19746042675979	11.470599705893823	7.300064021561469	1.3099249740471115	3.798705097406396	5.207895951446786	8.281861563714845	2.9213512359579776	3.6635391033341502	3.2183077944518304	0.0	2.253153513657715	1.4257242572297408	7.78938591013035	3.6682379563952887	5.1895213185535765	3.4513308849592037	1.9962793345762169	7.252754505501758	0.0	NA	NA	NA	NA	NA	NA	NA	NA	NA	3.525065152016672
2L_6250	0.0	3.5891912224175138	0.0	5.980666300051823	4.02209416768191	5.041323730619891	4.797580484210203	3.5315523008769554	1.7312120215362774	4.3722173569159075	2.3987902421051013	2.428864627230001	0.0	1.1754834587143173	7.354651854070959	2.8067252505072458	3.0973340316789133	3.1697298407559424	0.0	1.2956523091115453	5.438968249478947	9.230512196506528	2.4844874812887032	4.803244687851537	2.4694071323886204	4.712372491054347	1.3852053968710425	6.94850256295517	0.0	0.0	6.410212579743044	2.7041198076505495	3.69346187073105	1.739353677045854	3.280926008556655	0.0	1.8931355284365994	1.7195047551184497	33.90290208841876	NA	NA	NA	NA	NA	NA	NA	NA	NA	3.342932005431596
2L_6251	6.7190104456423985	1.7237655382380326	3.0387064348255204	4.308463588958786	5.795021960235718	0.0	6.912340463182109	6.784334158308368	4.988650819385897	4.19965231078519	6.912340463182109	2.3330008807078326	6.594290373246067	2.258177679968575	4.709582977023946	2.6959478959542045	5.950173544249135	4.566937836212254	1.8476484516244063	2.4890296020290568	2.6121500502577675	3.3248240004415366	0.0	2.306833810617249	1.185971616141311	10.561558041042215	3.991600076798385	3.337127647468505	5.86313049540228	4.057919496558276	4.104807221833634	0.0	10.643058942856884	3.3414078453917226	3.151432641278726	3.1438266091597904	5.45524868569421	0.0	0.0	NA	NA	NA	NA	NA	NA	NA	NA	NA	9.632974055510976
2L_6252	3.913645158664393	1.6734127512712917	5.899886014202206	9.75942188530839	5.6257440046446145	4.700900504500643	2.2368081999599165	3.293078738829877	4.842927711232364	12.230929738201025	0.0	2.2648517654519513	0.0	3.288321329499005	4.572011698863536	7.851590287268751	10.108636067729018	2.9556889031024687	7.174707720344243	4.83264548679238	6.339616823415806	2.151801875854803	1.158359299887639	2.239449059700129	8.05929801211658	1.4647207363444086	1.2916672479169282	4.859470589836061	5.691863026454642	3.939383911871255	3.9849020032899354	3.78227986752943	8.610137782868858	6.487604458541289	0.0	12.207970095356455	3.5305972146412454	3.20678504406764	0.0	NA	NA	NA	NA	NA	NA	NA	NA	NA	3.1171953222120115
2L_6253	5.696503941600961	0.0	2.1468939168190246	14.20532086674374	5.459032282806259	0.0	9.76735463571674	4.793238849009143	0.0	2.9671204481776097	3.2557848785722476	0.0	1.8635879696451338	6.381752272821187	1.6636972443683435	11.428377690359154	2.1019456239278766	2.1510756346157116	2.6107854156305113	3.517077168190148	3.6910502366701414	1.5660269864034408	3.3720984146922333	13.038515121743876	3.3516304425241468	8.527893674221671	5.6402565414285295	0.0	0.0	0.0	0.0	7.340393691005027	0.0	2.3607572270451183	2.226536755668763	4.4423259485587545	10.277917457531004	18.670536446520817	0.0	NA	NA	NA	NA	NA	NA	NA	NA	NA	4.5372318439264845
2L_6254	2.2765902324262033	14.601509474846493	6.434996496787908	0.0	6.5450562490315365	0.0	7.8069863159143855	2.8734046857184894	4.225738976103446	5.336102414746426	1.9517465789785964	5.928648712742148	0.0	0.9564178555179715	1.994674418769328	7.992802823606035	1.2600541294052912	3.8685183458679773	10.955619567675601	4.216767131143566	1.1063376330039103	3.755147133236188	4.042946195966656	3.9081017685332937	6.027609465155143	1.2780549026825094	5.6352778310311535	1.4133912032227582	2.4832424590755435	6.874687846204984	6.954122264596007	1.1000871379021933	1.5025702214923737	2.830408035868063	0.0	15.978256788162668	1.5403267556759888	8.394325100459085	0.0	NA	NA	NA	NA	NA	NA	NA	NA	NA	0.0
2L_6255	4.3824845532027785	5.621643176318341	1.6516673251313736	0.0	0.0	0.0	7.514307240986839	7.375153403190787	0.0	0.0	0.0	0.0	1.4337119001815366	0.0	5.11972083186248	4.396090058887092	4.851261926423175	4.964653323223092	6.025657248564388	6.7644719112068366	2.839631256843511	7.2287379924638	3.8913786505995964	1.2538631523724595	5.157011666449642	1.6401885560764067	10.124827552490721	1.8138720581716026	0.0	0.0	11.155694223313795	5.647176284796135	1.9283197277521076	7.264794117550907	8.56469427467317	6.835218600543674	1.9767744812647245	0.0	0.0	NA	NA	NA	NA	NA	NA	NA	NA	NA	6.981246278123078
2L_6256	0.0	3.067535474513995	0.0	2.5557158841320198	3.437519980584887	0.0	0.0	0.0	8.87757819666795	7.473512005076009	0.0	4.151703236252673	4.6939607969782156	4.0185512399440775	2.0952404099798816	2.3987936946268458	5.294330354566598	5.418077850193398	0.0	0.0	0.0	1.972235655338408	2.123390204800985	10.26284374368835	6.331504935408097	5.369963645346121	7.103271624844971	0.0	5.216881410895144	0.0	3.6523649793714426	4.622202007792108	0.0	0.0	8.41222127506842	0.0	0.0	5.878362570349304	0.0	NA	NA	NA	NA	NA	NA	NA	NA	NA	17.142406542456598
2L_6257	0.0	0.0	0.0	0.0	0.0	0.0	0.0	0.0	0.0	0.0	0.0	0.0	0.0	0.0	0.0	0.0	0.0	0.0	0.0	0.0	0.0	0.0	0.0	0.0	0.0	0.0	0.0	0.0	0.0	0.0	0.0	0.0	0.0	0.0	0.0	0.0	0.0	0.0	0.0	NA	NA	NA	NA	NA	NA	NA	NA	NA	0.0
2L_6258	2.122709596345543	8.168733356205786	2.4000153600983043	6.805776743299713	3.0513294642475723	15.298239172671224	0.0	16.075102880658434	2.6267402153926978	3.3169476121294137	0.0	7.370554634236226	2.0833072919921833	1.7835421861233283	0.0	2.1292995881934593	4.699535215967141	4.809380215171671	0.0	0.0	0.0	5.251990504401168	1.8848364904344546	1.821971518941216	7.493583619026209	7.15000715000715	2.101749916980878	2.635712854898736	4.630787326461245	6.410009871415202	3.242037555763046	0.0	8.40604562801567	0.0	0.0	4.966081662246854	2.872424153640223	7.826930903853982	0.0	NA	NA	NA	NA	NA	NA	NA	NA	NA	5.072177079846211
2L_6259	0.0	7.091826386416599	0.0	0.0	0.0	19.92214426023102	0.0	0.0	0.0	0.0	9.479463689862282	0.0	0.0	0.0	0.0	0.0	0.0	6.263019251268574	7.601499015605878	5.120117967517972	5.373385834895197	4.559605904142494	9.81811933924057	0.0	0.0	0.0	10.948022075591712	20.594155104192698	12.060893036764014	0.0	8.443892026263882	5.343027722833643	7.297853117569874	0.0	6.482730007260657	0.0	0.0	13.590169415051928	0.0	NA	NA	NA	NA	NA	NA	NA	NA	NA	0.0
2L_6260	0.0	0.0	0.0	0.0	0.0	0.0	0.0	0.0	0.0	0.0	0.0	0.0	0.0	0.0	0.0	0.0	0.0	0.0	0.0	0.0	0.0	0.0	0.0	0.0	0.0	0.0	0.0	0.0	0.0	0.0	0.0	0.0	0.0	0.0	0.0	0.0	0.0	0.0	0.0	NA	NA	NA	NA	NA	NA	NA	NA	NA	0.0
2L_6261	0.0	22.621107755646793	0.0	0.0	0.0	0.0	0.0	0.0	0.0	0.0	60.47411707789066	0.0	0.0	0.0	0.0	17.689565809607203	0.0	0.0	0.0	0.0	0.0	14.543973704495542	15.658641612840087	0.0	0.0	0.0	0.0	0.0	0.0	0.0	0.0	0.0	0.0	21.924776093224146	0.0	0.0	0.0	0.0	0.0	NA	NA	NA	NA	NA	NA	NA	NA	NA	0.0
2L_6262	0.0	0.0	13.500086400552963	0.0	0.0	0.0	0.0	0.0	0.0	0.0	0.0	0.0	0.0	0.0	0.0	0.0	0.0	0.0	0.0	0.0	0.0	9.84748219575219	0.0	0.0	0.0	13.406263406263406	11.822343283017439	14.82588480880539	0.0	0.0	18.236461251167132	11.539455706953213	0.0	0.0	0.0	0.0	0.0	14.675495444726213	0.0	NA	NA	NA	NA	NA	NA	NA	NA	NA	0.0
2L_6263	0.0	0.0	0.0	0.0	42.61339424207817	0.0	0.0	0.0	0.0	0.0	0.0	0.0	0.0	0.0	0.0	0.0	0.0	0.0	0.0	0.0	0.0	0.0	26.322716504343248	0.0	0.0	0.0	0.0	0.0	64.67134024885532	0.0	0.0	0.0	0.0	0.0	0.0	0.0	0.0	0.0	0.0	NA	NA	NA	NA	NA	NA	NA	NA	NA	0.0
2L_6264	2.3235064500539053	8.941451376387416	2.627043840107604	7.44956643523347	3.3399687378926135	0.0	3.983936766955635	0.0	2.875215641173088	7.26142585358061	3.983936766955635	12.10165389269867	4.560753801388294	1.9522556361620218	2.0357808848318037	9.322879278036229	0.0	0.0	3.194684045747876	0.0	2.2582743170978468	1.916266805659886	2.0631318341242006	3.988640352276716	6.151827092646516	2.6087863925701766	2.3005640983169076	0.0	0.0	0.0	0.0	4.491031410273684	6.13414140422765	0.0	0.0	5.435846143810746	3.1441399519575417	5.711544173082635	0.0	NA	NA	NA	NA	NA	NA	NA	NA	NA	0.0
2L_6265	0.0	5.804100016251479	0.0	4.835683475502427	0.0	0.0	7.758192651439921	11.421783625730994	0.0	7.070335699539013	0.0	0.0	8.881467929019308	0.0	0.0	0.0	5.0087151643860315	0.0	0.0	0.0	4.397692091190543	0.0	0.0	3.88367613247996	3.9932912706652823	0.0	0.0	5.618230032810463	0.0	0.0	6.910659000442282	0.0	5.972716630432186	5.625435971287775	5.305602716468591	0.0	0.0	0.0	0.0	NA	NA	NA	NA	NA	NA	NA	NA	NA	10.81174588072482
2L_6266	0.0	2.734727843987058	0.0	4.556874694831797	3.0645714396038857	0.0	0.0	5.381621547151615	7.914418751896163	6.662684602169437	3.6554410508954365	7.402540922171535	4.184696606357517	5.373846884413749	5.603761394081345	2.1385401939698725	2.3599649875594446	7.245377509527068	0.0	3.948807657527809	4.144136378555254	1.758260925217998	5.679048570062895	7.319513603682008	5.64457786554051	4.787357546192016	4.221741928715465	2.647151162390547	4.650883737673413	0.0	3.2561071545791287	2.0603615893382057	5.628350451492202	10.602185587547945	4.9997000179989195	0.0	5.769779453065295	2.620299248655393	0.0	NA	NA	NA	NA	NA	NA	NA	NA	NA	10.18837801531415
2L_6267	0.0	0.0	0.0	0.0	0.0	0.0	0.0	0.0	0.0	0.0	0.0	0.0	0.0	0.0	0.0	0.0	0.0	0.0	0.0	0.0	0.0	0.0	0.0	0.0	0.0	0.0	0.0	0.0	0.0	0.0	0.0	0.0	0.0	0.0	0.0	0.0	0.0	0.0	0.0	NA	NA	NA	NA	NA	NA	NA	NA	NA	0.0
2L_6268	0.0	0.0	0.0	0.0	0.0	0.0	0.0	0.0	0.0	0.0	0.0	0.0	0.0	0.0	0.0	0.0	0.0	0.0	0.0	0.0	0.0	0.0	0.0	0.0	0.0	0.0	0.0	0.0	0.0	0.0	0.0	0.0	0.0	0.0	0.0	0.0	0.0	0.0	0.0	NA	NA	NA	NA	NA	NA	NA	NA	NA	0.0
2L_6269	0.0	0.0	0.0	0.0	0.0	0.0	0.0	0.0	0.0	0.0	0.0	0.0	0.0	0.0	0.0	0.0	0.0	0.0	0.0	0.0	0.0	0.0	0.0	0.0	0.0	0.0	0.0	0.0	0.0	0.0	0.0	0.0	0.0	0.0	0.0	0.0	0.0	0.0	0.0	NA	NA	NA	NA	NA	NA	NA	NA	NA	0.0
2L_6270	0.0	0.0	0.0	0.0	0.0	0.0	0.0	0.0	0.0	0.0	0.0	0.0	0.0	0.0	0.0	0.0	0.0	0.0	0.0	0.0	0.0	0.0	0.0	0.0	0.0	0.0	0.0	0.0	0.0	0.0	0.0	0.0	0.0	0.0	0.0	0.0	0.0	0.0	0.0	NA	NA	NA	NA	NA	NA	NA	NA	NA	821.6926869350864
2L_6271	5.124872646914724	0.0	0.0	0.0	0.0	36.934645990651845	8.78722267525237	0.0	0.0	0.0	17.57444535050474	8.897390840136131	0.0	0.0	0.0	0.0	17.019181184500972	11.611320340652915	14.092794002106872	0.0	4.980992532495995	0.0	0.0	0.0	18.091811420003662	11.508208229519706	10.148539092426299	0.0	0.0	0.0	0.0	0.0	0.0	6.371581726048746	0.0	35.96893722581179	13.869827507890198	0.0	62.09637357178341	NA	NA	NA	NA	NA	NA	NA	NA	NA	0.0
2L_6272	1.7023710624157327	0.0	1.9247647937422048	5.458098180270067	4.894211615921849	6.1344424405265805	2.9189239678684853	8.594609460946094	4.213187276174426	5.320252605593714	2.9189239678684853	5.911038865080538	3.3415423891359777	1.4303655156038575	4.474686697353073	0.0	0.0	7.714055394631789	0.0	4.729772340291354	1.6545772224281252	1.4039974615725894	4.534804625500718	1.4611850795469157	0.0	7.6455522000076455	0.0	6.341368551885078	7.427599474125958	0.0	10.400199683833929	1.645229328516102	4.494321424879665	4.233001324929415	0.0	11.948097464613719	0.0	6.277043596160123	0.0	NA	NA	NA	NA	NA	NA	NA	NA	NA	4.067785578886566
2L_6273	0.0	4.858057282325028	4.281965730571866	4.047488371565909	0.0	0.0	12.987282852630706	9.560083210964269	0.0	0.0	6.493641426315353	0.0	0.0	3.182090684493163	0.0	0.0	0.0	8.580612278169722	0.0	3.507393585678611	3.6808876534193975	6.246860952371434	6.7256280055150155	3.2506540315911567	0.0	4.252206895378702	3.7498181338205097	4.702483287374397	0.0	11.436361224331089	0.0	7.3201833559527	9.998380262397493	4.7085146896241294	4.440812846383402	8.860189749823684	5.124809613322865	0.0	0.0	NA	NA	NA	NA	NA	NA	NA	NA	NA	9.049478931003154
2L_6274	0.0	0.0	0.0	0.0	0.0	0.0	0.0	0.0	0.0	0.0	0.0	0.0	0.0	0.0	94.15486592347092	0.0	0.0	0.0	0.0	0.0	0.0	0.0	0.0	0.0	0.0	0.0	0.0	0.0	0.0	0.0	0.0	0.0	0.0	0.0	0.0	0.0	0.0	0.0	0.0	NA	NA	NA	NA	NA	NA	NA	NA	NA	0.0
2L_6275	0.0	0.0	0.0	0.0	0.0	0.0	0.0	0.0	0.0	0.0	0.0	0.0	0.0	0.0	0.0	0.0	0.0	0.0	0.0	0.0	0.0	0.0	0.0	0.0	0.0	0.0	0.0	0.0	0.0	0.0	0.0	0.0	0.0	0.0	0.0	0.0	0.0	0.0	0.0	NA	NA	NA	NA	NA	NA	NA	NA	NA	0.0
2L_6276	4.012589902076756	10.294319748777419	4.536785161446036	0.0	0.0	14.459245892489722	6.880077497192929	0.0	4.965366568186895	0.0	0.0	0.0	3.9381071330540687	0.0	0.0	12.075141188588347	4.441801079268826	4.545621906988393	0.0	0.0	0.0	6.618611137401705	0.0	0.0	3.5413084780695616	0.0	0.0	4.982327683705894	8.753646988176447	36.35081443999753	6.1284723924575655	7.755806869550818	0.0	0.0	4.705085256144841	9.387458918132909	5.429786614815824	9.86357686833407	0.0	NA	NA	NA	NA	NA	NA	NA	NA	NA	0.0
2L_6277	3.8812523093451237	0.0	0.0	8.295980680320191	0.0	13.985974864405973	6.654883087013927	0.0	0.0	0.0	6.654883087013927	0.0	0.0	6.522208445868604	10.20188163504877	3.893301730105422	0.0	4.396837442764168	5.336492536915187	3.5944846227947833	0.0	0.0	0.0	13.325480183678417	3.425396575288504	13.073376504527747	0.0	4.819249238076695	25.40138420609667	0.0	0.0	0.0	5.123323520461017	0.0	0.0	0.0	10.504124444463118	9.540728415533069	0.0	NA	NA	NA	NA	NA	NA	NA	NA	NA	0.0
2L_6278	0.0	0.0	0.0	0.0	0.0	0.0	0.0	0.0	0.0	0.0	0.0	0.0	0.0	0.0	0.0	0.0	0.0	0.0	0.0	0.0	0.0	0.0	0.0	0.0	0.0	0.0	0.0	0.0	0.0	0.0	0.0	0.0	0.0	0.0	0.0	0.0	0.0	0.0	0.0	NA	NA	NA	NA	NA	NA	NA	NA	NA	0.0
2L_6279	0.0	0.0	0.0	0.0	0.0	0.0	0.0	0.0	0.0	0.0	0.0	0.0	0.0	0.0	0.0	0.0	0.0	0.0	0.0	0.0	0.0	0.0	0.0	0.0	0.0	858.000858000858	0.0	0.0	0.0	0.0	0.0	0.0	0.0	0.0	0.0	0.0	0.0	0.0	0.0	NA	NA	NA	NA	NA	NA	NA	NA	NA	0.0
2L_6280	0.0	0.0	0.0	0.0	0.0	0.0	0.0	0.0	0.0	0.0	0.0	0.0	0.0	0.0	0.0	0.0	0.0	0.0	0.0	0.0	0.0	0.0	0.0	0.0	0.0	0.0	0.0	0.0	0.0	0.0	0.0	0.0	0.0	0.0	0.0	0.0	0.0	0.0	0.0	NA	NA	NA	NA	NA	NA	NA	NA	NA	0.0
2L_6281	0.0	0.0	0.0	0.0	0.0	0.0	0.0	0.0	0.0	0.0	0.0	0.0	0.0	0.0	0.0	0.0	0.0	0.0	0.0	0.0	0.0	0.0	0.0	0.0	0.0	0.0	0.0	0.0	0.0	0.0	0.0	0.0	0.0	0.0	0.0	0.0	0.0	0.0	0.0	NA	NA	NA	NA	NA	NA	NA	NA	NA	0.0
2L_6282	0.0	0.0	0.0	0.0	0.0	0.0	0.0	0.0	0.0	0.0	0.0	0.0	0.0	0.0	0.0	0.0	0.0	0.0	0.0	0.0	0.0	0.0	0.0	0.0	0.0	0.0	0.0	0.0	0.0	0.0	0.0	0.0	0.0	0.0	0.0	0.0	0.0	0.0	0.0	NA	NA	NA	NA	NA	NA	NA	NA	NA	0.0
2L_6283	5.1788999187948495	0.0	0.0	0.0	0.0	0.0	0.0	0.0	0.0	0.0	0.0	0.0	5.082767790703821	0.0	4.53758389992631	10.389955821907847	5.732866754417747	0.0	7.120681306787434	9.592510168060778	0.0	4.271197096952758	4.598546859192496	17.780685907739578	0.0	0.0	0.0	0.0	0.0	0.0	0.0	0.0	6.836241926398285	12.877504030658763	12.145355616012438	36.348127829095944	0.0	0.0	0.0	NA	NA	NA	NA	NA	NA	NA	NA	NA	0.0
2L_6284	11.88521732516053	5.081930889805443	0.0	0.0	0.0	0.0	13.585775149986958	0.0	0.0	0.0	13.585775149986958	0.0	0.0	6.65746161640505	3.4711471308192046	0.0	0.0	8.976032198822704	0.0	7.338049252986585	3.850513812563148	0.0	3.5177823899813556	3.400453756549274	0.0	8.89632226037756	7.8452416255968265	0.0	0.0	0.0	0.0	3.828759497237933	0.0	0.0	0.0	0.0	0.0	0.0	0.0	NA	NA	NA	NA	NA	NA	NA	NA	NA	0.0
2L_6285	0.0	0.0	0.0	0.0	0.0	0.0	0.0	0.0	0.0	0.0	0.0	0.0	0.0	0.0	0.0	0.0	0.0	0.0	0.0	0.0	0.0	0.0	0.0	0.0	0.0	0.0	0.0	0.0	0.0	0.0	0.0	0.0	0.0	0.0	0.0	0.0	0.0	0.0	0.0	NA	NA	NA	NA	NA	NA	NA	NA	NA	0.0
2L_6286	0.0	0.0	0.0	0.0	0.0	0.0	0.0	0.0	0.0	0.0	0.0	0.0	0.0	0.0	0.0	0.0	0.0	0.0	0.0	0.0	0.0	0.0	0.0	0.0	0.0	0.0	0.0	0.0	0.0	0.0	0.0	0.0	0.0	0.0	504.03225806451616	0.0	0.0	0.0	0.0	NA	NA	NA	NA	NA	NA	NA	NA	NA	0.0
2L_6287	0.0	0.0	0.0	0.0	0.0	0.0	0.0	0.0	0.0	0.0	0.0	0.0	0.0	0.0	0.0	0.0	0.0	0.0	0.0	0.0	0.0	0.0	0.0	0.0	0.0	0.0	0.0	0.0	0.0	0.0	0.0	0.0	0.0	0.0	0.0	0.0	0.0	0.0	0.0	NA	NA	NA	NA	NA	NA	NA	NA	NA	0.0
2L_6288	0.0	0.0	0.0	0.0	0.0	0.0	0.0	0.0	0.0	0.0	0.0	0.0	0.0	0.0	0.0	0.0	0.0	0.0	0.0	0.0	0.0	0.0	0.0	0.0	0.0	0.0	0.0	0.0	0.0	0.0	0.0	0.0	0.0	0.0	0.0	0.0	0.0	0.0	0.0	NA	NA	NA	NA	NA	NA	NA	NA	NA	0.0
2L_6289	2.4668504634718653	0.0	0.0	2.636384104291137	3.5460213286090876	17.77844150626068	4.229717657886901	12.454168659333654	0.0	0.0	0.0	0.0	0.0	0.0	2.161374253623436	2.474508847111481	0.0	0.0	0.0	0.0	2.3975939665027357	6.103460987898058	2.1904125642064685	0.0	2.1771171920413304	2.7697301728865575	2.4424927299203896	3.0630235472998226	5.381546247393987	0.0	0.0	4.7680964757568525	0.0	3.066952179468227	0.0	11.54239927236715	3.338111283283473	6.063906295668795	29.890004782400766	NA	NA	NA	NA	NA	NA	NA	NA	NA	0.0
2L_6290	3.035118752056293	1.9466531387251216	0.0	1.6218532397978134	0.0	0.0	5.204083331945578	3.830783563793273	3.7557980131828512	7.114018267850377	2.602041665972789	2.6346642779043883	1.4893900322274216	3.825249348878807	6.648181177297152	0.0	6.719547263783555	5.157455394027874	6.2596633553047525	5.621735879604905	4.424862298285277	1.25157761358192	0.0	0.0	0.0	1.7038851990308301	1.5025749627136022	7.5372547659946205	0.0	0.0	2.3177850133875264	0.0	4.006411861543214	7.546922044446088	5.338382256640949	3.5503319915445295	2.053542422284714	7.460799096348014	0.0	NA	NA	NA	NA	NA	NA	NA	NA	NA	7.252362638438537
2L_6291	2.0579231275163252	5.279612223041442	9.307061360524843	4.398706692258342	5.916401833729584	0.0	0.0	10.389653567391449	2.5465704063053085	0.0	3.5285615889253976	0.0	2.0197234069583105	3.458214651729254	5.409256211043213	2.064311988553803	4.556102363774247	0.0	2.8295226736725647	1.9058727563112976	0.0	1.6972321199142015	5.481930187619061	3.5327275412145656	1.8162186509309481	4.621189540399594	2.037603151112521	2.55526919505443	0.0	0.0	9.429265422506525	5.966540832320514	0.0	2.5585465817945594	2.413080828555433	0.0	0.0	12.646746523282912	0.0	NA	NA	NA	NA	NA	NA	NA	NA	NA	0.0
2L_6292	0.0	0.0	0.0	23.864411957024966	0.0	0.0	38.28718451359961	0.0	82.89582757667864	0.0	38.28718451359961	0.0	0.0	0.0	0.0	0.0	0.0	0.0	0.0	0.0	21.702896034446837	18.416070599848254	0.0	0.0	0.0	0.0	0.0	0.0	0.0	67.42997397203006	0.0	0.0	0.0	0.0	0.0	0.0	0.0	0.0	0.0	NA	NA	NA	NA	NA	NA	NA	NA	NA	0.0
2L_6293	0.0	0.0	0.0	2.063514565627089	2.7754933925216556	0.0	3.310626847329781	0.0	2.3892864396048124	3.0171000177707192	6.621253694659562	0.0	1.8949791201725645	1.6223123759235216	0.0	0.0	2.1373517826689414	2.187309362318391	5.309525421344027	0.0	0.0	1.5924058800542564	5.143349434874481	0.0	1.7040434394753592	2.1678853795642117	3.8235091134295596	2.397447964590653	0.0	0.0	2.9489617295542585	1.866009681977836	2.548716810291107	2.400522929915053	2.2640415859158503	0.0	0.0	4.746257931590287	46.790192775594235	NA	NA	NA	NA	NA	NA	NA	NA	NA	4.613659106878643
2L_6294	4.1581493906647875	0.0	2.350680098766175	4.44391709961529	5.977211284257638	0.0	3.564828546006251	5.248219803842537	0.0	3.2487636829804414	3.564828546006251	0.0	2.040482353704557	0.0	5.464853161217175	6.256587665429391	4.602930501733233	2.3552587510816525	2.8586048293269983	1.925461533129491	0.0	0.0	9.23045681530779	3.5690373164265656	5.5046578579908365	0.0	2.0585458679014645	0.0	4.53559580947232	0.0	0.0	6.027865617175077	2.7444163477197465	2.5848436143764864	0.0	0.0	0.0	5.110692488610821	0.0	NA	NA	NA	NA	NA	NA	NA	NA	NA	9.935824509493182
2L_6295	3.035118752056293	0.0	1.715809745524825	3.2437064795956267	6.5443341554471335	5.4684791393926275	0.0	3.830783563793273	5.633697019774277	2.371339422616792	7.806124997918367	0.0	5.9575601289096864	5.100332465171743	2.659272470918861	4.566812002921542	1.6798868159458888	1.719151798009291	2.086554451768251	2.8108679398024523	5.899816397713703	3.7547328407457603	1.347500050531252	0.0	2.6786419820879215	6.8155407961233205	6.010299850854409	3.7686273829973103	0.0	0.0	2.3177850133875264	1.4666210254203558	4.006411861543214	3.773461022223044	3.5589215044272984	0.0	2.053542422284714	1.8651997740870034	0.0	NA	NA	NA	NA	NA	NA	NA	NA	NA	7.252362638438537
2L_6296	0.0	6.821313421161533	0.0	1.894391464629817	0.0	0.0	0.0	0.0	0.0	2.7698222328090987	3.039291966543474	0.0	1.7396689757872874	1.4893496605772123	1.5530699533768402	5.334224741556811	0.0	2.008040192932502	4.874363286295727	4.924814498653883	3.445614421963725	1.4618942641116655	1.5739356260328954	3.0428802687471856	6.2575285890837415	1.9902081757751862	3.51013903660724	4.401912190655621	3.866946117972792	10.705377311023327	2.707268474400069	3.426147673817037	7.019481400714115	0.0	2.0784835384103757	4.1469341715669605	2.3986222313902896	4.357260503176443	0.0	NA	NA	NA	NA	NA	NA	NA	NA	NA	4.235529314098383
2L_6297	3.725665813737573	4.779107272319745	6.318566982707345	3.9817112040973397	0.0	13.425323650989915	3.1940554794660563	9.404718911761165	2.3051566353933746	2.910864101652032	0.0	9.702301062401967	7.313018013060318	1.5651887007149468	1.6321536888142305	3.7372322132972964	0.0	4.220582854050979	0.0	6.900787379840039	1.8105341220502777	0.0	3.308163721022553	3.1978265012836076	8.220209549581838	0.0	0.0	4.6260615654777375	0.0	0.0	2.8451250489361506	0.0	0.0	6.947992423909061	0.0	0.0	5.0415245166816485	9.158272346871396	0.0	NA	NA	NA	NA	NA	NA	NA	NA	NA	4.451206321425169
[truncated: 141 more columns]
