# Supplementary material for: Convergence of topological domain boundaries, insulators, and polytene interbands revealed by high-resolution mapping of chromatin contacts in the early Drosophila melanogaster embryo
Source: eLife. 2017 Nov 17;6:e29550. doi: 10.7554/eLife.29550 (PMC5739541; doi:10.7554/eLife.29550)
Supplement: Supplementary file 3. [file elife-29550-supp3.zip › local_HiC_maps/nc14_posterior_dm3_CompressedBinCounts_500bp_VCnorm_chr2L_3825377-3837035.txt]

2L_7570	2L_7571	2L_7572	2L_7573	2L_7574	2L_7575	2L_7576	2L_7577	2L_7578	2L_7579	2L_7580	2L_7581	2L_7582	2L_7583	2L_7584	2L_7585	2L_7586	2L_7587	2L_7588	2L_7589	2L_7590	2L_7591	2L_7592	2L_7593	2L_7594	2L_7595	2L_7596	2L_7597	2L_7598	2L_7599	2L_7600	2L_7601	2L_7602	2L_7603	2L_7604	2L_7605	2L_7606	2L_7607	2L_7608	2L_7609	2L_7610	2L_7611	2L_7612	2L_7613	2L_7614	2L_7615	2L_7616	2L_7617	2L_7618	2L_7619
2L_7570	22.62993507613064	109.53822336304253	163.22970206008944	86.92170266867012	56.76697864852015	38.25851816342279	57.61690207536081	41.63260887968037	20.219421158411077	34.13747959574397	0.0	30.70050886093437	0.0	0.0	33.600110208361485	35.3811896529584	30.51369034859603	23.89813858656346	40.66622335061052	13.226772574904315	25.601173148158338	28.473027145472255	20.72072912101631	41.53954453372974	22.973807791475014	18.249555939170577	15.508504476142104	18.45623267687353	30.052153365583592	8.320381273151462	24.78666008993952	17.16060384732818	25.9576978087275	24.383604005681093	20.595905451612595	8.586329533023882	12.290236390406733	22.500586622436945	0.0	14.729030034456112	0.0	20.26299749711455	13.51190060645914	20.626027433991556	19.427356016174567	14.731777475238513	6.908178426643021	6.425078021864112	7.055933087175347
2L_7571	109.53822336304253	75.40767273070034	185.4099244875944	344.06929256361536	54.9551199853453	29.62992227083724	81.13151418449307	42.99072116934762	0.0	102.8156808601266	0.0	39.62750148603131	0.0	0.0	18.587245432184435	53.728488456434256	29.539770377518266	19.48241711855051	37.7935297477072	41.73353517188525	13.21815910698117	36.75231999019938	20.059375752226593	19.149384347293232	11.861622314083895	14.496062507021529	23.354352250358655	36.65057706333586	22.166068182825732	21.479508548844404	40.7196914610807	13.631081592246641	27.592840052189885	37.02798575163108	26.58471485234849	0.0	21.151934344395794	8.298066550493735	0.0	0.0	0.0	20.92400401740877	11.627230974943318	0.0	8.358792823140481	0.0	7.1335325966772	16.586682000132694	6.071756012556391
2L_7572	163.2297020600894	185.4099244875944	30.140817901234566	89.1685213719112	98.27044025157232	105.96812478806375	96.71928195605076	93.9592729260626	0.0	43.77486412282176	134.58225667527992	41.99210548416897	101.52696556205328	186.67861409796893	40.6237443569926	38.43079382647728	35.21523551949515	29.031958379784466	32.53956811482763	36.183115510977956	27.57607846103421	21.90676480897301	29.891720232629325	25.111403316531522	28.28118283219077	30.24207484827119	31.818760341097107	13.107671658068034	15.414482214330006	0.0	20.804207442913253	16.25001625001625	18.796709823912423	24.278187417012738	15.84621313536976	13.212413326568576	6.3039619139837	24.730927508705285	0.0	15.109757276859103	0.0	28.0621408045977	17.326458194721667	10.579592389464418	7.473573444300952	16.19204543099339	10.630119465534602	16.47789589133553	7.238320246450328
2L_7573	86.92170266867011	344.0692925636155	89.16852137191121	23.741634041704554	72.68075704276536	62.69916782529504	64.38016919108465	102.34308814582752	0.0	81.58717356389093	0.0	41.92740270222111	0.0	0.0	9.833006058115032	102.32420914045107	36.4632330802785	51.532844458415575	19.993495449480434	30.1061361724624	0.0	48.606689252574945	42.447163892744506	24.312931744483244	28.237606279290635	40.26063585347659	42.35964396719246	46.533244222170644	41.041949562961875	22.726136420451702	18.46413480295537	21.633303605568628	6.255915750331408	29.38276219120186	42.19145808616171	35.178813911110176	50.353988539432216	0.0	0.0	20.115300904786235	0.0	16.603793634769673	9.226539217404945	0.0	6.632940375835668	34.489805244692235	0.0	35.098679938647514	9.636222947508603
2L_7574	56.76697864852015	54.9551199853453	98.27044025157232	72.68075704276536	20.0249199003204	153.5538110136471	91.97456246386713	114.8785072756388	50.72022722661798	103.47386749636058	0.0	62.03739357378171	331.01621979476994	0.0	42.1427797377515	44.37669022981905	65.38073915317591	36.284470246734394	59.16628582620618	40.55239738400171	44.95421092515766	35.712159990476756	32.486095950933	33.49335715083175	25.93331104989569	42.25738976103445	38.90293717175646	48.07795038355521	43.07745326096321	27.828797239383317	28.262319545089706	44.70287489155414	22.981637671500472	35.980023890735865	18.082622083531383	32.30808994572241	35.9682657129938	28.221254636348977	98.27044025157232	27.710724666239713	0.0	20.33181522446324	8.473618800135577	17.246731744334447	8.122223214938392	23.756480239887658	10.397460247043655	10.744831735935016	17.699741583772877
2L_7575	38.25851816342279	29.62992227083724	105.96812478806376	62.69916782529504	153.5538110136471	20.697741565929036	85.0106404985024	82.58475260235817	0.0	69.25602104151821	0.0	23.0678911103268	0.0	0.0	51.935877369006356	67.55687866953483	34.39127782168398	54.437137014871546	48.40066599316406	59.63036330395146	41.55046962418293	32.091293311211736	52.54617758085806	44.14293482295673	24.85751980367531	34.1756102340004	31.462700968002434	34.562649987499846	42.58079900159639	30.008672506354333	24.380922659446664	35.707055035641	41.30304498438539	23.27903885504375	22.28464398609884	23.225890364507123	66.48980378858901	43.47410247715436	0.0	19.920900743448016	0.0	16.44332970849265	18.274742478420574	0.0	21.896125655734227	28.46373805163436	11.21191033760557	0.0	31.810318885722705
2L_7576	57.61690207536081	81.13151418449307	96.71928195605076	64.38016919108463	91.97456246386713	85.01064049850241	19.397738999542216	10.278654318576612	0.0	84.28185538076436	0.0	25.265445082396933	0.0	0.0	53.32830862158766	38.537843391453535	42.37599371705266	27.94831425084544	30.120191612610963	59.86844182039249	9.480991560021314	48.329130163528205	23.979987261830765	60.43524363644355	17.01597630014821	62.38556148564977	38.28887038260154	26.28836655657099	15.899060047569987	20.54214838004618	25.03458945776748	24.442921378854525	45.23776403303714	47.806327008025086	22.882108326951766	0.0	0.0	23.807823250720187	0.0	9.091107442344196	0.0	7.504082220728076	8.339866228545693	25.46174881475559	5.9955129581021565	7.793831338372304	20.466681266232637	15.862843509876207	17.42035847613672
2L_7577	41.63260887968037	42.99072116934761	93.9592729260626	102.34308814582754	114.87850727563878	82.58475260235817	10.278654318576612	16.33964679130186	39.677816133000036	106.06762648564458	171.62962327297691	50.20458367848985	129.47497896031592	0.0	47.096833444403366	24.504948978654145	72.35366471311772	46.89679003813449	38.304881318709384	49.0274539322181	45.214883734950355	58.20247476922718	33.03752045784921	23.290173730139667	72.132670013322	33.057441436676406	40.57772536488252	22.287878597925275	16.849483563328782	38.097726110004466	30.952975796983853	20.72326795574028	35.95651060042878	28.146734556590413	28.29163012331109	16.849483563328782	8.039296079235301	18.92326615573848	153.75153751537513	24.086402743923	0.0	19.881664333884718	17.676823474821575	0.0	19.06174894723549	8.259735647160612	18.978881926952994	12.608326538846253	18.461723078769246
2L_7578	20.21942115841108	0.0	0.0	0.0	50.72022722661798	0.0	0.0	39.67781613300004	0.0	0.0	0.0	48.76502572355107	0.0	0.0	68.61957991093179	0.0	18.175605429416855	35.962167799474955	69.76225025114411	42.019101883716345	0.0	33.92015196228079	18.513581563434936	42.41691586604738	164.21331967078515	40.13694726406499	18.47540923031445	20.295749664105344	0.0	0.0	32.212966363220524	18.8709866129221	21.828437214866042	41.00948959589249	0.0	0.0	58.56583971700987	91.90331770976933	0.0	0.0	0.0	28.967371153133115	0.0	0.0	23.143969375899726	0.0	0.0	30.616993656158915	0.0
2L_7579	34.13747959574397	102.8156808601266	43.77486412282177	81.5871735638909	103.47386749636058	69.25602104151821	84.28185538076436	106.06762648564458	0.0	5.72185818488926	175.91387256799072	68.61039927821861	0.0	0.0	38.61797840675737	50.23329177923808	46.03020194983935	43.00770596896361	62.16333645676834	56.16320198829559	20.597131437504697	33.406987787359746	59.91006197305193	59.67886801123157	23.10414331222847	39.529731723005	62.38595068390598	34.26634890339117	23.02677783995008	44.627118114593515	40.790095077179394	26.550707337394176	33.78289148382444	51.928809064692906	16.570200482855643	17.270083379962557	16.47994884623878	19.395632103650257	0.0	9.875060731623499	0.0	16.302363190568105	27.177113247030903	27.657391299537846	19.5375717273102	12.698874964337326	27.789480236677445	25.84611567342916	28.38385185900038
2L_7580	0.0	0.0	134.58225667527992	0.0	0.0	0.0	0.0	171.62962327297691	0.0	175.91387256799072	0.0	0.0	0.0	0.0	0.0	0.0	78.62006069468686	0.0	0.0	181.75704535747064	0.0	146.72437825544714	80.0820039720674	91.73891105912571	0.0	0.0	0.0	87.79091715171148	0.0	0.0	0.0	0.0	94.42068190616472	0.0	0.0	0.0	0.0	0.0	0.0	0.0	0.0	0.0	0.0	0.0	0.0	0.0	0.0	132.43629814059437	0.0
2L_7581	30.700508860934374	39.62750148603131	41.99210548416898	41.9274027022211	62.03739357378171	23.0678911103268	25.265445082396933	50.20458367848985	48.76502572355107	68.61039927821861	0.0	2.056756186979705	159.1279786768509	146.29507717065323	72.35397881764916	60.234387058641936	64.39357352136257	60.670868124284276	41.19294776734223	47.850324185946356	55.57021991914533	38.62743835704628	48.412386074723734	53.67038334071301	49.86722850410782	37.242718413731055	28.05245809664072	25.68033630968431	34.514059302056694	30.100535789537055	40.75926356162597	46.163311469433914	44.19144840234104	44.97095049563177	7.450954094671823	20.708435581234017	49.4024770401988	19.38097176192414	0.0	17.76167386014458	53.3546752034147	19.548049104699352	19.0095998479232	16.58189174511974	23.427364919278084	20.30284227102518	18.327193723435983	23.243921714471668	11.344959080150717
2L_7582	0.0	0.0	101.52696556205328	0.0	331.0162197947699	0.0	0.0	129.47497896031592	0.0	0.0	0.0	159.12797867685083	0.0	0.0	111.95826195994132	0.0	0.0	58.67511588335386	0.0	0.0	0.0	0.0	0.0	0.0	107.17079810093344	0.0	60.288177488394524	132.45647149205593	66.75745680792544	0.0	105.11599550103539	61.57900894743	0.0	0.0	0.0	0.0	0.0	0.0	0.0	0.0	0.0	0.0	0.0	0.0	0.0	0.0	0.0	0.0	0.0
2L_7583	0.0	0.0	186.67861409796893	0.0	0.0	0.0	0.0	0.0	0.0	0.0	0.0	146.2950771706532	0.0	10405.827263267429	0.0	0.0	218.10726515300223	107.88650339842485	0.0	0.0	0.0	0.0	0.0	127.25074759814214	0.0	0.0	221.7049107637734	0.0	0.0	0.0	0.0	113.22591967753257	0.0	0.0	0.0	0.0	0.0	0.0	0.0	0.0	0.0	0.0	0.0	0.0	0.0	180.51519035326825	0.0	0.0	0.0
2L_7584	33.600110208361485	18.587245432184435	40.6237443569926	9.833006058115032	42.1427797377515	51.935877369006356	53.32830862158766	47.096833444403366	68.61957991093179	38.61797840675737	0.0	72.35397881764915	111.95826195994134	0.0	12.217525714837247	116.54316034679006	58.25008964041572	93.91014080118156	71.76563331515271	77.3076392665949	52.13032755656901	68.44640746951617	52.74066885716245	37.761070601873705	23.390180568295623	66.69853903996506	46.05293455878	60.226698109821214	36.42477700751516	42.35589113971232	11.470858475224667	40.319121365707204	38.86492650253749	26.77262785998597	52.422953984528945	0.0	6.951656788362372	21.817507458860362	0.0	8.331097822084407	0.0	13.75349338732038	26.749309294620716	0.0	19.23002433147507	14.284546013915293	18.755682385647777	18.170902425161323	11.973022385959954
2L_7585	35.3811896529584	53.728488456434256	38.430793826477284	102.32420914045107	44.37669022981905	67.55687866953483	38.537843391453535	24.50494897865415	0.0	50.23329177923808	0.0	60.23438705864194	0.0	0.0	116.54316034679006	24.500428604372896	112.25221726192147	111.05085573938585	81.38285751489306	101.64111473919432	56.508178805439705	61.101325200455996	43.83016155416417	52.39322424627436	40.56714216991615	45.44559717890258	66.56055013245549	37.60385715297437	46.32753228397261	36.7303162235358	36.47356346383464	44.67630366910942	29.209275697590527	44.322929264404	39.398929925063236	0.0	18.085079447754016	28.37966313339861	0.0	21.67376362015429	65.10628601191445	20.87189664713852	16.56896500303212	30.351193661861398	21.440511751663603	6.193658993858676	26.429994872581	15.757500885571547	6.9218690569264885
2L_7586	30.51369034859603	29.539770377518266	35.21523551949515	36.4632330802785	65.38073915317591	34.39127782168397	42.37599371705266	72.35366471311772	18.17560542941685	46.03020194983935	78.62006069468686	64.39357352136257	0.0	218.10726515300223	58.25008964041572	112.25221726192147	19.42909545903181	87.06054212712648	89.19568304591853	81.90741766785274	87.45076866924325	72.51894557453134	52.38630077280271	48.00940984432949	41.30314734113054	41.6431004575441	52.27828778151858	53.60053968086238	52.74245319814799	54.84850841974466	56.71572982408806	51.02439179518287	46.6676933559205	45.12707526525694	40.73087481772934	30.873631140379317	22.09583405144794	17.336731332674535	0.0	22.06698831508835	39.77250129260629	21.85773239141078	26.31653528642512	30.901852009794652	4.365900916751874	20.809898549852758	12.419774466831502	7.700825990595751	14.799648698624605
2L_7587	23.89813858656346	19.482417118550504	29.031958379784466	51.532844458415575	36.2844702467344	54.437137014871546	27.948314250845435	46.89679003813449	35.962167799474955	43.00770596896361	0.0	60.670868124284276	58.67511588335386	107.88650339842485	93.91014080118157	111.05085573938585	87.06054212712648	44.74222883412937	102.70683130619945	135.92266000645634	97.89837238264148	86.5134043024593	81.76935054405409	43.5376303655182	61.29166045237332	63.668742767043554	45.97225574365871	63.127248119123635	53.45061926360319	34.53004607294719	54.104855209395815	55.17396821744648	55.6734656189192	26.786465946748507	58.61084960089675	7.635802751943312	36.43226149620011	14.29265643312466	0.0	17.46465590261708	78.69368483179225	32.43570522431092	26.034886748242645	18.34267790869015	11.517801482053105	13.100935219618462	14.744224564369597	13.33221596666184	4.183216517012096
2L_7588	40.66622335061051	37.79352974770719	32.53956811482763	19.993495449480434	59.16628582620618	48.40066599316407	30.120191612610967	38.304881318709384	69.7622502511441	62.163336456768334	0.0	41.19294776734223	0.0	0.0	71.76563331515271	81.38285751489306	89.19568304591851	102.70683130619945	31.803378790962753	104.79331378092925	61.83148388494869	85.95941624005327	74.47072168682737	58.0113702285648	58.128105890385186	61.35119880242459	46.076647760377654	31.023001432936105	23.041717358444856	35.08691347439548	54.422078985613915	31.881519770793126	33.36578595040509	42.88968245798791	66.3238041818106	39.50008690019118	9.423223345470445	33.27122704285334	0.0	25.40948801575614	0.0	18.6433599809092	20.719806062615255	23.721715807518834	13.033498325009273	19.363221110558186	19.06800668142954	17.24192289806181	16.22986685017236
2L_7589	13.226772574904317	41.73353517188525	36.18311551097796	30.1061361724624	40.55239738400171	59.63036330395146	59.868441820392505	49.0274539322181	42.01910188371634	56.16320198829559	181.7570453574707	47.85032418594636	0.0	0.0	77.3076392665949	101.6411147391943	81.90741766785274	135.92266000645634	104.79331378092924	44.285079242041014	101.08611712529172	119.5754946665631	125.14573422598575	63.202696442844335	81.16334768253577	71.47482168125994	63.11529014904608	45.73086852803103	32.71350169485679	77.80970857670481	35.12081912988873	50.75034383357947	44.42458031067695	55.14406162542636	42.801494799404374	0.0	17.027348475754334	20.039879359926253	0.0	33.15998314452549	45.9738408845367	23.160313161121667	7.019957739854406	7.144015493940804	10.093266832162596	24.05458378681691	21.534403794189675	17.80308189150624	9.7755509072811
2L_7590	25.601173148158338	13.21815910698117	27.576078461034214	0.0	44.95421092515766	41.55046962418293	9.480991560021312	45.214883734950355	0.0	20.597131437504697	0.0	55.57021991914533	0.0	0.0	52.13032755656901	56.508178805439705	87.45076866924325	97.89837238264148	61.83148388494869	101.08611712529172	9.268008087263857	73.01260755938179	82.0445309584489	61.76295645845837	49.90117488157827	53.361101434117714	53.803812584945696	46.25607207312777	20.72253254214704	25.10085523633961	53.02311277485856	40.61950964605832	35.929993999691	51.92488131270254	33.55211799608857	15.541899406610279	37.07708028374348	34.90949712869386	0.0	22.217206070807123	0.0	3.6677542780685894	12.228775940290962	12.444884716810426	17.582484563311155	11.428123010792337	20.00691238823013	31.012992893372676	17.029022989606762
2L_7591	28.473027145472255	36.75231999019938	21.906764808973012	48.60668925257494	35.712159990476756	32.091293311211736	48.329130163528205	58.20247476922718	33.92015196228079	33.406987787359746	146.72437825544716	38.627438357046294	0.0	0.0	68.44640746951619	61.101325200455996	72.51894557453134	86.5134043024593	85.95941624005326	119.57549466656312	73.01260755938179	30.849147667903946	92.3342979551755	92.08618769404985	98.2793407190579	84.78138765936251	72.6310882738734	75.02384686561085	62.419275072142284	53.50678838297833	51.03265522905157	58.684601271352065	61.477693203256784	48.12470072451737	31.096568666406377	43.21334428071388	54.98168422644207	21.569737658065733	0.0	18.532093467642966	74.2252737056968	18.696290655933865	32.112431288841876	23.06818378422021	14.937716512016035	22.94877656541549	16.224848587395147	10.778727104187176	23.674102307633124
2L_7592	20.720729121016312	20.059375752226593	29.891720232629325	42.447163892744506	32.486095950933	52.54617758085806	23.979987261830768	33.03752045784921	18.513581563434936	59.91006197305194	80.0820039720674	48.412386074723734	0.0	0.0	52.740668857162454	43.83016155416417	52.38630077280271	81.7693505440541	74.47072168682739	125.14573422598573	82.0445309584489	92.3342979551755	28.458893973544615	104.59625844241229	82.03880309172696	79.6934014891869	71.000539604101	81.89586589668954	57.65416724320834	50.78947154570646	51.58067961052873	60.433944731465395	60.11840249466205	65.66602156367082	45.25992776515528	39.309659484005685	15.004471332457074	44.1477714204987	0.0	29.22052233706637	0.0	12.98743706659067	14.433942033288794	31.476473224852818	32.6119568478587	26.977821147836917	17.711008960758477	11.766034752160245	21.535498253901803
2L_7593	41.53954453372974	19.149384347293235	25.111403316531522	24.312931744483244	33.49335715083175	44.14293482295674	60.43524363644355	23.290173730139667	42.416915866047376	59.67886801123157	91.73891105912571	53.67038334071301	0.0	127.25074759814214	37.761070601873705	52.39322424627436	48.00940984432949	43.5376303655182	58.0113702285648	63.20269644284434	61.76295645845837	92.08618769404985	104.59625844241229	17.117358947126814	74.70248530349089	97.18366165949936	90.82467448843342	74.4577798328125	75.0527620917505	29.09124760724489	80.36086756647202	52.61543723082184	44.845168053263244	60.1796060342091	41.04638024934595	36.02532580404024	42.97138535449245	20.229606028422598	0.0	38.623758246172386	92.81819236570368	25.50499897980004	16.53497738251308	36.058255717937904	16.981373979950092	11.03741795059431	27.535154421493647	17.971631779236475	32.07132663042607
2L_7594	22.97380779147502	11.861622314083897	28.281182832190776	28.237606279290635	25.93331104989569	24.85751980367531	17.01597630014821	72.132670013322	164.21331967078515	23.10414331222847	0.0	49.86722850410781	107.17079810093347	0.0	23.390180568295623	40.56714216991615	41.30314734113054	61.291660452373314	58.128105890385186	81.16334768253577	49.90117488157827	98.2793407190579	82.03880309172696	74.7024853034909	14.92665972328212	59.28597341753766	98.66342546817894	78.40581605119256	51.13857717601619	90.099343536183	40.26128844175271	55.748375846115614	71.92583404825132	44.26619921560295	56.87212670306929	69.73442342184026	26.617583842061904	31.326848675657473	0.0	35.88682730142224	0.0	13.16537821498536	10.973776332490791	22.335413132552862	21.037401607415262	10.255291816037841	20.19787635039635	17.39389376922895	19.10173699735212
2L_7595	18.24955593917058	14.49606250702153	30.242074848271187	40.260635853476586	42.25738976103447	34.1756102340004	62.38556148564977	33.057441436676406	40.136947264064986	39.529731723005	0.0	37.242718413731055	0.0	0.0	66.69853903996504	45.44559717890258	41.6431004575441	63.66874276704356	61.3511988024246	71.47482168125993	53.36110143411772	84.78138765936251	79.6934014891869	97.18366165949936	59.28597341753766	41.799956277245734	101.33544726772696	115.54713470583602	93.74451381538466	104.60469884307203	62.622295192106186	65.50958398662766	56.07439526416875	56.94486797189999	61.32644187663818	34.08891411468533	32.52929059309842	47.85559096869287	0.0	26.80162992894157	0.0	36.20110437502413	33.52756972058123	27.296059199693193	14.461741222566678	20.888282571673443	15.084532347956827	21.257039268553783	18.675352573148437
2L_7596	15.508504476142104	23.35435225035866	31.81876034109711	42.35964396719246	38.90293717175646	31.46270096800243	38.28887038260154	40.57772536488252	18.47540923031445	62.38595068390598	0.0	28.052458096640716	60.28817748839453	221.70491076377343	46.05293455877999	66.56055013245549	52.27828778151858	45.97225574365871	46.076647760377654	63.11529014904609	53.80381258494569	72.63108827387342	71.000539604101	90.82467448843342	98.66342546817894	101.33544726772698	14.17082934778758	103.78032817934277	105.91724332721368	68.42441383085485	63.828166340319434	79.60832703100745	64.18010612041024	68.15185281296772	73.39573853050439	70.61149555147578	26.20368498678586	35.24539607013834	71.5922107674685	31.4033718248948	0.0	16.66370423035905	14.404181328065519	6.282314656011861	10.355136813546885	19.230140553097304	26.511737124764235	19.56962481115312	23.64020468119035
2L_7597	18.456232676873533	36.65057706333587	13.107671658068035	46.533244222170644	48.07795038355521	34.562649987499846	26.28836655657099	22.287878597925275	20.29574966410534	34.266348903391176	87.79091715171148	25.68033630968431	132.45647149205593	0.0	60.226698109821214	37.60385715297437	53.60053968086238	63.127248119123635	31.02300143293611	45.73086852803103	46.25607207312777	75.02384686561085	81.89586589668953	74.4577798328125	78.40581605119255	115.54713470583602	103.78032817934279	45.602228010855036	87.62388724845479	97.43755922811637	99.52091986281494	95.40213390723017	70.503627334992	71.9872127674217	68.22306212392037	43.09371504022367	41.12210716256638	35.491541720307296	0.0	2.464105376973625	88.82375147114338	34.577133856627746	29.38630101066271	6.901296960737832	13.000462978987839	16.899874370558898	22.18962196927902	30.096886176156215	18.886851469786585
2L_7598	30.052153365583585	22.16606818282573	15.414482214330006	41.04194956296187	43.07745326096321	42.58079900159639	15.899060047569986	16.849483563328782	0.0	23.026777839950075	0.0	34.514059302056694	66.75745680792544	0.0	36.42477700751516	46.32753228397261	52.74245319814799	53.45061926360318	23.041717358444856	32.71350169485678	20.72253254214704	62.41927507214228	57.654167243208335	75.0527620917505	51.13857717601619	93.74451381538466	105.91724332721367	87.62388724845479	26.062842726381852	78.5729358889742	100.31617835486938	94.82886195214962	66.43220732286856	94.33118896772072	47.9293679491732	17.375228484254567	45.59577932306019	22.766004501164314	79.27447995941147	29.805548600927548	0.0	38.95383929040046	31.899670977679342	34.78222155440357	31.12282639818478	17.034919028771125	11.183468150041882	17.33564937608998	2.379721724860382
2L_7599	8.320381273151462	21.479508548844404	0.0	22.726136420451702	27.828797239383317	30.008672506354333	20.54214838004618	38.09772611000446	0.0	44.627118114593515	0.0	30.100535789537055	0.0	0.0	42.35589113971232	36.73031622353581	54.84850841974466	34.53004607294719	35.08691347439548	77.80970857670481	25.100855236339616	53.50678838297833	50.78947154570646	29.091247607244885	90.099343536183	104.60469884307203	68.42441383085485	97.43755922811636	78.5729358889742	16.315555903620748	70.69748369981141	80.24344307530149	98.80748349915027	59.06455249319914	88.8509791377901	16.83705769049447	80.33367394811087	37.818621889418345	0.0	43.32355183807389	0.0	15.893601871630556	52.99136240792751	26.963916886422588	15.873076341878129	12.380466595025034	21.67415508724931	16.7987044839102	4.612027059685165
2L_7600	24.786660089939524	40.7196914610807	20.804207442913253	18.46413480295537	28.262319545089706	24.380922659446664	25.03458945776748	30.95297579698385	32.212966363220524	40.790095077179394	0.0	40.75926356162597	105.1159955010354	0.0	11.470858475224667	36.47356346383464	56.71572982408806	54.10485520939581	54.422078985613915	35.12081912988873	53.02311277485856	51.032655229051564	51.58067961052873	80.36086756647202	40.26128844175272	62.622295192106186	63.82816634031943	99.52091986281494	100.3161783548694	70.69748369981141	28.719529028443464	105.152891252352	107.03650699009206	70.83904044634994	95.15703207185733	41.03843659971929	45.68767124718205	25.60517839127785	0.0	27.376816060648252	140.97909984844748	29.05415177372368	50.22908048492589	65.72151821088501	18.054792167418476	20.11733098005266	22.01179920484576	20.47247748368685	3.747099276772369
2L_7601	17.16060384732818	13.631081592246641	16.25001625001625	21.633303605568628	44.70287489155414	35.707055035641	24.44292137885453	20.72326795574028	18.870986612922096	26.550707337394176	0.0	46.163311469433914	61.57900894743	113.22591967753257	40.31912136570719	44.67630366910943	51.02439179518287	55.17396821744648	31.881519770793126	50.75034383357947	40.61950964605832	58.68460127135206	60.433944731465395	52.61543723082185	55.748375846115614	65.50958398662766	79.60832703100745	95.40213390723017	94.82886195214962	80.24344307530147	105.152891252352	55.44056088106632	126.8332571621244	160.6408929063391	94.18957940316099	48.08223986306178	61.176531764767056	60.00006000006	0.0	16.037875045707942	123.88247682365329	32.14981663257525	48.341365706635166	12.833650859245008	28.708595217420015	27.498628505903266	23.210897567987942	13.992041326893263	35.121986341498534
2L_7602	25.9576978087275	27.59284005218989	18.796709823912423	6.255915750331408	22.981637671500472	41.30304498438539	45.23776403303714	35.95651060042878	21.828437214866035	33.78289148382444	94.42068190616472	44.19144840234104	0.0	0.0	38.86492650253749	29.209275697590527	46.6676933559205	55.673465618919195	33.3657859504051	44.42458031067696	35.929993999691	61.47769320325678	60.11840249466204	44.84516805326325	71.92583404825133	56.07439526416874	64.18010612041024	70.503627334992	66.43220732286856	98.80748349915027	107.03650699009206	126.8332571621244	34.61708313490327	91.35975209608692	111.17440640649188	148.3137651859391	75.18683929564969	55.52258901832593	84.5851942076059	42.40302163932201	47.76575672900098	28.438125638764053	46.192633004393166	22.26740030328199	27.964455080258862	15.904099190685834	25.356913472963413	25.433361356273302	22.852285114249998
2L_7603	24.383604005681093	37.02798575163108	24.27818741701274	29.38276219120186	35.980023890735865	23.27903885504375	47.806327008025086	28.146734556590413	41.00948959589249	51.928809064692906	0.0	44.97095049563176	0.0	0.0	26.772627859985974	44.322929264404	45.127075265256956	26.786465946748507	42.8896824579879	55.14406162542636	51.92488131270254	48.12470072451737	65.66602156367082	60.179606034209094	44.26619921560295	56.94486797189999	68.15185281296772	71.9872127674217	94.33118896772075	59.06455249319914	70.83904044634994	160.6408929063391	91.35975209608692	30.545969939274613	60.57097121583902	104.48993239501375	83.09112271063184	45.63620124260857	0.0	52.279068655860335	0.0	36.98808490491596	45.67523990919762	34.86181473873859	41.04479694810592	42.68475134211529	19.61585431809406	23.891063699657185	11.92583656165729
2L_7604	20.595905451612598	26.584714852348494	15.84621313536976	42.19145808616171	18.08262208353138	22.28464398609884	22.882108326951766	28.29163012331109	0.0	16.57020048285564	0.0	7.450954094671823	0.0	0.0	52.422953984528945	39.398929925063236	40.73087481772934	58.61084960089675	66.3238041818106	42.801494799404374	33.55211799608857	31.096568666406377	45.25992776515528	41.04638024934596	56.872126703069284	61.326441876638185	73.3957385305044	68.22306212392037	47.9293679491732	88.8509791377901	95.15703207185736	94.18957940316099	111.17440640649185	60.57097121583902	2.9991518398596875	50.01325351218073	59.65633180374498	60.849458439819884	114.09273457466229	32.17236379651052	0.0	53.112135060618655	32.79312131487299	40.047175572824784	37.71985370354741	45.969092833663595	20.11921844079276	18.712248039580146	27.399380910988313
2L_7605	8.586329533023882	0.0	13.212413326568576	35.17881391111017	32.30808994572241	23.225890364507123	0.0	16.849483563328782	0.0	17.270083379962557	0.0	20.708435581234017	0.0	0.0	0.0	0.0	30.87363114037931	7.635802751943312	39.50008690019118	0.0	15.541899406610279	43.21334428071388	39.309659484005685	36.02532580404024	69.73442342184026	34.08891411468533	70.61149555147578	43.09371504022367	17.375228484254567	16.83705769049447	41.03843659971929	48.08223986306178	148.3137651859391	104.48993239501374	50.01325351218073	156.37705635829113	0.0	234.16461772626155	0.0	29.805548600927548	268.6005909213	24.602424814989764	109.3703004949006	41.73866586528428	68.79782677493478	51.10475708631338	41.938005562657054	13.001737032067483	14.278330349162289
2L_7606	12.290236390406733	21.151934344395798	6.3039619139837	50.353988539432216	35.9682657129938	66.48980378858903	0.0	8.039296079235303	58.56583971700987	16.479948846238784	0.0	49.4024770401988	0.0	0.0	6.951656788362372	18.085079447754016	22.09583405144794	36.43226149620011	9.423223345470445	17.027348475754334	37.077080283743484	54.98168422644207	15.004471332457074	42.97138535449245	26.617583842061904	32.52929059309843	26.203684986785856	41.12210716256638	45.59577932306019	80.33367394811087	45.68767124718205	61.17653176476706	75.18683929564969	83.09112271063185	59.65633180374499	0.0	23.732562499703345	130.34653557529376	226.94262890341324	56.88379210111664	128.15583749839806	93.90729471865376	91.32062672041538	99.57263425378277	32.82510689261595	42.67080207697081	60.02890992301893	12.406886318182046	27.25014681016594
2L_7607	22.500586622436945	8.298066550493735	24.73092750870529	0.0	28.22125463634898	43.47410247715437	23.807823250720187	18.92326615573848	91.90331770976933	19.395632103650257	0.0	19.380971761924148	0.0	0.0	21.817507458860362	28.37966313339861	17.336731332674535	14.292656433124662	33.27122704285334	20.039879359926253	34.90949712869386	21.569737658065733	44.14777142049869	20.229606028422594	31.326848675657473	47.85559096869287	35.24539607013834	35.49154172030729	22.76600450116432	37.818621889418345	25.605178391277853	60.00006000006	55.52258901832593	45.63620124260857	60.849458439819884	234.16461772626155	130.34653557529376	21.915406530791145	0.0	94.8427841378233	100.55304172951232	115.12673150604185	102.35938379650955	46.87573243331927	69.90665621746122	43.04593000731781	21.97981624873616	24.336584701049397	48.10698994563911
2L_7608	0.0	0.0	0.0	0.0	98.27044025157232	0.0	0.0	153.75153751537513	0.0	0.0	0.0	0.0	0.0	0.0	0.0	0.0	0.0	0.0	0.0	0.0	0.0	0.0	0.0	0.0	0.0	0.0	71.5922107674685	0.0	79.27447995941147	0.0	0.0	0.0	84.5851942076059	0.0	114.09273457466227	0.0	226.9426289034132	0.0	0.0	271.9756309834639	0.0	0.0	124.750499001996	0.0	179.36576266322285	0.0	76.53686015184913	118.64085041761578	0.0
2L_7609	14.72903003445611	0.0	15.109757276859105	20.115300904786235	27.710724666239713	19.920900743448016	9.091107442344196	24.086402743923	0.0	9.875060731623499	0.0	17.76167386014458	0.0	0.0	8.331097822084407	21.673763620154286	22.06698831508835	17.46465590261708	25.40948801575614	33.1599831445255	22.217206070807123	18.532093467642962	29.22052233706637	38.623758246172386	35.88682730142224	26.80162992894157	31.4033718248948	2.464105376973625	29.805548600927544	43.32355183807389	27.376816060648252	16.037875045707946	42.40302163932201	52.279068655860335	32.17236379651052	29.805548600927548	56.883792101116626	94.8427841378233	271.9756309834639	0.0	153.5862386730149	77.37237777977852	125.07621832053907	35.7993517930702	70.24768772711079	54.79083780304812	52.75647801589601	55.758102023944765	44.904044139858954
2L_7610	0.0	0.0	0.0	0.0	0.0	0.0	0.0	0.0	0.0	0.0	0.0	53.3546752034147	0.0	0.0	0.0	65.10628601191445	39.77250129260629	78.69368483179225	0.0	45.9738408845367	0.0	74.2252737056968	0.0	92.81819236570368	0.0	0.0	0.0	88.82375147114338	0.0	0.0	140.97909984844745	123.88247682365329	47.76575672900098	0.0	0.0	268.6005909213	128.15583749839806	100.55304172951232	0.0	153.5862386730149	1384.0830449826988	63.38742393509128	140.89468122578373	0.0	50.64445063432175	0.0	0.0	133.99437223636608	0.0
2L_7611	20.26299749711455	20.92400401740877	28.0621408045977	16.603793634769673	20.33181522446324	16.44332970849265	7.504082220728076	19.88166433388472	28.967371153133108	16.302363190568105	0.0	19.54804910469935	0.0	0.0	13.753493387320379	20.87189664713852	21.85773239141078	32.43570522431092	18.6433599809092	23.160313161121667	3.66775427806859	18.69629065593386	12.98743706659067	25.50499897980004	13.16537821498536	36.20110437502414	16.66370423035905	34.57713385662774	38.95383929040046	15.893601871630556	29.054151773723685	32.14981663257525	28.438125638764053	36.988084904915965	53.112135060618655	24.602424814989764	93.90729471865374	115.12673150604185	0.0	77.37237777977852	63.38742393509128	14.514900416171226	158.08899442494322	98.49965328122046	97.4141642050262	78.39183374177489	61.361448225189385	82.84404210195585	53.91300597356106
2L_7612	13.51190060645914	11.627230974943318	17.32645819472167	9.226539217404943	8.473618800135577	18.274742478420574	8.339866228545693	17.676823474821575	0.0	27.177113247030903	0.0	19.009599847923198	0.0	0.0	26.749309294620712	16.568965003032122	26.316535286425122	26.034886748242645	20.719806062615252	7.019957739854406	12.228775940290962	32.112431288841876	14.433942033288792	16.53497738251308	10.973776332490791	33.52756972058123	14.404181328065517	29.386301010662706	31.899670977679342	52.99136240792751	50.22908048492589	48.341365706635166	46.192633004393166	45.67523990919762	32.793121314873	109.3703004949006	91.32062672041538	102.35938379650955	124.750499001996	125.07621832053907	140.89468122578373	158.08899442494322	21.513858510523864	54.735136673636276	90.21990457311807	70.36849635926804	74.7953028549807	81.84087406053496	74.897110095007
2L_7613	20.626027433991556	0.0	10.579592389464418	0.0	17.246731744334447	0.0	25.46174881475559	0.0	0.0	27.657391299537846	0.0	16.58189174511974	0.0	0.0	0.0	30.351193661861398	30.901852009794652	18.34267790869015	23.721715807518834	7.1440154939408025	12.444884716810426	23.06818378422021	31.476473224852818	36.058255717937904	22.335413132552862	27.296059199693193	6.28231465601186	6.901296960737832	34.78222155440357	26.963916886422588	65.72151821088501	12.833650859245008	22.26740030328199	34.86181473873859	40.047175572824784	41.73866586528428	99.57263425378277	46.87573243331927	0.0	35.7993517930702	0.0	98.49965328122046	54.735136673636276	0.0	86.56775382649147	81.84235321318194	94.02700186845085	124.93076753299212	57.16552735770643
2L_7614	19.427356016174567	8.358792823140481	7.473573444300952	6.632940375835668	8.122223214938392	21.89612565573422	5.9955129581021565	19.06174894723549	23.14396937589972	19.5375717273102	0.0	23.427364919278084	0.0	0.0	19.23002433147507	21.440511751663607	4.365900916751874	11.517801482053105	13.033498325009273	10.0932668321626	17.58248456331116	14.937716512016035	32.6119568478587	16.981373979950092	21.037401607415262	14.461741222566678	10.355136813546885	13.000462978987839	31.122826398184788	15.873076341878129	18.054792167418476	28.70859521742001	27.964455080258862	41.04479694810592	37.71985370354741	68.79782677493479	32.82510689261595	69.90665621746122	179.36576266322285	70.24768772711077	50.64445063432175	97.4141642050262	90.21990457311807	86.56775382649147	29.649785993404034	134.900719093101	140.75138466151506	115.2190092734142	107.68676182407374
2L_7615	14.731777475238511	0.0	16.19204543099339	34.489805244692235	23.756480239887658	28.46373805163436	7.793831338372306	8.259735647160614	0.0	12.698874964337326	0.0	20.30284227102518	0.0	180.51519035326825	14.284546013915293	6.193658993858678	20.80989854985276	13.100935219618462	19.363221110558186	24.05458378681691	11.428123010792339	22.94877656541549	26.977821147836917	11.03741795059431	10.255291816037841	20.888282571673443	19.230140553097304	16.899874370558898	17.034919028771128	12.380466595025034	20.11733098005266	27.498628505903266	15.904099190685832	42.68475134211529	45.969092833663595	51.104757086313384	42.67080207697081	43.04593000731781	0.0	54.79083780304812	0.0	78.39183374177489	70.36849635926804	81.84235321318194	134.900719093101	15.657445162146937	111.01485255377332	159.33857918426298	150.48577157029803
2L_7616	6.908178426643021	7.1335325966772	10.630119465534602	0.0	10.397460247043655	11.21191033760557	20.466681266232634	18.978881926952994	0.0	27.789480236677445	0.0	18.327193723435983	0.0	0.0	18.755682385647773	26.429994872581	12.419774466831502	14.744224564369599	19.06800668142954	21.534403794189675	20.00691238823013	16.224848587395147	17.711008960758477	27.53515442149365	20.19787635039635	15.084532347956829	26.511737124764235	22.18962196927902	11.183468150041882	21.67415508724931	22.01179920484576	23.210897567987942	25.356913472963413	19.61585431809406	20.11921844079276	41.93800556265706	60.02890992301893	21.97981624873616	76.53686015184913	52.75647801589601	0.0	61.3614482251894	74.7953028549807	94.02700186845085	140.75138466151506	111.01485255377334	21.59452924196184	135.98804309440166	124.06725548067101
2L_7617	6.425078021864112	16.586682000132694	16.47789589133553	35.09867993864751	10.744831735935016	0.0	15.862843509876207	12.608326538846253	30.61699365615891	25.84611567342916	132.43629814059435	23.243921714471668	0.0	0.0	18.170902425161323	15.75750088557155	7.700825990595751	13.332215966661842	17.241922898061812	17.80308189150624	31.01299289337268	10.778727104187176	11.766034752160245	17.971631779236475	17.393893769228953	21.257039268553783	19.569624811153123	30.096886176156218	17.33564937608998	16.7987044839102	20.47247748368685	13.992041326893265	25.433361356273302	23.891063699657185	18.712248039580146	13.001737032067483	12.406886318182044	24.336584701049393	118.64085041761578	55.758102023944765	133.99437223636608	82.84404210195585	81.84087406053496	124.93076753299214	115.21900927341423	159.33857918426293	135.98804309440163	25.944240638020766	106.84354258997294
2L_7618	7.055933087175347	6.071756012556392	7.2383202464503285	9.636222947508603	17.699741583772877	31.8103188857227	17.42035847613672	18.46172307876925	0.0	28.38385185900038	0.0	11.344959080150717	0.0	0.0	11.973022385959954	6.921869056926489	14.799648698624605	4.183216517012096	16.22986685017236	9.775550907281099	17.029022989606762	23.674102307633124	21.535498253901803	32.07132663042607	19.10173699735212	18.675352573148437	23.640204681190347	18.886851469786585	2.379721724860382	4.612027059685165	3.747099276772369	35.121986341498534	22.852285114249998	11.92583656165729	27.399380910988317	14.27833034916229	27.25014681016594	48.10698994563911	0.0	44.904044139858954	0.0	53.91300597356106	74.89711009500698	57.16552735770643	107.68676182407374	150.48577157029803	124.06725548067101	106.84354258997296	23.466824363726392
2L_7619	17.635696766539088	11.381873228695978	13.568668316616733	0.0	2.764936185272844	5.963036330395146	24.491635290160566	4.325951817548656	31.514326412787252	17.735747996303868	0.0	15.950108061982121	0.0	0.0	26.18484555804021	29.194788276151556	13.871417508265385	19.604229808623508	15.211932645618761	16.034252829014854	0.0	11.094633525763589	10.092397921450463	30.05981903988938	10.742207781512088	17.504037962757533	12.085906624285421	13.276703766202559	26.765592295791915	21.61380793797356	17.560409564944365	12.344678229789602	16.65921761650386	24.591270724852297	22.4707847696873	26.76559229579191	25.5410227136315	30.059819039889383	0.0	30.60921521033122	0.0	44.21514330759591	70.19957739854406	53.58011620455603	105.97930173770727	78.72409239321898	114.13234010920527	136.8611920409542	80.64829498506906
2L_7620	16.940596105695768	8.746610688358261	5.213546880213547	0.0	4.249532551419344	9.16481079248119	0.0	6.648715135800007	0.0	20.44404464979352	0.0	8.171436742865314	0.0	0.0	17.247624139774747	4.9856164964078635	6.0912839817505136	6.026092982614722	11.689890582624146	0.0	6.132749495581354	11.367834711683294	9.306827488645672	28.430797661566892	16.510095923657317	10.088475933940659	9.287638153617536	13.603637612697636	10.284256859599326	39.86287172127881	10.795696835241472	18.972991945964917	3.6577381278964713	20.615581256313526	29.602439240993462	41.137027438397304	49.06867651965691	23.100023100023105	0.0	23.522216733704983	105.98834128245893	48.5399192295744	59.340777903652146	49.40955580809329	58.172679782666876	110.91113497380984	125.76867830357911	112.86913337027231	95.78058358546164
2L_7621	9.347503733548784	0.0	14.38368774739943	0.0	11.724062465804819	0.0	0.0	12.228788402217077	0.0	12.534045601364705	0.0	33.81634343878396	0.0	0.0	5.287175585515042	18.33979887659562	5.601760745437505	8.312713186456929	14.333917201560677	12.950377713953998	16.919681706947728	15.681395853316223	0.0	19.60947726035993	15.183269656387425	30.925734014565403	14.23540230670459	21.893178179507174	18.915534571922535	6.1098850608422355	19.856211246260205	8.724118086172767	6.727571370281828	18.958819548059658	27.22345282311743	0.0	9.025058978760425	21.243600365389927	0.0	32.44779690274962	0.0	53.566837128246156	79.37728519762463	60.58503943328754	106.99531824152481	60.271434724413496	63.918106903946914	113.23468076312626	98.44595291278259
2L_7622	8.508625193358508	17.57237622457497	15.711412770236299	13.944181441688919	4.268761205498165	4.603140262286932	25.208283441939024	13.35759963934481	0.0	20.536551639159093	0.0	8.208411569756107	0.0	0.0	20.213278969238278	17.5286154647462	16.826827469948814	6.053360371676327	15.657048020166279	10.609347896431546	15.401248733247293	9.991863768074568	14.02340974533488	14.27972190241595	11.056534826702638	16.89020857718572	18.65932733124971	11.957043467269301	20.661583917023076	6.673874451073827	5.422273071094134	20.647079470608883	14.697155916615687	25.88608053677377	29.73638692986673	51.65395979255771	34.503494711107166	27.07197277333024	0.0	32.48939664236853	0.0	56.073490404119205	56.899775110412655	57.90531653527675	101.2889012686435	55.706497656528924	76.46759602501487	123.68711283356868	118.85256339510835
2L_7623	15.558080364839812	3.6512741121014174	6.529188082403578	5.794780177911341	17.739680827662546	11.477555449026838	36.66530132068415	11.102029034581433	0.0	11.379159865247988	0.0	5.116751476822395	0.0	121.31652695046645	7.200023616077461	16.64997160139219	5.085615058099338	28.929325657418925	22.773085076341886	13.226772574904315	12.800586574079169	15.42288970379747	15.540546840762232	13.351996457270273	20.676427012327515	19.653367934491392	18.09325522216579	11.357681647306789	14.31054922170647	8.320381273151462	22.533327354490474	22.440789646506083	18.323080806160586	15.77762612132306	26.774677087096375	42.93164766511941	32.773963707751285	54.64428179734686	78.35025698884292	44.18709010336833	0.0	36.47339549480619	40.535701819377415	82.50410973596622	72.85258506065463	69.44980809755299	87.04304817570205	107.0846336977352	108.19097400335532
2L_7624	12.968318398153311	20.92400401740877	9.97765006385696	33.207587269539346	26.43135979180221	13.15466376679412	12.00653155316492	3.181066293421555	23.17389692250649	32.60472638113621	0.0	13.683634373289545	75.62008469449485	0.0	13.753493387320379	19.08287693452665	7.285910797136928	17.299042786299157	3.72867199618184	16.843864117179393	0.0	21.755683672359403	19.295620784649	8.501666326600013	15.79845385798243	14.480441750009653	8.887308922858159	13.017273922495152	29.522909777987717	19.072322245956666	12.912956343877193	25.719853306060205	19.250423509317205	23.014808385281043	16.52377535219247	9.840969925995907	14.08609420779806	36.84055408193339	0.0	56.27082020347529	0.0	74.31629013079667	41.296716911005575	63.039778099981085	76.07582347440142	72.36169268471528	93.42775342673997	125.18655250962217	129.39121433654654
2L_7625	14.234717393885163	0.0	8.76160035887515	0.0	10.712296287832258	7.700938667414171	10.543207117086533	19.55356419574794	40.69904682832328	17.178568933588796	0.0	15.449025938914552	0.0	0.0	7.246352307021184	10.473191353165648	7.677507819541715	13.924790938252414	8.185578189952563	17.749173997815078	7.729771317292168	11.940098911779385	7.820271394698482	28.36892139867741	16.185143240829845	11.302758805626175	5.202764749187718	10.001917510471294	10.081841508842638	11.165225236088688	18.142654787461066	19.928104712359065	19.97772944191752	20.209824168755496	14.509901141970676	51.849470616905	28.861742358647557	38.82062928240067	0.0	29.647608525071007	44.529545353341945	57.1014644078415	65.72774209340592	34.59791000945215	68.43326599717209	57.18819618686052	61.183137259918766	90.52988434591728	111.25424245566045
2L_7626	9.751458086770425	12.586954879962407	7.502640929607222	13.317476657792788	14.269173692535999	8.792515107739085	6.018831720687688	6.3786290412601625	0.0	6.537853518084357	0.0	5.879620646875863	0.0	0.0	8.273492997039744	11.957723230364584	8.765763033374766	11.562598462752534	14.953360468698131	5.066261635936412	5.883623111577617	13.632558913103344	13.393144138802974	10.228452486281087	13.199514891428711	24.196647119002016	11.880470585439891	22.839296510514398	13.155315602598964	9.560887556313627	15.535726214932629	15.168554494397192	12.282033385374064	13.185419299630084	28.399920101558113	19.73297340389845	37.660315254499	33.24247058041354	180.0633823105733	36.670871593276026	50.84142559357364	39.58289869758293	43.99153292378079	31.60161737077704	72.5524433244497	50.784524165936745	69.85559578250016	83.67410020810242	51.35015780714287
2L_7627	0.0	9.699038825252417	0.0	0.0	9.42453772642452	0.0	13.913662938732577	14.745402199276738	0.0	7.556739780642958	0.0	18.122467102058938	0.0	0.0	0.0	11.05701161041504	27.018282596375904	23.38798325420399	0.0	11.711617807749109	0.0	3.1514227097823313	3.440086084714184	3.940832343199207	18.307898576682938	7.458014176939149	3.4329931237147733	3.7712381993242694	7.6027473287747265	0.0	5.985626117441576	7.012994025981039	8.112066577352813	7.620144919916087	27.354901396522425	0.0	32.64709147062088	34.15388030772646	0.0	13.041788498707557	0.0	21.530193943987047	0.0	36.5265447532358	30.103344782638796	55.903805204308846	47.71128944530855	22.756286993189043	37.485966191407094
2L_7628	5.439940697393145	0.0	2.790278224222294	14.858553995242293	13.646039919215445	19.61994210155086	20.145964226139792	14.233507812416601	25.92258479277486	7.294403587679461	0.0	2.1866670165333892	0.0	0.0	9.230888522251673	5.3365808206487255	6.520082179115786	3.2251510176964038	6.256402385107427	1.8841738067433074	19.693400019562112	12.168077656671604	11.622315909157322	9.510060693207343	5.890776751931733	7.199105295193913	14.912167334400381	9.100794208108953	5.504110469698772	7.1115055626196515	0.0	22.000986321140612	15.660903845574094	12.872313272384767	5.281052323610212	11.00822093939754	15.756865266196483	41.21026300389849	0.0	25.178071913609003	0.0	38.967678648621686	11.548744362769158	35.25850655543783	33.20947582578475	43.17046018091661	28.341518127589264	30.203649479508748	36.18462117415478
2L_7629	4.760521943625899	6.144770800049159	7.325363338021566	0.0	5.970862192500597	0.0	0.0	4.67093278527722	0.0	14.362588329918228	0.0	14.351732254083068	0.0	0.0	8.078001179388172	7.005106722800922	6.418979638996585	2.116760509715931	2.7375060225132493	9.893105000469923	4.308450594997027	7.986263626562313	2.1794469435436064	14.980151299528126	15.465153143679006	11.812455998601406	6.524859715516116	4.778492958890625	14.450031790069936	14.002464433740338	7.584318662732934	11.107606044314904	5.139353572107701	12.069248520310131	13.864433568566556	14.45003179006994	13.788919224511183	37.86649356269609	0.0	20.656377036718773	0.0	20.460497599301615	15.159554309103312	23.141184365815842	29.96997553360179	31.87578361301382	53.478920004836354	18.02139500014417	19.790850294092035
2L_7630	10.996527296679709	0.0	16.92116092700888	0.0	0.0	14.872719268500175	0.0	10.789581580026326	78.6015217254606	0.0	339.9972800217598	13.26066488973757	0.0	0.0	0.0	8.090693437153112	9.884978391437235	0.0	12.646957647868229	11.426247003466722	9.952268918267986	0.0	15.10318495964429	5.767212244945038	0.0	16.371649541921247	0.0	0.0	0.0	0.0	35.03866516701179	15.3947522368575	5.9358031022881335	11.151703311163747	24.019523068349955	0.0	0.0	24.991253061428502	0.0	19.086009191822026	0.0	23.63127646702964	17.50884196519242	0.0	56.64181978838616	16.362488014477528	37.59705410968027	16.651347427033794	18.28628272787451
2L_7631	5.399586985591472	6.9696610653823905	8.308739464518359	11.06124945661612	10.158609760392258	14.605800401513454	0.0	5.29797114195119	0.0	10.860440086753195	0.0	6.511338682398061	0.0	0.0	4.581206699006932	0.0	2.4268934744232125	4.801840065112951	0.0	5.6105907755716	9.773656769698928	2.2645901884365496	4.944043317729933	5.66370879474861	0.0	13.398191297767566	7.400774120973054	2.709985238710405	5.463280743792893	21.176256334347677	12.903686454183095	12.5987204235589	14.573184931676538	8.213673795587944	19.657039696998524	0.0	7.819990084252574	12.271369055288654	0.0	23.429343659738453	0.0	23.207168849171968	25.79191939165459	13.123859044504318	33.99322422332436	44.18928923938583	29.01038202453434	12.264380804118217	8.97905052825999
2L_7632	23.3590828289718	0.0	17.972164711295147	47.85192699710017	0.0	0.0	0.0	45.83896770644724	0.0	23.49160410069441	0.0	14.084308671708849	0.0	0.0	0.0	0.0	0.0	20.773177672988634	0.0	24.271903572581483	0.0	9.796814076062464	0.0	12.25084837124971	18.971228235258405	0.0	0.0	11.723631793551533	0.0	45.80516315799117	0.0	0.0	25.217946099162006	11.844355690739134	0.0	70.90388269661646	0.0	26.54350480437437	0.0	0.0	0.0	0.0	37.19269535463235	0.0	40.10663016072064	0.0	11.409221389095523	53.056777826511414	58.26623005838276
2L_7633	0.0	0.0	0.0	0.0	0.0	0.0	0.0	0.0	0.0	0.0	0.0	0.0	0.0	0.0	0.0	0.0	0.0	0.0	0.0	0.0	0.0	0.0	0.0	0.0	0.0	0.0	0.0	0.0	0.0	0.0	0.0	0.0	0.0	0.0	0.0	0.0	0.0	0.0	0.0	0.0	0.0	0.0	0.0	0.0	0.0	0.0	0.0	0.0	0.0
2L_7634	0.0	0.0	27.62308848227703	0.0	0.0	0.0	0.0	17.61354129054417	0.0	18.053213652562295	0.0	0.0	0.0	0.0	0.0	0.0	0.0	0.0	10.322815072961657	0.0	0.0	15.057633090654482	0.0	9.414733115852998	0.0	17.8173560647162	8.201494312263694	18.01913812660427	9.081563336639022	70.40220781323703	14.299789364102667	0.0	0.0	9.102344946105015	26.140578804695892	0.0	25.998200924496025	40.797176835363	0.0	0.0	0.0	25.718047897292404	14.29122661598045	0.0	20.547867799128156	0.0	35.07178317220772	13.591314606313981	29.85159280636317
2L_7635	14.72903003445611	0.0	0.0	0.0	10.26323135786656	8.853733663754673	12.12147658979226	16.057601829282	0.0	6.583373821082334	0.0	5.920557953381526	0.0	0.0	11.108130429445875	2.408195957794921	8.826795326035338	7.276939959423782	3.764368594926836	11.903583692906587	11.849176571097132	12.354728978428641	14.984883249777624	5.149834432822985	10.633134015236216	12.994729662517123	7.476993291641619	3.2854738359648334	4.967591433487924	16.045759940027366	13.036579076499168	12.219333368158434	3.533585136610168	4.978958919605746	16.68196641300545	19.870365733951697	18.961264033705543	11.1579746044498	0.0	31.24524220175564	51.19541289100496	11.723087542390685	31.269054580134767	47.73246905742693	14.986173381783631	38.96237354883422	38.368347647924374	12.39068933865439	5.4429144411950245
2L_7636	4.776645641995503	4.110388596137879	9.800232069495404	0.0	1.9970284217084975	4.306917857601237	5.896518459640689	0.0	22.761829322699004	3.202496410001524	0.0	0.0	0.0	0.0	2.7017870159681014	9.371776987320454	15.74398336519343	4.247859786644162	9.155926154891901	8.272177127827307	0.0	4.006656391818941	2.9157715248085507	5.010296158605934	18.103788502232195	6.321314302384494	11.639038499029594	4.794677524373743	8.054985262598963	6.244395654899727	7.61000644821213	4.458090825576007	1.7189201193755645	6.4587341785232875	6.955695926651722	19.33196463023751	4.611873915056662	3.618547225659842	0.0	11.054047660631893	0.0	18.248707991474202	12.675749263538968	15.47970842421212	10.935084599282002	26.060829767343126	34.21800352258792	14.465946198252897	23.829457339711155
2L_7637	22.792802033117944	0.0	17.536475869809202	0.0	0.0	0.0	0.0	22.363860002236386	0.0	22.922110667950307	0.0	13.74287088572803	0.0	0.0	0.0	16.769800942462815	10.244432151125864	20.269585486976794	13.106847016881618	0.0	0.0	19.11863110601281	0.0	35.861574323112784	0.0	0.0	0.0	0.0	11.530833448641667	0.0	0.0	0.0	0.0	0.0	0.0	0.0	0.0	0.0	0.0	19.780045889706464	0.0	16.327063740856843	54.43658138268916	0.0	26.08956547828696	33.9149751572807	22.26526840781066	17.256850969835025	18.951238463433587
2L_7638	5.014416447285948	0.0	0.0	0.0	12.578616352201259	0.0	0.0	0.0	0.0	10.085728693898133	0.0	3.023431594860166	0.0	215.0537634408602	12.763241863433313	3.6893562073418185	6.761325219743069	6.688963210702341	5.767012687427912	2.605184316790413	0.0	10.515247108307046	4.591368227731864	0.0	4.072490327835471	2.488490730372029	11.45475372279496	12.583364791745312	12.683916793505835	0.0	7.988815658078689	0.0	10.826904858573554	10.170353419781337	21.90580503833516	0.0	0.0	11.396011396011396	0.0	8.703220191470844	0.0	10.775862068965518	15.968063872255488	0.0	8.609556607834696	18.653236336504385	26.940974773450893	7.59301442672741	33.35417969564311
2L_7639	4.907541107609127	12.6690794224589	2.517197493274048	0.0	6.155260285439938	0.0	6.058102045094088	6.4202468905941785	0.0	13.161020479205916	0.0	3.9453217853764673	76.31082926978168	0.0	13.879123383463803	2.407148460640595	5.88197061308662	8.728529635540246	5.64409680152797	5.09931684452234	2.9610056285755992	5.488602231391238	10.484855674463805	3.431729600297874	5.314254451285957	6.494538661258015	8.9684892131496	1.6420223738684618	3.310287114442584	9.623268292870698	7.8185451199117235	6.10700915181124	0.0	6.635724284328841	9.52840584529585	0.0	14.214762314959332	7.435414133978727	0.0	11.356964147199882	0.0	7.030792998455101	13.023105593944777	0.0	24.341939082612235	21.906802135085616	17.577843479850518	22.293539530408882	10.881093854603014
2L_7640	11.895926953570367	4.387138664291762	2.6150189954979837	0.0	2.1314871812360923	9.193800252737569	18.88058283100494	3.3348729330040703	0.0	3.418118626490556	210.17454996374488	10.246605043583934	0.0	0.0	5.767393521659879	2.5006933172222	3.0552757432187394	7.556442849867082	1.9544778651472816	3.5316551967335013	6.152148160953731	2.8509481540823445	9.336266165744867	1.7825454927891577	2.7603865755775905	3.373462354774554	6.211344088275623	5.117500367180651	5.158393634954926	9.997240761549811	0.0	4.758251482155685	9.173270045108637	5.170197739382741	0.0	20.633574539819705	4.922388697407969	15.448727604172701	0.0	11.798310246006567	53.16179793200606	4.869345715754866	16.235040087019815	8.2609740844982	11.671337471081829	15.172085587757746	16.600855342470663	20.586573231072965	22.60789405488688
2L_7641	3.0292487599391547	15.640334859569345	4.661326650855447	6.205525772479363	7.5988419364888795	4.097035835543343	0.0	0.0	0.0	9.13930308548965	0.0	0.0	0.0	0.0	5.140250448422599	6.686308068078205	9.530663821627364	6.734759575817903	8.709745299176268	4.721437545532363	5.483167088276523	11.434219570047935	2.773681974062745	3.177425030642293	4.920447435967143	7.516584968904641	5.535926084314922	4.561026303894797	6.1299638148236015	2.9700488394831166	4.826106921916245	5.654455916236021	4.905464343896596	10.751984585954897	2.2055784372065204	0.0	0.0	17.21105224931242	0.0	10.515368737177823	0.0	10.849639618370437	4.8232170375318635	14.725360973817573	22.53810630323219	22.537136129485766	23.673100522199007	18.348001031157658	15.11214343842066
2L_7642	2.20317067103952	5.687602732324352	0.0	0.0	8.289949265510495	11.9190860921548	0.0	0.0	0.0	0.0	136.23792591381587	0.0	0.0	0.0	7.477001677465326	9.725895098440647	7.921880749552513	1.959274519830797	0.0	2.289265656230591	0.0	3.696044677788065	10.086485561801107	9.2437567089453	14.314552997664222	2.186722961662592	8.052550947483276	2.2114876611151693	4.458318732339484	12.960687642243546	3.5100244543403734	4.112482144116591	2.378494037472222	4.468520834701818	6.416463104374681	0.0	6.381515048250635	0.0	0.0	7.647820906389142	0.0	12.625497444599317	7.01584528657974	10.709745547155546	17.65286943609926	19.66949350070761	21.521788443402215	3.3361223316025534	14.65473624588889
2L_7643	1.5696211750686395	4.052060878162633	2.415290916960366	0.0	3.9373799099127478	4.245801327067663	0.0	3.08016435757012	0.0	12.628207880506846	0.0	3.785598824950125	0.0	0.0	2.6634478012173024	2.309697124796631	1.4109610224839462	2.7917208725802762	5.415600395122205	3.261916924195008	5.682263722951005	2.633200444484235	4.311593703003629	4.939198466872796	2.549555714421205	6.231612847342311	7.171173031799849	6.302186039271442	6.35254597337521	6.155785699863588	12.503363404755879	4.394829102675513	0.0	6.3670826918497525	9.142656526851068	19.05763792012563	0.0	24.970392249190247	0.0	8.17289041352646	0.0	15.741033907086525	4.998350544320375	22.890069677372097	10.779912280260472	4.671094241194754	16.866219599405817	9.507113222112785	15.66087318764545
2L_7644	10.806931998461094	7.971049149489056	7.126892902754972	0.0	5.809090064132355	0.0	5.717395977697581	6.0591738922315335	0.0	12.420848145194746	0.0	7.446875849409276	0.0	132.42226812860852	5.239426052312525	4.54354212726825	1.3877925327879863	8.237639422047218	0.0	1.604177534969466	5.588958899914042	2.5899623419475484	1.4135985922819778	4.858095043771437	2.50769108856864	4.596965634923699	4.232051868027694	10.847728268745959	1.5620587184120485	6.0547054749068785	7.378832196501253	4.322664421186589	1.6667033341400177	6.262532893954025	11.240663504892836	0.0	13.415327816950533	7.017248396558741	0.0	13.397814334160783	0.0	19.906149142177675	22.12324120232441	7.504735488092986	5.301451113198706	13.783179558993387	21.113616593613553	14.026504482870834	23.105573988669025
2L_7645	7.466867641557498	0.0	9.574846189670808	0.0	7.804402931958093	3.366293838403084	0.0	4.88423150280477	0.0	5.006152561498081	0.0	7.503552932313451	0.0	0.0	4.223442046139415	0.0	3.3560515650610867	0.0	5.725029140398325	5.172437425791687	6.75779477838713	4.175478666435624	10.255372447779644	3.9160554356807475	2.0214214069335563	3.7055619744123534	9.097090977732595	3.747527568686559	2.518315710159994	12.201573905421208	1.9826643757640694	5.807418117146774	5.374042782217185	5.0481568926776985	3.6243886562434082	7.554947130479981	21.627887863727004	5.656524518205524	0.0	4.319930604634767	0.0	14.26321915150962	9.907385757934826	6.049482345795671	11.395839322084312	7.406976705428611	10.9410733241558	20.72877863021216	12.41676113752432
2L_7646	0.0	20.439448134900356	4.061078622482131	0.0	6.620324395895398	0.0	19.547475932170258	5.178999158412637	0.0	5.308278259946386	0.0	3.182559573537017	0.0	0.0	4.478330478397653	0.0	4.744789627889873	7.041013906002465	6.070539670976749	8.22689784249604	19.10835632307453	4.427472466655598	0.0	8.304785632720854	0.0	2.619463926707399	7.234581298607344	7.947388289523356	5.340596544634035	0.0	12.613919460124245	2.4631603578971997	5.698370978196608	5.352817589358598	0.0	16.021789633902106	15.288766578756258	5.9979007347428395	0.0	4.580642206037286	0.0	11.343012704174228	8.404244143292361	51.316591295423194	15.104485276902977	31.415976987796853	12.89041855189038	31.970587059904883	17.55483141875953
2L_7647	8.061762776987054	0.0	0.0	0.0	5.055713967926551	10.903472647003344	14.927734835660566	7.910046946128626	57.62426673120584	0.0	0.0	0.0	0.0	0.0	0.0	5.931440847816429	3.623432593645804	0.0	9.27172457785838	4.188399223135712	7.296197149083926	10.143325184862102	7.381620944906534	0.0	13.09482420525875	8.001577911164082	7.366401107906726	4.046098003776628	4.07842983714014	7.904213578174253	6.421877538648465	0.0	13.054949588312164	8.175525257058952	17.60916803724691	0.0	23.35101004793962	18.321561729921857	0.0	13.992315420371131	0.0	0.0	19.254096308989737	19.594357608782975	13.841730880763176	35.98695113151971	19.68793830272646	18.3111280387317	13.406020777991603
2L_7648	9.386386860560217	8.077152965122853	0.0	0.0	0.0	0.0	0.0	0.0	0.0	6.293091947107821	0.0	11.319003474934066	0.0	0.0	10.618337656766483	0.0	8.437593868231785	13.91215310046244	14.393542481101278	6.502123918778069	16.990063078440855	7.873313142659185	0.0	3.2818412442116527	10.16428534401532	9.316313050477646	8.57677067430571	0.0	3.1657030266653496	12.270601112207284	0.0	14.600680158084485	3.3777781380741123	3.172947198351083	0.0	0.0	0.0	7.110656029125247	0.0	5.4304618499194115	0.0	22.412358712490676	24.90858549124712	15.209264267050347	10.744039028079904	4.655549834402093	18.33828263205703	28.426426722357196	10.405838091402801
2L_7649	1.6531043232810814	4.267577083111063	7.631257631257632	13.545776257640664	2.073398299813394	4.471621969078734	0.0	9.731965451522647	0.0	6.649931006965803	0.0	5.98041414367945	0.0	0.0	0.0	2.432542554291309	4.458016628402024	0.0	0.0	1.717703945136536	8.976727833092708	6.933129961521129	1.513637877274241	5.201898693022954	0.0	3.2815262378532255	9.063101846607001	6.637379230810715	3.3452088246608795	6.483192323900288	7.9010264750228805	4.628576057147486	3.569309294035238	5.029295647144618	7.221693968681921	0.0	4.78824008235773	18.784634169249554	0.0	8.607580409146989	0.0	9.4732853353543	15.792590642890044	8.035839845711875	11.353261460880917	9.839069715958356	12.918749142114313	15.019149415504769	10.995883416146079
2L_7650	4.706899043134494	0.0	0.0	9.642253124572125	0.0	0.0	17.431259826872726	4.618319024241557	0.0	14.200806984524908	0.0	19.866102469356537	0.0	0.0	11.980514890581958	10.38930095934805	6.346675738181855	2.0929171497817087	2.706670535401085	4.89083413665284	0.0	1.9740764283429997	0.0	9.874275783585498	7.645476209953951	4.671759819221582	2.150454391012821	4.724667631443797	2.3812109124228726	13.844739552759533	14.997776579622071	2.1964978160222213	7.622195222712922	4.773319815291616	0.0	0.0	6.8167998669360665	5.3485660494421445	0.0	4.084740390239758	0.0	10.115014457727332	18.73599484385422	11.440260105753765	2.693853757144774	7.003718274031684	9.195918115866728	7.127360225338621	7.827169828451919
2L_7651	1.3388438360500037	6.9125937088484655	8.240707777909629	5.485340154170971	3.3584771321292073	0.0	0.0	0.0	0.0	5.385757579511286	0.0	9.687036081787648	0.0	0.0	2.2718479642992726	5.910325002861583	4.814044300279864	0.0	1.5397862283983392	4.173488581543916	2.42340759704354	5.61511949535798	1.2258904132427548	7.02166816579282	4.349402272519193	0.0	0.0	6.719489920832314	2.7092737899976864	2.625358230130501	4.266010497372031	8.74689375935371	4.336158051226504	2.7154735011876125	9.748044249882147	16.25564273998612	7.755960261562004	3.0427228718435555	0.0	11.618752480603655	0.0	9.590478879463793	4.263456000068215	13.016401316478829	4.597484838644374	3.98431534421596	9.15499644393781	4.054653485258497	4.452765178307643
2L_7652	7.716069625491301	0.0	2.3746561497895105	6.322659209300885	1.9355687862435254	0.0	0.0	9.08503135092902	22.061321649657387	0.0	0.0	5.582865070525543	0.0	0.0	10.474552206346583	2.2708388637721493	4.161669195574314	6.861882653572365	3.5496590197545626	3.2070385516500775	2.793332761631228	5.177799150582049	2.8260370708238804	0.0	5.013324162292332	4.5950793133664884	2.8202101902654806	4.647118716688872	6.245670969309397	3.0261104917671635	0.0	4.320890656549253	6.664077672490904	6.259963122557245	2.2472102008960975	9.368506453964097	4.469940987839078	7.014368934762862	0.0	8.035390000332129	0.0	11.054433800744274	7.371387712879534	7.501655990559916	8.832126187766411	16.0737777212389	7.537483149956418	4.673582946282773	5.132465074216728
2L_7653	7.501620349995598	6.455277835158025	0.0	0.0	12.545162585307105	0.0	9.260356783026136	0.0	0.0	5.029452473685904	0.0	0.0	0.0	0.0	4.243099023747776	3.679544089769101	4.4955619812121475	6.671173414929196	8.627512331590959	0.0	4.526164853786771	8.389824820457749	4.579157142019811	0.0	4.061659236538036	2.4818724039614657	2.284857790451122	2.509979679204517	5.0600731888986035	4.903345258269001	0.0	4.66755785904722	2.6995274747108264	2.535826151873671	3.641257486425392	0.0	7.242849858619571	0.0	0.0	17.36014665851897	0.0	7.164801907556859	3.981398904319022	0.0	5.724439233932643	3.7207253330793315	4.8853314990542005	15.14564047884457	8.316367942730164
2L_7654	2.2096429703081437	17.112933955483555	0.0	9.053067269721653	11.085737090659158	0.0	0.0	0.0	0.0	0.0	0.0	2.664598937890863	0.0	0.0	3.749483508646684	0.0	1.9862882549186456	1.965030320417844	5.082561122880064	9.18396351394975	3.999619236248709	3.706902623374986	2.023223367096885	4.635456140472862	0.0	4.386293884322026	2.0190517725255512	2.217984393374614	6.707124038869125	4.332920839269435	3.520335924535263	2.0622817332570564	19.083851102068547	8.963296198397183	3.2176564392384193	26.8284961554765	0.0	25.108720760894673	0.0	19.175720163346455	69.12283127116886	6.331293812553183	17.591139694758542	0.0	7.587740841217418	0.0	6.475504031648811	16.729614629981075	0.0
2L_7655	0.0	0.0	6.997626405123382	18.631584634904783	0.0	0.0	16.84108416163399	0.0	32.50510330121829	0.0	0.0	5.483854162382405	0.0	0.0	7.716591211265606	0.0	2.0439314449041923	2.0220565933199337	5.230059873725434	0.0	0.0	1.9072394996929343	2.081938434582163	2.384989828018383	3.693310454506171	6.770379858932365	8.310583112064057	4.564703068347756	2.3005895030542627	0.0	7.24499606234464	4.244260592507267	0.0	0.0	6.622069237707121	0.0	0.0	10.334955921412995	0.0	7.892884091418541	0.0	3.257515740316057	14.481315482698449	0.0	5.2052942006255725	6.766591174064468	11.105711267499268	6.8860469408047855	7.562162869326582
2L_7656	6.640633906058493	5.714383675148716	0.0	0.0	2.7763279176430085	0.0	0.0	0.0	31.644167663457946	4.452205132680165	0.0	2.669303938958357	0.0	0.0	7.512208277476934	0.0	1.9897955325906618	1.9685000620077517	7.6373034412670995	0.0	8.013363084279343	1.856724033250214	2.026795862742141	6.965461757873583	3.5954888120972375	10.985097397169051	4.04523380440081	0.0	2.2396557022082106	8.681143341302622	10.579655815583902	8.263692783998845	0.0	4.48956154492996	12.893351994311452	0.0	12.823126765584266	15.091833808726097	0.0	0.0	0.0	15.856183150331837	10.573320692341039	10.760174013534145	12.668564755495431	16.468425252946776	10.811563529395992	10.055492913558961	29.44748060239239
2L_7657	2.340269032647455	0.0	0.0	9.58825170694851	2.9352713951931992	0.0	0.0	0.0	0.0	0.0	0.0	14.110601718389077	0.0	0.0	3.9711393476768237	3.443705233984274	2.103710398177682	4.16239154368534	5.383023665925244	2.4317215153613065	12.708186571428692	1.9630206176055465	0.0	2.4547437308913542	3.801328868545866	4.645595638528991	8.553643103518327	7.047310710996131	4.735749891788115	9.178134746031834	3.7284453911381568	0.0	5.053004756646028	9.49317369612446	3.407872594638326	0.0	0.0	0.0	0.0	8.123727621161335	0.0	3.3527884470956804	7.4524255782150695	0.0	8.036300505135062	17.411234912729668	9.144416396487264	7.087443459919799	7.783333780875026
2L_7658	3.8395225476921495	14.86789871987392	0.0	7.865400966343163	2.4078515222437322	0.0	0.0	7.534531700600314	0.0	3.8613050129778466	0.0	2.3150318490506634	0.0	0.0	0.0	5.649856366526522	1.7257083256107888	6.82895682562771	4.415783068474665	5.984343759855466	17.374558295291738	1.6102981789137896	5.273393829707349	6.041000268824512	0.0	9.527146747212976	3.508347235159253	5.781025172317908	0.0	7.528975261293087	9.175515686920395	1.7917322664642725	12.4351893475194	5.8405551798131725	5.591068156798152	23.308882315784075	16.681847147570956	4.362944638595481	0.0	13.328055423385672	0.0	13.75173821971097	15.283368943582971	9.332075369573515	6.592309806917838	5.713089230169796	3.750657771606696	17.441840183906763	3.192398516045474
2L_7659	3.5329378444945614	0.0	2.718194944592314	0.0	11.077926566640375	0.0	0.0	0.0	0.0	3.5529809865775484	0.0	0.0	0.0	0.0	2.997473429646152	5.1987170606037845	1.5879110426827314	3.1418333540170695	12.189552415888025	1.8354985792323248	3.197441023999673	4.445149082891658	1.6174383141375757	0.0	14.346490116846423	5.259844192895318	3.2282067795570577	1.773137359099856	8.93653132468706	3.4638944426663123	25.328560682024968	1.648662992016679	1.9070405457797481	19.705358316861446	2.5723115357368673	21.447675179248947	5.116602248644357	0.0	0.0	0.0	0.0	5.061466448551206	8.437797959740452	17.173824000934257	4.04394392101207	10.51380159878124	8.627922234121087	2.674852428391526	0.0
2L_7660	3.69794723251176	0.0	0.0	0.0	0.0	10.002890835451446	0.0	0.0	52.864740275531034	7.437853019098919	0.0	8.918677270973943	0.0	0.0	0.0	0.0	0.0	3.2885758164711607	17.01183683607054	3.8424547445286326	0.0	15.509214024051689	3.3859647697137643	0.0	0.0	18.351701551416145	3.378983399054561	0.0	3.7415683756654383	7.251358179387	0.0	0.0	0.0	11.25039095108555	10.769815653065466	22.449410253992628	0.0	0.0	0.0	6.418303976010948	0.0	0.0	5.887929156436391	0.0	21.164101789170836	16.50728879336671	14.449436724832875	11.199136322606801	12.298738825827106
2L_7661	0.0	0.0	0.0	16.391830311772612	0.0	0.0	0.0	0.0	0.0	8.047123957897448	0.0	14.473874656245476	0.0	0.0	0.0	0.0	3.5964495849697182	0.0	4.601339910181845	0.0	0.0	6.711859856366199	3.663325713615849	4.196567208023836	12.997309556921717	11.912987539015033	0.0	4.015967486727227	4.048058551118883	0.0	19.12216513901814	0.0	0.0	4.057321842997874	17.47803593484188	0.0	0.0	0.0	0.0	20.832175990222762	0.0	5.731841526045487	6.370238246910435	38.8968843595628	9.159102774292231	5.9531605329269315	0.0	24.233024766151313	13.306188708368262
2L_7662	5.5881312562622	9.617372822266141	0.0	0.0	2.336295756352388	5.038603258867816	6.8982548794805885	3.655311441673109	26.62874733046808	0.0	0.0	6.7387034060776365	0.0	0.0	0.0	5.481955731562881	6.697697097318543	4.969512043612438	8.569112462745784	5.806502934896908	13.486581357296291	3.1248876993483043	1.7055602629018811	3.9076504958320024	0.0	5.546413217768268	13.616349150424915	0.0	3.769366060477217	0.0	8.90284062935961	5.2154584101092265	0.0	9.444979030257556	8.137371856736685	0.0	0.0	8.466576074302672	0.0	6.4659882551789325	0.0	5.337227374425714	8.89750958706658	27.1642431634391	8.528535520390982	8.314964191606709	5.458795374871854	11.282339415642513	9.292583496185859
2L_7663	2.284819158848396	0.0	7.0316367400207005	0.0	2.8657236525367384	12.360801919385322	0.0	0.0	32.66308679235422	0.0	0.0	8.26576073928964	0.0	0.0	0.0	6.724221520064067	0.0	6.095652986666774	0.0	2.3741047844384076	8.271387533530136	1.9165091934946008	4.184114423813971	4.793163032250797	3.7112609305912554	4.5355238099125685	0.0	0.0	0.0	8.960669827990982	7.2802086799016	2.1324444167700545	4.933279856579687	4.63412215360632	6.654254264378845	0.0	6.618011049431248	10.385186569876726	0.0	7.931245617986796	0.0	9.82004441278753	3.6379246367532247	11.106643772171637	7.845889982838423	0.0	8.927750394383372	20.758544909036058	7.598917002348824
2L_7664	0.0	6.102286526761578	3.6373582885210793	0.0	5.929580304306061	6.394054041265946	8.75397649382232	0.0	0.0	4.754428988324073	0.0	2.8505011893716214	0.0	0.0	8.022150762685929	3.4783370905171136	10.624332526309034	0.0	0.0	0.0	12.835987316333066	1.9827618683168533	4.328756971463103	2.4794300286250195	0.0	7.038471581819064	6.47974754903549	0.0	7.175062925301855	4.635217642009163	7.531881512959167	4.412323708363934	5.103820643576471	0.0	0.0	0.0	6.846792072510267	10.74419679070842	0.0	4.1027122209950555	0.0	6.773011985522009	7.527371404268773	0.0	8.117118109209331	10.551799310404743	4.618188921796051	0.0	7.861607407835428
2L_7665	3.3518826519291087	0.0	5.157787020532118	0.0	4.204083005414859	9.066791425716685	0.0	0.0	0.0	0.0	0.0	0.0	0.0	0.0	0.0	4.932294394842003	6.026136559485802	2.980821395143646	0.0	6.965733467354045	6.067158591885296	0.0	9.207289226735021	3.515840619913018	0.0	9.980577795609744	3.062768375078866	3.364536040573613	6.782843205083334	0.0	0.0	0.0	7.237235868030451	10.197546878122997	0.0	0.0	19.417551136120917	7.617654676478206	0.0	5.817660555796019	0.0	14.406232712520746	0.0	0.0	7.6734016112608705	9.974992693317851	3.274304177619214	0.0	0.0
2L_7666	3.2702715960560527	8.442380751371887	5.032206119162641	0.0	4.1017227235438884	0.0	12.110936175366355	6.417455478902616	0.0	0.0	0.0	7.887212856156955	0.0	0.0	16.647706778391278	4.81220374870672	5.879413234559191	8.724734622655228	0.0	6.796133000322817	5.91943646964809	2.7431079412974904	5.98874116660678	3.430237543949919	5.311943905872354	0.0	11.952786493351262	3.2826169021944294	0.0	0.0	10.420194336624379	3.0521769652204433	10.591537361648045	13.265678373627832	4.76213153007286	19.853087155052613	9.47238798901203	44.593088071348944	0.0	5.676013168350551	0.0	14.055472263868067	10.413954699297058	0.0	11.22985644500178	19.464246612004576	15.97290994473373	0.0	5.4381814721157244
2L_7667	1.7492150397509119	4.515692029803567	5.383290267011197	0.0	0.0	0.0	19.433827816285547	3.4325924654595386	0.0	7.036554902719629	0.0	2.1093708801349997	0.0	0.0	0.0	5.147938893965328	6.289604855574949	0.0	4.023497223786916	0.0	3.16621020469549	2.934487565108943	1.601640079441348	3.6695564423650295	2.8412723217456777	1.7361563235153694	0.0	1.7558183430342298	5.309546564723372	3.4300610550867807	11.147184639179567	6.530239088378623	0.0	3.5477977045748856	2.5471866323645536	0.0	0.0	7.95070562512423	96.89922480620156	9.108021130609023	0.0	0.0	11.140509678317782	0.0	6.006667400814905	7.808331489699509	5.126189703193616	10.59490385124755	5.817589481798217
2L_7668	5.123722527880736	13.227163302558132	0.0	0.0	6.426404812091923	0.0	0.0	0.0	0.0	0.0	0.0	0.0	0.0	146.49438926489114	2.898102148826819	7.53955628203369	0.0	3.0376762991382114	0.0	7.098594868638727	3.0914404814238434	1.4325949738837935	4.69145254877234	7.165800500531165	2.774175972639967	5.085471519833847	6.24237260097818	5.143064628778737	5.1841621771822215	0.0	0.0	1.5940070435983242	0.0	1.7320084161752958	7.4611052582885415	0.0	0.0	0.0	0.0	0.0	0.0	2.446835165523505	2.719356926474027	16.60448287828748	9.774700962573453	2.5413128523847934	8.341892114642958	7.758529727582504	11.36041542767136
2L_7669	0.0	5.563746626978607	0.0	8.829983090582381	0.0	11.659530062640824	0.0	0.0	0.0	0.0	0.0	0.0	0.0	0.0	3.657089359149946	6.342732734685075	3.874684939680842	7.666433479315003	2.4786587481781854	6.718240358485305	3.9010612837222363	3.6155577449766345	0.0	2.2606150003108345	14.00283207278672	0.0	1.969298634291397	4.326658381115866	0.0	0.0	10.300765175173096	0.0	4.653397503684909	13.11363621461777	3.1383674840021714	13.083696405908597	0.0	0.0	0.0	7.481278101550868	0.0	12.350558245232685	3.4315323507712368	0.0	4.933843328272032	9.62058034547504	8.421247649945578	6.52694649861955	10.751705489283237
2L_7670	0.0	0.0	7.023103200287666	0.0	0.0	0.0	0.0	0.0	65.2468942478338	18.359943010736895	0.0	0.0	0.0	0.0	7.744685596743514	13.432122114108564	16.4109835430657	4.058836899698022	0.0	0.0	0.0	7.656733331291537	0.0	9.574692173646616	0.0	0.0	8.340840089413806	4.581322132916982	0.0	8.949795228685167	0.0	4.259712997577075	4.927292866462479	9.25699643790777	6.646178713087123	0.0	0.0	31.117749564351506	0.0	7.921620319906714	0.0	6.53875125544024	0.0	22.186329671109846	10.4484910289256	0.0	8.9169157458465	13.822235000110576	0.0
2L_7671	7.967822744628094	0.0	0.0	0.0	0.0	7.18427964664839	9.835859181971264	0.0	0.0	0.0	0.0	0.0	0.0	0.0	0.0	0.0	0.0	2.36192203767738	9.163685414345201	0.0	0.0	0.0	9.72747505875395	5.57171352477741	4.314078737113847	0.0	2.426854602287068	2.6659671168951933	5.374541014197388	0.0	4.2313642256772726	2.478816038138072	5.73458943780379	0.0	3.8675503245648235	16.12362304259216	0.0	18.108068955526583	0.0	9.219512914693691	0.0	11.41510812390415	0.0	12.910689017651494	3.0400976722580144	3.9519568509543186	7.7834095069677085	16.086894971880106	4.416602184274776
2L_7672	7.085845191642884	4.573121933150103	0.0	0.0	0.0	9.583551558788619	6.5603281213713185	0.0	0.0	7.126044767238437	0.0	4.272395094008714	0.0	0.0	12.023779428575894	5.213409619418491	1.5923987799677508	0.0	8.149334932776137	3.6813720915549877	3.2064775977839393	2.971807943939815	6.488038004331415	5.574337977685926	0.0	1.75823650285353	3.2373303031921696	5.334445743085626	0.0	13.894736257063737	0.0	3.3066448516283655	3.824860406938374	0.0	0.0	0.0	5.131062735451642	4.025910761662057	0.0	6.14923706415745	0.0	10.151542222294411	8.461644774511269	17.22236047950496	6.083059308408877	2.635878898234251	10.382767651310669	2.682412067850004	8.837365086575248
2L_7673	0.0	0.0	0.0	0.0	0.0	0.0	0.0	0.0	0.0	0.0	0.0	0.0	0.0	0.0	0.0	0.0	0.0	0.0	0.0	0.0	0.0	0.0	0.0	0.0	0.0	0.0	0.0	0.0	26.79700731022359	0.0	0.0	0.0	0.0	0.0	0.0	0.0	0.0	0.0	0.0	45.967712278895306	0.0	0.0	0.0	0.0	0.0	0.0	0.0	0.0	0.0
2L_7674	6.288983838569331	0.0	2.419329864982039	0.0	7.8879283145074774	0.0	5.822565468926132	3.085315134087796	0.0	9.486993963741973	0.0	1.8959646288838836	0.0	0.0	2.667901727306294	4.627118989141077	0.0	0.0	0.0	4.901057452155877	2.845882918100043	2.637603789709125	5.758404967891134	3.2983053307210755	2.5538191855155548	4.681525203459086	4.309898975968003	4.734543608934273	1.5907922399881897	9.24911948382514	7.514563223527197	2.934785543481196	3.3947235133487315	4.7832974904908045	2.289486312535029	0.0	13.662098061075042	0.0	87.0958751393534	19.10196739348743	0.0	6.7574385883981085	15.020126970139989	7.642782461954229	12.597595370995585	11.697263588945056	10.750997078186165	9.523011404758458	5.229020646265119
2L_7675	2.583862820655761	0.0	1.9879893634617096	0.0	1.6203988773876579	20.967928504955246	0.0	2.5352366199718337	0.0	0.0	0.0	1.557934521569993	0.0	0.0	2.1922435354574565	5.703230138453516	1.1613406423468	3.4467347358479943	1.4858328806495822	5.369668808224829	0.0	3.2510210915411677	0.0	6.775632386709733	2.098500684216148	3.846859596933745	2.3609935533071025	1.2968084635945016	3.9215132649107693	5.066733952893561	6.1747973997516485	6.028862092070612	1.3947404060340376	3.930486979475783	7.525182081186932	0.0	3.7420976253396887	0.0	143.1352341692431	11.211637141193975	40.41465435366864	1.8508866487402127	10.28516652713124	6.28015652662127	5.915188325547713	3.844706905497296	12.620299853276393	7.825160865744498	2.1483712445665004
2L_7676	6.99903040098845	0.0	0.0	0.0	8.778500866145418	6.310756811199826	0.0	4.578209553807697	0.0	9.384983275959803	0.0	8.440100605999223	0.0	0.0	3.9588219179383723	6.866047532273857	6.291555725567372	0.0	5.3663269423957	4.848357909659578	8.445846079522708	1.9569318439777381	0.0	7.3413892845082005	0.0	4.63118622277673	4.263555976226412	0.0	0.0	9.149666586149602	0.0	0.0	0.0	4.731864184141441	6.794604540426539	14.163182523765819	6.757596890424215	15.906343449767768	0.0	8.098529954842597	72.98204641658153	3.3423889792076666	3.7146550571313948	0.0	2.6704580049115063	3.4714459683320813	4.558026411028236	7.065460074498211	3.879595963357992
2L_7677	0.0	0.0	0.0	0.0	0.0	0.0	0.0	0.0	0.0	0.0	0.0	0.0	0.0	0.0	0.0	0.0	0.0	0.0	0.0	0.0	0.0	0.0	0.0	0.0	0.0	0.0	0.0	0.0	0.0	0.0	0.0	0.0	0.0	0.0	0.0	0.0	0.0	0.0	0.0	0.0	0.0	0.0	0.0	0.0	0.0	0.0	0.0	0.0	0.0
2L_7678	0.0	0.0	0.0	0.0	4.272627837024884	18.429239093576303	0.0	6.684849457190224	0.0	6.851717862702537	0.0	4.107923362581748	0.0	0.0	0.0	0.0	6.124388785999157	9.088265231932528	15.671230128880197	0.0	0.0	14.287020527591094	6.238272048548728	7.14632821656233	5.533274901950369	10.143304607494684	12.450819263907565	10.258177819357593	10.340149559923233	6.679919627207045	10.854369100650393	0.0	0.0	0.0	0.0	0.0	0.0	0.0	0.0	5.912513717031824	0.0	9.760744627686156	0.0	0.0	7.798511420140124	0.0	9.983068715458582	10.316595688488329	11.329544733574425
2L_7679	0.0	4.122606311710263	0.0	0.0	4.005928774586388	8.639439473166982	0.0	12.535157198705747	0.0	0.0	0.0	1.9257526081911887	0.0	0.0	8.129453416199562	2.3499084123196297	1.435525524361586	4.260486121466459	1.8366282444037938	0.0	5.78119060729962	0.0	1.4622191808063263	5.025188758652747	7.781828651914913	0.0	4.377612887692341	9.617858439550558	0.0	6.262956491241255	0.0	8.94268410191977	1.7240294360785915	3.238966057255203	11.627285052194884	0.0	18.502328980660444	7.258605984720634	0.0	8.31517852688297	0.0	4.575737608902555	5.085370659953977	7.762860148193001	3.655862678486071	11.881042252550563	1.559986958509027	2.4181574607412135	13.27793777692799
2L_7680	0.0	0.0	0.0	0.0	0.0	0.0	0.0	0.0	0.0	0.0	0.0	0.0	0.0	0.0	0.0	0.0	0.0	0.0	0.0	0.0	0.0	0.0	0.0	0.0	0.0	0.0	43.49906477010744	0.0	0.0	0.0	0.0	0.0	0.0	0.0	34.66108392141639	0.0	0.0	0.0	0.0	0.0	0.0	0.0	37.898885772758284	0.0	27.245432303274356	70.83507469558627	0.0	0.0	0.0
2L_7681	5.676697864852015	3.6636746656896864	0.0	5.814460563421228	5.33997864008544	0.0	5.2556892836495495	5.569867019424911	0.0	2.854451517140981	0.0	3.422752748898301	0.0	0.0	4.816317684314456	6.264944503033277	1.275721739574164	3.7862055909635894	0.0	5.898530528582067	2.5688120528661518	1.190405333015892	3.8983315141119603	4.465780953444233	0.0	4.225738976103447	12.967645723918821	0.0	5.743660434795095	2.7828797239383314	2.2609855636071763	1.3245296264164188	3.0642183562000627	1.4392009556294345	0.0	8.61549065219264	0.0	3.225286244154168	0.0	4.926351051775949	0.0	4.066363044892648	4.519263360072308	6.898692697733779	6.497778571950714	6.3350613973033765	2.772656065878308	12.893798083122018	2.35996554450305
2L_7682	0.0	0.0	0.0	0.0	5.282173720129308	0.0	0.0	0.0	60.205420896097486	8.470656797786788	0.0	0.0	0.0	0.0	0.0	0.0	0.0	3.7452201627672683	0.0	13.12802847206815	7.623014490588245	0.0	0.0	0.0	0.0	0.0	3.8481815418124166	0.0	0.0	16.51653139627453	0.0	0.0	9.09314517797331	8.541730195784998	0.0	25.566685586014	0.0	0.0	0.0	0.0	0.0	6.033517395837356	6.705513944116247	0.0	14.461741222566678	12.532969543004064	16.455853470498358	6.377111780566134	0.0
2L_7683	3.0062448724735895	0.0	9.251857773040827	12.316802952091331	3.7705684508996575	0.0	11.133154757531022	11.798679137870515	42.97637159089932	0.0	0.0	0.0	0.0	0.0	0.0	17.694753992047094	8.107104580027661	0.0	0.0	3.123722202386586	0.0	0.0	2.752618841565866	0.0	9.766163855720555	8.951405504935357	2.7469433387997504	3.017593475238684	3.0417066651093125	11.789978047060876	0.0	5.611516402883309	0.0	3.0486670922605925	0.0	0.0	0.0	0.0	0.0	0.0	0.0	8.61379861627939	4.7865898897648345	0.0	3.4410697873040355	17.892792648925067	2.9366660969534437	13.656500767495343	9.998255304449373
2L_7684	5.2379001886691645	0.0	2.6866467210014098	0.0	2.1898705348539798	9.445626722055822	12.931825999694809	3.426218106192204	0.0	3.511743974198515	0.0	6.316361270599233	0.0	0.0	8.888051436931276	10.276758237720944	3.1389624975594566	4.658052375140906	6.024038322522193	3.628390413357121	0.0	5.858076383457964	3.197331634910769	1.831371019286168	2.8359960500247015	0.0	3.190739198550128	5.257673311314198	5.299686682523329	6.847382793348726	5.563242101726107	1.629528091923635	7.539627338839523	5.3118141120027875	0.0	0.0	10.11443471435825	3.9679705417866975	0.0	6.060738294896131	0.0	2.5013607402426925	2.7799554095152312	16.974499209837063	5.9955129581021565	10.39177511782974	3.4111135443721063	5.287614503292069	11.613572317424481
2L_7685	0.0	0.0	0.0	0.0	0.0	0.0	0.0	0.0	0.0	0.0	0.0	0.0	0.0	0.0	0.0	0.0	0.0	0.0	0.0	0.0	0.0	0.0	0.0	0.0	60.48252962131888	0.0	34.02402095879691	0.0	0.0	0.0	0.0	0.0	0.0	0.0	0.0	0.0	0.0	0.0	0.0	0.0	0.0	0.0	0.0	0.0	85.2431347310366	110.81130496933297	0.0	0.0	0.0
2L_7686	3.7235765697667924	0.0	0.0	0.0	4.670278348589576	10.072217801637743	0.0	0.0	0.0	0.0	0.0	4.490244942861634	0.0	0.0	0.0	0.0	6.694381405686208	0.0	0.0	0.0	13.479904831871886	9.37002217571915	6.818863704552274	0.0	0.0	0.0	0.0	11.212899319377012	7.535000075350001	0.0	5.932288855008927	10.425753000010426	8.039780835574422	0.0	0.0	0.0	0.0	0.0	0.0	0.0	0.0	10.669170365312395	0.0	0.0	0.0	27.70282624233324	14.549581335797063	11.276754099100117	0.0
2L_7687	0.0	0.0	3.023530322380897	0.0	0.0	0.0	0.0	0.0	0.0	0.0	0.0	2.3694604975393156	0.0	0.0	0.0	0.0	1.7662814053665283	0.0	4.519602419614352	4.083360998104096	0.0	4.944473561899865	7.1965019243446156	2.0610100185697005	3.1916068399964517	7.800911380476582	3.590831888023499	7.889256922724334	5.964224197573277	3.8529943931225596	9.39124097736523	7.335430532922696	8.48503515562191	5.977872307865206	5.722519602490898	23.85689679029311	0.0	4.465521706901018	0.0	3.410352739604563	61.46659290675518	2.8150109898029045	9.385617479773995	0.0	13.494602833596703	5.847409509875982	5.758259070985514	5.950638265460353	9.802364722465647
2L_7688	2.260103566985854	0.0	3.4777866809116813	18.519615977243095	2.834724238026125	0.0	0.0	8.870281010502413	0.0	0.0	0.0	5.4508983080411655	0.0	0.0	3.835108733002798	6.651483546890299	4.063296406095595	10.049524054540777	0.0	0.0	4.0909566947688125	3.7915554477068674	10.347133926679382	2.370656956455773	0.0	0.0	2.0651599259846685	4.537270958562012	2.286763844983023	0.0	3.600728211273448	0.0	7.319872575658203	0.0	3.2911365742691046	0.0	6.546421987598459	0.0	0.0	3.9227254468768833	0.0	3.2379393236074274	3.598572086596039	0.0	12.93503096129011	0.0	2.207794042841802	3.4223322235850713	3.758358589503055
2L_7689	0.0	0.0	27.297344514325644	0.0	0.0	0.0	0.0	0.0	0.0	0.0	0.0	0.0	0.0	0.0	0.0	0.0	0.0	15.775856629014955	0.0	0.0	0.0	0.0	0.0	0.0	0.0	0.0	0.0	0.0	0.0	0.0	0.0	16.556620330205234	19.15136472625039	0.0	0.0	0.0	0.0	0.0	0.0	0.0	0.0	0.0	0.0	0.0	40.611116074691964	0.0	0.0	0.0	0.0
2L_7690	1.714916705638149	4.427149048827027	0.0	0.0	0.0	0.0	12.701848245938265	0.0	0.0	10.347874856940631	0.0	0.0	0.0	0.0	2.909995864895876	12.617497289130707	1.5415698175428796	1.5250714114688422	5.916907682039581	0.0	6.208255303324489	2.8769485932440615	0.0	3.5976043552598322	5.571122199501328	1.7021140426621268	3.1339955465923284	0.0	3.4702918723682177	0.0	2.7321530978381294	1.600548796171231	1.85138591972872	1.7391165218504339	0.0	10.41087561710465	0.0	7.794809436396304	0.0	5.952954987326159	107.29325930098442	4.9137537934179285	0.0	0.0	0.0	10.206969267581059	5.025676179601584	10.387160638477988	2.851759549901087
2L_7691	6.586361358081367	8.50152177239726	10.134916001816178	0.0	0.0	8.908003484810964	0.0	0.0	0.0	19.87118175242627	0.0	0.0	0.0	0.0	0.0	0.0	2.960300008644076	0.0	3.7874426581181564	10.26561245670478	0.0	0.0	0.0	3.454267229021372	5.349155421850444	3.2685955302609844	6.018259399016617	3.3056124671835323	6.664054357358582	0.0	10.493190444061327	0.0	3.5552445901620695	3.3396519548318753	0.0	0.0	9.53874447229758	7.484245662879639	0.0	17.147325245892645	0.0	9.435956277552993	0.0	0.0	0.0	0.0	12.867843388051693	4.986655709321855	10.952554628604348
2L_7692	0.0	0.0	0.0	0.0	0.0	0.0	0.0	0.0	0.0	0.0	0.0	0.0	0.0	0.0	0.0	0.0	0.0	0.0	0.0	0.0	0.0	0.0	0.0	0.0	0.0	0.0	0.0	0.0	0.0	0.0	0.0	0.0	0.0	0.0	0.0	0.0	0.0	0.0	0.0	0.0	0.0	0.0	0.0	0.0	0.0	0.0	0.0	0.0	0.0
2L_7693	0.0	0.0	0.0	0.0	0.0	0.0	0.0	0.0	0.0	0.0	0.0	0.0	0.0	0.0	0.0	0.0	0.0	0.0	0.0	0.0	0.0	0.0	0.0	0.0	0.0	0.0	0.0	0.0	0.0	0.0	0.0	0.0	0.0	0.0	0.0	0.0	0.0	0.0	0.0	0.0	0.0	0.0	0.0	0.0	0.0	0.0	0.0	0.0	0.0
2L_7694	0.0	0.0	0.0	0.0	16.26545217957059	35.07910337811766	0.0	0.0	0.0	52.16756220981793	0.0	0.0	0.0	0.0	0.0	0.0	0.0	0.0	0.0	0.0	0.0	0.0	0.0	0.0	0.0	12.871503777786359	0.0	0.0	13.121293234661207	0.0	0.0	12.103460379322447	0.0	0.0	0.0	0.0	0.0	29.472443265546715	0.0	0.0	0.0	18.57907253269917	20.648358455502787	0.0	0.0	0.0	0.0	0.0	0.0
2L_7695	3.2989581890039124	0.0	7.614522417153996	6.7580353039764285	4.137702747434624	4.461815780550053	0.0	0.0	0.0	3.3176739124664913	0.0	5.967299200381906	0.0	0.0	0.0	2.427208031145933	2.965493517431171	7.334389485419233	3.7940872943604687	0.0	2.985680675480396	1.3835851458298742	3.020636991928858	1.7301636734835117	10.717079810093345	3.2743299083842494	4.521613311629589	3.3114117873013984	5.006809260594408	6.468974796874192	0.0	1.53947522368575	1.7807409306864401	1.6727554966745621	0.0	10.013618521188816	4.777739555861331	0.0	0.0	5.7258027575466075	0.0	7.089382940108893	7.878978884336591	0.0	5.664181978838616	2.4543732021716296	3.222604637972595	2.4977021140550693	5.485884818362353
2L_7696	0.0	0.0	0.0	0.0	0.0	0.0	0.0	15.769388463115401	0.0	0.0	0.0	9.690485880962074	0.0	0.0	0.0	0.0	14.447276110562116	7.146328216562331	0.0	8.349949733302607	14.545623803622444	0.0	7.35796190341645	0.0	13.05285361485728	0.0	0.0	8.066259481888022	0.0	0.0	0.0	7.5000075000075	0.0	0.0	0.0	0.0	0.0	0.0	0.0	0.0	0.0	0.0	0.0	0.0	0.0	11.957202779810503	0.0	0.0	13.36305276267753
2L_7697	5.638399303544918	0.0	2.89207248227738	0.0	0.0	0.0	0.0	0.0	0.0	3.780258131146227	0.0	4.5328809518143425	0.0	0.0	0.0	0.0	8.4474328082747	6.68562040050209	2.16154898329382	3.9058235634039176	0.0	3.152997633675276	0.0	1.9714008873275395	9.15852397564199	1.865435330113965	1.7173543812286298	1.8865614380427753	0.0	0.0	0.0	1.7541246926554273	10.145150729547936	3.8119765441459283	2.736857201191299	0.0	5.443901143110362	4.271368589209668	0.0	0.0	0.0	0.0	2.99251571818881	9.13619972463494	6.453940485633205	8.389761470691626	12.851766622199554	0.0	3.125391650641221
2L_7698	1.7857608430505512	0.0	0.0	0.0	8.959128455983803	0.0	6.613284236311163	3.504308547358978	0.0	0.0	0.0	0.0	0.0	0.0	3.030209369286162	0.0	4.8157587035207055	1.5880729370138513	6.161338341269137	1.8555443851783568	3.2323608452494317	4.493695345430361	0.0	5.619335007895166	5.801268273269903	5.31728788541032	1.6317312995434419	1.792502107086227	3.6136515081213205	10.505172747060653	5.69003964250619	3.33333666667	9.63933837123714	10.865762200621088	0.0	10.840954524363962	5.172481570448165	4.058408616813176	0.0	12.39774956049978	0.0	17.90860267871762	0.0	0.0	4.088108550728726	2.657156173291223	6.977719444043226	13.52032483391633	2.9695672805950064
2L_7699	2.254683654355192	5.820586249447044	0.0	18.475204428136998	0.0	0.0	0.0	4.424504676701443	0.0	13.60484985687698	0.0	2.718913304730365	0.0	0.0	0.0	6.63553274701766	8.107104580027661	2.0050848952944667	2.5930812443470823	2.3427916517899394	0.0	5.673694482899485	6.193392393523198	2.364971927783217	0.0	2.2378513762338392	2.0602075040998127	9.052780425716051	2.2812799988319847	4.421241767647828	10.776280114314781	2.1043186510812406	9.736425232530175	4.573000638390889	6.566488320843872	0.0	6.530723133911171	0.0	0.0	7.826636862833492	0.0	6.460348962209543	3.5899424173236256	0.0	2.580802340478026	3.35489862167345	8.80999829086033	0.0	3.7493457391685148
2L_7700	0.0	0.0	0.0	0.0	0.0	0.0	0.0	0.0	0.0	0.0	0.0	0.0	0.0	0.0	0.0	0.0	0.0	0.0	0.0	0.0	0.0	0.0	0.0	0.0	0.0	0.0	0.0	0.0	0.0	0.0	0.0	42.80492085370135	0.0	0.0	0.0	0.0	0.0	0.0	0.0	0.0	0.0	0.0	0.0	0.0	0.0	68.24354757257701	0.0	0.0	0.0
2L_7701	1.8133135657977146	0.0	5.580556448444588	14.858553995242293	0.0	0.0	0.0	7.1167539062083005	0.0	3.6472017938397303	0.0	2.1866670165333892	0.0	0.0	0.0	0.0	8.150102723894731	3.2251510176964038	0.0	1.8841738067433074	3.2822333365936855	4.563029121251852	11.622315909157322	3.8040242772829376	0.0	0.0	0.0	1.8201588416217909	3.669406979799181	0.0	5.777831961001946	0.0	9.788064903483807	3.677803792109934	5.281052323610212	0.0	15.756865266196483	0.0	0.0	6.294517978402251	0.0	2.597845243241446	5.774372181384579	0.0	10.377961195557734	2.6981537613072883	8.856724414871644	5.491572632637954	3.0153850978462313
2L_7702	0.0	0.0	0.0	0.0	5.002100882370596	5.393923637144285	0.0	3.9130826090869606	0.0	4.010761675728315	0.0	2.404638065901511	0.0	0.0	6.767360479020845	2.934270578479708	5.377512104779748	3.5466400905102553	0.0	2.071991768391103	0.0	3.345253586948159	0.0	6.2748247755181445	6.4779803730150665	0.0	5.466213335374054	0.0	0.0	0.0	3.17688851726353	7.444334061513277	2.1527514962699277	6.066621207451752	8.711216213547916	0.0	0.0	9.063635786859543	0.0	6.9219672784762825	0.0	0.0	3.174986188810079	0.0	9.12996458943234	2.967110764025088	0.0	0.0	3.315964312265686
2L_7703	7.432435445581937	4.796807245097662	2.8592080222515004	7.612806567720481	4.661048549481691	0.0	0.0	7.292563044207517	26.562964851884907	0.0	0.0	4.48137094099827	0.0	0.0	3.1529747686347114	0.0	5.010863552181128	1.6524118603513687	6.410957779996444	1.9307196023644362	0.0	1.558584057555392	0.0	5.846995813550997	3.0181499465183825	1.8442372013626698	1.6978389905328497	3.730246479766397	7.520108770853261	7.287185047862231	2.960282481995562	3.468382915023231	4.011945970321229	1.8843293144357713	0.0	0.0	5.382038630120472	0.0	0.0	0.0	0.0	2.6620212620962245	0.0	0.0	4.2537335018946125	2.764807757387013	1.8151034028106512	0.0	6.179751672858777
2L_7704	2.4405011910866063	0.0	3.7553777008676423	0.0	3.0609871071223047	6.601518481281064	0.0	0.0	0.0	4.908693394174951	0.0	2.942989871700356	0.0	0.0	0.0	3.5911968273930746	0.0	6.51099598705614	2.806787485769587	0.0	0.0	6.14128643574065	2.2346049129129772	5.1197575282834595	0.0	2.4222816973121635	0.0	2.4497141061152456	7.407868341437542	0.0	7.7762644303167	0.0	5.269421572959225	0.0	0.0	0.0	21.206838781370216	0.0	0.0	0.0	0.0	3.4963861352905634	7.771607984550044	0.0	2.793496628109895	3.6313892932844354	2.3840164096617507	7.390993926081191	0.0
2L_7705	0.0	0.0	0.0	0.0	0.0	0.0	0.0	0.0	0.0	26.54139129973193	0.0	0.0	0.0	0.0	0.0	0.0	0.0	0.0	15.176349177441875	0.0	0.0	0.0	0.0	0.0	0.0	0.0	0.0	0.0	13.35149136158509	0.0	0.0	0.0	14.245927445491521	0.0	19.215618454679962	0.0	0.0	0.0	0.0	0.0	0.0	0.0	0.0	0.0	0.0	19.634985617373037	0.0	39.96323382488111	0.0
2L_7706	1.3040264686076493	6.73282792238396	0.0	5.34269087831701	1.6355690471828959	3.5273716989091954	0.0	5.117942996350907	0.0	0.0	0.0	1.5725199002393377	0.0	0.0	6.638301940065869	1.918874587729795	4.688852440875915	4.638670742512026	1.4997432439566347	0.0	9.441542219272264	4.37527618930945	0.0	2.7356263353276047	2.118146841800696	2.588582590539559	3.5746457526059165	6.544745904167118	2.6388176408125874	2.557084351052905	0.0	2.434121712901186	2.8155959236928454	3.9672841876747587	1.8989082037391782	0.0	3.7771311329278205	0.0	0.0	2.2633200914019187	0.0	0.0	0.0	6.338951334602815	5.970566302243201	7.761402081763267	1.2738451065495	3.949210000031594	6.505452870596134
2L_7707	1.8636334665334293	0.0	2.8677091362918916	0.0	2.3374534846756547	5.041100089025827	6.901673241660708	3.6571227952120946	26.64194294361499	11.245237641858672	0.0	2.247347568032829	0.0	0.0	3.162349321960682	0.0	0.0	0.0	4.2866794009622735	1.936460096722309	3.3733161249233414	3.126436206632422	10.23843261882725	0.0	0.0	3.6994411254291815	1.7028870747465252	0.0	1.885616966328915	3.6544258020002864	5.9381682294935745	5.218042879093424	2.0119372259490005	3.7798637585906856	2.7138014170385483	0.0	0.0	8.47077160258528	0.0	0.0	0.0	2.669936092409692	0.0	9.059234712088461	0.0	11.092112786821238	7.282000569452444	5.6439651338409895	6.198125562867277
2L_7708	1.984597538503673	5.123344519302201	3.0538454021303627	8.131039838029686	2.4891721013590877	5.36830605786497	7.34964464468143	3.8944980478828537	0.0	0.0	122.72197336933176	9.572870485045382	0.0	0.0	0.0	2.920334728766611	7.135963292604822	3.529795889552686	2.282458847266984	4.124302348480865	3.5922701530845926	4.9940487585627125	1.8171642062263313	2.081674498966969	0.0	1.9697815807694163	3.6268349518084304	5.976268238823631	4.016015871294723	3.891625999174975	3.161800392379429	1.8522445963079206	2.142527346683421	2.012602919481795	0.0	12.04804761388417	5.748414874598329	4.510294747761766	0.0	6.8890924998449945	0.0	8.529706123191701	9.47972129619389	0.0	0.0	8.859056835279127	3.8773290631015915	21.036055799640582	3.300215669093975
2L_7709	0.0	0.0	0.0	0.0	4.429090264859598	4.776028159462029	0.0	0.0	0.0	0.0	0.0	2.12917717947899	0.0	0.0	11.984264660500763	2.5981381741843794	3.174331089081253	0.0	0.0	1.8346368428101498	6.391879755958031	1.4810207194798655	1.6166789534267125	3.7040123714013204	0.0	1.752458260825373	0.0	1.7723049002458187	1.7864671540149062	10.3868046034318	5.625926519773725	6.591555887330535	1.9061452215798511	5.371665538616903	7.713311633216605	0.0	0.0	4.0126800690180975	0.0	6.129028303852707	55.23336095001381	0.0	5.622557701498412	8.582880586382402	6.063068033686406	2.6272163854231527	3.4495486265622146	13.36798314564685	14.680536837871088
2L_7710	0.0	0.0	2.7465766668424476	7.312919075968797	6.716157283448703	4.828163255649796	0.0	0.0	0.0	7.18015806399962	0.0	2.1524192654438776	0.0	0.0	0.0	5.252998871393192	0.0	4.7619576725455675	8.21121882405493	3.7093274562749117	3.2308267394851935	1.4971875332188485	3.2686532233496894	1.8722226746760353	5.798514942338118	7.086352340879059	8.154784330418813	1.7916513704430916	3.6119364385873287	7.0001246022179195	8.531008652433343	1.6658773184639346	1.9269526919625455	5.430302609043192	5.198340066050109	0.0	5.170026666997549	0.0	0.0	6.1959327419109	0.0	15.342945518223328	5.683933509345809	8.67657126198126	8.172336599748169	0.0	6.974407759447097	2.7027815947060074	5.9363157977532826
2L_7711	8.070412737048198	0.0	18.62780162136385	0.0	0.0	0.0	0.0	0.0	0.0	8.116197983287126	0.0	0.0	0.0	0.0	0.0	0.0	7.2546407937157396	3.58849957655705	0.0	0.0	0.0	3.3847361936610665	3.694770569526715	0.0	0.0	0.0	0.0	0.0	0.0	15.825388988061327	6.428767965192078	0.0	4.3563190149839945	8.184297279866955	0.0	0.0	0.0	0.0	0.0	0.0	0.0	0.0	19.274755210608824	0.0	0.0	0.0	7.883625080018795	6.1102583906068215	6.71020246022863
2L_7712	3.685264414957825	0.0	11.341571851125991	0.0	4.62222550913814	0.0	0.0	0.0	0.0	0.0	0.0	13.332133441323613	0.0	0.0	0.0	2.7114327834457264	1.656375605032599	1.6386485082563307	2.1191864358505312	3.829276310813934	3.3353022734420885	3.0912044414425415	5.06152793356036	1.9327649071741335	8.979033059901823	7.315504351902095	1.6836972644970545	7.398352645808121	0.0	3.6132441295622626	2.935625548044594	3.439493885353758	5.967794201810509	11.211805582806472	0.0	0.0	16.01163084864846	4.187657298877289	0.0	6.396291174525363	0.0	2.639848620520705	11.735470753739948	8.957146324838078	0.0	0.0	3.5999699042516	2.790181685470631	6.128278973966764
2L_7713	0.0	4.1956516266541355	0.0	0.0	0.0	4.3962575538695425	0.0	6.3786290412601625	0.0	3.2689267590421784	0.0	0.0	0.0	0.0	0.0	4.783089292145832	0.0	0.0	1.8691700585872664	3.3775077572909415	11.767246223155235	2.726511782620669	4.464381379600991	0.0	5.279805956571485	1.6131098079334676	0.0	6.5255132887183995	1.6444144503248705	0.0	0.0	6.067421797758876	5.263728593731741	0.0	4.733320016926353	0.0	0.0	0.0	0.0	2.8208362764058483	0.0	4.656811611480345	5.17547446162127	0.0	5.580957178803822	9.673242698273665	7.9381358843750185	0.0	2.7026398845864663
2L_7714	2.127156298339627	0.0	0.0	0.0	2.667975753436353	0.0	0.0	0.0	0.0	4.278448258158146	0.0	0.0	0.0	0.0	10.828542304949078	3.130109904418964	0.0	0.0	0.0	0.0	7.7006243666236465	0.0	7.790783191852711	0.0	0.0	4.22255214429643	3.887359860677023	0.0	0.0	4.171171531921142	0.0	3.970592205886324	11.482153059856003	0.0	6.195080610388903	12.913489948139427	12.322676682538274	4.8342808523804	0.0	7.383953782356486	0.0	0.0	3.3868913756198014	0.0	2.4348293574193147	3.16514191230278	8.311695220110314	9.663055690122555	17.686393362367316
2L_7715	0.0	0.0	0.0	0.0	0.0	0.0	0.0	0.0	0.0	0.0	0.0	0.0	0.0	0.0	0.0	0.0	0.0	0.0	0.0	0.0	0.0	0.0	0.0	0.0	0.0	0.0	0.0	0.0	0.0	0.0	0.0	0.0	0.0	0.0	0.0	0.0	0.0	0.0	0.0	0.0	0.0	0.0	0.0	0.0	0.0	0.0	0.0	0.0	0.0
2L_7716	0.0	0.0	0.0	0.0	0.0	0.0	0.0	0.0	0.0	0.0	0.0	0.0	0.0	0.0	0.0	0.0	0.0	0.0	0.0	0.0	0.0	0.0	0.0	0.0	0.0	0.0	0.0	0.0	0.0	0.0	0.0	0.0	0.0	476.7353165522502	0.0	0.0	0.0	0.0	0.0	0.0	0.0	0.0	0.0	0.0	0.0	0.0	0.0	0.0	0.0
2L_7717	0.0	0.0	0.0	0.0	0.0	0.0	0.0	0.0	0.0	0.0	0.0	0.0	0.0	0.0	0.0	0.0	0.0	0.0	0.0	0.0	0.0	0.0	0.0	0.0	0.0	0.0	0.0	0.0	0.0	0.0	0.0	0.0	0.0	0.0	0.0	0.0	0.0	0.0	0.0	0.0	0.0	0.0	0.0	0.0	0.0	0.0	0.0	0.0	0.0
2L_7718	0.0	0.0	0.0	0.0	0.0	0.0	0.0	0.0	0.0	0.0	0.0	0.0	0.0	0.0	0.0	0.0	0.0	0.0	0.0	0.0	0.0	0.0	0.0	0.0	0.0	0.0	0.0	0.0	0.0	0.0	0.0	0.0	0.0	0.0	0.0	0.0	0.0	0.0	0.0	0.0	0.0	0.0	0.0	0.0	0.0	0.0	0.0	0.0	0.0
2L_7719	0.0	0.0	0.0	0.0	0.0	0.0	0.0	0.0	0.0	0.0	0.0	0.0	0.0	0.0	0.0	0.0	0.0	0.0	0.0	0.0	0.0	0.0	0.0	0.0	0.0	0.0	0.0	0.0	0.0	0.0	0.0	0.0	0.0	0.0	0.0	0.0	0.0	0.0	0.0	0.0	0.0	0.0	0.0	0.0	0.0	0.0	0.0	0.0	0.0
2L_7720	4.101213015773675	0.0	0.0	0.0	5.1439270796897185	0.0	0.0	8.04806303242967	58.62970649968926	0.0	0.0	9.891270212192476	0.0	0.0	0.0	0.0	0.0	0.0	4.716749744352164	4.26147925320133	0.0	0.0	0.0	0.0	0.0	12.21178657216372	3.747465776268798	12.350085400840547	4.149591099293076	16.08425576540148	0.0	0.0	4.427578322753635	0.0	0.0	0.0	11.879221578368414	0.0	0.0	0.0	0.0	0.0	6.5300152149354505	0.0	4.694414726191219	0.0	8.012582960280826	0.0	6.819965859250909
2L_7721	5.005517749065386	0.0	2.5674521016135925	0.0	4.185431350554988	0.0	0.0	3.274211979031947	0.0	0.0	0.0	6.036132287875221	0.0	0.0	2.8312426493862715	2.4552059942381224	1.4998503149385694	1.483798405213474	11.513556829381368	5.201122194124604	0.0	1.3995448680089235	4.583220280566413	3.5002423917856316	0.0	1.6560497318358671	4.573770341843595	3.349609083871867	3.3763753665055463	9.815392105283822	0.0	3.1144662910412686	1.8012818642258577	5.076152438888201	2.4296589439147245	0.0	4.832851014802056	7.5838585155355345	0.0	8.687775257679414	0.0	2.3903864394333447	2.6566210967594537	16.22141583761714	3.819679062925775	2.482684516837318	4.889666309612367	2.526513229833877	0.0
2L_7722	0.0	5.17799352750809	3.0864197530864197	0.0	5.031446540880503	5.425567989148864	7.428040854224698	3.9360393603936044	0.0	4.034291477559254	0.0	0.0	0.0	0.0	0.0	5.90296993174691	0.0	0.0	2.306805074971165	0.0	3.6305877013841616	3.3648790746582544	1.8365472910927456	0.0	6.515984524536754	0.0	0.0	2.01333836667925	0.0	3.9331366764995086	3.195526263231476	1.872001872001872	0.0	8.13628273582507	0.0	0.0	5.809731299927378	18.233618233618234	0.0	3.4812880765883376	0.0	5.74712643678161	3.193612774451098	0.0	6.887645286267757	5.969035627681403	5.878030859662013	6.074411541381929	6.670835939128622
2L_7723	10.371793534099448	0.0	3.1919674776817635	0.0	5.203509246635932	5.611108648457871	7.682061004782852	4.070641919877556	0.0	0.0	0.0	2.5014602274077498	0.0	0.0	3.519923293831581	0.0	7.458715079694506	3.6894446832335035	0.0	6.466260025127887	3.754744589131442	3.479949401535702	3.7987050974063963	2.1758263516505276	0.0	2.0588726395797265	1.8954363578811297	6.246568291544833	4.19765586106095	0.0	3.3048051536453493	3.872039172645902	4.478863013750781	0.0	0.0	12.592967583182848	6.008409369753908	14.142871285728427	114.91082919654349	3.600339295975253	0.0	5.9436635791315595	6.605652456807291	20.167165635956444	2.3743950931700764	9.259742251987834	8.1053928015196	3.1410705019556304	0.0
2L_7724	0.0	0.0	6.009384254451752	0.0	19.5928603616842	0.0	14.462696367259925	7.6636280381495405	0.0	0.0	0.0	14.128185022711056	0.0	0.0	0.0	0.0	0.0	0.0	4.49144290298124	0.0	0.0	0.0	0.0	8.192675338613512	6.343442878248398	7.752307571252428	3.568459103674442	0.0	11.854127844397976	0.0	12.443638096695778	3.64486345794757	0.0	0.0	0.0	0.0	11.311782126026825	17.750796566995945	0.0	0.0	0.0	0.0	0.0	0.0	8.940349540845999	0.0	3.814921378285315	0.0	0.0
2L_7725	10.17811186864536	6.568834820079615	0.0	0.0	3.1914622003216997	0.0	18.846517728919228	0.0	0.0	0.0	0.0	6.136870625561907	0.0	0.0	0.0	7.488544399205316	4.574644938933066	0.0	0.0	0.0	4.605786157033358	2.134353269615774	2.32985532530372	2.6689940294603565	0.0	0.0	0.0	0.0	2.5745433275045673	0.0	0.0	0.0	0.0	2.5804347310000013	7.41062416723111	15.447259965027405	0.0	5.782820397164105	0.0	4.416383723682769	0.0	0.0	0.0	49.47641582948448	2.9125698943960407	11.358533628453278	0.0	7.706036292348523	4.231331997924955
2L_7726	0.0	5.602272281637432	0.0	0.0	2.7218587028710166	0.0	0.0	4.258553837702254	0.0	8.729713237649856	0.0	2.616934444483698	101.23404298397463	0.0	3.682412539940367	3.1933262037003627	1.95075742058369	0.0	2.495821993982074	4.509840132932047	0.0	0.0	3.974063670858509	2.2762684221248737	0.0	4.307831616339347	3.9658697251453985	4.356617931360177	0.0	0.0	0.0	4.050783046743808	2.3428097645499615	2.200740064869014	3.1600988226103808	0.0	0.0	4.931914914603892	0.0	0.0	0.0	3.109019639055256	0.0	0.0	9.936014550299708	9.687197174180003	4.239779904545595	3.2860708713476963	3.6087182301979706
2L_7727	6.577721618652314	4.245184899028277	0.0	0.0	2.0625190783014746	0.0	0.0	3.2269671188185427	0.0	3.3075192481082643	0.0	3.9660230802713157	0.0	0.0	2.79038956349657	4.8395577708900115	2.95641679918805	1.4623881090298079	1.8912372171276495	1.7086910691673018	0.0	1.379350298422437	1.5056957458674676	3.4497360520703158	5.342138602320251	1.6321539552068405	1.5025912185564005	4.951914434880097	1.663828175798754	0.0	0.0	1.5347632313089246	0.0	3.335271125857457	2.394600463307298	0.0	9.526231908494827	0.0	182.18918524996354	8.562416016969568	0.0	7.067683910558932	5.23657538443009	7.9936754040203395	3.7645634489876243	4.893721819808758	11.244593358557635	7.470171604782106	2.7345468705435434
2L_7728	0.0	0.0	0.0	0.0	0.0	0.0	0.0	0.0	0.0	16.753702149332447	0.0	5.022311619369047	0.0	0.0	7.067132814747127	24.51399473316823	0.0	3.7037448564243305	0.0	8.655097397974794	0.0	0.0	7.626857521149276	0.0	0.0	0.0	0.0	0.0	4.213925845018549	0.0	6.635228951892599	0.0	4.496222947912606	0.0	0.0	0.0	0.0	0.0	0.0	14.457176397792098	0.0	11.933402069729254	0.0	0.0	0.0	0.0	8.13680905268828	0.0	0.0
2L_7729	2.2945773858843563	0.0	0.0	0.0	2.8779628627672187	6.206796814920145	0.0	0.0	0.0	0.0	0.0	5.534041967407259	0.0	0.0	0.0	6.752939976830663	2.0626373458642675	0.0	2.63896248662046	0.0	0.0	7.698777626582339	4.201984345087124	2.4068170686652874	0.0	4.554894564439346	2.096660229919761	0.0	2.3216443185184565	4.4994699624384245	0.0	2.14155186699421	0.0	6.980871017238563	3.3413369491054237	0.0	0.0	5.214770315441457	0.0	7.965119150217368	0.0	3.2873282699711766	3.6534618377643735	44.61631640999271	5.252932646634958	3.4142592440215465	4.4829399478813405	0.0	0.0
2L_7730	0.0	0.0	0.0	0.0	10.057529066259002	7.230234527117355	0.0	5.245255011185506	0.0	5.376188003143994	0.0	3.2232746213861048	0.0	0.0	4.535622552748157	0.0	2.4027452806478573	2.3770302809887496	9.222301738957215	2.7773820008426577	4.83820322679126	0.0	0.0	0.0	4.341674123491974	0.0	4.884756384987189	0.0	2.704459870683547	15.724160487071597	4.258430521363907	2.494672004266887	2.885635623287195	2.710648566039802	3.8922894524405045	0.0	0.0	0.0	0.0	0.0	0.0	3.829375291032522	8.511761125935761	12.993273382369946	3.0595439260251234	15.90894357057943	2.6110655915342984	0.0	0.0
2L_7731	3.0353610455726074	0.0	0.0	0.0	3.807087273668661	0.0	0.0	2.978238014825669	0.0	6.105162647638096	0.0	1.8301644036683815	0.0	0.0	0.0	2.2332664693352413	1.3642706254525967	1.349669735815646	6.981855553786818	3.1539761704484417	0.0	1.2730323375674388	2.779278588215414	6.367672599745611	2.465187849779341	1.506350321048444	0.0	1.5234097810829677	4.606749440740618	0.0	0.0	4.249398922522409	3.2769082501735944	3.078194134316385	2.2100287568941845	0.0	8.791966252916735	3.449155991528873	0.0	2.6341465470553405	0.0	2.1743063093150763	2.4164745569393897	0.0	0.0	6.774783173064546	5.930216767213492	2.2981278531257296	5.047545353456887
2L_7732	0.0	0.0	0.0	0.0	6.461617989144481	6.9677671093521365	0.0	15.164535206995904	0.0	0.0	0.0	0.0	0.0	0.0	0.0	3.7904344595977593	2.3155223355284487	2.2907408255829935	0.0	0.0	4.662569821983084	0.0	0.0	2.701899435303018	8.368130810620832	7.6700056758042	0.0	0.0	0.0	0.0	4.10384365997193	0.0	5.561766194472717	0.0	0.0	0.0	14.922255051183335	0.0	0.0	4.470832290139132	0.0	3.6903637222484647	0.0	0.0	5.8969565807086965	3.8328567814735037	0.0	0.0	4.283499104748687
2L_7733	3.838869345489411	0.0	0.0	0.0	3.209922512470549	0.0	4.738882817853456	2.5110832938884	0.0	0.0	0.0	3.0861840029195298	0.0	0.0	0.0	7.531860239554581	3.4508294758811173	1.1379658405413986	5.886709105914847	0.0	2.31621365773913	2.1466989673304617	0.0	0.0	0.0	1.2700701243817776	2.3385002496349014	5.1378148179974055	3.8841528118935864	7.527694387652172	2.0386565986930987	2.388569928549513	1.3814526444250028	1.2976803444770335	3.7267446475561687	0.0	0.0	8.724404777484056	0.0	8.88385865070178	0.0	0.0	2.0374358462387914	6.220325161277481	4.394125522882629	7.61615638101574	5.000026250137813	0.0	6.383710812793211
2L_7734	0.0	0.0	4.622234055141403	0.0	11.302670444270298	0.0	0.0	2.9473138181861054	0.0	0.0	0.0	1.8111610991574478	0.0	0.0	0.0	4.4201552004894	2.7002097522935578	1.3356555931913618	1.7273400621289674	4.681840824902899	0.0	1.2598139506757642	1.3752101321081862	1.5753886483795552	2.43959085133914	0.0	4.1171239418991465	1.507591628403991	0.0	0.0	2.3928161915171797	2.803517180513986	3.242882845020034	3.046232054646966	4.374162347910375	0.0	0.0	10.24002621446711	0.0	0.0	0.0	2.151729646358929	4.782766734900805	0.0	0.0	2.234812660124327	2.9343205170038003	2.274265503213082	9.990269477528887
2L_7735	0.0	0.0	0.0	0.0	0.0	0.0	0.0	0.0	0.0	0.0	0.0	0.0	0.0	0.0	0.0	0.0	0.0	0.0	0.0	0.0	0.0	12.771555192275763	0.0	0.0	0.0	0.0	0.0	0.0	0.0	0.0	0.0	0.0	0.0	15.44081996930365	22.17186744770765	0.0	0.0	0.0	0.0	0.0	0.0	0.0	0.0	0.0	0.0	0.0	14.873559867565822	0.0	0.0
2L_7736	0.0	0.0	5.591340132402934	0.0	0.0	0.0	0.0	21.391518263008717	0.0	0.0	0.0	0.0	0.0	0.0	6.165817325330103	0.0	0.0	0.0	4.178994701034719	0.0	0.0	0.0	0.0	3.8113750488332427	5.902159895413727	0.0	3.3202184703753503	0.0	18.382488106530193	7.1252476023541815	5.78899685368021	0.0	3.9227916154252007	3.6849106593410643	0.0	0.0	0.0	24.77393781741608	0.0	0.0	0.0	0.0	0.0	0.0	0.0	0.0	7.099071086548325	0.0	0.0
2L_7737	0.0	0.0	0.0	0.0	0.0	0.0	0.0	0.0	0.0	2.996947908250238	0.0	5.39042875470315	0.0	0.0	5.056751926875322	0.0	0.0	0.0	0.0	1.5482474148912915	0.0	3.749493818334525	1.3643130629155698	1.56290537858257	4.840519407094459	2.957794053532523	1.3615000462910016	2.9912911549315324	1.507597083221771	5.843606393372883	0.0	0.0	1.608593233742109	3.0220939242614913	4.3395017904784385	9.045582499330628	4.315866159811345	3.3862949869289016	0.0	5.1722782437425785	0.0	0.0	0.0	7.243080685021599	1.705538155276287	2.2171041604402992	2.9110691658389527	2.2562443819514892	2.4777768197040744
2L_7738	2.763271370657208	7.1335325966772	0.0	0.0	0.0	0.0	0.0	0.0	0.0	5.557896047335489	0.0	1.666108520312362	0.0	0.0	4.688920596411943	0.0	1.2419774466831501	3.6860561410923998	1.589000556785795	0.0	0.0	2.3178355124850207	1.2650720686256054	2.898437307525647	0.0	2.7426422450830596	5.049854690431282	1.3868513730799388	0.0	5.418538771812328	2.2011799204845763	1.2894943093326634	1.491583145468436	4.203397353877298	0.0	0.0	0.0	3.139973749819451	0.0	0.0	0.0	7.917606222605082	0.0	0.0	12.651809857214836	2.0558306028476543	4.048974232867845	4.184247479827742	6.892625304481722
2L_7739	5.706847246531806	0.0	0.0	7.793788817939432	4.771857493247822	0.0	7.0448035415636365	0.0	0.0	0.0	0.0	2.293954169089656	0.0	0.0	0.0	2.7992080480590436	0.0	1.6916952986095957	2.187789335139572	3.9532387204710364	0.0	1.5956368904866536	3.4835874262002005	1.9953329163087539	6.1798032288853895	1.8880809790379587	3.47640477171319	0.0	1.924721819955362	3.7302130846922497	6.061316887768354	5.326257223070577	4.1073235427062045	0.0	0.0	0.0	0.0	4.323221318668967	0.0	0.0	0.0	0.0	0.0	0.0	6.532288776809329	0.0	1.8582545712133327	2.880506231687182	3.163332672196805
2L_7740	3.877126119035526	0.0	2.983008781977854	0.0	0.0	0.0	0.0	7.608323505915472	0.0	3.899121917744124	0.0	0.0	0.0	0.0	0.0	11.410380022706658	1.742609592717286	0.0	6.688545642635464	4.028635541428474	0.0	3.252138280919705	1.7750134901025247	2.0333882348156735	0.0	1.9240907709062083	5.314061005420342	0.0	3.922860863970877	3.8013563239363806	3.0884596616283595	1.8092801597956238	0.0	0.0	0.0	0.0	5.615075354311255	0.0	0.0	0.0	0.0	5.554568076786349	0.0	9.423471984017791	2.2189578886171897	5.769042165929191	0.0	5.870887443345937	3.2236642747077746
2L_7741	0.0	0.0	2.280156436972828	0.0	1.8585426052306824	0.0	0.0	2.907830496744684	0.0	5.960832561405517	0.0	1.7868981057093183	0.0	0.0	0.0	6.541411715145069	3.9960550944107975	1.3177626498625574	5.11259990020205	1.5397070430203388	0.0	1.2429370104381852	1.3567873013392033	3.1085683022398793	0.0	1.4707392023475352	2.7079796034976265	1.4873953654545289	0.0	0.0	0.0	1.3829801063843619	1.5997199850138233	1.5027117937029164	0.0	8.995685669153074	0.0	0.0	0.0	0.0	46.354239095165255	2.1229042689057365	2.359347498855717	0.0	0.0	2.204874271454419	4.342516888048178	0.0	0.0
2L_7742	1.654558880538698	0.0	5.091981554806017	0.0	0.0	0.0	0.0	0.0	0.0	0.0	0.0	0.0	0.0	0.0	8.422728902397699	2.434682934893414	0.0	5.885581355655382	1.902885840550345	1.719215343240484	0.0	1.387846076767318	1.514969718785261	0.0	2.6875211138377506	1.6422068172274722	0.0	1.66080485592767	1.6740761276074574	3.2444484243011784	0.0	0.0	3.5724499093401527	6.7116278617122775	4.818698864569987	0.0	0.0	0.0	0.0	0.0	0.0	0.0	0.0	0.0	3.7877503774019785	0.0	3.232529069325788	2.505394113526423	8.254168974394743
2L_7743	1.6358470358697088	0.0	2.517197493274048	0.0	8.207013713919917	0.0	0.0	6.4202468905941785	0.0	6.580510239602958	0.0	0.0	0.0	0.0	0.0	0.0	2.94098530654331	1.4547549392567076	1.8813656005093233	3.399544563014893	0.0	0.0	4.4935095747702025	5.1475944004468115	2.6571272256429785	3.2472693306290075	2.9894964043831993	1.6420223738684618	1.655143557221292	3.207756097623566	0.0	3.05350457590562	3.532048126981368	0.0	4.764202922647925	0.0	4.738254104986444	7.435414133978727	0.0	0.0	0.0	7.030792998455101	2.6046211187889554	0.0	1.8724568525086334	2.4340891261206243	6.391943083582007	0.0	2.7202734636507535
2L_7744	4.0136737838468095	0.0	6.176133444009645	0.0	0.0	5.428463169505934	7.432004590006035	0.0	0.0	8.07288849564952	0.0	4.840071923468783	0.0	0.0	3.4053473488349284	0.0	0.0	0.0	0.0	0.0	3.6325250480764693	11.783361220621554	1.8375273056557622	2.105001694526364	0.0	1.9918549069146447	1.8337385895616265	0.0	4.061019250855657	3.935235468749508	6.394462906679848	0.0	0.0	0.0	0.0	0.0	5.81283147671496	9.121674009614244	0.0	10.449437262971932	0.0	5.750193206491739	0.0	0.0	2.297106885761659	2.9861104060572656	3.920778321546167	6.077652956291952	3.337197808395455
2L_7745	4.16941500605816	0.0	0.0	0.0	0.0	0.0	0.0	0.0	0.0	0.0	0.0	5.027879592339522	0.0	0.0	0.0	0.0	3.747962982119218	0.0	0.0	0.0	0.0	0.0	7.635313017292457	4.373362722330827	6.772434026333933	0.0	3.8097850519273706	4.185154587054982	0.0	24.527598453780193	0.0	0.0	9.002415348037879	0.0	0.0	0.0	12.076769609050814	0.0	0.0	7.236602154770657	0.0	0.0	0.0	0.0	4.772481489930541	0.0	4.072914952648291	12.62696412426953	13.866759851292867
2L_7746	1.48297016382668	0.0	0.0	12.151672313143735	0.0	0.0	0.0	11.640494953845437	0.0	0.0	0.0	1.7883073313447355	0.0	127.20056985855297	2.516412039320448	2.182190185730571	1.3330688524730026	0.0	0.0	0.0	0.0	1.2439172446735463	1.3578573228702278	4.666529781793067	0.0	0.0	2.710115234099754	1.4885683901906914	1.5004633430803431	8.723932888529076	0.0	0.0	0.0	1.5038968976411677	0.0	9.00278005848206	4.295444080190786	3.370271509072771	0.0	2.573901870505967	0.0	0.0	0.0	0.0	1.6974677854563676	4.413226262579901	0.0	4.491136293411323	4.932104647423567
2L_7747	1.4588100603042902	3.7659960683001046	0.0	5.976850462787532	1.8297056369571263	0.0	5.402473468452796	0.0	0.0	0.0	0.0	0.0	0.0	0.0	2.4754154118373375	2.146638600082517	2.6227017919872266	2.5946327427084332	0.0	1.5158170966585023	0.0	0.0	4.0072065602780045	3.0603360555022543	0.0	0.0	2.6659628524736134	1.4643170820494933	4.428054737841448	2.860601733295802	0.0	1.3615219200944568	1.5748988836171773	2.9587917241411956	8.49720909167384	0.0	0.0	3.3153640601274423	0.0	0.0	0.0	2.089965490489821	2.3227400900294057	0.0	0.0	4.341327308728716	1.4250462712524277	0.0	7.277628424669996
2L_7748	0.0	8.523913840278903	0.0	0.0	0.0	0.0	0.0	0.0	0.0	0.0	0.0	0.0	0.0	0.0	0.0	0.0	4.452145667082793	0.0	0.0	0.0	0.0	0.0	0.0	1.731682693389994	0.0	3.277204649304692	4.52558312138519	9.942957254232468	5.011205054501866	0.0	2.630207086724766	0.0	0.0	0.0	2.4040611323897236	0.0	0.0	3.751979169011654	0.0	0.0	0.0	0.0	0.0	0.0	1.8897183072508115	0.0	0.0	2.4998950044098147	13.726753057359709
2L_7749	2.37575005398892	0.0	3.655740389789663	0.0	0.0	6.426367643495969	0.0	0.0	0.0	0.0	0.0	2.8649067544474094	0.0	0.0	0.0	10.48774664121174	2.1356049335890934	8.450995844222794	8.196954230393432	2.4685890557079087	0.0	0.0	0.0	0.0	0.0	0.0	2.1708314067204597	0.0	2.4037745028753945	0.0	3.7849726743897767	0.0	0.0	2.4092751310284277	3.4595396459783885	14.42264701725237	6.881393674898189	0.0	0.0	0.0	0.0	0.0	7.565412447373099	0.0	0.0	0.0	2.3207639212184192	3.597448401797573	0.0
2L_7750	0.0	0.0	0.0	0.0	0.0	0.0	0.0	7.679577316064525	0.0	0.0	0.0	0.0	0.0	0.0	6.640604507509528	0.0	0.0	3.4802097870459634	0.0	0.0	0.0	0.0	0.0	4.104862825746521	0.0	3.8842207029740314	3.575885657480217	0.0	3.9595994152463585	0.0	0.0	0.0	4.224858815780524	0.0	5.698700582293226	0.0	0.0	0.0	0.0	6.792315445997017	0.0	0.0	12.46206857876339	19.023450207070255	0.0	11.64614131311408	3.822860860862392	0.0	6.507709357890826
2L_7751	0.0	0.0	9.244468110282806	0.0	0.0	16.250702842897955	0.0	0.0	0.0	0.0	0.0	3.6223221983148957	0.0	0.0	0.0	13.260465601468198	0.0	5.342622372765447	0.0	0.0	0.0	12.598139506757642	2.7504202642163724	3.1507772967591103	0.0	2.9814186066757538	0.0	6.030366513615964	0.0	0.0	14.356897149103077	0.0	3.242882845020034	0.0	0.0	18.235663121653754	0.0	0.0	166.4004259850905	0.0	0.0	0.0	0.0	14.601865534340668	3.438321329007467	0.0	2.9343205170038003	4.548531006426164	4.995134738764444
2L_7752	0.0	0.0	7.486464472234202	0.0	0.0	0.0	18.017563520920195	0.0	0.0	0.0	0.0	2.9334717932019725	0.0	0.0	0.0	0.0	0.0	0.0	5.595419813157743	5.0553382602660015	0.0	4.080949718618517	4.454755719015393	5.10319945089574	0.0	0.0	2.2227853278386083	2.441791356742299	4.922606776263584	4.770136654874889	3.875557402043349	0.0	7.878569188806759	0.0	0.0	0.0	0.0	0.0	0.0	4.222131399484563	0.0	0.0	0.0	0.0	5.568924067163452	3.619644825971097	2.37630613666802	0.0	4.045219076929549
2L_7753	0.0	0.0	0.0	0.0	0.0	0.0	0.0	0.0	0.0	0.0	0.0	0.0	0.0	0.0	0.0	0.0	0.0	0.0	0.0	0.0	0.0	0.0	0.0	0.0	0.0	0.0	0.0	0.0	0.0	0.0	0.0	0.0	0.0	0.0	0.0	0.0	0.0	0.0	0.0	0.0	0.0	0.0	0.0	365.63071297989035	0.0	0.0	0.0	0.0	0.0
2L_7754	0.0	0.0	0.0	0.0	0.0	0.0	0.0	0.0	0.0	0.0	0.0	0.0	0.0	0.0	0.0	0.0	0.0	0.0	0.0	0.0	0.0	0.0	0.0	0.0	0.0	0.0	0.0	0.0	0.0	0.0	0.0	0.0	0.0	0.0	0.0	0.0	0.0	0.0	0.0	0.0	0.0	0.0	0.0	0.0	0.0	0.0	0.0	0.0	0.0
[truncated: 136 more columns]
