# Supplementary material for: Convergence of topological domain boundaries, insulators, and polytene interbands revealed by high-resolution mapping of chromatin contacts in the early Drosophila melanogaster embryo
Source: eLife. 2017 Nov 17;6:e29550. doi: 10.7554/eLife.29550 (PMC5739541; doi:10.7554/eLife.29550)
Supplement: Supplementary file 3. [file elife-29550-supp3.zip › local_HiC_maps/nc14_posterior_dm3_CompressedBinCounts_500bp_VCnorm_chr2L_5403709_5461318.txt]

2L_10747	2L_10748	2L_10749	2L_10750	2L_10751	2L_10752	2L_10753	2L_10754	2L_10755	2L_10756	2L_10757	2L_10758	2L_10759	2L_10760	2L_10761	2L_10762	2L_10763	2L_10764	2L_10765	2L_10766	2L_10767	2L_10768	2L_10769	2L_10770	2L_10771	2L_10772	2L_10773	2L_10774	2L_10775	2L_10776	2L_10777	2L_10778	2L_10779	2L_10780	2L_10781	2L_10782	2L_10783	2L_10784	2L_10785	2L_10786	2L_10787	2L_10788	2L_10789	2L_10790	2L_10791	2L_10792	2L_10793	2L_10794	2L_10795	2L_10796
2L_10747	17.75147928994083	20.925755419770653	111.27053380574507	70.93316519546028	102.05383339711699	46.33920296570899	42.61666311527808	51.041854320542846	63.29585226003425	31.655587211142766	38.99326479971641	26.27602969191355	48.54583167836179	33.38261242786971	44.61895413171516	43.5264324153213	49.09180166912125	27.837060406421084	32.920004389333926	17.95869500149656	44.679425124730066	34.08703556414044	30.934213239843267	31.455533314269374	0.0	71.44558228149559	25.303643724696357	18.38505662597441	72.05908845253107	30.337760399110095	0.0	23.505905858847036	17.423120480878126	23.030861354214647	17.03722633955192	26.07561929595828	20.57683734010083	25.546409310246947	9.035600265044275	14.8214021046391	10.38098204090107	24.840606110789103	0.0	0.0	8.59956142236746	17.68346595932803	28.46894038603883	35.81148832545481	13.171759747102215
2L_10748	20.925755419770653	29.601177416432915	89.05593665513359	100.34071246365437	36.090855118675755	80.8456896137324	35.166089440427136	48.84309813045609	47.40200162852209	39.18197002467345	27.579567050941964	51.10816438987538	37.45746236929687	60.71452905426327	63.1171277162456	36.38325788005391	24.038423015347732	65.62963099083679	31.04534327612194	25.404029925947253	47.40200162852209	16.07295837264511	29.172634901556943	46.5189655800106	133.78761661820582	39.30327643341857	17.897027661645954	33.809298909572085	38.22503331948737	30.994326607723405	0.0	41.56376171994171	33.88882248048928	19.547412248408513	21.08797057806345	18.443038675052104	16.979435962542397	26.099281667463032	19.17238358741712	39.311390239453544	26.922024516663996	17.569525540819278	19.769972416934483	5.862819406401261	24.329553534445477	27.516165747376583	8.054324809978342	55.72407867834644	18.632521949110856
2L_10749	111.27053380574507	89.05593665513358	37.67499491749829	27.301603150136977	88.37931898684472	87.13957466714977	66.78286885848043	63.88946587515047	49.74774209738692	39.16279346639284	43.85510973425558	60.13880035121059	39.31108631600741	61.359089676545565	59.616493719954384	29.372095099794628	52.32472199221146	32.142780065782496	38.011932488635786	20.736470563839447	40.53519726453749	36.54808406509158	27.214466666190415	31.132237006890126	0.0	23.57042430299309	75.13072746579049	32.752974879923954	17.829618383762924	33.362169368390745	0.0	29.08039362057589	15.088541718308997	34.19122926586872	25.29317956766368	27.958251878041807	16.97112583563702	21.069871909225373	29.809111393370273	23.837237872896914	22.260956286160145	16.390198169788523	13.832207576066075	20.50982502658073	12.76676419765249	19.251889091617112	23.949888942956154	10.633026605959174	34.76368515920899
2L_10750	70.93316519546028	100.34071246365437	27.301603150136977	20.99570008062349	33.98309001440883	61.72229903219434	56.76399800190727	91.98116225796956	29.755764683478013	52.7052553464211	61.38097756289189	61.2479175708026	64.66145612896551	31.760389458599697	41.601688790840974	42.16420427713688	30.179386272000773	61.79675295141292	73.08061083697761	63.78771448618996	29.755764683478013	30.2685425091411	22.89075433276198	57.13328051678956	83.98280032249396	0.0	0.0	14.692975582233647	47.990171612853686	4.489878018993981	0.0	15.65454795927313	5.801756307669459	6.135270442721115	17.01977016502369	28.943224969899045	9.13589089553657	26.46542858871212	24.07024660769991	19.741621655769293	18.436170291217746	0.0	22.338448341593594	22.08168456755229	22.908667723519873	28.26455624646693	11.375908555896663	19.079891320939034	35.08870424432967
2L_10751	102.05383339711699	36.090855118675755	88.37931898684472	33.98309001440883	27.50206953073219	39.96083837838918	15.312786636224848	58.25672573898657	64.21586806207748	68.24587624292802	38.21140075352883	42.48611766105425	57.0869119691274	61.68784101809613	19.238686690291775	34.12293812146401	8.141260641645317	0.0	23.657272363810996	77.43384246084752	16.05396701551937	36.74390234940511	22.230225103259393	6.164962054658553	0.0	119.80003662458262	54.55180239155102	31.70888704977344	38.83781715932437	21.80159674894589	0.0	25.338041141377403	18.781141480216885	19.86077596051678	27.547754031613803	65.58544377922065	7.393556810981502	24.4778567188657	25.97298030858498	7.988317883926546	22.380226622174778	0.0	0.0	0.0	18.539684658503642	15.2494233811784	30.68791252226408	15.441106077310529	9.465609547392415
2L_10752	46.33920296570899	80.8456896137324	87.13957466714974	61.72229903219436	39.96083837838918	32.257544233157525	40.79104970203992	103.4583298063448	81.64312623193646	45.44928685937164	75.87955508670628	41.15522722829834	25.345213326052342	57.26564036679888	60.56709436353302	47.51516353479762	47.31739919915302	19.37787337528643	34.374301771995256	40.629443845420596	34.989911242258486	47.45718472115938	43.06771321209772	31.35217449724549	32.91855948383699	33.15636125513406	26.42147537518495	24.956422247306627	9.405302709667712	22.87854309437575	0.0	21.476279449348194	40.93383727435222	36.07243344636029	24.46107797746912	11.344814285390148	23.276342104933335	22.229137954030147	36.16659276102059	13.54164248516223	18.06596606850253	8.645994094786033	14.593256747921918	17.310621797534967	29.183250610042183	29.543461201126345	17.83596265149421	18.696760973129013	32.09183767031597
2L_10753	42.61666311527807	35.166089440427136	66.78286885848041	56.76399800190727	15.312786636224846	40.79104970203992	34.103823976522925	79.28939403441017	84.91703605577351	94.99599116917265	68.08191956972226	51.25402836949896	47.67785030108563	34.34696965273496	37.491457303657235	52.24779514304497	63.46123946146792	44.55300526727905	0.0	14.3713779636476	17.877270748583896	27.278021688755043	41.258312518514664	34.3256890023925	0.0	66.70306748349337	30.37371822909073	57.379031759735454	21.624380191202768	28.323958103201175	0.0	21.16182660422517	10.457089854635994	27.645539945040667	15.338223158876382	15.650187019734886	28.816438872717377	20.443417730576197	18.0767626108919	22.238945909546203	29.075696082548394	19.878601381364007	33.55236316004209	39.80004457604992	15.483974860218417	4.245338088111992	34.17324330734117	17.19480510548153	10.540651074935598
2L_10754	51.041854320542846	48.84309813045609	63.889465875150485	91.98116225796957	58.25672573898657	103.45832980634482	79.28939403441017	21.328965161268304	85.01647052422288	60.234577538766985	70.14968864330501	74.99745008669706	64.94137585246753	36.29758795268537	54.33689964518005	50.19548128230581	47.90378773333457	37.666592275146925	38.97632577972139	45.5626532044214	68.01317641937831	43.240775013058716	33.13709198647449	36.27509874081877	0.0	12.084212459789782	12.839475738526644	22.389296125308412	18.281970138229976	35.919024151951845	0.0	32.80000524800084	37.57327894490697	37.395934127062034	34.57985049401639	26.462377115336274	13.921357555103343	34.56709040158317	12.22615700708567	24.442007764285794	19.314083162228115	29.410553683083634	28.366283608372818	12.618105467172738	17.45422302744371	10.767449998654069	24.557516882570578	10.902795040536592	31.189959328293035
2L_10755	63.29585226003425	47.4020016285221	49.74774209738692	29.755764683478013	64.21586806207748	81.64312623193646	84.91703605577351	85.01647052422288	9.3712895550418	69.71583824332022	91.45212592734687	88.86919529150337	44.43163332350284	48.01260811088992	47.72889091533905	34.85791912166011	40.394996533158825	52.54817792112402	48.33366246255867	56.501218542946575	42.17080299768811	28.59835187698133	38.9297940094833	30.589073582916182	0.0	24.975598839933383	15.921944260457535	34.70557639946767	34.00658820968916	25.45278381338698	95.84695158770477	25.88380243411278	21.92648269616802	26.085293111743603	32.16126946962851	27.34616415355418	34.52712299726502	17.860778801398855	28.427590378890507	16.32075981996803	8.70943959546395	26.05097446275075	21.105833089443706	10.431618653403213	27.055735355947956	22.254119793926847	17.91366045588116	4.506770069999153	35.915253263315165
2L_10756	31.65558721114277	39.18197002467345	39.16279346639284	52.705255346421104	68.24587624292803	45.44928685937164	94.99599116917265	60.23457753876697	69.71583824332022	21.16885976053786	104.30297168648423	74.67853088879751	59.02504786931382	76.53861755948964	65.64311153122704	47.62993446121018	75.75895319308835	49.64084846138191	14.676270818290158	40.03138460553073	29.878216389994382	45.58965661870634	32.17893695502672	26.771918552174643	0.0	21.23439802605036	101.52696556205328	14.753440502325141	24.09383101550679	18.033419533078703	101.86203805565742	31.437939934671963	34.953791088181426	30.802592346171856	22.786413828618826	11.62493315663435	13.760230731548905	18.981671298194463	28.1975179739036	59.46858869145317	4.628009826190463	44.29737715229882	7.476792037515552	33.25883354618986	28.753677595364447	14.190435646374343	34.26816898319488	9.579204696109311	11.744367401394292
2L_10757	38.99326479971642	27.579567050941968	43.85510973425558	61.3809775628919	38.21140075352882	75.87955508670626	68.08191956972226	70.14968864330503	91.45212592734686	104.30297168648424	27.607296820913593	112.15747696836371	100.46770359912328	74.28125741026967	104.24797117409946	68.74514042972825	54.29508018704656	66.70631986792148	52.591097641946654	43.03466083307931	35.68863450823292	27.227739621126002	26.768469214201293	51.39362376441163	37.77290926947193	38.04577858308009	30.317729808391945	37.44790335797553	0.0	46.44644321215523	0.0	21.122818628917845	31.313442338905386	22.075664339523716	28.06824155018347	26.03556458121794	30.817843942547324	35.71003451970004	21.6521296673872	15.538566722605507	26.949093163015068	19.841958798172556	26.79241238881149	9.931670109645639	12.879527475895964	25.425075480692833	34.110251153779245	21.45388701524942	26.30305325842224
2L_10758	26.27602969191355	51.10816438987538	60.13880035121059	61.247917570802585	42.48611766105425	41.15522722829834	51.25402836949896	74.99745008669706	88.86919529150335	74.67853088879751	112.15747696836372	43.75598454246919	58.79318175471191	76.76738370932587	66.87127626059785	68.08924875155068	64.98060852872584	56.65669852146619	36.54654629046464	29.90559799566037	57.86831321307195	28.38160518790515	45.7893278813507	38.09535903288582	104.99643012137587	35.25163942155585	28.09115016405232	34.69767305158278	29.998980034678823	31.80873445394881	0.0	16.309605901206844	19.342490713186645	25.567992963688337	42.55669260733507	41.009905098254904	28.55453516452933	22.058290608525216	31.764777476030964	39.078632790839634	32.652960874453974	36.76947104358193	34.13401386213334	41.41022998321505	31.027452612726318	23.557819723784565	23.703857281287668	15.902625046316395	24.371317493926664
2L_10759	48.54583167836181	37.45746236929687	39.31108631600741	64.66145612896551	57.0869119691274	25.345213326052345	47.67785030108563	64.94137585246753	44.43163332350284	59.02504786931382	100.46770359912328	58.79318175471191	23.04110302368395	78.25118559438357	73.21297120866629	94.44007659090211	78.86233199858836	48.44468343821607	24.553072694282328	26.788644293683905	38.87767915806497	50.84698362981363	38.45331536794439	40.52321873793635	94.0530270966771	41.44545156891757	37.74496482169278	35.65203178186661	40.308440184290184	22.627130532899095	113.6086069880654	8.765828346672732	29.238455195965876	20.612819112205884	19.060580242183732	32.41375510111471	25.578397917509157	29.63885060537352	22.463722211814034	19.345203550231755	23.227670659503254	37.05426040622586	8.339003855955383	6.182364927691059	44.89730863083412	13.189045179074261	29.72660441915701	10.68386341321658	16.37338656648774
2L_10760	33.38261242786971	60.71452905426327	61.35908967654556	31.7603894585997	61.68784101809613	57.26564036679888	34.34696965273496	36.29758795268537	48.01260811088992	76.53861755948965	74.28125741026967	76.76738370932587	78.25118559438357	7.687077523023757	75.51751071269831	95.67327194936205	76.08772732349854	44.87064913620261	26.531931621905823	28.947679481643554	48.01260811088992	36.63000308607776	47.0927955225278	41.48449977759698	0.0	25.5918597412535	20.393513231311385	26.671439866571674	0.0	35.31777576255153	0.0	28.416935167236034	21.06328886404981	37.12352109172851	24.029565977979306	17.51307350937475	35.93186102993428	25.164541788009327	31.556446472256297	23.890666752673066	13.944282551324026	0.0	27.03326172522672	20.04190093421981	27.723322626355106	28.50403688422373	16.061212493053524	17.31739671038732	24.770203285519763
2L_10761	44.61895413171516	63.11712771624559	59.616493719954384	41.60168879084097	19.238686690291775	60.567094363533016	37.491457303657235	54.33689964518005	47.72889091533905	65.64311153122702	104.24797117409945	66.87127626059785	73.21297120866629	75.5175107126983	16.82269152297845	98.46466729684055	82.57901672880026	48.97858656195511	24.82366920309402	36.111838363411486	56.15163637098712	38.555521664776016	49.244332754842006	49.59504567056814	47.544787189532535	35.91618598837752	38.160947612651114	27.726883542652818	40.75267473388503	40.669335930748254	114.86067400243505	53.17461302175373	26.276167778586498	20.839990552537618	35.32951517627501	29.49388493452357	23.27426497285186	14.982748435372985	31.79580913066624	19.558404749451245	15.655773379549176	43.70640286314401	25.292721092105975	12.501000080006401	38.907528477068546	21.335040136544258	21.467298434948074	37.80563152687224	49.66150716714871
2L_10762	43.52643241532131	36.38325788005391	29.372095099794628	42.16420427713688	34.12293812146402	47.51516353479762	52.24779514304497	50.19548128230581	34.85791912166011	47.62993446121018	68.74514042972824	68.08924875155068	94.44007659090212	95.67327194936205	98.46466729684052	42.33771952107572	75.75895319308835	62.05106057672737	73.38135409145079	40.03138460553073	29.878216389994382	60.7862088249418	57.46238741969057	42.07015772484587	42.16420427713688	79.62899259768885	0.0	31.965787755037805	60.23457753876697	27.050129299618053	101.86203805565742	31.437939934671963	29.128159240151188	33.882851580789044	17.089810371464118	23.2498663132687	32.10720504028078	24.6761726876528	28.1975179739036	17.345005035007176	34.71007369642847	16.611516432112055	14.953584075031104	49.88825031928479	34.504413114437334	37.84116172366492	24.74923315452964	23.948011740273277	17.616551102091435
2L_10763	49.09180166912125	24.038423015347732	52.324721992211465	30.179386272000773	8.141260641645315	47.317399199153016	63.46123946146792	47.90378773333455	40.394996533158825	75.75895319308836	54.295080187046544	64.98060852872584	78.86233199858836	76.08772732349854	82.57901672880026	75.75895319308836	9.640019964481347	71.06171532321534	56.024880649496446	45.84448404898483	57.02823039975364	61.63667860967957	57.03247736359038	69.34901351028282	40.23918169600103	50.66233402386094	0.0	28.159733271006456	11.496909056000293	49.479028851436844	48.60574422685273	33.75295760290996	13.899151095447694	55.85294800678466	38.05566020862113	44.376769870392096	17.50933630641864	27.17258394969811	51.898145852242514	33.10622463235537	15.45850704830629	21.137481881214747	21.406308867349388	26.45032417517309	21.95273411699106	18.05675463691816	34.52051190648793	31.996518778756872	39.22860863970877
2L_10764	27.83706040642108	65.62963099083679	32.142780065782496	61.79675295141292	0.0	19.377873375286427	44.55300526727905	37.666592275146925	52.548177921124015	49.6408484613819	66.70631986792148	56.6566985214662	48.444683438216074	44.87064913620261	48.97858656195511	62.05106057672737	71.06171532321534	0.0	17.207883275486164	103.26069100176952	93.41898297088714	53.45373490154713	48.5096226921547	44.84284823834871	0.0	24.897267649361822	0.0	17.298364497297996	84.74983261908056	21.144130019484315	0.0	27.645667324940725	27.322143094260024	65.00870394313905	0.0	68.15099534528701	10.755886024178157	26.70714282534864	51.953793240905966	40.6739321930687	37.9842929522315	38.95390584321572	17.533032232726455	12.998627344952373	40.456320322355964	22.184324002052048	22.32184710606181	33.69476585507207	20.655353041294184
2L_10765	32.92000438933392	31.04534327612194	38.011932488635786	73.08061083697761	23.657272363810996	34.374301771995256	0.0	38.97632577972139	48.33366246255867	14.676270818290154	52.59109764194666	36.54654629046464	24.553072694282328	26.531931621905827	24.82366920309402	73.38135409145079	56.024880649496446	17.207883275486168	20.3499789377718	55.50714099368884	55.23847138578134	21.071396211784393	50.99315544371057	47.72788740461051	116.92897733916419	14.721708189244616	0.0	54.551951186914074	33.4082792397612	56.261181909904586	0.0	10.897887880349911	16.155532542896978	93.96328598153194	15.797713438956846	56.416580026918766	19.07980637812488	31.58376804880745	44.68390050235875	27.48619505853185	51.33723881377609	46.066744570650265	31.10174833294629	0.0	39.869578634371244	13.117549641726926	10.559093438473747	0.0	8.142314632065087
2L_10766	17.958695001496558	25.404029925947253	20.736470563839447	63.78771448618996	77.43384246084752	40.629443845420596	14.3713779636476	45.562653204421395	56.501218542946575	40.03138460553073	43.03466083307931	29.90559799566037	26.788644293683905	28.947679481643554	36.111838363411486	40.03138460553073	45.84448404898483	103.26069100176953	55.50714099368884	18.168329573498465	0.0	132.1922650282489	55.63611200940251	112.82600205401182	63.78771448618996	56.21744909309208	51.198033995494576	37.199336363839265	36.45012256353712	44.332741093381806	0.0	41.61551426371751	44.06625802556725	32.61958573126121	17.236104468029183	13.190001978500296	38.164562122366	31.587864516777465	42.65834625779657	48.7318473868484	38.50792300515831	8.376858091835496	33.933580671432445	33.54353951428955	21.749863519606414	10.733932644572656	31.681388912089908	50.72132976834843	26.651031394914984
2L_10767	44.67942512473006	47.4020016285221	40.53519726453749	29.755764683478013	16.05396701551937	34.989911242258486	17.877270748583896	68.01317641937833	42.17080299768811	29.878216389994382	35.68863450823292	57.86831321307196	38.877679158064986	48.01260811088992	56.15163637098712	29.878216389994382	57.02823039975364	93.41898297088714	55.23847138578134	0.0	0.0	92.94464360018932	95.16171868984807	64.77686170499898	0.0	69.93167675181347	63.68777704183014	27.76446111957413	113.3552940322972	25.45278381338698	95.84695158770477	44.37223274419334	49.334586066378044	69.56078163131626	48.24190420444276	32.81539698426502	47.474794121239405	42.86586912335726	26.53241768696447	9.32614846855316	43.54719797731974	20.840779570200603	14.070555392962472	20.863237306806425	16.233441213568778	22.254119793926847	21.496392547057393	9.013540139998305	16.576270736914694
2L_10768	34.08703556414044	16.07295837264511	36.54808406509158	30.268542509141103	36.74390234940512	47.45718472115938	27.278021688755043	43.240775013058716	28.59835187698133	45.58965661870635	27.227739621126005	28.381605187905144	50.84698362981363	36.630003086077764	38.555521664776016	60.7862088249418	61.63667860967957	53.45373490154713	21.071396211784393	132.19226502824893	92.94464360018932	21.81838810112387	82.50138932339621	120.80411612570217	121.07417003656441	53.35260124418266	48.58897613309493	42.364384544342805	69.18524002089394	48.54639157907818	0.0	28.21055909942868	25.092381785607348	48.64716652367347	36.80493873204532	62.58918959517312	72.43938305353072	35.42871470073637	20.242235945815583	21.34544616251569	23.25626208079757	23.849917240787175	16.10216069526983	23.875617582641475	8.256595161800368	30.560790505781082	30.066901589391083	20.62995634701237	33.72385558096086
2L_10769	30.934213239843267	29.172634901556943	27.214466666190415	22.89075433276198	22.230225103259393	43.06771321209772	41.258312518514664	33.13709198647449	38.9297940094833	32.17893695502672	26.76846921420129	45.7893278813507	38.45331536794439	47.0927955225278	49.24433275484202	57.462387419690565	57.03247736359038	48.5096226921547	50.99315544371056	55.6361120094025	95.16171868984807	82.50138932339621	27.9516771405594	96.34199414639332	146.50082772967667	83.00201694901186	102.88791684304596	76.89192583517448	62.78606902700429	37.20299284371062	0.0	44.375537200012836	50.603343666536105	42.80982271382168	27.215408473591655	50.48898582774168	47.810345919805314	44.51787145217297	34.99040912885778	32.28522576412673	36.18036636238979	28.85861299734212	58.45127501714571	24.074758867215184	29.971661793773986	28.761311926699744	23.15168521116652	29.12283679728675	17.852697899706605
2L_10770	31.455533314269374	46.518965580010594	31.132237006890133	57.13328051678956	6.164962054658553	31.35217449724549	34.3256890023925	36.27509874081878	30.589073582916182	26.771918552174643	51.39362376441163	38.09535903288582	40.52321873793635	41.48449977759699	49.59504567056815	42.07015772484587	69.34901351028282	44.84284823834871	47.72788740461051	112.82600205401182	64.77686170499898	120.80411612570218	96.34199414639332	38.69487707466729	30.471082942287765	80.5644112467918	73.37116024261397	71.07977282904604	95.76626067576157	53.758361054185166	0.0	42.598992959806424	42.10047699840439	44.52062417915099	39.109618084287405	23.102934072627225	29.832589452190792	54.870437180208235	39.29982271413309	50.139315669968695	25.084157347902213	32.01267702009996	8.104953747730614	16.023586719651327	41.55921876980556	35.89283425201897	27.516447956766154	27.69066755276803	29.70582743460474
2L_10771	0.0	133.78761661820582	0.0	83.98280032249396	0.0	32.91855948383699	0.0	0.0	0.0	0.0	37.77290926947193	104.99643012137587	94.05302709667711	0.0	47.54478718953254	42.16420427713688	40.23918169600103	0.0	116.92897733916419	63.78771448618996	0.0	121.0741700365644	146.50082772967667	30.471082942287772	671.8624025799517	169.17897443705698	0.0	39.18126821928973	0.0	35.919024151951845	0.0	62.61819183709252	92.82810092271134	0.0	0.0	0.0	36.54356358214628	60.49240820277056	64.18732428719977	39.48324331153859	73.74468116487098	176.46332209850186	119.13839115516583	0.0	0.0	75.37214999057848	30.335756149057772	76.31956528375613	46.78493899243956
2L_10772	71.44558228149559	39.30327643341857	23.570424302993093	0.0	119.80003662458263	33.15636125513405	66.70306748349337	12.084212459789784	24.975598839933387	21.234398026050357	38.045778583080086	35.25163942155585	41.44545156891757	25.5918597412535	35.91618598837752	79.62899259768885	50.66233402386094	24.897267649361822	14.721708189244614	56.21744909309208	69.93167675181348	53.35260124418266	83.00201694901186	80.5644112467918	169.17897443705695	10.650069598204825	33.94709684427787	69.06254501398023	0.0	54.26775165991486	102.17740040257895	63.07054203612207	29.21833929971822	30.8979564091631	51.428160003291396	58.304618308816245	32.2066081518606	38.0808761647988	44.44756924325185	24.855292487139874	23.21169014993359	0.0	37.49970000239998	33.361802071100676	28.842698269034305	9.489579255779747	22.91617492374643	9.60886167659262	11.780727671986842
2L_10773	25.303643724696357	17.897027661645954	75.13072746579047	0.0	54.55180239155102	26.421475375184947	30.37371822909073	12.839475738526644	15.921944260457533	101.52696556205328	30.317729808391945	28.091150164052312	37.74496482169278	20.393513231311385	38.160947612651114	0.0	0.0	0.0	0.0	51.198033995494576	63.68777704183013	48.588976133094924	102.88791684304596	73.37116024261397	0.0	33.94709684427787	108.20637119113573	47.17218476401329	0.0	57.65948613865953	0.0	75.38900727755217	37.25338260714072	19.697447210841474	36.428280002331405	0.0	14.665509069150806	48.553117110118464	12.879693360260479	95.07149376331	44.392357411747994	35.40875871055464	47.81211750305997	35.44691470054446	18.387220146509367	30.24803387779794	24.348435856480577	0.0	56.32660418168709
2L_10774	18.385056625974407	33.80929890957209	32.752974879923954	14.692975582233647	31.70888704977344	24.956422247306627	57.379031759735454	22.389296125308412	34.70557639946766	14.753440502325143	37.44790335797553	34.69767305158279	35.65203178186661	26.671439866571674	27.726883542652818	31.965787755037812	28.15973327100646	17.298364497297996	54.551951186914074	37.199336363839265	27.76446111957413	42.364384544342805	76.89192583517448	71.07977282904604	39.18126821928972	69.06254501398024	47.17218476401329	9.13979870507332	111.94648062654207	60.74641847495488	94.65573708422467	40.169031283641566	59.54842802976988	37.21047388969671	55.58272933434123	35.108187229261866	70.32714482873848	45.86087925888819	61.7634243738686	48.35376164634887	17.202392164654416	41.163528290663905	20.843523500377962	30.90591415573284	40.07921791017339	41.75732401485682	51.30397000734531	31.155310111055332	27.283759833067045
2L_10775	72.05908845253107	38.22503331948737	17.829618383762924	47.990171612853686	38.83781715932437	9.40530270966771	21.624380191202768	18.281970138229976	34.006588209689156	24.09383101550679	0.0	29.998980034678823	40.308440184290184	0.0	40.75267473388503	60.234577538766985	11.496909056000293	84.74983261908056	33.4082792397612	36.45012256353712	113.35529403229721	69.18524002089394	62.78606902700429	95.76626067576157	0.0	0.0	0.0	111.94648062654207	0.0	30.787734987387292	0.0	125.23638367418503	106.08925819738437	42.07042589294478	38.90233180576844	26.462377115336274	73.08712716429255	95.05949860435372	18.339235510628505	45.123706641758375	31.60486335637328	0.0	34.03954033004738	25.236210934345475	0.0	53.83724999327035	8.667358899730791	21.805590081073184	13.3671254264113
2L_10776	30.33776039911009	30.9943266077234	33.362169368390745	4.489878018993981	21.80159674894589	22.87854309437575	28.323958103201175	35.919024151951845	25.45278381338698	18.033419533078703	46.44644321215524	31.80873445394881	22.62713053289909	35.31777576255153	40.669335930748254	27.050129299618053	49.479028851436844	21.14413001948432	56.261181909904586	44.3327410933818	25.45278381338698	48.54639157907818	37.20299284371062	53.75836105418517	35.919024151951845	54.26775165991486	57.65948613865953	60.74641847495488	30.787734987387292	13.44208879306173	0.0	70.30140555943515	66.99731911468254	65.60061297212762	70.3662831946875	54.467040013468214	91.82331007012566	48.51056398381687	37.74732217064947	54.882054243733734	29.56896725059463	51.88733090626412	31.846809204492185	51.94324397836138	22.045326170398614	30.22152376922844	38.92335407731865	16.320748404238827	30.014527031083045
2L_10777	0.0	0.0	0.0	0.0	0.0	0.0	0.0	0.0	95.84695158770477	101.86203805565742	0.0	0.0	113.60860698806543	0.0	114.86067400243505	101.86203805565742	48.60574422685273	0.0	0.0	0.0	95.84695158770477	0.0	0.0	0.0	0.0	102.17740040257895	0.0	94.65573708422467	0.0	0.0	980.2960494069209	75.63781588242858	56.06449659688506	59.28736586233474	0.0	55.93779716954746	88.28346053508605	36.53501881553469	77.53320359443933	0.0	0.0	0.0	0.0	0.0	0.0	0.0	36.64319059589157	92.18798974869553	56.512500565125
2L_10778	23.505905858847036	41.563761719941716	29.08039362057589	15.654547959273128	25.3380411413774	21.476279449348194	21.161826604225173	32.800005248000836	25.883802434112777	31.43793993467196	21.122818628917845	16.309605901206844	8.765828346672732	28.416935167236034	53.174613021753736	31.43793993467196	33.75295760290996	27.645667324940725	10.89788788034991	41.61551426371751	44.37223274419334	28.21055909942868	44.375537200012836	42.59899295980643	62.61819183709251	63.07054203612208	75.38900727755218	40.169031283641566	125.23638367418502	70.30140555943515	75.63781588242858	0.0	82.19080899115541	54.894031646409246	29.610152729167776	64.74084240784141	74.92965978187975	45.103583197787664	41.87622226223728	47.83836813758609	41.238431331310586	32.89308677771921	33.31142182031375	24.69639893574985	38.43195899224571	45.660897587875276	31.100523110798722	42.67832069343736	34.88319362614286
2L_10779	17.423120480878126	33.88882248048928	15.088541718308997	5.801756307669459	18.781141480216885	40.93383727435222	10.457089854635994	37.57327894490697	21.92648269616802	34.953791088181426	31.313442338905386	19.342490713186645	29.238455195965873	21.06328886404981	26.2761677785865	29.128159240151188	13.899151095447694	27.322143094260028	16.155532542896978	44.06625802556724	49.334586066378044	25.092381785607344	50.603343666536105	42.10047699840439	92.82810092271134	29.218339299718217	37.25338260714073	59.54842802976988	106.08925819738438	66.99731911468253	56.06449659688506	82.19080899115541	22.444846599092713	50.86090559537776	72.11396766033444	102.37313728877542	50.49054084962452	89.84801059788627	66.51347873475399	62.73498342705394	43.303077218556744	30.476394813161413	41.15199241486476	48.81477720935682	34.81702387878105	72.89673396597284	27.24377647361587	21.089438198455834	48.48042942025163
2L_10780	23.030861354214647	19.547412248408513	34.19122926586872	6.135270442721115	19.86077596051678	36.07243344636029	27.645539945040667	37.395934127062034	26.0852931117436	30.802592346171856	22.075664339523716	25.56799296368834	20.61281911220588	37.12352109172851	20.839990552537618	33.88285158078904	55.85294800678467	65.00870394313905	93.96328598153194	32.61958573126121	69.56078163131626	48.647166523673484	42.80982271382168	44.52062417915099	0.0	30.8979564091631	19.697447210841474	37.21047388969671	42.07042589294478	65.6006129721276	59.28736586233474	54.89403164640924	50.86090559537776	10.756929255261932	56.365673967679264	77.81048073344836	53.39299110205804	61.868882161875504	51.580472570911425	49.03487822043773	48.486023903609784	45.119663794048066	26.110569558557305	96.78918026016932	33.47134685352604	38.54360245027187	39.89061107983884	33.452647777071554	30.7603970141908
2L_10781	17.03722633955192	21.087970578063448	25.29317956766368	17.01977016502369	27.547754031613803	24.461077977469124	15.338223158876385	34.57985049401639	32.16126946962851	22.786413828618823	28.06824155018347	42.55669260733507	19.060580242183732	24.029565977979306	35.32951517627501	17.089810371464118	38.05566020862113	0.0	15.797713438956844	17.236104468029183	48.241904204442754	36.80493873204532	27.215408473591655	39.1096180842874	0.0	51.428160003291396	36.428280002331405	55.58272933434124	38.90233180576844	70.36628319468748	0.0	29.610152729167776	72.11396766033442	56.365673967679264	33.72540651378633	56.309476884959736	76.5269974904082	106.24690964517619	84.5524055809791	58.67830844306177	52.307273849501506	29.801391605782424	32.19243349043241	47.73360827891702	24.760641969164332	50.91584883084482	38.93592622010848	25.77792625863303	44.24622137269477
2L_10782	26.075619295958276	18.4430386750521	27.958251878041803	28.94322496989905	65.58544377922065	11.344814285390148	15.650187019734886	26.462377115336267	27.34616415355418	11.62493315663435	26.03556458121794	41.009905098254904	32.41375510111471	17.51307350937475	29.49388493452357	23.2498663132687	44.376769870392096	68.15099534528701	56.416580026918766	13.190001978500296	32.815396984265014	62.58918959517312	50.48898582774168	23.102934072627225	0.0	58.304618308816245	0.0	35.108187229261866	26.462377115336274	54.467040013468214	55.93779716954746	64.74084240784141	102.37313728877542	77.81048073344836	56.309476884959736	15.959653994701394	55.41408172569526	100.06879729814246	72.99948236730685	62.59320945320749	40.66373379486671	42.570530246361734	32.84719484955985	60.88057666082213	44.212434431380714	51.95142541723489	46.000660736763315	42.083556902229375	16.12362304259216
2L_10783	20.576837340100827	16.979435962542393	16.971125835637025	9.13589089553657	7.393556810981502	23.276342104933335	28.816438872717377	13.921357555103343	34.52712299726502	13.760230731548907	30.817843942547324	28.55453516452933	25.578397917509157	35.93186102993428	23.27426497285186	32.10720504028078	17.50933630641864	10.755886024178157	19.07980637812487	38.16456212236599	47.4747941212394	72.43938305353073	47.810345919805314	29.832589452190785	36.54356358214628	32.2066081518606	14.66550906915081	70.32714482873848	73.08712716429255	91.82331007012567	88.28346053508605	74.92965978187975	50.49054084962452	53.39299110205804	76.52699749040819	55.41408172569525	19.87657047267876	60.86998007742004	104.73723000051322	100.93487166667956	74.2049689652759	52.78951811328343	51.84086926769588	28.825310929020553	32.396921096301845	43.04579765400403	31.35010376884347	41.51131058679558	38.17050305669389
2L_10784	25.546409310246947	26.099281667463032	21.069871909225373	26.46542858871212	24.477856718865695	22.22913795403014	20.443417730576197	34.56709040158317	17.860778801398855	18.981671298194463	35.71003451970004	22.058290608525216	29.638850605373523	25.164541788009323	14.982748435372987	24.6761726876528	27.17258394969811	26.70714282534864	31.583768048807446	31.58786451677746	42.86586912335726	35.42871470073637	44.51787145217297	54.870437180208235	60.49240820277055	38.080876164798795	48.55311711011847	45.86087925888819	95.05949860435372	48.51056398381687	36.53501881553469	45.103583197787664	89.84801059788627	61.86888216187551	106.24690964517619	100.06879729814246	60.86998007742004	50.38057760651407	119.91897522734038	135.08805608287295	102.91600891717418	63.55284220226486	69.72453445464687	59.64499300165415	53.6282612686384	50.89706069474487	57.358086534233216	41.22946257395535	54.76082158081854
2L_10785	9.035600265044275	19.17238358741712	29.809111393370276	24.07024660769991	25.97298030858498	36.16659276102059	18.0767626108919	12.22615700708567	28.427590378890507	28.197517973903597	21.6521296673872	31.764777476030964	22.463722211814034	31.556446472256305	31.79580913066624	28.197517973903597	51.898145852242514	51.953793240905966	44.68390050235875	42.65834625779657	26.53241768696447	20.242235945815583	34.990409128857785	39.29982271413309	64.18732428719977	44.44756924325185	12.879693360260479	61.7634243738686	18.339235510628505	37.74732217064947	77.53320359443933	41.87622226223728	66.513478734754	51.580472570911425	84.5524055809791	72.99948236730685	104.73723000051322	119.91897522734037	70.52060765461336	135.79514849199487	88.06627938639643	71.64935983404322	68.29232758463696	67.50735830205493	50.33807488817287	57.6062790844202	53.616132833534365	32.81083895127809	37.992154843508075
2L_10786	14.8214021046391	39.311390239453544	23.837237872896914	19.74162165576929	7.988317883926546	13.541642485162228	22.238945909546196	24.442007764285787	16.32075981996803	59.46858869145317	15.538566722605507	39.078632790839634	19.345203550231755	23.890666752673066	19.558404749451245	17.345005035007176	33.10622463235537	40.673932193068694	27.48619505853185	48.73184738684839	9.32614846855316	21.34544616251569	32.28522576412672	50.139315669968695	39.48324331153858	24.85529248713987	95.07149376331	48.35376164634887	45.123706641758375	54.882054243733734	0.0	47.83836813758609	62.73498342705394	49.03487822043773	58.678308443061766	62.5932094532075	100.93487166667956	135.08805608287298	135.79514849199487	74.2497985974213	106.17671098352571	72.5913666050677	56.01111260474078	62.28822005182379	96.93147267986441	44.29384537018581	48.13390209778242	40.36555042464558	27.494039292281432
2L_10787	10.380982040901069	26.922024516663996	22.26095628616014	18.436170291217746	22.380226622174778	18.06596606850253	29.07569608254839	19.314083162228115	8.70943959546395	4.628009826190463	26.94909316301506	32.652960874453974	23.227670659503254	13.944282551324022	15.655773379549176	34.71007369642847	15.458507048306286	37.98429295223149	51.33723881377609	38.50792300515831	43.54719797731975	23.25626208079757	36.18036636238979	25.084157347902213	73.74468116487098	23.21169014993359	44.392357411747994	17.202392164654416	31.604863356373276	29.568967250594632	0.0	41.238431331310586	43.303077218556744	48.486023903609784	52.30727384950151	40.66373379486671	74.2049689652759	102.9160089171742	88.06627938639643	106.17671098352571	22.259415682244008	48.42223413409182	88.2685246210338	92.10138520483349	60.34779945521024	51.706040816748626	74.9182641737864	50.261738000638324	48.784295359637824
2L_10788	24.840606110789103	17.569525540819278	16.39019816978852	0.0	0.0	8.645994094786033	19.878601381364007	29.41055368308364	26.05097446275076	44.297377152298814	19.841958798172556	36.76947104358193	37.05426040622586	0.0	43.706402863144014	16.611516432112055	21.137481881214747	38.95390584321572	46.066744570650265	8.376858091835494	20.8407795702006	23.849917240787175	28.858612997342124	32.01267702009996	176.4633220985018	0.0	35.408758710554636	41.163528290663905	0.0	51.88733090626412	0.0	32.893086777719205	30.476394813161416	45.11966379404807	29.801391605782424	42.57053024636174	52.78951811328343	63.552842202264856	71.64935983404322	72.5913666050677	48.42223413409182	11.586935035531335	78.22865296517887	46.39768382762332	72.20299149027576	84.1344666740903	59.75719456703522	20.04518183986706	43.00789870779697
2L_10789	0.0	19.769972416934483	13.832207576066075	22.338448341593594	0.0	14.593256747921918	33.552363160042084	28.366283608372818	21.105833089443706	7.476792037515552	26.79241238881149	34.134013862133344	8.339003855955383	27.03326172522672	25.292721092105975	14.953584075031104	21.406308867349388	17.533032232726455	31.10174833294629	33.933580671432445	14.07055539296247	16.102160695269827	58.45127501714571	8.104953747730614	119.13839115516583	37.49970000239998	47.81211750305997	20.843523500377962	34.03954033004738	31.846809204492185	0.0	33.31142182031375	41.15199241486476	26.110569558557305	32.19243349043241	32.84719484955985	51.84086926769588	69.72453445464687	68.29232758463695	56.01111260474078	88.2685246210338	78.22865296517887	0.0	70.48165597433842	81.24585646132047	90.21651964715316	51.10340316389238	87.96717335758521	62.221248805352026
2L_10790	0.0	5.86281940640126	20.509825026580735	22.081684567552287	0.0	17.310621797534967	39.80004457604993	12.618105467172738	10.431618653403213	33.25883354618987	9.931670109645637	41.41022998321505	6.18236492769106	20.04190093421981	12.501000080006401	49.88825031928481	26.45032417517309	12.998627344952373	0.0	33.54353951428955	20.863237306806425	23.87561758264147	24.074758867215184	16.023586719651327	0.0	33.36180207110067	35.44691470054446	30.90591415573284	25.236210934345475	51.94324397836138	0.0	24.696398935749848	48.81477720935682	96.78918026016933	47.733608278917025	60.880576660822136	28.825310929020553	59.64499300165416	67.50735830205493	62.2882200518238	92.10138520483348	46.39768382762332	70.48165597433841	11.611920332936979	48.187197625334896	94.1339674990091	55.83348222261927	140.46747575932704	61.50606203747442
2L_10791	8.59956142236746	24.329553534445477	12.76676419765249	22.908667723519873	18.539684658503642	29.183250610042183	15.483974860218417	17.45422302744371	27.055735355947956	28.753677595364447	12.879527475895964	31.027452612726318	44.897308630834125	27.723322626355106	38.90752847706855	34.50441311443734	21.95273411699106	40.456320322355964	39.869578634371244	21.749863519606414	16.233441213568778	8.256595161800368	29.971661793773986	41.55921876980556	0.0	28.842698269034305	18.38722014650937	40.07921791017339	0.0	22.045326170398617	0.0	38.43195899224572	34.81702387878105	33.471346853526036	24.760641969164332	44.212434431380714	32.396921096301845	53.628261268638404	50.33807488817287	96.93147267986443	60.34779945521024	72.20299149027576	81.24585646132047	48.1871976253349	24.99593035008988	61.67961296042868	97.23042244756694	78.06864419746995	63.809531102041646
2L_10792	17.68346595932803	27.516165747376583	19.251889091617112	28.264556246466928	15.2494233811784	29.543461201126345	4.245338088111992	10.767449998654069	22.25411979392685	14.190435646374342	25.425075480692833	23.55781972378456	13.189045179074261	28.504036884223726	21.335040136544258	37.84116172366491	18.05675463691816	22.184324002052048	13.117549641726924	10.733932644572656	22.25411979392685	30.560790505781082	28.761311926699744	35.89283425201897	75.37214999057848	9.489579255779747	30.24803387779794	41.757324014856806	53.83724999327035	30.221523769228448	0.0	45.660897587875276	72.89673396597284	38.54360245027187	50.91584883084482	51.95142541723489	43.04579765400403	50.89706069474488	57.6062790844202	44.29384537018581	51.70604081674862	84.13446667409029	90.21651964715316	94.1339674990091	61.67961296042867	10.569427929713303	69.76526540578712	85.61827093901839	65.60646617330605
2L_10793	28.46894038603883	8.054324809978342	23.949888942956154	11.375908555896663	30.687912522264078	17.835962651494206	34.17324330734116	24.557516882570575	17.913660455881164	34.26816898319489	34.110251153779245	23.703857281287668	29.726604419157013	16.061212493053528	21.467298434948074	24.74923315452964	34.52051190648793	22.32184710606181	10.559093438473745	31.681388912089904	21.496392547057393	30.066901589391083	23.15168521116652	27.516447956766154	30.335756149057772	22.91617492374643	24.348435856480577	51.30397000734531	8.667358899730791	38.92335407731865	36.64319059589156	31.100523110798722	27.24377647361587	39.89061107983884	38.93592622010848	46.00066073676331	31.35010376884348	57.358086534233216	53.616132833534365	48.13390209778241	74.9182641737864	59.75719456703522	51.10340316389238	55.83348222261927	97.23042244756694	69.76526540578712	13.697121577294775	62.02730028243098	80.2720122757031
2L_10794	35.81148832545481	55.72407867834644	10.633026605959174	19.079891320939034	15.441106077310529	18.696760973129017	17.19480510548153	10.902795040536592	4.506770069999153	9.57920469610931	21.453887015249425	15.902625046316395	10.68386341321658	17.31739671038732	37.80563152687225	23.948011740273277	31.996518778756872	33.69476585507207	0.0	50.72132976834845	9.013540139998305	20.62995634701237	29.12283679728675	27.69066755276803	76.31956528375613	9.608861676592621	0.0	31.15531011105533	21.805590081073184	16.320748404238824	92.18798974869553	42.67832069343736	21.089438198455834	33.452647777071554	25.77792625863303	42.083556902229375	41.51131058679559	41.22946257395535	32.81083895127809	40.36555042464559	50.261738000638324	20.045181839867062	87.96717335758521	140.46747575932704	78.06864419746995	85.61827093901839	62.02730028243098	8.669447825529096	58.45939304269449
2L_10795	13.171759747102213	18.632521949110853	34.76368515920898	35.08870424432966	9.465609547392413	32.09183767031597	10.540651074935598	31.189959328293035	35.915253263315165	11.74436740139429	26.30305325842224	24.371317493926664	16.37338656648774	24.770203285519763	49.661507167148706	17.616551102091435	39.22860863970876	20.65535304129418	8.142314632065085	26.651031394914984	16.57627073691469	33.72385558096086	17.8526978997066	29.70582743460474	46.78493899243955	11.780727671986842	56.32660418168709	27.28375983306704	13.3671254264113	30.01452703108304	56.512500565125	34.88319362614286	48.48042942025163	30.760397014190794	44.24622137269477	16.12362304259216	38.17050305669388	54.76082158081854	37.992154843508075	27.494039292281432	48.78429535963782	43.00789870779696	62.22124880535202	61.506062037474415	63.809531102041646	65.60646617330605	80.2720122757031	58.45939304269449	6.515710681595463
2L_10796	16.50709805216243	14.010377019245588	19.60492802540799	8.79476535566031	28.46995352280087	12.065429098367721	31.703383147274103	21.77751421401601	29.083173722106125	30.908352319892618	19.778089832084017	18.325557188566318	19.69865975243709	21.28627647148038	22.405225894466405	26.492873417050816	14.748609943512824	31.062814187422667	24.489845897644688	23.379703077770913	45.70213013473819	12.679011797820475	26.848005768485812	28.718668730156196	0.0	4.429149116163294	28.235825615541	30.773270747339136	0.0	31.972556262295328	0.0	42.62337006593507	48.605271727771594	30.83960833697412	40.39943155623363	29.097257583472757	42.095675817373646	47.51120472578116	40.33057629032638	45.481984999214404	50.19702331651733	50.81840735111361	37.428885118275275	50.87316856593163	45.58136633744126	69.06418035617385	74.65460332991299	83.91876663389839	73.49050502675054
2L_10797	21.132713440405748	14.94696815697904	8.36620554930414	16.88884885606197	36.44779764182749	22.066287126528092	5.073412275628342	21.446157277539015	18.616427135304193	33.91670058336725	7.596090545399302	14.076444477810833	12.609306929444623	23.844723162764083	31.870681522653683	22.611133722244833	37.762924360862506	19.88361457601506	7.838096283174743	25.655278573566513	26.59489590757742	8.115960848604866	17.18567402213515	22.46823808162098	45.036930282831925	56.702843080552064	36.148062463851936	26.264366608534868	51.47077746609363	33.70862266567788	0.0	20.98741594539914	28.001443629982703	29.611107455418832	48.67778954157692	34.14664431613584	29.395481914429755	40.54985604801104	36.57266773946492	44.993542103368696	46.96158542312388	47.31544021102687	59.896498849987225	17.762410003789313	49.14035098495691	98.52216748768473	79.30633393253675	46.0433421327276	103.49239801294597
2L_10798	29.9311583358276	27.521032419776194	20.736470563839447	27.907125087708103	6.452820205070627	23.440063756973416	21.5570669454714	31.89385724309498	26.367235320041733	16.012553842212295	28.68977388871954	19.937065330440245	46.880127513946846	28.947679481643554	24.826888874845398	30.023538454148053	36.29354987211299	32.855674409653936	22.20285639747554	24.224439431331287	22.60048741717863	22.98995913534764	17.386285002938283	34.71569293969595	0.0	28.10872454654604	12.799508498873644	31.619435909263377	54.67518384530568	20.46126512002237	38.525253303540474	32.69790406434948	28.64306771661871	34.949556140637014	28.00866976054742	21.98333663083383	27.756045179902543	48.81760879865608	62.46400702034498	52.48045103199058	36.75756286856021	54.44957759693072	84.83395167858112	46.12236683214813	52.1996724470554	37.56876425600429	61.92271469181209	76.08199465252267	64.40665920437787
2L_10799	19.513718143855126	13.801868110452485	17.38184257960449	36.38828588300854	16.8277503064754	16.30061595952557	32.79313667757741	21.78346365785545	31.924669567391255	26.098594225320646	37.408786856422736	19.497053995141332	11.643297113946836	18.872535836586486	14.714520642118137	20.878875380256517	32.37916903595009	6.1201046048279055	14.475226012560153	43.431310421342936	14.734462877257503	11.241285193653619	24.937101828161605	22.633011378746467	0.0	26.179394826637427	33.37872840396272	26.677454058998883	47.52755707168462	31.126176180382416	0.0	31.007283223238094	28.729143360149116	15.19031951318064	16.855703380074196	20.064953119670246	33.92933605039456	22.465978084438376	49.6629475078537	41.54654826389194	43.36381809745584	43.69056376665088	40.559036258303536	54.6720551444217	48.211645721542574	46.65348705657318	60.08665246368419	56.687896283824955	69.50091393701827
2L_10800	17.538321231891683	7.442813145198865	24.30129017285334	23.360468853954085	15.124257115395812	21.97572780863536	21.05246315924209	21.358142952186594	19.864313495947016	14.073961482382215	18.91229109798458	23.36445868638004	18.313106507196135	25.44306985903691	23.804913969040918	9.38264098825481	33.57852371348923	22.002236527343005	52.03952662244608	28.38887794734218	13.242875663964679	30.309949544037327	22.412689331193125	32.207920775295506	0.0	28.23506823710116	29.999760001919984	13.078289255139113	42.71628590437319	33.969929818124996	0.0	31.351926419118822	18.074600590058246	35.49672201424784	25.2489674434764	33.49125749366886	30.494628980997575	47.11401423179758	35.70840658020233	46.126798615668875	55.384172311236895	39.26771599820743	43.08105070043161	44.22378414076135	56.07557151840158	31.448024277874744	55.691634407709344	29.72043262760043	62.46525370262791
2L_10801	8.355149557177073	15.758715160435539	26.186041626985624	22.257570541660236	24.01701365247141	24.718715557377955	10.029265396426773	19.784507148142435	17.524515044095185	26.07402639585438	8.342315226060057	18.551143337882486	12.463217928089724	26.935386049175932	21.00095596351546	35.38617868008808	23.106206433692122	17.469552753245186	25.824285364551105	22.540481295626865	7.009806017638073	29.413746594690334	24.26652016159561	30.95650207677751	0.0	14.94557196330264	23.819505316513585	29.42141574468026	25.43722347618313	26.97177990266043	71.69435263584286	11.06360521958767	30.752249219507913	23.848031670186057	38.09010595464631	42.955853655543144	16.14161751275107	37.40804967788997	39.692957958920054	38.36822050983691	55.375260223005945	19.48635526431682	28.94346866948453	31.211765587155732	80.95170057261186	49.93882493944918	87.09722891456485	40.453238079442066	64.06250516633106
2L_10802	0.0	0.0	67.57319866745652	0.0	0.0	23.763693828568712	0.0	23.09586168350355	28.640657131237216	0.0	0.0	25.265413165301492	0.0	36.68418948117551	0.0	30.438064626098814	29.04840335450962	0.0	84.41026766495877	0.0	0.0	43.7013276463339	0.0	0.0	0.0	0.0	0.0	0.0	0.0	0.0	0.0	90.40733022633474	0.0	70.86418878219891	32.763896806830616	33.430281148664456	52.76112138487391	21.83453787200594	0.0	28.50269635507519	0.0	0.0	0.0	0.0	0.0	0.0	21.899184912337564	55.09459742377663	270.1899435303018
2L_10803	0.0	0.0	0.0	0.0	0.0	0.0	0.0	0.0	0.0	0.0	0.0	0.0	0.0	0.0	0.0	0.0	0.0	0.0	0.0	0.0	0.0	0.0	0.0	0.0	0.0	0.0	0.0	0.0	0.0	0.0	0.0	0.0	0.0	0.0	0.0	0.0	0.0	0.0	0.0	100.35324341682723	281.15159694107064	0.0	0.0	0.0	0.0	95.78544061302682	77.1033802121885	0.0	0.0
2L_10804	22.88015375463323	16.182916148543633	15.851495939639314	12.190245852878363	19.730812524725177	21.501831239293878	10.985854065013188	9.287806364097799	14.396998974357793	12.240411473672099	5.482801821386766	7.620204922550777	10.23896725680661	14.752238006707106	10.351809703372343	21.420720078926173	20.442749059122473	35.87961384924391	8.486219652217747	18.517789809197325	23.03519835897247	17.57412105230322	21.264843525307025	28.74904077719714	48.76098341151345	24.556614968853005	39.13710510660948	19.905296287491623	0.0	20.85482901386377	58.89940570499644	22.722841773126966	23.579773405114654	17.81089813234922	32.93931326802126	20.16555924137166	18.565260737152244	35.12230244253662	39.59682051506612	25.789768682968095	29.43645512291995	32.017437977420016	17.293139465711164	25.641551621571725	19.95139175921064	41.02648259451475	41.83122115021767	33.2337428838248	33.954566074227394
2L_10805	0.0	0.0	0.0	0.0	0.0	0.0	0.0	0.0	0.0	0.0	0.0	0.0	0.0	131.90697919826937	0.0	0.0	0.0	0.0	0.0	0.0	0.0	0.0	0.0	79.09515146721506	0.0	0.0	0.0	0.0	0.0	0.0	0.0	0.0	0.0	127.4047649382087	0.0	0.0	0.0	0.0	0.0	0.0	0.0	0.0	0.0	0.0	0.0	97.82342871117632	0.0	0.0	0.0
2L_10806	0.0	0.0	0.0	0.0	0.0	0.0	0.0	0.0	0.0	0.0	0.0	328.45037114891943	0.0	0.0	0.0	0.0	0.0	0.0	0.0	0.0	0.0	0.0	0.0	0.0	0.0	0.0	0.0	367.70113251948817	0.0	0.0	0.0	0.0	0.0	0.0	0.0	0.0	0.0	0.0	0.0	0.0	0.0	0.0	0.0	0.0	0.0	0.0	0.0	0.0	0.0
2L_10807	549.4505494505495	388.62117208145503	0.0	0.0	0.0	0.0	0.0	0.0	0.0	0.0	0.0	0.0	0.0	0.0	0.0	0.0	0.0	0.0	0.0	0.0	0.0	0.0	0.0	0.0	0.0	0.0	0.0	0.0	0.0	0.0	0.0	0.0	0.0	0.0	0.0	0.0	0.0	0.0	0.0	0.0	0.0	0.0	0.0	0.0	0.0	0.0	0.0	0.0	0.0
2L_10808	0.0	0.0	0.0	0.0	0.0	0.0	0.0	0.0	0.0	0.0	0.0	0.0	0.0	0.0	0.0	0.0	0.0	0.0	0.0	0.0	0.0	0.0	0.0	0.0	0.0	0.0	0.0	0.0	0.0	0.0	0.0	0.0	0.0	0.0	0.0	0.0	0.0	0.0	0.0	0.0	0.0	0.0	0.0	0.0	0.0	0.0	0.0	0.0	0.0
2L_10809	0.0	0.0	0.0	0.0	0.0	0.0	0.0	0.0	0.0	0.0	0.0	0.0	0.0	0.0	0.0	0.0	0.0	0.0	0.0	0.0	0.0	0.0	0.0	0.0	0.0	0.0	0.0	0.0	0.0	0.0	0.0	0.0	0.0	0.0	0.0	0.0	0.0	0.0	559.3466830741693	0.0	0.0	0.0	0.0	0.0	0.0	0.0	0.0	0.0	0.0
2L_10810	0.0	0.0	9.861718976511359	0.0	0.0	20.80862309340991	23.921270315138816	0.0	12.539562319116813	0.0	35.81576371146821	11.061800064600913	0.0	32.122424986107056	15.027108904463653	0.0	38.15425000190771	0.0	36.95682703465811	0.0	0.0	38.26696565922502	11.57584260558326	19.26151356973631	0.0	53.471074822075	0.0	0.0	0.0	11.35264493921794	0.0	19.79124197959919	29.339451586970938	0.0	14.34481492319786	14.636573870788327	0.0	0.0	10.143592698236231	0.0	46.615808819244876	27.886690797949772	18.82756958669719	0.0	0.0	11.911142874158777	9.587985104106343	0.0	44.36084888920434
2L_10811	6.163708086785009	8.719064758237772	3.0501791065171346	0.0	0.0	12.872000823808053	36.99363117645666	9.382693808923317	11.63526695956512	8.24364250290176	7.385088030249321	13.685432131204974	13.791429454080056	4.967650658909183	4.6478077220536615	8.24364250290176	23.601827725539067	19.331291948903527	0.0	6.235657986630749	7.75684463971008	29.589440593871906	14.321395018445957	2.9787436850633875	0.0	0.0	26.35796221322537	11.490660391234005	37.53077523569327	3.5113148610081124	79.33485656257932	12.24265930148283	18.149083834248046	52.779057270075235	22.183888462958226	22.635086194408228	10.717102781302515	5.913520673668275	15.686806015701864	7.719480262832864	21.627045918543896	17.25042091027021	17.469812164579608	17.269009725906276	8.95787648163277	7.368110816386679	14.827573117728555	7.460726734469751	32.01469382976232
2L_10812	0.0	0.0	0.0	0.0	0.0	0.0	0.0	0.0	0.0	0.0	0.0	0.0	0.0	0.0	0.0	0.0	0.0	219.3222941111964	0.0	0.0	0.0	0.0	0.0	0.0	0.0	187.63486255746318	0.0	0.0	0.0	0.0	0.0	0.0	0.0	0.0	100.67451927917044	0.0	0.0	0.0	0.0	0.0	0.0	0.0	0.0	0.0	0.0	0.0	0.0	0.0	103.777501037775
2L_10813	0.0	0.0	6.997469714951073	0.0	30.484830748219686	7.382471060713442	0.0	7.175001148000184	17.795114173452536	18.9118857419511	0.0	7.848997839955794	21.09277445918126	11.396375041026952	10.662617715299575	18.9118857419511	18.048456496000462	0.0	26.22304271209197	0.0	0.0	0.0	16.4274825211586	27.334353815875794	0.0	0.0	0.0	0.0	0.0	0.0	0.0	0.0	31.22710012657385	11.007396970764354	10.178490000651422	31.15653040877368	40.977157693215496	6.783156066854786	21.5924271039661	0.0	33.07665846365537	0.0	0.0	0.0	51.376056291717354	0.0	20.40971829146166	68.46313944572242	10.492210582863283
2L_10814	0.0	0.0	0.0	0.0	0.0	0.0	0.0	0.0	0.0	0.0	0.0	0.0	0.0	0.0	0.0	0.0	0.0	0.0	0.0	0.0	0.0	0.0	0.0	0.0	0.0	0.0	0.0	0.0	0.0	0.0	0.0	0.0	0.0	0.0	0.0	0.0	0.0	0.0	0.0	0.0	86.50818367417558	0.0	0.0	0.0	0.0	0.0	0.0	0.0	109.7646645591851
2L_10815	10.418475429762111	4.912592694483404	8.592829627389127	0.0	0.0	3.626243121470079	4.168672840471143	10.573003949016975	6.55567185803037	4.644724985833588	0.0	3.855399390461356	2.590173658192913	5.597858259429942	7.856158966757973	2.322362492916794	4.4326683222682846	10.891852077756932	0.0	10.540091874467505	8.74089581070716	13.337290062718605	6.051840061970842	20.139803804744602	0.0	18.636419757400407	0.0	12.948392025516965	0.0	19.78384174509311	0.0	13.795791248984715	15.338638798064263	18.923777726713617	4.999637526279344	7.651987603780082	26.166181418186905	11.661516163694367	7.070748138183631	6.524093477211341	24.370702759677457	9.71942451287459	16.4050606331041	9.729898030668638	12.617866646814557	26.984250538387688	16.708633183679677	21.018029265503944	7.730603914777822
2L_10816	11.221455422768333	0.0	8.329591958278739	14.946610706556182	0.0	5.858591184577845	13.469891089195597	11.387893871661852	7.06093516437504	0.0	10.083796347648963	9.34322718804366	12.554123966952524	4.521975216862627	4.230827160556506	18.76014924073924	7.161459032694567	0.0	31.215175569754994	22.704890349570167	14.12187032875008	16.1608848407668	9.777407539945598	10.84601639375378	0.0	7.527292079256364	0.0	17.432949390055967	17.081840807492778	6.392590731638402	0.0	11.144302558899032	16.5208290482433	21.838161750896457	16.154919213287744	12.36262038101596	6.503741439856814	5.38298599616193	11.423564643382015	28.107691810402375	9.843381949796782	0.0	10.601665733720083	23.579566890515352	0.0	30.181845619859654	13.497309446334969	40.74830181452188	16.65284480547812
2L_10817	17.266683933350603	0.0	4.27230474178831	34.497985317657445	0.0	4.507367291838511	31.08959710991105	0.0	10.864805959997959	0.0	10.344096365601743	4.7922051907249745	0.0	0.0	6.510060647724996	0.0	0.0	13.538413216740521	0.0	8.734120277570343	21.729611919995918	0.0	5.014899265718451	8.344494094184306	0.0	11.582398923300198	0.0	10.729774910781924	0.0	9.836410654406565	0.0	8.5739836185469	12.710469486611427	0.0	12.428952997428452	19.02261789267439	0.0	20.707277779848503	4.3944183855434185	16.218706006759955	0.0	0.0	16.31300080912484	24.188242579047177	18.820588971511274	5.160158416863398	20.768587262542358	20.900082973329404	0.0
2L_10818	4.144562334217507	8.794229109601892	10.254912513290368	5.520421141888072	26.80562703722765	12.982966348151225	9.950011144012482	12.618105467172738	10.431618653403213	0.0	14.897505164468457	9.202273329603345	12.36472985538212	10.020950467109905	3.1252500200016002	13.857847310912446	10.580129670069237	0.0	7.68606424319937	12.57882731785858	0.0	7.958539194213824	16.852331207050632	14.020638379694912	0.0	11.12060069036689	70.89382940108892	25.7549284631107	75.70863280303642	7.083169633412917	0.0	12.348199467874924	9.152770726754403	22.584142060706174	17.90010310459388	0.0	9.608436976340185	11.928998600330832	10.548024734696082	2.595342502159325	7.271161989855274	23.19884191381166	11.746942662389735	11.611920332936979	24.093598812667448	9.908838684106223	7.976211746088466	20.066782251332434	21.52712171311605
2L_10819	17.37720111214087	40.96909946641845	8.59930013162662	15.43057475804859	12.48776199324662	3.0241447718585186	6.953019835574987	17.63494258062696	0.0	7.747037532847439	3.470101604574982	3.2152521272108077	8.640413633881483	9.336789190238948	4.367819305062477	11.620556299271158	11.090015437301489	9.083378144665513	0.0	23.440063756973423	29.158259368548737	11.12277766902173	6.72933018939027	0.0	0.0	7.771022169172045	0.0	10.798451933930751	0.0	3.299789869381118	0.0	17.257724557511942	4.263941382745023	13.527162542385108	8.339003855955383	21.271526785106527	0.0	13.89321122126884	2.9483635403005914	7.2544513313369094	6.77473727568845	0.0	27.3623564023536	0.0	16.836490736562798	13.848497438027975	16.72121498577582	7.011285364923381	12.894041921109093
2L_10820	0.0	35.79405532329191	16.695717214620103	0.0	0.0	13.210737687592474	0.0	17.119300984702193	10.614629506971688	0.0	10.105909936130649	4.681858360675386	6.290827470282131	0.0	6.360157935441853	11.280773951339253	5.382872990035224	26.453346877446933	0.0	8.533005665915761	10.614629506971688	8.098162688849154	4.899424611573616	8.152351138068218	0.0	11.315698948092624	0.0	5.241353862668142	0.0	9.609914356443253	0.0	0.0	12.417794202380243	0.0	6.071380000388568	0.0	4.888503023050269	16.18437237003949	12.879693360260479	5.281749653517223	4.932484156860888	0.0	0.0	11.81563823351482	12.258146764339578	20.16535591853196	12.174217928240289	0.0	43.80958103020107
2L_10821	32.12777675784836	9.73871672280496	9.085020345903065	6.113306467389179	9.894837665293263	14.377318342582742	11.01862809265344	4.6577573084869925	11.551959558899977	0.0	16.497475886189413	2.5476460769307594	10.269513101844815	14.796248263290362	6.921794793702828	9.20769616075901	20.503735780659238	0.0	0.0	23.21629226526007	28.879898897249937	17.62654981439243	7.998106048487719	2.218062123483955	0.0	0.0	0.0	19.96467962963808	13.97327192546098	7.843891909077789	59.07511992249344	22.790630680564696	20.271530392429803	14.29122661598045	6.607516181807129	16.85476585359276	7.980277011375619	11.008463306590105	14.0170409839589	2.874078570410327	18.788173542601378	38.53554647258453	8.672364988621856	6.429511974323101	16.675760514734034	5.486516884755713	15.457479565212013	0.0	13.622345004958534
2L_10822	37.893141341417206	0.0	0.0	0.0	27.231113180675713	6.594522589537131	45.48576522977134	6.409196427770278	0.0	0.0	7.5669867502062	28.04502348069591	0.0	10.180013172937045	38.098285958114744	0.0	0.0	0.0	0.0	0.0	15.895799852804894	0.0	14.674138738112113	18.312670536744374	0.0	16.945677242463834	0.0	0.0	0.0	7.195600897435344	0.0	12.544202634031668	27.894158405346754	29.497654936432554	0.0	9.277040253077658	29.282855546941516	18.1775216766946	19.28781665772998	0.0	0.0	17.675308124808886	11.933402069729254	17.694354793046827	9.178513833397124	0.0	6.077113711305498	0.0	18.74470462094458
2L_10823	1282.051282051282	0.0	0.0	0.0	0.0	0.0	0.0	0.0	0.0	0.0	0.0	0.0	0.0	0.0	0.0	0.0	0.0	0.0	0.0	0.0	0.0	0.0	0.0	0.0	0.0	0.0	0.0	0.0	0.0	0.0	0.0	0.0	0.0	0.0	0.0	0.0	0.0	0.0	0.0	0.0	0.0	0.0	0.0	0.0	0.0	0.0	0.0	0.0	0.0
2L_10824	0.0	6.57088938301977	4.597371406924377	12.374277342203216	0.0	0.0	11.151703311163747	0.0	0.0	0.0	5.565573588013981	15.470488496144755	20.787082075714867	7.487473456906595	28.021565396729322	37.275600882686234	0.0	29.137019749071985	0.0	18.797345814770953	11.691475978693454	17.839430850798134	21.585870752440282	8.979401253524415	0.0	0.0	0.0	0.0	0.0	5.292416602099183	0.0	27.679055812048137	0.0	28.927651942491824	6.687317101877263	13.646660662135975	21.537752449380893	17.82626521917393	0.0	0.0	16.29864330093163	13.000317207739869	17.554207392427816	13.014326170248209	6.750863435433391	16.658337497917707	35.75808937376858	11.245153338910928	6.893433039948823
2L_10825	25.471217524197655	18.01555102364361	12.604713658719815	33.92682662034524	0.0	0.0	0.0	6.46225268958957	0.0	0.0	22.888882106997894	7.069296067774755	9.49873286903527	10.264284805163346	0.0	17.033221595399667	16.255563466596442	19.97140095383411	0.0	0.0	0.0	0.0	14.795613396540194	12.309510327679165	0.0	34.171912055167134	0.0	23.742291669304702	0.0	7.255167130030007	0.0	12.648045371068354	9.375023437558594	0.0	9.167381722441016	9.353836943914393	7.381315822883851	0.0	12.964989342778761	15.95018438413148	7.447724422280016	35.64325380135302	12.032188510703834	0.0	0.0	0.0	0.0	0.0	28.34981402522
2L_10826	0.0	4.570093581806275	4.796249716421736	4.303192624672097	6.965034828656662	5.0601397610602	11.634116348143953	11.475180332458924	4.065746371423008	0.0	7.741780648258003	8.966515802049459	4.819180724819239	13.018958467699834	21.925315554013746	6.481351854444393	14.432701036700916	5.066243669095255	17.973962917317973	0.0	8.131492742846016	9.30557459751839	15.013104563645994	12.490456510572391	0.0	21.671393197523045	0.0	6.0228240941873326	29.507606569180094	9.202269942331215	41.5833267493066	6.416983959786045	9.512833525888938	7.54475928445503	9.302139538604576	4.745667798508437	16.852092739687784	9.298707014789594	4.933339077932616	16.18464740531779	7.557203781700345	4.5208998941657335	3.052264536104627	36.20617242827557	4.695266631280007	19.30995862841364	13.989357518549111	15.642145257653507	19.177698637808067
2L_10827	12.487512487512488	8.832299365487614	6.179583644372377	33.2659144134554	0.0	16.29896208209461	0.0	6.336364650181981	3.9287914408921187	0.0	3.7404991322042016	13.86316501602582	4.6568463091698895	30.192993615188282	4.708168861301112	4.17535139757362	15.93889664581859	0.0	11.579005872871779	6.316640557885695	23.57274864535271	5.994743808628595	21.761080742313986	12.069714671945157	0.0	8.376556364172464	26.700273410799728	0.0	0.0	17.784581763547582	0.0	12.401654876826765	9.192393110852906	9.720818104051636	4.494398182105823	13.757429011666298	21.712571868612883	5.990319643456175	9.534318461491523	7.819733253259265	10.953958322379375	17.47445235066333	5.898897614013893	8.746641289744739	4.537106269917897	29.855202268995374	18.024166802849262	7.557619289462866	0.0
2L_10828	18.446781036709094	5.218893438024336	5.477156150983286	4.914101505680701	7.9538359362261435	7.704679629790143	4.428590091915387	3.7440773376614866	9.285891712573795	4.934324145621774	0.0	22.526812026040997	13.758356481768113	5.946885393111425	8.34599142032082	2.467162072810887	9.418091447313431	5.785480180391271	0.0	14.929690488854053	0.0	3.542217924331141	10.715288359125033	12.480721742308754	0.0	14.84880207289277	15.776852202448568	13.755725820872938	22.46446402596892	8.406946660025179	47.48676306479569	25.647930853178416	10.863336510859263	20.103677537012306	13.278413813799459	13.548483247300464	12.829682754019702	10.618811224083464	5.63370759930818	13.861742975561748	2.1575182499074965	10.325431796650946	6.971167252244716	5.168279169767635	10.723673716141676	4.410264891535048	12.425292926280736	0.0	13.687679992991907
2L_10829	4.146796599626788	5.86597995594649	2.0520881536029028	5.5233971101586326	17.88005167334934	4.329988417280984	4.977687515710827	8.416605120241726	15.655863251253122	0.0	12.421280137130934	16.11265971673944	21.649942086404916	16.710587661236286	9.380804372705612	22.184508557674178	13.232291555019208	0.0	0.0	4.19520278561465	0.0	11.944244267758107	16.861416021717503	16.032224771791302	44.18717688126906	11.126595623353614	0.0	25.76881252158138	0.0	7.086988053700471	0.0	8.236570786118907	12.210273113283863	3.2280452571945064	11.939835170575472	3.0456698189349294	14.420425090097615	1.989238221223183	8.44296880111954	5.193483217258984	7.275081753731208	11.605674014025459	7.835516830690152	11.61818012826471	21.093263866184333	17.34981565820863	9.975639488369403	20.077599923705122	15.38480473605829
2L_10830	4.736642667677151	6.700365035887155	9.375920012151193	12.618105467172738	10.211667442753392	2.4729459710764243	5.685720653721417	7.210345981241564	8.941387417202751	12.67003182711995	2.837620031327325	10.516883805260965	7.065559917361211	3.8175049398513923	7.1434286171465144	15.837539783899938	6.045788382896706	0.0	0.0	0.0	0.0	4.5477366824078995	2.7514010133960216	11.445419085465234	0.0	0.0	0.0	2.94342039578408	14.420691962483128	2.6983503365382537	0.0	0.0	10.46030940200503	11.061620601162206	27.276347587952586	6.957780189808244	5.490535415051534	13.63314125752095	9.64390832886499	8.898317150260542	13.849832361629094	0.0	4.47502577614847	13.270766094785118	13.767770750095686	5.6621935337749845	29.625929342614302	5.733366357523553	17.573160582135547
2L_10831	35.44842254519674	7.163523909335576	5.012012541057779	0.0	21.83508614487361	10.575547747276135	12.157485637450403	2.5695856645899275	12.745940895797471	0.0	18.202613288514456	8.43289300514013	15.107925353251622	0.0	3.818607002714266	16.932300598455235	12.927400044534894	15.882457111409877	0.0	10.246347817399833	12.745940895797471	0.0	20.591130164770224	9.789261669411738	0.0	0.0	21.65552129170853	25.175061080991945	0.0	11.539488996808755	0.0	5.029242530694725	11.183372263894782	7.884165835544185	10.935678526045505	0.0	0.0	7.287762146877558	12.88817242106381	9.513408197513577	11.845755236490136	7.086413856490198	0.0	0.0	0.0	18.160768200494882	12.18223255492116	30.64841002178489	11.272737110752388
2L_10832	142.45014245014244	0.0	0.0	0.0	0.0	0.0	0.0	0.0	0.0	0.0	0.0	0.0	106.24508616476488	0.0	0.0	0.0	0.0	0.0	0.0	0.0	0.0	136.76896985611904	0.0	0.0	0.0	0.0	0.0	0.0	0.0	0.0	0.0	0.0	0.0	0.0	0.0	0.0	82.56138438929344	0.0	0.0	0.0	0.0	0.0	0.0	0.0	0.0	0.0	68.53633796638977	0.0	0.0
2L_10833	0.0	0.0	0.0	0.0	0.0	0.0	0.0	0.0	0.0	0.0	0.0	0.0	0.0	0.0	0.0	0.0	0.0	0.0	0.0	0.0	0.0	0.0	0.0	0.0	0.0	0.0	0.0	0.0	0.0	0.0	0.0	0.0	0.0	0.0	0.0	0.0	0.0	0.0	0.0	0.0	109.71769636724709	0.0	0.0	0.0	0.0	0.0	0.0	0.0	0.0
2L_10834	0.0	0.0	11.970514229350265	24.164862356944013	13.03753767848389	3.1572832209340507	0.0	3.068553950088129	3.805244540235134	16.17620415663742	10.868620119989567	10.070412322962152	0.0	14.621764203581746	4.560113236731895	16.17620415663742	19.297091851069677	0.0	22.429772382669864	0.0	15.220978160940536	5.806229852382413	10.53838501357344	17.535245844146736	0.0	0.0	0.0	3.7579518260639513	55.23397110158632	10.33519091164652	0.0	18.017498594635107	13.354986217654224	4.707566000075322	30.471454341572812	13.324805457840315	7.009928863241896	8.702917217851423	12.312662834965993	7.573829691836018	10.609494224191344	33.849882540907586	22.853590756179614	8.471589676859685	8.788859944243473	3.614544928793465	8.728684552323227	21.959874916552476	31.410643002785676
2L_10835	0.0	0.0	10.692762710487035	28.780622582427704	0.0	0.0	0.0	0.0	0.0	0.0	12.944648682234764	0.0	16.115827676677817	0.0	16.293438306525196	0.0	55.159327718113765	0.0	0.0	0.0	0.0	41.491709956350725	0.0	0.0	0.0	0.0	0.0	26.854577094119918	0.0	24.61865700302317	0.0	0.0	15.905938641251097	0.0	15.553647641444872	15.869993017203072	0.0	0.0	21.996779671456096	13.530774393280076	12.636026828812163	0.0	0.0	0.0	15.701446417243956	12.914890869172156	10.39596137692429	0.0	32.06608178133498
2L_10836	4.271131422713878	9.062792463865136	8.454466462928117	17.067021053877173	9.208077694076351	4.459815943396016	5.126935225787665	10.836203843731539	5.375092787539246	11.424837138946586	0.0	7.1124733341520585	9.55674845013432	6.884650774368308	9.662072243958306	11.424837138946586	10.903231908744312	6.697793545872184	0.0	0.0	5.375092787539246	4.100790878528834	9.92398721988926	8.256462229781473	0.0	0.0	0.0	0.0	26.006889224955692	9.732639525903664	0.0	4.241765354872453	9.432283436344349	23.273829908201364	24.59566267786507	3.1369891805243166	14.85279763583069	10.244411161490849	8.69611722713867	10.698402407568478	14.986426044610095	11.953650913946266	20.176129540436193	23.93306400658638	18.622037505404272	17.87002112491783	6.1648455028068545	20.67959348055136	0.0
2L_10837	9.526077637532746	3.3688522657215914	7.071127290897927	12.688423082779273	10.268574567821368	9.946908376540218	11.434811568598864	14.501054951747738	8.991215582376018	6.370319407815108	5.706866787462014	10.575491826466754	10.657401832007375	7.677557922376051	7.1832371976755045	12.740638815630216	3.039740041431657	0.0	8.833024913546769	14.45591548108082	11.988287443168025	13.719240319932682	5.5334677966007915	18.41472257069527	0.0	25.56016703569158	0.0	0.0	0.0	13.566937914978714	0.0	23.65145326354578	21.037204295797117	14.831019076398288	17.142720001097135	17.491385492644874	22.084531304132984	6.854557709663783	21.819715810323636	11.930540393827139	19.49781972594422	19.995534330666153	8.999928000575997	13.344720828440272	3.461123792284117	8.540621330201771	9.166469969498571	5.7653170059555725	3.534218301596053
2L_10838	0.0	0.0	0.0	0.0	0.0	65.83711896767397	0.0	0.0	0.0	0.0	0.0	0.0	0.0	0.0	0.0	0.0	0.0	0.0	0.0	0.0	0.0	0.0	0.0	0.0	0.0	0.0	0.0	0.0	0.0	0.0	0.0	0.0	0.0	0.0	0.0	0.0	0.0	60.49240820277056	0.0	0.0	0.0	0.0	0.0	0.0	0.0	0.0	0.0	0.0	0.0
2L_10839	0.0	0.0	0.0	0.0	0.0	0.0	0.0	0.0	0.0	0.0	0.0	0.0	0.0	0.0	0.0	0.0	0.0	0.0	0.0	0.0	0.0	0.0	0.0	0.0	0.0	0.0	0.0	0.0	0.0	0.0	0.0	0.0	0.0	0.0	0.0	0.0	0.0	0.0	0.0	0.0	0.0	0.0	0.0	0.0	0.0	0.0	0.0	0.0	0.0
2L_10840	7.5156890007891475	7.973663520967811	3.719221812343316	5.005325666509165	0.0	17.657341628360044	27.0648080360828	9.533953650493649	2.364568175466092	5.025923714519492	11.256216245421534	4.171817122555889	5.605505278844459	9.085922846583284	5.667282889226155	5.025923714519492	9.59292655967196	5.892880398688716	13.93779700574307	0.0	28.3748181055931	7.215949557626213	8.731363450425283	7.264234721952335	0.0	15.124451549575681	32.13945954284833	18.681444935039945	0.0	6.42225834861474	0.0	18.660037626099868	2.7662501984784518	8.775804521879543	18.934875389585063	16.559992713603204	26.135699601495922	7.210624133598444	9.563817248459172	14.11906893211834	13.185419299630082	31.55133165024507	14.201156542188794	0.0	10.922745333734925	8.984271908989326	14.463946263546841	18.19440540228285	13.941774687536945
2L_10841	0.0	0.0	6.397686596526696	34.44000551040088	0.0	13.49937565387601	0.0	6.560001049600169	8.134909336435445	0.0	7.745033497269876	28.704906386124048	0.0	52.09771447326606	0.0	17.29086696406958	8.250722969600211	20.2734893716232	0.0	0.0	0.0	0.0	7.509706295386788	6.24785230077161	0.0	17.344399059933572	0.0	8.033806256728313	39.36000629760101	0.0	0.0	25.678720686135417	9.516830514765363	20.12781160368339	18.612096001191176	18.99064710630015	29.971863912751907	6.201742689695805	13.161098425274576	48.57434303201049	0.0	18.091197727745566	48.856752003126836	54.33207765864967	0.0	15.454457645127016	0.0	46.9461527627811	9.592878247189287
2L_10842	14.088475626937164	9.964645437986025	6.9718379577534515	0.0	30.37316470152291	0.0	16.911374252094475	0.0	0.0	37.685222870408055	16.880201211998447	0.0	0.0	0.0	10.623560507551227	0.0	0.0	0.0	0.0	0.0	0.0	0.0	0.0	0.0	0.0	18.900947693517352	0.0	0.0	42.89231455507802	8.025862539447115	0.0	0.0	0.0	10.967076835340308	0.0	10.347467974586618	0.0	6.758309341335172	7.1711113214637106	0.0	16.477749271271538	19.714766754594525	13.310333077774937	0.0	0.0	16.84139615174098	6.778319139533055	0.0	20.9075551541305
2L_10843	0.0	7.273658300989799	0.0	13.697729464363986	0.0	5.3690698623370485	24.68879770492936	20.87273061236417	0.0	13.754098721418982	24.64328840040415	5.708362065422395	15.340199606677281	0.0	7.754631065672419	6.877049360709491	6.563075089454713	0.0	0.0	0.0	0.0	0.0	17.92089002308211	0.0	0.0	13.796681070401702	0.0	19.17158311264711	31.309095918546255	5.858450463286262	0.0	0.0	15.140412182581256	24.01613884530405	0.0	0.0	11.92062769257178	9.866408824516052	0.0	6.439780326213512	42.097565317379555	0.0	29.147494092774537	0.0	0.0	18.439977872026557	9.895620989799593	0.0	0.0
2L_10844	0.0	0.0	0.0	0.0	0.0	0.0	0.0	0.0	0.0	0.0	0.0	0.0	0.0	0.0	0.0	0.0	0.0	0.0	0.0	0.0	0.0	0.0	0.0	0.0	0.0	0.0	0.0	0.0	0.0	0.0	0.0	0.0	0.0	0.0	0.0	0.0	0.0	0.0	0.0	0.0	0.0	0.0	0.0	0.0	0.0	0.0	0.0	0.0	0.0
2L_10845	16.740604335816524	0.0	0.0	11.148968051517151	0.0	0.0	0.0	12.74167777316246	10.533778139671577	11.194848578478126	5.014466736534904	9.292393525431887	0.0	6.7460587838070305	12.623425543249118	11.194848578478126	10.683743562376769	0.0	0.0	0.0	42.13511255868631	16.07295837264511	14.586317450778472	0.0	0.0	11.229507552405305	0.0	0.0	25.48335554632492	0.0	0.0	33.25100937595337	6.161604087361688	6.5158040828028385	12.050268901750542	6.1476795583507	24.256337089346275	16.06109641074648	0.0	15.724556095781416	4.8949135484843636	0.0	7.907988966773794	0.0	12.164776767222738	5.002939226795743	12.081487214967513	10.131650668790261	31.054203248518093
2L_10846	0.0	12.514540331547717	4.37794539957836	5.8918353302727215	19.072740571629108	2.3094101535526814	10.619448351516484	2.244508697246751	22.26691687258926	0.0	0.0	2.4553506756388455	9.897472086654348	7.130106983690237	3.335516985119592	2.958040783099885	5.645980640496982	13.873175590702475	16.406365998134596	4.475043799491187	0.0	4.246995038660396	10.277803900529358	21.37706796411218	0.0	11.868795216400775	0.0	5.497544246984871	0.0	7.55972561219918	0.0	8.785991264088885	9.768569562309471	10.330116076070976	6.368140954979154	16.244156164819707	2.5637232645324013	10.609651812446819	13.509235588910359	8.309871795297942	10.347154804041702	18.56974579874976	12.53727750511521	6.1965854335626895	16.071635780732745	13.219382258267071	14.897490368772479	16.062657213257474	19.69325781625403
2L_10847	26.825833277446183	4.743414480505989	9.956295182912077	17.86556519502051	0.0	3.5013637811927745	8.050226976149592	3.4029647990515257	0.0	0.0	0.0	11.167885331131522	25.0097412942341	10.810162201078747	0.0	13.454314529583348	21.400087911561137	21.03352428267795	37.31125170543513	20.354231475105077	25.319639347057144	6.438992477968988	7.791238440723869	3.241039336494427	71.46226078008203	0.0	0.0	0.0	0.0	7.641012984373364	0.0	19.98104464897634	14.810411917049846	15.661788889526964	14.482385075033237	0.0	3.8869352720329955	16.085601135000015	10.240872139980434	0.0	15.68762179967613	9.384710242378912	6.336043470327041	37.57929230676728	9.746669441218568	4.008457846055176	19.3598722764693	16.23537395748605	19.905013276643857
2L_10848	0.0	14.393376743757592	0.0	0.0	0.0	0.0	12.21377029317934	5.1629637890371685	12.804949881426163	13.608552703202909	18.28688464633165	22.591824470560592	7.588934726054633	0.0	0.0	0.0	6.493624559407573	0.0	18.86949105208734	0.0	25.609899762852326	19.538424265159865	5.910416991739601	14.751873487932967	0.0	40.95205333595426	0.0	6.32290307242506	0.0	0.0	0.0	0.0	14.980196180649182	7.920666603301333	7.324204444913193	14.946342629958448	5.897241742092388	9.76200238192858	15.537407863171369	6.371634502655697	11.900596695918333	0.0	19.226036667897134	0.0	22.181408430709716	0.0	0.0	0.0	0.0
2L_10849	0.0	7.828340157036504	10.954312301966572	22.113456775563154	11.930753904339216	14.44627430585652	13.285770275746161	8.424174009738346	13.928837568860692	22.20445865529798	9.945960282465272	12.28735201420418	0.0	8.920328089667139	8.34599142032082	11.10222932764899	7.063568585485073	8.678220270586909	10.262831104588512	5.5986339333202695	6.964418784430346	5.313326886496711	0.0	5.3488807467037525	0.0	7.424401036446385	0.0	0.0	0.0	6.305209995018884	71.23014459719353	16.48795554847184	8.147502383144447	4.307930900788351	3.983524144139838	0.0	9.622262065514773	2.654702806020866	11.26741519861636	3.465435743890437	9.708832124583733	23.23222154246463	15.685126317550612	0.0	4.021377643553128	13.230794674605143	7.987688309751902	13.39710354621331	8.212607995795144
2L_10850	0.0	0.0	18.411722006932933	0.0	0.0	0.0	0.0	14.159131648774245	5.852806596347146	12.440224720219346	0.0	10.326130169131686	13.874811736148255	0.0	14.027724394493275	6.220112360109673	5.936130794331469	0.0	0.0	9.410037687200937	23.411226385388584	0.0	10.80598608405112	4.495129527157325	0.0	12.478739347836125	39.77598167122764	0.0	56.63652659509697	21.195264553993347	0.0	9.237508348398169	6.847054602521633	7.240657741349224	0.0	13.663162065596842	5.390948920219886	8.923910279006055	14.203482883382776	11.649227772690947	10.878900969908416	0.0	17.575433761705238	39.090188883792685	27.036106043718735	11.118987060278808	13.42549788458905	22.517501728218257	13.803537018325576
2L_10851	0.0	0.0	0.0	0.0	0.0	0.0	0.0	0.0	0.0	0.0	0.0	0.0	0.0	0.0	0.0	0.0	0.0	0.0	0.0	0.0	0.0	0.0	0.0	0.0	0.0	0.0	0.0	0.0	0.0	0.0	0.0	0.0	0.0	0.0	0.0	0.0	0.0	0.0	0.0	0.0	0.0	0.0	0.0	0.0	0.0	0.0	0.0	0.0	0.0
2L_10852	0.0	0.0	0.0	0.0	0.0	0.0	0.0	0.0	0.0	0.0	0.0	0.0	0.0	0.0	38.669760247486465	0.0	65.45573555882835	0.0	0.0	0.0	0.0	0.0	0.0	0.0	0.0	0.0	0.0	0.0	0.0	0.0	0.0	0.0	37.75009437523594	0.0	73.82798080472499	0.0	0.0	0.0	0.0	0.0	59.97900734742841	0.0	48.44961240310078	0.0	0.0	0.0	24.67308166790032	0.0	0.0
2L_10853	12.799180852425446	6.789554587113606	14.25108640782049	21.310111562696054	13.79679528039227	11.694030698501159	3.8409360822144687	12.98902038107188	12.080543398949475	17.118245996042262	7.667712031406949	8.880729669167954	7.159610631735403	7.7366406268535695	7.238515853314854	14.97846524653698	8.168353023148295	10.035545903590519	5.9339996819376175	12.948587632803951	12.080543398949475	6.144363038461256	7.43473418594865	3.0927388676864456	0.0	4.292810915416171	13.683334792889044	7.953601868142007	9.741765285803911	16.405610864743394	0.0	9.533385279690458	2.3554551398857697	14.945151294748273	18.426284726636855	14.100792464536507	14.83632198676155	15.349571132982543	8.143566517302798	12.022351956758003	9.356126354112167	13.432940076549848	9.069187013891575	17.92988696999254	11.625862987809583	7.650085107196818	1.5395017679638303	15.492490789714225	23.742772699990123
2L_10854	34.65003465003465	8.169213827538092	17.146952815015243	30.768473391424212	0.0	6.030126512054222	13.864279792257632	5.860661598366517	0.0	0.0	13.83872351614287	6.411193430834763	0.0	0.0	0.0	23.171319467615763	7.371141391759949	0.0	42.83884455068478	0.0	14.535348514051321	0.0	13.418243981246663	5.581789968407068	0.0	30.99074306504647	0.0	21.532048300690747	35.1639695901991	19.739283542964525	0.0	22.941199411787647	0.0	0.0	16.627923604667792	8.483059330516957	0.0	11.081191893000012	11.758038382940498	21.697998576611294	6.754392719305	32.325113057082916	0.0	16.179973076524803	0.0	0.0	5.557000375653225	27.960921815670417	17.14042809933221
2L_10855	0.0	3.9411056929665844	4.136135666352826	22.265631958009983	0.0	8.72741236587058	13.377197162830253	7.06845458984444	14.024689765096966	11.178630036531763	5.007202025580125	13.918396749157397	2.0779553252072813	13.472570856179631	6.302568674889137	9.315525030443135	8.890221236711565	8.737940004430135	5.166727720165893	5.637161294686835	7.012344882548483	16.049672666925957	9.710123677845285	5.385689415369949	0.0	7.475492532169847	0.0	6.925193368711837	8.482145507813328	9.522899557851773	71.7203194423028	19.36832156062188	4.101784973767034	8.675152411583932	8.021874046149039	2.0462577016024244	12.91797104533675	6.682428287520833	11.344952644749542	13.957133456016537	3.258548026843267	3.8986825961639306	18.425241949748575	15.611535051018498	2.0245255068956354	8.326152027209865	12.063984154895122	10.116972435296901	10.336404485834162
2L_10856	4.016870857601928	8.52328419186481	3.9755859268233777	5.3503402816419126	17.319841177056407	2.0971614919206854	4.821728637933986	4.076449738393838	7.582670060332779	10.744716285766474	12.032101647194715	8.918756814487628	17.975669930748733	3.2374036670071336	9.086888831002042	2.6861790714416185	7.690621671402808	12.598147442418592	0.0	4.063760400686776	10.110226747110369	7.713341380919507	6.999909001182985	9.706193522086442	0.0	10.777981661264203	0.0	2.4961434583568387	0.0	6.864941430608028	0.0	7.978505905091683	5.9138529047367	15.634527290067384	8.67430583867526	11.800976530807922	6.984305102384092	7.70764887805536	10.223046426943043	5.030763116457135	7.047141855441979	5.621024881466638	3.795008804420426	11.254164040695057	5.837822375497491	12.004441643408061	3.8652347260418254	14.58640255553773	8.941664580278266
2L_10857	4.283022100394038	12.117363940178997	8.47800339628816	17.11453503231224	9.23371265424917	8.944463824116063	10.282416861518465	4.346548579634855	2.6950284271598495	5.728321739210133	10.26346309771843	11.88712367743862	12.777805463022947	3.4519086983956906	9.688971108780017	11.456643478420267	5.466793058922189	13.432879928859467	15.885673981490012	8.666036934649416	5.390056854319699	12.336622002612074	14.927422870006032	18.628757834427603	0.0	0.0	0.0	5.32306761999259	0.0	7.319801135642747	0.0	4.253574278466195	15.764237628856877	13.336356240747902	6.166034031575027	6.29144489323418	9.929431530115469	20.545862474214942	8.720326907615112	16.092279567954478	7.514073860340417	5.993464726062701	0.0	5.999923200983027	9.33694029711389	5.11993446483885	8.242677617338636	10.368582365944599	12.712166051397828
2L_10858	0.0	9.37512304849001	4.3729161687919404	5.885066995602679	0.0	4.613514367637119	15.910873650161257	0.0	11.120668708050752	11.818570756601263	2.64692414180102	14.715180327177318	9.886102216365256	7.121916165788238	13.326741038766157	5.909285378300631	8.459242102663055	27.714477142138545	0.0	0.0	5.560334354025376	12.72634871722647	7.699497838750957	10.676255367487386	0.0	5.927580379471841	18.89416245956649	10.98245772028339	13.451581704234691	7.551041263420088	0.0	8.775898224153115	16.262246284564593	0.0	22.262889099644237	9.735297267302057	17.925447041443377	8.477971051967844	11.24476387570128	8.300325704780656	0.0	12.365609015518222	12.522875118549885	0.0	12.842538597447096	7.9225177761492604	12.754608558937559	0.0	9.835317444705845
2L_10859	5.691681607330886	10.064181296967018	8.449774750129599	0.0	0.0	4.457341017789248	3.416060059801547	12.996228494490898	8.95351656525914	3.8061656839146876	5.114644762348031	14.217052691240683	2.1225433418044037	6.880830213450235	10.729678204075046	5.709248525872031	5.448590640302027	4.4627177862063645	15.83278050541402	2.87906073522574	3.581406626103655	0.0	6.612320008516668	9.627193796786443	0.0	0.0	0.0	7.073791672590967	8.664152329660599	1.6212064175131795	0.0	8.478822868063581	14.664298591934047	6.6459755295181004	14.33950792544603	14.631158934099169	8.24697513322576	6.825817425765823	5.794194275278114	3.564155149099302	6.656937552433784	7.9646782449194315	2.688657736021131	3.9866304361692633	14.475769319930423	8.504811597161094	5.476821679889084	3.4446862614199962	6.334919597200472
2L_10860	10.803802938634398	0.0	0.0	28.780622582427704	0.0	0.0	12.968553850623008	5.482023349033848	6.798133504465015	0.0	0.0	11.993974227348179	0.0	8.707342727975647	0.0	14.449530679243537	0.0	0.0	0.0	0.0	0.0	0.0	12.551334959986344	0.0	0.0	0.0	0.0	6.7136442735299795	0.0	12.309328501511585	0.0	0.0	15.905938641251097	16.820292000269124	7.776823820722436	15.869993017203072	25.046712118100256	5.182636096023881	5.499194917864024	6.765387196640038	0.0	15.118346415742431	20.414162529396393	0.0	23.552169625865933	12.914890869172156	31.18788413077288	26.154457765781597	24.049561336001233
2L_10861	0.0	3.839588150416634	13.431981386497474	0.0	0.0	19.8394141137592	6.516309344843743	11.01820924350628	10.247574569892215	7.260455782372195	6.5042977147149985	15.066530786647679	16.195440092864654	21.875892809875303	0.0	0.0	10.393465420420874	0.0	0.0	16.475866973850053	0.0	10.424169897290655	9.460004048881734	18.36436473727153	0.0	0.0	0.0	3.3734048854998915	0.0	3.092534189511732	0.0	5.391262811662164	23.976771303960724	0.0	7.815241440161433	31.896782013404625	9.438916211055426	10.416476782975312	8.289541527563555	10.19821245732048	9.523836734771624	7.596515630210735	5.12875219510594	22.814104592022975	11.834258838120359	9.734017959263134	13.05914696607286	19.712745867222832	20.14030542370369
2L_10862	3.684055408193339	5.211395027912231	9.115477789591436	24.535205075058098	0.0	5.77020726584499	4.422227175116658	11.21609374859799	6.954412435602141	14.781703798306607	8.8281512085739	6.134848886402231	8.243153236921414	14.845852543866524	5.5560000355584	4.927234599435535	7.053419780046157	0.0	13.664114210132214	7.454119892064344	13.908824871204281	17.685642653808493	2.1399785659746833	1.7803985244057028	0.0	39.53991356574894	0.0	11.446634872493645	11.216093748597986	10.493584642093209	47.418534956943965	7.317451536518473	10.847728268745959	8.603482689792827	21.21493701285201	8.11741022144295	6.405624650893456	7.069036207603456	7.500817589117213	9.227884452122044	4.308836734729051	15.465894609207776	3.4805756036710322	20.6434139252213	5.354133069481656	13.21178491214163	10.63494899478462	4.459284944740541	16.40161654332651
2L_10863	9.081827263645446	19.270471342882068	0.0	12.096696150347418	39.15879085485599	14.224548726191662	10.901547038540238	18.433060800529397	11.429211464413434	0.0	5.440726010478838	20.16460365967392	20.32078389455952	0.0	0.0	24.292953585882877	11.59192483332261	0.0	0.0	36.7513632458804	0.0	8.719627358005228	5.275413513288239	13.166961460303806	0.0	12.184081984250856	0.0	16.93074872285719	0.0	0.0	0.0	0.0	20.056130423679072	7.069685893855736	6.537306446699379	20.010805835150983	5.263653786330396	8.713192208663527	4.622699860117102	11.374157459286204	5.311010095699091	0.0	0.0	25.444774661075602	32.997136508493796	16.284655783088386	8.738989965017822	0.0	0.0
2L_10864	0.0	8.24347940778844	9.612685669023698	10.349395595297235	8.375630266177529	12.169891687963977	4.663439566486658	7.885253786893131	12.222906704997703	10.391985700627675	6.982265046781176	6.469477007478716	8.692779777117126	3.1311252637973035	2.9295272914762474	5.1959928503138375	4.9587678453657835	6.092285947533234	7.20471476534244	15.721416499626615	19.556650727996324	11.190188442773376	9.026818678293209	7.510044684765874	82.79516476237788	20.848318061940354	0.0	0.0	11.827880680339696	8.852769588965907	0.0	7.716585256692209	5.719711268975142	12.097018085042038	11.186057697685605	8.560178051703476	9.006696478832012	20.50020500205002	3.954976546989076	9.731223604055973	2.2719320964935	0.0	3.670425182053089	10.88470916057123	0.0	18.57657030070823	5.607518560886437	0.0	5.765416724320834
2L_10865	0.0	0.0	15.04594278629796	0.0	0.0	15.873771766909535	0.0	0.0	0.0	0.0	18.214604469863936	0.0	0.0	0.0	0.0	20.33214593601067	0.0	0.0	0.0	0.0	0.0	0.0	0.0	0.0	0.0	0.0	0.0	18.893734082029034	0.0	34.6412723046492	0.0	0.0	0.0	0.0	21.885765060689224	0.0	17.621797458584368	0.0	0.0	0.0	0.0	0.0	28.725066642154605	0.0	0.0	0.0	14.628309289268964	0.0	0.0
2L_10866	0.0	0.0	0.0	0.0	0.0	0.0	0.0	0.0	0.0	0.0	0.0	0.0	0.0	0.0	0.0	0.0	0.0	0.0	0.0	0.0	0.0	0.0	0.0	0.0	0.0	0.0	0.0	0.0	0.0	0.0	0.0	0.0	0.0	0.0	0.0	0.0	0.0	0.0	0.0	0.0	0.0	0.0	0.0	0.0	0.0	0.0	0.0	0.0	0.0
2L_10867	0.0	0.0	0.0	0.0	0.0	23.9051443870721	0.0	0.0	0.0	0.0	27.430326969497475	0.0	0.0	0.0	0.0	0.0	0.0	0.0	0.0	0.0	0.0	0.0	0.0	0.0	0.0	0.0	0.0	0.0	0.0	0.0	0.0	0.0	0.0	0.0	0.0	0.0	26.537587839415746	0.0	0.0	0.0	0.0	0.0	0.0	0.0	0.0	27.36726874657909	0.0	0.0	33.974777125462055
2L_10868	12.707556760420196	2.995978198865843	8.384633314831243	11.284032642449628	0.0	15.480423898236117	5.084587192535014	4.298679101885573	5.330694994690629	5.665234495386233	12.688036703952578	11.756208218435992	3.159270183313493	3.4138920827745936	19.164528757014217	2.8326172476931166	2.7032930434538143	13.284940722594497	15.710721624865673	8.570595999245787	0.0	4.066918707175346	19.684031919626165	4.094132289602542	45.13613056979851	0.0	18.113841873405985	10.528887054522789	0.0	7.239186585690734	0.0	12.620186240295077	12.472498141597779	19.78422010604342	15.245315419477905	6.222155852559795	7.365057417987631	8.127834582310582	12.936432097530348	13.262543182840604	9.908426323914384	11.854914810582173	8.0037905952259	0.0	15.390184263598153	17.72241632487721	10.189874036853107	20.50878186039262	15.715205278297429
2L_10869	14.958303728357205	2.6449666549053816	7.402282012510226	14.942977597487985	0.0	3.9047780816996713	4.488872309987157	5.692562894281138	2.3530729485557074	0.0	6.72089683647386	6.227304071369887	11.156508804856204	15.069586831110016	5.639731684125396	0.0	14.319436558810285	5.864232462866214	6.93501956022267	7.5664571388577295	4.706145897111415	3.590434794472741	13.033374562241534	10.843380026132545	0.0	0.0	0.0	11.619141280392187	22.770251577124547	17.042764984105492	0.0	3.713864562044378	5.505604430029548	11.644188531056505	2.6918320662879793	13.732905965299693	13.004321119169214	12.557247594838612	5.710393944850538	23.41738300441277	8.747546039974972	20.931964313094042	3.533029587002973	15.715890231840813	10.869644967503836	11.175744164864579	12.594426714290393	13.579465675184613	8.324398478965911
2L_10870	6.469560716827327	4.575859048898544	19.209201976114638	0.0	0.0	3.377682301958042	7.765862356302424	13.131036583724473	4.07087557205979	0.0	11.627321103975381	10.773393166364892	9.650520862737265	0.0	4.878439055612254	8.65270466242338	4.128831090758727	0.0	11.997758818652674	0.0	8.14175114411958	12.423085571455724	22.548066841489348	12.506214025093717	0.0	0.0	0.0	16.081126064771556	0.0	0.0	0.0	0.0	19.04966915487095	0.0	0.0	0.0	14.998535767945654	9.310437931965527	13.172167473571692	8.102532689668136	3.783368840249899	0.0	0.0	18.12592442214553	18.80476004891118	0.0	9.338003995420644	23.49281824546236	4.800473134632149
2L_10871	7.4537865235539655	7.907988966773794	3.6885886869509537	24.820498157326217	8.034761592554027	11.674605398337535	4.473648421338945	15.128684591132169	14.07055539296247	9.969056050020736	4.465402064801915	6.206184338569698	8.339003855955383	3.0036957472474133	8.430907030701992	9.969056050020736	0.0	5.844344077575485	6.91149962954362	0.0	9.38037026197498	3.578257932282184	8.659448150688254	12.607705829803175	0.0	4.999960000319997	31.874745002039983	9.263788222390206	11.346513443349128	6.369361840898437	0.0	3.701269091145972	8.230398482972952	8.703523186185768	5.3654055817387345	8.211798712389962	15.1202535364113	10.726851454561057	9.485045497866244	4.667592717061732	4.358939487458459	15.645730593035772	3.5210474130160447	10.441726811013098	8.124585646132047	11.137841931747303	14.34481492319786	4.511137095260779	2.765388835793423
2L_10872	4.415790868144485	6.246494155155419	2.185202941982425	5.881688656339991	0.0	2.3054329833686067	5.300579989462447	11.203216488266648	0.0	17.7176794092217	7.936214002655986	2.45112217275313	9.88042707157974	3.558913904890161	6.659545392793306	5.905893136407232	2.8181286836464556	0.0	0.0	0.0	0.0	0.0	7.695077920359021	8.536101306450306	0.0	23.696710541126233	0.0	8.23211490715272	13.443859785919976	25.155688556476033	0.0	30.69801138282262	13.00232871707323	13.749767972665461	19.071522021886476	9.729708692521745	12.796540634391063	8.473104248838125	11.238308787368503	8.295560879462181	10.329335364080666	12.35851050288015	4.171895442287667	18.55774179500376	0.0	5.278646555023292	8.498191160011592	5.344998257530568	9.829671453061351
2L_10873	0.0	4.479782963474986	9.402939954549323	8.436312589003098	0.0	6.6135269774032315	7.602808021114519	14.462250152576738	11.956206805712037	8.471029924760312	3.7943968142244344	3.5157306092515044	2.3619739205011543	2.5523375966729773	7.164014866763652	14.824302368330546	4.042140936115377	9.932257040852864	17.618775506848124	3.2038292166797757	3.9854022685706796	18.243370207238605	11.037320491778852	18.36544480342087	0.0	4.24862801179929	13.542501787610234	9.839676251036115	0.0	16.2367593737518	0.0	0.0	6.993636257248322	17.25655317606861	2.2795794814139043	4.651887619698884	1.8354527612276021	12.153270976925496	9.671700571887655	7.932409524920062	9.259830282126655	8.863122806100133	8.97584420806725	13.309010377479025	2.3012412204770887	9.464185157318417	12.189254014606993	19.166296757139254	9.399361971309387
2L_10874	4.9436424757761515	6.99318304516757	12.232080735647122	19.754309073285853	10.657935685752898	7.743054480131322	5.93419687766297	12.542418459229113	12.442856182979666	19.83560252626234	20.731403930674187	10.976490552534582	22.123012800375207	7.968673550538124	14.911218604429227	13.223735017508224	12.620000429080013	7.752394714727379	27.5038597083124	10.002700729196883	0.0	4.746480959016984	5.743284377577298	4.7782417981479535	0.0	0.0	0.0	9.216159491169691	0.0	5.632546203776509	0.0	4.9096525733453	3.639147915350508	11.54503332666287	0.0	3.6309238522649703	8.595722539245203	14.228934063119553	15.098046715369609	9.287189622122828	14.4550949584098	6.917906586123785	4.6705924553117715	6.925361226841592	3.5923617766959177	11.819283160476317	16.64957310494559	0.0	3.668227864445775
2L_10875	0.0	2.1719346942676125	3.0392203791883303	12.27054088544223	0.0	1.6032192642826795	11.058215978016266	7.790819609804591	11.593463605219378	16.428049251291654	3.6792773899206193	3.409065728491778	2.2903132346895423	9.899605624460934	4.631109011675026	18.481555407703112	1.9597525616415672	4.815459551343634	17.08423381482399	9.319881637503205	3.864487868406459	5.896626245293755	7.134970452303614	5.936083223886798	0.0	16.478910084886987	0.0	9.541147151204282	9.348983531765509	12.245447754797153	0.0	3.0496684248005135	2.2604846931279003	7.1712861701746204	8.841674347871255	11.276881265717153	7.119065480274404	14.730686229017977	14.067401610248572	7.691745603205919	1.7957786630966586	0.0	20.308220767766795	4.3017413448964135	20.082808112115625	14.683277123913092	8.864580239964187	14.867843456476246	22.78547926977096
2L_10876	8.531210009953078	14.079436178921474	7.03627268934082	11.363292021453894	6.130775573763958	5.938727182296654	23.894740255639586	7.214788585050092	10.736275907975799	0.0	8.518105232672045	12.628036450827214	10.604869968386883	4.583828482305849	10.721744985439871	11.4100545400607	10.8891242149622	17.837672718840373	5.273691399400381	11.50772815869157	7.157517271983867	10.921292971874939	8.259288809159221	10.994372255701613	0.0	7.630253190876506	12.16071602295943	10.60284226858413	0.0	8.100038718185072	0.0	8.472553867791445	4.186701779138921	6.641061684394611	6.140959586344962	12.531720918575141	9.889053065482836	6.820770610663592	13.027297979176588	7.123039828477201	13.30403120460519	0.0	8.060009457077761	15.9347313404296	12.398628298422583	8.498523381562453	6.8409653423013825	6.884278716908132	6.330235737978882
2L_10877	0.0	6.922005609593346	4.843032474469955	13.035498268885831	0.0	5.109496510213884	11.747595854508376	9.931808204865394	12.316211336333563	0.0	5.862970649968927	5.43238527345541	0.0	0.0	0.0	0.0	0.0	0.0	18.149281469946608	19.801784140751085	0.0	0.0	22.739314227761522	9.459216587682208	0.0	0.0	0.0	0.0	0.0	11.15043497846851	0.0	0.0	21.612649451470954	15.23670216818272	0.0	14.375871537211944	5.672156179417107	9.389406871167948	19.925836038265576	12.256884692131571	5.72318772399126	13.69499064632139	18.492218474465947	0.0	7.1115965961054055	5.8494925565207225	0.0	0.0	7.261784423762883
2L_10878	0.0	0.0	0.0	0.0	0.0	0.0	0.0	0.0	0.0	0.0	0.0	0.0	0.0	0.0	0.0	0.0	0.0	0.0	0.0	0.0	0.0	0.0	0.0	0.0	0.0	0.0	0.0	0.0	0.0	0.0	0.0	0.0	0.0	0.0	0.0	0.0	0.0	0.0	0.0	0.0	0.0	0.0	0.0	0.0	0.0	0.0	0.0	0.0	0.0
2L_10879	0.0	0.0	0.0	0.0	0.0	0.0	0.0	0.0	0.0	643.0041152263375	0.0	0.0	0.0	0.0	0.0	0.0	0.0	0.0	0.0	0.0	0.0	0.0	0.0	0.0	0.0	0.0	0.0	0.0	0.0	0.0	0.0	0.0	353.90713476783696	0.0	0.0	0.0	0.0	0.0	0.0	0.0	0.0	0.0	0.0	0.0	0.0	0.0	0.0	0.0	0.0
2L_10880	0.0	18.4274222155474	6.446441193790659	17.351230549270554	0.0	6.801124906059463	0.0	3.304996295099153	0.0	0.0	15.608111535565033	0.0	4.857946361471044	20.997893386346018	14.734455640447848	4.355658697553514	12.470398391817422	10.213993375203897	12.079030681945834	6.589416737777456	8.196902718338848	37.521715692957294	15.13387043439505	3.147732530871387	0.0	8.738287418002095	27.853291144881677	12.14254374958513	0.0	7.4210346258054605	0.0	6.4686023743651875	4.794677524373743	10.140599410831175	14.065449348910347	14.35152628482039	18.875168319313488	15.622510162442861	0.0	16.314837202396976	19.044985398209697	0.0	12.307268180296555	0.0	9.46607099837231	11.67917311454349	18.80251778248119	15.767971150919983	24.16495578779689
2L_10881	7.642630593450265	5.4055602674022545	5.673060394833658	10.17973337242351	8.238324851977898	5.985192633424907	9.17397947505572	9.694984164212865	2.4045062370487282	5.110812639652956	13.735603370717067	12.726840014712227	5.7001834604046735	12.319181365759883	2.881502253911063	10.221625279305911	7.3162148538183684	17.977237222229213	7.0866046872220725	11.597766270216356	4.8090124740974565	0.0	13.318257066334244	3.693464599065184	40.71893348969404	5.126635589001727	16.341150939943002	14.247733897923537	11.633980997055438	6.530731663991244	0.0	7.590083859041516	5.6259455104673535	2.9746765782890257	5.501339851320789	8.419847263970631	11.073807146104931	9.165516394359175	1.9450704329454473	0.0	6.704061924079181	0.0	3.610254277429268	5.353135652739949	11.107232835645998	6.852013635507135	12.869714729903297	9.250856398031049	5.67090169605328
2L_10882	3.5464765755222185	5.016778616081484	8.775065755955243	23.618952603375433	15.291607124971424	7.406296462937966	4.257081761938028	3.599078491942923	0.0	4.743229987838358	4.249234606616484	5.905746645831193	0.0	5.716577245107111	13.371286392630177	0.0	11.31669010353187	27.80711428334671	0.0	10.763625404308678	4.463136058256422	20.430219563569647	12.360374123803979	10.28346367623543	0.0	4.757914910401325	45.49756133071268	19.834500924287745	32.391706427486305	6.061024822321058	0.0	14.088371423006523	18.274596170584477	2.7607302683705894	10.211338977140384	7.814270420642177	2.055470150770791	10.207570955377603	5.415528051893756	11.104093324130261	16.59170327729693	4.962776693411071	16.752978009370946	4.968124513123797	2.5770930956841167	4.239466251198974	25.594483057987883	8.58551126290295	15.789108041708507
2L_10883	0.0	0.0	0.0	0.0	0.0	0.0	70.48557512705024	0.0	0.0	0.0	0.0	0.0	0.0	0.0	0.0	39.26742688405114	0.0	0.0	0.0	0.0	0.0	56.37804864298037	34.108971341642274	0.0	0.0	0.0	0.0	36.48942536452936	0.0	0.0	0.0	0.0	0.0	0.0	0.0	0.0	0.0	0.0	29.888754057398362	0.0	0.0	0.0	0.0	0.0	0.0	35.09695533912433	0.0	0.0	0.0
2L_10884	0.0	9.237175567301136	6.462858276627137	0.0	9.385256325428132	4.545630172074831	5.225585931886577	15.462594437795529	8.217777682816791	23.289339770506846	13.039883788555676	12.082215124323577	9.740636083017494	10.525684248418779	6.5653243204561065	5.8223349426267115	13.891285135574774	6.82667016192179	0.0	8.808263913203367	16.435555365633583	16.718787486656318	12.64367641696417	0.0	0.0	5.840360747402646	0.0	10.820859587443909	13.253652375253312	4.959955796873938	0.0	8.64676785979093	6.409184104454319	6.7776162445906145	6.267230968143039	22.381450254029463	12.61549167238779	8.35322444905264	11.079306116353099	5.452128674598424	15.274789647053073	6.091829455579294	8.225740645687738	0.0	9.490178140133867	2.6019814088428337	6.28346731780144	15.808127274394312	0.0
2L_10885	0.0	0.0	0.0	0.0	0.0	0.0	0.0	0.0	0.0	0.0	0.0	0.0	0.0	0.0	0.0	0.0	0.0	0.0	0.0	0.0	0.0	0.0	0.0	0.0	0.0	0.0	0.0	0.0	0.0	0.0	0.0	0.0	0.0	0.0	0.0	0.0	0.0	0.0	0.0	0.0	0.0	0.0	0.0	0.0	0.0	0.0	0.0	0.0	0.0
2L_10886	0.0	0.0	0.0	33.2659144134554	0.0	0.0	0.0	0.0	0.0	66.80562236117792	0.0	13.86316501602582	0.0	0.0	0.0	0.0	0.0	0.0	0.0	25.26656223154278	0.0	0.0	0.0	0.0	0.0	33.506225456689855	0.0	0.0	0.0	0.0	0.0	0.0	18.384786221705813	0.0	0.0	0.0	0.0	11.98063928691235	38.13727384596609	15.63946650651853	0.0	0.0	0.0	0.0	0.0	29.855202268995374	36.048333605698524	0.0	0.0
2L_10887	13.442215277077661	7.1306637079166055	4.989021657841919	8.952295010348854	14.489950132836618	10.527036060362024	12.101717354709807	5.115597148770773	2.1145788795015683	8.98913573055605	0.0	5.596140006469137	15.038622943374321	5.4168877433976945	2.5340603045535035	8.98913573055605	8.57873336288707	0.0	0.0	10.199346221907176	8.458315518006273	6.4530575554656435	3.9041286550940484	4.872178399684283	0.0	4.50848293606836	28.74157871743579	8.353193049809255	0.0	5.7432777805217885	0.0	20.02469044331661	4.9475877293887205	2.6159999790720003	12.09501651453555	2.4682033700848818	0.0	11.284516514889921	5.131620945634581	14.730751327240695	3.9304723032390827	0.0	25.399534680524653	14.123017128395173	9.767959675908866	8.034427521931477	11.317927370596477	0.0	7.480684871661371
2L_10888	7.684623069238453	8.152891721988565	1.9014103521145775	10.23566597337089	8.283590373142612	10.030130512058221	0.0	17.5468559543501	14.506306858678592	15.41668208334875	6.9055368594539095	6.398383853550378	5.731503149747556	24.773738350923722	5.794669367755215	2.569447013891458	2.4521379455105525	0.0	21.376626226840205	3.88716342023735	24.177178097797654	11.067219339006636	2.2319057171604086	7.427516721197019	0.0	20.619215665655293	0.0	9.550678766739953	0.0	17.51097281333916	49.45549500004946	7.6317876165087775	11.313714597972808	11.964083820371247	16.59470098008304	16.93222032205083	13.36158268837716	1.8431752749095922	7.823030532505865	7.21821531070086	22.46965809718846	26.883772847174352	7.26018167878633	21.530193943987047	5.5841307937451035	2.2965540206919517	24.032222403799015	0.0	5.702060496581044
2L_10889	0.0	15.619224141072833	14.570807750941183	0.0	15.86961524117848	11.529371072807978	0.0	11.205360644532345	9.263676660629837	9.845039084805167	4.4098516084933745	0.0	5.490176701337132	5.932658394563313	5.550683289112889	4.922519542402584	0.0	11.543278637431388	40.95311550826229	7.4469867629810285	0.0	14.13497487508216	12.82758443757456	10.672168762562032	0.0	9.875519081971746	0.0	4.574272461964925	44.82144257812938	4.193417173720694	0.0	0.0	32.51204300259555	0.0	10.597317818860047	10.812856486362284	0.0	14.124543159307192	11.240459659863692	27.65716182205382	21.52356722993842	0.0	0.0	0.0	16.047028491499088	4.399714018588791	14.166362680134155	8.91003537284043	27.309868694151316
2L_10890	0.0	0.0	0.0	0.0	0.0	0.0	0.0	0.0	0.0	0.0	0.0	0.0	0.0	0.0	0.0	0.0	0.0	0.0	0.0	0.0	0.0	0.0	0.0	0.0	0.0	0.0	0.0	0.0	0.0	0.0	0.0	0.0	0.0	0.0	0.0	0.0	0.0	0.0	0.0	0.0	0.0	0.0	0.0	0.0	0.0	0.0	0.0	0.0	0.0
2L_10891	0.0	0.0	0.0	0.0	0.0	0.0	0.0	0.0	0.0	0.0	0.0	0.0	0.0	0.0	0.0	0.0	0.0	0.0	0.0	0.0	0.0	0.0	0.0	0.0	0.0	0.0	0.0	0.0	0.0	0.0	0.0	0.0	0.0	0.0	0.0	0.0	0.0	0.0	0.0	0.0	0.0	0.0	0.0	0.0	0.0	0.0	0.0	0.0	0.0
2L_10892	30.70781513895286	10.859673471338063	3.799025473985413	10.225450737868524	16.55064663376398	12.024144482120098	27.645539945040667	0.0	9.661219671016147	10.267530782057284	4.5990967374007745	4.261332160614723	22.903132346895422	6.187253515288084	28.944431322968914	5.133765391028642	24.49690702051959	24.077297756718163	28.473723024706647	7.766568031252668	0.0	7.370782806617194	0.0	0.0	0.0	10.299318803054366	32.82907868473579	19.082294302408563	23.372458829413773	8.74674839628368	0.0	15.248342124002567	16.953635198459256	5.97607180847885	16.578139402258607	22.553762531434305	0.0	7.365343114508988	3.9076115584023805	14.4220230060111	17.957786630966584	21.485554187641938	7.25293598848814	0.0	22.314231235684023	13.765572303668527	3.6935750999850776	9.292402160297653	5.69636981744274
2L_10893	6.911327666044647	0.0	6.840293845343009	0.0	14.900043061124448	3.6083236810674864	16.592291719036087	17.534594000503596	4.348850903125867	9.24354523236424	8.280853424753955	15.345390206418516	0.0	5.570195887078762	10.423115969672903	13.86531784854636	4.410763851673069	0.0	0.0	0.0	8.697701806251734	0.0	16.058491449254767	3.340046827456521	0.0	0.0	0.0	8.589604173860462	0.0	11.811646756167452	0.0	13.727617976864847	5.08761379720161	10.76015085731502	9.949862642146226	20.3044654595662	16.022694544552905	6.630794070743943	10.553711001399423	8.655805362098306	20.20856042703113	9.671395011687881	13.05919471781692	0.0	15.066617047274525	8.261816980099349	9.975639488369403	25.096999904631403	0.0
2L_10894	0.0	0.0	0.0	0.0	0.0	0.0	0.0	0.0	0.0	0.0	0.0	0.0	0.0	0.0	0.0	0.0	0.0	0.0	0.0	0.0	0.0	0.0	0.0	0.0	0.0	0.0	0.0	0.0	0.0	0.0	0.0	0.0	0.0	0.0	0.0	0.0	0.0	0.0	0.0	0.0	0.0	0.0	0.0	0.0	0.0	0.0	0.0	0.0	0.0
2L_10895	0.0	0.0	0.0	0.0	0.0	70.45726766715985	0.0	0.0	0.0	0.0	0.0	0.0	0.0	0.0	0.0	0.0	0.0	0.0	0.0	0.0	0.0	0.0	0.0	0.0	0.0	0.0	0.0	0.0	0.0	0.0	0.0	0.0	0.0	0.0	0.0	0.0	0.0	0.0	68.69169792138922	0.0	0.0	0.0	0.0	0.0	0.0	0.0	0.0	0.0	0.0
2L_10896	0.0	14.387033254668232	6.710662891024035	18.062409236393588	21.926506734726544	12.38979717902018	12.208387406315886	6.880917804340415	8.532870965498617	9.068370069300485	10.154902888663676	9.40911155781391	7.585590109604191	8.196951990725422	5.11279333373554	6.801277551975363	6.490762671104617	5.316318279469282	6.28705827914413	10.289247907424206	8.532870965498617	3.25496887273267	11.81562427260063	3.276749333591104	0.0	4.548222759215722	0.0	16.853643799923653	0.0	7.725202197511017	0.0	16.834330991902352	7.486797033431543	13.195292975089925	9.76130200150617	14.939755436203509	13.754166284333595	1.6262833408413415	12.07932457938929	10.614710630250565	11.895351831794967	14.23216744998935	9.608781657732635	4.7491679457759	12.317573654779306	22.28942822550822	11.417688740103719	0.0	25.155410123744492
2L_10897	7.619918466872404	2.6947480976425804	11.312402748687619	0.0	8.213842460144383	7.956541371031426	0.0	15.465876669686377	9.589442407487054	5.095624489163645	4.564928113794528	10.574182330202952	11.366487672902037	12.282571614301457	8.618817291416002	2.5478122445818223	4.862981839437469	17.923813040290938	28.262179763007488	19.272167328665613	9.589442407487054	14.632044323388664	13.27867829347738	16.57119815286378	0.0	20.44560166549871	16.292588827194283	9.470261956915989	34.798222506794346	15.193088967690375	0.0	0.0	5.609226504492709	11.863346116088772	8.227486716722696	8.394825429605191	6.6245390148913	12.79359004585588	9.696450672410068	9.543250488375842	11.140231676714041	15.994446728096003	10.798576315698538	0.0	13.842780892864903	15.940519091618132	3.6661339773997503	13.835047495718053	11.30809818143165
2L_10898	0.0	0.0	0.0	0.0	0.0	0.0	0.0	78.06401249024199	0.0	205.761316872428	0.0	0.0	0.0	123.99256044637322	0.0	0.0	0.0	0.0	0.0	0.0	0.0	0.0	0.0	0.0	0.0	0.0	0.0	95.60229445506693	0.0	87.64241893076249	0.0	152.78838808250572	113.25028312570781	0.0	0.0	0.0	0.0	0.0	0.0	0.0	0.0	0.0	0.0	0.0	0.0	0.0	0.0	0.0	0.0
2L_10899	0.0	0.0	0.0	0.0	0.0	0.0	0.0	0.0	0.0	0.0	0.0	0.0	0.0	0.0	0.0	0.0	0.0	0.0	0.0	0.0	0.0	0.0	0.0	0.0	0.0	0.0	0.0	0.0	0.0	0.0	0.0	0.0	0.0	0.0	0.0	0.0	0.0	0.0	0.0	0.0	0.0	0.0	0.0	0.0	0.0	0.0	0.0	0.0	0.0
2L_10900	14.114326040931546	7.487196893312436	3.492315160489343	0.0	15.214447639478449	14.737850484506835	8.471202148296864	19.695049022767478	6.660923470429941	0.0	8.455587029129498	5.875947006792595	5.263518030181012	11.375464261135157	2.660763319781179	7.07894438781289	6.755752523273568	5.533360631245781	6.543731759347722	7.139542355335023	13.321846940859881	16.93927608309731	20.496675439243756	1.705262439889499	0.0	4.733907082871777	0.0	6.578139526724788	0.0	8.040588892730504	0.0	21.025924965482442	7.792450673787235	10.987199912102401	7.619860404157396	7.774840615767377	14.315689586767396	10.156064863400927	14.368538647776829	6.6288380972583125	10.317489796002594	9.875470319273955	0.0	4.943055994938311	20.51271531940862	12.654223347042077	15.279201950305247	21.3554746894914	15.709438230488878
2L_10901	0.0	29.569002223588964	10.344085665579849	27.842124019957232	0.0	0.0	25.09133245011843	0.0	26.30582095206027	0.0	25.045081146062913	0.0	31.180623113572302	16.846815278039838	31.52426107132049	41.93505099302201	26.68032699408764	32.77914721770598	0.0	21.14701404161732	0.0	0.0	0.0	10.101826410214967	0.0	0.0	0.0	38.96832654418488	0.0	11.907937354723163	0.0	20.759291859036104	15.387266729036387	0.0	30.092926958447684	0.0	0.0	10.027274185785336	10.63974668891083	39.26866046745413	0.0	0.0	0.0	0.0	0.0	12.493753123438282	0.0	0.0	15.510224339884852
2L_10902	0.0	0.0	0.0	0.0	0.0	0.0	0.0	0.0	0.0	0.0	0.0	0.0	0.0	0.0	0.0	0.0	0.0	0.0	0.0	0.0	0.0	0.0	0.0	0.0	0.0	0.0	0.0	0.0	0.0	0.0	0.0	0.0	0.0	0.0	0.0	0.0	0.0	0.0	0.0	0.0	0.0	0.0	0.0	0.0	0.0	0.0	0.0	0.0	0.0
2L_10903	0.0	0.0	0.0	0.0	0.0	0.0	0.0	0.0	0.0	0.0	0.0	0.0	0.0	0.0	0.0	0.0	0.0	0.0	0.0	0.0	0.0	0.0	0.0	0.0	0.0	0.0	0.0	0.0	0.0	0.0	0.0	0.0	0.0	0.0	0.0	0.0	0.0	0.0	0.0	0.0	0.0	0.0	0.0	0.0	0.0	0.0	0.0	0.0	0.0
2L_10904	0.0	0.0	0.0	0.0	0.0	0.0	0.0	0.0	0.0	0.0	0.0	0.0	0.0	0.0	0.0	0.0	0.0	0.0	0.0	0.0	0.0	0.0	0.0	0.0	0.0	0.0	0.0	0.0	0.0	313.0086390384374	0.0	0.0	0.0	0.0	0.0	403.55125100887807	0.0	0.0	0.0	0.0	0.0	0.0	0.0	0.0	0.0	0.0	0.0	0.0	0.0
2L_10905	12.066365007541478	12.801638609742046	11.942348313516499	0.0	0.0	6.299708638475471	14.48409465355856	3.061333823146745	7.592582047339749	16.13814249979827	7.228697930785216	16.74452872523903	13.499375653876008	4.862453350838165	4.549383558527819	16.13814249979827	19.25168692906716	9.460961706757491	0.0	0.0	7.592582047339749	0.0	14.018118418055336	11.662657628107004	0.0	0.0	0.0	11.247328759419636	0.0	13.747830420511763	0.0	5.991701493431597	8.882375147114338	14.089468122578372	0.0	4.431150991470035	17.48358728243861	2.8941465885247086	15.354614829487002	3.77800445804526	14.112707611159623	25.327676818843788	22.79981760145919	0.0	13.152270410679643	21.63624070317782	26.124439413070927	21.908204622631175	8.953353030710002
2L_10906	0.0	0.0	0.0	0.0	0.0	0.0	0.0	0.0	0.0	0.0	0.0	0.0	0.0	0.0	0.0	0.0	0.0	0.0	0.0	0.0	0.0	42.93909518738621	0.0	0.0	0.0	0.0	0.0	0.0	0.0	0.0	0.0	0.0	0.0	0.0	0.0	32.84719484955985	0.0	0.0	0.0	0.0	0.0	0.0	0.0	0.0	0.0	26.73082063619353	43.034444769593584	0.0	33.184666029521075
2L_10907	0.0	0.0	11.50037318710992	0.0	0.0	12.133124643589463	0.0	11.792146901849245	0.0	31.081769920306343	0.0	0.0	0.0	18.729994025131905	17.524060535114714	0.0	14.831360020882554	36.443281498839276	0.0	0.0	58.49270157316121	0.0	0.0	11.231033592021472	0.0	0.0	99.37986961361106	14.441434207714037	0.0	0.0	0.0	0.0	0.0	0.0	0.0	17.068632973185178	0.0	11.148147735253788	23.658167864164263	0.0	13.590409519810061	0.0	21.95601770533268	0.0	67.54942506995587	0.0	11.181154834395915	0.0	0.0
2L_10908	16.436554898093362	11.625419677650365	8.13381095071236	21.892952220821076	17.7176794092217	2.1453334706346756	9.864968313721777	10.42521534324813	5.171229759806721	5.495761668601175	14.770176060498642	13.685432131204974	9.194286302720037	9.935301317818366	6.197076962738216	2.7478808343005876	13.112126514188368	0.0	7.620371386419889	4.1571053244205	5.171229759806721	7.8905174916991765	7.160697509222978	13.900803863629143	0.0	11.025552821218458	52.71592442645074	10.21392034776356	0.0	7.022629722016225	0.0	12.24265930148283	9.074541917124023	15.993653718204618	5.915703590122195	12.072045970351056	4.763156791690006	11.82704134733655	12.549444812561493	25.731600876109546	7.209015306181298	5.750140303423404	15.528721924070764	0.0	8.95787648163277	24.560369387955593	17.79308774127427	0.0	18.294110759864186
2L_10909	13.2000132000132	7.002183280746936	6.532172500958189	4.395496198774888	7.114434975131493	12.060253024108444	11.883668393363685	10.0468484543426	8.305913436600754	8.827169320996482	9.884802511530623	10.99061731000245	4.922552254738141	5.319286162435573	2.4884015603273144	4.413584660498241	8.424161590582798	0.0	0.0	13.354098957211797	20.764783591501885	3.168393124079978	15.335135978567614	20.732362739797686	0.0	17.708996037169413	0.0	12.304027600394713	10.0468484543426	11.279590595979727	0.0	9.831942605051847	19.433768018139478	0.0	14.252505946858106	12.118656186452796	11.47571366028789	12.664219306285728	10.078318613948996	18.59828449423825	19.2982649123	9.235746587737976	3.1177356758752106	13.868548351306972	4.795980201234533	15.77932612415371	19.052572716525344	11.983252206715894	7.345897756856661
2L_10910	4.196567208023836	5.936384516246994	16.613741516348647	11.179379857440546	0.0	10.954894318134514	15.112291884850382	8.517622748526131	0.0	11.225385535866229	15.084435125615634	16.306046794627203	18.779818831087738	6.764460471706122	9.493394496109607	5.6126927679331144	5.356443171753546	0.0	23.347520843499236	0.0	21.125023699635964	0.0	12.188421292294432	10.140404034258342	0.0	0.0	17.945846613259825	10.431237801971294	0.0	7.1720473756761445	108.03044297883143	12.503141414280337	6.178411518041888	13.067155378277812	18.124708871863746	6.164449006136709	2.432250276607663	16.104907366585937	8.544302851105696	5.255816349162801	4.908265740378756	5.872483714134539	15.859120262880776	23.51524728634046	21.34642906261426	15.049758263257898	18.171664076195	5.079643734107065	18.683347159010232
2L_10911	0.0	0.0	0.0	0.0	0.0	0.0	0.0	0.0	0.0	0.0	0.0	0.0	0.0	0.0	0.0	0.0	0.0	0.0	0.0	0.0	0.0	0.0	0.0	218.67483052700635	0.0	0.0	0.0	0.0	0.0	0.0	0.0	0.0	0.0	0.0	0.0	0.0	0.0	0.0	0.0	0.0	0.0	0.0	0.0	0.0	0.0	540.9060175794456	0.0	0.0	0.0
2L_10912	16.22849724115547	3.826087488846955	5.353900878949907	7.205275414447442	11.662269990880105	11.296945870683862	0.0	16.469200947308437	6.807694873669607	7.234926753601546	12.962854939171804	12.01084338941196	12.103870575732707	21.798973355550846	8.158177267402209	14.469853507203092	3.452306727786305	8.482929800362731	20.063762637662492	16.417934952141717	6.807694873669607	15.581275046899636	3.1422470082666236	10.457024244610711	0.0	7.2573259076374645	0.0	10.08463021677921	0.0	12.326641199825948	0.0	5.3723061913679935	7.964154931484376	21.054936540421266	15.57552337652426	11.919235261865598	9.405727335489125	23.3546639263861	16.520788107675887	3.387451254576447	6.326899509222406	22.709414869216477	5.110718607922022	0.0	27.51617754695636	9.699791454483728	15.615874473354634	19.643432414806433	16.055590877855487
2L_10913	0.0	18.996845003981736	5.316513302979587	7.1549592453521385	0.0	8.413542437908056	12.89610382911115	8.177096280402443	16.900387762496823	0.0	12.872332209149654	5.963484392368649	12.019346339868653	30.305444243177813	16.202413511516674	7.184403522081983	17.140992202905466	0.0	9.96182628168857	16.303284568397714	20.28046531499619	5.157489086753093	6.240607885132875	5.192000166144005	0.0	7.206646257444466	0.0	10.01420682141064	0.0	6.120280651589559	0.0	10.66958017335934	19.77134831105234	8.363161944267889	23.200133632769724	11.836000378752013	18.680089764058014	10.307365643488838	16.405419475639047	10.091387606161398	6.2827172500797905	15.033886379900295	20.300116928673507	7.525043344249664	7.8068644197469945	22.474796121492325	12.922354225506451	13.004171738293644	0.0
2L_10914	9.20683146894996	3.2559523693239796	11.39025590943562	0.0	0.0	9.613558963562209	0.0	7.007541516179712	2.8966313914895814	12.313663487278754	8.273419983618629	10.22107678021772	6.866827831115862	7.420260948316769	10.413759492141779	15.392079359098442	11.75147855634261	7.21886665237331	8.537004928412944	9.314304209832645	17.37978834893749	8.839646166643242	5.348025428791309	4.4493981076709845	0.0	12.351786284452992	39.37131878169391	2.8606311925513737	14.015083032359424	5.24490837407316	0.0	4.571765053336497	13.554791517140371	17.917486391669083	0.0	10.143119414944872	5.336103838446254	6.624841831901264	9.372655371679679	11.53071378577548	18.844391895511613	19.325426657107023	30.44410115096099	25.795001960420148	10.03539483759219	13.757334378890745	24.363007032935684	22.288418826135846	27.32621212245422
2L_10915	0.0	16.90532286630876	7.88528953896092	0.0	17.17633135891404	12.478708204126708	9.56355291729009	22.23470060571367	12.533068501240525	10.65568704673371	7.159443186238596	8.844857224103475	8.91336300294765	3.210578986182631	6.0077307479264315	10.65568704673371	7.626898239635618	0.0	22.162613001623043	8.060177283599353	30.079364402977255	7.649429696768957	4.627939146302578	19.25153867922894	0.0	10.688676789912453	17.03507863392297	7.426382272532387	12.128018512207456	9.077412628768771	0.0	7.912397104220907	35.18910920529502	9.302989050381887	20.072340715940246	5.851597632443598	13.852868224821894	1.9109460902998463	12.166007606999022	12.472697265685413	11.647917014648188	5.574449843608809	7.527127768477593	22.321827175485275	14.473627458671281	19.047959189747434	13.41622773241602	9.643694422183582	17.735150358604738
2L_10916	14.44564824846515	15.325905377860197	7.148588779217622	0.0	15.571594297682168	11.312857062051021	0.0	3.6649771122179344	9.08971090174477	9.660155721710234	4.3270374937798834	0.0	16.161224374358603	11.642493938626593	5.446445105279784	14.490233582565352	13.82867652651303	0.0	0.0	0.0	0.0	27.73905867504386	16.782254444150755	13.962336597029513	76.96451935657662	9.690063324563827	0.0	17.95348252677313	21.989862673307602	16.458670221739435	92.96704318319155	7.173163759742053	21.26765880294982	5.622557701498412	15.597460733392605	5.304899074295111	20.931055197285662	6.929646761256345	11.029371215547002	22.61481541787656	12.671621270583465	30.321866614108767	6.8238890708592645	20.23636069289299	10.497117229180935	8.634180562301008	17.375409625281915	34.970843059599055	21.437605848178876
2L_10917	9.380863039399625	3.317497810451445	6.963335716341557	18.742502998800482	0.0	9.795278675678324	11.260500416638516	4.760000761600121	8.854154369230043	0.0	5.619871866921434	10.414280060819396	13.993255250969034	15.121043956874782	7.073736630637768	3.1366054401284753	5.986805081600154	14.710641678190003	8.69837514352319	9.490367277213627	5.902769579486695	18.013474078610802	8.173674230039888	15.867259044337658	0.0	6.292632585768582	0.0	5.82940819847969	0.0	16.032149804407773	0.0	0.0	6.9055050686407204	10.95370235139477	6.7525592199443585	17.22474851867163	16.3109076476409	9.000090000900009	7.162366063754608	17.623008600028196	21.943539273449414	6.563574785371105	17.72546795235394	0.0	17.04181379432576	16.82085786375105	9.026737195573288	11.354862151973474	13.921372090433234
2L_10918	31.142946122703208	0.0	7.705715637516972	20.740691577619963	67.14067986652432	24.38905419247842	18.69151891020968	23.70364751727996	9.798119544896943	0.0	9.328532248735984	17.28686163941681	0.0	25.09970859238324	11.741830034661882	0.0	0.0	48.83694808144049	0.0	31.50648245876589	0.0	14.950454194798438	0.0	37.626236021853316	0.0	20.890521134940233	66.588536117622	9.676345592618109	0.0	8.87069017517839	0.0	0.0	0.0	0.0	0.0	0.0	0.0	14.939420649267221	7.92596514477568	29.252767311787693	0.0	0.0	29.4228415403446	21.813485969565825	11.315212397851921	18.614174694029504	7.491826417378641	18.84815175023937	11.554175216756327
2L_10919	8.109971209602207	5.736105860980886	6.019963402635821	0.0	8.742091685309177	2.1170607575266804	4.867480412041952	8.230259619424565	5.103079657542531	0.0	7.287762146877558	6.7525379413852695	6.048745021504801	6.5362446202621625	12.23081504928407	2.7116673283134953	10.351460552265948	12.71768705968983	7.519944773525584	12.306960201341868	10.206159315085062	11.679796055187815	14.132657603864432	5.878975412165167	0.0	10.880250332799658	17.340398967899453	5.039657061416285	24.690778858273696	11.550134281861162	0.0	8.054211285319228	8.954951222380691	6.313151241007706	5.837742288196495	11.912952059302677	4.700384561962937	11.671176279501328	20.64009900642691	20.313993395920747	21.342029498953174	22.697443643666023	19.155091883144745	5.680475523967063	35.359293144157185	12.118347784463067	17.55859791864282	19.633077416169215	3.008836350594426
2L_10920	8.589958338702058	12.151192426890832	14.877925558086929	5.720771434586411	0.0	13.454151614834547	5.155561329784245	10.896707494450308	21.62041789024719	5.744313703864544	5.1460579909275	7.152185636408631	12.813477728413856	3.461545517765863	19.432040325370085	2.872156851932272	13.70513726106121	6.735190494760358	39.82505649184264	4.34511511296213	5.405104472561797	12.37106260005097	17.463945684135105	2.0756404907644375	0.0	17.286293870453058	18.366687237356373	16.013784665840355	0.0	17.12721754649183	0.0	12.79634741059512	6.323298890324278	3.3433969581774474	15.458119933987646	18.927026847987584	17.4250158007554	26.78418743986435	19.67551146492053	16.13720497155011	15.070102348600102	6.010196900060643	12.17326944801527	6.016673405340881	6.2420043825112765	10.268455945115104	10.33211125121454	10.39752871537493	15.934568836062606
2L_10921	0.0	15.456523889603325	0.0	0.0	11.77823006181215	11.40927345746623	13.115923780743726	5.544319068909233	6.875385021561208	7.306864945753835	6.5458734813573525	15.162836736278239	4.074740520523654	17.612579608859832	24.717886521830838	10.96029741863075	20.919801847636897	8.567277113718609	10.131630138762807	11.054120976299965	48.12769515092845	5.245400832550021	15.86745470793728	23.762250760392025	0.0	7.3294868186509055	23.36273923444976	6.789935685729185	16.6329572067277	3.1123018086208267	0.0	16.277172025835124	8.043343971996293	8.505715841045182	19.662992046712976	4.012583461736004	18.998500385036273	13.103824220060382	16.685057307610165	13.684533193203714	31.949045106939845	30.58029161366083	20.646141649048626	0.0	19.8498399308908	13.061650992685475	15.771145952493102	6.612916878280007	20.26904317144043
2L_10922	0.0	0.0	0.0	0.0	0.0	0.0	0.0	0.0	0.0	0.0	0.0	0.0	0.0	0.0	0.0	0.0	0.0	0.0	0.0	0.0	0.0	0.0	0.0	0.0	0.0	0.0	0.0	0.0	0.0	0.0	0.0	0.0	0.0	0.0	0.0	209.2487968194183	0.0	0.0	0.0	0.0	0.0	0.0	0.0	0.0	0.0	0.0	0.0	0.0	0.0
2L_10923	6.4263222157959	13.635830599349298	0.0	0.0	0.0	3.35510798415047	7.7139601851659005	13.04327694072548	8.087336767216524	0.0	7.69974090371859	17.835650897810993	9.586022811858484	0.0	0.0	12.89231308724486	8.202473127672723	10.077465477122642	0.0	0.0	0.0	0.0	7.465789884302654	9.316972729220822	0.0	8.621484912832477	0.0	15.9736498671791	0.0	18.30459877417763	0.0	0.0	4.730588267573426	10.005052551538526	13.877440000888154	23.599488363092288	3.724573731847824	12.330950377172943	3.2710332343518673	4.024190212203599	15.032332668528419	26.978101874708297	6.071380000388568	9.002391035058912	4.669770195938887	15.364080699833874	9.2755946119926	23.335806928867793	14.305169315984024
2L_10924	0.0	21.04718146669389	0.0	0.0	0.0	0.0	0.0	0.0	18.724452824677332	19.899547086308317	17.827059693909387	8.258906818057934	22.194331345830964	0.0	0.0	0.0	9.495512895381289	23.33215894799962	55.18504926645273	0.0	0.0	0.0	8.64269873453605	7.19046831520137	0.0	0.0	0.0	0.0	90.59653287068704	8.476055989435444	0.0	14.776439853240399	0.0	0.0	21.420110484929882	0.0	25.870298396645143	0.0	22.720078035894694	18.634257965213568	8.70101653976234	20.820624077386093	0.0	0.0	10.811827707038391	35.572155894973214	28.634137332186057	0.0	22.080319369739364
2L_10925	5.173038125290984	7.31768178768039	2.5599351210042935	0.0	0.0	13.503914784896143	0.0	5.249765466727774	19.530347230043407	48.43070672854727	3.0990550981005893	17.228735003104045	7.716522734226366	0.0	3.900782809094129	6.918672389792467	9.904196705269925	8.112122512519033	9.593365995546758	5.233423784341072	19.530347230043407	0.0	6.00978513215217	9.999925000562497	55.122537400641626	6.940092428150958	0.0	6.429206083057627	0.0	5.893908468780261	0.0	0.0	19.040061050051754	4.0269159059151365	7.447341708613819	0.0	23.985553501126272	7.444593612042375	7.899314286857806	3.2393784021571665	3.025168494322213	14.477824677886499	9.774635992555638	7.246712891032628	7.518110187678344	21.64351583455078	7.466635339983285	12.52318354353497	3.838441531323218
2L_10926	0.0	0.0	0.0	0.0	0.0	0.0	0.0	8.494451848774974	0.0	0.0	10.028933473069808	0.0	6.242910394882811	0.0	6.311712771624559	5.597424289239063	5.3418717811883845	13.125926198167358	0.0	0.0	0.0	8.036479186322556	4.8621058169261575	12.135382325220156	0.0	0.0	0.0	20.805722405890517	0.0	9.536715879299509	0.0	8.312752343988343	0.0	13.031608165605677	6.025134450875271	0.0	9.70253483573851	8.03054820537324	4.260529686092694	15.724556095781416	4.8949135484843636	11.713017027212853	0.0	35.17691643840757	0.0	10.005878453591485	12.081487214967513	20.263301337580522	0.0
2L_10927	8.79623521132955	12.442987785341039	4.352914265218278	0.0	9.481845584351921	2.2962059788611278	0.0	8.926702400256374	5.5349011494329226	11.764512113918123	10.539267995141397	2.441312078293855	3.280294255515897	0.0	6.632891980700937	11.764512113918123	5.6136994475839055	0.0	16.312561732850806	17.797829999577303	16.604703448298764	0.0	10.219040013162124	6.376453034235176	0.0	5.900467376020854	0.0	21.864446988008442	26.780107200769123	10.022003308263292	0.0	8.735756894368537	6.475144832802047	6.847368727382285	15.829326930687177	12.921023474269395	7.647195123536614	2.109798113418527	8.954663879975268	19.278839215582593	5.143997199607925	6.154524098346833	16.620793277221534	6.161156128625224	25.567592565071923	15.772559689280575	10.58022369978573	15.970818121129073	6.526886857721699
2L_10928	17.909913136921286	8.445008007978842	2.954306189315781	3.9759028480187277	6.435292171917542	9.350557059436817	10.749255345335952	1.5146296563880868	7.513032293642359	7.984529176268063	10.729441049768512	9.94145477284273	2.226323109389718	4.811507972307846	6.752577458816029	5.988396882201047	5.7149943735880395	0.0	0.0	15.099148559012757	3.7565161468211796	11.463755331362712	1.733905799672153	14.42558059355494	0.0	8.009249080838552	0.0	5.564743565487015	9.08777793832852	6.8018951440250275	0.0	11.85784928851422	15.381295729141536	6.970924274849603	12.891964052047436	6.577086745197083	5.190121952295513	8.591471246493606	7.596869968023255	7.476842350031365	6.982422275602841	4.177051861858211	16.92070281831226	8.363105990660083	6.507235069311815	7.136517112029937	8.616908615099064	7.2262219360638325	4.4297730361487195
2L_10929	0.0	0.0	55.168456883092524	0.0	0.0	0.0	0.0	0.0	0.0	0.0	0.0	0.0	0.0	0.0	0.0	0.0	0.0	0.0	0.0	0.0	280.5954234886429	107.03658510478883	64.75761225732084	0.0	0.0	0.0	0.0	0.0	0.0	0.0	0.0	0.0	0.0	0.0	0.0	81.87996397281586	0.0	0.0	0.0	0.0	0.0	0.0	0.0	0.0	0.0	0.0	0.0	0.0	82.72119647938588
2L_10930	16.07028069423613	7.5775716004740525	0.0	14.270057993515687	0.0	5.593404257699321	6.430090767161269	10.872425137916713	20.22397376815776	14.32878251200752	9.627357097929478	2.9734365076155655	7.990577510999031	0.0	4.039320360113489	7.16439125600376	3.4186491413037086	8.400227142141922	0.0	0.0	6.741324589385919	0.0	6.223224576260638	7.76630665520705	0.0	14.373144067772248	0.0	9.986312094888607	0.0	3.0516162580349055	0.0	0.0	11.829764950456946	12.509799342818543	15.423672870067895	0.0	6.209352029278337	12.848317898220763	5.4532406427843805	0.0	15.663041612315912	7.496004629532459	15.182677981473086	22.51224666218423	3.8925591396510084	0.0	5.154543523934608	6.483974209344185	11.924295035677492
2L_10931	0.0	16.211848656556526	11.342739943186483	0.0	0.0	9.573454724739241	5.502747521837653	9.304411500624791	5.769095417376746	0.0	5.492604208433344	2.5446095500214256	0.0	3.694653171822801	3.456772370156716	3.0655738509002974	14.628069627270934	14.377504381544458	8.501391677817658	9.275448351984714	0.0	0.0	5.325715429982286	0.0	0.0	0.0	19.603538046546642	8.54609306809299	0.0	13.057571354404422	0.0	9.105386655691639	3.3745614757362277	3.5685482432036997	9.899461073339166	6.7338706962148915	10.627687144271384	13.194410847564972	7.000167070654086	25.835876731864936	10.723302863068248	25.659744095372137	8.662028439171772	12.843697340840901	13.324707805813702	13.699943830230296	17.64463528097758	16.64657979371558	6.803054299258195
2L_10932	3.4510128722780133	7.322606203419071	1.7077718819799839	0.0	14.879989167367885	7.20693451238782	4.14249005905948	3.502198855551458	8.685995612703616	4.615552195433557	0.0	13.409144806887243	2.5739051829956496	5.562698988172868	13.01135943724309	2.3077760977167787	4.404827426569875	0.0	12.79976243640918	13.9651882769227	8.685995612703616	9.94014047406518	14.032268604883791	0.0	0.0	9.259683661427074	0.0	2.144510867094368	0.0	9.829791266348417	0.0	3.427285511047683	12.701916007818284	16.118503235789525	9.936471171564602	0.0	10.00070604984712	3.310934859012116	12.296091283371155	12.966233335148605	2.018136182618721	14.487567493955062	16.302023015848174	9.66878606457202	20.061785283226016	10.313371802210154	9.962213324858812	0.0	7.682049201988729
2L_10933	18.228217280349984	0.0	4.510217446603536	0.0	0.0	4.758369972782124	21.880593226643562	0.0	17.2047549354707	0.0	5.460065083975802	5.059069697791413	13.595342779377498	0.0	0.0	0.0	11.633128357611673	0.0	0.0	18.44099802681321	0.0	8.750621294111882	5.294164983122203	4.404587818671929	0.0	0.0	0.0	11.327286072875228	0.0	0.0	0.0	0.0	13.41827999119761	7.094815109118256	0.0	0.0	15.847090368561062	17.488326542033196	4.639131257724154	5.707293464464109	5.329888093669585	25.507731393385335	17.221426209632977	0.0	13.245769963362202	5.447513210219535	13.155079088335478	0.0	6.762751844878704
2L_10934	39.04724716907458	0.0	19.32296205549941	0.0	0.0	0.0	0.0	0.0	0.0	52.22368448538781	23.392360055205966	21.67438997429417	0.0	0.0	0.0	26.111842242693903	24.919696278741753	0.0	0.0	39.503051610736925	0.0	0.0	0.0	0.0	0.0	0.0	0.0	0.0	0.0	0.0	0.0	0.0	0.0	0.0	0.0	57.35753821445984	0.0	0.0	0.0	24.451551695470595	0.0	0.0	0.0	0.0	0.0	23.338584514849174	0.0	0.0	0.0
2L_10935	0.0	5.965675887215317	4.173929303655026	0.0	0.0	4.403579229197491	0.0	8.559650492351096	15.921944260457533	11.280773951339253	5.0529549680653245	0.0	0.0	6.797837743770461	0.0	0.0	0.0	13.226673438723466	0.0	0.0	10.614629506971688	8.098162688849154	9.798849223147233	20.380877845170545	0.0	0.0	0.0	5.241353862668142	0.0	19.219828712886507	0.0	8.376556364172462	6.2088971011901215	6.565815736947158	0.0	0.0	9.777006046100539	8.092186185019745	30.05261784060778	21.126998614068892	24.66242078430444	23.60583914036976	15.937372501019992	11.81563823351482	18.387220146509367	0.0	16.23229057098705	10.209415531379658	6.25851157574301
2L_10936	0.0	16.76639879550191	5.865367526861917	0.0	25.552770303592464	12.376161038607435	0.0	0.0	0.0	0.0	0.0	13.158258320295694	17.680230055153476	0.0	17.875081778499137	0.0	7.564222136998653	0.0	21.980485724773548	0.0	0.0	0.0	6.884861703782957	0.0	0.0	0.0	0.0	7.365353964180811	0.0	13.504224796727655	0.0	0.0	17.449966583313994	0.0	34.12695568785439	43.52632907645835	13.739028527031882	5.6857271192126415	6.0330150716782525	0.0	0.0	0.0	0.0	0.0	8.612811902217024	35.42142642084197	11.405122496718176	0.0	0.0
2L_10937	6.054551509096964	2.141163482542452	1.4980808834842125	8.06446410023161	0.0	7.902527070106479	14.535396051386984	3.072176800088233	9.524342887011198	0.0	7.254301347305117	0.0	2.2578648771732794	2.4398378678940027	4.56549707762532	8.097651195294292	3.86397494444087	0.0	0.0	3.0626136038233662	0.0	11.626169810673636	1.7584711710960796	2.9259914356230676	0.0	12.184081984250856	12.945587108266533	13.168360117777814	9.216530400264698	10.347393026064047	0.0	3.00646178832164	8.913835743857364	11.782809823092895	4.358204297799586	8.893691482289325	8.772756310550662	10.165390910107448	9.245399720234204	3.7913858197620676	10.622020191398182	12.70869261866424	5.720143140861957	12.722387330537801	8.799236402265011	9.047030990604659	10.195488292520794	18.321501307788765	8.985065024915585
2L_10938	7.33998825601879	0.0	3.632274355852466	0.0	0.0	3.8321223826604127	0.0	7.448856153649045	4.618579251125086	0.0	8.794455974953388	4.074288955091557	0.0	0.0	11.069587857104905	4.9084283605063925	9.368664440671996	23.020469801747712	0.0	0.0	0.0	7.047256080372546	17.054485670821137	3.547206220380828	0.0	9.847249466279077	0.0	9.12235634113234	0.0	20.907065584628455	0.0	0.0	10.806324725735477	0.0	5.2834909927045555	5.3909518264544785	25.52470280737698	7.04205515337596	11.208282771524388	9.192663519098677	4.292390792993444	10.271242984741042	6.934581927924729	20.564622269018162	5.333697447079054	17.548477669562164	3.531452528802527	0.0	5.446338317822161
2L_10939	0.0	6.0857901668236805	0.0	0.0	9.275026804827466	15.722846643846077	0.0	2.1829981121432325	2.70708671989882	5.753951814105928	7.732038474623449	4.776123965252743	3.208744213029812	13.869413920175976	6.488214806625245	11.507903628211857	10.982505966246366	6.746491149952909	7.978375411285252	0.0	10.82834687959528	4.1306064721646685	9.996141489385098	4.158246218075065	0.0	5.7717659064096605	0.0	2.673442238676368	0.0	7.352551923721686	0.0	8.54521186143768	0.0	16.745033423086713	3.096811275365981	3.1597972674073227	14.960787775241092	10.318895135260078	13.139016045366393	10.776187212545207	10.063591836816846	24.08112449218929	0.0	6.026768494947157	6.2524775442269	2.5714212245107873	10.34944700834745	15.62246135003062	6.384521875925755
2L_10940	0.0	38.98144817193714	0.0	0.0	0.0	8.22121649340453	0.0	3.9950876402375637	4.954218070807666	0.0	4.716780891377253	4.370373413445192	0.0	0.0	17.811046173356097	10.530261866552097	10.04949880637078	24.69340056523194	0.0	15.930606279048465	0.0	0.0	4.573464939360429	19.02493407860342	0.0	0.0	67.33825351505683	0.0	0.0	8.970564885441402	0.0	7.8192624402510615	17.387453908757596	0.0	17.002349724731957	0.0	4.5632699662454925	7.553811464419661	0.0	4.930353821911676	4.604325026670553	0.0	7.438528004570232	0.0	0.0	14.11781315074295	26.51661796447834	0.0	17.526394750494244
2L_10941	0.0	0.0	0.0	0.0	0.0	0.0	0.0	0.0	0.0	0.0	0.0	0.0	0.0	0.0	0.0	0.0	0.0	0.0	0.0	0.0	0.0	0.0	0.0	0.0	0.0	0.0	0.0	0.0	0.0	0.0	0.0	0.0	0.0	0.0	0.0	0.0	0.0	0.0	0.0	0.0	0.0	0.0	0.0	0.0	0.0	0.0	0.0	0.0	0.0
2L_10942	6.274312962730582	8.875524321599299	12.419652609896849	0.0	0.0	3.275745723513958	30.125971750876293	19.102123774121203	0.0	0.0	3.7588050007141733	3.482752712019537	0.0	0.0	0.0	8.391570834927732	8.008450516985524	9.839091497647473	34.907019336161575	6.347553970077631	15.792075220812693	0.0	14.578385793654611	9.096587566784113	0.0	0.0	0.0	11.69685494964114	0.0	3.5743237736852564	0.0	6.231174065355047	4.61869017641549	14.652587158472613	18.065574422037113	0.0	10.90941620804693	12.039272105608497	12.774638765152318	7.8580027471577605	7.338377734187814	17.559971693325632	5.927766607230928	8.789447038307927	4.55931070517035	7.500328139356098	12.074917618874546	15.189212014059136	13.966792554023552
2L_10943	0.0	0.0	0.0	13.085442706697654	0.0	0.0	0.0	0.0	12.363399885514918	26.278584530322863	11.770868278098535	0.0	14.654494643415847	7.91778802339548	0.0	0.0	12.539412942304281	15.405780556980591	0.0	0.0	0.0	9.432342748697865	17.119828527797466	0.0	0.0	26.359942377165968	0.0	0.0	0.0	5.596578475783045	0.0	9.756602048691297	0.0	7.647540168704737	7.07164567095067	21.646427257181198	5.693888578571962	4.71269080506897	5.000545059411476	0.0	11.490231292610806	13.747461874851357	0.0	41.2868278504426	0.0	5.871904405396281	4.726643997682054	11.89142651930811	0.0
2L_10944	0.0	4.735157884369339	0.0	0.0	0.0	0.0	8.036214396556643	0.0	0.0	0.0	4.010700549064905	7.432297345406357	9.986483294860406	10.791345556690445	0.0	0.0	0.0	0.0	0.0	6.772934001144626	0.0	0.0	15.555353335962188	9.706193522086442	0.0	8.981651384386835	0.0	4.160239097261398	0.0	7.627712700675586	86.17049694525588	0.0	4.92821075394725	15.634527290067384	4.819058799264034	0.0	11.640508503973487	0.0	10.223046426943043	0.0	15.660315234315508	0.0	12.650029348068086	0.0	14.59455593874373	28.01036383461881	12.884115753472752	8.103556975298737	19.870365733951697
2L_10945	0.0	6.602786904296565	4.619688743851194	0.0	0.0	4.873864389597223	22.41167558651355	14.210681885359586	0.0	0.0	0.0	5.181862651621301	6.9626634137103185	15.047640830870535	7.039398103304575	0.0	0.0	0.0	34.624600085869005	0.0	11.748230716454103	0.0	5.4226641331979835	0.0	0.0	0.0	0.0	5.801110100428818	0.0	10.63621588965564	0.0	9.271140053550104	6.871983199375473	0.0	6.719779806255308	6.856453293840162	5.410576161434278	8.956400243614086	9.50346306193977	5.845820004863722	0.0	0.0	17.639421991420186	13.07750251088048	6.783634617158796	5.5797344046423385	26.948754248920253	11.299741461915351	27.70758522853216
2L_10946	0.0	6.041861642576758	6.340849847196086	0.0	0.0	4.459815943396016	5.126935225787665	2.1672407687463076	8.062639181308867	11.424837138946586	5.117484653942895	2.370824444717353	12.742331266845762	6.884650774368308	6.441381495972205	5.712418569473293	5.451615954372156	0.0	0.0	0.0	5.375092787539246	4.100790878528834	9.92398721988926	8.256462229781473	0.0	0.0	0.0	7.962434296646329	0.0	2.433159881475916	0.0	12.725296064617359	9.432283436344349	6.649665688057533	9.223373504199403	18.8219350831459	7.426398817915345	8.19552892919268	8.69611722713867	5.349201203784239	7.4932130223050475	5.976825456973133	8.070451816174478	11.96653200329319	9.311018752702136	7.6585804821076415	18.494536508420563	20.67959348055136	12.676874085680458
2L_10947	0.0	0.0	0.0	0.0	0.0	0.0	0.0	0.0	0.0	0.0	0.0	47.975896909392716	0.0	0.0	0.0	0.0	0.0	0.0	0.0	0.0	0.0	0.0	0.0	0.0	0.0	0.0	0.0	0.0	0.0	0.0	0.0	0.0	0.0	0.0	0.0	0.0	0.0	0.0	0.0	0.0	50.54410731524865	0.0	0.0	0.0	0.0	51.659563476688625	0.0	0.0	0.0
2L_10948	0.0	0.0	2.309844371925597	0.0	10.062953839218148	7.3107965843958365	5.602918896628387	0.0	5.874115358227051	6.242758400255703	0.0	12.954656629053252	6.9626634137103185	3.7619102077176336	3.5196990516522875	9.364137600383556	0.0	0.0	8.656150021467251	4.722148766574742	5.874115358227051	0.0	5.4226641331979835	9.022990579997833	0.0	18.786257476930476	0.0	5.801110100428818	28.42136377071917	5.31810794482782	120.15764683264442	9.271140053550104	0.0	0.0	6.719779806255308	10.284679940760244	2.705288080717139	0.0	11.879328827424713	5.845820004863722	2.729627154767676	0.0	8.819710995710093	6.53875125544024	6.783634617158796	0.0	4.491459041486708	5.649870730957676	0.0
2L_10949	0.0	0.0	0.0	0.0	6.8021935713829	1.6472782022264614	3.787370935866933	8.004923348055987	1.9853449775139829	4.219879345209762	5.670584410429339	0.0	2.3532545746092306	5.085831027332782	4.758379029633281	6.329819017814643	4.027219168918889	19.79118322578475	0.0	3.1920021194894077	3.9706899550279657	3.029337314286476	7.331050444225003	4.574411959342627	0.0	4.232943987145395	0.0	3.921341035892819	9.605908017667186	0.0	0.0	9.40043404937484	4.645212597444948	7.368364174030937	6.813492896252306	2.3173574709287506	10.972062568552532	6.054203281983599	3.2119990004259114	9.878908293699153	3.6902588605882936	0.0	5.961806284220769	8.839919662810106	13.756476434468045	5.657548584198467	6.072128384224854	15.276434724558243	9.364663752383308
2L_10950	0.0	4.247225924387487	0.0	0.0	12.945939053108125	12.540403612890282	0.0	0.0	0.0	0.0	3.597419930425899	3.3332200038532025	4.478715576032243	0.0	0.0	0.0	11.496909056000293	0.0	0.0	6.075020427256186	0.0	11.530873336815656	3.488114945944683	0.0	0.0	0.0	0.0	3.731549354218069	0.0	10.262578329129097	0.0	11.92727463563667	4.420385758224349	4.674491765882754	0.0	8.820792371778756	6.960678777551672	5.761181733597196	0.0	7.520617773626397	14.046605936165902	0.0	5.673256721674564	0.0	4.363555756860928	10.767449998654069	5.778239266487194	7.268530027024395	0.0
2L_10951	9.3694368968425	0.0	9.27313891579387	24.959565503883706	0.0	0.0	0.0	4.754202953120706	0.0	12.531139882608281	0.0	10.401595188638128	0.0	15.102626120142899	7.065120629869634	0.0	0.0	0.0	0.0	18.957615511121013	23.582319391859144	8.99576659224169	0.0	18.11192262586654	0.0	0.0	0.0	0.0	0.0	5.337540738779689	0.0	0.0	0.0	0.0	6.744334421868909	0.0	0.0	0.0	9.538189479949294	5.867181101105611	0.0	0.0	0.0	0.0	0.0	0.0	4.507871193891654	0.0	6.952207743090895
2L_10952	17.502406580904875	0.0	2.1653148605991945	5.828157929092299	0.0	4.568901316300469	0.0	6.660751918962628	0.0	0.0	2.6213281745594856	4.8576277871853835	6.527001880429241	3.526523334652253	6.598935195816803	0.0	2.7924801859568404	0.0	0.0	0.0	11.013130956038884	12.603283911656021	5.08336205432894	2.114603025574009	0.0	5.870260205153853	0.0	8.157192359647349	13.321503837925256	4.985348062045647	0.0	0.0	16.10498906793342	3.4061569693377747	3.1496578841606224	0.0	7.608045660446836	4.197994198372018	13.363231336242954	2.740020298070368	7.6764941144319625	24.492065183182277	4.133925972960816	0.0	9.538762669861518	2.615302132778889	6.3156352392236315	0.0	12.986945522360923
2L_10953	15.754854464531883	5.571629707261003	3.8982319763782733	5.246237398537769	25.474267169019214	0.0	9.455822162461427	9.99283314007194	2.478377396405064	0.0	4.719196037763006	8.745222375700875	11.750608608084596	9.523238129521753	8.910083006333288	5.267826852852739	0.0	0.0	0.0	15.938763271510856	4.956754792810128	3.781630502934167	2.287903351641136	11.420805280980362	0.0	10.568271828633359	0.0	2.4475753828742173	11.991399768086328	6.731368581471773	0.0	3.91163307942923	14.49696404578953	0.0	2.835175914159946	0.0	11.414016275017525	0.0	8.019307284217481	2.4664391623183346	4.606682591968387	0.0	3.721168387334929	5.517594505358687	5.72423443373154	4.708347311239414	5.685041858963207	4.767530447833205	5.845122946316052
2L_10954	0.0	8.161044613710555	0.0	5.122950819672131	0.0	0.0	0.0	3.9032006245121	7.260406582768636	0.0	2.3041474654377883	2.134927412467976	0.0	6.199628022318661	11.60092807424594	0.0	2.454590083456063	12.062726176115802	0.0	0.0	0.0	7.385524372230429	4.468275245755138	3.717472118959108	0.0	5.159958720330238	0.0	4.780114722753346	0.0	6.573181419807186	0.0	11.45912910618793	5.662514156285392	11.976047904191617	5.537098560354375	11.299435028248586	4.458314757021846	3.690036900369004	3.915426781519186	4.8169556840077075	0.0	0.0	3.6337209302325584	10.775862068965518	8.384572386808273	4.597701149425287	7.401924500370097	4.655493482309125	2.853881278538813
2L_10955	0.0	0.0	0.0	0.0	0.0	0.0	0.0	0.0	0.0	0.0	0.0	0.0	0.0	0.0	0.0	0.0	0.0	0.0	0.0	0.0	0.0	0.0	0.0	0.0	0.0	0.0	0.0	0.0	0.0	0.0	0.0	0.0	0.0	0.0	0.0	0.0	0.0	0.0	0.0	0.0	0.0	0.0	0.0	0.0	0.0	0.0	0.0	0.0	0.0
2L_10956	6.648494116082707	0.0	0.0	0.0	0.0	0.0	0.0	0.0	0.0	8.892018879534485	3.9829688253030047	7.38090721682965	0.0	0.0	0.0	4.446009439767242	0.0	20.85173064151392	0.0	20.17830899044557	0.0	12.766679986569454	7.7238984369146735	0.0	0.0	0.0	28.431060364827367	4.1314733990953725	0.0	3.7874856927727953	0.0	13.205565089239908	9.788269933077599	0.0	9.571475471658383	4.883074774524022	0.0	3.1893145206300813	6.768239898909569	0.0	7.776016510038255	0.0	0.0	9.31362322296069	4.83121428222891	3.973812575129894	15.993786733729682	0.0	0.0
2L_10957	6.238692370079232	0.0	3.0872859082995814	12.464600534482072	0.0	6.514297253897992	3.7443675351352725	4.748419251231265	5.888407609706923	4.171965062295783	7.474930950325346	5.194470589946414	2.3265347335349973	5.028084365221948	4.704350395071346	4.171965062295783	3.9814924305856656	14.674849362671294	5.784807475822397	0.0	0.0	0.0	7.247810617607686	7.537453606973048	0.0	4.184881362798246	0.0	1.9384082411814054	0.0	3.554031586811131	0.0	0.0	4.5924689020968295	7.284700671649402	0.0	2.2910452206505654	5.4237405803185466	2.99273065723358	4.763292921556187	5.86004341120159	3.6483581111574455	0.0	5.8941134310341585	4.369773750594289	6.800139810874511	3.7288736005071272	1.5007957218917471	0.0	6.943750069437501
2L_10958	0.0	0.0	0.0	18.628912071535023	0.0	0.0	8.394191219675983	0.0	8.800492827598346	0.0	4.189359028068705	0.0	0.0	0.0	0.0	4.676393565282454	4.462891060829205	0.0	0.0	14.149274849663955	0.0	0.0	0.0	6.759040216289287	0.0	18.76348625574632	0.0	0.0	0.0	3.9837463150346584	0.0	6.944926731022988	0.0	0.0	0.0	5.136106831022086	0.0	0.0	7.118957784580338	8.758101243650376	4.089477773688301	9.785693316371464	0.0	9.796238244514107	15.244677066924133	12.539184952978058	0.0	16.929067208396816	0.0
2L_10959	10.590602605288241	4.993755308986113	1.746958937555477	0.0	15.22142994679349	3.686153517235532	8.475089804170338	7.16512276183956	0.0	9.442924133658925	8.459467518817029	5.878643632312003	2.6329667980253806	2.8451711896827265	2.661984413548862	4.721462066829463	2.252950971506253	16.607700104794585	0.0	7.142818877756012	0.0	3.38940999184508	10.253040949415189	6.82418011741002	0.0	14.208238789344389	0.0	4.387438937818583	0.0	8.04427892893644	0.0	7.011858103832296	10.39470244384652	2.748060556262418	10.16447647609798	5.1856057954330375	2.0460370615061247	5.080362873385503	7.187566372683223	4.4212534961062016	2.0644449522979027	9.880002430480598	10.005656531158948	0.0	5.130532285028774	2.1100051167624083	1.6984682194516054	8.546110109791877	10.477765134607848
2L_10960	0.0	2.8030378202680937	11.766996985883722	10.55734326568188	0.0	4.138139368395788	0.0	2.010922526796548	7.481099003367991	5.3003945613711485	0.0	4.399644332752141	2.95581383456842	3.1940381361765384	0.0	0.0	7.587604585644708	0.0	7.349477194939738	0.0	9.974798671157322	11.415029941623537	9.208192160237276	9.57617753467055	0.0	10.633608903308062	16.947314189647226	9.850828897997623	0.0	2.257661487139683	0.0	3.9358162823932443	2.9173179579007678	6.170040136111086	5.70540809928323	2.9107251489563595	9.187665650740538	0.0	4.034442845460263	7.4450628810010935	4.63516285528813	5.5457303699168525	3.7441740651546196	0.0	5.759623827448582	7.106184156762422	5.720188949281372	0.0	5.881259718781685
2L_10961	11.726078799249532	0.0	0.0	0.0	0.0	18.366147516896856	0.0	5.950000952000153	0.0	31.366054401284753	0.0	6.508925038012123	0.0	0.0	0.0	0.0	0.0	0.0	0.0	0.0	0.0	11.25842129913175	6.811395191699907	0.0	0.0	0.0	0.0	0.0	0.0	0.0	0.0	11.645456408727572	17.263762671601803	0.0	0.0	0.0	0.0	0.0	5.968638386462174	0.0	0.0	0.0	0.0	16.426619007569386	0.0	7.008690776562938	0.0	0.0	17.401715113041544
2L_10962	0.0	0.0	0.0	0.0	0.0	0.0	0.0	0.0	0.0	0.0	0.0	0.0	0.0	0.0	0.0	0.0	0.0	0.0	0.0	0.0	0.0	0.0	0.0	0.0	0.0	0.0	0.0	0.0	0.0	0.0	0.0	0.0	0.0	0.0	0.0	0.0	0.0	0.0	0.0	0.0	0.0	0.0	0.0	0.0	0.0	0.0	0.0	0.0	0.0
2L_10963	0.0	23.45127762560504	0.0	0.0	0.0	17.310621797534967	0.0	8.41207031144849	10.431618653403213	0.0	9.931670109645637	9.202273329603345	0.0	13.361267289479871	0.0	0.0	0.0	0.0	0.0	0.0	0.0	0.0	19.259807093772146	0.0	0.0	22.24120138073378	0.0	0.0	0.0	9.444226177883888	0.0	32.928531914333135	24.40738860467841	12.905224034689242	0.0	0.0	0.0	0.0	8.438419787756866	0.0	9.694882653140366	0.0	0.0	0.0	0.0	0.0	0.0	0.0	0.0
2L_10964	0.0	10.848846279442412	7.590475622997775	10.215255871729074	0.0	0.0	0.0	19.457630231864908	9.65158734831324	0.0	4.594511396685519	8.514167148426623	5.720074429608478	0.0	0.0	0.0	9.788993353762962	0.0	0.0	7.758824693235468	9.65158734831324	0.0	4.454910514212501	0.0	81.72204697383259	0.0	0.0	0.0	0.0	4.369013904823653	0.0	7.616569695040165	5.64557742401335	5.970113611262022	11.041073899011712	5.632819056953433	8.889959635138275	7.357999801334004	0.0	9.605096079776086	4.484970639139711	10.732066448662621	7.245704746226436	0.0	5.572995936728662	13.751847904562178	3.689892572467645	0.0	0.0
2L_10965	0.0	10.330436219886778	12.04627697763729	0.0	20.99208598358419	10.167251283615476	5.844057178255433	2.470380142096266	3.0634626931513225	0.0	0.0	8.107319287853073	0.0	7.847630407998305	7.342359540661988	16.27858519560348	9.321228165023022	7.634636820326458	9.028693186948122	4.925380485642516	12.25385077260529	9.348765028139782	2.8280223074399613	2.35283045503741	0.0	6.531593316873718	0.0	6.050778130067527	14.822280852577594	5.546988539921676	0.0	19.340302288924775	3.583869719167969	3.789888577275828	0.0	3.5757705785596796	0.0	4.67093278527722	7.43435464845415	0.0	2.8471047791500825	0.0	4.59964674712982	0.0	10.613382768111736	5.819874872690237	4.6847623420063895	17.67908917332579	7.22501589503497
2L_10966	3.8232145588010393	2.70412346378746	11.351760014711882	5.092396441025975	8.242419446834745	0.0	4.589269553500786	1.9399605489622762	2.4057013196715156	10.226705609961627	0.0	0.0	0.0	6.162652109660696	5.765868824177902	0.0	7.319851143507146	0.0	7.090126856549717	3.867843522522452	4.811402639343031	3.6707377595578667	4.441625492798348	5.54295047558515	0.0	5.129183618618526	16.34927278434655	0.0	11.639763293773656	8.711970072640405	0.0	11.390784399789194	0.0	5.952310091546528	5.504074115660411	11.232042771618874	2.215862205279247	5.502043092001497	0.0	4.788226326051398	6.707393962808841	16.050093411543653	3.6120486384021446	21.423185027764443	2.7781883322757692	4.570279472589749	1.839444458342469	9.25545423918315	0.0
2L_10967	7.801529099703542	5.517947676612952	7.721345892359805	0.0	8.4096084822675	2.036543740886467	0.0	0.0	0.0	0.0	4.673727110421477	4.330481566872162	5.818696402532762	6.287655195049352	2.9414117835309175	13.042679822035243	4.978884550620816	6.117001103506999	0.0	7.892597532774011	4.908997013366217	3.7451949149241526	9.063438632363363	5.6553835481122325	0.0	5.233223854290301	0.0	9.695973068465205	0.0	4.444341730768889	0.0	7.747889862196031	5.742914965806684	15.18261651139911	2.8078593105245306	5.729936626900906	0.0	7.4848618668742475	9.927552691478665	9.770701184599812	4.562297719124878	0.0	7.370630690126893	10.92886619570539	11.338164147137624	6.994474365251452	1.876755704961992	4.721595823842926	5.788805838821121
2L_10968	0.0	0.0	3.78392000490396	0.0	0.0	5.98816738125464	9.178539107001573	3.8799210979245524	7.217103959014548	0.0	0.0	8.488776987944238	11.406033107151694	6.162652109660696	2.882934412088951	5.1133528049808135	4.879900762338097	0.0	0.0	3.867843522522452	4.811402639343031	0.0	2.220812746399174	5.54295047558515	0.0	5.129183618618526	0.0	19.006420368800576	11.639763293773656	0.0	0.0	3.7969281332630644	2.8143708530245477	8.928465137319794	8.256111173490616	5.616021385809437	6.647586615837742	5.502043092001497	5.838111503259223	2.394113163025699	4.4715959752058945	10.700062274362436	18.060243192010727	5.355796256941111	16.669129993654618	0.0	5.518333375027407	13.883181358774724	0.0
2L_10969	6.631299734748011	4.6902555251210085	3.2815720042529177	0.0	7.148167209927374	3.4621243595069937	0.0	1.6824140622896984	10.431618653403213	0.0	3.9726680438582553	9.202273329603345	7.418837913229272	8.016760373687923	0.0	11.086277848729956	2.116025934013847	10.398901875961899	6.148851394559496	6.70870790285791	0.0	3.1834156776855296	7.703922837508859	4.807076015895397	0.0	0.0	14.178765880217785	6.181182831146568	0.0	3.777690471153556	0.0	6.5857063828666265	9.762955441871362	7.743134420813545	2.386680413945851	9.740892265731542	5.765062185804111	1.5905331467107775	1.6876839575513731	4.15254800345492	1.9389765306280733	0.0	6.265036086607859	0.0	7.2280796438002355	5.945303210463734	4.785727047653079	8.026712900532972	12.301212407494882
2L_10970	13.728092252779938	9.70974968912618	11.322497099742368	6.095122926439181	0.0	9.55636943968617	0.0	0.0	2.8793997948715586	0.0	13.707004553466911	0.0	0.0	11.064178505030329	6.9012064689148955	6.120205736836049	0.0	7.175922769848782	16.972439304435493	0.0	0.0	8.78706052615161	0.0	0.0	0.0	12.278307484426502	0.0	8.53084126606784	0.0	5.213707253465943	0.0	0.0	3.3685390578735226	7.12435925293969	3.2939313268021264	6.721853080457221	7.956540315922389	4.390287805317078	11.6461236809018	11.462119414652486	8.028124124432713	0.0	0.0	6.410387905392931	3.325231959868441	10.94039535853727	13.209859310595055	11.07791429460827	10.186369822268219
2L_10971	0.0	0.0	0.0	0.0	0.0	0.0	0.0	0.0	0.0	0.0	0.0	0.0	0.0	0.0	0.0	0.0	0.0	0.0	0.0	0.0	0.0	0.0	0.0	0.0	0.0	0.0	0.0	0.0	0.0	0.0	0.0	0.0	0.0	0.0	0.0	0.0	0.0	0.0	0.0	0.0	0.0	0.0	0.0	0.0	0.0	0.0	0.0	0.0	0.0
2L_10972	0.0	0.0	14.927935391895625	0.0	0.0	0.0	0.0	15.306669115733724	0.0	0.0	0.0	0.0	0.0	24.312266754190826	0.0	0.0	0.0	0.0	0.0	0.0	0.0	0.0	0.0	0.0	0.0	0.0	0.0	0.0	0.0	17.184788025639705	0.0	0.0	0.0	0.0	43.4282240027794	22.155754957350172	0.0	0.0	0.0	37.7800445804526	17.64088451394953	0.0	28.499772001823985	0.0	0.0	0.0	0.0	0.0	0.0
2L_10973	5.84744028301611	2.067919577780452	5.7873409729127845	3.8942993688119585	12.606421837348163	1.5264402345222776	3.5095440295110536	1.4835426166902699	3.679415473340243	0.0	10.509224471780104	1.622901871887477	2.1806289064603965	4.712754102864812	6.613984078817526	3.9103252921404024	1.8658989611980712	4.584844612738808	0.0	2.957849170397254	7.358830946680486	11.228467308598143	20.3798186807532	4.238850762781195	0.0	3.9224315623947072	0.0	3.633686600344619	8.90125570014162	13.32457908487457	0.0	2.903618169564913	8.608915478959165	0.0	0.0	15.031555529787173	3.3890648095947133	2.80504515421437	1.488189578684601	5.492537838093167	3.419555721062052	0.0	2.762235598808482	4.095728646509128	6.37367722296334	1.7475108891772282	1.4066751235975097	3.5389536163505317	2.1694270456395386
2L_10974	0.0	0.0	0.0	0.0	0.0	7.301935012778386	0.0	0.0	0.0	0.0	0.0	0.0	0.0	11.272050949670291	0.0	0.0	0.0	0.0	0.0	0.0	0.0	0.0	0.0	0.0	0.0	0.0	0.0	8.691117677733356	0.0	0.0	0.0	0.0	10.295480284155255	10.887316276537833	0.0	0.0	0.0	0.0	14.237915569160675	8.758101243650376	8.178955547376601	39.14277326548586	13.21353065539112	0.0	20.326236089232175	16.718913270637408	0.0	0.0	0.0
2L_10975	0.0	0.0	0.0	0.0	0.0	0.0	0.0	0.0	0.0	0.0	0.0	0.0	0.0	0.0	0.0	0.0	0.0	0.0	0.0	0.0	0.0	0.0	0.0	0.0	0.0	0.0	0.0	0.0	0.0	0.0	0.0	0.0	0.0	0.0	0.0	0.0	0.0	0.0	0.0	0.0	0.0	0.0	0.0	0.0	0.0	0.0	0.0	0.0	0.0
2L_10976	0.0	0.0	0.0	0.0	0.0	0.0	0.0	0.0	0.0	0.0	0.0	0.0	0.0	0.0	0.0	0.0	0.0	0.0	0.0	0.0	0.0	0.0	0.0	0.0	0.0	0.0	0.0	0.0	0.0	547.7651183172655	0.0	0.0	0.0	0.0	0.0	0.0	0.0	0.0	0.0	0.0	0.0	0.0	0.0	0.0	0.0	0.0	0.0	0.0	0.0
2L_10977	0.0	0.0	0.0	0.0	0.0	0.0	0.0	0.0	0.0	0.0	0.0	0.0	0.0	0.0	0.0	0.0	0.0	0.0	0.0	0.0	0.0	0.0	0.0	0.0	0.0	0.0	0.0	0.0	0.0	0.0	0.0	0.0	0.0	0.0	0.0	0.0	0.0	0.0	0.0	0.0	0.0	0.0	0.0	1077.5862068965519	0.0	0.0	0.0	0.0	0.0
2L_10978	24.113817217265492	17.055474636803666	0.0	0.0	0.0	25.17908625095995	0.0	0.0	15.173263495859215	0.0	0.0	0.0	17.985061607828538	19.434570602879813	0.0	0.0	0.0	0.0	0.0	0.0	0.0	0.0	0.0	11.653517614291873	0.0	0.0	0.0	0.0	0.0	0.0	0.0	0.0	17.75082807612975	0.0	0.0	0.0	0.0	0.0	24.548130291656335	15.100174558017889	0.0	0.0	22.78194940584676	0.0	35.0452346366072	14.41285626779087	0.0	0.0	0.0
2L_10979	12.884937508053085	9.113394320168124	1.5940634526521709	4.290578575939809	0.0	6.727075807417274	11.600012992014552	6.538024496670184	2.0269141772106742	4.308235277898408	3.8595434931956247	7.152185636408631	2.402527074077598	2.5961591383243974	7.2870151220137815	4.308235277898408	2.0557705891591813	10.102785742140538	23.89503389510558	3.2588363347215976	0.0	6.185531300025485	0.0	3.1134607361466564	0.0	17.286293870453058	0.0	4.003446166460089	9.807036745005277	7.340236091353642	0.0	9.59726055794634	4.742474167743208	0.0	6.956153970294441	7.097635067995345	5.600897935957092	9.271449498414581	6.558503821640177	12.102903728662582	1.8837627935750128	4.507647675045482	6.086634724007635	0.0	0.0	5.776006469127246	4.649450063046543	0.0	4.780370650818782
2L_10980	8.99685110211426	6.363387613029672	4.452191257232029	5.991755344645767	0.0	0.0	10.799544259232261	4.565146929253919	5.661135737051567	0.0	0.0	0.0	6.71021596830094	7.251026926688493	0.0	3.008206387023801	5.741731189370907	0.0	16.684602614477228	4.550936355155073	5.661135737051567	4.319020100719549	2.613026459505929	4.3479206069697165	0.0	0.0	0.0	2.7953887267563426	0.0	5.1252876567697365	0.0	0.0	3.3114117873013984	0.0	6.47613866708114	9.911785112498762	0.0	8.631665264021061	0.0	0.0	10.522632867969895	0.0	0.0	6.301673724541239	9.806517411471663	2.6887141224709286	8.657221637859763	0.0	3.3378728403962725
2L_10981	3.499685028347449	4.950588179381592	3.463715673278785	4.66146571398738	0.0	0.0	0.0	3.5515929249427662	4.40425027768798	0.0	0.0	0.0	13.051034242259561	5.641153796468299	5.277947258528635	7.020973050697043	0.0	0.0	6.490143419189277	0.0	4.40425027768798	10.08033353807611	2.032882277413621	0.0	37.29172571189904	9.390279745823909	14.965758344906853	0.0	0.0	5.981056796912818	0.0	6.951246045609905	2.576212082022471	2.7243057106896305	5.038306242360669	0.0	6.085051988655842	5.036447088765701	1.781358863293533	13.149105597837236	4.093198863564268	0.0	9.919165414647566	9.805152019076903	7.629274237314171	2.0917657640697396	1.6837862830687207	12.70835345489297	7.79039475488302
2L_10982	0.0	9.332240839005781	3.2646856989137087	4.393611337626185	0.0	5.1664634524375375	0.0	3.3475134000961404	2.0755879310373455	4.411692042719297	9.88056374544506	3.6619681174407823	4.920441383273845	2.6585025824694086	2.4873344927628516	6.617538064078945	4.210274585687929	0.0	6.117210649819052	0.0	4.151175862074691	9.501103394807584	5.748210007403695	9.564679551352764	0.0	4.425350532015641	14.105804820799856	2.0497919051257916	20.085080400576846	13.15387934209557	0.0	0.0	2.4281793123007676	2.567763272768357	0.0	7.268075704276536	0.0	3.1646971701277904	5.036998432486088	0.0	13.502992648970801	4.615893073760125	3.116398739479038	0.0	9.58784721190197	13.8009897281205	1.5870335549678594	0.0	2.4475825716456368
[truncated: 187 more columns]
