# Supplementary material for: Convergence of topological domain boundaries, insulators, and polytene interbands revealed by high-resolution mapping of chromatin contacts in the early Drosophila melanogaster embryo
Source: eLife. 2017 Nov 17;6:e29550. doi: 10.7554/eLife.29550 (PMC5739541; doi:10.7554/eLife.29550)
Supplement: Supplementary file 3. [file elife-29550-supp3.zip › local_HiC_maps/nc14_posterior_dm3_CompressedBinCounts_500bp_VCnorm_chr2L_6075562-6091803.txt]

2L_12071	2L_12072	2L_12073	2L_12074	2L_12075	2L_12076	2L_12077	2L_12078	2L_12079	2L_12080	2L_12081	2L_12082	2L_12083	2L_12084	2L_12085	2L_12086	2L_12087	2L_12088	2L_12089	2L_12090	2L_12091	2L_12092	2L_12093	2L_12094	2L_12095	2L_12096	2L_12097	2L_12098	2L_12099	2L_12100	2L_12101	2L_12102	2L_12103	2L_12104	2L_12105	2L_12106	2L_12107	2L_12108	2L_12109	2L_12110	2L_12111	2L_12112	2L_12113	2L_12114	2L_12115	2L_12116	2L_12117	2L_12118	2L_12119	2L_12120
2L_12071	30.215127768608873	98.39466421836889	138.9369810181059	47.7728008673879	65.00753291371191	38.95568255468769	41.97311153095196	28.05031665802116	24.131169314419	31.828773927778123	30.135690053879873	36.77622849969741	37.88289439129264	24.50564528381855	27.17758550871375	42.70560834139082	24.244158067061765	23.08599764984544	24.85088536870575	16.786576446278968	38.723308023779204	31.36738754673937	27.33092877223581	24.41655290361647	5.95156261252173	20.55482966555237	20.095523155888646	16.57293841346929	6.388663274428438	16.645242852012554	14.600207979962674	0.0	4.690899436185161	4.231759055488306	5.2402433219649165	14.527060645393723	12.244937942654506	0.0	13.330819239571559	9.18758334860769	12.156929284705384	0.0	5.731947755971113	5.776098216774077	3.4519063152626033	9.469631955651819	4.012363429179779	9.51312764048749	11.850308929089275
2L_12072	98.39466421836889	29.23495057831605	115.72666610579036	107.485213711719	101.17376015170282	41.99769322143969	53.79655755828184	46.384290022957494	6.572349075861996	39.732291046978375	22.38473540123519	33.3878296909066	27.311716817553783	38.13909199721076	25.234325950778935	26.841394201662375	30.014193712206502	29.589114460681056	35.53394490072662	24.76489541784665	33.39773823485571	36.30860261857642	11.45205140596835	25.861406505843203	8.104817990102397	13.995749024496293	14.926917810400282	18.055177525276118	8.700060204416614	11.33371792416156	4.970628555863403	0.0	12.776102215631646	14.406988196066433	7.1361457676708815	7.4185884107800995	12.506336543848883	0.0	10.0854804985132	0.0	16.55526549679277	0.0	13.009578692599787	11.798806747344285	4.7007944342593895	3.2239282534110774	12.749387118747793	4.318315097088678	4.610774550184361
2L_12073	138.9369810181059	115.72666610579033	31.856092456906673	68.24752096211942	87.18296052627996	66.66587778711285	65.91429721669274	34.97378920227462	54.51111704676609	49.02247149241152	35.16272323758101	23.0765777351304	29.74552361331231	31.153312399905005	32.97961428565267	19.11407391749691	22.630724399304196	25.09899111816424	30.620138175925195	30.16367239551412	31.80874040568867	19.324738870440026	28.06327967346431	20.892342594305248	27.499674587184053	19.34680950005734	26.2614499921966	25.525532424318072	10.933086449663852	6.409223813086524	3.747857630881747	19.233191873207105	11.238722343511228	13.03545578797049	7.174212293909543	9.322701972609156	3.1432623542783573	7.73726117976211	12.167135684399101	14.150656378196102	8.916201790765633	0.0	15.694771228109964	4.4481545348194125	21.266415014089	9.723377210883278	5.493169929838488	0.0	6.953054885503176
2L_12074	47.7728008673879	107.485213711719	68.24752096211942	26.272362295876057	144.73479969962284	82.12319248778095	50.74834287141931	50.68576252769898	68.67633985631383	73.38933988385614	58.476112508040465	32.303602174678495	49.326299637892106	59.04091720064871	35.157417336122485	27.701070819518865	29.6203111700807	32.2067760909777	37.32688429549926	30.96457983829854	28.571661809484155	47.11489463001789	26.5923852704778	32.17061578848035	23.524872848062255	24.37425861630042	28.884370089657082	34.06427404446436	33.67014703753211	6.579401866576309	17.313169262199292	0.0	4.944485785839486	3.3453934768172595	8.285290157765733	11.48428662482558	9.680167273290483	0.0	14.051472887097587	14.526385363214107	5.491767154564413	0.0	15.104530906135913	11.415655429856505	0.0	11.229246947984256	10.57317163429514	5.0136999350725855	5.353254578036399
2L_12075	65.00753291371193	101.17376015170282	87.18296052627996	144.73479969962284	52.252035953688086	129.49639344348284	104.72311209162973	80.93581223539049	77.98289445210193	53.57222258829908	58.100350926119596	59.8361562243633	52.885071961955155	48.317194604689924	38.67415997229433	45.33933729370601	32.27404716996671	32.91409913836374	17.56753840138412	42.38118998470322	39.10600543104204	17.422563042752437	29.72419345524216	39.72654982860049	21.03633395600882	36.32644814520616	33.208567515231664	25.10508990634797	19.355404803237256	14.708527415854617	7.372249966456263	37.83278664956625	14.211776952161266	29.91506685162725	5.292031963873062	14.670629692767672	12.365953068734914	0.0	13.462565989010956	4.6391915188156325	10.523206828017829	0.0	13.506723647031492	8.749773964172594	10.458063166701526	4.781609547152887	9.454706552922046	19.214289282653723	8.548159991465518
2L_12076	38.955682554687684	41.99769322143969	66.66587778711285	82.12319248778095	129.49639344348284	50.13748701689774	120.49868763201471	99.02222974791167	71.55707601090768	113.06306018445008	88.008532765746	68.1587199489466	74.33972898212804	53.34719014582238	62.579922956483145	47.35341749614069	62.63329147341686	58.72604417842851	47.59228335647188	43.20996082930631	47.84487543108233	38.75621237861797	75.33070178081779	31.84405930637605	40.444239526964175	40.21140192185104	51.915548300420376	12.286091468722374	18.418309272881988	25.707694261477066	18.03939714138693	23.14356765038401	11.591752390895527	7.842872750173916	15.10745175057597	13.461764550148214	26.476319579767853	0.0	9.15055239139621	11.351787934979228	12.874787753759383	0.0	14.164302605216571	19.625929778423256	12.7950866867123	5.850137609861928	9.9150118236516	19.590027735561268	6.275030836547368
2L_12077	41.97311153095196	53.79655755828184	65.91429721669276	50.74834287141932	104.72311209162973	120.49868763201471	45.243115621914185	133.67916698674355	113.38197571267376	110.9160318281654	95.25457170455225	71.038217793192	72.24519642735986	71.27805723649928	68.49136962307922	57.624076985766855	63.16985940253326	68.91109243989166	68.8905308447427	49.95283400831005	48.5184408890131	63.37419544248158	57.29341181081953	52.26264093067272	36.35297960206351	28.97348861406283	25.75096686296915	23.360730798413712	16.009375090052735	33.23875278814479	27.440036659888978	17.6020390202001	19.10178134396607	21.871535349968422	14.772988411411314	13.6512807631612	28.766845864938507	28.324279005477916	8.351437393727958	4.316849873775309	14.688045497689735	0.0	17.95463653351987	10.855759523215042	16.21902166861295	4.449372371533271	7.5409473440783445	14.899363737570951	6.363371415990135
2L_12078	28.05031665802116	46.384290022957494	34.97378920227462	50.68576252769898	80.93581223539049	99.0222297479117	133.67916698674355	21.390498523902814	103.05036439344924	109.22336724718886	98.19049541074338	87.2500830433826	54.37851559227465	72.96991468215195	62.17492406180866	53.44208798237747	67.22913926028787	39.35196835438975	51.1668602479546	78.93974955617726	57.09030031860325	64.58404644884621	28.858030035437658	45.51427824285095	59.00074522479738	26.124366614731425	27.862479716114766	22.748625414309338	32.47894227777421	19.0398942905069	22.267536659323945	0.0	11.923891233125905	29.043341378338894	21.312447135140896	13.847484909010946	4.668847952430042	22.98509761196328	4.518116857929848	49.04361448636273	13.243689448196381	64.2780927404322	5.828061123539451	2.202356962421183	31.58809128958383	21.66394242590661	8.159285572955232	0.0	5.163863592412115
2L_12079	24.131169314419	6.572349075861997	54.511117046766074	68.67633985631383	77.98289445210193	71.55707601090769	113.38197571267376	103.05036439344924	0.0	43.84932786288607	125.80857169025327	67.55367139192087	102.33307122422691	47.1575568269995	86.22904067015395	68.38817126007217	68.82482422342319	39.911814845099755	41.08337780228578	66.80915861059562	56.90418473374532	40.33278000600383	23.170961533114394	64.78388097307382	21.864662114444016	31.464034091910218	40.268888793436716	30.442567964555106	78.23489557988488	38.21922855251551	26.818890690224382	0.0	40.21098127432046	23.319753463566382	12.834293231514607	13.342263755206819	0.0	0.0	10.883186945399597	0.0	6.380248791421374	0.0	7.019282671426677	0.0	38.04451207913259	34.7892337758234	4.9134978699986736	11.649675614782508	12.438654112747694
2L_12080	31.828773927778126	39.732291046978375	49.02247149241152	73.38933988385612	53.57222258829908	113.0630601844501	110.9160318281654	109.22336724718886	43.84932786288607	22.75986375677792	131.36937500535848	99.0029168734384	70.86256273445807	74.21632858183905	73.57872711795119	72.95856948143039	93.44924154259333	80.88422081830977	70.24444187717735	50.83881933620601	63.84977113114691	53.83185430313635	44.56997613596135	62.99147040715495	27.036818739759806	32.854760516463	18.442453643048523	28.442024530075013	21.498136326561852	23.10494307152072	18.42388118217939	9.45473592449826	14.206576887414773	6.40802592430968	12.343556443116045	9.165788584120309	6.180714193886532	30.42813141605677	5.98117335967442	13.912482139851052	3.506452134912148	42.546311660242175	21.217085308692194	11.662096582568372	10.454236579373791	16.729509875549176	9.451247092053796	12.80483920483229	8.545032234425097
2L_12081	30.135690053879873	22.38473540123519	35.16272323758102	58.47611250804046	58.100350926119596	88.008532765746	95.25457170455225	98.19049541074338	125.80857169025327	131.36937500535848	45.70569304399344	63.91132176282764	124.3110900130794	97.34164825692744	106.91241580325232	92.48412355878908	89.6274188199654	65.13574998293727	89.39697465090481	65.63798811689864	69.98684247361497	55.60183590720773	52.61191870406322	53.747380522401905	34.13151430979252	28.57685817448172	9.524419086631069	24.192982583471835	22.204991149090528	13.017070586366962	34.253379095847805	0.0	14.673686558316165	15.443681526577032	14.570754674024897	17.04088449006857	9.575902433045291	39.28575357146786	10.811208195760708	9.579948019202048	7.24348729003394	0.0	11.953472304402345	16.56262327861645	17.996616636072417	9.874041785957434	2.7891435376938807	9.919394996260388	7.060793075339015
2L_12082	36.77622849969741	33.3878296909066	23.0765777351304	32.303602174678495	59.8361562243633	68.1587199489466	71.038217793192	87.2500830433826	67.55367139192087	99.00291687343838	63.91132176282764	19.06531650331927	77.97849249205746	101.63258224435232	73.00790252907059	86.85374850560463	46.27498377804735	71.80864432460379	63.77109808806518	65.26798818388342	58.21665911857569	46.34469623978648	52.315346445303	37.973658095308814	83.30510215982362	39.95967802089837	17.047314252463902	20.619949079035745	33.11973313443829	25.887387276608024	11.353431177203218	29.1316722453819	7.295485650752456	16.45352766923934	16.299697097295606	19.768962954093077	4.760961638075505	0.0	18.429026822987815	7.144459543068945	5.401991930504455	65.54626255210927	20.800658964876007	8.983232795986291	0.0	18.40946629484454	8.320263585950403	0.0	5.265743652014383
2L_12083	37.882894391292645	27.311716817553787	29.74552361331231	49.326299637892106	52.885071961955155	74.33972898212804	72.24519642735986	54.37851559227464	102.3330712242269	70.86256273445807	124.3110900130794	77.97849249205746	34.02000508599076	110.84918592159914	125.72946664931601	90.08649231989435	88.79237417442954	80.62419714136541	76.93117536819734	78.30553467078396	45.9799107201505	55.86827749986266	48.1440298193422	86.28608138779312	68.1447515669507	40.6778794272787	35.637079420485314	22.48987990544692	16.255446025958864	12.352811835264312	15.478778749122739	7.943373280557561	22.54506161034866	19.740186839073868	13.333382716232283	15.401229757393669	15.578135774877245	0.0	12.562670451883026	31.169434317625104	14.729685958676455	0.0	12.96398717796848	13.472087671447625	8.783101313073647	20.07893833818273	11.34348878072242	5.378977182109844	7.179087948565567
2L_12084	24.50564528381855	38.13909199721076	31.153312399905005	59.040917200648714	48.317194604689924	53.34719014582238	71.2780572364993	72.96991468215195	47.1575568269995	74.21632858183906	97.34164825692744	101.63258224435232	110.84918592159914	33.17012250970122	99.8573028169416	112.83102775448747	84.18469181648443	88.0588146029018	84.98706761725622	74.55596332144829	76.82034404507039	61.298702167159895	65.36260183493366	72.29584616986247	52.86658482919334	38.038457184521214	30.832623642066345	27.97070201456773	28.37463292683204	27.723091413012703	29.18043821236745	16.638630574149225	13.889452183338545	18.794950473426006	21.722433843551926	11.291094745834231	13.59617827744035	6.693503151970635	11.84151007146746	8.161153399487642	10.798766225531924	37.43691879183575	15.27473650230937	14.109691305608218	21.4638334406525	10.51461468353323	10.69231555161656	5.633552084160762	4.511314828721917
2L_12085	27.17758550871375	25.234325950778935	32.97961428565268	35.15741733612249	38.67415997229433	62.579922956483145	68.49136962307924	62.17492406180866	86.22904067015395	73.57872711795119	106.91241580325232	73.0079025290706	125.72946664931601	99.8573028169416	34.84985983386375	128.71285089697412	132.64350420925507	93.22109003292876	102.82202045737571	64.45677278882357	83.75136186997128	73.74115732911889	106.75700681821418	56.12496887615362	50.369206282047415	41.8791226774805	36.075928491325286	29.610429603697128	20.02536011605097	29.348303315888703	17.16171345292988	17.61403768347222	24.996279965393384	19.896767610927462	16.425620683141563	17.07573292460859	11.514582066729307	28.343586625795215	6.964275218128065	4.319792511726077	13.06494026545999	0.0	12.576812884693265	9.505264558670566	6.492031031908333	15.583418708205828	10.061450307754614	14.909520086403651	15.91927273120913
2L_12086	42.70560834139082	26.841394201662375	19.114073917496913	27.70107081951887	45.33933729370601	47.3534174961407	57.624076985766855	53.44208798237747	68.38817126007218	72.95856948143039	92.48412355878908	86.85374850560463	90.08649231989435	112.83102775448745	128.7128508969741	29.20747346227216	123.08721096321253	123.38146719807479	101.49897413536856	93.2812979159792	90.3762233067369	70.59367977399565	73.6010542474818	78.0161730918827	71.9320961012804	47.11620283382544	38.068901666504246	29.009651925619252	19.52563360681054	22.545880867565497	27.38200637088015	23.41975221902152	13.033425523096533	10.581954592832842	10.19182470061515	9.081607323408145	15.309871805340082	12.561946096689299	16.050234765549284	15.316339854265028	14.476032756366921	35.129628328532284	9.555555201646103	8.425512451703758	17.263703064307293	11.839900860563462	12.262962508779166	10.572696539820742	7.055460150055526
2L_12087	24.244158067061765	30.014193712206502	22.630724399304196	29.6203111700807	32.27404716996671	62.63329147341687	63.169859402533255	67.22913926028787	68.82482422342319	93.44924154259333	89.6274188199654	46.27498377804735	88.79237417442954	84.18469181648443	132.64350420925507	123.08721096321256	58.23885158161468	127.5867501615624	120.90873756372854	99.74419720530841	95.28437622083106	86.83206244961931	77.59818109863504	83.06585369850146	47.428833036029445	10.058159149964855	35.247011053462664	25.024179613551595	30.368650406457594	26.180578269631333	24.494967355863192	7.856428483324338	15.739971473925031	24.848878880707097	11.722169920179349	9.139592654448453	23.11143615491442	0.0	12.425164785641678	15.414133450172464	16.025307165075088	0.0	9.616566651702222	14.535957719744314	23.165240556544905	13.901413952531438	5.609663880159628	5.320101177684197	8.520610433572681
2L_12088	23.08599764984544	29.58911446068106	25.09899111816424	32.2067760909777	32.91409913836374	58.726044178428516	68.91109243989166	39.35196835438975	39.91181484509975	80.88422081830977	65.13574998293727	71.8086443246038	80.62419714136544	88.05881460290178	93.22109003292874	123.38146719807482	127.58675016156242	47.72893781635337	105.32436500646781	88.20919287287074	101.40699537477357	105.38161194631893	93.45071322453643	77.12188960408146	61.522522472639395	31.871923031430672	49.100182501601424	27.410857749126578	22.013640532219384	23.658976925614887	33.9582019811215	19.36290242162139	21.012675168933825	28.433964414237366	12.639542809680083	9.385575196853054	9.49338247951961	0.0	22.96723509552762	28.49217960900182	14.36213366011975	0.0	7.900309158848159	17.912613315938195	0.0	17.13066709999097	16.590649233581132	6.5559433396040925	6.999946975401661
2L_12089	24.85088536870575	35.533944900726624	30.620138175925195	37.32688429549926	17.56753840138412	47.59228335647188	68.8905308447427	51.1668602479546	41.08337780228579	70.24444187717734	89.39697465090481	63.77109808806518	76.93117536819734	84.98706761725622	102.82202045737571	101.49897413536854	120.90873756372855	105.32436500646781	39.95821311101837	128.3417308959695	124.52789278294935	100.87244279086161	103.40217001384794	74.41407893845494	67.55033766725042	42.123190241936165	32.830349342563615	32.91804863688712	28.198892428073684	19.679561633828694	17.261730295130707	8.858345314245371	8.873631501155199	16.010179271981126	19.825617175593013	22.32782328455334	34.74506388459079	14.254385183421865	11.207779768248333	8.689935707510667	8.213175938219834	0.0	10.842950880167502	8.194851720987153	19.589597923502616	6.717530313415333	17.710153104273584	11.997129087009478	11.208434122508503
2L_12090	16.786576446278968	24.76489541784665	30.16367239551412	30.964579838298544	42.38118998470322	43.20996082930631	49.95283400831005	78.93974955617726	66.80915861059562	50.83881933620601	65.63798811689864	65.26798818388342	78.30553467078396	74.55596332144829	64.45677278882356	93.28129791597921	99.74419720530841	88.20919287287074	128.3417308959695	31.281276621669793	131.94918636832955	91.85341997838606	91.78657874258656	109.77658731167537	44.36222645142115	51.071069771106764	38.90638811767782	38.82455483677187	36.282149953218706	31.01790575076404	19.43360373249567	19.945807241724236	16.650188530084726	13.51843678204427	18.600066030234405	17.402616889510398	19.558346459156954	0.0	11.04070122963444	14.674957039063266	11.09587072718823	0.0	12.207212550153839	7.688274305325975	3.6757273345463237	15.125461925304922	12.817573177661535	6.753304814127104	10.816012240841586
2L_12091	38.723308023779204	33.39773823485571	31.808740405688678	28.571661809484155	39.10600543104203	47.84487543108233	48.5184408890131	57.09030031860325	56.904184733745325	63.84977113114691	69.98684247361496	58.216659118575684	45.9799107201505	76.82034404507039	83.75136186997128	90.3762233067369	95.28437622083106	101.40699537477357	124.52789278294935	131.94918636832958	27.901559240590583	106.32907647187179	113.61307765020061	113.28838050394937	76.0201909627197	72.36951943946274	48.46464019851117	29.310728899206264	35.57068774460078	44.97564773110123	28.690864541821238	9.202205584634525	15.363475242681455	33.26331405724284	18.878934541585146	17.841951709687184	0.0	51.826974903897984	14.553549494293263	18.054517420803858	18.77038292946295	41.40992513085537	30.036930405934097	14.188261200213393	13.5666802333469	9.304385529075276	18.397619873634632	12.46282961068613	8.31679953585605
2L_12092	31.367387546739366	36.30860261857642	19.324738870440026	47.11489463001789	17.422563042752437	38.75621237861797	63.37419544248158	64.58404644884621	40.332780006003816	53.83185430313635	55.60183590720773	46.34469623978648	55.86827749986266	61.298702167159895	73.74115732911888	70.59367977399565	86.83206244961931	105.38161194631893	100.87244279086161	91.85341997838606	106.32907647187179	22.468876393280983	105.41734727787309	124.69651782544818	166.97468166454576	63.39369776666048	41.43925964182521	63.314218375092025	48.30522393030625	34.77602501091719	61.00688375530487	11.181217343857094	26.134527855486514	22.73448920528562	14.597550739522347	13.007408152523134	32.89204392622826	8.996114578113712	12.378388959750254	5.484323335960324	29.027233142797193	0.0	11.40519534020215	17.239566183556555	4.121077249593044	14.131714931654786	25.547637562052817	15.14306600900331	16.168635635955894
2L_12093	27.33092877223581	11.452051405968351	28.06327967346431	26.5923852704778	29.72419345524216	75.33070178081779	57.29341181081952	28.858030035437658	23.170961533114394	44.56997613596135	52.61191870406322	52.315346445303	48.1440298193422	65.36260183493366	106.75700681821415	73.60105424748178	77.59818109863504	93.45071322453641	103.40217001384794	91.78657874258654	113.61307765020062	105.41734727787309	16.82269152297845	89.0041263181294	95.24571489528687	68.53100232895758	52.62517775615597	61.00167940275642	37.48831046319193	79.91454471351967	29.206767558524522	14.988279165692427	15.014143323010275	30.475292664393887	39.13566097335979	14.530220533875175	9.798081143788801	24.118353584710892	11.85219459976087	7.351665446290203	13.89665557528263	0.0	15.288518811605087	16.176592932215453	11.048502927853276	15.154706824619124	14.982748435372985	10.149543372043691	24.38308095941463
2L_12094	24.41655290361647	25.861406505843195	20.892342594305248	32.17061578848035	39.72654982860049	31.84405930637605	52.26264093067272	45.514278242850956	64.78388097307383	62.99147040715496	53.747380522401905	37.97365809530882	86.28608138779312	72.29584616986247	56.12496887615363	78.01617309188269	83.06585369850146	77.12188960408146	74.41407893845494	109.77658731167537	113.28838050394937	124.6965178254482	89.0041263181294	39.21797124314246	70.67146495186965	97.27709043161315	69.79488603438284	70.16146034405811	43.977849236896354	62.303636126140375	37.68897250815589	67.69406922588931	30.676352213605576	24.032495429456326	39.679676790996325	18.7500750003	15.80453956950963	15.56139280690179	16.823728921397095	14.230094943193462	7.173004255026124	0.0	15.782878102519264	16.401460028150872	14.257199885942402	19.555924076080366	12.42901650573392	9.822873937165038	13.984175506996284
2L_12095	5.95156261252173	8.104817990102397	27.49967458718405	23.52487284806226	21.03633395600882	40.444239526964175	36.35297960206351	59.000745224797384	21.864662114444016	27.036818739759806	34.131514309792514	83.30510215982362	68.1447515669507	52.86658482919335	50.36920628204741	71.9320961012804	47.42883303602944	61.5225224726394	67.55033766725042	44.362226451421144	76.02019096271971	166.97468166454576	95.24571489528687	70.67146495186967	6.740706587827363	100.88123640043334	53.796546427247215	63.81941957364123	72.35764357203638	84.83539106287434	57.87639916194974	21.21493701285201	10.625773024987568	14.378600041985512	19.783567768611395	45.24648640466482	34.67137087826743	17.068982586223967	13.420810174047777	20.811611214128586	15.735851699039246	0.0	17.31192540637581	9.812964889211628	0.0	10.725252284746867	12.118347784463067	21.549030509117397	3.8347410667789474
2L_12096	20.55482966555237	13.995749024496293	19.346809500057336	24.37425861630042	36.32644814520615	40.21140192185105	28.97348861406283	26.124366614731425	31.46403409191022	32.854760516463	28.57685817448172	39.95967802089838	40.6778794272787	38.03845718452121	41.879122677480495	47.11620283382544	10.058159149964855	31.871923031430672	42.123190241936165	51.07106977110676	72.36951943946272	63.39369776666048	68.53100232895758	97.27709043161315	100.88123640043332	11.16705557798893	166.74035002134275	112.36702874780775	116.62027771175465	92.23910981662866	57.11054888948538	36.63486760158849	50.96956342326267	49.65917254576093	31.885576331792198	35.51526493440567	35.92321054513871	0.0	19.313027873334345	17.969193614467358	22.644455776736535	0.0	27.403730694071726	22.593934281776487	13.502565487442615	6.173609301900608	17.43873771440928	24.80786310028827	19.865988456536307
2L_12097	20.095523155888646	14.926917810400282	26.2614499921966	28.884370089657082	33.208567515231664	51.91554830042038	25.75096686296915	27.862479716114766	40.2688887934367	18.442453643048523	9.524419086631069	17.047314252463902	35.63707942048531	30.832623642066345	36.075928491325286	38.06890166650423	35.247011053462664	49.100182501601424	32.830349342563615	38.90638811767782	48.46464019851117	41.43925964182521	52.62517775615598	69.79488603438284	53.79654642724721	166.74035002134278	38.107277575442254	142.88980338363055	189.53034380804365	196.75197214917964	157.35146022155087	104.192714845378	78.27938434133986	55.90550439711504	58.29770695685969	30.30254056500097	34.056233653007844	20.95768224800483	39.13613773283942	25.55296618831514	19.320834041763913	0.0	21.255972928392875	22.089063102428995	9.600614439324117	13.168706938328311	22.318771574812523	22.04865520842153	16.479335854514773
2L_12098	16.57293841346929	18.055177525276118	25.525532424318072	34.064274044464355	25.10508990634797	12.286091468722374	23.360730798413712	22.748625414309345	30.442567964555113	28.442024530075013	24.192982583471835	20.619949079035745	22.48987990544692	27.97070201456773	29.61042960369713	29.009651925619256	25.024179613551595	27.410857749126578	32.91804863688712	38.82455483677187	29.31072889920627	63.314218375092025	61.00167940275642	70.16146034405811	63.81941957364123	112.36702874780775	142.88980338363055	52.268789532192244	123.58037049395072	220.48667709253672	202.60709281384877	59.07588770382659	65.09561362084291	26.692782885441783	61.70085003938938	50.39800680464725	38.618865779359616	19.012364691377037	28.029058285305542	28.976385984006196	37.24583279381649	53.16829893344392	50.61779012851858	36.43405345239982	8.709473730049861	35.839114630512164	26.996154735209902	32.0033155434903	25.628063754934203
2L_12099	6.388663274428438	8.700060204416614	10.933086449663852	33.67014703753211	19.355404803237256	18.418309272881988	16.009375090052735	32.47894227777421	78.23489557988488	21.498136326561852	22.204991149090528	33.11973313443829	16.255446025958864	28.37463292683204	20.02536011605097	19.52563360681054	30.368650406457586	22.013640532219384	28.19889242807369	36.2821499532187	35.57068774460078	48.30522393030625	37.48831046319193	43.977849236896354	72.35764357203637	116.62027771175465	189.53034380804365	123.58037049395074	65.5895255598929	212.4872339018997	159.7551840557226	30.36403440852379	58.298160110066924	44.58886664018774	53.799215664066374	52.984935794032246	54.586019627147714	85.50537340196566	45.62050367917357	74.46692849238724	33.78307996961775	0.0	27.875047929596303	9.363252044700165	27.978288847854063	30.70119220404626	32.52088925119568	20.561472119157845	16.465503945958023
2L_12100	16.645242852012558	11.33371792416156	6.409223813086524	6.579401866576309	14.708527415854615	25.707694261477073	33.23875278814479	19.039894290506897	38.21922855251551	23.10494307152072	13.017070586366962	25.887387276608028	12.352811835264312	27.7230914130127	29.3483033158887	22.545880867565497	26.18057826963133	23.658976925614887	19.679561633828694	31.017905750764037	44.975647731101226	34.77602501091719	79.91454471351967	62.30363612614036	84.83539106287434	92.23910981662866	196.75197214917964	220.48667709253667	212.4872339018997	65.9073263902162	115.61990188495128	133.50065415320535	56.9595111982399	56.96963116520322	55.33039160084656	34.51219315784267	43.635771247711546	35.803709741712034	46.918905832348436	21.82710315052407	22.004899390849374	0.0	45.39162990448995	9.148251997749531	38.27018752391887	37.49528496791529	21.182760622095316	40.17867456579408	32.17484238349087
2L_12101	14.600207979962674	4.970628555863404	3.747857630881747	17.313169262199292	7.372249966456263	18.03939714138693	27.440036659888978	22.267536659323948	26.818890690224382	18.42388118217939	34.253379095847805	11.353431177203218	15.478778749122739	29.180438212367452	17.16171345292988	27.382006370880152	24.494967355863192	33.958201981121505	17.261730295130707	19.43360373249567	28.690864541821238	61.00688375530487	29.206767558524522	37.68897250815589	57.87639916194974	57.11054888948538	157.35146022155087	202.60709281384877	159.7551840557226	115.61990188495126	40.56593536426689	104.08778764009566	82.54502831294471	64.66750028953405	53.385748431793644	110.99742284165511	59.53839035410032	0.0	53.50078255183094	0.0	43.428098269100765	0.0	15.92592533607684	36.1093390787304	19.18189229367477	46.04405890219123	37.16049245084596	52.8634826991037	37.62912080029614
2L_12102	0.0	0.0	19.233191873207105	0.0	37.83278664956625	23.14356765038401	17.602039020200102	0.0	0.0	9.45473592449826	0.0	29.131672245381903	7.943373280557562	16.638630574149225	17.61403768347222	23.41975221902152	7.856428483324338	19.36290242162139	8.858345314245371	19.945807241724236	9.202205584634525	11.181217343857096	14.988279165692429	67.69406922588931	21.21493701285201	36.63486760158849	104.19271484537802	59.07588770382658	30.364034408523796	133.50065415320535	104.08778764009566	0.0	78.03216262794487	90.50715685342819	149.43494909872047	129.45788217261395	65.47244919337942	0.0	52.798923746738346	32.75005485634189	86.66916769122004	0.0	68.10699336229243	82.35790687379681	49.21865386981666	50.63316776287475	57.20987442432563	22.60699324729112	60.34515012062995
2L_12103	4.69089943618516	12.776102215631644	11.238722343511228	4.944485785839488	14.211776952161262	11.591752390895527	19.10178134396607	11.923891233125905	40.21098127432046	14.206576887414773	14.673686558316165	7.295485650752456	22.54506161034866	13.889452183338546	24.996279965393384	13.033425523096533	15.73997147392503	21.012675168933825	8.873631501155199	16.650188530084726	15.363475242681455	26.134527855486514	15.014143323010275	30.676352213605576	10.625773024987568	50.96956342326268	78.27938434133986	65.09561362084291	58.298160110066924	56.9595111982399	82.54502831294471	78.03216262794489	44.66675252609097	88.14491225048064	137.21841637473102	144.81076043372335	120.23995522701304	62.782633964687456	86.38705703273506	98.41970756224227	66.1476009298699	50.16353311796456	65.95036984512578	75.62502363281989	65.73811578125643	59.17396525868322	46.16525889158805	45.292008904408945	38.284546060137366
2L_12104	4.231759055488306	14.406988196066433	13.03545578797049	3.3453934768172595	29.91506685162725	7.842872750173916	21.871535349968422	29.043341378338894	23.319753463566382	6.40802592430968	15.443681526577032	16.45352766923934	19.740186839073868	18.79495047342601	19.896767610927462	10.581954592832842	24.8488788807071	28.433964414237366	16.010179271981126	13.51843678204427	33.26331405724284	22.73448920528562	30.475292664393887	24.032495429456322	14.378600041985512	49.65917254576093	55.90550439711504	26.692782885441783	44.58886664018774	56.96963116520322	64.66750028953403	90.50715685342819	88.14491225048064	23.85521384665664	132.2276848198398	119.91291397740021	103.54049320774364	84.95630211917427	88.2694441482249	81.38761443283562	86.71253480039753	0.0	64.62411384183895	58.14453801838763	94.51533094265143	61.00809005404173	38.77446830510337	51.07359245009727	57.259198485739596
2L_12105	5.2402433219649165	7.1361457676708815	7.174212293909541	8.285290157765733	5.292031963873062	15.10745175057597	14.772988411411314	21.312447135140896	12.834293231514607	12.343556443116041	14.570754674024897	16.29969709729561	13.333382716232283	21.722433843551926	16.425620683141563	10.19182470061515	11.722169920179349	12.639542809680083	19.825617175593013	18.60006603023441	18.878934541585142	14.597550739522346	39.13566097335979	39.67967679099632	19.783567768611395	31.885576331792198	58.2977069568597	61.70085003938938	53.799215664066374	55.33039160084656	53.38574843179364	149.43494909872047	137.21841637473102	132.2276848198398	44.1283205109595	154.5259193084965	126.18039726473462	220.42431680985896	84.68692916332267	128.26973292409178	80.82160938916182	0.0	53.349931089672346	63.36101377622042	100.97532989099253	59.80814177677398	60.46325523496199	54.81242555523933	54.02272330799143
2L_12106	14.527060645393723	7.418588410780099	9.322701972609154	11.48428662482558	14.67062969276767	13.461764550148214	13.6512807631612	13.847484909010946	13.342263755206817	9.165788584120307	17.040884490068574	19.768962954093077	15.401229757393667	11.291094745834231	17.075732924608587	9.081607323408145	9.139592654448453	9.385575196853054	22.327823284553336	17.402616889510398	17.84195170968718	13.007408152523134	14.530220533875175	18.7500750003	45.24648640466483	35.51526493440567	30.30254056500097	50.39800680464725	52.984935794032246	34.51219315784267	110.99742284165511	129.45788217261395	144.81076043372335	119.91291397740021	154.5259193084965	50.20060160400963	97.32302442723284	177.06931534586846	106.46548511817258	101.5973645643632	79.21929148186166	58.25604697767628	71.30761258943822	113.77336345998769	85.88605782994561	68.72006586654695	66.55377175014235	70.13151412185701	58.500934610931346
2L_12107	12.244937942654508	12.506336543848883	3.1432623542783573	9.680167273290483	12.365953068734914	26.476319579767857	28.766845864938507	4.668847952430042	0.0	6.180714193886533	9.575902433045291	4.760961638075505	15.578135774877245	13.59617827744035	11.514582066729307	15.309871805340084	23.11143615491442	9.49338247951961	34.7450638845908	19.558346459156958	0.0	32.89204392622826	9.798081143788801	15.80453956950963	34.67137087826743	35.923210545138716	34.05623365300785	38.6188657793596	54.586019627147714	43.635771247711546	59.53839035410032	65.47244919337943	120.23995522701303	103.54049320774364	126.18039726473461	97.32302442723284	21.400200876552226	105.35483508456481	110.44964048642022	85.63696776624535	97.12635491265104	0.0	102.40208579691974	53.83869925702596	56.306306306306304	55.166204741645636	46.7487782985938	51.72495329975645	78.89720640771553
2L_12108	0.0	0.0	7.73726117976211	0.0	0.0	0.0	28.324279005477916	22.985097611963287	0.0	30.42813141605677	39.28575357146786	0.0	0.0	6.693503151970635	28.34358662579522	12.5619460966893	0.0	0.0	14.254385183421865	0.0	51.826974903897984	8.996114578113714	24.118353584710892	15.56139280690179	17.068982586223967	0.0	20.95768224800483	19.012364691377037	85.50537340196566	35.80370974171204	0.0	0.0	62.78263396468746	84.95630211917427	220.424316809859	177.06931534586846	105.35483508456481	86.44499288989934	25.488378573789284	26.349836235767796	79.69341941550854	0.0	98.63478498164847	91.11164489650547	19.8000198000198	95.05561432406633	61.37275509969238	0.0	48.55212702013263
2L_12109	13.330819239571559	10.0854804985132	12.167135684399101	14.051472887097587	13.462565989010956	9.150552391396213	8.35143739372796	4.518116857929849	10.883186945399594	5.981173359674421	10.811208195760708	18.429026822987815	12.562670451883026	11.84151007146746	6.964275218128065	16.050234765549284	12.425164785641678	22.967235095527624	11.207779768248331	11.04070122963444	14.553549494293263	12.378388959750254	11.85219459976087	16.82372892139709	13.420810174047777	19.313027873334345	39.13613773283942	28.029058285305542	45.62050367917357	46.91890583234843	53.50078255183094	52.798923746738346	86.38705703273506	88.2694441482249	84.68692916332269	106.4654851181726	110.44964048642022	25.488378573789284	15.030539551278272	108.7697980455621	107.69766094387406	190.07612548825807	81.86198973321393	96.06038453460373	93.40883881137252	82.74705267010059	88.97105726267725	67.93184362375627	97.34632022320176
2L_12110	9.18758334860769	0.0	14.150656378196102	14.526385363214107	4.6391915188156325	11.351787934979228	4.316849873775309	49.04361448636273	0.0	13.912482139851052	9.579948019202048	7.144459543068945	31.169434317625104	8.161153399487642	4.319792511726076	15.316339854265024	15.414133450172464	28.49217960900182	8.689935707510667	14.674957039063269	18.054517420803858	5.484323335960324	7.351665446290202	14.230094943193462	20.811611214128586	17.969193614467358	25.55296618831514	28.976385984006196	74.46692849238724	21.82710315052407	0.0	32.75005485634188	98.41970756224227	81.38761443283562	128.26973292409178	101.5973645643632	85.63696776624532	26.349836235767793	108.7697980455621	0.0	42.51073244170109	0.0	93.53705704357424	106.0397194491994	96.56587603355663	57.94898667918365	84.18335133921681	66.5316075034347	76.95727509680339
2L_12111	12.156929284705384	16.55526549679277	8.916201790765632	5.491767154564414	10.523206828017827	12.874787753759383	14.688045497689735	13.243689448196381	6.380248791421374	3.506452134912149	7.24348729003394	5.401991930504455	14.729685958676455	10.798766225531923	13.06494026545999	14.476032756366921	16.025307165075088	14.36213366011975	8.213175938219834	11.09587072718823	18.770382929462947	29.02723314279719	13.89665557528263	7.173004255026124	15.73585169903925	22.644455776736535	19.320834041763916	37.24583279381649	33.783079969617745	22.004899390849374	43.428098269100765	86.66916769122004	66.1476009298699	86.71253480039753	80.82160938916182	79.21929148186166	97.12635491265102	79.69341941550854	107.69766094387406	42.51073244170109	20.663201524301417	167.14768054735293	78.30183031791302	116.44843720470298	104.95813083259179	115.79880677153866	100.78203321563642	37.728872774468115	76.09214042043592
2L_12112	0.0	0.0	0.0	0.0	0.0	0.0	0.0	64.27809274043221	0.0	42.546311660242175	0.0	65.54626255210928	0.0	37.43691879183575	0.0	35.129628328532284	0.0	0.0	0.0	0.0	41.40992513085536	0.0	0.0	0.0	0.0	0.0	0.0	53.16829893344392	0.0	0.0	0.0	0.0	50.16353311796456	0.0	0.0	58.25604697767628	0.0	0.0	190.07612548825804	0.0	167.14768054735293	0.0	0.0	0.0	0.0	75.94975164431212	0.0	0.0	162.93190532570085
2L_12113	5.731947755971113	13.009578692599788	15.694771228109964	15.104530906135913	13.50672364703149	14.164302605216571	17.95463653351987	5.828061123539452	7.0192826714266765	21.217085308692194	11.953472304402345	20.800658964876007	12.963987177968482	15.27473650230937	12.576812884693263	9.555555201646103	9.61656665170222	7.900309158848159	10.842950880167502	12.20721255015384	30.036930405934097	11.405195340202152	15.288518811605087	15.782878102519264	17.31192540637581	27.403730694071726	21.25597292839288	50.61779012851857	27.875047929596303	45.39162990448995	15.92592533607684	68.10699336229243	65.95036984512579	64.62411384183895	53.349931089672346	71.30761258943824	102.40208579691975	98.63478498164845	81.86198973321393	93.53705704357424	78.30183031791302	0.0	25.00966345607428	88.20805339527497	85.34779225343274	113.62435169560241	101.15019442234485	69.17954443886396	103.41065577867361
2L_12114	5.776098216774079	11.798806747344285	4.4481545348194125	11.415655429856505	8.749773964172592	19.625929778423256	10.855759523215044	2.202356962421183	0.0	11.662096582568374	16.56262327861645	8.983232795986291	13.472087671447625	14.109691305608218	9.505264558670566	8.42551245170376	14.53595771974431	17.912613315938195	8.194851720987153	7.688274305325975	14.18826120021339	17.23956618355656	16.176592932215456	16.401460028150872	9.812964889211624	22.593934281776484	22.089063102428995	36.434053452399816	9.363252044700166	9.148251997749531	36.1093390787304	82.35790687379681	75.62502363281989	58.14453801838763	63.36101377622042	113.77336345998769	53.83869925702596	91.11164489650547	96.06038453460373	106.0397194491994	116.44843720470298	0.0	88.20805339527499	38.09463341851717	91.06431417188388	140.52216997457592	119.08087208362124	108.0542223058771	81.87706902423004
2L_12115	3.451906315262604	4.7007944342593895	21.266415014089	0.0	10.458063166701526	12.795086686712303	16.21902166861295	31.58809128958383	38.04451207913259	10.454236579373791	17.99661663607242	0.0	8.783101313073647	21.463833440652504	6.492031031908333	17.263703064307293	23.165240556544905	0.0	19.589597923502623	3.6757273345463237	13.5666802333469	4.121077249593044	11.048502927853276	14.2571998859424	0.0	13.502565487442613	9.600614439324117	8.709473730049861	27.97828884785407	38.27018752391887	19.18189229367477	49.21865386981666	65.73811578125643	94.51533094265143	100.97532989099253	85.88605782994561	56.306306306306304	19.8000198000198	93.40883881137252	96.56587603355663	104.95813083259179	0.0	85.34779225343273	91.0643141718839	9.070294784580499	118.19228017791048	130.0298717272887	58.32604257801109	97.86259202419875
2L_12116	9.46963195565182	3.2239282534110774	9.723377210883278	11.229246947984256	4.781609547152887	5.850137609861928	4.449372371533271	21.66394242590661	34.7892337758234	16.729509875549173	9.874041785957434	18.409466294844542	20.07893833818273	10.51461468353323	15.583418708205826	11.839900860563462	13.901413952531437	17.13066709999097	6.717530313415334	15.125461925304922	9.304385529075276	14.131714931654788	15.154706824619126	19.555924076080366	10.725252284746869	6.173609301900608	13.168706938328313	35.83911463051217	30.70119220404626	37.49528496791528	46.04405890219123	50.63316776287475	59.17396525868321	61.00809005404173	59.80814177677398	68.72006586654693	55.166204741645636	95.05561432406631	82.74705267010059	57.94898667918365	115.79880677153865	75.94975164431213	113.62435169560244	140.5221699745759	118.19228017791048	8.532565174932518	98.81875435344817	108.5755854652721	82.37053868196764
2L_12117	4.012363429179779	12.749387118747793	5.493169929838487	10.57317163429514	9.454706552922046	9.9150118236516	7.5409473440783445	8.159285572955232	4.9134978699986736	9.451247092053796	2.7891435376938807	8.320263585950403	11.34348878072242	10.69231555161656	10.06145030775461	12.262962508779166	5.609663880159628	16.590649233581132	17.710153104273587	12.817573177661535	18.397619873634635	25.547637562052817	14.982748435372987	12.42901650573392	12.118347784463067	17.43873771440928	22.318771574812523	26.996154735209902	32.52088925119568	21.182760622095312	37.16049245084596	57.20987442432563	46.16525889158806	38.77446830510337	60.46325523496199	66.55377175014235	46.74877829859379	61.37275509969236	88.97105726267725	84.18335133921681	100.78203321563642	0.0	101.15019442234487	119.08087208362124	130.0298717272887	98.81875435344817	28.594381884778258	109.76487717633083	134.4338525122757
2L_12118	9.513127640487491	4.3183150970886786	0.0	5.0136999350725855	19.214289282653723	19.59002773556127	14.899363737570953	0.0	11.649675614782508	12.804839204832291	9.919394996260388	0.0	5.378977182109845	5.633552084160762	14.909520086403651	10.572696539820742	5.320101177684197	6.555943339604093	11.997129087009478	6.753304814127104	12.462829610686128	15.143066009003311	10.149543372043691	9.822873937165038	21.549030509117397	24.80786310028827	22.04865520842153	32.0033155434903	20.561472119157845	40.17867456579408	52.8634826991037	22.60699324729112	45.29200890440895	51.07359245009727	54.81242555523934	70.13151412185701	51.72495329975644	0.0	67.93184362375627	66.5316075034347	37.728872774468115	0.0	69.17954443886396	108.0542223058771	58.326042578011084	108.57558546527208	109.76487717633081	38.271681481634566	118.50457039437096
2L_12119	11.850308929089275	4.610774550184362	6.9530548855031755	5.353254578036399	8.548159991465518	6.27503083654737	6.363371415990135	5.163863592412115	12.43865411274769	8.545032234425097	7.060793075339015	5.265743652014383	7.179087948565567	4.511314828721917	15.919272731209128	7.055460150055526	8.520610433572681	6.999946975401661	11.208434122508505	10.816012240841587	8.31679953585605	16.16863563595589	24.383080959414634	13.984175506996282	3.8347410667789474	19.865988456536307	16.479335854514773	25.628063754934207	16.465503945958023	32.174842383490876	37.629120800296135	60.34515012062995	38.284546060137366	57.2591984857396	54.02272330799143	58.500934610931346	78.8972064077155	48.55212702013262	97.34632022320176	76.95727509680339	76.09214042043592	162.9319053257009	103.41065577867361	81.87706902423002	97.86259202419875	82.37053868196764	134.4338525122757	118.50457039437096	19.63401754975751
2L_12120	4.894667968974658	13.33108482369307	15.07747181957694	11.608357243324711	9.8860826694005	9.071465915629924	16.09855628147268	14.930225457602079	0.0	12.353081710941348	5.103699518670099	15.224790221421738	6.2270468458658526	21.73919659755486	11.506807197001603	16.319503234321548	20.529627434480208	12.649296484077444	11.57386778059743	20.848149635509195	4.809255315669901	17.530578441888032	3.9165861155455572	15.162113315570075	11.087347230214352	35.1011999504754	20.41994293306615	52.48619381545916	7.934423576028838	34.885046021127934	40.79875808580387	0.0	29.129398029337963	78.83472811676054	58.57325317475167	43.9772184476989	39.92006861689509	14.037826326820252	55.18753137066236	59.90540081419998	74.41325953694893	78.51388910698303	53.391100130737	91.46398874454914	38.58396836114594	57.33411366532137	102.15497158347681	88.61147589502022	129.30405090668947
2L_12121	20.49671044877889	9.304117164886634	15.78445035211601	8.101779961057444	10.349638383634876	8.441621753721593	9.630521820194307	10.420199765649707	12.550027547310467	10.345851468748803	8.90501765686901	7.9693382367786025	10.14071546514158	7.586180528034578	8.030905494231561	12.813540210312906	10.02971949167089	12.35959063623288	9.693250621902806	7.275237891184994	11.747773293484887	18.35258247344687	10.933956714652158	12.345713850338907	7.7381532742447945	11.135480491529016	19.0021586452221	15.08356077188183	27.688221762720797	13.526220849641446	37.9660450675938	48.70837564873467	38.627338885369504	38.51459125289616	47.69312878280322	56.66375163144386	55.72254629747561	29.39211233273439	67.40446957111884	53.75515601538114	49.67694181520449	109.59384520965301	84.46294238087124	86.36518957159112	98.73883577936358	83.10806942417189	81.73031777443127	94.82792030826495	121.0599924898783
2L_12122	10.082062951392862	6.86485974405057	2.5880546783488003	7.970318533780202	7.636276999330044	12.456968957856207	11.842818325482334	7.688339326393838	18.51958167968902	15.266965797416525	2.6281568105529955	11.760038761087756	14.964254671092096	2.238925602293376	11.850891139610134	10.504687191424814	14.800462281867615	5.211017550186007	16.687939816613845	21.47156440207866	7.429597137524815	6.018263020963415	12.101107170632066	5.205166856828763	5.709444105684094	23.005066372902924	10.515276593835525	25.43796221572282	44.94426094474471	19.960111712753235	21.00937438284963	53.90777457924982	66.00097681445686	32.47683792515225	46.91924862174707	87.10048748400835	41.11378415968123	57.83037771911207	65.3634520542028	79.32436791699497	69.97420284388488	161.72332373774944	36.65842340918939	77.57565011165352	59.606596463341944	118.09711034539772	87.24704771387074	97.34527273103379	110.43414259906105
2L_12123	6.356544424808372	6.92505669024533	6.526872373668143	8.040209085637272	7.703238390064261	7.853876429935647	14.335999510664552	9.694696555028358	4.6704942924224495	12.834032980641274	7.953608194125307	5.9315804063290765	6.4694888661714	13.551350471123992	16.736733807269818	12.716161499489765	9.598014874576874	17.084314641034236	9.619585090460774	6.768701685853454	9.99299491056769	9.10655442737151	14.241756667787019	11.81432295003119	31.677301600740442	23.20679441896486	24.750794854097602	27.264837965869877	18.547515230601256	26.175680698576567	38.85493791510761	18.126827977308835	36.316216189224434	53.237636633882516	50.711439232904965	52.71855531476843	44.436755239982176	65.62966927751214	54.469377244442946	62.23774016543681	47.05853089653056	122.35608884683465	81.35572662035185	65.67905858152797	83.5128860383157	73.31242249215957	93.18928685603937	79.78658928594992	106.48770615815128
2L_12124	2.5152683074432574	5.137925908368174	7.747999918387734	13.919019146605052	12.700631881837383	12.43103494892243	4.7272651636484655	17.26274940357201	13.860769494479255	11.426386268226036	7.868055850607649	21.515185417867933	8.533200442958435	8.937057643574947	11.826218916557512	7.337972329554627	11.604724515444728	6.500210996848957	5.947570500716444	6.695894693396321	7.414129551534131	18.017201021815527	24.151828051865248	16.881573424975173	28.487788424613907	11.478586205494242	6.99558998007656	19.038752428630854	14.270674741965813	17.926701303709393	27.954180303065247	53.795544652991836	40.416281714057504	54.690566849495205	55.18256231030994	46.9363431929786	41.02818988315171	79.35122438939233	59.55542724354512	65.9660195839919	53.20268527253241	40.34665848974388	47.556736100720784	64.9725870978266	76.00541951686989	83.85569386960485	97.30839848301328	88.03549105286197	110.20423112938917
2L_12125	3.4048864546977304	4.636762945958065	5.24418406876314	0.0	6.877073007694758	16.827732608170244	0.0	5.192969446385318	25.017527905488787	10.311835047761843	12.426034032422008	18.53398311713001	8.663463014304677	3.024495083229568	1.600900090066639	14.190455783249304	4.284318210023276	7.039401819790962	9.66137990590782	18.12829357103635	8.363676752591736	10.162355829198441	19.07151162980779	7.031498299783712	7.712710778744696	24.41750921871962	33.14444158244822	23.62480544435789	41.39577729954923	16.178097121431176	56.76182313299721	12.137056496784286	48.632002045786216	32.90396402280574	47.536317180417306	37.65163017439294	35.7038579208612	68.35610405361462	49.90725887643788	71.43788386700409	65.26793726085772	109.2335084710586	54.47279863659538	65.49658575655106	40.26035026504731	76.69890372722924	81.46159432472673	78.07854455017923	89.9480034724317
2L_12126	6.234092932620801	6.791653465390243	2.5604558840492433	23.655971210683035	2.518281464290013	12.324128903610061	9.37322201694866	13.31111518050918	0.0	5.034720058865947	5.200260741073557	5.817315355501957	8.459815506228486	14.397824289395384	5.862257123756234	5.196333051692082	8.36721795128041	3.866585777692197	4.717137442879888	7.965972551648378	15.925798519537771	4.465563583150357	11.972061996125841	9.01190395267257	16.945677242463834	13.005567032968461	20.806285162621926	9.43751023380016	22.23248959014203	31.59561405483498	13.85688813784555	8.888817778346661	28.196495739509494	34.138664427170276	31.49854319237735	37.915528339099936	34.86458594817728	35.75854969043824	39.36216977775416	21.799572117998466	16.482858074845034	39.99968000255998	32.64075099839897	20.557604463467083	29.48547840188707	20.22191529848558	49.50513901423844	42.134396083186545	56.234954137181475
2L_12127	7.00251474309454	7.628800859308129	2.8760607631109543	8.857278246967489	0.0	1.7304019862246158	10.528576662778113	8.54391959146394	5.145123349187173	12.724437876749398	4.380938361949623	6.534364659367926	10.690405384923489	4.976159221171367	7.901815204988889	14.008414387575469	8.223749907776519	15.925014607581582	7.947866236351526	8.947867931855424	6.880319863318317	8.359990556554667	2.2412921318094936	10.12272209830725	6.3448072828235915	10.956486678373063	19.47574412923169	8.833990935618582	6.810789016285958	28.8357286211908	23.347357312625782	39.93785669498261	21.67033617692596	36.09095281017692	20.48378987355915	34.84557987690992	42.42553991394796	48.19942996140832	25.265141873246044	39.178581852872675	33.32619905812756	0.0	32.59030161509387	27.709871487773793	33.119894016339146	30.285990609323843	39.92311947848999	40.56679932010044	52.33799225686476
2L_12128	14.498006524102935	7.179395135959795	6.766586595391955	0.0	2.662052442433116	8.142327891544191	3.715630418627694	10.050756319413036	14.526086430214262	6.6526960050560495	10.994296708582421	16.39848314030952	8.94279406422044	3.512263653924955	12.393877424552272	7.69019500137325	11.056137538350978	10.899553799516331	8.726275438651168	14.03459527735869	12.95001295001295	4.720506667715668	8.437038599451592	10.887316276537833	5.971040453799074	22.340608351950507	21.994134897360706	9.97630627260257	14.955667129580174	33.39943638451101	14.647990478806188	28.188865398167724	36.08126127539415	40.33328026322773	31.54435925520263	27.327382036800877	27.641277641277643	15.120015120015118	40.12334212579411	18.43530360640627	20.908655312105243	0.0	36.42114343221354	37.66751177109743	31.16883116883117	40.377649783267024	36.229453203622946	34.99562554680665	44.159483673729355
2L_12129	9.012970308056888	1.7534046735248168	5.288273715759253	4.071516181732124	7.801752273560641	4.772590060763026	8.469613446842287	13.746149850706992	0.0	2.599632541940197	5.370215976661041	6.007437207262591	6.552224780623324	3.4311634274577707	4.843078212080816	3.2196959533788028	12.961013810500258	11.978861302754407	14.613909640978864	9.59736977226127	5.0603958241613665	6.148676535804896	16.48444486571359	11.965411982429458	5.833165629821475	16.78826970019508	16.11470807311064	9.745947513199667	25.04628344461536	20.392639888411477	28.61951958558935	36.71729063112433	33.71559668177227	33.18059888907207	32.52798048321171	23.136859865379073	18.002016225817293	44.31265532508872	31.93819089021174	4.502405410090341	44.25603477843472	0.0	50.561276990592795	29.721257067644164	23.682652457075193	27.84374554065013	38.014589737371615	46.61939460054172	36.50292064845779
2L_12130	4.625055250139176	6.298384716255669	4.74898676409899	7.312623171996554	6.227685424662756	5.714521914524848	10.141200277695038	2.3513041155581327	0.0	6.225406725275759	11.25266969588535	2.3976939938244994	9.15295543046807	10.955593419303701	11.597843612937046	2.570096160147832	11.639277076741246	12.74937173486598	7.290896717594553	9.84988609427556	10.603477213430425	11.043295054205094	14.803396096443139	11.143175155431374	6.984415673308148	10.05082501192028	10.719529095374654	11.6694352401774	9.99649622807206	9.766955556933782	12.85048080073916	43.96391881183113	31.194847051664905	34.763063648934775	24.598607103872745	31.965249086006974	14.369963327853588	35.37221742240883	27.81207450785231	10.782025716209535	32.60955741289631	0.0	40.360128946127524	35.58712830515454	36.45864981466853	41.67383225060087	39.23901425317954	59.541685319960266	45.693932898658204
2L_12131	2.6122534277662948	5.336036925375523	6.705626355793829	2.065102351635303	5.276139975993563	4.841384151728979	2.4547708471414196	11.952250758220908	14.395220786698816	3.9556570840873806	5.447624495243542	8.125374528982196	6.646671263947624	10.44186491707419	3.684666261353378	4.354807980185623	8.765226156530504	8.101019715856733	16.059940639988632	8.344894489240302	14.116680783347451	6.237306107492174	8.361029242699777	10.789232346118574	20.71036553795174	11.921183943868254	18.16332461493752	9.88642963951606	14.820931389674044	22.755246635843655	10.88701995046406	18.623274437227927	34.2015872645726	29.45151806798041	27.78682296754586	23.470364151726876	30.435841246652057	44.95139630274765	30.92589933619766	27.403829685198506	43.167268850067124	41.90236748376283	22.795594751314308	27.27827429022648	17.160017160017162	37.660129103630084	33.24357567900003	22.069313407896086	40.39536968075035
2L_12132	1.7145230042695052	4.669663345290785	14.083718552376821	8.132439487873178	10.388804470233305	14.828742848838761	4.833483278725714	7.844724658009229	6.298760278002084	13.846670966058003	7.1509734977771195	13.332494275026958	10.179090925747603	4.568933324642207	6.449037448915561	5.716457968313674	7.191196364821472	5.317012703761219	4.864966371730783	18.256923847084387	8.42302166805478	2.046892673638929	16.463001051437	5.311043003869272	19.418591825860283	15.648668611274552	11.921292764061404	19.46653896617105	25.013701950068207	10.86192644955124	9.527429947189455	24.44635125984271	34.69209338621769	24.853076893763042	15.957871219979255	9.479697332223576	11.98573218440768	68.84112844377745	23.197559307460065	17.98619379764093	33.99881865438116	0.0	44.884892692689604	35.80757386725567	18.02045321439834	24.717799967496095	31.41942488488272	12.415666584723269	19.884783147602096
2L_12133	3.15311146674705	10.734741531040365	8.094003104535831	2.4926746523653613	6.368546512997885	3.8958506658106185	8.889067987147593	4.808974315508629	5.791900490516053	9.549324409171362	3.2877681544803896	7.355778920593386	6.685701303992555	4.201272313307362	10.377648561227979	10.512911826894392	7.935026941400223	4.889153917247159	5.964644865790271	8.393896696984863	15.490446112455682	13.175257844501466	15.138227152126063	16.27888199243097	21.4271786619584	8.222527917537912	21.92397816722558	15.911174278472997	28.112156258609346	12.484837165262789	26.282279567235985	11.239579504851564	16.888462215443486	10.156958011389504	6.288747857895261	15.254519478278	14.694990771545795	0.0	19.553285636351905	33.077697858384454	18.757764933108767	0.0	27.515343816832193	31.193191566054182	28.998115122517035	19.887668764626316	43.3366665115107	41.86079610862039	34.53768966016742
2L_12134	6.509521607445643	7.091715741339597	4.010369210631008	2.0584263742054474	2.6295417445011027	6.434310833835209	11.010758244855774	7.942408011030416	9.565789675069256	7.885738799096609	9.502523870339962	0.0	6.625184180120207	2.312913086277209	8.569760791042787	9.76664235857902	8.736890296110685	9.420636253622908	3.6941590911777573	2.7726391532138215	10.233487244981498	12.434284804806596	2.0835000133344	17.475824213641683	0.0	16.975208048149838	25.346449758991472	8.212057665725894	25.32517525021273	26.80562703722766	14.469099790487435	9.281534943122754	23.243878492160306	23.065670900685095	19.041683977288464	21.59491396586276	24.2699596147872	22.403039644418953	23.48641780458361	27.31523971854377	20.653305354989016	41.76690724405239	28.402377619835313	27.190090213857214	13.683634373289545	11.730744686441886	33.136107223141195	12.570267796985146	33.55398433431579
2L_12135	5.734970935167301	0.0	11.777286795777137	13.601247687787893	2.8958244528050114	7.08588661447675	2.69461594177905	0.0	10.534477237101585	5.789529751235485	5.979888439201278	8.919269904242718	12.160148178701647	15.282792797932952	13.482263812309633	9.560595051436	4.810819340263478	8.89253548714495	8.136502302087719	6.106825476698797	5.634894875401205	13.693452886305998	18.355898851654967	2.9608504509967406	6.495396063270354	18.694216458089063	11.962790935075542	21.70478026080464	18.59316663939669	22.707785318780974	15.93432508572667	20.44287443168809	23.891176374220464	36.94754188003872	34.31447308220223	15.854493797722027	33.40959630516593	0.0	29.097887881311653	40.10845325760857	18.953982762489918	0.0	29.193329907982623	44.127288315094056	15.069318866787222	41.339738236777485	26.273996917184363	20.764809462108374	14.780742466255566
2L_12136	5.081077052839814	6.919393676596766	1.739075994142792	8.033634148300886	5.131292675250749	2.0926543646492086	7.957931192543736	10.332553225564803	12.444466567940564	8.549025240142118	7.064092511355529	5.268204279889157	4.309465597536135	4.513422919763376	6.37068465748014	1.411751418810176	12.786888040849846	8.754022473326494	4.805859303663025	10.821066452169083	11.64896024709109	20.220238841461192	21.683977708870916	5.246516313168056	7.673066003713765	19.87527162871226	2.355290925535122	14.956689699968805	5.491066035560144	18.777428457997576	14.117514188101758	12.074669757782127	16.127341488392346	5.455805249575811	20.267987839207297	23.411308598505418	11.840111139176559	29.14488895797307	26.73500643549798	23.6902265970174	15.673349484346803	0.0	17.243163085836468	31.649104516513386	8.900756564307967	15.260931405165518	22.416112011587405	44.97101413725154	30.556076948932066
2L_12137	0.0	16.577108836179207	3.124788100306948	4.811636461618779	6.1466366219068584	7.520202082870371	5.719554240820687	18.565628801602585	0.0	3.072193789068704	0.0	4.732979495786228	10.324384415031995	10.813014327784636	0.0	10.146592900936275	2.552844519770377	6.291723960677984	0.0	9.721696980538134	17.940823986164038	3.6331915298679225	9.74049376510994	12.569319798689772	20.68055572789352	19.840041648215426	16.928035535332196	15.356754687745347	29.59919726977004	14.45976858586355	25.36648225234069	21.69588016931465	18.11109927852625	39.21216871231649	16.185649398601964	12.619697833955064	42.548846075294435	0.0	3.4312650696872775	0.0	20.11572981678191	0.0	17.704387191406997	26.76113346780803	23.98944464435648	16.452591036299353	12.393071033984898	0.0	27.451723203490605
2L_12138	7.5786756529550106	10.320615067375556	7.781751442688081	8.98691953861155	5.740181037656353	4.68194494547758	3.5608934139139774	5.7793162317586715	6.9605746093551515	19.126935717620633	1.9755825894277093	8.84000822710099	8.034724149440084	3.365995834916754	3.5633207441211443	7.896361830250331	4.768067678588372	3.9171161720687286	5.376131160396694	0.0	9.3080333540344	11.309804265741494	15.16064829357807	17.60723195532615	4.291782866687782	2.4704118769497723	18.443417702308484	23.902110341224137	15.356614370228314	6.001597625287851	10.528482440333773	27.014943315895184	22.551300826685587	18.309602562611975	15.115349007110513	18.332535431553122	22.075133157203204	32.60327358602319	36.316165115503566	19.876013428234675	25.047395934957922	0.0	27.556096634821927	20.826261082174177	24.89234062678914	13.657456646964647	25.07604793768795	27.440375494098262	31.740350262089837
2L_12139	5.317117307128217	0.0	7.279457462035355	8.406834756657164	3.579777123076317	4.3797362741802495	4.996569022604478	2.7031373964191534	6.511285685915111	5.367700933174808	1.8480633220416662	16.53881245813613	7.516101368155931	11.02055017735214	6.666633333499998	8.864004018348489	11.894133293091516	5.496413132396683	6.7054858417857375	5.661878290376978	8.70722142115785	10.579782670104391	2.836412732089472	1.8300806699559315	16.059033005327585	11.554762642065807	7.394116255225176	15.651499245933126	17.238456698433314	28.07104219358352	4.924446676860271	0.0	23.20523341300464	8.563880122806042	18.852917783603854	12.249437750807237	41.30046917332981	10.16626933497349	19.983553535440333	0.0	14.058386823542644	0.0	7.73322438079428	13.637382012293125	18.628478286179995	25.551799086203783	18.04419022185332	17.112775328511805	25.12364831917083
2L_12140	0.0	4.815447957046204	3.6308513438688537	0.0	3.5710459593614967	8.738107981169378	6.645843025187745	10.786177513516428	0.0	14.27895727914469	11.06133510314695	5.499491297055022	11.996431061759127	6.282097592386097	3.3251866260993896	5.894922997568345	2.9662808029722134	7.310676328943881	13.378261996538374	11.29613766226431	3.4743937182961573	8.44318265770282	11.317978609020429	3.6512341171315903	8.00993231607193	18.44252847065333	24.586939417781274	17.843799837175325	17.196411682095672	33.60309148441657	29.474614987841722	0.0	21.044213893390012	22.781313627497045	37.61387011460476	9.775648858692994	41.19973632168754	0.0	27.908738425349107	24.730285325666944	14.024098075192539	0.0	15.428725715828586	27.20824020989214	46.45760743321719	0.0	25.200252002520024	0.0	27.340768503434685
2L_12141	2.7923741379242943	3.8026457287922644	2.8671977099118453	8.829983090582381	8.459912422986598	6.900277874189994	5.2480655630334665	0.0	0.0	2.818938985193241	2.911625187654243	0.0	2.3683246992109215	4.960824369950501	13.129107441263	6.982622579939391	7.027206062511215	0.0	2.6411245274367943	5.946862405660461	5.487293622886843	3.3336911495167145	4.468770444624784	2.883293505439045	12.650509436014989	18.20453744454898	15.532581142203888	10.568121051485774	18.106134539443307	17.69037944094863	7.758469533265989	0.0	16.618119599942037	13.4923997312314	18.564241557911153	7.719599445423976	0.0	0.0	22.03887279351528	39.057846623742094	18.45749939274827	89.58325868061777	12.183700969741375	15.346932762018184	22.011886418666084	15.096329679686077	25.58577203645688	6.740297678506674	32.38554050387583
2L_12142	2.7625774626720534	3.762068716442347	0.0	0.0	11.15951862300468	0.0	10.384129726855852	8.42670118243471	0.0	5.577717687165895	14.40278008222259	0.0	7.029158825249487	4.90788874405164	10.391208206560593	2.3027042959251345	6.952220631966124	5.711465881987407	10.451767184795607	2.941702516214664	16.28622055451324	9.894354676995492	0.0	5.705053308018111	6.2577596219311955	10.806169025773434	3.8417092840283242	6.970234311396613	13.43469662663724	30.627817759233853	7.675680986417115	0.0	9.864475262526568	4.449475317870517	14.692918013517485	19.093064177134757	25.749835201054715	0.0	12.45925822560228	19.3205354106773	18.260544368740288	0.0	12.053691965491083	21.256437663978236	7.259001161440186	14.935240795908937	16.875168751687518	13.336747540703755	28.479967191077797
2L_12143	0.0	0.0	2.2832040659298007	3.515741733612249	4.491192770976116	5.4948225034960805	10.447836044198526	0.0	24.50720103257007	4.489549451264819	4.637165022791667	10.374807201499506	3.7718839994794804	3.950398792758129	6.272974770095475	3.7069301058328548	1.8652992779426496	2.2986022199900242	2.1031776911735944	4.735599633464589	4.369636271476763	7.9640449915448395	3.5585668939404727	9.184085816097866	10.073841256409482	5.798647755343454	3.092222442113596	5.61039718806893	3.6045648208891743	3.5217963979066442	0.0	0.0	10.586659750048963	7.162836339933888	23.652893783723854	24.589055411436373	15.544685790084563	12.754613981607847	15.042834471156619	7.775626521106939	8.818834679185493	0.0	22.638263192447877	9.776843546061155	29.214139643587497	12.021494432044497	24.90208951169266	32.20456338663188	25.789221824558787
2L_12144	1.9076324373819653	2.597807450511768	3.9174975025953422	12.064545317448347	5.77945596054558	2.356989652815424	5.377886132224293	2.9094294608827207	0.0	3.8515608450324494	9.945498667303177	8.900492493917996	4.853819146698593	0.0	5.3815520396082235	6.360311655271108	3.2004608663647565	3.9439174932460412	7.217220287606229	6.0939690020110096	1.8743439796071373	20.49693684666014	3.052875809012089	1.9697447210841477	0.0	7.461944085165655	15.916808149405771	19.252520876952328	9.277011565341084	15.106652969967973	10.600519425451846	40.79967360261117	15.893919440534034	15.362398992226625	7.609384908053266	10.547410610695072	0.0	10.9421162052741	10.754307099993547	6.670669068107531	0.0	0.0	5.548927669727825	16.77500524218914	15.037593984962406	13.750902402970194	13.594872790833172	13.814062715844731	9.833083409130017
2L_12145	9.495326129184182	1.847243321845943	2.7856456792407	4.289415438464046	1.3698810285724305	1.6760031213882132	5.098794237138802	4.1376616584409955	0.0	2.738759582919781	2.828809501179048	4.219295343923203	4.6019243406823005	3.614792308493123	5.102269897832148	10.17602257720209	5.689442034143935	7.011080873098315	3.8490040830235315	11.55543024333425	2.665608953034103	4.8583058893031765	2.1708323492226684	7.003209150561154	6.145344778423449	3.5373487429677506	3.772696542399073	6.845020521371523	2.198892461844818	4.296802491457957	26.382280755709125	9.670581317984187	8.072724266738309	37.14112930006886	10.821730033908088	15.000060000240003	15.80453956950963	31.12278561380358	9.17657941167114	4.743364981064487	12.552757446295717	0.0	7.891439051259632	14.910418207409881	28.514399771884804	17.11143356657032	9.667012837793047	19.645747874330077	10.488131630247212
2L_12146	4.628993143072457	4.202498217090132	11.090403742979577	2.4396164435027523	4.674740879113071	1.9064624692845065	1.4499763943842994	2.3533060773423458	5.6686161037447444	9.346060798929315	4.826678791283791	14.39841271898186	2.617356713133909	9.594306135668424	2.9019295800356533	11.575279832389947	1.294354117942324	7.97514180200881	4.378262626581046	4.929136272380127	6.064288737766814	0.0	9.877333396548268	4.77971260544046	10.485543581064787	6.035629528231055	6.437193589585136	7.786247268243811	2.50125187656422	12.219089247739102	12.86142203598883	0.0	18.3655336234353	4.970380261427091	14.361404750547527	17.062648071792797	7.191099145122134	17.701167126454482	17.397346521913782	16.18680872210001	12.238995765919416	49.50151969665469	8.976553914417085	8.480340027713751	16.217640738713538	2.780620962712151	14.138072415206912	14.898095166797212	5.96515277054503
2L_12147	0.0	2.8949173935321753	2.182769869481276	23.527632363938864	6.440449457499474	5.253114768738189	1.997650762703061	3.2421794578751726	0.0	4.292061938745838	13.299552470059384	3.306145794417242	5.408948022713976	3.7766275848655426	3.998024975662023	3.5438686642273036	7.132991960226437	4.394981370772715	16.085300347744084	2.263644399573982	6.266135298393363	12.689534052999107	6.80406338665451	4.390046885700739	4.815355204676673	2.7717876367184253	5.912401854129222	16.09081656871382	6.892012502110679	13.467514671173795	17.71934332113652	15.15530397750953	2.530242726184723	13.695511125034882	14.1327774440872	11.753712704000375	9.907267971784101	24.38712116131471	11.984271841635039	7.433590163873495	11.241212533389913	0.0	30.917778804935097	18.693554228832472	5.585812037424941	7.661793127754654	15.149711614418198	30.787940363759514	10.957688256508526
2L_12148	10.01243544482247	10.226175737511793	5.140362745118197	7.91527489749719	5.055693519814274	9.278205125033091	2.352206181221491	0.0	0.0	5.05384365024976	5.220013112672939	11.678823023787425	8.491948783358497	2.223463408907372	2.3538095937512944	12.518569210996311	6.299249633383671	2.587514929961146	7.102582120054472	0.0	2.4594292550093653	0.0	4.0058453295048135	7.7538293578588675	5.670014243075778	3.2637416578763223	3.4808857601140617	15.788928550677406	0.0	3.964453127477783	6.954760672775729	17.845161106114464	8.937977585935675	12.094706388907701	19.969380283565197	10.379875773646742	23.33134239211587	28.715498328758	22.578103303853855	8.75294974406375	26.47274498540028	80.30322497751509	18.20262875083368	5.502850476546851	6.577216521967903	9.021655582059175	5.09673605023343	6.042062421755291	19.353789859130217
2L_12149	10.521049727215482	0.0	5.401484219833925	0.0	0.0	6.499681190637599	0.0	0.0	0.0	10.6211402112651	5.485180687337022	8.181391261946876	0.0	0.0	4.94675804318124	4.384830241297208	0.0	5.437912363691929	9.95117456201149	5.6016164024290855	0.0	6.280306403588819	0.0	27.159034615819163	23.832164365671197	13.71813619914344	0.0	13.27278289775378	8.527490069737814	0.0	0.0	0.0	18.784022560863363	8.472730939109024	20.98379002220784	7.271436923193266	0.0	0.0	35.58754744264918	0.0	20.86313574321096	0.0	7.650916235473779	11.56477139338148	13.822655332089294	18.959879946040182	26.77820682415823	0.0	6.77897622545248
2L_12150	0.0	10.968520346605242	8.270272505479054	12.734797835084368	0.0	0.0	0.0	0.0	0.0	0.0	8.398421096833795	12.526619065514218	13.662602042559005	7.154611146884166	0.0	0.0	0.0	8.326048041297199	15.236353940502038	8.576697113941421	0.0	0.0	0.0	0.0	0.0	0.0	22.40143369175627	10.161052685058172	0.0	0.0	22.378874342620566	0.0	9.586808551433228	12.972692482324707	32.1285140562249	11.1333778668448	0.0	0.0	9.081414884438995	0.0	0.0	0.0	11.714402858314298	8.853474988933156	42.32804232804233	43.54452427607229	0.0	0.0	10.379365820748351
2L_12151	0.0	0.0	0.0	0.0	0.0	0.0	0.0	0.0	0.0	0.0	0.0	0.0	0.0	0.0	0.0	0.0	0.0	0.0	0.0	0.0	0.0	0.0	0.0	0.0	0.0	0.0	0.0	0.0	0.0	0.0	0.0	0.0	0.0	0.0	0.0	0.0	0.0	0.0	0.0	0.0	0.0	0.0	0.0	0.0	0.0	0.0	0.0	0.0	0.0
2L_12152	4.330348424164557	5.8970539497877645	4.446383067461857	0.0	0.0	10.700789343725939	0.0	0.0	0.0	0.0	4.515280159588062	6.73474143307216	0.0	3.846565132733423	0.0	0.0	0.0	8.952739829351826	0.0	4.611127480613667	0.0	15.509430509221133	0.0	13.41403215075226	19.618113796830887	16.938702224390376	0.0	5.462931551106544	7.019642363260877	20.575369636515518	0.0	0.0	15.462594437795529	6.974565850712207	11.515596435922903	11.971374050370752	30.272207691562528	0.0	9.764962241332253	0.0	5.724691567930049	0.0	25.192264211428597	14.279798369247025	22.75701200432383	7.803678185676036	4.408646237000004	31.35808740753284	11.16060840940683
2L_12153	0.0	0.0	4.169885296880196	6.420906471471109	4.101201241843736	5.017681053612667	3.8162403926148114	6.193743390114475	0.0	6.149550929043407	0.0	3.157971192986777	0.0	3.607366964815546	1.9094208917377447	10.155119449592528	1.7033265115106546	2.09900370789005	0.0	8.648770198932525	5.985300102947162	0.0	0.0	2.096647042050353	0.0	5.295123720565731	8.471130387638928	7.684829761808702	3.291563393865184	9.647946434601396	5.641733027551403	43.428224002779416	4.833684983915912	9.81128002864894	0.0	5.613467832022588	14.194867136043607	11.647070470599882	11.44716161904075	14.200864122581859	18.790458205323336	0.0	2.9532108046170498	8.927873938419989	5.33546752034147	7.318407441356685	8.26899025292774	34.309436810594754	15.69988107340087
2L_12154	2.745834568958889	3.7392682999790603	8.458233244239942	17.365633411478683	0.0	3.3926366214767465	0.0	8.375630266177529	10.087560020982124	0.0	2.8630981011933394	0.0	0.0	2.4390719818923294	0.0	0.0	2.3033619871564537	0.0	2.5971057853128476	2.9238740161163936	10.791677458344125	0.0	4.394290937214372	8.505715841045182	0.0	3.5802256974279656	3.8184261974584555	3.4639952335425583	4.451091407613147	8.697769891799743	0.0	19.575600970949807	3.2682301879886007	4.422508800792514	0.0	7.590939454666909	6.398443898443898	31.500031500031497	15.479684462111926	9.601720628336597	7.259949761147652	0.0	7.987092857941567	9.054690329590729	14.43001443001443	9.896482790016428	11.181930001118193	0.0	3.5384201661642107
2L_12155	0.0	0.0	0.0	0.0	0.0	0.0	0.0	0.0	0.0	0.0	0.0	0.0	0.0	0.0	0.0	0.0	0.0	0.0	0.0	0.0	0.0	0.0	0.0	0.0	0.0	0.0	0.0	0.0	0.0	0.0	0.0	0.0	0.0	0.0	0.0	0.0	0.0	0.0	0.0	0.0	0.0	0.0	0.0	0.0	0.0	0.0	0.0	0.0	0.0
2L_12156	2.2401122565053977	3.0505773522696904	0.0	0.0	4.524501988066174	8.303362806580914	4.2101292341269705	0.0	0.0	6.7842697208544385	0.0	3.4839175398525324	0.0	1.989848588441208	8.425998249077564	0.0	1.8791333887802957	9.262599798723706	0.0	4.770721509608949	8.804087914100275	0.0	3.584959231843615	9.252200173201187	0.0	0.0	9.345468320108457	8.478010583948413	0.0	0.0	6.224037981569378	15.970205983716777	13.331470482524574	7.215959971626845	5.957079244046643	0.0	15.659973941803361	12.849209388146347	2.5257334351035525	15.666589900376152	11.84565350397392	71.86592692672549	6.516046089297198	7.387015596452263	5.886161633998469	12.110652610774121	6.841848393762059	0.0	11.546884102192232
2L_12157	0.0	3.346328241337193	2.5231339847224237	0.0	2.4815743107427353	3.0361222646435975	0.0	0.0	0.0	2.4806663069700523	2.5622301651357344	7.64336078573749	12.504754411833666	10.9138136138911	0.0	4.096471913564443	4.122627556673246	2.540150249887281	2.3241895841443787	2.6166194584906033	4.828818388140422	2.9336482115747096	3.9325179912698105	2.5372982847863597	11.13244830369319	0.0	6.83433570256971	6.199964350204987	3.9833495986775285	11.675650431026096	6.827453189274071	17.51850391976525	8.774367148769395	15.831082351311508	6.534613028384726	3.3966237559865498	5.726065048098947	0.0	11.082404604739114	17.18545251444652	0.0	0.0	0.0	21.608481328921602	0.0	22.141283530206245	12.508599662267807	0.0	12.66634473040477
2L_12158	3.8476662749742396	0.0	11.852301361355334	0.0	1.9428461296950819	2.3770065500792494	3.61570546752518	2.9341379913360774	14.135434424306162	1.9421352456373817	8.02396920079662	0.0	3.263360360483839	0.0	3.6181701610954082	6.414327040878506	6.455282002221908	7.954822969392227	9.09814128612781	2.048574151419129	1.890261975187665	0.0	3.078802567475037	1.9864729140445223	13.073536025435873	5.016876773465939	8.02599137045408	0.0	12.474396301590986	9.140968357623935	26.726362670327106	0.0	9.159371227483975	6.197146090282502	7.674008134448623	5.318492611550064	4.48298617088426	0.0	0.0	20.18196055637629	7.629883506938617	0.0	13.990130802126947	8.458734065859703	15.16530178950561	0.0	0.0	4.643793198886232	7.437443661364266
2L_12159	3.6518908121166085	7.459698976280643	1.8748728601841687	11.547927507885069	0.0	2.256060624861111	12.011063905723443	0.0	0.0	5.529948820323669	9.519620890617652	2.839787697471737	4.645972986764397	3.2439042983353907	5.151107745720717	3.0439778702808833	3.0634134237244517	0.0	1.7270426380921704	7.777357584430508	3.5881647972328072	0.0	2.9221481295329825	3.7707959396069324	4.136111145578703	4.761609995571702	12.696026651499146	4.607026406323604	5.919839453954009	5.78390743434542	0.0	0.0	6.51999574026945	2.940912653423737	4.85569481958059	15.143637400746075	12.76465382258833	0.0	0.0	12.770046578744896	4.827775156027658	0.0	7.96697423613315	14.049595070599215	4.797888928871297	6.5810364145197395	13.012724585684143	0.0	11.765024230067402
2L_12160	0.0	0.0	0.0	0.0	29.758716328012476	0.0	0.0	0.0	0.0	0.0	0.0	0.0	0.0	13.087703317471037	0.0	0.0	12.359503345717556	0.0	0.0	0.0	0.0	0.0	47.158244204251794	0.0	0.0	38.42193431386111	0.0	0.0	0.0	0.0	0.0	0.0	0.0	0.0	0.0	0.0	0.0	0.0	49.83703290240912	0.0	38.95582798664595	0.0	0.0	16.19538107731675	0.0	0.0	15.000150001500018	0.0	37.97328958810373
2L_12161	7.870796158579227	5.359211895735461	0.0	6.2222139259369875	0.0	0.0	3.69814826320165	0.0	43.373222240053444	7.9456738388291575	0.0	0.0	3.3377692286381935	3.495738345383143	3.7006691549966066	3.2802910274199526	6.60247084266345	0.0	0.0	0.0	7.733449644415986	4.698296538623991	25.192026219860892	4.063534169446124	0.0	0.0	27.363314770060594	4.964683722341126	12.758828790552343	6.2329295641561675	0.0	0.0	0.0	6.338449095598391	20.930628049657916	5.439761172725473	27.51122457962849	22.573312475592605	0.0	0.0	20.810279445634965	0.0	0.0	12.977406335569773	0.0	7.091942064506887	12.019664170583074	18.998710937462896	10.142702756431614
2L_12162	2.2387286170634555	0.0	11.493584396125925	3.5396287991278355	6.782561040788514	0.0	4.20752878370441	6.828802934746349	8.224570245643239	2.260026437789269	2.3343356970816607	3.481765645139838	0.0	3.9772390563284437	4.210396901484713	5.598174248771667	13.145808994024478	6.942658959698097	6.352402044372376	4.767774800832168	2.199662483788488	10.690873655522411	3.5827449271914578	9.24648541089532	0.0	8.757068413721276	3.1132319831038675	2.8242580038765768	3.629055378659267	3.5457246007336813	6.220193609746297	15.960341742837398	0.0	3.6057514620420745	5.953399763352359	6.1890303151082895	0.0	12.841272878332793	12.620866886959691	7.828456596296671	8.87875264179886	0.0	6.512021354220425	9.843270525064659	0.0	16.137563042398625	11.396037369885743	5.4038952357638435	8.654813995065025
2L_12163	0.0	0.0	0.0	7.263192681607054	4.6391915188156325	11.351787934979228	8.633699747550619	7.00623064090896	0.0	9.274988093234034	0.0	14.28891908613789	0.0	4.080576699743821	4.319792511726076	11.48725489069877	7.707066725086232	0.0	0.0	4.891652346354422	4.5136293552009645	0.0	14.703330892580404	14.230094943193462	0.0	11.979462409644904	6.388241547078785	5.795277196801238	7.446692849238724	0.0	12.763616545220854	0.0	16.403284593707046	0.0	0.0	0.0	0.0	0.0	0.0	16.06371511965058	0.0	0.0	20.04365508076591	5.049510449961876	24.14146900838916	8.278426668454808	4.676852852178711	11.088601250572449	23.679161568247192
2L_12164	5.694425186214822	0.0	2.923505598951748	0.0	8.626053672456091	7.035790008404251	5.3511304798251675	4.34243203116824	10.459999393320036	0.0	0.0	8.856211436734325	2.41483539636746	0.0	0.0	0.0	4.77680726323098	0.0	2.69299264462919	0.0	5.5950566555436945	0.0	0.0	2.939917494155444	6.449474174370565	3.712409992619729	0.0	3.5918882233120013	9.230857278946354	18.037794591006538	15.82167078425649	0.0	23.72226782169259	32.100535207637726	3.785763635847396	7.871201948279906	0.0	32.663033448579405	6.420481850742417	0.0	3.7639959484347614	0.0	8.281981596608695	3.129665157124839	0.0	10.261867464903132	8.696080676439129	13.745336035666398	0.0
2L_12165	0.0	0.0	0.0	0.0	2.4160541969277456	11.823842482770445	2.248181221391894	0.0	8.789161206400268	4.830340333704062	2.4945805238120182	11.162333820755244	2.0290993132513373	2.12513202382698	4.4994274478572605	1.9941571196394565	8.02755860870368	2.47308357662293	2.2628248426488176	2.547533796220224	2.3506624166690173	5.712384306366595	11.486067400243504	0.0	27.09630568968227	21.835831976392345	0.0	9.054403382725104	3.8781786521777915	7.578254955231459	0.0	0.0	0.0	15.413099978999652	6.362081991331663	6.613887841689981	0.0	0.0	8.092349897024848	16.731711193933084	3.162750390995017	0.0	13.918102405917978	7.889235138653308	12.572685840012571	0.0	14.614007526213877	5.774855700793177	18.49787968054162
2L_12166	2.397157163376808	0.0	7.384171879892014	7.580236806597838	2.420847955254983	0.0	4.50528379683693	0.0	35.22640007327091	2.41996217115134	0.0	11.184481308494837	8.132501215808931	2.1293485556202874	0.0	0.0	6.032614728266902	4.955980976962618	2.2673145744794696	0.0	0.0	0.0	7.672571477675886	0.0	0.0	3.125593862833938	6.667093360641747	3.0241228229339794	3.885873451090842	3.7966455876903638	0.0	0.0	2.8532168307836985	3.860920381644258	6.3747051698858925	13.254021270053334	0.0	13.75001375001375	8.108406146820531	16.764909033603583	3.1690256893898483	0.0	6.9728588442347	5.269925588650688	0.0	4.319893281356377	4.88100119096429	5.786313747818559	12.356387881843277
2L_12167	0.0	3.5509598244405463	8.032279052083974	12.368328832635896	2.6333252578025426	0.0	2.4503557916609493	0.0	0.0	0.0	0.0	16.2215210920328	4.423144546152196	2.31624101877545	2.4520261091740103	4.346975591732052	0.0	8.086449536511667	0.0	5.553257124134733	0.0	0.0	0.0	2.6924568129927193	17.719814296346176	3.39992656158627	3.6261313529821306	6.579098860829032	8.453871450430725	8.259752703004072	7.244959319553421	0.0	3.1036430562193904	8.399585060498012	10.401317500216694	3.6043309640864467	18.22866031499125	0.0	14.700132007185424	0.0	20.6830223411113	0.0	3.792432580029809	2.866232910086274	0.0	0.0	7.964108418062598	0.0	3.360226344846589
2L_12168	6.214319127348022	6.3469791975641145	0.0	4.912695264284582	4.706800825133564	3.8390744452201506	4.379761530744174	7.10833601673018	0.0	1.5683595382686786	0.0	2.416193133082468	3.952960299497355	1.3800150090432384	1.4609156844200062	1.2949627244979753	3.90969287147002	3.2119345208604706	2.938859525600479	0.0	3.052939186672577	3.709499453127043	2.48626833995841	1.6041641534761597	3.519151574785138	2.0256742051456986	4.320893768234171	1.9599115766293087	2.518405768559517	9.84231140778025	0.0	0.0	0.0	7.506701607860418	4.131399149964625	2.1474582254951393	7.240416584608612	26.73384585086257	7.006663862833344	0.0	6.161466149623812	0.0	6.7785871661913	3.4153996956878867	16.32886330700304	2.799690802147811	7.908351693889849	11.250201097344616	4.00404167967146
2L_12169	5.725910949487732	0.0	0.0	0.0	0.0	0.0	0.0	8.732884637720648	0.0	5.780383574693249	0.0	0.0	0.0	0.0	0.0	0.0	0.0	0.0	5.415765618661862	6.097178043086319	5.6259929877623405	6.835910129656707	9.163450295612906	0.0	12.97026954814175	0.0	7.962594914131376	0.0	9.281896774169596	18.137529632189036	0.0	0.0	0.0	0.0	0.0	0.0	0.0	0.0	6.4559821453357795	20.022545386104753	22.70884759411114	0.0	0.0	0.0	15.04551267584443	30.955822945075088	0.0	0.0	22.136088243302176
2L_12170	6.590002965501335	8.974243919949744	0.0	20.838760093774418	0.0	8.142327891544191	0.0	0.0	0.0	0.0	0.0	0.0	0.0	5.8537727565415905	12.393877424552272	0.0	0.0	13.624442249395416	0.0	14.03459527735869	0.0	7.867511112859447	0.0	13.60914534567229	0.0	0.0	9.164222873900293	0.0	10.682619378271554	10.437323870159691	0.0	46.981442330279535	15.687504902345283	0.0	8.762322015334064	0.0	0.0	37.8000378000378	14.860497083627447	0.0	26.135819140131552	0.0	0.0	0.0	0.0	0.0	13.418316001341832	0.0	8.492208398794107
2L_12171	3.6984710520670756	5.036565465277918	11.392722328976248	11.695222501608095	0.0	0.0	3.4755046432742036	0.0	13.587325742547351	7.467311842409852	0.0	0.0	3.1368218975263025	13.141122514685206	6.955747534187499	6.165608237252606	0.0	11.469555975256343	3.498142486339754	3.938279287013918	0.0	8.830879820556524	11.837681708414225	3.818892826591715	16.755470661170875	0.0	5.143186306780778	4.665789498240998	0.0	0.0	0.0	0.0	0.0	5.95684858882257	0.0	5.112265347020572	8.618312189740761	0.0	16.680149787745098	12.932929825922765	14.668061762318725	0.0	0.0	0.0	0.0	0.0	30.122750207093908	17.8549109932687	9.532070651707672
2L_12172	0.0	0.0	0.0	0.0	0.0	0.0	0.0	0.0	0.0	0.0	0.0	0.0	0.0	0.0	0.0	0.0	0.0	0.0	0.0	0.0	0.0	0.0	0.0	0.0	0.0	0.0	0.0	0.0	0.0	0.0	0.0	0.0	0.0	0.0	0.0	0.0	0.0	0.0	0.0	0.0	0.0	0.0	0.0	0.0	0.0	0.0	0.0	0.0	0.0
2L_12173	0.0	0.0	0.0	0.0	0.0	0.0	0.0	0.0	0.0	0.0	0.0	0.0	0.0	0.0	0.0	0.0	0.0	0.0	0.0	0.0	0.0	0.0	0.0	0.0	0.0	0.0	0.0	0.0	0.0	0.0	0.0	0.0	0.0	0.0	0.0	0.0	0.0	0.0	0.0	0.0	0.0	0.0	0.0	0.0	0.0	0.0	0.0	0.0	0.0
2L_12174	2.587081820860624	3.523079340451363	5.312808890029372	0.0	7.837948840140331	0.0	2.431116738335988	7.891386118025939	0.0	5.223387298759211	2.6975656627945805	4.023539314404995	2.194208036813545	0.0	4.865547882586545	2.1564225811947013	4.3403823312584136	2.6743194993459953	2.4469519176395136	2.7548277667906063	2.5419368745564324	0.0	4.140231289880778	13.356584475588436	0.0	0.0	10.792981971402916	3.263721419183567	8.387495586080448	8.194900968719244	0.0	18.44382104329318	3.0792746953211654	8.333635427617585	6.8797674638597215	0.0	18.085537357485965	29.678830535361584	5.833885364735971	0.0	10.260314437596255	0.0	3.7626561643407808	14.21864291584554	13.595730940484689	0.0	5.267718630077094	0.0	16.669217056876366
2L_12175	3.6281297607865204	4.940774930903262	0.0	2.8681977106045875	5.495979141659962	2.2413815517263793	8.523509885907707	8.300174137653409	0.0	5.4939681723435845	0.0	2.82131060034104	3.0771626221979744	4.834196720867681	0.0	0.0	7.608703260877173	5.625708136011621	0.0	3.8633770783519914	1.782409189816597	2.1657312873236716	0.0	1.8731306156455856	8.218399022996724	7.095942823731104	5.045367948593755	2.288525379517606	5.881321980029383	5.746274402990822	0.0	12.932829470297172	8.636764460750655	5.843555172218337	9.648202419286756	25.07517537577658	0.0	20.810831621642432	6.136091138134456	0.0	19.185452822252053	0.0	5.276758044285719	9.970129492041844	4.766671433338099	9.807325287403668	14.774922524000015	13.136496076128623	11.68847502336526
2L_12176	12.960077345741599	0.0	4.435783822962544	13.660688976848546	8.725440067569807	0.0	0.0	6.588696037755864	0.0	17.444494888108828	0.0	0.0	0.0	0.0	0.0	7.2017831615107895	3.6238829833689135	4.465699187823288	4.086030556153705	4.600135519992419	4.2446407166311815	0.0	0.0	4.460685304004625	9.785674164450212	0.0	0.0	5.449909068267195	0.0	6.842107423823397	0.0	0.0	5.141911618766332	20.873819846410434	17.232218504530636	5.9714184029560915	0.0	0.0	14.61252692966942	15.106401942079033	0.0	0.0	6.283052784554748	9.497172216972396	0.0	15.570151707773165	8.796273898376647	0.0	0.0
2L_12177	0.0	0.0	0.0	4.6177752020853875	14.747470218958638	10.825818711561578	2.7445564467435286	4.454404492890547	0.0	0.0	6.090716347421769	0.0	0.0	2.59433925551803	2.7464273100337424	7.3033393301864065	2.4499901877892976	3.0191149223076064	2.7624332285358246	0.0	0.0	6.9736198421800095	4.674024203966938	6.031450394939372	13.231556203019705	3.8081369223246697	4.061500870785786	3.684507420045268	9.46888099605053	0.0	16.22964295596979	0.0	3.476280296651855	4.704038369900175	0.0	8.074166059758516	0.0	0.0	13.17207638355374	0.0	7.722106111776713	0.0	12.743306896635216	6.42073125708287	0.0	15.789714685118879	2.9734382758815503	14.099768552299214	0.0
2L_12178	0.0	0.0	0.0	0.0	0.0	33.050039412172	0.0	0.0	0.0	0.0	0.0	0.0	0.0	11.880350612907288	12.576812884693263	0.0	0.0	0.0	0.0	0.0	0.0	0.0	0.0	0.0	0.0	0.0	0.0	0.0	21.680592834130458	0.0	0.0	0.0	15.919054790202775	0.0	17.783310363224114	0.0	0.0	0.0	0.0	0.0	0.0	0.0	0.0	0.0	0.0	0.0	13.616372326084884	0.0	17.235109296445604
2L_12179	2.9880475111506466	8.138226143400427	3.068114284802618	4.72436852909148	0.0	0.0	2.8079097695043025	4.557226690582993	21.954788504033644	3.016473868739346	0.0	4.6471381529112925	5.068566297734174	7.9626752253038955	2.8098238184269375	4.98128282976715	5.013087919285274	0.0	0.0	0.0	5.871811312866548	10.70189063167196	4.781915941568814	3.08533798026371	6.768491858181144	3.896041154661925	8.310507140387735	0.0	4.8437268409310414	0.0	0.0	0.0	10.66957258403533	9.625245864874062	0.0	0.0	0.0	0.0	6.738065454241629	0.0	7.9003575306800515	0.0	4.345821340677192	9.853414043742589	0.0	10.769461898451512	6.084149876948069	7.212618620528988	7.701095827430764
2L_12180	6.411264677521935	8.73083871929073	2.1943529643075323	0.0	2.1582087902980747	0.0	0.0	9.778153258862918	7.851166997462502	4.314838210826447	0.0	3.3236902001659185	3.625100777801623	1.8983343255294074	0.0	3.5626745710539813	3.585421961139762	0.0	2.021332332908584	0.0	2.0997957318712035	2.5513744764579576	0.0	4.413343125070613	0.0	8.359489246353034	0.0	0.0	6.928585681661973	10.154236076511491	0.0	15.235727170786406	0.0	6.884093888026082	8.524664696521937	0.0	4.979920958694544	0.0	2.4095735247627053	14.94607456297678	2.8252162985598175	0.0	12.432738882644891	7.04728256784184	5.615453728661276	0.0	2.175729304462856	5.158553294045791	13.76979545795035
2L_12181	0.0	0.0	0.0	3.944018599991717	0.0	9.246277371677852	2.3441118722702816	0.0	18.32839535815059	0.0	5.20205023203745	3.879544789732552	2.11568166522765	6.647436371846955	0.0	0.0	2.092524310424307	0.0	2.3593803417845547	5.312475844836393	2.4509659747099524	0.0	3.992060589898809	7.727147219669403	5.650502838247576	6.50502122588426	3.468907488399973	3.146919276170803	4.043661843117243	3.950810824905595	6.9308282547689295	0.0	8.907220608695704	12.053086614685721	6.633554175407756	6.896104666318183	11.625527798962073	0.0	8.437653196140843	8.72282947653428	13.190824067054233	0.0	14.511992529226244	5.4839143083550175	0.0	17.98122131152331	2.539598692614593	30.10635370509863	9.643595222305764
2L_12182	2.5926334985877926	0.0	2.662104883737894	0.0	0.0	0.0	4.8726674540897275	0.0	0.0	2.6172981421894326	2.7033544303113075	0.0	2.1989166377509126	0.0	0.0	0.0	6.5245446846491815	2.680058382391802	2.4522028874198556	2.7607394143588264	0.0	3.0952296939003547	0.0	2.677049334806781	5.8728044520555995	6.760941231194442	3.605380958973649	13.0829004528646	0.0	0.0	0.0	0.0	9.257647742800327	8.351518765445089	6.894530913352983	10.751115965837254	6.041449174496385	0.0	5.846404432042272	0.0	13.709776372982693	0.0	3.7707305337921557	11.399324020085608	6.812453164384494	14.016477771267903	7.918534120963527	12.516318149787786	13.363990327143801
2L_12183	0.0	4.630238420236735	5.236804822887769	0.0	1.7168490189237966	4.201013452485277	1.5975584195162849	5.185662266113668	12.491162502529459	0.0	0.0	5.287972401014445	0.0	3.0202392271087004	1.5986474163939375	2.834097594984781	2.8521930797809745	7.029496470138348	3.215928364552494	5.430835414550149	5.011144786004073	2.029611215793947	10.882671739442719	0.0	0.0	2.2166500565689096	2.3641287901712764	6.43406244128918	0.0	8.077666222215521	4.723495991641301	0.0	8.09392842053462	2.738138657151087	6.781346775469609	4.6998311820639405	15.846052431418286	0.0	9.584044788924832	5.944780126362246	13.484709687685134	0.0	7.41765659414836	0.0	4.4670776378093455	3.063639137622346	12.11550577044232	4.103614627908847	4.381533414011969
2L_12184	0.0	0.0	13.632317316723718	0.0	0.0	8.2019786453284	0.0	0.0	0.0	0.0	6.921775629258622	0.0	0.0	0.0	0.0	5.5332381616369535	0.0	6.862127506563625	0.0	0.0	0.0	0.0	0.0	0.0	0.0	0.0	0.0	0.0	10.760880326097718	0.0	0.0	0.0	15.80243167818664	0.0	17.653029701222472	9.175860879267693	30.93753093753094	0.0	7.484682597065107	0.0	8.775763447541118	0.0	0.0	14.593640091648059	0.0	11.962781394525352	6.758309341335172	0.0	8.554422379737654
2L_12185	0.0	0.0	0.0	0.0	0.0	0.0	0.0	0.0	0.0	0.0	0.0	0.0	0.0	0.0	0.0	0.0	0.0	0.0	0.0	0.0	0.0	0.0	0.0	0.0	0.0	0.0	0.0	0.0	0.0	0.0	0.0	0.0	0.0	0.0	0.0	0.0	0.0	0.0	0.0	0.0	0.0	0.0	0.0	0.0	0.0	0.0	0.0	0.0	0.0
2L_12186	3.440438187969373	4.685177177002714	5.298940618128489	5.439638372840974	1.737219795133144	2.1254296821781233	8.082568937846984	0.0	0.0	3.4731682987952794	5.381048163609694	2.675357655188134	2.917973858164002	1.528037501707582	1.6176157056249998	2.8677247615128394	1.44301747652896	3.556451465195766	1.627043016902211	5.495273423740351	3.3804020514983972	0.0	5.505898469029872	0.0	0.0	0.0	2.392179677572454	4.3402693006893	5.5770675444227376	2.7245031459837827	4.7795412691880665	24.52756837366279	0.0	19.39439075430604	2.287269629062048	7.133393507470565	8.017034595107685	19.734239003341994	11.637313805403554	6.015316198103612	9.096472410740295	0.0	7.5056686562526345	3.7817406217559757	9.040160914864284	3.099989863033148	5.253968059376844	0.0	11.083803083381012
2L_12187	7.4090384935113125	6.053762251805837	3.0430274958835444	0.0	4.489356633293787	3.6617173674156223	2.7849505726972357	0.0	0.0	5.983618647229481	7.725448678608356	0.0	5.02712258311656	1.3162612494267683	5.5736979423579305	6.1756909980657735	3.7290733725018628	3.0635499743121337	2.803090463297595	4.733663574742812	1.4559499432761904	1.769064232245583	0.0	3.060110359820017	6.713148506928641	1.9320923632890086	2.0606388310078336	9.346839142019986	2.4020607759809294	2.3469043861765453	0.0	10.564101914003986	5.291165799033057	4.773271968148911	9.851343230649498	2.048250220801374	6.905924730945173	25.49879900656679	3.3414854439881836	0.0	11.753639024589006	0.0	8.620574466461871	3.257615490613181	3.8936261340186116	13.351755195034428	4.525801594892482	7.153643815782226	11.45719039902721
2L_12188	9.269825143288323	2.5247233534385467	0.0	8.793850167449564	1.872287523450401	2.290680480997087	3.484393401952654	0.0	0.0	5.614807369996154	5.799421217762468	2.883365002292275	0.0	1.6468414404592708	1.7433842924562015	1.5453442640684276	4.665633488050924	1.9164816463343932	8.767722855787618	11.84505483766846	1.8216130748100057	0.0	0.0	1.914329907959018	8.399161763655986	0.0	5.156340235954128	7.016583695564467	0.0	0.0	5.15114754689476	26.434571132126596	4.41336455053192	17.91625048709806	2.46510338027301	2.562670097227703	0.0	0.0	6.2710537565179765	0.0	2.4509293311291307	0.0	0.0	6.113652805657167	4.871513822920472	3.3410120927932696	15.09989524447674	0.0	4.778224674513308
2L_12189	0.0	4.288300743677115	3.2333819526199608	4.978852324750622	0.0	3.890773536359084	2.9591612080006247	9.605414379977706	11.568704802516423	0.0	3.283483487033195	4.897461841426062	8.012386080562406	2.797198102604583	2.9611783594716545	5.249605623377543	5.283123932313672	0.0	2.978435826770598	0.0	6.18810349479333	0.0	0.0	3.251533423162363	7.13308481665832	4.105906099569865	0.0	0.0	5.104640015681454	4.987426697296116	17.498685411258478	0.0	11.244301949986845	0.0	8.374069693195022	4.352754161668254	0.0	0.0	7.1010194578584676	11.011530173244404	4.1629598977910085	0.0	0.0	13.845573397115274	0.0	0.0	22.441579758977433	15.20227000295684	4.057962310457652
2L_12190	1.5779284418919173	2.1488176560611056	1.6202101120877557	9.979380105856274	1.5935229030672766	3.8992427865470662	4.448403853385353	7.21974224076252	0.0	9.557639014664764	3.2906308172182914	7.362183604024463	2.6766090200920996	1.4016434549838375	0.0	7.891549071625015	3.9709679883062936	1.6311369693442486	2.984919143764004	3.3604821082051712	3.100786731609544	9.419092538251405	2.5252346700578885	0.0	0.0	6.172265460084782	8.777226958023789	0.0	2.5578757762513513	0.0	4.384193928680563	0.0	0.0	5.082900842007939	2.098074492134843	6.543343543857415	3.676946428361317	18.101890108855713	3.5582383090966894	5.517749773358427	6.258032445395017	0.0	11.474708938270428	17.344639725815938	29.02336380786533	5.687138564571914	14.45813326222074	19.04420197366492	4.0667954891917795
2L_12191	6.507184256778697	0.0	0.0	3.4294787706690397	2.190497970284581	5.360000407360031	4.076594315270759	0.0	31.874516403821435	2.189696470844301	2.261693293581812	0.0	3.6793362771702887	1.9267354973655746	10.1984329495867	3.615976105629894	0.0	2.2422032427191736	0.0	2.3097029929824293	2.131210988182861	2.589545848038717	3.4712531640472593	4.479371597917272	0.0	2.8281854701405833	12.065404142777165	5.472739327679447	3.5161224763909953	0.0	6.02662684271649	0.0	7.7451774652512615	10.480631269382618	5.768135378137325	0.0	5.054426059812056	0.0	4.891246795927645	15.169684296115271	17.20490787201957	0.0	3.154686586619649	0.0	5.699467099826166	7.817688379905257	2.2082806106337545	10.47146186319768	2.79516135208663
2L_12192	0.0	10.836079376448648	2.0426029788504803	3.145257423593834	0.0	2.457892612705437	1.8693713229466078	3.033982423533024	7.308221310481013	2.0082232726568754	6.222759868674875	6.1876823045899	1.687203874629954	3.5341108848494787	3.7412912093873487	3.3162986127922904	3.337472912235476	4.112756990761514	0.0	4.236568278017168	1.9545848305453135	4.749869497335561	0.0	0.0	4.506136456626634	7.781390648635973	2.7663680464572784	5.019180799425003	6.449440897968556	6.301348110414742	0.0	0.0	4.735525629138258	3.20401296215484	5.290095618478304	2.7497365752360925	9.271071290829799	11.410549281021291	6.728820029633723	13.912482139851052	2.629839101184112	0.0	2.893238905730754	13.119858655389418	0.0	7.169789946663934	6.075801702034584	4.801814701812109	12.81754835163765
2L_12193	5.357725988212467	3.6480666341259123	2.7506449574764043	0.0	2.705337848001134	0.0	5.03472956453617	0.0	0.0	5.408695939069959	2.793266440188624	12.498843856943234	0.0	4.759164842716741	5.038161554696045	0.0	4.494364852988202	0.0	5.067523483537264	2.8525600157233106	5.264232906509329	0.0	4.287113109477436	2.766086452372417	6.068130542478734	6.985806238883836	3.725293851178981	6.7590150898391395	4.342528202549412	0.0	7.443084592889323	0.0	6.377034513148489	0.0	7.123839036856962	0.0	0.0	15.36586902440561	0.0	0.0	3.541438907876904	0.0	3.8961428575324715	0.0	0.0	4.827552580495819	8.18190000081819	0.0	10.356351705846471
2L_12194	0.0	0.0	0.0	15.918497293855461	0.0	0.0	18.92219194671511	0.0	36.98772007693446	0.0	0.0	31.31654766378555	8.539126276599378	0.0	0.0	0.0	0.0	0.0	0.0	0.0	0.0	0.0	0.0	0.0	0.0	13.127494223902541	0.0	0.0	0.0	15.94591146829953	0.0	0.0	11.983510689291537	16.215865602905886	13.386880856760376	0.0	0.0	0.0	0.0	0.0	0.0	0.0	29.286007145785742	22.13368747233289	0.0	0.0	0.0	24.302517740837953	0.0
2L_12195	0.0	3.17825766643423	2.396408646146539	3.6900573250405446	7.070808966539989	2.8836318997741825	4.386341983784571	0.0	0.0	4.712147846465972	9.734164825692744	3.6297350801554393	3.958899497199969	2.0731326568563264	2.194665995976738	1.945362547491163	3.915567061231833	2.4125702630931998	0.0	9.940795109526437	6.87943379508093	2.7863046439618127	3.735005819139066	12.049307694977077	0.0	6.086153149523393	3.2455393307438256	0.0	0.0	3.6964121884016934	0.0	16.638630574149225	5.555780873335419	3.7589900946852017	6.2064096695862645	0.0	16.315413932928422	0.0	2.6314466825483245	8.161153399487642	15.426808893617032	0.0	13.577543557608328	5.130796838402988	18.397571520559286	4.205845873413292	7.128210367744373	0.0	0.0
2L_12196	3.6010945166673958	4.9039584262020455	0.0	5.69365029884547	1.8183418322630573	0.0	1.6919992798851065	0.0	0.0	1.8176765041136744	1.877441377831698	5.600574843001886	3.054232945430478	3.1987829270719073	0.0	3.0016373931979894	6.041605212213649	5.583787807129269	10.21812112254235	3.83458887359527	3.538254904375123	0.0	0.0	9.295864307153204	16.314318179778894	0.0	7.5116580933608965	2.2714722842902026	0.0	8.555183500130894	10.005457977326632	12.83645965308184	4.286203525230952	2.9000057710114846	2.394077053369963	4.977665216175023	16.78280366804957	0.0	4.060245104816242	6.296210248089572	7.140934191292773	0.0	10.474875879267628	3.9583345703128865	4.731152272135879	16.223742278715456	7.3324131154873395	4.346202874665505	4.640551037592408
2L_12197	3.4617971643034706	0.0	0.0	0.0	3.496009654580262	0.0	6.506197804028117	5.279766929968643	12.71784071413219	3.4947304706598152	7.219273149140799	0.0	2.9360892641602447	6.15009554173424	6.510632840022683	2.8855282103665485	0.0	3.5785306767753	3.2742880960964262	0.0	3.4013883106528757	0.0	16.620240794048623	3.5745128653867053	7.841624282687419	4.513751595611189	0.0	0.0	11.223382345844037	5.482834888813591	0.0	0.0	0.0	5.575655794695432	4.602938976536518	0.0	0.0	0.0	3.903186913082663	0.0	13.729417886411033	0.0	5.034843635378637	7.61043695323767	27.288852503752214	0.0	7.048781089530093	0.0	0.0
2L_12198	0.0	3.292751271495903	0.0	15.291952036792436	4.883685267972694	0.0	0.0	11.063207422969652	0.0	2.4409491679658615	0.0	3.760492714797463	2.0507574780358744	4.295630441758338	2.2737266789538855	2.0154423190485495	0.0	0.0	9.147910971615634	0.0	2.3757528760864317	0.0	0.0	0.0	5.477105152750985	3.1527004140126182	3.3624566915578122	3.0503493717652947	3.919573487691363	3.8295718002587256	0.0	0.0	0.0	19.472020070200525	0.0	6.68448304213497	0.0	0.0	5.452483919943359	8.45515092021635	9.589526702516581	0.0	3.5166653010283078	7.973443118785699	0.0	4.357357332495559	4.923331421439631	0.0	3.1158870042273237
2L_12199	3.03305575818053	8.260810302882609	3.114328558548598	0.0	0.0	0.0	2.850204644693489	4.62587110935328	0.0	3.0619102952140813	0.0	0.0	0.0	2.694205034391527	0.0	0.0	0.0	3.1353318983964344	0.0	0.0	0.0	3.621030219307695	9.707889601879446	3.1318116904266775	6.870444036798098	0.0	4.217843163719801	3.8263378311934533	14.750060229412604	0.0	8.427191175045401	0.0	0.0	0.0	0.0	8.384970778376838	7.067737193260205	0.0	3.4197796635962745	0.0	8.019358731978997	0.0	4.411281411080697	3.333944556502025	0.0	0.0	6.175793975512977	0.0	3.9085477986081663
2L_12200	3.939675685897537	2.6825185630284563	2.0226209931878123	9.34346580291516	3.9786109873321025	2.433848011059405	0.0	6.008604321388228	7.23672784113935	0.0	2.053961681290874	9.190725944806626	0.0	1.7497690304879756	3.7046916214694288	0.0	1.6524118603513689	2.036261749230293	1.863141106854869	2.0975617941704563	1.935463891985631	0.0	3.1524261071320487	0.0	4.462054686942244	2.568422782937454	0.0	2.485040058845749	12.772697082715986	0.0	0.0	14.043365913942253	2.344599917470083	0.0	2.6191723415400734	5.4456739566088705	9.180376028202115	0.0	6.66299461630035	6.88819088554582	10.416449657298807	0.0	2.864935481652953	6.495756106010739	10.351966873706004	0.0	8.021819348628268	4.754840427555251	0.0
2L_12201	3.3921400383956333	0.0	0.0	2.6816373541356886	1.7128320581869605	0.0	1.5938205664055778	5.1735292238438655	0.0	0.0	1.7685023367221375	0.0	2.877010256973118	1.5065863435179576	0.0	4.24119986371611	5.69103944416756	0.0	6.416807930019576	3.612085822436724	1.6664733557573987	2.024862476402759	0.0	7.005175423602958	0.0	4.422927394108484	2.358597370446964	6.419008481435906	2.749387299040409	8.058766675602943	9.424888586035804	0.0	8.074990824791675	5.4634643116950095	11.275800440883797	0.0	0.0	0.0	1.9123241450620252	5.930870954330515	4.484386375627002	0.0	2.4667670969777418	3.728651141806196	8.913251777079573	3.0564710535380644	3.453473935768838	0.0	13.113845445025994
2L_12202	18.077314867958773	0.0	9.280854432582482	0.0	0.0	0.0	0.0	0.0	0.0	0.0	0.0	0.0	0.0	16.057730753605362	8.499541874692953	15.068070006253249	0.0	9.343445432877155	0.0	9.624722447066432	0.0	0.0	14.464997598810397	0.0	0.0	11.785281597518491	0.0	0.0	14.651971715833799	0.0	25.11345001042208	0.0	0.0	0.0	0.0	0.0	0.0	0.0	10.191113960093634	0.0	0.0	0.0	13.145838619055944	0.0	0.0	0.0	0.0	0.0	0.0
2L_12203	0.0	0.0	0.0	0.0	0.0	0.0	0.0	0.0	0.0	0.0	0.0	0.0	0.0	0.0	0.0	0.0	0.0	0.0	0.0	0.0	0.0	0.0	0.0	0.0	0.0	0.0	0.0	0.0	0.0	0.0	0.0	0.0	0.0	0.0	0.0	0.0	0.0	0.0	0.0	0.0	0.0	0.0	0.0	0.0	0.0	0.0	0.0	0.0	0.0
2L_12204	0.0	0.0	0.0	0.0	0.0	0.0	0.0	0.0	0.0	0.0	0.0	0.0	0.0	0.0	0.0	0.0	0.0	0.0	0.0	0.0	0.0	0.0	0.0	0.0	0.0	0.0	0.0	0.0	0.0	0.0	0.0	0.0	0.0	0.0	0.0	0.0	0.0	0.0	0.0	0.0	0.0	0.0	0.0	0.0	0.0	0.0	0.0	0.0	0.0
2L_12205	0.0	0.0	0.0	0.0	0.0	0.0	0.0	0.0	0.0	0.0	0.0	0.0	0.0	0.0	0.0	0.0	0.0	0.0	0.0	0.0	0.0	0.0	0.0	0.0	0.0	0.0	0.0	0.0	0.0	0.0	0.0	0.0	0.0	0.0	0.0	0.0	0.0	0.0	0.0	0.0	0.0	0.0	0.0	0.0	0.0	0.0	0.0	0.0	0.0
2L_12206	0.0	13.03477329922278	0.0	0.0	3.2221145319943085	3.9421481869272057	2.9982346394442954	0.0	0.0	0.0	0.0	0.0	0.0	2.8341329367058763	0.0	0.0	2.676441745639541	3.2981704388941364	3.0177637646240836	0.0	3.134906303920389	11.427282866389161	0.0	3.294467403221726	7.227271676033211	12.4803642269496	4.436903680145389	12.07519465213779	5.172042832789924	5.053281803334358	0.0	22.746296902864213	0.0	5.138830648808203	0.0	4.410228908521268	0.0	18.301074639102808	7.194782919009768	0.0	4.217928558413249	0.0	9.28077691239689	0.0	0.0	0.0	6.496543838677823	0.0	4.111544559275315
2L_12207	0.0	0.0	2.6245575652084447	0.0	0.0	3.1581666716144614	4.80394153795306	0.0	0.0	0.0	0.0	0.0	4.335804597427047	0.0	0.0	2.1305698422099977	2.1441733589890823	5.284515682064512	2.417616104804625	2.721800917682397	0.0	9.154720265316	12.271785692079627	0.0	5.789972231293179	13.33116479719299	0.0	6.449187176694185	0.0	4.048327312121177	0.0	0.0	3.0423581439668212	4.116862917521945	0.0	7.066318815345784	5.9562383257728815	0.0	11.52788913398462	0.0	0.0	0.0	3.717546746291561	5.619271854753061	6.716367788300087	13.81878414967033	2.6022827224040928	12.33978333808415	9.881624723561549
2L_12208	0.0	0.0	0.0	0.0	2.695377104819981	3.2977027543072945	0.0	0.0	0.0	0.0	2.782981954031817	0.0	0.0	0.0	2.509805811304768	2.2247040031323833	0.0	2.7589997191338287	0.0	2.8420572174327243	0.0	3.186399935252353	8.542656902979337	0.0	0.0	3.4800426514027354	0.0	6.734129172718966	8.653079025109506	0.0	7.415680010441277	0.0	3.1767775023158706	4.298756713583297	0.0	11.067790957467215	6.219400549297457	0.0	0.0	0.0	3.5283997366402438	0.0	7.763595414199461	0.0	21.03934357248054	14.429334259375942	13.586291974849056	6.442493657364994	0.0
2L_12209	0.0	0.0	0.0	0.0	0.0	0.0	0.0	0.0	0.0	0.0	0.0	0.0	30.13809274093898	0.0	0.0	0.0	0.0	0.0	0.0	0.0	0.0	0.0	0.0	0.0	0.0	0.0	49.41492726122707	0.0	0.0	0.0	0.0	0.0	0.0	0.0	0.0	0.0	0.0	0.0	0.0	0.0	0.0	0.0	0.0	0.0	0.0	0.0	0.0	0.0	0.0
2L_12210	2.0248612463830913	2.757449249146569	2.079118786293617	0.0	0.0	10.007330369495655	3.805580503249965	0.0	0.0	2.0441244708272777	2.1113349126118477	6.298300088806031	0.0	10.791871562339246	1.904087313827863	0.0	1.6985686162271052	6.279421707123586	1.915184154532379	0.0	0.0	2.4173916827221764	0.0	4.181580972133944	0.0	13.200832180460656	2.815822670751486	7.663363756887448	0.0	0.0	0.0	0.0	2.4100915352765098	6.522582812342031	2.692333580130578	2.798893877139754	9.436811112788765	0.0	0.0	0.0	2.676852984557235	64.96037417175522	5.889923224850764	2.2257339357653185	5.320563979781856	10.946947443705323	6.184419386093302	4.887657199274671	5.2186755523315735
2L_12211	0.0	0.0	4.365539738962552	0.0	6.440449457499474	2.6265573843690944	3.995301525406122	0.0	0.0	0.0	4.433184156686461	0.0	5.408948022713976	1.8883137924327713	0.0	1.7719343321136518	3.5664959801132183	6.592472056159072	6.031987630404032	0.0	0.0	2.5379068105998215	3.402031693327255	0.0	0.0	0.0	2.956200927064611	0.0	6.892012502110679	3.366878667793449	0.0	0.0	5.060485452369446	6.847755562517441	2.8265554888174402	2.9384281760000937	0.0	0.0	2.3968543683270074	0.0	8.430909400042434	0.0	3.091777880493509	9.346777114416236	5.585812037424941	0.0	6.49273354903637	0.0	8.218266192381392
2L_12212	3.8072496124219892	0.0	0.0	0.0	0.0	0.0	3.5777253680763854	5.8066344282323215	0.0	0.0	3.969841905015975	0.0	6.45816273020121	10.145719588543724	3.5801641720082715	0.0	0.0	3.935631952293843	0.0	12.162333092248865	7.481625128683952	9.090611579984655	12.18584881748523	0.0	0.0	0.0	5.294456492274328	4.803018601130438	0.0	6.029966521625871	0.0	0.0	0.0	0.0	0.0	5.262626092521177	0.0	0.0	12.878056821420845	13.313310114920492	0.0	0.0	16.611810775970905	8.369881817268741	10.004001600640256	6.861006976271893	3.8760891810598777	0.0	0.0
2L_12213	0.0	2.729996767683827	0.0	0.0	2.024514440456601	0.0	0.0	0.0	0.0	0.0	0.0	0.0	5.100805519207593	0.0	0.0	5.012966874314894	0.0	0.0	0.0	6.4040603450336935	1.9697198900738722	2.3933247301287035	3.2082212594706694	4.139950188119337	0.0	7.841644779764792	0.0	5.058046137473648	6.499381258904153	0.0	5.569963193683216	0.0	0.0	6.4576455940775634	7.996588122401109	0.0	0.0	0.0	4.520615816368969	14.02021153695167	2.650202899533988	0.0	8.74692691301123	2.2035750802101326	10.53518752633797	3.612654115824581	0.0	9.677993790599183	5.166719711655706
2L_12214	2.098727059076858	2.8580394649521472	2.154963883882788	0.0	2.1194685051219073	2.593098054631908	0.0	0.0	0.0	0.0	0.0	0.0	1.7800147420820938	16.778329556966344	1.9735473605974951	3.4987238404791854	0.0	0.0	0.0	0.0	0.0	2.5055767875348556	6.717387419945535	2.1670613607758424	0.0	2.7364782400723304	0.0	2.647639668949726	3.4021080822520866	0.0	0.0	0.0	4.996020669536714	0.0	5.581096825053543	2.9009959699363983	0.0	0.0	4.732642383320843	0.0	8.32350928029667	0.0	3.0523921750095155	2.306927472507192	11.029310392367716	3.78209533376424	6.410023567519984	5.065956216966799	2.7045249677688235
2L_12215	0.0	0.0	0.0	0.0	0.0	0.0	0.0	0.0	0.0	0.0	0.0	0.0	0.0	0.0	0.0	0.0	0.0	0.0	0.0	0.0	0.0	0.0	0.0	0.0	0.0	0.0	0.0	26.739612329100453	0.0	0.0	0.0	0.0	0.0	0.0	28.182907066863944	0.0	0.0	0.0	0.0	0.0	0.0	0.0	0.0	23.298618391929356	0.0	0.0	0.0	0.0	0.0
2L_12216	0.0	0.0	0.0	0.0	0.0	0.0	0.0	36.130169775667774	87.02992959278697	0.0	0.0	0.0	0.0	0.0	0.0	0.0	0.0	0.0	0.0	0.0	0.0	0.0	0.0	0.0	0.0	0.0	0.0	0.0	0.0	0.0	65.82021865476636	0.0	0.0	38.15497788919032	0.0	0.0	0.0	0.0	26.710043777761754	0.0	0.0	0.0	0.0	0.0	0.0	42.69071007458067	0.0	0.0	30.527546531612803
2L_12217	2.747916323749609	3.742103226665928	5.643097236490637	0.0	2.7750736227032107	10.185626247951417	2.5822551557306443	0.0	0.0	0.0	2.865268759344358	0.0	6.9918547223103324	0.0	0.0	2.29048372725836	0.0	8.521732263647625	2.599074781359332	0.0	2.6999647924591064	9.841844834130466	4.39762246938815	5.674776300318241	6.224549373748088	0.0	0.0	10.39986438576841	4.454466003070018	4.352182053516171	7.634945757527865	0.0	9.812123991231887	0.0	3.6537354878193593	15.193389052555451	19.20988463823945	15.761956626247756	6.196568154658904	0.0	0.0	0.0	0.0	6.041036762729219	21.661431820643344	0.0	5.595203791310089	6.63298437202552	3.5411028198155865
2L_12218	0.0	0.0	8.477500290354385	0.0	0.0	0.0	0.0	12.592063725916104	0.0	0.0	0.0	0.0	7.002472573065549	0.0	0.0	0.0	0.0	0.0	7.809065231464598	0.0	0.0	0.0	0.0	0.0	0.0	0.0	0.0	0.0	0.0	0.0	0.0	0.0	0.0	13.297748558191612	10.977852183220351	0.0	0.0	47.3576783371772	0.0	0.0	0.0	0.0	0.0	0.0	0.0	0.0	0.0	0.0	0.0
2L_12219	0.0	0.0	19.383451184716534	0.0	0.0	0.0	0.0	0.0	0.0	0.0	0.0	0.0	0.0	0.0	0.0	0.0	0.0	0.0	0.0	0.0	0.0	0.0	0.0	0.0	0.0	0.0	0.0	0.0	0.0	0.0	0.0	0.0	0.0	0.0	0.0	0.0	0.0	0.0	0.0	0.0	0.0	0.0	0.0	20.750332005312085	0.0	0.0	0.0	0.0	0.0
2L_12220	1.4971093064955532	0.0	0.0	2.3670627946253475	0.0	0.0	1.4068544198301196	2.2833192795031683	0.0	0.0	1.5610448135378803	0.0	3.8092756624235147	2.6597067460535935	4.223440262393897	0.0	2.51172063035648	3.0951851454636423	2.8320360484204534	4.782544859075141	4.412953607501315	1.7873321404678628	2.3958959261144033	3.0917100124410415	0.0	0.0	0.0	0.0	0.0	0.0	4.159642071119064	10.673190120468298	0.0	0.0	1.9906142537933644	6.208203271474797	3.4886187302544185	0.0	3.3759906633602217	15.705416641145364	0.0	0.0	2.177398300801914	4.93688196408912	11.801498790346374	5.395851830987891	0.0	7.227514569765934	1.929250152555456
2L_12221	5.744059637124776	0.0	0.0	0.0	0.0	0.0	5.397772663088303	0.0	0.0	5.798704917243783	0.0	0.0	0.0	0.0	0.0	4.787873274570169	0.0	0.0	5.432931278308968	6.116503488547765	0.0	0.0	0.0	0.0	0.0	0.0	7.987832932876643	0.0	0.0	0.0	0.0	0.0	6.836868222099767	0.0	0.0	0.0	26.770034693964963	0.0	0.0	0.0	0.0	0.0	0.0	6.313888660887354	15.093200513168819	20.702626438703145	0.0	0.0	0.0
2L_12222	0.0	0.0	0.0	0.0	0.0	0.0	0.0	0.0	0.0	0.0	0.0	0.0	0.0	0.0	0.0	0.0	0.0	0.0	0.0	0.0	0.0	0.0	0.0	0.0	0.0	0.0	0.0	0.0	0.0	0.0	0.0	0.0	0.0	0.0	0.0	0.0	0.0	0.0	0.0	0.0	0.0	0.0	0.0	0.0	0.0	0.0	0.0	0.0	0.0
2L_12223	0.0	0.0	0.0	0.0	3.1636319000393556	0.0	0.0	0.0	0.0	0.0	3.2664559149310355	0.0	0.0	2.7826923216057695	0.0	2.6111910425702476	0.0	0.0	0.0	3.3357940374015898	3.0780065352234756	7.479915491914772	5.013365632776983	0.0	0.0	0.0	4.356372152675161	3.952008390904216	10.1563364875529	0.0	0.0	0.0	7.457327308807178	0.0	0.0	0.0	7.299866850428648	0.0	0.0	21.908852600526032	4.1413715145699665	0.0	0.0	6.886886335384477	8.23146890562621	5.6453575120232005	6.3786290412601625	0.0	8.0738368527861
2L_12224	0.0	0.0	0.0	5.406282099799968	3.4531340644769193	4.22479277391444	0.0	0.0	0.0	0.0	7.130734893538128	5.3179043202654706	2.9000806222412985	0.0	6.430785456135613	0.0	2.86833756891181	3.534643036399754	0.0	3.6410506615789053	0.0	4.082199162332732	5.472135884078274	3.5306745000564907	0.0	4.458394264721618	4.755021302495435	0.0	0.0	0.0	0.0	0.0	4.069871554853729	11.01455022084173	4.546487838145033	4.726434000075622	0.0	0.0	0.0	0.0	0.0	0.0	14.919286659173869	0.0	8.984725965858042	0.0	0.0	8.253685270473266	4.4063345465441115
2L_12225	0.0	3.523079340451363	2.656404445014686	4.0904061568793475	0.0	3.196488465631196	0.0	3.9456930590129695	0.0	5.223387298759211	0.0	0.0	2.194208036813545	2.2980549722326016	4.865547882586545	0.0	0.0	0.0	0.0	0.0	0.0	0.0	0.0	0.0	0.0	3.3732319204888754	3.597660657134305	6.527442838367134	0.0	4.097450484359622	7.188075270649004	0.0	3.0792746953211654	8.333635427617585	6.8797674638597215	10.728094304240173	0.0	0.0	5.833885364735971	0.0	10.260314437596255	0.0	0.0	5.687457166338216	0.0	4.662154633412451	2.633859315038547	18.734274917990714	0.0
2L_12226	4.5249708252506045	0.0	0.0	0.0	4.569690522279069	0.0	8.504355931107913	6.9012683841163165	0.0	0.0	4.718214099344829	0.0	0.0	4.0194444645416665	0.0	3.771720394823691	0.0	4.677555079380449	4.279874702388213	4.81836916513563	8.892018879534485	5.402161188605113	0.0	0.0	0.0	0.0	0.0	0.0	7.335131907677096	21.50010535051622	0.0	0.0	10.771695001610368	0.0	6.016575665959719	6.254706666766742	10.544252117285824	0.0	10.203836948807862	15.823060211491024	5.981981076601063	0.0	6.581125201300167	0.0	11.88989953034897	0.0	4.606787640910117	10.922479883522676	5.831104393678849
2L_12227	0.0	0.0	0.0	0.0	0.0	0.0	0.0	0.0	0.0	0.0	0.0	0.0	0.0	0.0	0.0	0.0	0.0	0.0	0.0	0.0	0.0	0.0	0.0	0.0	0.0	0.0	0.0	0.0	0.0	0.0	0.0	0.0	0.0	0.0	0.0	0.0	0.0	0.0	0.0	0.0	0.0	0.0	0.0	0.0	0.0	0.0	0.0	0.0	0.0
2L_12228	0.0	0.0	0.0	0.0	0.0	0.0	0.0	0.0	0.0	0.0	0.0	0.0	0.0	0.0	0.0	0.0	0.0	0.0	0.0	0.0	0.0	0.0	0.0	0.0	0.0	0.0	0.0	0.0	0.0	0.0	0.0	0.0	0.0	0.0	0.0	0.0	0.0	0.0	0.0	0.0	0.0	0.0	0.0	0.0	0.0	0.0	0.0	0.0	0.0
2L_12229	0.0	0.0	0.0	0.0	0.0	0.0	0.0	0.0	0.0	0.0	0.0	0.0	0.0	0.0	0.0	0.0	0.0	0.0	0.0	0.0	0.0	0.0	0.0	0.0	0.0	0.0	0.0	0.0	0.0	0.0	0.0	0.0	0.0	0.0	0.0	357.85857429144	0.0	0.0	0.0	0.0	0.0	0.0	0.0	0.0	0.0	0.0	0.0	0.0	0.0
2L_12230	0.0	2.931017907347007	2.209989683768156	0.0	8.694351801295808	2.659311366003151	0.0	0.0	0.0	4.34558527646179	0.0	3.3473744533737517	5.476399274778699	1.9118616485141775	0.0	0.0	5.416456929417788	0.0	6.107208378764178	0.0	6.344275940475465	0.0	3.444456079051645	0.0	0.0	0.0	0.0	2.71524566999773	0.0	0.0	0.0	15.34429529789415	0.0	0.0	11.447214034284407	5.9501425654158675	5.01540733132182	0.0	2.426743882421347	7.526289328624887	0.0	0.0	0.0	4.7316671556056065	0.0	11.636007080898176	4.3824666275166315	0.0	11.094334012676388
2L_12231	0.0	0.0	0.0	0.0	0.0	0.0	0.0	0.0	0.0	0.0	0.0	0.0	0.0	0.0	0.0	21.734877958660263	0.0	0.0	0.0	0.0	0.0	0.0	0.0	0.0	0.0	0.0	0.0	32.89549430414516	0.0	0.0	0.0	0.0	0.0	0.0	0.0	0.0	0.0	0.0	0.0	0.0	0.0	0.0	0.0	0.0	0.0	0.0	0.0	0.0	0.0
2L_12232	0.0	0.0	0.0	0.0	0.0	0.0	0.0	0.0	0.0	0.0	0.0	0.0	0.0	0.0	0.0	0.0	0.0	0.0	0.0	0.0	0.0	0.0	0.0	0.0	0.0	0.0	0.0	0.0	0.0	0.0	0.0	0.0	0.0	0.0	0.0	0.0	0.0	0.0	0.0	0.0	0.0	0.0	0.0	0.0	0.0	0.0	0.0	0.0	0.0
2L_12233	0.0	0.0	0.0	0.0	0.0	0.0	0.0	0.0	0.0	0.0	0.0	0.0	0.0	0.0	0.0	0.0	0.0	0.0	0.0	0.0	0.0	29.041148403172453	0.0	0.0	0.0	0.0	0.0	0.0	0.0	0.0	0.0	0.0	0.0	0.0	0.0	0.0	0.0	0.0	0.0	85.0622230161363	0.0	0.0	0.0	0.0	0.0	0.0	0.0	0.0	0.0
2L_12234	0.0	0.0	0.0	0.0	0.0	0.0	0.0	0.0	0.0	0.0	0.0	0.0	0.0	0.0	0.0	0.0	0.0	0.0	0.0	0.0	0.0	0.0	0.0	29.01174395395256	127.28962207711206	0.0	0.0	0.0	0.0	0.0	0.0	0.0	0.0	0.0	0.0	0.0	0.0	0.0	0.0	0.0	0.0	0.0	0.0	0.0	0.0	50.63316776287475	0.0	0.0	0.0
2L_12235	0.0	0.0	0.0	0.0	0.0	0.0	0.0	0.0	0.0	0.0	0.0	0.0	0.0	0.0	0.0	0.0	0.0	0.0	0.0	0.0	0.0	0.0	0.0	0.0	0.0	0.0	0.0	0.0	0.0	0.0	0.0	0.0	0.0	0.0	0.0	0.0	0.0	0.0	0.0	0.0	0.0	0.0	0.0	0.0	0.0	0.0	0.0	0.0	0.0
2L_12236	0.0	0.0	0.0	0.0	0.0	0.0	0.0	0.0	0.0	0.0	0.0	0.0	0.0	0.0	0.0	0.0	0.0	0.0	0.0	0.0	0.0	0.0	0.0	0.0	0.0	0.0	0.0	0.0	0.0	0.0	0.0	0.0	0.0	0.0	0.0	0.0	0.0	0.0	0.0	0.0	0.0	0.0	0.0	0.0	0.0	0.0	0.0	0.0	0.0
2L_12237	3.522353382921024	0.0	0.0	0.0	0.0	0.0	0.0	0.0	0.0	10.667588346299787	7.345557810641804	0.0	0.0	0.0	6.624521461130952	0.0	0.0	0.0	6.663128545409054	0.0	0.0	0.0	11.273982579442118	3.6370407872302044	0.0	0.0	0.0	0.0	0.0	0.0	0.0	0.0	8.384963747609236	0.0	0.0	0.0	0.0	0.0	0.0	0.0	9.313055087186493	0.0	0.0	7.743564130262235	0.0	0.0	0.0	8.50233856822319	9.078162525435877
2L_12238	0.0	0.0	0.0	2.4108788497214833	0.0	1.884005191564706	2.865792638122608	2.3255851811851787	0.0	0.0	0.0	0.0	1.2932627091189635	1.3544699268396614	1.4338730718350334	2.5419840439661563	3.8373216109127286	1.5762396376035925	0.0	0.0	1.4982135301866055	3.640833918445684	4.88049140691878	3.148939814943105	0.0	1.9881775013062328	2.1204554399012037	5.770896560718777	2.4717882448672084	0.0	0.0	0.0	5.4447587481846265	4.91183139844015	0.0	2.1077072108036012	0.0	8.746327635683967	1.7192413538062887	0.0	0.0	0.0	2.2177035280780117	10.05653448469479	0.0	2.747866487762239	3.1047849393092166	3.680650562348196	1.964961977003264
2L_12239	0.0	1.7909412757519447	0.0	4.158678538307667	2.6562569726745533	1.6249202976593997	2.4716941584968937	2.0057750274590602	0.0	3.982927579224412	2.742590343668511	0.0	0.0	0.0	2.47337902159062	2.192415120648604	3.3096202718213195	2.7189561818459644	0.0	2.8008082012145428	3.8765459665314523	1.5700766008972047	0.0	0.0	0.0	5.144301074678789	1.828854347113629	3.318195724438445	6.395617552303359	0.0	0.0	0.0	4.696005640215841	0.0	3.4972983370346404	3.635718461596633	6.1291334876240535	15.087097815689978	2.9656289535540985	0.0	6.954378581070321	0.0	3.8254581177368894	2.89119284834537	0.0	7.109954979765067	0.0	6.348988669594821	1.69474405636312
2L_12240	5.052743909422491	4.587206464658326	0.0	0.0	0.0	0.0	0.0	2.568734189441064	0.0	1.7002708191360718	1.7561754152301152	0.0	1.428478373408818	2.9921700893102927	1.5837900983977111	1.403879199002684	1.4128428545755198	3.4820832886465976	0.0	1.7934543221531782	1.654857602812993	0.0	2.695382916878703	0.0	3.815139695155078	2.1960492196119494	0.0	0.0	0.0	2.6675316582657205	0.0	0.0	0.0	0.0	2.2394410355175345	4.656152453606097	7.84939214307244	0.0	1.8989947481401246	0.0	4.453129035648188	0.0	0.0	7.405322946133681	0.0	3.0351666549306886	5.144103485644521	0.0	4.3408128432497755
2L_12241	4.746182842897077	0.0	0.0	2.5013788851104173	0.0	0.0	0.0	0.0	0.0	0.0	3.2992487940420845	2.460488249446267	0.0	1.4053142802696965	1.4876980758410625	1.3187027657153105	0.0	4.9062264756661795	2.9927364789288156	1.6846415108134611	0.0	1.8887521222491033	0.0	0.0	0.0	0.0	0.0	7.983367452249983	0.0	0.0	0.0	0.0	0.0	2.5481063365543943	4.207138462185713	0.0	0.0	0.0	7.135114269746919	5.5322004493253205	6.2744218799966625	0.0	6.902856332921999	5.217019308188459	12.471160441479078	5.702032860245169	0.0	0.0	4.077446197587742
2L_12242	0.0	0.0	0.0	11.258662133178714	0.0	0.0	0.0	0.0	0.0	0.0	0.0	0.0	6.039460627850248	6.325294727107809	0.0	0.0	11.946710503129738	0.0	13.470253974903567	7.582541652796933	0.0	0.0	0.0	0.0	0.0	9.28467174971496	0.0	0.0	0.0	11.278051333178448	0.0	0.0	0.0	0.0	9.468127914408123	9.842868448094617	0.0	0.0	0.0	0.0	9.413687313079471	0.0	10.35654476668258	7.827237220078428	0.0	0.0	0.0	17.188421191948255	9.176256619522118
2L_12243	0.0	0.0	0.0	21.06859935951458	0.0	0.0	0.0	0.0	0.0	0.0	0.0	0.0	11.301784777852118	11.83667285330101	0.0	0.0	0.0	0.0	0.0	0.0	0.0	0.0	0.0	0.0	0.0	0.0	0.0	25.2158476559348	0.0	10.552441412845274	18.511936496653043	0.0	0.0	0.0	8.85896527285613	0.0	0.0	0.0	7.512199812495493	0.0	0.0	0.0	9.690222952649695	0.0	0.0	0.0	0.0	16.08254850496629	8.5858724620161
2L_12244	1.4538714925895442	1.9798773188818126	4.478486916324399	0.0	0.0	0.0	2.7324464905003762	0.0	0.0	4.403108065921573	1.5159604867931038	2.2611225750025663	1.2330868269457584	1.291446055394254	0.0	2.423704802449881	1.219589981165872	1.502896758356895	0.0	0.0	0.0	1.7357124396601267	0.0	0.0	0.0	0.0	0.0	0.0	2.35677523387459	2.3026586957833253	8.079016008166269	20.72987828451965	1.7304708576594274	0.0	5.799370768271642	4.019269988030613	3.3878643986947234	0.0	4.917733691934474	0.0	3.8440167207039315	0.0	2.11451315132027	4.79430053552337	11.460661280155865	10.480029910005364	0.0	3.509388843442303	3.7470634731943506
2L_12245	0.0	2.161994812077249	0.0	2.5101441199246453	1.6032948350177547	3.9231540432319805	0.0	2.421338578921231	5.832491996362858	0.0	1.6554049468134944	4.938220393763818	2.693022741634495	0.0	0.0	0.0	0.0	0.0	0.0	1.6905447662171	0.0	5.686111842408273	0.0	3.2785939290931934	3.5962245396293158	2.0700385109964587	0.0	0.0	0.0	0.0	0.0	0.0	0.0	10.228141247562187	6.33282143026772	0.0	3.6994945010713733	0.0	0.0	0.0	4.1976056437647395	0.0	0.0	3.4902003898553837	0.0	0.0	6.465242050580821	0.0	8.18346845262682
2L_12246	2.5013813878714517	0.0	0.0	0.0	0.0	0.0	2.3505828505236157	3.8149868707226844	0.0	2.525177917723138	2.6082053095757125	3.8902543681721173	2.1215220562979824	2.221928927603779	0.0	0.0	0.0	2.5857292053718006	2.3658934690220557	2.6635705322799446	2.4577319263309603	8.958863586071834	0.0	2.5828260662939133	5.666101189767928	0.0	0.0	0.0	0.0	0.0	0.0	0.0	0.0	4.028786485194009	3.325933132114379	3.45757076610087	0.0	14.347840434796957	5.640630363005587	0.0	6.613618830030988	0.0	7.276026620070993	5.49905278815724	6.572677380130797	4.507714728371872	0.0	0.0	9.670216603181695
2L_12247	0.0	0.0	0.0	0.0	0.0	0.0	0.0	0.0	0.0	0.0	0.0	0.0	0.0	0.0	0.0	0.0	0.0	0.0	0.0	0.0	0.0	0.0	0.0	0.0	0.0	0.0	0.0	0.0	0.0	0.0	0.0	0.0	0.0	0.0	0.0	0.0	0.0	0.0	0.0	0.0	0.0	0.0	0.0	0.0	0.0	0.0	0.0	0.0	0.0
2L_12248	0.0	0.0	0.0	0.0	0.0	0.0	0.0	0.0	0.0	0.0	0.0	0.0	0.0	0.0	0.0	0.0	0.0	0.0	0.0	0.0	0.0	0.0	0.0	0.0	0.0	0.0	0.0	0.0	0.0	0.0	0.0	0.0	0.0	0.0	0.0	0.0	0.0	0.0	0.0	0.0	0.0	0.0	0.0	0.0	0.0	0.0	0.0	0.0	0.0
2L_12249	0.0	0.0	0.0	0.0	0.0	0.0	0.0	0.0	0.0	0.0	0.0	0.0	0.0	0.0	0.0	0.0	0.0	0.0	0.0	0.0	0.0	0.0	0.0	0.0	0.0	0.0	0.0	0.0	0.0	0.0	0.0	0.0	0.0	0.0	0.0	0.0	0.0	0.0	0.0	0.0	0.0	0.0	0.0	0.0	0.0	0.0	0.0	0.0	0.0
2L_12250	7.019693281521757	6.372929833405241	4.805193837915526	0.0	4.72604533033639	0.0	0.0	0.0	0.0	0.0	2.439825367059527	0.0	0.0	0.0	2.200333306489267	0.0	0.0	0.0	0.0	0.0	0.0	2.793499749562747	0.0	7.248253654086276	0.0	0.0	9.761760969616192	0.0	0.0	3.705957474879167	0.0	0.0	2.7850638141671737	7.5373939535779435	0.0	0.0	0.0	0.0	0.0	0.0	0.0	0.0	3.4031512499944694	0.0	0.0	4.216706676185179	4.764411749992258	11.296199337251984	0.0
2L_12251	1.725953157631302	4.7007944342593895	0.0	0.0	0.0	4.265028895570768	0.0	0.0	0.0	5.227118289686896	0.0	2.684275514038761	0.0	0.0	1.6230077579770832	0.0	1.4478275347840566	0.0	0.0	3.6757273345463237	0.0	2.060538624796522	0.0	1.7821499857428	0.0	0.0	0.0	6.532105297537396	2.7978288847854067	5.467169646274123	4.795473073418693	0.0	2.0543161181642633	0.0	0.0	2.3857238286096005	16.087516087516086	0.0	0.0	0.0	2.2816984963606908	0.0	0.0	1.8971732119142477	9.070294784580499	3.1103231625765915	0.0	0.0	4.448299637463579
2L_12252	2.3383881490488605	3.184409132885393	0.0	0.0	4.722996268832948	1.444606561403002	0.0	0.0	0.0	1.1803170331551056	0.0	0.0	0.0	0.0	0.0	1.9491277653250172	1.96157278906227	0.0	3.3175931967222176	1.2450044197656902	4.595165885488466	0.0	1.8711174313299903	1.2072628935677034	5.2968907251443405	0.0	4.877731529656608	2.9499830375975336	1.8953034380804368	0.0	6.49709255108339	8.335417187630242	2.783266998803195	1.883132779692296	1.554605518849592	1.6161354968000519	0.0	6.706458319361545	6.591349512899271	0.0	4.63700017002334	0.0	0.0	0.0	0.0	0.0	0.0	5.644455733355912	4.520046405809766
2L_12253	0.0	0.0	3.094904471904844	2.382810405733042	0.0	0.0	2.8324279005477915	0.0	5.536623379499545	0.0	0.0	0.0	5.11282404919048	1.338700630394127	0.0	0.0	1.2642153110380536	3.1157768137910513	0.0	4.814362205330943	4.4423121346198275	0.0	7.2355060754132685	3.112278561380358	6.8275930344895865	3.930060640835688	4.1915364496009655	0.0	0.0	0.0	4.187315365563101	21.48839358141684	0.0	0.0	4.007714851088346	2.0831684158337467	0.0	0.0	1.699225238252619	0.0	0.0	0.0	4.383768221406598	0.0	3.9600039600039603	0.0	1.5343188774923093	0.0	1.9420850808053052
2L_12254	7.926739488301222	0.0	2.0347854715503413	6.266439612671367	0.0	0.0	1.8622168126892944	3.0223706810700763	0.0	4.001074688661374	2.0663146493030116	3.082000316829632	1.6807465607303314	0.0	0.0	1.651803190953404	3.3246996424784236	4.0970165320762595	1.8743464388261117	4.220353965307424	0.0	7.097535995745264	0.0	4.092416588365095	4.488890445037576	0.0	2.7557805252297216	0.0	0.0	3.138615707265079	0.0	0.0	0.0	0.0	0.0	0.0	4.6177943936281824	0.0	0.0	0.0	0.0	0.0	0.0	6.534822982536774	0.0	0.0	2.017516074559324	4.783437062166026	2.5536985343558003
2L_12255	0.0	0.0	1.7858074028145752	2.749836384735108	0.0	0.0	0.0	0.0	6.389433410602881	1.75574990536508	1.8134786437500996	2.7048841552214	1.4750889921188945	0.0	1.6354684701304578	1.449687157511409	0.0	0.0	0.0	0.0	0.0	0.0	2.7833320715561274	3.5916650384451825	7.879252038362502	0.0	0.0	0.0	8.457928010627668	0.0	4.83229052503803	12.39913305261696	2.0700882188795355	0.0	4.625026015771339	2.40404032633405	4.052757171759091	0.0	1.9609581084441208	0.0	4.598432670208686	0.0	7.588504730673849	1.911738841180384	0.0	0.0	1.7706511038238981	4.1981316634844825	6.723677475052916
2L_12256	0.0	0.0	0.0	0.0	0.0	0.0	0.0	0.0	0.0	0.0	0.0	0.0	0.0	3.1137089130540376	0.0	0.0	0.0	0.0	0.0	0.0	0.0	8.36969267325473	0.0	0.0	7.940213369413663	0.0	4.8745866350533475	0.0	0.0	0.0	9.739355371546669	0.0	4.172208750623745	5.645755915905336	0.0	0.0	16.33645250666527	0.0	3.9522598626668746	0.0	0.0	0.0	0.0	3.853059714719459	0.0	0.0	0.0	0.0	9.034264254036284
2L_12257	0.0	0.0	0.0	0.0	3.526321877018819	0.0	3.281304961858111	0.0	0.0	1.7625158009541555	1.8204670007587707	0.0	0.0	0.0	0.0	0.0	1.4645654253595948	0.0	3.3026778772764533	0.0	0.0	2.0843598805745165	0.0	0.0	0.0	2.2764440850698047	0.0	0.0	5.660347454768163	0.0	0.0	0.0	0.0	0.0	2.3214244260278107	0.0	0.0	10.014460881512905	0.0	0.0	0.0	0.0	2.5392491744900934	1.9191058502022738	0.0	3.1462806557855694	0.0	0.0	0.0
2L_12258	1.3812887313360267	0.0	1.418301306198771	0.0	2.78987965575117	1.7066617150721441	5.192064863427926	0.0	0.0	0.0	1.440278008222259	0.0	0.0	1.22697218601291	0.0	0.0	3.476110315983062	0.0	0.0	2.941702516214664	0.0	1.6490591128325822	2.2105426970743025	2.8525266540090555	0.0	0.0	0.0	0.0	4.4782322088790805	6.563103805550111	3.8378404932085575	0.0	4.932237631263284	0.0	1.8366147516896856	5.727919253140428	0.0	0.0	3.11481455640057	0.0	1.8260544368740288	0.0	2.0089486609151805	1.5183169759984454	3.629500580720093	0.0	1.4062640626406264	3.3341868851759386	0.0
2L_12259	1.9320371167514574	0.0	0.0	0.0	0.0	0.0	1.815562127083539	2.946650306864163	0.0	1.9504172722712296	0.0	0.0	3.277276609355838	0.0	3.633599458157649	0.0	3.241404928621022	0.0	0.0	2.057310075305778	1.8983227938451819	0.0	3.091931789511178	0.0	0.0	2.5191353521348163	2.6867391154824953	4.87470544592343	0.0	0.0	5.368066873229879	0.0	2.299607594959996	6.223573152501192	2.568911038610733	0.0	0.0	0.0	2.1783777707876055	0.0	5.10828021573289	0.0	5.619916083413043	2.1237013566204266	0.0	10.44511509820497	3.9339412583891296	0.0	0.0
2L_12260	1.8222733187660802	2.481565689277204	0.0	0.0	5.520847825558875	0.0	0.0	0.0	0.0	1.839609252277942	0.0	14.170383558274002	3.091086434968101	8.093451523624623	0.0	0.0	0.0	1.8837212763115831	1.7235694502830359	1.9404292112989638	0.0	0.0	2.916271511876807	0.0	4.127793174446318	2.376017054100007	0.0	0.0	2.9539671483405496	5.7722756446333126	0.0	0.0	0.0	11.739993196673941	2.4229648609521037	0.0	0.0	0.0	2.0546187521355193	0.0	4.818066206493163	0.0	5.300634777517781	4.006097280060251	0.0	3.2839007749677434	1.8552221721312234	0.0	0.0
2L_12261	0.0	0.0	0.0	0.0	0.0	0.0	0.0	0.0	0.0	4.101998657826039	0.0	3.159741356211546	0.0	0.0	0.0	0.0	3.408562581890716	2.10018027947519	0.0	2.163404541072668	1.9962183639313684	0.0	0.0	2.097822292634462	4.602119183841776	0.0	0.0	0.0	0.0	3.217784825441609	0.0	0.0	4.836394448592996	0.0	0.0	2.80830719735435	0.0	0.0	4.581431275782005	0.0	0.0	0.0	0.0	0.0	10.676916506512919	0.0	0.0	4.904095508240842	2.6181135758614116
2L_12262	1.5670132429856178	0.0	0.0	0.0	1.5824998306725182	1.9361350368998296	0.0	0.0	0.0	0.0	1.6339340655318666	0.0	1.3290468912995141	0.0	1.4735478995900884	2.612319962173607	1.3144997073266402	0.0	0.0	0.0	3.079337277348518	0.0	0.0	0.0	0.0	2.043189762475104	0.0	0.0	0.0	0.0	0.0	0.0	0.0	0.0	0.0	0.0	7.303022867225201	0.0	0.0	0.0	0.0	0.0	6.8372001118565935	0.0	0.0	2.8238991099917174	0.0	3.7824930335934552	0.0
2L_12263	0.0	0.0	0.0	0.0	0.0	1.8013999760053523	0.0	0.0	5.356226559813518	0.0	1.5202290802796492	0.0	2.4731178274945904	0.0	0.0	0.0	1.223024063976878	1.507128567410997	1.3789942222900073	0.0	0.0	1.7405998037299661	2.3332518250695773	0.0	3.302566622676479	1.901004795094495	0.0	1.839289504535872	0.0	0.0	0.0	0.0	0.0	0.0	1.9385668175517838	0.0	6.794807679763432	0.0	4.93158089058433	0.0	3.8548405811403463	0.0	2.1204671304269644	0.0	7.661954564609432	2.627384811508786	4.452980973896625	7.038540938617588	1.8788071678748022
[truncated: 144 more columns]
