# Supplementary material for: Convergence of topological domain boundaries, insulators, and polytene interbands revealed by high-resolution mapping of chromatin contacts in the early Drosophila melanogaster embryo
Source: eLife. 2017 Nov 17;6:e29550. doi: 10.7554/eLife.29550 (PMC5739541; doi:10.7554/eLife.29550)
Supplement: Supplementary file 3. [file elife-29550-supp3.zip › local_HiC_maps/nc14_posterior_dm3_CompressedBinCounts_500bp_VCnorm_chr2R_15384369-15390479.txt]

2R_30688	2R_30689	2R_30690	2R_30691	2R_30692	2R_30693	2R_30694	2R_30695	2R_30696	2R_30697	2R_30698	2R_30699	2R_30700	2R_30701	2R_30702	2R_30703	2R_30704	2R_30705	2R_30706	2R_30707	2R_30708	2R_30709	2R_30710	2R_30711	2R_30712	2R_30713	2R_30714	2R_30715	2R_30716	2R_30717	2R_30718	2R_30719	2R_30720	2R_30721	2R_30722	2R_30723	2R_30724	2R_30725	2R_30726	2R_30727	2R_30728	2R_30729	2R_30730	2R_30731	2R_30732	2R_30733	2R_30734	2R_30735	2R_30736	2R_30737
2R_30688	0.0	0.0	0.0	0.0	0.0	0.0	0.0	0.0	0.0	0.0	400.83373416706746	245.96615505706413	0.0	0.0	0.0	0.0	0.0	0.0	0.0	0.0	0.0	0.0	0.0	0.0	0.0	0.0	0.0	0.0	0.0	0.0	0.0	0.0	0.0	180.0115207373272	0.0	0.0	0.0	0.0	0.0	296.3841138114997	0.0	0.0	0.0	0.0	0.0	0.0	0.0	0.0	0.0
2R_30689	0.0	0.0	0.0	0.0	0.0	0.0	548.1554568875732	0.0	0.0	0.0	0.0	0.0	0.0	0.0	0.0	0.0	0.0	0.0	0.0	0.0	0.0	0.0	0.0	0.0	0.0	0.0	0.0	0.0	0.0	0.0	0.0	0.0	0.0	0.0	0.0	0.0	0.0	0.0	0.0	0.0	0.0	519.2107995846313	0.0	0.0	0.0	0.0	0.0	0.0	0.0
2R_30690	0.0	0.0	0.0	122.62716436945112	153.14498542059738	0.0	266.6702222696303	189.64433559461628	42.981913210920844	2111.4864864864867	37.916704583371256	372.2730995458269	37.8954389049734	0.0	41.074509159615545	4826.254826254826	96.84792293487946	71.8040037912514	44.104156375696846	0.0	0.0	0.0	0.0	0.0	76.26136294307852	0.0	70.12721076031923	60.14024705613491	55.794853482714764	0.0	0.0	28.998956037582648	0.0	34.05623365300785	0.0	43.3681434965132	0.0	0.0	0.0	0.0	0.0	31.57362970447083	0.0	52.500052500052504	0.0	0.0	0.0	24.77725250002478	0.0
2R_30691	0.0	0.0	122.62716436945111	49.40695188751025	115.17837016024603	141.00082384767077	129.82629242074105	98.23940433446805	106.7917226601645	0.0	89.1145779228054	90.61910975786573	117.05632852316647	65.25223032123237	96.53627833339769	0.0	43.35599695814326	59.46744173637215	35.5394653916686	34.96882529225196	42.73052731024538	37.586314286021114	61.827742203046114	38.779530612561466	51.2099896350981	29.452808060173265	32.963607235794335	40.38455791428297	22.479959116447688	7.306288376279697	27.3706107014877	23.367579819758067	25.938287626080033	13.72138633569463	58.89414695832933	43.68297575420114	16.05143307194466	29.906248184263504	30.180965066538963	30.122523363782182	17.089284676722002	25.44227148599827	18.839605875445084	42.30494248643069	20.75336801221128	0.0	0.0	36.60378137027254	25.633927015083003
2R_30692	0.0	0.0	153.14498542059738	115.17837016024603	34.93316258551433	125.77945528439741	143.12671947744434	121.77912393188804	135.53136368774497	141.6591115140526	81.40231772749149	84.29302503315525	96.6110373533864	86.92409527228537	85.42604171546515	0.0	45.48252409815735	72.25969556508528	41.42511877173339	43.67140239354222	38.810715483302076	45.59914595481929	33.261678175207315	34.869935141920635	30.69813703239063	30.897410885246135	47.048174036841544	40.3479445344876	41.17589368533981	25.548825265014315	52.58806923955548	42.801722963902584	31.89510338399073	25.133068171848038	16.475410684915772	49.46248823083736	42.76501479669512	51.221373654798676	35.17920285936561	33.85711544900178	17.073791218266226	21.182670880605993	21.959613134358325	28.177725367208595	23.326371707288246	0.0	116.23311713973546	14.960698245708523	12.805343413699669
2R_30693	0.0	0.0	0.0	141.00082384767077	125.77945528439741	49.27315930874685	109.50941425056958	89.0038422958719	70.60292070162359	346.83684794672587	74.73925342959748	53.5065109780073	68.47255775504627	63.84724334206267	53.97582557711965	0.0	31.816853705576378	39.31554776583502	43.46780339802309	42.76986178919163	9.502379395800709	32.836624657678186	23.26788078468601	18.972272024436286	37.580516256078646	32.42097118099872	63.35577087558252	44.45438905592215	36.659881533592824	26.808645251920836	36.05171876569216	19.053698084627	43.92656649457214	11.188285417636319	46.100847909845186	21.371205008270653	39.26454882415764	31.352483430212505	30.761582966450188	36.84242036280573	10.450827810070836	25.931726949287913	61.44652807914313	8.623760011107404	44.42049967985511	0.0	0.0	16.279837380704404	62.70496686042501
2R_30694	0.0	548.1554568875733	266.6702222696303	129.82629242074105	143.12671947744437	109.50941425056958	29.206112157798675	148.35803263797595	106.7020164170467	154.16872224963	88.59078091112296	108.72504930001455	121.74400500699889	80.4101485175443	68.9776167633603	352.38565085629716	65.9986503276008	87.37865944010203	54.743984924150595	38.02234383035191	38.01420548621014	29.19171072182343	46.54150105649207	42.16580437596718	38.97719388703963	30.423428473799103	48.64275201233785	35.12878762430377	40.7382255325199	27.804986943572562	22.892803303889373	27.525402770749388	36.881171901406645	37.29888441523306	30.737689171265792	25.33195949672996	40.72381342443056	37.163081822886326	41.02050259413658	36.84696432190327	16.258848297512767	32.274573629829085	34.141170325177576	38.332549432697434	42.31045550590189	0.0	63.24870656395077	34.372784425293375	20.90423352537356
2R_30695	0.0	0.0	189.64433559461628	98.23940433446805	121.77912393188804	89.0038422958719	148.35803263797595	49.838939838933406	91.82342966631366	125.30072173215717	90.00276308482671	91.12779762338704	121.43558449420505	73.04203146035624	82.87366884169423	0.0	70.8820136315691	83.80012845565453	44.49320667251534	38.62835352051088	48.060550801375356	73.54929938360941	42.02959219527285	30.843254580223306	31.678737774269983	33.836481817966494	39.53442595389287	28.55094326963261	18.210509516812273	38.74031976259932	42.79412120411494	34.417365626000255	52.89740231436714	30.31469074165093	33.30943381457138	23.16213598129735	18.91331648787278	26.428777465163094	28.89417973424467	19.96492827599517	49.082015292445746	33.72580173725352	22.198605372617465	21.808361824400315	9.170092842604985	0.0	0.0	14.703421692075649	22.653237827282652
2R_30696	0.0	0.0	42.98191321092085	106.7917226601645	135.53136368774497	70.60292070162357	106.7020164170467	91.82342966631366	12.13992968552726	198.7913486005089	71.39532160736572	109.52691382948149	64.21975142674881	24.396253711280096	85.0754464527406	0.0	60.78665222375809	47.32121369448883	66.43679535473927	61.28442346065785	70.80239813168811	37.64096541548098	40.008321730920024	70.68136839129205	50.25876081999322	35.0998031933388	19.806922123143593	31.141323857311587	31.517703494052608	25.609191446120306	26.56701085705177	32.76217934016971	50.35348143970674	16.031560371008784	23.12007377285254	12.24901762878617	30.006241298190023	11.979892947676621	14.104929390723472	21.11642541150634	53.90951826454479	29.725809136524692	26.413798568372115	24.713765171780437	36.37120157356366	0.0	0.0	30.325339573821672	8.984919710757465
2R_30697	0.0	0.0	2111.4864864864867	0.0	141.6591115140526	346.83684794672587	154.16872224963	125.30072173215717	198.7913486005089	0.0	175.36475869809203	215.22038567493112	175.26640493550195	0.0	0.0	0.0	149.30721452460583	221.39567835635847	0.0	0.0	0.0	0.0	0.0	0.0	0.0	0.0	162.16917488323818	0.0	0.0	0.0	0.0	134.12017167381973	0.0	0.0	162.2533748701973	0.0	0.0	0.0	0.0	259.33609958506224	0.0	0.0	0.0	0.0	0.0	0.0	0.0	0.0	0.0
2R_30698	400.8337341670675	0.0	37.916704583371256	89.1145779228054	81.4023177274915	74.73925342959748	88.59078091112296	90.0027630848267	71.39532160736572	175.36475869809203	12.596346303791123	88.89012562107145	113.30353450375885	123.74732732674568	68.2270185816285	801.667468334135	80.43486304355869	75.53791943920648	51.281600454794535	32.43741201351991	38.436111495472225	69.7308389616082	52.94030451263156	47.96301092597389	38.002295338638454	40.07036355840856	34.945546102785336	34.96369020771929	46.33916001931416	40.66429187202134	20.832194072719982	33.71820253079195	37.01630790461046	28.28463849969226	20.395485954502917	25.212904973281525	39.70522838447367	36.988423680200206	31.10683081119149	27.9419366556296	47.55654473168598	39.334151483684195	23.3010613633451	17.441094882172326	38.50203964555022	0.0	0.0	26.751646358051442	0.0
2R_30699	245.96615505706416	0.0	372.2730995458269	90.61910975786574	84.29302503315525	53.50651097800729	108.72504930001455	91.12779762338704	109.52691382948149	215.22038567493112	88.89012562107145	23.715744977953843	127.4664763167287	138.6654833878751	54.42655345943547	0.0	85.55344523723971	104.90373740301283	58.44104467413274	66.34925184583619	58.96448922600853	48.90214680424471	50.53392703478467	82.40917331826424	23.319590321437232	26.823962382075155	28.591810447733458	49.03998107056731	36.96601174268016	5.545130709821092	44.74187136072815	20.6907151893496	36.34328412452663	31.241668888296452	21.454991718373197	30.943110649027325	24.36457196319975	38.9099002350158	45.811878103754744	22.86158453642422	25.93993349001053	32.1824875775598	42.89513569161257	26.75622510333254	27.563960200791637	146.53302854463396	0.0	25.255050757601012	0.0
2R_30700	0.0	0.0	37.895438904973396	117.05632852316646	96.61103735338641	68.47255775504627	121.7440050069989	121.43558449420505	64.21975142674881	175.26640493550195	113.30353450375885	127.46647631672869	9.436665661137514	75.28221420048406	105.69256759636349	0.0	104.50667623483348	101.32298011149103	58.574673189932774	97.25765823010514	48.018193133014236	39.823845855167306	64.66852676865481	38.34888860127223	44.31114526586054	52.79040044795386	40.74693794037617	39.93609226834757	50.94448764434079	27.094323468290156	33.83332921260734	24.070922566249198	22.197328329562254	28.268774989597095	49.50411437430585	32.39841118191564	19.841479804019087	58.09206641930009	34.19832291424429	37.23502046762531	15.843290841627296	18.34564238577217	50.45731796067046	21.789141250722857	19.240222840260934	119.3303182539588	71.90416612738542	30.849972265874932	47.52987252488188
2R_30701	0.0	0.0	0.0	65.25223032123237	86.92409527228538	63.847243342062676	80.4101485175443	73.04203146035626	24.396253711280092	0.0	123.74732732674568	138.66548338787507	75.28221420048406	27.577356783891883	58.28405901843817	0.0	54.9702496428079	91.69983993283496	50.066463229937746	55.42039137880392	98.50405179999738	73.7517516041006	40.20011617833575	81.94639067122289	21.642726204363605	59.12587681341399	24.87734226396751	29.868310618483104	47.50319261040336	23.158762580997774	35.592492653487064	24.689427575621657	46.378630076457284	33.82766832647759	49.78051769747185	30.769344379117708	45.22513070062772	45.139960962961766	15.944114814633721	7.956620505006703	36.11196877036941	17.920986371089864	19.905317041937185	14.89934375840416	27.409170121592563	0.0	0.0	3.5158517449699582	0.0
2R_30702	0.0	0.0	41.074509159615545	96.53627833339769	85.42604171546515	53.97582557711965	68.97761676336029	82.87366884169423	85.0754464527406	0.0	68.22701858162851	54.426553459435475	105.69256759636349	58.28405901843816	3.6954573590413986	0.0	110.369345204815	107.6696308116029	119.0410056584158	58.56481074781407	41.63717366865138	53.95586410316361	63.72146075076625	46.76174888940846	48.02843283223669	57.219017628390105	44.165222095860614	43.28635411213601	35.138886448688446	34.26182889642649	36.67162673925769	31.308295393767036	53.46550004945559	30.640258848906754	25.250373232079337	35.11633260629519	14.337328668922407	5.724131219984087	37.06723997331159	45.40352381793187	22.896524879936347	25.566002897480328	25.24163607871183	37.78727182982502	20.854296245705317	129.34100756644895	0.0	20.06279655321155	17.172393659952263
2R_30703	0.0	0.0	4826.254826254826	0.0	0.0	0.0	352.38565085629716	0.0	0.0	0.0	801.6674683341349	0.0	0.0	0.0	0.0	0.0	341.27363319909904	0.0	0.0	0.0	611.545988258317	0.0	0.0	0.0	0.0	0.0	0.0	0.0	0.0	0.0	0.0	0.0	0.0	0.0	0.0	458.46323124885384	0.0	0.0	0.0	0.0	0.0	0.0	0.0	0.0	0.0	0.0	0.0	0.0	0.0
2R_30704	0.0	0.0	96.84792293487945	43.35599695814326	45.48252409815735	31.81685370557638	65.9986503276008	70.8820136315691	60.786652223758104	149.30721452460583	80.4348630435587	85.55344523723969	104.50667623483348	54.9702496428079	110.369345204815	341.27363319909904	27.393201327017984	93.08561727357642	152.81573914789945	110.47007779855228	61.359129256687325	62.196614807883144	65.10670989752204	57.17062573249864	75.49619876639211	49.62368960506211	39.670624720601026	42.52630943290954	33.535559331703375	30.775078034057238	31.039272439454017	26.657425425852367	23.11175880064259	24.081808794291266	39.691222137382226	18.39986212369982	28.171172551812422	22.494495596927433	21.187720021230092	27.75503406930432	29.24284427600566	33.48946867841626	26.45165876698899	22.274269765908564	24.585750590672657	0.0	0.0	29.784790869595003	20.245046037234687
2R_30705	0.0	0.0	71.80400379125139	59.46744173637215	72.25969556508527	39.31554776583502	87.37865944010201	83.80012845565453	47.32121369448883	221.39567835635847	75.53791943920649	104.90373740301283	101.32298011149103	91.69983993283496	107.6696308116029	0.0	93.08561727357643	47.68280993293162	138.73358434863195	95.55420414609692	112.21424793404472	73.3618815855389	85.40210653578609	78.71846341559413	79.96232175398951	58.63644061628969	55.14785968399173	37.83530951884364	32.176415681848965	48.48601007482247	36.163006395098925	51.69066481796524	40.501584079263466	32.13808234205204	40.462761568763334	47.746436410613896	33.41821560095977	16.6776405541513	31.417568547243775	32.33663019976688	40.02633732996311	38.07178020333641	29.417280445965968	49.54308886296133	32.405542400930685	0.0	0.0	15.58781453774141	20.01316866498156
2R_30706	0.0	0.0	44.104156375696846	35.5394653916686	41.425118771733395	43.46780339802309	54.7439849241506	44.49320667251534	66.43679535473927	0.0	51.281600454794535	58.44104467413274	58.574673189932774	50.066463229937746	119.0410056584158	0.0	152.81573914789945	138.73358434863195	12.782144537081853	62.884538955714184	67.06248435208698	96.55939561543099	75.2636966243548	50.2108857200241	7.36728571512769	65.67668596290072	47.42283965253963	72.62366648423603	43.12082671248974	10.511135496945464	24.23170354933878	33.61758872241957	22.963641666149986	26.320222353238442	23.7237310515171	50.275341285775085	30.789694073599684	0.0	47.03791400600928	37.918594195204925	21.512196800951948	27.451745931041213	49.68966545303424	45.646259745476456	33.58875717119965	0.0	0.0	33.51074881204396	27.65853874408107
2R_30707	0.0	0.0	0.0	34.96882529225196	43.671402393542216	42.76986178919162	38.02234383035191	38.62835352051088	61.28442346065785	0.0	32.43741201351991	66.34925184583618	97.25765823010512	55.42039137880391	58.56481074781406	0.0	110.47007779855228	95.55420414609692	62.884538955714184	74.2497985974213	0.0	125.41186396233083	60.590637534688135	148.21402104639097	0.0	68.79131778524476	49.99435063837786	34.29963993952973	63.642684512075405	0.0	35.76394011328228	57.88616272627288	16.946194138989295	48.558021008142205	50.020308245147525	24.734047157934313	22.72148907550805	18.142959261799273	0.0	0.0	18.142959261799273	18.007310968253112	53.33653352534485	44.91333971102757	22.032959103522963	0.0	0.0	21.19672468210212	27.21443889269891
2R_30708	0.0	0.0	0.0	42.73052731024538	38.810715483302076	9.502379395800709	38.01420548621013	48.060550801375356	70.80239813168811	0.0	38.436111495472225	58.964489226008524	48.01819313301423	98.50405179999736	41.637173668651364	611.545988258317	61.359129256687325	112.21424793404472	67.06248435208698	0.0	29.32069806717958	126.65153602982896	98.7191637230407	65.85879873551106	144.94882340208417	83.36556801963425	48.87290201960603	68.58459681401686	49.489270726106575	89.6146295193347	47.675046880462766	58.792404021400436	41.415163672726834	25.892068051259386	26.671787649895446	32.97167074049976	50.48139054019126	32.24724608518432	23.729611517783916	49.7356903313818	36.27815184583236	48.009217769811805	47.400104280229414	33.26201956338942	24.47582571645637	0.0	0.0	34.53541701202084	48.37086912777649
2R_30709	0.0	0.0	0.0	37.586314286021114	45.59914595481929	32.836624657678186	29.19171072182343	73.54929938360941	37.64096541548098	0.0	69.73083896160819	48.9021468042447	39.823845855167306	73.7517516041006	53.95586410316361	0.0	62.19661480788313	73.36188158553891	96.55939561543096	125.41186396233083	126.65153602982896	10.50383389937327	68.22720901095357	121.37763617053558	100.17764836309722	82.5828853691935	52.20120185590626	76.36743797779023	46.418676921122454	38.11375048833243	71.39032661074425	55.870178022703605	44.23558310304809	53.683909142966215	49.15605203168108	56.968803882993676	27.911130959026462	39.00199467344187	65.60044083496241	19.642024110584593	27.85856762388705	52.53553060885915	24.56952150856862	41.378739603591676	37.21484127870195	125.89701624071509	0.0	32.54763346157101	33.43028114866446
2R_30710	0.0	0.0	0.0	61.827742203046114	33.261678175207315	23.26788078468601	46.54150105649207	42.02959219527285	40.00832173092004	0.0	52.940304512631556	50.53392703478467	64.66852676865481	40.20011617833576	63.72146075076625	0.0	65.10670989752204	85.40210653578609	75.26369662435478	60.59063753468814	98.7191637230407	68.22720901095357	10.987610370546173	53.75477073590282	59.15451632901269	54.43521087180032	65.27564272029714	65.30953453894735	56.26273485363899	67.51806952335619	53.5053286443209	58.4842677319801	69.1436694821969	31.700142016636235	10.88492242315789	47.09580362933718	24.722123333728888	29.610678795200702	40.67364858897303	26.096714423654063	69.09158385546831	39.185720723368405	50.778728065403	40.723311163562734	47.9459361623833	0.0	0.0	23.06310295599791	29.610678795200702
2R_30711	0.0	0.0	0.0	38.779530612561466	34.869935141920635	18.972272024436286	42.165804375967184	30.84325458022331	70.68136839129205	0.0	47.9630109259739	82.40917331826424	38.34888860127223	81.9463906712229	46.761748889408466	0.0	57.17062573249865	78.71846341559413	50.2108857200241	148.214021046391	65.85879873551107	121.37763617053558	53.75477073590281	7.305135510263716	96.46736509038993	66.57845022012499	75.40173601408682	38.03742121499131	59.99138947115826	82.57979272472026	47.5935510738295	33.01419610432486	41.344368521149526	30.155776123518063	35.50159313399189	54.85884818362354	30.23705853894533	72.43227582210633	47.37809615858397	7.092953151044437	40.240153234503516	59.9089384136113	23.659539230473488	13.282064564115847	9.773594679255057	0.0	0.0	18.80529933335214	24.14409194070211
2R_30712	0.0	0.0	76.26136294307851	51.2099896350981	30.69813703239063	37.58051625607865	38.97719388703963	31.67873777426999	50.25876081999322	0.0	38.002295338638454	23.319590321437232	44.311145265860546	21.642726204363605	48.02843283223669	0.0	75.49619876639213	79.96232175398951	7.367285715127689	0.0	144.94882340208417	100.17764836309722	59.15451632901269	96.46736509038992	50.95567365948361	76.92967089486791	87.85688932726224	120.55200764299728	60.580868002676745	45.437527035328586	78.56158966757974	58.12883286991736	64.5236861488492	45.51081336925653	11.720334076402514	21.733019991480656	13.309766174027853	63.76656336483401	25.02590180837166	65.56578589960942	21.255521121611334	31.644902006286788	15.621704796644456	26.309281388288163	32.2660998158251	240.14216416118342	0.0	8.277727697525208	47.82492252362551
2R_30713	0.0	0.0	0.0	29.452808060173265	30.897410885246135	32.42097118099872	30.423428473799106	33.836481817966494	35.0998031933388	0.0	40.07036355840857	26.823962382075155	52.79040044795385	59.12587681341398	57.219017628390105	0.0	49.62368960506211	58.63644061628968	65.67668596290072	68.79131778524477	83.36556801963425	82.5828853691935	54.435210871800315	66.578450220125	76.92967089486791	22.122586307320017	67.3731073841431	92.44537814276367	88.4459800096004	65.33211449740527	55.72662625733201	73.82921491684463	75.6473486175233	68.70936331940824	52.24126837755135	58.330927182587054	53.584660701928435	64.18049756389168	43.180037005291716	48.48347723498729	45.84321254563692	34.883685658558484	58.40012848028265	30.26293191823864	22.26894990210013	0.0	0.0	29.755220464164776	32.09024878194584
2R_30714	0.0	0.0	70.12721076031922	32.963607235794335	47.048174036841544	63.35577087558251	48.64275201233785	39.53442595389288	19.806922123143597	162.16917488323818	34.945546102785336	28.59181044773345	40.74693794037617	24.87734226396751	44.165222095860614	0.0	39.670624720601026	55.14785968399173	47.42283965253963	49.99435063837787	48.87290201960602	52.20120185590625	65.27564272029714	75.40173601408681	87.85688932726222	67.3731073841431	32.31601616770289	110.85529711644587	102.84552131323446	83.56543633274754	69.83433609821115	77.95256475074112	77.5901769010392	47.08137335319819	70.0543891499762	53.29307929410652	30.597957525139282	24.4322674023711	48.90245628408069	25.839403798823017	24.4322674023711	53.34911173728957	50.27805560393821	56.45049755065323	32.637821360148564	0.0	66.53094354184131	39.962480939323825	65.96712198640198
2R_30715	0.0	0.0	60.1402470561349	40.38455791428297	40.3479445344876	44.45438905592214	35.12878762430376	28.55094326963261	31.141323857311587	0.0	34.96369020771928	49.03998107056731	39.93609226834757	29.868310618483104	43.28635411213601	0.0	42.52630943290954	37.83530951884364	72.62366648423601	34.29963993952973	68.58459681401688	76.36743797779023	65.30953453894733	38.037421214991305	120.55200764299728	92.44537814276367	110.85529711644587	13.864106797987485	77.17418986394189	60.915000641399125	82.60562936712729	78.31137749713017	64.58332599431901	56.07835536988386	78.56327185526243	37.134093496791905	41.98470077503758	83.81126708387916	49.33900534538784	55.39889977785042	39.810351864842595	41.59232039396246	61.59693124088558	51.86921074771542	45.80149175458645	0.0	0.0	42.43118274147545	18.85753509387281
2R_30716	0.0	0.0	55.79485348271475	22.479959116447688	41.17589368533981	36.659881533592824	40.7382255325199	18.210509516812273	31.517703494052608	0.0	46.33916001931416	36.96601174268016	50.94448764434079	47.50319261040335	35.13888644868844	0.0	33.535559331703375	32.176415681848965	43.12082671248973	63.642684512075405	49.489270726106575	46.418676921122454	56.26273485363899	59.99138947115826	60.580868002676745	88.44598000960042	102.84552131323446	77.17418986394189	28.980150983177193	29.918979403774575	99.62811888700064	92.14532025814866	83.52052825644725	68.67491542580113	62.16809739039765	50.35145314293771	29.213343097081783	85.531093662768	45.77404831176155	51.39608910026007	38.877769846712724	73.31548037074481	34.287771552007406	38.49714832373792	33.04943865528444	0.0	158.80073683541892	39.36534583818966	52.484989293062185
2R_30717	0.0	0.0	0.0	7.306288376279697	25.548825265014315	26.808645251920836	27.804986943572562	38.74031976259932	25.609191446120306	0.0	40.66429187202134	5.545130709821092	27.094323468290156	23.158762580997774	34.261828896426486	0.0	30.775078034057238	48.48601007482247	10.511135496945464	0.0	89.6146295193347	38.11375048833243	67.51806952335619	82.57979272472026	45.43752703532858	65.33211449740527	83.56543633274754	60.915000641399125	29.918979403774582	6.482713196988909	115.8224703064812	96.75658117531601	84.97656771145355	93.33930704898447	75.24794196878716	72.35007514072089	18.989457053443928	30.32591258252439	75.87361776121055	33.408837305644084	49.27960794660213	56.43595647659036	55.71992934712958	31.280224516939487	59.8455616229748	0.0	103.22474090590032	32.47775126412265	90.97773774757317
2R_30718	0.0	0.0	0.0	27.3706107014877	52.58806923955548	36.05171876569216	22.89280330388937	42.79412120411494	26.567010857051773	0.0	20.83219407271998	44.74187136072815	33.83332921260734	35.592492653487064	36.67162673925768	0.0	31.03927243945402	36.163006395098925	24.23170354933878	35.76394011328228	47.675046880462766	71.39032661074424	53.5053286443209	47.59355107382949	78.56158966757972	55.72662625733201	69.83433609821117	82.60562936712729	99.62811888700064	115.8224703064812	17.226436119529932	115.51138683369349	77.5435825543264	81.86138762068707	110.82921940089581	56.589893045102144	49.249222956704465	52.433573216930796	56.589893045102144	57.76395721616235	54.61830543430291	67.22033089749984	41.74728441943176	75.71701307200146	34.49103829964488	0.0	0.0	32.3311526821669	45.87937656481445
2R_30719	0.0	0.0	28.998956037582644	23.367579819758067	42.801722963902584	19.053698084627	27.525402770749388	34.417365626000255	32.76217934016971	134.12017167381973	33.71820253079195	20.690715189349604	24.070922566249198	24.689427575621657	31.308295393767043	0.0	26.65742542585237	51.69066481796524	33.61758872241957	57.88616272627288	58.792404021400436	55.870178022703605	58.4842677319801	33.01419610432486	58.12883286991736	73.82921491684462	77.9525647507411	78.31137749713017	92.14532025814866	96.75658117531601	115.51138683369349	40.52386302934296	103.804530407178	118.97757164613043	77.99303856421501	126.71687593315961	75.9170783059357	68.70185818319956	83.26751234738255	71.23395010061795	44.4541435303056	64.17712887569692	47.5221646345991	43.35197468244678	46.62382182829183	0.0	55.02366017387476	58.23186038203248	36.37157197934095
2R_30720	0.0	0.0	0.0	25.938287626080033	31.895103383990733	43.92656649457214	36.881171901406645	52.89740231436714	50.35348143970675	0.0	37.01630790461046	36.343284124526626	22.197328329562254	46.37863007645727	53.46550004945559	0.0	23.11175880064259	40.501584079263466	22.963641666149986	16.946194138989295	41.415163672726834	44.23558310304809	69.1436694821969	41.34436852114952	64.5236861488492	75.64734861752329	77.5901769010392	64.58332599431903	83.52052825644725	84.97656771145355	77.5435825543264	103.804530407178	38.67667000059563	73.14452293812239	98.1797026479294	93.14424487113916	72.60085295630674	66.25291719876041	75.567438332095	54.74112920001314	66.25291719876041	47.263252204933465	45.64917694533968	23.91822972297906	35.20041355457296	93.56462508654728	0.0	38.702199155711526	37.26726592430273
2R_30721	180.0115207373272	0.0	34.056233653007844	13.72138633569463	25.13306817184804	11.188285417636319	37.29888441523306	30.31469074165093	16.031560371008784	0.0	28.28463849969226	31.241668888296456	28.26877498959709	33.82766832647759	30.640258848906754	0.0	24.081808794291263	32.13808234205204	26.32022235323844	48.55802100814221	25.89206805125939	53.683909142966215	31.700142016636235	30.15577612351806	45.51081336925653	68.70936331940823	47.08137335319819	56.07835536988386	68.67491542580113	93.33930704898447	81.86138762068708	118.97757164613041	73.14452293812239	33.026307232049945	73.27571768331491	84.11321379767278	65.38154290931223	80.68312982200352	55.87940776768472	92.02248694953822	61.69886398153211	61.237564063913176	52.32168768835808	46.99601473795022	46.10929747874361	0.0	64.61952026468155	40.66266841737937	21.357299070530342
2R_30722	0.0	0.0	0.0	58.89414695832933	16.475410684915772	46.100847909845186	30.737689171265792	33.30943381457138	23.12007377285254	162.2533748701973	20.395485954502917	21.454991718373197	49.50411437430585	49.78051769747185	25.250373232079333	0.0	39.69122213738224	40.462761568763334	23.7237310515171	50.02030824514753	26.671787649895446	49.15605203168108	10.88492242315789	35.50159313399189	11.720334076402514	52.24126837755135	70.0543891499762	78.56327185526243	62.16809739039764	75.24794196878715	110.82921940089581	77.99303856421501	98.17970264792943	73.27571768331491	21.566388352424976	76.6485776023525	110.20983953447363	92.89082101796606	60.4402815481001	51.705639792660385	53.77889637882246	50.95059248260401	35.93154322384992	36.308447523400794	62.34091933263155	110.4703828903471	66.56548712623479	47.59908320357824	22.000457609518275
2R_30723	0.0	0.0	43.3681434965132	43.682975754201145	49.46248823083736	21.37120500827066	25.331959496729958	23.16213598129735	12.249017628786174	0.0	25.212904973281525	30.943110649027325	32.39841118191564	30.769344379117708	35.11633260629519	458.46323124885384	18.39986212369982	47.746436410613896	50.27534128577509	24.734047157934306	32.97167074049976	56.968803882993676	47.09580362933718	54.85884818362354	21.733019991480656	58.330927182587054	53.29307929410651	37.1340934967919	50.35145314293771	72.35007514072089	56.58989304510215	126.7168759331596	93.14424487113916	84.11321379767277	76.6485776023525	24.718171646279668	30.275873761716763	60.43771410060221	74.71629156716354	101.20433154539013	78.56902833078286	95.97734934555444	97.72088250840622	69.82035223370268	33.02822592187283	0.0	82.28827227543529	37.65887928116731	45.32828557545165
2R_30724	0.0	0.0	0.0	16.051433071944665	42.76501479669512	39.26454882415764	40.72381342443056	18.91331648787278	30.006241298190023	0.0	39.70522838447367	24.36457196319975	19.84147980401909	45.22513070062772	14.337328668922405	0.0	28.171172551812422	33.41821560095977	30.789694073599684	22.72148907550805	50.48139054019126	27.91113095902646	24.722123333728884	30.23705853894533	13.309766174027853	53.584660701928435	30.597957525139286	41.984700775037574	29.213343097081783	18.989457053443925	49.249222956704465	75.9170783059357	72.60085295630674	65.38154290931223	110.20983953447363	30.275873761716763	13.906194375222498	66.62402728920158	78.44203656444797	68.5038753620919	88.83203638560211	38.573443837065774	57.12606907357837	45.81372505900808	47.196780909846055	0.0	0.0	34.59465443399686	49.96802046690119
2R_30725	0.0	0.0	0.0	29.906248184263504	51.221373654798676	31.352483430212505	37.163081822886326	26.428777465163098	11.97989294767662	0.0	36.988423680200206	38.9099002350158	58.09206641930009	45.13996096296176	5.724131219984087	0.0	22.49449559692743	16.677640554151296	0.0	18.142959261799273	32.24724608518432	39.00199467344187	29.610678795200702	72.43227582210633	63.76656336483401	64.18049756389169	24.4322674023711	83.81126708387916	85.53109366276801	30.32591258252439	52.433573216930796	68.70185818319958	66.2529171987604	80.68312982200352	92.89082101796606	60.4377141006022	66.62402728920158	17.732948883001548	31.317724579402956	101.58551546834829	88.66474441500775	92.40192195997678	84.71318071928006	36.581957485912284	69.98887715229257	200.344592699443	0.0	79.41786017898713	53.19884664900464
2R_30726	0.0	0.0	0.0	30.18096506653897	35.17920285936561	30.761582966450188	41.02050259413658	28.89417973424467	14.10492939072347	0.0	31.106830811191493	45.811878103754744	34.19832291424429	15.944114814633721	37.06723997331159	0.0	21.1877200212301	31.417568547243775	47.037914006009274	0.0	23.729611517783923	65.60044083496241	40.67364858897303	47.378096158583965	25.025901808371668	43.180037005291716	48.9024562840807	49.33900534538784	45.774048311761554	75.87361776121055	56.58989304510215	83.26751234738255	75.56743833209501	55.879407767684725	60.4402815481001	74.71629156716354	78.44203656444797	31.317724579402956	12.290991686373223	105.80452843381697	73.07469068527358	82.88952898025157	76.72300692808754	47.378096158583965	60.21812907977825	117.9412180969005	71.06714423787595	50.818089939075215	31.317724579402956
2R_30727	296.3841138114997	0.0	0.0	30.122523363782182	33.85711544900178	36.84242036280573	36.84696432190327	19.964928275995167	21.11642541150634	259.33609958506224	27.9419366556296	22.861584536424218	37.23502046762531	7.956620505006703	45.40352381793187	0.0	27.75503406930432	32.33663019976689	37.918594195204925	0.0	49.7356903313818	19.642024110584593	26.09671442365406	7.092953151044437	65.56578589960942	48.4834772349873	25.839403798823014	55.39889977785041	51.396089100260056	33.40883730564409	57.76395721616235	71.23395010061795	54.74112920001313	92.02248694953822	51.70563979266038	101.20433154539013	68.5038753620919	101.5855154683483	105.80452843381698	41.32160258948709	85.95697462706394	120.21561251793538	63.17391491622278	51.585113825777725	56.93828601524522	0.0	106.39429726566655	54.777261958561006	46.88562252385306
2R_30728	0.0	0.0	0.0	17.089284676722002	17.073791218266223	10.450827810070836	16.258848297512767	49.082015292445746	53.90951826454479	0.0	47.556544731685975	25.93993349001053	15.843290841627297	36.11196877036941	22.896524879936347	0.0	29.24284427600566	40.02633732996312	21.512196800951948	18.142959261799273	36.27815184583237	27.858567623887048	69.09158385546831	40.24015323450351	21.255521121611334	45.843212545636916	24.4322674023711	39.810351864842595	38.877769846712724	49.27960794660213	54.61830543430291	44.45414353030561	66.2529171987604	61.69886398153211	53.77889637882246	78.56902833078286	88.83203638560211	88.66474441500775	73.07469068527358	85.95697462706394	33.2492791556279	85.80178467712128	117.29517330361855	113.40406820632809	64.60511737134698	100.1722963497215	60.36022985175527	63.87958318744619	33.2492791556279
2R_30729	0.0	519.2107995846313	31.57362970447083	25.44227148599827	21.182670880605993	25.931726949287913	32.274573629829085	33.72580173725352	29.725809136524692	0.0	39.334151483684195	32.18248757755979	18.34564238577217	17.920986371089864	25.566002897480328	0.0	33.48946867841626	38.07178020333641	27.451745931041216	18.007310968253112	48.009217769811805	52.535530608859155	39.185720723368405	59.90893841361132	31.644902006286785	34.883685658558484	53.349111737289576	41.59232039396245	73.31548037074481	56.43595647659036	67.22033089749984	64.17712887569692	47.263252204933465	61.237564063913176	50.95059248260401	95.97734934555444	38.573443837065774	92.40192195997676	82.88952898025157	120.21561251793538	85.80178467712128	32.75395231024543	90.5474889241018	116.18703207488255	77.48085688484207	0.0	0.0	63.4019788271662	72.60151011141032
2R_30730	0.0	0.0	0.0	18.839605875445088	21.959613134358325	61.44652807914313	34.141170325177576	22.198605372617465	26.41379856837212	0.0	23.3010613633451	42.89513569161257	50.457317960670466	19.905317041937185	25.24163607871184	0.0	26.45165876698899	29.41728044596597	49.68966545303424	53.33653352534485	47.400104280229414	24.56952150856862	50.778728065402994	23.659539230473484	15.621704796644456	58.40012848028266	50.278055603938206	61.59693124088558	34.287771552007406	55.719929347129586	41.74728441943176	47.5221646345991	45.64917694533967	52.32168768835807	35.93154322384992	97.72088250840623	57.12606907357837	84.71318071928007	76.72300692808754	63.17391491622278	117.29517330361855	90.54748892410178	23.94607344260725	86.03468811081268	79.13568010192675	0.0	177.44654422855115	73.59444133571373	107.52057552831701
2R_30731	0.0	0.0	52.5000525000525	42.30494248643069	28.177725367208595	8.623760011107404	38.332549432697434	21.808361824400315	24.713765171780437	0.0	17.441094882172322	26.75622510333254	21.789141250722853	14.89934375840416	37.787271829825016	0.0	22.274269765908564	49.54308886296134	45.646259745476456	44.91333971102757	33.26201956338943	41.378739603591676	40.723311163562734	13.282064564115847	26.309281388288163	30.26293191823864	56.45049755065323	51.86921074771542	38.49714832373792	31.280224516939494	75.71701307200146	43.351974682446794	23.91822972297906	46.99601473795022	36.308447523400794	69.82035223370268	45.81372505900808	36.58195748591229	47.37809615858397	51.585113825777725	113.40406820632809	116.18703207488255	86.03468811081268	42.26111452218678	62.19560250435036	661.2772570219379	0.0	42.739316666709406	54.87293622886843
2R_30732	0.0	0.0	0.0	20.75336801221128	23.326371707288246	44.42049967985511	42.31045550590189	9.170092842604985	36.37120157356366	0.0	38.50203964555022	27.56396020079164	19.240222840260937	27.40917012159256	20.854296245705317	0.0	24.58575059067266	32.405542400930685	33.58875717119966	22.032959103522963	24.47582571645637	37.21484127870195	47.94593616238329	9.773594679255057	32.2660998158251	22.26894990210013	32.63782136014857	45.80149175458645	33.04943865528445	59.845561622974806	34.49103829964488	46.62382182829183	35.20041355457297	46.10929747874361	62.34091933263155	33.02822592187283	47.19678090984606	69.98887715229257	60.21812907977825	56.93828601524523	64.60511737134698	77.48085688484207	79.13568010192675	62.19560250435036	3.2690411019806795	0.0	146.60392018882584	58.706080251631036	40.37819835709187
2R_30733	0.0	0.0	0.0	0.0	0.0	0.0	0.0	0.0	0.0	0.0	0.0	146.53302854463396	119.33031825395878	0.0	129.34100756644895	0.0	0.0	0.0	0.0	0.0	0.0	125.89701624071509	0.0	0.0	240.14216416118342	0.0	0.0	0.0	0.0	0.0	0.0	0.0	93.56462508654727	0.0	110.4703828903471	0.0	0.0	200.34459269944304	117.9412180969005	0.0	100.17229634972152	0.0	0.0	661.2772570219379	0.0	0.0	0.0	0.0	0.0
2R_30734	0.0	0.0	0.0	0.0	116.23311713973546	0.0	63.24870656395076	0.0	0.0	0.0	0.0	0.0	71.90416612738542	0.0	0.0	0.0	0.0	0.0	0.0	0.0	0.0	0.0	0.0	0.0	0.0	0.0	66.53094354184131	0.0	158.80073683541895	103.22474090590032	0.0	55.02366017387477	0.0	64.61952026468155	66.56548712623479	82.28827227543529	0.0	0.0	71.06714423787595	106.39429726566655	60.36022985175527	0.0	177.44654422855115	0.0	146.60392018882584	0.0	0.0	0.0	0.0
2R_30735	0.0	0.0	24.77725250002478	36.60378137027254	14.960698245708523	16.279837380704404	34.372784425293375	14.70342169207565	30.325339573821676	0.0	26.751646358051445	25.255050757601012	30.849972265874936	3.515851744969959	20.06279655321155	0.0	29.784790869595	15.58781453774141	33.51074881204395	21.19672468210212	34.53541701202084	32.54763346157101	23.063102955997905	18.80529933335214	8.277727697525208	29.755220464164776	39.962480939323825	42.43118274147545	39.36534583818966	32.47775126412266	32.3311526821669	58.23186038203248	38.70219915571152	40.66266841737937	47.599083203578225	37.658879281167316	34.59465443399686	79.41786017898713	50.81808993907521	54.777261958561	63.87958318744618	63.40197882716621	73.59444133571373	42.739316666709406	58.70608025163103	0.0	0.0	25.549554099768855	51.794256638469875
2R_30736	0.0	0.0	0.0	25.633927015083003	12.805343413699669	62.70496686042501	20.90423352537356	22.653237827282652	8.984919710757465	0.0	0.0	0.0	47.52987252488189	0.0	17.17239365995226	0.0	20.245046037234687	20.01316866498156	27.65853874408107	27.21443889269891	48.37086912777649	33.430281148664456	29.610678795200702	24.14409194070211	47.82492252362551	32.090248781945846	65.96712198640198	18.85753509387281	52.48498929306219	90.97773774757317	45.87937656481446	36.37157197934094	37.26726592430273	21.357299070530342	22.00045760951828	45.32828557545165	49.96802046690119	53.19884664900464	31.317724579402956	46.88562252385306	33.2492791556279	72.60151011141032	107.52057552831701	54.87293622886843	40.37819835709187	0.0	0.0	51.794256638469875	0.0
2R_30737	0.0	0.0	0.0	18.47208175743386	23.06916828727574	22.592934624519547	12.553178402005496	40.810413185028295	29.13583124526543	0.0	11.423251457178514	28.038889940347264	19.97947822165519	14.637752226768058	6.187305196562952	0.0	21.883194800552914	19.82984192911913	23.252878374158744	9.805507753705257	26.142423925546375	21.078940632669347	21.337771589824015	17.398490680933428	45.95086703542238	39.642130665417945	36.972921296534714	29.442706192367318	27.31534302817893	36.87723568241324	44.868729447465206	37.130469918859	38.044852643333975	28.215546252975457	29.06523560015748	48.99607051514468	36.00748955782803	52.71152896977712	50.7777458066045	42.23285082301268	50.3155503802418	42.805165156595564	56.34943694586052	67.2214412672428	69.83270702124224	108.27784093985166	65.24434005350035	80.24551394918966	93.44316499187762
2R_30738	0.0	0.0	0.0	14.659790247721137	26.851915591247444	11.953450871615754	34.5364504339505	19.43274521209546	30.830322238528034	0.0	12.08760856938922	29.669584670318994	15.101036504943625	25.81509883826892	26.188593885290683	0.0	18.010132500544806	26.70577918784292	24.60522671255893	20.751559220280914	18.441882252270194	3.1864080577886966	5.64468513381855	27.615536500835372	18.233734597052702	43.69546914689141	22.356116731345708	26.361960745123216	35.57410152048157	52.029271668240554	29.986243810651867	48.53460170425787	42.62556425590684	21.713829103479423	30.75562086931042	20.7382398626299	44.45189542882108	45.63584421748218	29.85049677196728	58.09575521130097	43.10051953873317	50.32737960432614	63.3532896195635	50.21006636515522	52.34162578631747	0.0	0.0	98.73541653213967	76.0597403624703
2R_30739	0.0	0.0	32.87959492339055	28.702513898640383	19.85295577423219	48.6077918290302	21.606127497758365	21.462702700593347	12.382137528401529	0.0	16.384444608288888	23.459545689140914	16.37525535163814	46.655609287265584	32.53980579652268	0.0	20.924806707098046	29.303953534272264	19.058146404680677	65.63248620545781	4.166250041662501	11.517585913992429	25.504088305355353	16.636512986877953	27.461512689965016	28.429484218082575	40.40419345022772	23.82197620617704	42.192312560651445	15.672077451406766	45.16176379268492	50.12374299050781	34.23873385162217	56.41236951573659	37.8985985098271	46.850257207912065	45.90735894963963	32.07463308910791	56.64622007865732	60.574855377532785	59.5671757369147	70.49139322827841	33.675986495929415	34.02923110952308	69.55660446915095	0.0	124.77384740158463	76.73111187842224	82.47762794342034
2R_30740	0.0	0.0	0.0	19.970092789039136	23.942385044628605	19.540104109674697	8.685561816880563	24.70718456690423	5.599756298605885	0.0	9.879704715385468	12.125092150700345	24.685409145845345	8.43990115187771	26.756282375101677	0.0	25.235022173172815	43.65548587308477	5.745964034861913	0.0	15.073316612000772	26.04383698641554	0.0	30.09510051763573	59.61275554001208	28.571297959780757	27.408874628152933	31.340692127844953	25.441667345111128	21.26284275702524	24.509002973759028	34.00229704406698	34.83964472852949	39.932133121308496	41.134658417796494	33.90045019797863	41.522721233058725	33.15561921434445	29.277661534617906	43.831453450996435	58.02233362510278	28.794260892457547	24.36765924265315	13.679591144379877	25.165285595793172	187.29397662571174	0.0	58.10440198949472	49.73342882151667
2R_30741	0.0	0.0	0.0	13.827672629850488	17.268920260760694	16.91242534749749	20.673291516902765	32.076984763432236	19.38688961589725	0.0	29.928918817807705	18.365472910927455	14.956066554496168	25.567273889421543	25.474019394992037	0.0	14.561008349828226	29.68810620245264	32.32624642546313	51.38086062941554	16.307893020221787	22.541561003099467	51.91175002495757	26.04802604802605	8.599376545200473	37.09370797978393	17.792275187189563	30.516879649055884	34.603436750422716	36.80699332873246	33.587448900673955	22.889842632331902	56.95857938602002	28.80184331797235	25.713296741334126	48.902744666544415	49.41599281221923	43.045466774280335	48.569316861999795	31.614305473226636	50.21971123666039	53.4045393858478	68.54506508485747	29.6000296000296	28.315500013613217	0.0	48.840048840048844	57.27556882672394	48.42615012106537
2R_30742	0.0	0.0	0.0	14.61846180159385	18.25651054550819	13.409721064392139	19.868703632654693	19.377960992810454	25.61950525661009	0.0	22.600371640511256	13.868409870313728	24.846465782237896	30.890786012188734	14.689554624945066	0.0	21.16638723828484	25.67940208080195	21.030737474355647	7.759896389863403	27.584837166706208	11.915343864908598	33.77263082883947	44.74873584821229	18.182330592953075	27.45053903054892	6.2699318521107	43.016141269309536	9.977009644110089	16.21331008993199	41.1148477862925	25.92737913952214	31.879046646483687	34.50885375391371	46.00337330190048	54.284409982747896	66.4898669442777	34.13039174863649	40.1845632339822	30.080063101287926	39.81879037340924	45.16694833277502	33.44542194883687	25.0342578171817	55.264304992646395	0.0	51.63315674793726	47.25939099481166	45.50718899818199
2R_30743	0.0	0.0	0.0	31.74456329004282	11.327065388429991	27.733081295090525	22.189201403245097	16.030477143144548	19.07443224952409	0.0	25.239905299875314	6.8836105363296305	19.620027339106667	9.58293624041287	24.303957443770514	0.0	31.04038043090256	23.013643727197685	45.66907146948719	19.258193639211225	21.393412882599797	26.613911978921777	15.715412733884628	12.814105767629005	39.48364418242346	43.795045028605465	23.340690837767415	28.91300233283447	33.01404623864781	16.09501207528281	23.19026101798289	19.303652894582747	24.174368400672137	22.67011655462591	46.705619153040296	22.45347159539614	35.359678651240415	37.645960447271655	30.472568593751905	37.325735472512704	23.528725279544787	53.71146202599635	55.3356539723218	31.06449883061577	65.71899870533572	0.0	0.0	34.81940731137915	70.58617583863436
2R_30744	0.0	0.0	0.0	10.783612790658806	29.628049466991392	39.567840050963376	17.587875622061173	35.73639122485766	15.1190092815598	0.0	16.67163481384119	28.644899816508953	16.66228448584689	17.09042372287536	32.508167677128874	0.0	14.194387595922121	25.25726098896068	15.513761482122717	22.89699671542582	15.261397211437501	21.095043719478106	43.59789783393187	5.07843645098547	20.11886223810271	28.927802568904582	27.750874846329527	23.798814343069427	36.798744721220075	23.92017168942432	16.54321294010116	15.300696946745925	39.19373778135225	47.91750522300807	33.93534637808048	45.7646006237715	42.040830054148586	11.189775230984935	23.055651071824283	14.792789994156847	30.771881885208575	22.212226720198135	41.11952005296194	69.25140614980188	61.15029826057976	0.0	0.0	52.29281098044444	16.784662846477406
2R_30745	0.0	0.0	0.0	23.65865917440743	28.88992308977202	38.58208273799036	17.149707225914806	20.90765229366238	36.8558699606969	0.0	9.75377568656827	27.931266738809136	16.24717542855175	44.439062380222836	17.610160358120222	0.0	5.536304594191641	18.471018356498043	7.563632843109077	44.653123374347224	9.920792393530055	34.28250152557132	24.292422464660596	29.71150132216181	26.156852179781275	24.446171973930603	18.039676464415837	46.41182449523273	35.88197414010045	23.324246207011086	24.19660548510161	29.839018495218298	28.0260203764455	20.441632714088136	54.147128577771525	22.312231416514322	40.99346290911476	21.82200662079681	48.174136012928656	19.232341104801833	46.37176406919322	40.610346433328644	20.04755279523029	31.512198371989793	53.00164901380494	123.27112250684155	0.0	36.1179416512528	24.54975744839641
2R_30746	0.0	0.0	0.0	20.07612867995439	25.07240911753143	12.277410546786756	38.20109931849238	22.17711889064729	14.073723794726295	0.0	18.622806233425703	30.473682927423877	6.204120528690335	10.605893482890572	20.17376334830675	0.0	15.855633400843098	7.837015163056938	14.441183946024632	21.313963203573927	9.470844950903139	19.636592134890297	11.59533218307638	18.909310944709173	24.970534768972612	25.13262847081599	17.22150529733503	9.845969650783147	54.80733395204724	17.813119005885454	15.399462045459211	28.48570017851039	48.64532498968719	39.02904653154439	40.204376074031195	21.300282867756483	26.089497411921855	10.416145859373698	24.527598453780193	36.72015569346014	31.24843757812109	46.52220659995037	22.965979728695224	34.38056535401668	37.94835987188634	0.0	0.0	28.395169900470872	78.12109394530273
2R_30747	0.0	0.0	25.88795692243968	13.907142012780664	29.525883779174176	21.26202899290273	18.901912306468045	13.826286535962172	38.99661704347148	0.0	21.500660070264157	21.109738978077537	17.190881097122034	18.367294460791335	20.96216329525207	0.0	25.62821153525801	13.572148864757608	37.51388013565019	22.146922685092903	22.962263160657113	24.938221224693372	16.064644127970954	29.472443265546715	8.648798249483233	16.166319090806216	19.882810713653726	22.166635121839764	28.474614880833737	37.01852777315046	28.44672018205901	24.665778698633513	35.38248465916558	15.449264615004326	47.743521800885645	27.051087207786775	40.66363044892648	21.6464272571812	27.609993968278243	12.718398753596922	28.861903009574938	48.340315823396715	13.257500430868763	50.60924601154486	41.622032513379295	0.0	0.0	43.55480247897076	37.8812477000671
2R_30748	0.0	0.0	0.0	10.279123429247148	22.593569212934526	10.057797131214524	8.941366763911482	18.167753037739146	23.05871556036714	0.0	25.426698134748275	18.723295899223732	22.871193756875652	8.688470963781675	8.26329046980938	0.0	17.31882506492936	24.075651475091092	17.745578097697692	61.112260603631995	11.63793906064763	37.535222784952666	23.74757655981207	27.108772011354706	25.570189659210737	33.82468840476446	28.216113799349102	26.214280773902033	31.80331929372685	18.2408921401455	27.333405521558173	25.280467338608524	19.925407245435984	27.405469400879902	18.82050927357069	29.08239799494315	16.02961417787315	8.533027509627388	17.581631515124727	33.841774662663305	31.99885316110271	19.05576563949032	25.085329315499756	35.206197417343766	23.315802440542758	0.0	0.0	48.18485171278041	25.599082528882168
2R_30749	0.0	0.0	0.0	26.43032086409529	30.807418426357067	10.775513722616724	14.36912362714998	7.785675913454426	6.176041898268238	0.0	10.896451025900864	33.43229292037765	16.335509586221544	0.0	23.60787322572078	0.0	18.554682970048102	13.756624674569847	12.674592511850744	0.0	33.249102274238595	22.97926121675188	30.530622214080722	0.0	43.831773652720855	18.906987077074334	30.229593764642463	21.603778068708653	20.042811445247047	15.634038428466457	18.02085914445971	33.334722280095	55.50289895910716	14.680551205762606	55.44969704301888	37.38923439311041	57.244916651401354	18.283875450240433	26.90891869201128	32.2281754824155	13.712906587680326	9.073586788857636	26.87539893170289	90.52436236902255	66.6122666489034	0.0	0.0	28.481812582552752	13.712906587680324
2R_30750	0.0	0.0	28.52155659247259	13.406684496280219	28.702563751264346	14.055017899065293	24.9897802211304	25.388073630829652	10.740942431770847	0.0	21.31914331154517	0.0	18.939721259387294	8.094324785591454	30.792878120505357	0.0	20.168133663095766	40.37270284928107	16.532077189370533	0.0	21.684197135372994	32.47069519758418	8.849455714226297	36.07855021953798	38.11458578497466	28.77150207380877	28.477153546402313	35.69319854830126	20.914238029823004	40.784448074260325	27.42304652417782	32.61005440444077	18.56284246123986	34.04185786843503	28.491939192065036	43.34983697751931	14.933456517756873	23.84853319596578	28.078871678620466	24.521437867055273	23.84853319596578	29.58778300714446	26.291151128839786	32.798682017761806	28.961855064740604	0.0	0.0	27.862642743801608	35.77279979394867
2R_30751	0.0	0.0	0.0	12.88978716383435	5.519186162885165	0.0	8.008764792188572	22.78194940584676	10.326823303922541	0.0	11.3873219933826	22.360559550642197	15.933309539591088	35.02010932499906	17.269964078474718	0.0	25.20771154311527	10.063439925289023	10.596453155199892	23.459199759777793	17.37346557552037	33.620225927918234	12.762394837866536	13.875013875013876	32.0644366919762	30.29670751189738	27.379211343923334	23.48008022240332	10.053942754190484	32.67666311144571	24.482478078765784	26.127306170224625	19.631863299409474	24.54702555509007	29.500613612763146	23.44414250704366	0.0	38.21508058796194	22.496904425950987	30.31201163981247	24.839802382175264	24.654084233523488	47.74637127578304	28.380710198892015	30.165660525866357	0.0	52.03130203130203	35.71785750003571	45.85809670555433
2R_30752	0.0	0.0	23.550912362344917	23.72188087314234	20.540324290639898	11.605555037603931	13.756428335972561	15.37324993019147	24.389876161512422	0.0	19.55968030093742	9.60202487500564	13.684097143796599	13.367344313047164	29.664127911719557	0.0	23.31461558278962	24.69383655421217	13.650920481568072	33.57933554553996	29.841909500231576	16.499574104743424	25.575204619904962	26.811807920208057	19.670062243944965	19.232098508166118	18.08788287299973	34.126288674586135	15.830258185754552	30.87027804017514	30.730935296015733	16.45531559051396	32.18831821555321	42.16373019710139	25.33618401598062	31.320597185352163	32.882405939877806	16.41024025248139	28.98172142151093	31.81816209618052	42.66662465645162	24.431320301124163	36.18202452900049	29.790897689120065	29.893096308979825	74.16031977929889	44.686346533680094	26.84130385851412	44.30764868169976
2R_30753	0.0	0.0	0.0	17.269638719157996	12.54835036249047	26.882856034625114	17.070585162588788	23.586018208406056	17.60919904558141	0.0	9.708775568060458	11.915315469892382	32.99132328197684	6.635105680645728	10.51734836612993	0.0	19.838744075241745	9.805760148655324	29.362075040429318	46.66946683467674	26.66255865762905	14.33222087999836	10.881156014014929	38.44675124951942	23.432557194966687	14.600032120070665	17.956448429977932	12.319386248177116	24.287171516005245	25.073968206208313	24.084971780441396	32.671488186286886	24.34622770418116	12.208393793950217	23.35550309550245	37.75579551461149	12.241300515766797	26.06559406747079	11.50845103921313	22.972332696808284	24.436494438253863	22.636872231025446	31.129895475389425	21.50867202770317	33.63266404331887	0.0	44.36163605713779	30.452872276847064	53.760287764158505
2R_30754	0.0	0.0	56.14255718119449	13.195029319355147	7.533180836642597	9.222084864391547	16.396839591153004	16.658176549352014	21.14274418019538	0.0	20.982571875799962	14.306299006227245	16.310625137329637	15.933074712975618	15.153371056808725	0.0	11.90984012826104	13.245109133076701	16.27108054076394	24.014735441667007	10.670931245055801	27.041444701474745	17.41949363273959	17.754483894907658	9.37821496931917	31.014161740471607	15.091771987472104	16.640384104439487	25.730073687500365	16.725238451724607	21.20651579837231	37.44443513286533	34.71259252276141	27.222348794510633	15.099607798472867	18.66613903713655	44.09309325787209	19.560024629983015	27.6355824705658	34.47758698264226	23.472029555979617	27.17929403725116	25.876085178322164	22.596615866246108	21.378469458362222	0.0	0.0	25.899280137126024	11.736014777989809
2R_30755	0.0	0.0	28.461485917256766	5.733620574982761	7.637896492754309	23.375693206182028	14.546669664666014	27.023576043329598	5.359160198160307	0.0	9.455218666114481	20.30723099881406	7.0874367623454875	12.115915385677857	20.485349134365965	0.0	16.100525239384623	16.413495952282684	27.49543025949087	8.11618480877457	18.032105803741445	7.477455471752665	8.830817433446544	21.6015380295077	23.77144421983071	20.507789268519968	21.85936645435393	20.620960869289725	19.131007049254343	20.34927495533334	25.410625941903493	12.654978287672966	11.114247798823223	25.477620458189527	8.748286429395643	24.332926342609767	14.902004418941043	35.6974569131695	16.344844462460095	17.478422886946063	25.781496659511312	11.810186679684117	29.15086446888582	36.00256338251283	28.900857054915964	0.0	54.003845073769256	26.25929540440705	29.747880760974585
2R_30756	0.0	0.0	24.19175351506179	11.371441307442835	16.230188215000652	7.947568302395438	8.831720572839528	15.791569656183075	20.498356031846246	0.0	16.073533199681908	27.124087274463218	20.080647898088305	20.5966223598992	15.235657532889975	0.0	27.37031644704554	19.024333263704275	9.348249400076096	13.797223584698052	12.261573699414878	10.592838817245989	22.518110190120403	21.421074052652997	12.123181219737507	27.890005999837538	26.012098226885325	12.747234606957347	25.130657243557163	25.94477913209525	28.24429319902341	26.12294070553453	23.617279157184328	34.28790871187184	20.44868884866074	34.470919642770966	8.444291321295152	13.485421921767024	35.72440762978082	17.827615868360883	18.54245514242966	13.384596337305215	32.21102682559092	52.85719571433857	34.8007157483679	76.17828766444988	91.80460308279858	26.25874235591598	30.342199323975798
2R_30757	0.0	0.0	0.0	10.672189372206937	12.185730022714202	14.917713890181759	14.919553766093225	17.51515465073165	29.925579359216396	0.0	22.62771079975381	11.570988477146834	15.076679994451784	19.33009618655862	14.298787462823153	0.0	25.68726271391068	20.235088882032766	26.32022235323844	6.4744028010856285	11.50758580055973	15.90634344976777	14.088952007393884	17.231872070581748	22.755406684628266	23.993745921063194	15.693791117732728	14.954228098635696	15.261092316844696	21.643897286721035	18.711174313299903	17.305828603073515	16.254338430693867	25.4048517169615	22.680579282930804	12.940494430411198	27.737624264556707	25.31235445396189	37.25293851178981	27.885602105920672	31.640443067452363	28.263491106421462	25.579491758752837	31.330676491966816	23.054648739371807	0.0	0.0	29.57284975809409	37.96853168094284
2R_30758	0.0	0.0	25.071453642882215	20.202768452703637	20.18445225283718	12.35485617917836	18.30574809643102	20.82921088534561	7.081250265546885	0.0	20.822531645042467	25.554925200733937	12.486511965720362	14.23039363047581	15.789681443176883	0.0	10.637100255556334	18.401718720528496	9.688185741897042	21.4484112089397	15.884311383332909	17.564852729687896	27.226442320781942	9.514295228580943	12.56402417318251	13.247752849922833	17.330138169340483	23.118848218981732	26.04449932514106	17.925483763993082	24.105824569861692	9.555129113682149	21.21261073390738	28.05374349153151	21.19227753406659	19.05301740254977	17.502712920502677	34.93950225185092	43.1940564978259	49.26904749074281	43.67437781481365	26.008704246354448	20.54297654890833	14.415598831183248	10.607704800304655	0.0	0.0	20.410204285734697	31.44555202666583
2R_30759	0.0	0.0	0.0	23.031497876495894	23.01061709872935	0.0	8.34754502874477	20.35341672806614	21.527320322220927	0.0	0.0	0.0	0.0	0.0	61.71601376267106	0.0	32.33726473629365	0.0	33.134087023366156	0.0	28.973413995317895	30.036343976211214	35.472691348565306	14.461943395953549	0.0	5.491877238969702	17.56146733084136	30.121003601719007	55.889261018218505	0.0	7.851727969032785	14.524011822545623	22.32252476684123	17.05692920692102	26.35587815150413	10.860381112493998	0.0	0.0	9.379420051699363	28.08377389753635	23.89897425602493	31.627053781804957	23.419340862651417	26.29444253809736	19.348740735581078	0.0	0.0	18.6143825888511	0.0
2R_30760	0.0	0.0	44.24857077116409	23.770557074890327	14.843128907824761	7.26835568716125	25.846229794306012	13.129086756480124	12.497687927733368	0.0	7.349930947398749	13.530554698620422	7.3458087202829905	6.2788000710760175	3.9810264280439425	0.0	21.90230258907119	18.558380373028086	4.274666105830474	25.23617909106854	0.0	34.875204891828744	20.59367444695687	22.38902042438388	22.174227339048368	29.757558791902632	23.78906036270161	17.486751599819186	18.927134318301405	10.545553098441683	24.311047699795026	14.053194150498465	17.279125261562758	13.203202568815092	17.00100849982421	21.016651072311568	23.16788375282648	6.166467489766747	21.780892929486537	10.869358463290101	27.749103703950365	18.361089179810143	31.72423482278616	40.70730986251615	26.210131114308748	0.0	0.0	19.21170069419079	36.998804938600486
2R_30761	0.0	0.0	68.52694479469326	13.804883615627865	9.194911903549052	11.256368290360273	5.003447375241541	4.066554863518286	12.903292404089829	0.0	5.691351195069924	6.984840103040361	5.688159186547731	19.44772354672024	6.165342145662374	0.0	19.382680993052276	17.96313820335566	0.0	0.0	17.36641751646336	6.001176230541186	10.631014496451368	8.668365666337268	0.0	3.291784430254659	21.052387814456885	27.08140942487211	12.562330094485473	8.165851714665543	9.412517707298937	8.705568952458888	44.599770578780145	10.22377805404698	21.063318441567198	0.0	47.83956523403115	28.64968313450453	39.353611312251786	42.08293705234275	19.099788756336352	18.956986597410477	63.16809028825705	23.640997271828912	23.19494071953026	0.0	0.0	26.033705466557475	42.97452470175679
2R_30762	0.0	0.0	30.78249091916518	22.737702003811666	16.52151824491912	20.22556562058356	17.98049790246254	5.4801226816797675	5.796194218875886	0.0	12.782852570248165	18.825655603456394	5.110273310192312	8.735970577251097	19.386419812921048	0.0	15.236818247613533	14.52436340925541	20.816358088939378	26.33415408113553	23.403126657721472	8.087234300656414	9.550961543053349	3.893853552167903	41.13596980619817	16.26546420525833	18.91358030528883	20.275071900473726	26.33415408113553	18.340614557312584	14.798450390837646	11.731696109965098	16.027471085440446	29.851568814754938	18.923400440442144	35.08966872428586	32.23449520780505	8.579677318336058	22.72853542368516	11.342262214198621	15.0144353070881	21.28882549549741	15.764043792513654	14.159467462428738	28.65288462916004	0.0	58.40780328251855	16.706302369037207	38.60854793251226
2R_30763	0.0	0.0	58.80554183426246	11.846488463889534	19.726247034158757	9.659511866227351	17.17458350561587	13.958653073730302	5.5363996128949395	0.0	0.0	29.96976649955525	4.881222765827731	8.344410538322958	15.872134087788774	0.0	16.633005621540075	18.49781124648426	11.36190625518387	16.76921038819045	52.159710051623215	10.299668865645968	45.61436159051805	29.754598945199465	19.646095240340507	19.773625881303445	36.13168735431591	27.112835487448116	10.780206678122434	35.037118323151546	28.27032080756191	22.411725814946383	22.963641666149986	26.320222353238442	22.594029572873428	5.586149031752789	20.526462715733125	16.390245181677674	28.94640861908263	7.222589370515223	8.195122590838837	20.334626615586085	12.045979503765873	6.762408851181697	39.80889738808848	0.0	111.57974604449801	19.148999321167977	12.292683886258253
2R_30764	0.0	0.0	0.0	11.4000127680143	13.287956858939605	18.59091982294008	16.527300207665526	25.186074720031595	15.983224008081118	0.0	16.449625606521195	5.768050537351588	9.39451416739709	20.074806759910125	7.636969039727513	0.0	4.001533387594126	4.450164389072532	16.400540561816918	24.205807457325164	21.51166792868452	17.345108183917617	13.168568207915891	14.316597231170096	23.632080644002553	23.105900594609963	19.558091443204606	14.909139973715186	17.28986246951797	13.486649565595018	19.432040325370078	17.972552318099794	12.890603707484948	16.885502782730857	17.39399663600105	18.81465521875531	14.814639233905377	31.545044746645974	13.927731785312371	27.801524913641515	13.800957076657612	19.56824621550118	37.67395222942857	9.76131629397961	11.971425643559899	0.0	0.0	13.820477525139447	5.91469588999612
2R_30765	0.0	0.0	0.0	15.53077534067865	11.083353468092133	16.281827580873195	7.237260310985077	15.685567121482755	9.332014408630247	0.0	8.232282070912879	30.309765806542867	19.197884941590434	18.753501630382544	20.80840659626489	0.0	23.36347611142976	17.321911265045163	3.1918900457717028	9.421918208328032	16.746491610007702	11.573906627508281	30.754563208316032	8.358932564311537	11.038319526235325	12.697112755916258	20.300884484160864	23.938465087380838	16.1518597857052	11.811535145222825	6.807390557014733	20.98701952842167	15.052695185072887	14.788232510450351	25.389281153282706	12.554494352046852	11.532961203118512	9.208993503055083	16.263776774242515	8.116141991904147	9.208993503055083	20.56531773415899	20.304396747912456	18.99757400979895	22.36695506059348	0.0	0.0	23.311214577040428	13.813490254582625
2R_30766	0.0	0.0	0.0	7.337006923786694	10.262497082518685	10.768543791360182	15.95536582143648	6.483866583811497	16.45879212216374	0.0	12.704303346821671	8.909511438030785	12.697178106582287	9.302452498576725	11.796301466280273	0.0	16.997457798402735	18.330301959646757	21.11065699742281	6.231508000009971	8.3068989349448	13.395898558601315	10.170291358506839	5.5284660718037175	14.601140641106884	17.845048712784152	8.391677872353853	10.075241906558176	20.029847142889192	20.83190114012995	12.006135135054013	11.1043867880006	14.222307176803758	14.671055377039604	16.79206984426363	14.530852736865354	22.883155556640386	12.181365920923446	10.756605272744483	21.4715528763829	16.749378141269737	18.13543543180472	22.38167925263097	7.538817370641433	20.340582717013678	0.0	0.0	23.719491397177666	27.40807332207775
2R_30767	0.0	0.0	0.0	11.697596085516446	10.226116976844274	21.460739544238276	14.30892426938235	5.168705247088663	6.150167407556834	0.0	10.85080040929219	13.316891411404054	10.844714710801282	12.359300945579218	21.549887499791847	0.0	15.39745686363966	12.557408762719657	16.828656509450553	31.04708787629847	24.832354018868173	24.78990555045985	10.134238118112519	8.263301850153285	0.0	14.643826063562782	20.068631374528994	12.907961501574556	11.975305323715123	7.784269858840051	11.963573908342575	17.980661107415084	21.25783457493259	8.121692846672834	25.098814030839414	14.479341496096577	15.201357177168777	6.06909175434987	17.864122625054218	5.348859288895903	10.620910570112272	15.05928841850365	31.223272042793727	15.02418518209688	14.740709989981845	0.0	0.0	22.453636490515525	27.310912894574415
2R_30768	0.0	0.0	0.0	12.301504966117557	10.241960163691102	5.015263955849629	15.604967819212437	10.87109741191784	5.74904939468259	0.0	10.143103982537632	15.560443609574776	7.603061398015449	8.664914332158226	5.493924406347131	0.0	10.794918356952973	14.406225794539369	8.848732684504926	26.119958521505872	0.0	10.695272956734948	23.68319090262324	11.586545703129525	25.50086243916769	20.533118967571312	14.069806406498751	12.066095658799775	9.328556614823523	7.2765745961683015	20.968690599631156	11.636273367091455	13.909969115894286	13.665583137763656	16.423296868921916	17.402128976458982	10.65743590618046	12.764838486498633	10.019407592506687	18.750011718757325	12.764838486498633	19.004100662609645	12.508658336942604	10.533223366481389	20.668966605925743	0.0	0.0	19.884500876657935	6.3824192432493145
2R_30769	0.0	0.0	0.0	11.800273294329497	14.736968688067888	14.432742697393014	3.2076717243095967	10.428148492663277	4.136100881154932	0.0	7.297363170791866	17.91170960103458	0.0	6.233893178500051	7.905107094438362	0.0	15.532610093587083	2.3032060167111417	16.976372285053664	25.055686262718893	5.566738514705096	11.541924115696247	13.630923658648957	11.114445444744534	29.354178714110844	6.331013228019038	3.374131076894423	11.574455870361465	5.369075627725477	5.235064883394164	9.051439329710746	16.743220391010006	22.874056588128592	26.217542682159486	6.751765924377522	12.519802153739832	15.334789115980076	0.0	10.812556405502582	16.187428842760713	18.36709204851851	21.26806266178919	0.0	25.260103283510308	11.152573902530966	0.0	0.0	11.92143488297681	27.550638072777765
2R_30770	0.0	0.0	0.0	5.779879084929543	0.0	0.0	12.569169712071742	20.431200486262572	8.103596376071701	0.0	7.148627106164261	35.09326033935183	0.0	0.0	23.23195167754051	0.0	6.0864087449520845	13.537570141535296	8.31517852688297	0.0	43.62621062734491	15.07556627595824	0.0	54.439544885404764	14.377938491179133	4.134648978638336	6.610717957023722	0.0	21.038568956539578	10.25672584797481	11.822601859104141	32.80391460047566	16.805875334016772	6.420793096363263	19.84245093954005	8.176414315266182	90.13339742819372	11.995153957801048	14.12289745364159	21.14332531648915	35.985461873403146	11.90547056372403	17.63163114627642	9.898099070073592	29.134027451537364	0.0	0.0	9.342760178353291	17.992730936701573
2R_30771	0.0	0.0	40.24274423321475	16.213955026812478	10.799503438831884	0.0	14.691480381144013	16.716713322217515	7.577514181317791	0.0	13.36908225929469	4.101877511374506	6.680792088071546	11.420759628985204	14.48249518909613	0.0	11.382563108486925	4.219572190234349	7.775360504589796	22.95154584399146	5.099251837770363	10.5726499642292	0.0	0.0	13.444528547439692	7.73245848298057	0.0	13.253062186283453	9.836376790282053	4.795431679964399	8.291312500950045	10.224765916765293	7.8574223568809805	15.009894522469214	9.277143530398416	3.822802404695625	14.046995628574962	11.21643342093368	19.809067006150052	34.59874110009169	8.412325065700259	16.69885835471715	8.243496396561639	23.138796218010036	13.62132909437572	0.0	0.0	17.472463942840584	16.824650131400517
2R_30772	0.0	0.0	0.0	31.59613566622348	12.62699601239466	0.0	6.871029403883231	5.584433280541824	8.859781553226023	0.0	31.262798208016406	0.0	15.622632194807974	0.0	8.46661191590961	0.0	6.65436053591558	4.933608431339465	27.27332232703259	0.0	0.0	0.0	14.59913689902653	0.0	31.439224834472483	9.040945538248172	0.0	6.198298443111397	11.500889018721148	22.42765958401177	0.0	11.955001374825159	0.0	7.0199478839069105	14.462696367259925	0.0	16.424029011404848	0.0	30.88154457133328	23.116309712317527	13.11447890929502	19.5246400958009	19.276922632071013	10.821737841236448	7.963165581287198	0.0	0.0	5.1072888161610965	39.343436727885056
2R_30773	0.0	0.0	0.0	0.0	0.0	0.0	0.0	0.0	0.0	0.0	0.0	0.0	0.0	0.0	0.0	0.0	0.0	0.0	0.0	0.0	0.0	0.0	0.0	0.0	0.0	0.0	0.0	39.03840598380687	0.0	0.0	0.0	0.0	0.0	44.213355970571584	0.0	0.0	0.0	0.0	0.0	0.0	41.2991046354115	0.0	0.0	0.0	0.0	0.0	0.0	32.166959385997075	0.0
2R_30774	0.0	0.0	35.19144144144144	7.0893829401088935	4.721970383801753	28.90307066222715	10.277914816642	6.265036086607859	6.6263782866836305	0.0	5.845491956603068	0.0	8.763320246775098	0.0	31.661600810536978	0.0	9.95381430164039	7.37985594521195	20.39817232375979	10.035324341682724	8.91837899543379	12.327416173570018	5.459468902865129	13.354700854700855	11.756960120391271	8.452342313101807	10.811278325549212	2.317905355288533	8.601706578585192	8.3870101986044	7.250580046403713	22.35336194563662	13.74230430958663	10.500672043010752	13.52111457251644	3.342961061189559	18.42570754716981	19.617074701820464	23.096821877309683	0.0	19.617074701820464	21.904205607476637	3.6043829296424454	20.234395234395233	11.911568515342099	0.0	0.0	13.369392494805036	0.0
2R_30775	0.0	0.0	0.0	19.641580440128532	4.905943255897925	12.011665729756741	16.017529584377144	10.848547336117505	13.769097738563387	0.0	9.10985759470608	7.453519850214065	21.244412719454782	10.376328688888611	0.0	0.0	18.097844184800707	11.501074200330311	7.064302103466595	0.0	9.265848306944196	16.009631394246778	5.672175483496238	0.0	6.107511750852608	8.781654351274604	5.616248480804786	12.041066780719651	17.87367600744975	13.07066524457829	12.555116963469631	16.256990505917546	19.03695835094252	21.819578271191176	11.238328995338343	17.366031486699008	19.143592256799806	0.0	20.997110797554257	0.0	25.47672039197463	12.643120119755634	18.724067166973743	12.613648977285342	15.469569500444285	0.0	0.0	21.82757958335516	7.6430161175923885
2R_30776	0.0	0.0	0.0	3.487475081990539	13.937253092850678	12.796440200955297	7.584010933110162	12.327818894478185	9.779128601408587	0.0	10.783382548691284	10.58732104780599	4.310933864670302	11.05425946410424	11.681451490436395	0.0	14.68971826222102	13.613877224065087	7.525843747428669	7.4050048947082345	26.32327082433955	11.370406924123	20.142544760762963	6.569568445048844	4.3376947408053885	9.979091308934953	17.949547412133974	25.655524301425725	11.107507342062354	9.28308584626467	3.5667726592608577	9.896646026661564	15.210544354961375	3.8741910689048127	21.949726346775346	9.867002670997623	18.12829028468667	21.712980453974993	8.521502306770675	9.568126656481926	7.237660151324998	19.754753712097813	13.298261385306485	8.958502425066605	10.9868425967798	0.0	0.0	11.274506902394057	21.712980453974996
2R_30777	0.0	0.0	30.326556358872338	8.145790092764258	4.069202485143342	9.962997427554065	6.642817475747074	1.7996512995641967	8.565515918154782	0.0	5.037407790250399	9.273409795688236	10.069165095037814	21.516444588269927	0.0	0.0	19.300034911618702	11.129405734251414	5.859439087615021	8.648035339331612	15.3709943188805	13.27908384944706	9.409497570467728	0.0	5.065835599450458	7.283885655814843	2.3291802496694896	11.984860723933528	5.559451289570321	25.29654781625744	18.744767085855198	11.55793220887495	5.921280133394599	20.360369490936467	9.32155834083719	5.761656407077158	5.292842383388097	0.0	12.439939969825684	14.89902187921363	14.792049146794605	20.973506266883675	12.424443850832128	10.462308487443138	2.566226610127562	0.0	0.0	8.229428568230851	12.678899268681091
2R_30778	0.0	0.0	0.0	2.773352739406902	11.083353468092133	13.568189650727662	12.062100518308458	7.352609588195042	7.776678673858539	0.0	3.430117529547032	4.209689695353176	3.4281937395697204	11.720938518989092	18.578934460950798	0.0	2.92043451392872	8.660955632522581	7.979725114429258	0.0	5.233278628127407	7.233691642192677	25.628802673596695	0.0	0.0	3.967847736223831	15.860066003250681	8.160840370698013	17.66609664061506	24.607364885880884	14.18206366044736	10.493509764210835	16.12788769829238	6.161763546020979	19.04196086496203	19.61639742507321	0.0	11.511241878818854	23.718007795770333	20.290354979760373	11.511241878818854	17.137764778465826	4.230082655815095	18.99757400979895	20.96902036930639	0.0	0.0	11.207314700500206	17.266862818228283
2R_30779	0.0	0.0	0.0	7.922942517467447	7.9157594326827985	6.460290532185814	2.8715943608778574	11.669450219525698	3.7027492172388157	0.0	6.532796598764779	8.017523098484046	6.529132663487849	11.16149907861825	7.076865373251572	0.0	13.905212062827086	8.24756892596446	15.19770696997237	0.0	9.966989331334618	13.77685625917022	6.101385502619935	4.974975871367024	0.0	5.667694030671292	27.18551942163714	10.361765499776444	9.613083021468897	14.059714419080718	5.402061967052823	12.490819247852828	23.037157399074214	14.66915768523039	9.06654481230439	11.208065024710047	13.728117380894853	16.442716862992707	12.906256695120659	14.49142349252967	10.961811241995136	8.15989033107395	8.056362310725838	4.522705337606386	3.32802845597451	0.0	0.0	17.075824773008925	8.221358431496354
2R_30780	0.0	0.0	0.0	11.073105751481858	13.828833338772675	13.543354648316324	12.040022237921072	9.785535315263036	3.881222181340015	0.0	3.423839095996916	8.403968690174247	17.109594136473653	23.398969392393113	18.544927869503052	0.0	5.83017799241902	4.322551377305352	15.930238300434736	35.26752178651159	15.67109914999958	7.220451205995863	6.3954730283715975	5.214770315441457	6.886321974115693	7.921170099404743	6.332414394464457	2.715300965316646	15.114652194219252	0.0	14.156105032636901	10.47430260783949	5.366122488185139	3.0752425751343266	12.671404504811015	7.832196751048143	7.194907156918047	5.745085940740587	10.146254882039642	5.063303957731539	17.235257822221765	25.659594122242307	8.444679957185473	14.22210086029488	20.93063900194341	0.0	78.22155473162184	15.661521409411638	0.0
2R_30781	0.0	0.0	0.0	7.35365491356514	4.897991970231964	0.0	2.6652615407823665	6.498578760825007	6.873390767386586	0.0	12.126790444816738	0.0	6.059994552064898	10.359511300413914	13.136741989461049	0.0	7.743648079071939	19.13738980930165	3.5264263336591752	10.409412607255986	13.876246086898602	9.59021031331217	16.988946991087598	9.235017338745054	0.0	14.027874438600083	5.607145971111423	2.4043102550804876	11.152942079202841	8.699654014759833	5.01390732544395	4.637326303146658	9.503052142771955	2.7230267858698873	11.220114523708943	13.870308454854575	12.7417102433157	0.0	11.978902756465313	8.96678032060723	20.348343288760287	20.1962061426761	7.477488087426791	12.593205461925072	15.44449726462509	0.0	0.0	11.886655980562939	15.261257466570216
2R_30782	0.0	0.0	0.0	7.114394483213942	3.553972221442323	17.40302490677417	1.933907923162744	7.8589241384340065	12.468293130568963	0.0	4.399586262907836	2.6997461158752634	4.397118743971825	11.275257987298797	0.0	0.0	7.491698729576458	4.165814410468525	10.235068825720319	0.0	6.712382466183017	4.639090367160807	12.32714264229837	13.401816616242332	17.697658511290662	8.90627053611041	8.137065615466282	5.2336867293069185	6.474040231628211	12.624899710952922	9.095200371811792	8.412084464057687	10.343090660292564	9.879111290954844	4.070645233905381	7.548199024873329	13.868035472585666	0.0	8.691865543793531	9.759414174898462	5.536767457981472	12.822532486801952	5.425648941523712	15.229337063911741	15.689090635652475	0.0	0.0	15.812374390450938	5.536767457981472
2R_30783	0.0	0.0	0.0	2.16469708094928	2.1627345269321006	0.0	4.707441900752061	1.9129881180482011	6.06996484276363	0.0	2.6773245602762143	13.143229659537777	5.351645952229068	9.148595141730036	8.700897932666651	0.0	13.676996750345573	5.070130038695233	9.342674346760209	9.192663519098677	12.254261215099865	5.646144812322146	0.0	4.077771253343772	16.15460169214068	13.936686562060995	9.903461061571797	2.1232720811803354	11.819138810269727	0.0	4.427835142841961	8.190544835042427	4.1961234533088945	12.023670278256587	12.38575380688529	15.311272035982714	0.0	22.462299276893663	10.578697043042602	15.837319058629754	4.492459855378732	6.688307055718056	3.3017248210465144	25.94945343036946	5.455680236034549	0.0	0.0	10.497232929399809	13.477379566136198
2R_30784	0.0	0.0	0.0	0.0	32.3792254889263	0.0	0.0	0.0	0.0	0.0	0.0	0.0	0.0	0.0	0.0	0.0	34.127363319909904	25.30236324072668	46.62439388287952	0.0	0.0	0.0	149.7454327643007	0.0	0.0	0.0	0.0	0.0	29.491565412292083	0.0	33.145508783559826	0.0	0.0	0.0	0.0	0.0	84.23180592991913	0.0	0.0	0.0	0.0	0.0	0.0	0.0	40.83966348117292	0.0	0.0	26.193095500026192	0.0
2R_30785	0.0	0.0	0.0	0.0	0.0	0.0	0.0	0.0	0.0	0.0	0.0	0.0	0.0	0.0	0.0	0.0	0.0	0.0	0.0	0.0	0.0	0.0	0.0	0.0	0.0	0.0	0.0	0.0	0.0	0.0	0.0	0.0	0.0	0.0	0.0	0.0	0.0	0.0	0.0	0.0	0.0	0.0	0.0	0.0	0.0	0.0	0.0	0.0	0.0
2R_30786	0.0	0.0	0.0	0.0	0.0	0.0	0.0	0.0	0.0	0.0	0.0	0.0	0.0	0.0	0.0	0.0	0.0	0.0	0.0	0.0	0.0	0.0	0.0	0.0	0.0	0.0	0.0	0.0	0.0	0.0	0.0	0.0	66.62935422829882	76.36852394916912	0.0	0.0	0.0	0.0	0.0	0.0	0.0	0.0	0.0	117.72739045466318	0.0	0.0	0.0	0.0	0.0
2R_30787	0.0	0.0	0.0	4.704204335582884	4.699939417780905	5.753643926539776	2.557490467593655	10.393009578613349	9.893193087428127	0.0	8.727328582175653	0.0	2.90747794605291	9.940619708173227	9.454163850113686	0.0	7.430530116310088	9.18178033618905	20.303002001876	39.95401293111628	0.0	9.202425759430186	5.4339970417320105	4.430797587873793	11.70210649619038	11.778069537386033	5.3804184512842115	2.3070908668501726	2.1403935498812294	0.0	2.4055838412122217	6.674720829801294	2.2796979673756983	7.838759845482366	8.074818033975605	13.309456168966207	6.113246671948511	0.0	5.747265163871772	8.604204444501805	0.0	9.689781640770725	10.762698639056758	8.055995614315988	0.0	0.0	0.0	15.208018123395197	7.322080759621946
2R_30788	0.0	0.0	0.0	0.0	5.18660362522847	0.0	0.0	0.0	14.556803558847335	0.0	6.420677664003369	0.0	6.417076610910827	0.0	6.955408873710641	0.0	5.466625703418062	0.0	0.0	0.0	0.0	13.540411357697046	11.993341296911955	9.779185980558978	12.91382347319865	3.713614929326194	5.937544160484694	15.275897993663557	4.724049379543354	0.0	15.92804769919351	4.910578367920174	15.094521896113463	11.533918948844763	11.881253995071656	7.343804619546858	0.0	43.09471788042939	6.342376716881377	9.495143234235687	10.773679470107348	5.346564297782245	0.0	17.78033814647087	0.0	0.0	0.0	0.0	16.160519205161023
2R_30789	0.0	0.0	0.0	7.480964685358106	7.474182305770293	27.449577413755712	8.134211231637526	0.0	5.2442894931708866	0.0	13.878826739502749	5.677701847978398	13.871042764887212	0.0	5.0115641843554	0.0	11.816564381172432	5.840611465295526	0.0	0.0	7.058238941151227	19.512480670448834	25.924600890769284	0.0	9.304766459666629	0.0	12.83449364286139	0.0	0.0	19.913099234938727	15.302131013020201	3.538207331873233	14.501359865021342	8.310507140387735	8.560771633711976	0.0	0.0	0.0	13.709572754874666	0.0	3.88136680003043	23.114083411022335	0.0	0.0	9.427127596643377	0.0	0.0	6.046221549882386	11.64410040009129
2R_30790	0.0	0.0	0.0	0.0	6.125799416823896	0.0	13.333511113481514	5.418409588417608	0.0	0.0	0.0	9.306827488645672	22.73726334298404	0.0	8.21490183192311	0.0	25.826112782634524	9.573867172166853	0.0	26.037598291933556	0.0	23.988485526947066	14.165108504731148	0.0	0.0	4.386080335447424	0.0	0.0	11.158970696542951	32.64133698916308	6.270771932024833	17.39937362254959	11.885236159642494	0.0	14.032724313098146	0.0	0.0	0.0	29.96344459759094	0.0	0.0	12.62945188178833	0.0	0.0	0.0	0.0	0.0	9.910901000009913	0.0
2R_30791	0.0	0.0	0.0	6.310438222071894	8.406289417616472	0.0	11.435788391256747	7.435555114379285	11.79661224889436	0.0	2.6016097720625613	0.0	2.6001506527288187	0.0	5.636557585185999	0.0	6.645105514307909	6.568995556238731	15.13077223830119	0.0	3.9692368268968186	5.486471732326017	14.578832118916617	0.0	5.232583085570524	3.009457068364482	7.217543249323535	8.25290362940006	7.6565955636919645	3.7327444555680227	8.605231765782802	5.969187056414786	2.038728502117627	14.020368791780697	0.0	8.926961387321215	5.467062044593731	4.365413007359213	5.139765647245548	15.389439381960115	17.461652029436852	2.166387202717516	3.2083519818792277	0.0	5.301393497787861	0.0	59.43677710019851	8.500309156244013	19.64435853311646
2R_30792	0.0	0.0	0.0	4.628226876915701	7.706718069448627	7.5476226686808765	15.097107109110317	5.4534146146603595	2.16297965155263	0.0	9.540415298094093	16.39216810308894	7.628051625890599	6.520046044565167	12.40195992306651	0.0	8.122799838128845	0.0	8.877817264336121	0.0	11.644534288495667	6.035865110486512	7.128310298198605	0.0	7.675404090836873	4.414416114561162	7.058025972476876	15.132194090969001	7.019413732949493	5.4753687797757395	3.1556417747013774	4.377945080138285	2.990504848056934	15.424312555527525	7.0616905757855335	0.0	12.029023628210147	3.2016986932586957	11.308882524082266	2.8217460682495723	6.403397386517391	6.35552151820698	0.0	7.9258834784166305	9.720423133907188	0.0	0.0	6.234330788853565	28.815288239328257
2R_30793	0.0	0.0	0.0	15.25110951821745	3.809320645756036	0.0	12.437140618457548	6.738862345258873	5.3456497102657865	0.0	0.0	0.0	14.139138549418647	8.0569140407841	5.10842634926311	0.0	0.0	8.93024584966824	5.485222809750533	0.0	21.583976056175896	14.917209487345234	0.0	0.0	0.0	8.182435583775867	4.360851761566069	3.7398136824823394	6.939191861715784	27.063965682891514	0.0	7.213185703465936	11.08622868672535	4.235565193819464	21.81557981448031	5.393685073515928	19.81924845409862	15.825539255250124	4.658182563491029	0.0	7.912769627625062	11.780413099819368	0.0	6.529418294124177	0.0	0.0	0.0	3.0815406470619053	0.0
2R_30794	0.0	0.0	0.0	4.958694078327532	4.954198435464134	0.0	8.087539527849442	8.764203487276568	0.0	0.0	6.132975167583546	7.526833160216171	6.129535473154167	10.478390938287516	9.965618615775574	0.0	7.832509614405551	3.871399840111186	3.566893521094608	0.0	0.0	3.233420635690497	17.18390212049352	0.0	0.0	5.320818767591957	17.014470807421713	0.0	11.280926660439594	8.799486110011175	7.607165950325206	9.381083046037665	4.806051780401882	11.017098536929314	2.837217484069024	7.014737964463337	0.0	15.436386650612825	18.174548362473192	0.0	5.145462216870941	5.106991471324243	7.563295327774311	25.475435311500885	3.124345840089731	0.0	0.0	8.015373486346812	23.154579975919237
2R_30795	0.0	0.0	0.0	8.37122708795146	0.0	20.477452277297466	9.102212383741993	12.329714315587422	7.824505725973291	0.0	6.902425926616169	4.235579545878104	0.0	11.793023011725802	11.215917630300922	0.0	11.753581463191603	10.892776302895866	8.028800914641	0.0	0.0	3.639089645334323	0.0	15.7693884631154	13.882757337731391	7.984500487653367	3.1915212769148966	0.0	2.5392491744900934	4.951740338659425	5.7077136896658995	7.918534120963527	2.7045125332519815	3.099829385390628	22.352248444602825	3.9474078951315827	0.0	0.0	20.454750002045476	15.311356433066404	11.582036724322046	2.873860514306078	8.512195848602085	14.335807693741272	10.548990567092634	0.0	0.0	13.531488450198033	0.0
2R_30796	0.0	0.0	0.0	0.0	0.0	0.0	0.0	0.0	0.0	0.0	0.0	0.0	0.0	0.0	0.0	0.0	24.130458913067613	0.0	0.0	0.0	0.0	0.0	0.0	0.0	0.0	0.0	0.0	22.476657990676685	10.426311004345687	0.0	11.71810916590499	0.0	0.0	0.0	13.111383827894732	0.0	0.0	23.77827236584299	0.0	0.0	0.0	0.0	0.0	19.621231742443864	0.0	0.0	0.0	18.520370555574075	0.0
2R_30797	0.0	0.0	0.0	3.0991837989547073	6.192748044330167	22.743399865359077	5.054712204905902	6.847033974434818	4.34516608962861	0.0	5.749664219609576	0.0	1.9154798353606772	6.548994336429698	8.304682179812978	0.0	4.895318509003471	4.839249800138983	2.22930845068413	0.0	8.772176061082417	2.0208878973065607	10.739938825308451	2.919060296109476	0.0	3.3255117297449734	8.861703545532142	9.11962762736472	1.4101158325549492	0.0	1.5848262396510846	7.328971129716926	4.505673544126765	5.164264939185616	7.09304371017256	6.576316841684379	0.0	22.511397198810368	5.679546363272872	5.668548624810104	9.647741656633016	6.383739339155304	4.7270595798589445	5.307382356562685	11.716296900336493	0.0	0.0	7.514412643450138	4.823870828316508
2R_30798	0.0	0.0	0.0	5.583107155459014	3.7186969388430544	4.55241145787335	14.164804669367152	3.289272432673527	5.218476747511309	128.17883511074652	2.3017523701144156	5.649755817553566	11.50230713276469	7.865240121848301	0.0	0.0	11.758402456408662	10.170761269857323	5.354729404104294	15.806253269918647	14.046995628574962	9.708219464009204	4.29949971021372	0.0	4.6294838866183845	10.650367344482671	6.385660700898633	3.6508435456554413	6.774108544250848	6.605028540328323	7.61340644741325	7.041584074753456	1.8037478995355711	6.202201698907089	6.3889762048970224	13.163423374659462	0.0	0.0	4.5473644385187235	3.4039192726505303	7.724524903095836	3.833385722938214	14.192812192193387	3.1870417432353446	9.380726640466298	0.0	0.0	7.520577050868882	0.0
2R_30799	0.0	386.0705737008725	0.0	14.18861908791773	4.725251808668883	3.856420824980969	1.7141762029145795	6.965988699494493	2.210327712027896	0.0	3.899702764655278	4.785998847531478	5.846273409940301	6.662771166458011	2.1122402208558375	0.0	9.960731476276692	6.154153672171188	9.07215447338865	20.08459631969857	0.0	6.167991414155951	7.284350447186274	8.909320931558597	3.921710116600285	4.511048572941061	0.0	3.092688173838765	8.607684137013672	8.392838558714619	6.449438818204832	5.965038906966271	9.167902805561615	7.0053128292497036	7.216272405623785	13.38113670080046	20.487235632711396	13.087138091555001	1.9260727069333996	17.301087950080593	8.179461307221876	1.6236612912653516	4.80918361703509	10.799176886737692	9.93320515525401	0.0	0.0	8.919122164706625	4.907676784333125
2R_30800	0.0	0.0	0.0	0.0	1.7035293380119063	0.0	0.0	15.068106333818223	0.0	0.0	2.108858428537747	5.176288870047197	2.1076756700248263	3.6030543812600815	11.42244899590962	0.0	5.386506048238316	5.3248115050007305	4.905986579183114	21.72246080725009	16.087267635506272	6.670980567433606	11.817565156145488	0.0	0.0	2.4394584353484356	5.8505226564415125	1.672445803139415	3.1032086867500124	0.0	6.9753795260404	6.4514776303077515	4.957764801654704	5.682438084154636	9.755933851646587	4.824115172855282	8.863173867109117	14.154371825439794	6.249421928471616	3.1186603482608013	5.307889434539923	12.292476653074699	2.6006821589302875	2.9199578241291886	17.189185681666164	0.0	0.0	0.0	0.0
2R_30801	0.0	0.0	0.0	9.552010698251983	6.362233780280256	3.894308468173764	12.117120625935833	5.627541186567059	2.232043212356591	0.0	7.876031267844133	12.082547967715431	5.90371048203796	3.3641149854502026	6.398976163813789	0.0	5.029295647144618	2.4858462131240247	2.290321103018643	0.0	0.0	2.0761964081802136	3.6779579977196657	2.9989503673714197	3.960239198447586	6.833051469960197	7.283387503527891	6.246144957409099	5.7948339055731815	28.250981721614824	1.6282004314731142	6.023642797982079	4.6289867148081285	7.074136955291454	5.465376837732962	18.016800666621624	4.1377027474346235	0.0	15.55996421208231	20.382907476159275	13.215713483331681	4.918839153959665	4.856431736781399	2.7263185157922	12.036953447082542	0.0	0.0	9.006748628079182	4.95589255624938
2R_30802	0.0	0.0	0.0	0.0	17.776829680194833	0.0	0.0	0.0	0.0	0.0	0.0	0.0	0.0	0.0	0.0	0.0	0.0	0.0	25.59770644550248	0.0	0.0	0.0	0.0	0.0	0.0	0.0	0.0	0.0	0.0	0.0	0.0	0.0	0.0	0.0	0.0	0.0	0.0	0.0	0.0	0.0	0.0	0.0	0.0	0.0	0.0	0.0	0.0	14.380523019622224	0.0
2R_30803	0.0	0.0	0.0	10.265169868030979	10.25586327703548	12.555180016171073	8.371152339346425	6.80365909857867	3.5980334588327407	0.0	0.0	0.0	0.0	10.845845824132443	3.438363888927093	0.0	5.404786046139578	12.021484797630325	3.691976891178243	0.0	0.0	3.3468098208787387	0.0	4.8342808523804	6.3838697486287455	0.0	2.9351886856694698	7.551546858858568	4.670609906924086	13.662098061075042	5.249288721378253	12.137572097178257	14.923769385976433	2.850861188147716	8.810138002001663	7.260729906656056	13.339878767181766	5.325902633978407	9.405945560895345	14.081598167514693	2.6629513169892034	13.215207003002496	19.571310025207847	4.394800774891273	19.403460024991656	0.0	0.0	8.29645558824359	7.988853950967611
2R_30804	0.0	0.0	0.0	0.0	0.0	0.0	0.0	0.0	0.0	0.0	0.0	0.0	0.0	0.0	0.0	0.0	0.0	0.0	0.0	0.0	0.0	46.591809159949676	0.0	0.0	0.0	0.0	0.0	0.0	0.0	0.0	0.0	0.0	0.0	39.68757937515875	0.0	50.53925383845633	0.0	0.0	0.0	65.34452902930703	0.0	0.0	54.491458463885785	0.0	0.0	0.0	0.0	0.0	0.0
2R_30805	0.0	0.0	49.609080446084846	3.331281264074663	3.3282610634726013	16.297766717026764	0.0	5.887845955108706	4.670575003829872	0.0	0.0	0.0	0.0	7.039447656779058	13.389928096086125	0.0	3.5079521767895643	0.0	0.0	14.146712728363308	0.0	8.688927699432613	0.0	6.275336671812442	8.28684413772072	7.149117727381265	0.0	0.0	18.188630650752827	23.64619615465558	10.221082003740918	3.151134723613973	0.0	0.0	0.0	0.0	8.658188568420469	0.0	4.069924559878358	12.186130964349474	13.827013005688432	6.861816734598652	0.0	0.0	0.0	0.0	0.0	10.76955468429858	10.370259754266323
2R_30806	0.0	0.0	0.0	0.0	0.0	0.0	0.0	0.0	0.0	0.0	0.0	0.0	0.0	0.0	0.0	0.0	0.0	0.0	0.0	0.0	0.0	0.0	0.0	0.0	0.0	0.0	0.0	0.0	0.0	0.0	0.0	0.0	0.0	0.0	0.0	0.0	0.0	0.0	0.0	0.0	0.0	0.0	0.0	0.0	0.0	0.0	0.0	130.96547750013096	0.0
2R_30807	0.0	0.0	0.0	0.0	0.0	0.0	0.0	0.0	0.0	0.0	0.0	0.0	0.0	0.0	405.26849037487335	0.0	0.0	0.0	0.0	0.0	0.0	0.0	0.0	0.0	0.0	0.0	0.0	0.0	0.0	0.0	0.0	0.0	0.0	0.0	0.0	0.0	0.0	0.0	0.0	0.0	0.0	0.0	0.0	0.0	0.0	0.0	0.0	0.0	0.0
2R_30808	0.0	0.0	0.0	0.0	0.0	0.0	0.0	0.0	0.0	0.0	0.0	0.0	0.0	0.0	0.0	0.0	0.0	0.0	0.0	0.0	0.0	0.0	0.0	0.0	0.0	0.0	0.0	0.0	0.0	0.0	0.0	0.0	0.0	0.0	0.0	0.0	0.0	0.0	0.0	0.0	0.0	0.0	0.0	0.0	0.0	0.0	0.0	0.0	0.0
2R_30809	0.0	0.0	0.0	0.0	0.0	0.0	0.0	0.0	0.0	0.0	0.0	0.0	0.0	0.0	0.0	0.0	0.0	0.0	0.0	0.0	0.0	0.0	0.0	0.0	0.0	0.0	0.0	63.125933080198344	0.0	0.0	0.0	0.0	0.0	0.0	36.82346096344903	0.0	0.0	0.0	0.0	0.0	0.0	33.14111486710413	0.0	0.0	40.55002047776034	0.0	0.0	26.007328865274232	0.0
2R_30810	0.0	0.0	0.0	10.418381358598603	10.408935863259892	6.3712853813405435	8.496094911575476	6.905206249303725	14.606941803022469	0.0	3.221396256222127	3.9535317689998832	3.219589528091885	0.0	6.97936550588186	0.0	8.228181741884132	2.0334849906439354	7.4941620477647914	11.060747839282909	0.0	0.0	0.0	9.812868595876633	0.0	7.4528115918050375	11.91598988809098	2.554752171156133	7.110480753824727	13.866009972434371	0.0	4.927491955869383	12.622093510527332	8.680234065404985	11.92217679872862	14.73819801948095	0.0	10.810787436135273	3.182110936024296	9.527847516328348	2.7026968590338183	2.6824897797139395	0.0	4.46039481630756	13.128709270641123	0.0	0.0	12.630424925385764	8.108090577101455
2R_30811	0.0	0.0	0.0	4.731183609665997	4.726894231960045	0.0	0.0	8.362091961270135	0.0	0.0	5.851587360103175	0.0	5.848305482727907	9.997630561556912	6.338923207114807	0.0	0.0	3.693775655580538	6.806480858814529	0.0	0.0	0.0	0.0	0.0	11.769219724270721	3.3844624069145923	0.0	9.281289430978067	0.0	8.395755777539339	14.516281219077296	4.4753341955810555	0.0	0.0	10.828171002807744	6.6928938868445815	12.296614004367758	29.456295694078694	5.7802265386385026	8.653550768218969	0.0	0.0	7.216282820556303	0.0	0.0	0.0	0.0	3.8238095620476193	0.0
2R_30812	0.0	0.0	0.0	0.0	0.0	0.0	0.0	21.066320991746217	0.0	0.0	0.0	12.061387638525039	0.0	0.0	0.0	0.0	16.734959246190495	6.203731792822655	11.431550163928428	0.0	0.0	10.362801687064115	0.0	0.0	0.0	5.68423721231365	9.088290010969565	7.7940074993940165	0.0	0.0	32.506978842020146	0.0	0.0	17.654369809615275	0.0	22.481559500819454	0.0	0.0	9.707946148081126	0.0	16.49071078261615	16.367415748727435	12.119816505978099	13.607719387053887	0.0	0.0	0.0	0.0	0.0
2R_30813	0.0	0.0	0.0	10.959432564419544	5.474748271074495	6.702161312980209	0.0	12.106349925812287	3.8413787169180464	0.0	0.0	0.0	16.93395216768135	5.789690645249443	3.670910238902838	0.0	5.7703271313857325	2.1390886797715796	11.825027434063648	23.270317314046896	0.0	3.573164108281165	12.659638035629285	0.0	13.631258110598575	9.79981717461079	0.0	8.062279496655766	4.986496567295763	4.862034897741681	0.0	10.366776554498145	2.6555177409829236	3.0436730559451455	6.270661830732262	11.627690647615859	7.121046395041472	5.686108609223323	6.694730978930343	10.022651191693226	5.686108609223323	0.0	8.357989402069437	9.384067355081848	6.905257110343246	0.0	0.0	2.2143921316447264	0.0
2R_30814	0.0	0.0	0.0	0.0	7.116313294269517	17.423515124482304	7.744739579259279	6.294541751065981	0.0	0.0	8.80953261905643	10.811699123387436	17.609183541400512	0.0	0.0	0.0	0.0	0.0	10.247119534698797	0.0	0.0	9.28910480896956	0.0	0.0	0.0	15.285868672987881	8.146646147980569	6.986465121120853	0.0	0.0	7.284727205177985	13.475182083397902	6.903512369023112	7.912594318124273	16.301751949281993	0.0	18.51248481976245	0.0	0.0	13.027873134571417	0.0	0.0	10.864074136441907	0.0	0.0	0.0	0.0	17.270172857160127	0.0
2R_30815	0.0	0.0	0.0	2.6471441549998196	5.289488411259839	12.950734112363158	14.391479323185997	7.018010085348361	0.0	0.0	0.0	0.0	3.272184922949861	11.187546917774887	3.5466904058477833	0.0	2.787532593224846	14.466928807416657	7.616587098720108	0.0	9.990249516471923	0.0	6.115624441949269	0.0	0.0	5.680920854546839	12.110650166309503	12.982433728570545	12.044396609454177	9.395017258646703	2.707334439730674	7.511981610669017	15.393946484484442	2.9406782850905255	6.058469073332921	3.7447405119509645	13.760154994385857	0.0	9.702282235509319	19.36698993400698	8.240544798897744	10.905244331999258	12.112745434504367	4.533260075850507	13.343180600616586	0.0	0.0	8.55783750292571	0.0
2R_30816	0.0	0.0	0.0	0.0	4.53762919764733	0.0	0.0	0.0	6.367690846062347	0.0	5.617289567906852	13.787892575771364	5.614139097033095	0.0	0.0	0.0	4.782613478265652	7.091753460864335	6.533949092695829	0.0	0.0	11.846165692319538	0.0	0.0	0.0	3.2489483966277213	0.0	0.0	8.265904219661445	0.0	18.58006498377728	12.888424905592288	4.401939318386108	15.136103845781264	5.197305301147462	12.849820295263171	11.804257087275953	0.0	22.195144146363656	0.0	0.0	4.677574771032715	0.0	7.777785555563334	0.0	0.0	0.0	0.0	14.138432217528262
2R_30817	0.0	0.0	0.0	14.267940508395258	4.751668310743902	11.633940392343005	5.171277895165786	4.202959219527285	0.0	0.0	11.764512113918125	7.2191324335406675	5.87895697896862	20.10005808916788	6.372146075076626	0.0	10.016416907311083	14.852540267093232	6.842154238577708	0.0	0.0	0.0	10.987610370546173	0.0	0.0	6.80440135897504	0.0	4.664966752781953	8.655805362098306	0.0	9.728241571694708	0.0	4.609577965479793	15.850071008318118	0.0	6.72797194704817	0.0	0.0	0.0	0.0	29.610678795200702	9.796430180842101	7.254104009343286	0.0	11.986484040595824	0.0	134.38692683975702	7.6877009853326355	0.0
2R_30818	0.0	0.0	0.0	0.0	0.0	0.0	0.0	0.0	0.0	0.0	0.0	0.0	0.0	0.0	12.744292150153251	0.0	0.0	0.0	0.0	0.0	0.0	0.0	0.0	17.918256911967607	0.0	6.80440135897504	0.0	9.329933505563906	0.0	0.0	0.0	8.997579651073861	0.0	0.0	10.88492242315789	13.45594389409634	0.0	0.0	11.621042453992294	52.19342884730813	0.0	9.796430180842101	0.0	16.289324465425096	11.986484040595824	0.0	0.0	0.0	0.0
2R_30819	0.0	0.0	0.0	0.0	0.0	0.0	0.0	0.0	0.0	0.0	0.0	0.0	0.0	0.0	0.0	0.0	0.0	0.0	0.0	0.0	0.0	0.0	0.0	0.0	0.0	0.0	0.0	0.0	0.0	0.0	0.0	0.0	0.0	0.0	0.0	0.0	0.0	0.0	0.0	0.0	0.0	0.0	0.0	0.0	0.0	0.0	0.0	0.0	0.0
2R_30820	0.0	0.0	0.0	10.828651746228381	0.0	0.0	11.774222224315418	0.0	0.0	0.0	0.0	0.0	0.0	0.0	14.508418509840334	0.0	0.0	0.0	0.0	0.0	0.0	28.244199347558997	0.0	0.0	26.937187865335613	0.0	0.0	0.0	0.0	0.0	0.0	10.243068003728478	0.0	0.0	0.0	0.0	0.0	0.0	13.229683175547311	0.0	0.0	33.45749782526264	0.0	37.088342577602724	0.0	0.0	0.0	0.0	0.0
2R_30821	0.0	0.0	0.0	1.922544526131225	0.0	0.0	2.0904233525373557	6.795971348184795	13.477379566136198	0.0	2.3778272365842987	2.918242517626185	2.3764936262440943	4.062596486666559	5.151718097985678	0.0	6.073513811170406	4.5029629496208505	13.829269372040535	8.164331667809673	0.0	15.043626516899005	0.0	7.243227582210633	0.0	2.750592752738215	6.596712198640198	7.543014037549123	3.4989992862041457	3.411665165533994	9.831294978174526	5.455735796901141	5.590089888645409	4.271459814106069	4.400091521903655	2.7196971345270993	14.990406140070354	3.9899134986753486	2.348829343455222	0.0	5.9848702480130225	7.92016473942658	2.9323793325904637	3.292376173732106	2.422691901425512	0.0	0.0	6.215310796616385	5.9848702480130225
2R_30822	0.0	0.0	0.0	5.57054030898673	8.348234932688182	6.81324685960419	3.0284831872241615	4.922803063755714	11.715143932258352	0.0	10.33457141498885	4.227779215222711	3.4429250816059316	0.0	3.7317540550172494	0.0	8.798951868853383	10.872715941380404	4.0070074546366685	0.0	0.0	7.264775645566125	0.0	0.0	0.0	3.984898033432896	15.928218527512652	2.731969479529762	5.069145681670831	9.885242223032812	2.8486011232034225	2.6346503950658264	13.497659235935304	0.0	9.561893178354168	0.0	7.239074788329453	5.780353503298848	3.402846685423157	10.18877248216328	8.670530254948272	11.474271814025002	4.248259806576731	14.309406574599945	3.509854442826401	0.0	0.0	4.502189527321875	8.670530254948272
2R_30823	0.0	0.0	0.0	0.0	0.0	0.0	0.0	0.0	0.0	0.0	0.0	0.0	0.0	0.0	0.0	0.0	0.0	0.0	0.0	0.0	0.0	0.0	0.0	0.0	0.0	0.0	0.0	0.0	0.0	0.0	0.0	0.0	0.0	0.0	0.0	0.0	0.0	0.0	0.0	0.0	204.69990993203962	0.0	0.0	0.0	0.0	0.0	0.0	0.0	0.0
2R_30824	0.0	0.0	0.0	3.697803652542536	7.388902312061423	18.09091953430355	8.041400345538973	3.267826483642241	5.184452449239026	0.0	22.867450196980215	11.225839187608468	9.14184997218592	7.813959012659394	0.0	0.0	3.893912685238294	8.660955632522581	5.319816742952838	0.0	0.0	0.0	0.0	6.965777136926281	9.198599605196105	7.935695472447662	12.688052802600543	14.508160659018689	3.364970788688583	13.123927939136472	7.563767285571924	6.995673176140556	7.167950088129945	8.215684728027973	4.231546858880451	5.231039313352855	9.61080100259876	0.0	0.0	6.763451659920123	3.837080626272951	3.8083921729924057	5.640110207753459	12.665049339865964	0.0	0.0	0.0	2.9886172534667215	0.0
2R_30825	0.0	0.0	0.0	2.490233304977877	0.0	6.091536297637337	5.415366753005665	8.802685171084587	6.9827916083603565	0.0	6.15990370838523	7.559881823927328	9.2346733665248	5.262199620490163	3.3364584827788693	0.0	7.866900435983622	0.0	0.0	0.0	4.699036133708254	3.247617872290675	5.753117614435262	4.691003593308753	0.0	3.5627875392218376	2.8481962657868403	2.4425786400406055	9.064366976335657	0.0	5.093711558395583	4.711136655940979	16.8950393268244	2.7663680464572784	5.699350160094746	3.52276906557846	6.47225731623967	10.336109612375218	3.0423914657268516	0.0	5.168054806187609	2.5647075720426358	3.7982520444091628	4.264548721189775	9.414192459984974	0.0	0.0	4.025283611420051	23.256246627844238
2R_30826	0.0	0.0	0.0	19.252638253195297	25.646911278357468	0.0	0.0	0.0	0.0	0.0	0.0	0.0	31.73140004489993	0.0	0.0	0.0	13.515787453429667	0.0	9.232553244134559	0.0	12.109821549669645	8.369391461546831	0.0	0.0	0.0	0.0	7.340047519467642	0.0	11.679827886056271	0.0	6.563467085853432	6.07050281974856	0.0	7.129169138111968	7.343858551409213	0.0	0.0	0.0	0.0	0.0	0.0	0.0	0.0	0.0	0.0	0.0	0.0	10.373503168327206	19.97778470340981
2R_30827	0.0	0.0	0.0	7.966997509516579	0.0	9.744318818520833	4.331342503940439	0.0	0.0	0.0	4.926841333045606	0.0	9.848156203575176	8.417671385893835	10.674323714878138	0.0	8.389518638783821	0.0	0.0	0.0	0.0	0.0	55.21780663828471	0.0	9.90929035608044	2.8496044321607497	0.0	3.907268026474085	7.249901945076193	0.0	16.296299314129502	3.7680820839001155	0.0	8.850434733354103	0.0	5.635193360389775	10.353338744678384	8.267072745279915	0.0	7.286001041898149	8.267072745279915	0.0	0.0	6.821780307293915	5.019800603480429	0.0	0.0	0.0	0.0
2R_30828	0.0	0.0	0.0	5.173551974537847	0.0	0.0	0.0	4.571976163545074	0.0	0.0	6.398714114411568	7.852967322232379	0.0	0.0	0.0	0.0	0.0	0.0	7.442890699661498	0.0	9.762421705377923	0.0	11.952315043900853	0.0	12.86964847842146	14.803646286116734	5.917233291064564	0.0	14.123668726525286	0.0	5.291187263054021	9.787560988739411	10.028591514407577	5.7472321330047444	5.920305582492946	0.0	13.446354424388462	10.736825378419411	0.0	0.0	16.105238067629116	10.656550048487302	0.0	17.719516009139728	13.038889138800931	0.0	0.0	16.725351744600534	16.105238067629116
2R_30829	0.0	0.0	0.0	0.0	4.354554820797006	10.661651425835954	0.0	0.0	0.0	0.0	0.0	13.231608725452057	0.0	9.210113072558192	0.0	0.0	0.0	10.208446264270131	6.27033155005104	0.0	0.0	5.684111203951594	0.0	8.210382850152302	10.842153425144689	3.1178669051211276	4.985027469993874	4.275099214365017	0.0	0.0	8.915218500861434	0.0	0.0	9.683616869635276	4.98761575009252	6.165691870781896	33.984013919852096	0.0	5.324915706584365	0.0	4.522668519151692	4.488854175083268	0.0	14.92796881845873	0.0	0.0	123.15574275228454	7.045213006731348	0.0
2R_30830	0.0	0.0	0.0	0.0	0.0	0.0	0.0	0.0	0.0	0.0	0.0	0.0	0.0	0.0	0.0	0.0	0.0	0.0	0.0	0.0	0.0	0.0	0.0	0.0	0.0	0.0	0.0	0.0	0.0	0.0	0.0	0.0	0.0	0.0	0.0	0.0	0.0	0.0	0.0	0.0	0.0	0.0	0.0	0.0	0.0	0.0	0.0	0.0	0.0
2R_30831	0.0	0.0	0.0	0.0	5.192544751946945	12.713378160704728	5.651087184407973	0.0	0.0	0.0	6.42803239214083	0.0	0.0	0.0	0.0	0.0	5.472887588530798	12.172958260143423	22.430979874924855	0.0	0.0	6.777960782718912	0.0	0.0	0.0	0.0	5.944345471092351	0.0	0.0	9.222829084375974	0.0	0.0	5.0372707664005985	0.0	0.0	0.0	0.0	0.0	0.0	19.012039373933543	0.0	5.352688655511663	7.927165206086477	0.0	0.0	0.0	0.0	0.0	0.0
2R_30832	0.0	0.0	0.0	2.5619452747993736	5.119245136589139	0.0	0.0	0.0	3.5919385404947963	0.0	6.337292239795533	7.777585930658154	6.333737953626271	16.2412101217387	10.297618332506666	0.0	0.0	4.0003736348975	0.0	0.0	0.0	10.023421394658852	0.0	9.652183565227043	6.373055740020113	10.99615849203081	2.930216598680758	7.5387548540157825	11.656745222249834	9.092636691880548	0.0	9.693609245764499	9.932326096143923	8.538095845248721	5.8634759975678294	0.0	6.658640784973844	5.316880777455574	3.1300040940453546	0.0	7.975321166183363	2.6385641989055233	0.0	4.387356166012292	6.456863791489789	0.0	0.0	8.282401739138717	7.975321166183362
2R_30833	0.0	0.0	0.0	0.0	0.0	0.0	0.0	28.846209319633306	0.0	0.0	0.0	0.0	0.0	0.0	43.73400975268417	0.0	0.0	0.0	46.95982117700096	0.0	0.0	0.0	0.0	0.0	0.0	0.0	0.0	0.0	0.0	0.0	0.0	0.0	0.0	0.0	37.35329493414614	0.0	0.0	0.0	0.0	0.0	0.0	0.0	49.78715989146399	55.89933647487605	0.0	0.0	0.0	0.0	0.0
2R_30834	0.0	0.0	0.0	0.0	0.0	0.0	0.0	0.0	0.0	0.0	0.0	0.0	0.0	0.0	0.0	0.0	0.0	0.0	0.0	0.0	0.0	0.0	0.0	0.0	0.0	0.0	0.0	0.0	0.0	0.0	0.0	0.0	0.0	0.0	0.0	0.0	0.0	0.0	0.0	0.0	0.0	0.0	0.0	0.0	0.0	0.0	0.0	0.0	0.0
2R_30835	0.0	0.0	0.0	6.3590821046526855	3.176658422179175	0.0	0.0	2.8098269764744424	4.457829821454999	0.0	3.932496340812155	0.0	0.0	0.0	4.260005154606237	0.0	3.348164586396206	12.411810980034113	4.574222244991684	0.0	0.0	8.293146129381373	7.3456063724604395	0.0	7.909377516170721	6.8234746634150545	0.0	12.47478144962574	0.0	0.0	3.251836881358357	3.0076002057198536	12.32666399178058	10.596333386079529	3.6384779228075077	4.497887342315314	8.263807169017996	6.59859555492209	3.884539068363226	17.446577126955837	3.299297777461045	16.373150652633786	4.849625245209176	10.889989866864429	8.013388769956844	0.0	0.0	15.41850050457043	0.0
2R_30836	0.0	0.0	0.0	4.1972294927564215	8.386848415263058	0.0	2.28186822941173	3.709179551738233	0.0	0.0	2.595593098214128	0.0	2.5941373533469303	0.0	5.623522068106476	0.0	6.6297375552091395	6.553803614619309	3.019155940611995	0.0	11.880171834805418	2.73689165740685	0.0	7.906575899175345	20.88192731836378	3.00249717690203	9.601135238230567	6.175363018715055	9.548610448013163	7.448223673136194	2.14633266868565	3.970254850658864	0.0	6.993972128554803	9.60612025133453	2.968772080242347	5.454418515350915	4.355317232596588	0.0	3.83846215852081	4.355317232596588	0.0	3.200932111430849	0.0	0.0	0.0	0.0	11.872911003712149	6.532975848894882
2R_30837	0.0	0.0	0.0	0.0	0.0	0.0	18.87780272444449	5.114315172741108	0.0	0.0	0.0	8.78450553775229	7.153730813693957	0.0	15.507722845977296	0.0	0.0	4.518279150129764	8.325784621942772	24.576304510243403	0.0	0.0	0.0	10.90179661608233	0.0	4.139922765600885	13.238299990468422	5.676502910910693	10.532701932961457	10.269808406454368	5.918840854207112	0.0	5.609103799831278	0.0	6.622586729395807	0.0	0.0	0.0	0.0	0.0	18.015680848610632	0.0	0.0	0.0	0.0	0.0	0.0	0.0	0.0
2R_30838	0.0	0.0	0.0	0.0	0.0	0.0	0.0	0.0	0.0	0.0	0.0	0.0	0.0	0.0	0.0	0.0	0.0	0.0	0.0	0.0	0.0	0.0	0.0	0.0	0.0	60.105545337612845	0.0	0.0	0.0	0.0	0.0	0.0	0.0	0.0	0.0	0.0	0.0	0.0	0.0	0.0	0.0	0.0	0.0	0.0	0.0	0.0	0.0	0.0	0.0
2R_30839	0.0	0.0	0.0	2.5319224786103187	2.5296269913223672	6.193515141905818	13.765064486574106	0.0	7.099691021446747	0.0	3.1315135481802145	3.843221172766627	3.1297572309911064	0.0	6.784628745115067	0.0	10.664801037471845	1.976747128181772	0.0	10.752133223231489	0.0	6.603972950126796	5.849430967355495	4.7695360195360195	0.0	0.0	2.8958781229149673	2.4834700235234277	2.304028547835319	4.493041177823787	7.7684786211468335	11.97501532801962	2.4539829124261843	5.625360023041475	5.794763388221332	0.0	13.161219676549864	0.0	0.0	9.262003556609365	2.6272867904223833	5.215287049399199	0.0	8.671883671883672	12.762394837866536	0.0	0.0	6.139006757818639	7.881860371267151
2R_30840	0.0	0.0	0.0	4.400780874558382	4.396791046022971	0.0	2.3925310921378076	3.8890621682143838	3.085025778475405	0.0	5.442941104111489	3.3399865866138683	0.0	9.299444916132956	2.9481218989442777	0.0	0.0	8.589551051653094	0.0	18.688479860359678	8.304213225622151	5.739243223388565	20.334006388944807	4.145008994669518	10.947314952061708	1.5740540486086778	10.066757703712167	6.47484716123276	2.00233712789568	0.0	4.500845033655069	0.0	2.132656342903842	2.444385344638779	10.071984473028737	3.1127474478583674	0.0	4.566535333110487	8.064845660360316	8.049229085084377	13.69960599933146	4.532393012862931	0.0	15.072759980616432	2.7728190530379284	0.0	0.0	5.335160092148886	13.69960599933146
2R_30841	0.0	0.0	0.0	0.0	0.0	0.0	0.0	0.0	0.0	0.0	0.0	0.0	0.0	0.0	0.0	0.0	0.0	0.0	0.0	0.0	0.0	0.0	0.0	0.0	0.0	0.0	0.0	0.0	0.0	0.0	0.0	0.0	0.0	0.0	0.0	0.0	0.0	0.0	0.0	0.0	0.0	0.0	0.0	0.0	0.0	0.0	0.0	0.0	0.0
2R_30842	0.0	0.0	0.0	0.0	0.0	0.0	0.0	0.0	0.0	0.0	0.0	0.0	0.0	0.0	0.0	0.0	0.0	0.0	0.0	0.0	0.0	0.0	0.0	0.0	0.0	0.0	0.0	0.0	0.0	0.0	0.0	0.0	0.0	0.0	0.0	0.0	0.0	0.0	0.0	0.0	0.0	0.0	0.0	0.0	0.0	0.0	0.0	0.0	0.0
2R_30843	0.0	0.0	0.0	0.0	0.0	0.0	0.0	0.0	0.0	0.0	0.0	0.0	0.0	0.0	0.0	0.0	0.0	0.0	0.0	0.0	0.0	0.0	0.0	0.0	0.0	0.0	0.0	0.0	0.0	0.0	0.0	0.0	0.0	0.0	0.0	0.0	0.0	0.0	0.0	0.0	0.0	0.0	0.0	0.0	0.0	0.0	0.0	0.0	0.0
2R_30844	0.0	0.0	0.0	0.0	0.0	12.442577504815278	11.061432986520538	4.495093156310571	0.0	0.0	6.291112419662494	7.720910696858516	6.287584033560609	10.748573664274751	6.815053089263566	0.0	10.71262525737082	0.0	7.317729981617862	0.0	9.598255421094661	6.633587178602701	0.0	0.0	12.653230622842623	3.638676511469836	0.0	4.989213320800429	0.0	9.02637868908097	0.0	0.0	4.9299746402104505	0.0	5.820748874267167	14.391222505569402	13.220238598866233	10.556273382145541	0.0	9.303537204845282	15.834410073218313	10.477347973680901	0.0	0.0	19.229437961987248	0.0	0.0	8.222047914806428	0.0
2R_30845	0.0	0.0	0.0	11.012633693373036	7.335099625323112	8.97959476884727	3.9914232297638836	6.488063261212023	0.0	0.0	4.540187927458693	0.0	0.0	0.0	4.918306922025162	0.0	3.865558952093355	8.597890421606154	0.0	0.0	20.78068892139912	19.149384347293235	0.0	0.0	18.263239021967024	0.0	8.39710937906735	0.0	3.3404685742078413	26.056730714110763	3.7543456550957734	3.472366904176563	3.557878138404306	4.077930890489613	0.0	0.0	0.0	7.618281437600181	0.0	0.0	0.0	7.56132232404803	16.797124332314308	6.286414053404345	0.0	0.0	0.0	8.900566432047736	0.0
2R_30846	0.0	0.0	0.0	2.4367374230234646	2.434528232250098	0.0	13.24758085925929	0.0	10.249178015923123	0.0	0.0	3.6987391737904383	3.012097184713245	10.2983111799496	3.264783757047852	0.0	5.131934333821038	1.9024333263704274	0.0	10.347917688523538	0.0	0.0	16.888582642590304	0.0	6.0615906098687535	10.458752249939078	0.0	4.780212977609005	6.652232799765132	8.648259710698417	0.0	6.914896069112081	2.3617279157184328	5.413880322927133	5.576915140543838	3.4470919642770963	6.333218490971364	10.114066441325267	2.9770339691484016	8.913807934180442	10.114066441325267	0.0	3.7166569414143362	8.345873007527143	3.0706513895618732	0.0	0.0	3.938811353387397	7.5855498309939495
2R_30847	0.0	0.0	0.0	0.0	0.0	0.0	0.0	0.0	0.0	0.0	0.0	0.0	0.0	0.0	0.0	0.0	0.0	0.0	0.0	0.0	0.0	0.0	0.0	0.0	0.0	0.0	0.0	0.0	0.0	0.0	0.0	0.0	0.0	0.0	0.0	0.0	0.0	0.0	0.0	0.0	0.0	0.0	0.0	0.0	0.0	0.0	0.0	229.1895856252292	0.0
2R_30848	0.0	0.0	0.0	0.0	0.0	0.0	0.0	0.0	0.0	0.0	0.0	0.0	0.0	0.0	0.0	0.0	0.0	0.0	0.0	0.0	0.0	0.0	0.0	0.0	0.0	0.0	0.0	0.0	0.0	0.0	0.0	0.0	0.0	0.0	0.0	0.0	0.0	0.0	0.0	0.0	0.0	0.0	0.0	0.0	0.0	0.0	0.0	0.0	0.0
2R_30849	0.0	0.0	0.0	0.0	0.0	0.0	0.0	0.0	0.0	0.0	0.0	0.0	0.0	0.0	0.0	0.0	0.0	0.0	0.0	0.0	0.0	0.0	0.0	0.0	0.0	0.0	0.0	0.0	0.0	0.0	0.0	0.0	0.0	0.0	0.0	0.0	0.0	0.0	0.0	0.0	0.0	0.0	0.0	0.0	0.0	0.0	0.0	0.0	0.0
2R_30850	0.0	0.0	0.0	3.7312541790046803	0.0	0.0	0.0	13.189549656016545	0.0	0.0	0.0	0.0	9.224547628184313	0.0	0.0	0.0	7.858274448663464	2.9131010310047167	5.367940085199945	0.0	0.0	0.0	0.0	14.057579847053532	0.0	5.338321460906403	4.267609865348374	0.0	10.186231474640357	6.621323841003475	3.8160947612651115	0.0	3.61639587094385	12.43500636672326	8.539651308957751	0.0	0.0	15.487164238279314	0.0	0.0	0.0	7.685686178061977	5.6911309415407025	12.779618042775937	0.0	0.0	0.0	9.046957327311677	0.0
2R_30851	0.0	0.0	0.0	0.0	0.0	0.0	8.462091101180377	6.8775696319537385	0.0	0.0	0.0	0.0	9.620111420130469	0.0	0.0	0.0	16.39050039378177	0.0	0.0	0.0	0.0	0.0	0.0	14.660392018882584	19.359659889495063	11.134474951050064	0.0	0.0	0.0	0.0	23.878411130523375	0.0	30.171783046776824	0.0	26.717536856842095	0.0	0.0	0.0	9.508125644175513	0.0	0.0	0.0	11.870352015289013	39.98288732422523	9.807123305942039	0.0	0.0	0.0	0.0
2R_30852	0.0	0.0	0.0	0.0	0.0	0.0	0.0	0.0	0.0	0.0	0.0	0.0	0.0	0.0	0.0	0.0	0.0	0.0	0.0	0.0	0.0	0.0	0.0	0.0	0.0	0.0	0.0	0.0	0.0	0.0	0.0	0.0	0.0	0.0	0.0	0.0	0.0	0.0	0.0	0.0	0.0	0.0	0.0	0.0	0.0	0.0	0.0	0.0	0.0
2R_30853	0.0	0.0	0.0	0.0	0.0	0.0	0.0	0.0	0.0	0.0	0.0	0.0	0.0	0.0	0.0	0.0	0.0	0.0	0.0	0.0	0.0	0.0	0.0	0.0	0.0	0.0	0.0	494.4864757948869	0.0	0.0	0.0	0.0	0.0	0.0	0.0	0.0	0.0	0.0	0.0	0.0	0.0	0.0	0.0	0.0	0.0	0.0	0.0	0.0	0.0
2R_30854	0.0	0.0	0.0	0.0	0.0	0.0	0.0	0.0	0.0	0.0	0.0	0.0	0.0	0.0	0.0	0.0	0.0	0.0	0.0	0.0	0.0	0.0	0.0	0.0	0.0	0.0	0.0	0.0	0.0	0.0	0.0	0.0	0.0	0.0	0.0	0.0	0.0	0.0	0.0	0.0	0.0	0.0	0.0	0.0	0.0	0.0	0.0	0.0	0.0
2R_30855	0.0	0.0	0.0	0.0	0.0	0.0	0.0	0.0	0.0	0.0	0.0	0.0	0.0	0.0	0.0	0.0	0.0	0.0	0.0	0.0	0.0	0.0	0.0	0.0	0.0	0.0	0.0	0.0	0.0	0.0	0.0	0.0	0.0	0.0	0.0	0.0	0.0	0.0	0.0	0.0	0.0	0.0	0.0	0.0	0.0	0.0	0.0	0.0	0.0
2R_30856	0.0	0.0	0.0	0.0	0.0	0.0	0.0	0.0	0.0	0.0	0.0	0.0	0.0	0.0	0.0	0.0	0.0	0.0	0.0	0.0	611.545988258317	0.0	0.0	0.0	0.0	0.0	0.0	0.0	0.0	0.0	0.0	0.0	0.0	0.0	0.0	0.0	0.0	0.0	0.0	0.0	0.0	0.0	0.0	0.0	0.0	0.0	0.0	0.0	0.0
2R_30857	0.0	0.0	0.0	0.0	0.0	0.0	0.0	0.0	0.0	0.0	0.0	0.0	0.0	0.0	0.0	0.0	0.0	0.0	0.0	0.0	0.0	0.0	0.0	0.0	0.0	0.0	0.0	0.0	0.0	0.0	0.0	0.0	0.0	0.0	0.0	0.0	0.0	0.0	0.0	0.0	0.0	0.0	0.0	0.0	0.0	0.0	0.0	0.0	0.0
2R_30858	0.0	0.0	0.0	0.0	0.0	0.0	0.0	14.905662064791931	0.0	0.0	0.0	0.0	10.424767579806808	0.0	0.0	0.0	17.76145302894939	0.0	0.0	0.0	0.0	10.998438221772508	0.0	0.0	0.0	0.0	28.937250536785996	0.0	7.674385051525821	0.0	8.625225334011851	0.0	32.69544519752953	0.0	19.30151671318332	0.0	0.0	17.50222278229335	0.0	0.0	0.0	0.0	0.0	0.0	0.0	0.0	0.0	0.0	0.0
2R_30859	0.0	0.0	0.0	3.4294822990700617	3.4263730676112494	0.0	7.457897372620045	0.0	4.80825635314912	0.0	4.241626816582725	0.0	0.0	0.0	0.0	0.0	7.222722395748128	8.03249626689736	0.0	14.563736006070165	6.47138611913563	4.472531945059417	0.0	6.460323920641381	0.0	4.906575129601049	0.0	6.727707153671933	0.0	6.085812389009996	7.014922493875096	0.0	3.32391336286298	0.0	0.0	0.0	0.0	0.0	8.379799320565871	0.0	3.558653007132964	0.0	5.230850510138696	11.74604349207524	0.0	0.0	0.0	5.543512275137818	10.675959021398892
2R_30860	0.0	0.0	0.0	0.0	0.0	0.0	0.0	0.0	0.0	0.0	0.0	0.0	0.0	0.0	0.0	0.0	0.0	0.0	0.0	0.0	0.0	0.0	0.0	0.0	0.0	0.0	0.0	0.0	0.0	0.0	0.0	0.0	0.0	0.0	0.0	0.0	0.0	0.0	0.0	0.0	0.0	0.0	0.0	0.0	0.0	0.0	0.0	0.0	0.0
[truncated: 124 more columns]
