# Supplementary material for: Convergence of topological domain boundaries, insulators, and polytene interbands revealed by high-resolution mapping of chromatin contacts in the early Drosophila melanogaster embryo
Source: eLife. 2017 Nov 17;6:e29550. doi: 10.7554/eLife.29550 (PMC5739541; doi:10.7554/eLife.29550)
Supplement: Supplementary file 3. [file elife-29550-supp3.zip › local_HiC_maps/nc14_posterior_dm3_CompressedBinCounts_500bp_VCnorm_chr2R_4119816-4133364.txt]

2R_8159	2R_8160	2R_8161	2R_8162	2R_8163	2R_8164	2R_8165	2R_8166	2R_8167	2R_8168	2R_8169	2R_8170	2R_8171	2R_8172	2R_8173	2R_8174	2R_8175	2R_8176	2R_8177	2R_8178	2R_8179	2R_8180	2R_8181	2R_8182	2R_8183	2R_8184	2R_8185	2R_8186	2R_8187	2R_8188	2R_8189	2R_8190	2R_8191	2R_8192	2R_8193	2R_8194	2R_8195	2R_8196	2R_8197	2R_8198	2R_8199	2R_8200	2R_8201	2R_8202	2R_8203	2R_8204	2R_8205	2R_8206	2R_8207	2R_8208
2R_8159	11.340542894469445	47.01427980391911	100.08760609286246	88.21227401619258	84.83504834789802	101.11115841457703	110.41232378193124	77.16605105305936	66.80715256463114	43.47086872184054	0.0	38.18519514162125	56.194928969609784	102.45061880173756	66.31545999055668	29.97659427518993	0.0	0.0	40.70335395636601	0.0	23.45831925834178	58.308455059174754	34.63716873011826	50.200803212851405	0.0	0.0	0.0	28.007887020985105	0.0	57.13293233632558	42.784775465498356	22.104071864758446	15.779799836395036	15.55810016927213	0.0	5.397935829338861	17.22154484145846	20.946093134708516	13.616854397699298	28.653426491353542	47.425531376731556	28.740917869953098	9.650907378311711	27.391311276853447	11.238985793921957	18.436811253408177	30.396816624295347	18.63314687764358	9.64575638163242
2R_8160	47.01427980391911	32.48437230988792	130.1745396499444	132.9818180609256	94.90293104911282	95.60123987454176	142.4062382069834	106.63529219403001	39.56588313029441	33.37340366666911	0.0	52.76788673056506	65.70843851661408	0.0	50.402509861709255	66.27915454310465	33.08689113916512	0.0	0.0	61.664161560103295	0.0	40.28804803256195	23.93244540769878	0.0	0.0	0.0	176.36995361470224	38.70392712161106	41.790470936816995	15.79032968629352	0.0	30.54548120332905	26.167210217772244	64.49892931777332	0.0	22.378123146811678	29.747933857253944	57.89055501122353	28.225571238519247	31.676795321970868	25.486630805763475	36.106270864911274	20.00479448241095	13.764321776808771	19.41385683445416	29.11739003362695	11.455956620110932	22.530402364018563	8.886274349502504
2R_8161	100.08760609286246	130.1745396499444	24.452254222751478	133.22442236804744	142.61409966879972	116.03588271535016	91.71388020791537	86.79923803622734	89.18564586758309	65.19686192458127	0.0	59.47217257397149	31.418058561465845	0.0	41.313650133288164	62.250065985069945	87.01153897308981	0.0	0.0	69.49874033533143	97.42814065700667	34.59561189258754	46.753407424297244	208.49622100599427	0.0	0.0	0.0	24.926487633554046	31.40003328403528	11.864352485166593	14.807970241903002	22.950904954182345	19.661211117497366	16.154149354803273	0.0	28.02368561908525	44.70330639065057	10.874281345931552	21.207798248801407	35.70140770650587	21.885537544366088	27.12910578669252	17.536128809379523	18.098630295659223	17.504346912816686	19.14314725920724	14.346070252706026	33.85725828275502	10.01529669648777
2R_8162	88.21227401619258	132.9818180609256	133.22442236804747	45.3658243367233	97.12642890116872	105.3673368781916	72.87134979601227	100.03919717634818	53.99050576956043	75.14169332489014	0.0	81.00629256880674	55.021036376241184	0.0	51.583399336637484	33.91601039186559	33.8620898666003	0.0	0.0	15.777225574882658	0.0	88.35420848765868	24.493162978486186	141.99503017394392	0.0	0.0	0.0	39.610728396025806	85.53917480358068	37.707329712352326	0.0	20.84075785331858	31.243667578089084	0.0	0.0	30.536565628805143	30.44490355359003	29.623441621824185	19.257915484712104	28.366587078128067	29.810013332528467	3.6952211183365007	17.061242010646897	10.565106411751778	3.973741516061864	18.624741628271764	23.448720579183398	26.35230996114023	18.18894494115422
2R_8163	84.83504834789802	94.90293104911284	142.61409966879972	97.12642890116872	23.02492217576305	90.99319067623105	173.05828603073516	91.6277859428316	67.99501732513042	55.058954375397455	178.826895565093	73.45323803637186	52.35460203111219	36.49528480920265	59.05775943365026	64.07014570405401	51.17462830161643	0.0	0.0	23.843586075345733	66.85117591218429	44.50890652892248	34.5479743042038	71.5307582260372	0.0	0.0	0.0	34.20705760012406	21.54540910422807	32.563319374523765	40.64247626479386	20.997287150500156	42.72059114505574	33.25293512574043	0.0	26.920177827003243	39.875637089986434	22.38445146155545	38.80511296168383	16.331223339277898	20.648311944184986	39.0912367127025	25.784076579395013	15.96668710402616	16.01434885657549	33.77632864818126	23.624837579241643	23.2314556564612	34.360419728561844
2R_8164	101.11115841457703	95.60123987454176	116.03588271535016	105.3673368781916	90.99319067623105	24.972218407022186	34.54124051411182	60.3513049460912	80.61373926829597	117.86118219298861	0.0	78.84230821608527	97.36584811739075	48.07576740943727	62.23811368725037	45.01361661902726	33.706539630463965	0.0	114.6022347435775	73.28883653971994	44.032011272194886	50.81459707933331	35.75828698300831	0.0	0.0	0.0	0.0	30.040968370615424	28.382079554968993	21.448066188732255	13.384730699218332	27.66003056433377	26.65726751160332	0.0	0.0	25.330243043682003	28.284713930423642	58.974724416027364	38.338903123981616	26.89169638199117	29.67307687552391	22.06947962619206	22.643825085508745	21.03314824162881	31.64390063815199	22.247023533643063	31.12134081109994	21.859380789320383	30.1756524730456
2R_8165	110.41232378193126	142.4062382069834	91.71388020791537	72.87134979601227	173.05828603073516	34.54124051411182	9.555396935966419	83.4771226771447	86.7252185785241	62.70154628283289	162.91951775822744	99.1396659786374	72.9490378021914	132.99552470059382	124.82605059415049	15.565559021486697	46.62243751427812	0.0	0.0	0.0	30.452246309949054	37.84634815180062	40.467589507563396	65.16780710329097	0.0	0.0	0.0	36.358234568786145	39.25771512246444	39.55557335556357	74.05432625373975	38.25898655770507	36.871978034133626	0.0	0.0	21.02187325912612	22.356023019996904	0.0	8.838310185798957	26.037365851771508	23.941986514505082	13.56720480984545	15.660318912998472	9.697590342751633	29.179615120876555	23.933612262488815	25.11053117741487	27.212044413684758	16.695424535428945
2R_8166	77.16605105305938	106.63529219403001	86.79923803622734	100.03919717634818	91.6277859428316	60.35130494609119	83.4771226771447	21.877992271234596	10.823459632283782	136.94210471250648	0.0	90.94011290431541	49.02244345506259	58.09326292429867	56.40495145225828	27.196527547362752	67.88322456177984	0.0	46.16059270201029	50.60568681405572	53.206913706367004	33.063035148840335	58.9216397185274	0.0	0.0	0.0	144.7408415232526	49.913287007752885	102.88806807074583	25.91717647912566	129.38954014957432	0.0	14.316361525351056	35.288056404429355	0.0	36.72993397794368	29.29574493952626	23.754407927321015	7.721256464621974	25.996071993521777	32.86802174548318	17.778715440399523	32.834513232445644	28.23978058820074	31.864588245790685	26.88261169949183	28.204545632604457	18.48993737986493	14.585328180823065
2R_8167	66.80715256463115	39.56588313029441	89.18564586758309	53.99050576956042	67.9950173251304	80.61373926829597	86.7252185785241	10.823459632283782	0.0	113.81641899400918	0.0	128.54230455785304	50.92990735122283	0.0	78.13289177087641	80.72784222550516	20.149874768528313	0.0	0.0	0.0	0.0	42.06063461085501	23.319726273053003	0.0	0.0	0.0	0.0	33.67234651807733	0.0	25.64344204229501	72.01290471252449	24.80287911820804	58.43125881116824	26.186510804554356	0.0	45.42749544589358	43.47948963775063	0.0	22.919116147204896	24.113910253813376	13.303993592796687	61.568284945059105	20.30482414194859	25.147363550405373	23.64602841306774	8.866226813154466	27.906652248229673	35.282536673256665	10.823459632283782
2R_8168	43.47086872184054	33.37340366666912	65.19686192458127	75.14169332489013	55.05895437539745	117.86118219298861	62.70154628283289	136.94210471250648	113.8164189940092	0.0	0.0	100.83438829956792	132.55869956969974	130.90547315783272	73.43618353283966	56.176791426808784	71.38406564886587	0.0	34.67226045802056	57.0166060865227	59.947366212465454	63.85986024624362	47.20786152517979	85.52490912978405	0.0	0.0	0.0	27.266177193342415	77.28154439438318	35.68945373397665	12.14842459229887	56.486608280434666	32.26002439933178	13.252826827962403	0.0	27.588680364446468	29.339591468193497	17.842470611220595	57.99609570283729	7.322338110426716	22.443555579894344	20.030990167454625	20.55228511609678	16.96922800194128	11.96710482226456	20.192134894230232	18.831172652429515	21.82432726015213	24.649578848251167
2R_8169	0.0	0.0	0.0	0.0	178.826895565093	0.0	162.91951775822744	0.0	0.0	0.0	2777.777777777778	253.54969574036514	95.67546880979718	0.0	220.1673271686482	132.6963906581741	0.0	0.0	0.0	246.91358024691357	0.0	92.18289085545723	76.66360012266176	0.0	0.0	0.0	0.0	0.0	0.0	0.0	0.0	163.0789302022179	69.85191394244202	0.0	0.0	0.0	95.29254812273679	231.8034306907742	0.0	0.0	0.0	0.0	53.40168749332479	55.11463844797178	0.0	58.29544129649061	0.0	103.10341272296112	0.0
2R_8170	38.18519514162125	52.76788673056505	59.47217257397149	81.00629256880674	73.45323803637186	78.84230821608527	99.1396659786374	90.94011290431541	128.54230455785304	100.83438829956792	253.5496957403651	20.57198342721015	87.33054962354711	34.49655724358709	107.18084892591392	68.63606413353833	88.68192855783835	0.0	0.0	22.537750732476898	63.189955324701586	39.266545800499024	60.64666135464115	0.0	0.0	0.0	0.0	35.02811949654353	20.36543740886467	41.03991028675611	48.02077570840248	29.771001456794338	21.25311783238601	10.477260154560541	120.7379503525548	43.62145303060045	37.69177866923666	28.211370875144937	27.509912738556796	21.225621409010774	28.389049208158443	31.67171771912958	22.747169114803665	25.153739656782253	30.274590536162997	28.37911949524898	14.887321584755384	18.82212402650406	21.65240783436081
2R_8171	56.194928969609784	65.70843851661408	31.418058561465838	55.021036376241184	52.35460203111218	97.36584811739075	72.94903780219138	49.0224434550626	50.92990735122283	132.55869956969974	95.67546880979718	87.3305496235471	19.772197917064855	39.05121175910089	101.11013876860997	86.83919939742736	63.88505071560384	0.0	62.059763552300865	68.03588893141132	71.53306079237171	57.151275616471764	63.37289562378469	38.27018752391887	478.37734404898583	0.0	0.0	61.00454971931807	46.10865966737213	40.651185533752965	32.616637094249036	28.084775580175297	9.623685043734836	47.442381227998595	0.0	37.035665345727935	26.257418541282245	31.936178740405175	20.76140372002832	21.84371434013634	40.171645406492864	27.88597980577017	47.822406710440106	36.068133083058456	32.12982161523039	22.086676955042364	23.17277409705179	7.102416490674705	19.60897738202504
2R_8172	102.45061880173756	0.0	0.0	0.0	36.49528480920265	48.07576740943727	132.99552470059382	58.093262924298664	0.0	130.90547315783272	0.0	34.49655724358709	39.05121175910088	0.0	29.95473839029227	54.16179210537718	0.0	0.0	0.0	100.78105316200553	0.0	150.50267894768527	62.58253071237695	0.0	0.0	0.0	0.0	36.14623320103812	0.0	34.409312536344835	0.0	66.56282865396648	28.510985282629395	0.0	0.0	48.76502572355107	77.78983520223413	0.0	0.0	25.885544476542517	23.80238309459543	23.604167551822947	65.3898214203977	0.0	0.0	0.0	0.0	63.124538401812934	0.0
2R_8173	66.31545999055669	50.402509861709255	41.313650133288164	51.58339933663748	59.05775943365026	62.23811368725037	124.82605059415049	56.40495145225828	78.1328917708764	73.43618353283968	220.16732716864817	107.18084892591392	101.11013876860997	29.95473839029227	32.96208332775886	77.1286814922016	140.01101886718484	0.0	23.801873207421423	45.66433452386777	54.87036191118957	92.54821274788308	62.789210140092855	58.711287244972844	0.0	0.0	0.0	49.13404750841245	17.684122664148447	26.72744487631541	58.37770038562641	17.234233046469523	25.836903439740773	27.293470310163	0.0	34.721729015844154	25.176366743127293	12.24853002329058	11.943977965749449	31.835458266395097	16.9477998520303	19.86242368627638	14.108768162040896	29.122662323895263	36.14687460977806	26.182893052584955	19.390883860724976	24.51600302527477	35.72313591976358
2R_8174	29.97659427518993	66.27915454310465	62.250065985069945	33.91601039186558	64.07014570405401	45.01361661902726	15.565559021486699	27.196527547362752	80.72784222550516	56.17679142680879	132.6963906581741	68.63606413353833	86.83919939742736	54.16179210537718	77.1286814922016	31.694997768672156	63.28921653013073	0.0	0.0	106.15711252653928	124.01531837212534	61.6509779606561	84.232299497829	106.15711252653928	0.0	0.0	0.0	46.53539736152758	63.95006778707186	44.29925029559682	45.23740590619571	77.90394754883019	40.042498438342555	32.89993156814234	0.0	22.82948656484716	13.65657536790814	44.29364917658106	21.596157611637736	36.35517552278743	25.072096205533242	27.62589673660807	33.163468347765395	15.797189364068343	14.854073581138891	27.848140746731186	17.530532343832174	9.850644527671445	20.397395660522065
2R_8175	0.0	33.08689113916512	87.01153897308981	33.8620898666003	51.17462830161643	33.706539630463965	46.62243751427812	67.88322456177984	20.149874768528313	71.38406564886586	0.0	88.68192855783835	63.885050715603825	0.0	140.01101886718484	63.28921653013072	25.275439097565723	0.0	0.0	0.0	0.0	61.552963687268736	29.251612129473486	211.97668256491787	0.0	0.0	0.0	33.79011943117713	63.84839836292707	48.2496242560511	60.22064845594258	124.44815023380697	39.97883786848828	131.39050572205653	0.0	22.793191673647083	18.179818401793987	22.111615010248737	0.0	42.346940010114864	27.81359550799307	60.68034806247648	15.28188195357466	31.54414919120801	41.52528296514249	11.121546829219197	11.66844124210557	19.669967451121362	6.788322456177984
2R_8176	0.0	0.0	0.0	0.0	0.0	0.0	0.0	0.0	0.0	0.0	0.0	0.0	0.0	0.0	0.0	0.0	0.0	0.0	0.0	0.0	0.0	0.0	0.0	0.0	0.0	0.0	0.0	0.0	0.0	0.0	0.0	0.0	0.0	0.0	0.0	0.0	0.0	0.0	0.0	0.0	0.0	0.0	0.0	0.0	0.0	0.0	0.0	0.0	0.0
2R_8177	40.70335395636601	0.0	0.0	0.0	0.0	114.60223474357751	0.0	46.16059270201029	0.0	34.67226045802056	0.0	0.0	62.059763552300865	0.0	23.801873207421426	0.0	0.0	0.0	0.0	0.0	0.0	89.69146137287731	49.72774062010493	0.0	0.0	0.0	0.0	0.0	0.0	54.68290749019126	0.0	105.78092769873592	45.309349584286714	0.0	0.0	38.74842584520004	0.0	0.0	0.0	20.568513719198652	18.913244945435288	0.0	0.0	35.75003575003576	20.169423154497782	75.62651843869052	19.83635011157947	16.719472333453158	23.080296351005146
2R_8178	0.0	61.66416156010328	69.49874033533142	15.777225574882655	23.843586075345733	73.28883653971994	0.0	50.60568681405572	0.0	57.0166060865227	246.91358024691357	22.537750732476898	68.03588893141132	100.78105316200553	45.66433452386777	106.15711252653928	0.0	0.0	0.0	21.947873799725652	0.0	114.71648639790233	74.95996456438037	197.53086419753086	0.0	0.0	0.0	7.871846341559412	0.0	59.94866895220967	28.058361391694724	14.49590490686381	37.254354102635745	0.0	0.0	31.859816806053363	59.29314105414734	61.814248184206456	40.18485031143259	16.911889058007777	41.469040769250704	41.12370524584265	37.97453332858652	24.495394865765235	16.58374792703151	41.45453603305999	5.436629289840299	22.911869493991365	12.65142170351393
2R_8179	23.458319258341778	0.0	97.42814065700667	0.0	66.85117591218429	44.032011272194886	30.452246309949054	53.206913706367004	0.0	59.947366212465454	0.0	63.189955324701586	71.53306079237171	0.0	54.87036191118957	124.01531837212534	0.0	0.0	0.0	0.0	0.0	34.46089377774102	57.31857953096206	0.0	0.0	0.0	0.0	49.65884374348227	0.0	63.03014258994007	59.001227225526286	30.482043028451937	52.22573005042394	0.0	0.0	44.66329458792528	71.24676495157891	43.327744054350326	28.166951152873313	35.56238353319392	54.50078372126991	21.61877028110887	59.889742983167984	0.0	0.0	21.792688335136678	22.86432878904799	28.907498894288164	0.0
2R_8180	58.308455059174754	40.28804803256195	34.59561189258754	88.3542084876587	44.50890652892249	50.81459707933331	37.84634815180062	33.063035148840335	42.06063461085501	63.85986024624362	92.18289085545723	39.266545800499024	57.15127561647176	150.50267894768527	92.54821274788308	61.65097796065611	61.552963687268736	0.0	89.6914613728773	114.71648639790233	34.46089377774102	9.17750019578667	91.58925678371094	36.87315634218289	460.91445427728615	0.0	0.0	52.899852350634326	88.8509791377901	61.54851589742212	73.3272995441137	32.47146840309648	62.58855120948898	79.99341768448768	0.0	35.68369968598344	28.461269903914754	7.692591726463746	30.00528092944358	31.569483169677138	36.76994246858686	36.463738922699946	26.582698420349733	31.0934354075947	28.893144894994055	29.018748432987586	18.267435252090607	27.37258744857375	23.6164536777431
2R_8181	34.63716873011826	23.93244540769878	46.753407424297244	24.493162978486183	34.5479743042038	35.75828698300831	40.46758950756339	58.9216397185274	23.319726273053003	47.20786152517979	76.66360012266176	60.64666135464115	63.3728956237847	62.58253071237695	62.789210140092855	84.232299497829	29.251612129473486	0.0	49.727740620104925	74.95996456438039	57.31857953096206	91.58925678371094	10.57915365078129	0.0	383.3180006133088	0.0	0.0	73.32331573899637	0.0	81.43326264926135	78.40595467090407	36.006387533148384	53.97939991872244	9.503752081321705	109.51942874665964	19.784154870364326	36.819567811913025	51.18015029051133	33.271725188858625	42.00745212200645	32.18905533491746	38.30519922853329	25.05506956908523	36.50647624888656	30.89428661659504	12.871118593521388	15.19205286834398	28.455403695389453	41.24514780296918
2R_8182	50.200803212851405	0.0	208.49622100599427	141.99503017394392	71.53075822603721	0.0	65.16780710329098	0.0	0.0	85.52490912978405	0.0	0.0	38.27018752391887	0.0	58.711287244972844	106.15711252653928	211.97668256491787	0.0	0.0	197.53086419753086	0.0	36.873156342182895	0.0	0.0	0.0	0.0	0.0	35.423308537017355	0.0	202.32675771370765	0.0	0.0	55.881531153953624	0.0	0.0	143.36917562724014	114.35105774728416	92.72137227630971	0.0	25.36783358701167	0.0	0.0	0.0	0.0	49.75124378109453	23.318176518596246	0.0	20.620682544592228	56.931397665812696
2R_8183	0.0	0.0	0.0	0.0	0.0	0.0	0.0	0.0	0.0	0.0	0.0	0.0	478.3773440489858	0.0	0.0	0.0	0.0	0.0	0.0	0.0	0.0	460.91445427728615	383.31800061330875	0.0	0.0	0.0	0.0	0.0	0.0	0.0	0.0	0.0	0.0	0.0	0.0	0.0	0.0	0.0	0.0	0.0	0.0	0.0	0.0	0.0	0.0	0.0	0.0	0.0	0.0
2R_8184	0.0	0.0	0.0	0.0	0.0	0.0	0.0	0.0	0.0	0.0	0.0	0.0	0.0	0.0	0.0	0.0	0.0	0.0	0.0	0.0	0.0	0.0	0.0	0.0	0.0	0.0	0.0	0.0	0.0	0.0	0.0	0.0	0.0	0.0	0.0	0.0	0.0	0.0	0.0	0.0	0.0	0.0	0.0	0.0	0.0	0.0	0.0	0.0	0.0
2R_8185	0.0	176.36995361470218	0.0	0.0	0.0	0.0	0.0	144.7408415232526	0.0	0.0	0.0	0.0	0.0	0.0	0.0	0.0	0.0	0.0	0.0	0.0	0.0	0.0	0.0	0.0	0.0	0.0	0.0	90.05925899241701	0.0	0.0	0.0	165.84297986666226	0.0	0.0	0.0	0.0	0.0	0.0	0.0	0.0	0.0	0.0	0.0	56.048784862344185	0.0	0.0	0.0	0.0	0.0
2R_8186	28.00788702098511	38.70392712161106	24.92648763355404	39.6107283960258	34.20705760012405	30.040968370615424	36.358234568786145	49.9132870077529	33.67234651807734	27.266177193342415	0.0	35.02811949654353	61.00454971931807	36.14623320103812	49.13404750841245	46.53539736152758	33.790119431177125	0.0	0.0	7.871846341559412	49.65884374348227	52.89985235063433	73.32331573899637	35.423308537017355	0.0	0.0	90.05925899241701	2.8233242723446352	85.35736996871651	94.06796652470467	100.63439925289023	88.3849674847302	82.39705045282746	32.93489430094589	0.0	38.089579072061674	51.64633320148329	44.340720004611434	43.238215664532945	38.415688481925216	40.901650864995545	23.96788745565019	47.66994420233031	31.627954050908357	31.722365854045396	33.45328193422416	23.39888270335091	26.296300800755226	36.30057236927483
2R_8187	0.0	41.79047093681699	31.40003328403528	85.53917480358065	21.54540910422807	28.382079554968993	39.25771512246444	102.88806807074585	0.0	77.28154439438319	0.0	20.36543740886467	46.10865966737212	0.0	17.684122664148447	63.95006778707185	63.848398362927064	0.0	0.0	0.0	0.0	88.85097913779009	0.0	0.0	0.0	0.0	0.0	85.35736996871651	0.0	40.6278629947204	0.0	157.18451103828227	33.663572984309404	82.97653423611803	0.0	57.57798217961451	0.0	0.0	36.31161172719812	61.12730984822088	56.208037187237395	13.9349904824015	51.47150601766244	0.0	44.95594317568783	0.0	29.475700969013666	49.688391673716204	51.44403403537292
2R_8188	57.13293233632558	15.79032968629352	11.864352485166593	37.707329712352326	32.563319374523765	21.44806618873226	39.55557335556357	25.91717647912566	25.64344204229501	35.689453733976656	0.0	41.03991028675611	40.651185533752965	34.409312536344835	26.72744487631541	44.29925029559682	48.249624256051106	0.0	54.682907490191255	59.94866895220967	63.03014258994008	61.54851589742212	81.43326264926135	202.32675771370765	0.0	0.0	0.0	94.06796652470466	40.62786299472041	2.5585073054338343	105.37851964255606	74.23927019827825	78.43765753779529	31.352286835801802	0.0	54.3889133638999	34.70441813271143	63.31504935408097	64.0274549726923	53.89221095875013	47.78536090159295	50.89760560112354	42.137902119163726	61.88897185356467	32.08540001056931	31.845764592923555	24.130714222735772	25.03269504654595	12.95858823956283
2R_8189	42.784775465498356	0.0	14.807970241903002	0.0	40.64247626479386	13.384730699218332	74.05432625373975	129.38954014957432	72.01290471252449	12.14842459229887	0.0	48.02077570840248	32.616637094249036	0.0	58.37770038562641	45.23740590619572	60.22064845594258	0.0	0.0	28.058361391694724	59.00122722552629	73.3272995441137	78.40595467090407	0.0	0.0	0.0	0.0	100.63439925289023	0.0	105.37851964255606	0.0	0.0	55.56402245421525	195.6548960681192	0.0	40.72987943955686	86.62958920248799	26.341298942133434	0.0	28.82708362160417	33.13399919418114	46.001303808382225	66.75210936665599	50.10421677088344	21.200814111261874	46.37137375857208	34.75118154017237	17.57444535050474	16.17369251869679
2R_8190	22.104071864758446	30.54548120332905	22.95090495418234	20.840757853318575	20.997287150500153	27.66003056433377	38.25898655770507	0.0	24.802879118208043	56.486608280434666	163.0789302022179	29.771001456794338	28.084775580175293	66.56282865396648	17.234233046469523	77.90394754883019	124.44815023380696	0.0	105.78092769873592	14.49590490686381	30.482043028451937	32.47146840309647	36.00638753314838	0.0	0.0	0.0	165.84297986666226	88.3849674847302	157.1845110382823	74.23927019827823	0.0	38.296421965295785	82.01790286783799	141.51477414242046	0.0	42.08488521347558	50.350270045281675	54.4352479117278	88.4695823881833	52.125685452763705	27.38904356090433	27.160959922645585	40.75666951545336	58.242475072220664	47.46327073049624	30.801896575445138	39.498016122372036	33.291708609175316	37.601461276344004
2R_8191	15.779799836395036	26.167210217772244	19.661211117497366	31.243667578089084	42.72059114505574	26.65726751160332	36.87197803413362	14.316361525351056	58.43125881116823	32.26002439933179	69.85191394244202	21.25311783238601	9.623685043734836	28.510985282629395	25.836903439740773	40.04249843834256	39.978837868488284	0.0	45.309349584286714	37.254354102635745	52.22573005042394	62.58855120948898	53.97939991872244	55.88153115395362	0.0	0.0	0.0	82.39705045282747	33.663572984309404	78.43765753779529	55.56402245421525	82.017902867838	0.0	77.93395357214605	0.0	81.11835167509396	76.68134635190891	52.46179906664631	94.73586881886351	49.43856922866902	67.45671185484254	36.35595798530987	48.34352262597718	41.57852020383453	32.840825211745134	30.784684004014327	43.06466621038627	42.779706033416396	44.738629766722056
2R_8192	15.55810016927213	64.49892931777333	16.154149354803273	0.0	33.252935125740436	0.0	0.0	35.288056404429355	26.18651080455436	13.252826827962405	0.0	10.477260154560541	47.442381227998595	0.0	27.293470310163	32.899931568142335	131.39050572205653	0.0	0.0	0.0	0.0	79.99341768448768	9.503752081321705	0.0	0.0	0.0	0.0	32.93489430094589	82.97653423611803	31.352286835801802	195.6548960681192	141.51477414242046	77.93395357214605	0.0	491.9323101141283	74.05432625373975	23.626251600678547	143.67981241163693	112.08584281081404	47.171591380806824	65.06312569039206	64.52130923773092	39.720263424787035	61.49153876426604	38.54693474774886	65.04036838864656	15.164151944802487	19.172122200550625	44.1100705055367
2R_8193	0.0	0.0	0.0	0.0	0.0	0.0	0.0	0.0	0.0	0.0	0.0	120.7379503525548	0.0	0.0	0.0	0.0	0.0	0.0	0.0	0.0	0.0	0.0	109.51942874665964	0.0	0.0	0.0	0.0	0.0	0.0	0.0	0.0	0.0	0.0	491.93231011412826	0.0	0.0	136.1322116039097	0.0	0.0	181.19881133579761	0.0	82.61458643138032	0.0	78.73519778281683	0.0	0.0	174.7487986020096	73.64529480211509	0.0
2R_8194	5.397935829338861	22.378123146811678	28.023685619085253	30.536565628805143	26.920177827003243	25.330243043682003	21.02187325912612	36.72993397794367	45.42749544589358	27.588680364446468	0.0	43.62145303060045	37.035665345727935	48.76502572355107	34.72172901584416	22.829486564847155	22.793191673647083	0.0	38.74842584520004	31.859816806053363	44.66329458792528	35.68369968598344	19.784154870364326	143.36917562724014	0.0	0.0	0.0	38.089579072061674	57.577982179614516	54.3889133638999	40.72987943955686	42.08488521347558	81.11835167509396	74.05432625373975	0.0	15.41604039002582	106.56370972865192	79.76032023768575	71.29570216544494	49.09903274905484	72.7380352202583	72.13230557234496	55.12432257375462	40.29887542432345	58.845557160434396	40.117292935219346	44.720660287396015	35.47644308747049	30.60827831495306
2R_8195	17.221544841458456	29.747933857253944	44.703306390650575	30.44490355359003	39.875637089986434	28.28471393042365	22.356023019996904	29.29574493952626	43.47948963775063	29.339591468193497	95.29254812273679	37.69177866923667	26.257418541282238	77.78983520223413	25.176366743127293	13.656575367908141	18.179818401793984	0.0	0.0	59.293141054147355	71.24676495157891	28.461269903914754	36.819567811913025	114.35105774728416	0.0	0.0	0.0	51.64633320148327	0.0	34.70441813271143	86.62958920248799	50.350270045281675	76.68134635190891	23.626251600678543	136.13221160390972	106.56370972865192	6.538082203961359	103.37717320686329	113.7307084285828	71.79575543493868	68.01847381748883	67.45204655460897	80.6063207446412	47.268129029135316	44.80172038606282	39.99687224459047	35.669137278969366	53.054929360014306	31.737057017820113
2R_8196	20.946093134708512	57.890555011223526	10.874281345931552	29.62344162182418	22.38445146155545	58.974724416027364	0.0	23.75440792732101	0.0	17.842470611220595	231.8034306907742	28.211370875144933	31.936178740405175	0.0	12.24853002329058	44.293649176581056	22.111615010248734	0.0	0.0	61.814248184206456	43.327744054350326	7.692591726463745	51.18015029051132	92.72137227630968	0.0	0.0	0.0	44.34072000461144	0.0	63.31504935408097	26.34129894213343	54.4352479117278	52.4617990666463	143.67981241163693	0.0	79.76032023768575	103.37717320686329	38.68763794560905	0.0	95.26168384552365	68.12976969217996	33.78120780365204	66.8449495743982	22.996372092338714	62.275548543790094	34.05296988112108	56.14321624070128	12.905851383958973	11.877203963660506
2R_8197	13.616854397699294	28.225571238519247	21.207798248801407	19.257915484712104	38.80511296168383	38.33890312398162	8.838310185798957	7.721256464621974	22.9191161472049	57.99609570283729	0.0	27.509912738556796	20.76140372002832	0.0	11.943977965749449	21.596157611637736	0.0	0.0	0.0	40.18485031143259	28.166951152873313	30.00528092944358	33.271725188858625	0.0	0.0	0.0	0.0	43.238215664532945	36.31161172719812	64.0274549726923	0.0	88.4695823881833	94.73586881886351	112.08584281081404	0.0	71.29570216544492	113.7307084285828	0.0	16.35007471984147	68.80967519080923	82.25380487119688	69.01978106925445	69.52841771282793	68.7687170508147	64.10083398558744	56.925024050822664	66.36030326658593	50.339821763471086	54.04879525235383
2R_8198	28.653426491353542	31.676795321970864	35.70140770650587	28.366587078128063	16.331223339277898	26.89169638199117	26.037365851771508	25.996071993521777	24.11391025381337	7.322338110426716	0.0	21.225621409010774	21.84371434013634	25.885544476542517	31.83545826639509	36.35517552278743	42.346940010114864	0.0	20.568513719198652	16.911889058007777	35.56238353319393	31.56948316967713	42.00745212200644	25.367833587011667	0.0	0.0	0.0	38.415688481925216	61.12730984822088	53.89221095875013	28.827083621604167	52.125685452763705	49.438569228669	47.17159138080682	181.19881133579761	49.09903274905484	71.79575543493868	95.26168384552365	68.80967519080923	27.510778433403065	98.52447614269751	113.5479018988378	101.19497858324104	67.94955425092411	82.350803062314	62.55446897112006	53.06299135631799	34.132408321528224	45.49312598866312
2R_8199	47.425531376731556	25.486630805763475	21.885537544366084	29.81001333252846	20.648311944184986	29.67307687552391	23.941986514505082	32.86802174548319	13.303993592796687	22.443555579894344	0.0	28.389049208158443	40.171645406492864	23.80238309459543	16.9477998520303	25.072096205533242	27.81359550799307	0.0	18.913244945435288	41.469040769250704	54.50078372126992	36.769942468586855	32.18905533491746	0.0	0.0	0.0	0.0	40.901650864995545	56.2080371872374	47.78536090159295	33.13399919418114	27.38904356090433	67.45671185484254	65.06312569039206	0.0	72.7380352202583	68.01847381748884	68.12976969217998	82.25380487119688	98.52447614269752	17.139714628648495	84.98491396370125	102.02001879410545	99.50718488157257	69.19565921268396	62.41569292066526	80.89316324368744	66.01793046991563	61.25404052567321
2R_8200	28.740917869953094	36.106270864911274	27.12910578669252	3.6952211183365002	39.0912367127025	22.06947962619206	13.56720480984545	17.778715440399523	61.568284945059105	20.030990167454625	0.0	31.67171771912958	27.88597980577017	23.604167551822947	19.86242368627638	27.62589673660807	60.68034806247648	0.0	0.0	41.12370524584265	21.61877028110887	36.463738922699946	38.30519922853329	0.0	0.0	0.0	0.0	23.96788745565019	13.9349904824015	50.89760560112354	46.001303808382225	27.160959922645585	36.355957985309864	64.52130923773092	82.61458643138033	72.13230557234498	67.45204655460898	33.78120780365204	69.01978106925445	113.5479018988378	84.98491396370125	18.059399532189314	88.94104787229666	88.35171048911506	89.33472816348515	88.59612521812245	77.67286988520968	50.44268283808994	51.85458670116528
2R_8201	9.650907378311707	20.004794482410954	17.536128809379523	17.061242010646897	25.784076579395013	22.643825085508745	15.660318912998472	32.834513232445644	20.30482414194859	20.552285116096773	53.401687493324786	22.74716911480366	47.822406710440106	65.3898214203977	14.108768162040896	33.163468347765395	15.281881953574661	0.0	0.0	37.97453332858652	59.88974298316799	26.58269842034973	25.055069569085227	0.0	0.0	0.0	0.0	47.669944202330306	51.47150601766245	42.13790211916371	66.75210936665599	40.75666951545336	48.34352262597718	39.720263424787035	0.0	55.12432257375462	80.6063207446412	66.8449495743982	69.52841771282793	101.19497858324104	102.02001879410544	88.94104787229666	31.825420934823487	110.19395831955907	83.68921174327019	77.3287814698722	75.25228622912557	84.24021225362092	46.51556041263133
2R_8202	27.391311276853443	13.76432177680877	18.098630295659223	10.565106411751778	15.966687104026159	21.033148241628805	9.697590342751631	28.23978058820074	25.147363550405373	16.96922800194128	55.11463844797178	25.153739656782253	36.068133083058456	0.0	29.12266232389526	15.797189364068343	31.54414919120801	0.0	35.75003575003575	24.495394865765235	0.0	31.093435407594697	36.50647624888655	0.0	0.0	0.0	56.048784862344185	31.62795405090835	0.0	61.88897185356467	50.10421677088343	58.242475072220664	41.57852020383453	61.49153876426603	78.73519778281683	40.29887542432345	47.268129029135316	22.99637209233871	68.7687170508147	67.94955425092411	99.50718488157257	88.35171048911506	110.19395831955907	36.086965650457714	60.461580983969036	98.31572440876393	78.87966603562934	71.599592168723	56.47956117640148
2R_8203	11.238985793921957	19.41385683445416	17.504346912816686	3.973741516061863	16.01434885657549	31.643900638152	29.179615120876555	31.864588245790685	23.64602841306774	11.96710482226456	0.0	30.274590536162997	32.12982161523039	0.0	36.14687460977806	14.854073581138891	41.525282965142495	0.0	20.169423154497782	16.58374792703151	0.0	28.89314489499406	30.89428661659504	49.75124378109453	0.0	0.0	0.0	31.722365854045396	44.95594317568783	32.08540001056931	21.200814111261874	47.46327073049624	32.84082521174513	38.54693474774886	0.0	58.84555716043439	44.80172038606282	62.275548543790094	64.10083398558744	82.35080306231401	69.19565921268395	89.33472816348514	83.68921174327019	60.46158098396904	27.84584539986634	79.61243102431182	105.43612214158564	73.86513150301693	81.25470002676624
2R_8204	18.436811253408177	29.117390033626947	19.14314725920724	18.624741628271764	33.776328648181256	22.247023533643063	23.933612262488815	26.88261169949183	8.866226813154466	20.192134894230232	58.29544129649062	28.379119495248982	22.08667695504237	0.0	26.18289305258495	27.848140746731186	11.121546829219197	0.0	75.62651843869052	41.45453603305999	21.792688335136678	29.018748432987582	12.871118593521388	23.318176518596246	0.0	0.0	0.0	33.45328193422416	0.0	31.845764592923555	46.37137375857208	30.80189657544514	30.784684004014323	65.04036838864656	0.0	40.11729293521935	39.99687224459047	34.05296988112108	56.925024050822664	62.55446897112007	62.41569292066525	88.59612521812245	77.3287814698722	98.31572440876393	79.61243102431179	40.37249869431669	73.16345292990748	95.20566967073012	83.63479195397458
2R_8205	30.396816624295347	11.455956620110932	14.346070252706028	23.448720579183398	23.624837579241646	31.121340811099948	25.110531177414867	28.204545632604457	27.906652248229673	18.831172652429515	0.0	14.887321584755384	23.17277409705179	0.0	19.390883860724976	17.530532343832174	11.66844124210557	0.0	19.83635011157947	5.436629289840299	22.86432878904799	18.267435252090607	15.192052868343984	0.0	0.0	0.0	0.0	23.398882703350917	29.47570096901367	24.130714222735772	34.75118154017237	39.498016122372036	43.06466621038627	15.164151944802487	174.74879860200963	44.720660287396	35.669137278969366	56.14321624070128	66.36030326658593	53.06299135631799	80.89316324368744	77.67286988520968	75.25228622912557	78.87966603562934	105.43612214158566	73.16345292990749	40.40063967679489	112.37326083933746	106.55050572317238
2R_8206	18.63314687764358	22.53040236401856	33.85725828275502	26.352309961140225	23.2314556564612	21.859380789320383	27.212044413684758	18.489937379864934	35.28253667325666	21.82432726015213	103.10341272296114	18.82212402650406	7.102416490674705	63.124538401812934	24.516003025274774	9.850644527671445	19.669967451121362	0.0	16.719472333453158	22.911869493991365	28.907498894288164	27.372587448573753	28.455403695389457	20.620682544592228	0.0	0.0	0.0	26.296300800755233	49.68839167371621	25.032695046545953	17.574445350504735	33.291708609175316	42.779706033416396	19.17212220055062	73.6452948021151	35.4764430874705	53.0549293600143	12.905851383958973	50.33982176347107	34.13240832152823	66.01793046991563	50.44268283808994	84.24021225362092	71.599592168723	73.86513150301694	95.20566967073012	112.37326083933746	36.35567290571472	92.44968689932465
2R_8207	9.645756381632422	8.886274349502502	10.015296696487768	18.188944941154215	34.360419728561844	30.175652473045595	16.695424535428945	14.585328180823065	10.823459632283782	24.649578848251167	0.0	21.65240783436081	19.60897738202504	0.0	35.72313591976358	20.397395660522065	6.788322456177984	0.0	23.080296351005146	12.65142170351393	0.0	23.616453677743095	41.24514780296918	56.931397665812696	0.0	0.0	0.0	36.30057236927483	51.444034035372916	12.95858823956283	16.17369251869679	37.601461276344004	44.73862976672204	44.1100705055367	0.0	30.60827831495306	31.737057017820113	11.877203963660508	54.04879525235382	45.49312598866312	61.25404052567321	51.85458670116528	46.515560412631324	56.47956117640148	81.25470002676626	83.63479195397458	106.55050572317238	92.44968689932467	14.585328180823065
2R_8208	3.3319117176671287	13.813045039735526	20.757367135552524	18.84889781070052	30.859508526719587	12.508208511835893	34.602375453074856	30.229060707511167	33.648507688684006	25.543944098497448	0.0	17.950420937370982	17.78039685845788	0.0	13.63868398389856	14.091652105292825	14.069248842804283	0.0	47.835446065534555	19.66568338249754	13.784357511096408	24.47333385543112	32.56506907865278	29.498525073746315	0.0	0.0	0.0	28.213254587004972	17.77019582755802	15.666894955707448	16.760525610083132	30.306703842890048	51.925316558983454	54.85262926936298	0.0	38.062612998382335	48.06792250438936	24.616293524683986	12.002112371777432	43.77634999528562	61.928324157619976	47.59477501489256	43.950061388311546	39.50695322376738	66.0414740457007	61.906663323706844	73.06974100836243	87.592279835436	75.57265176877792
2R_8209	31.11620033854426	19.110793871932838	17.949054838670303	14.668908075820653	34.484525315582665	22.71348239867353	13.464422955225409	27.446266092333943	34.91534773940581	26.50565365592481	0.0	27.939360412161445	42.17100553599875	0.0	28.304339580909776	18.277739760079076	29.197890160457003	0.0	0.0	13.604054008094412	28.606655624497595	20.315788618282586	40.12695323224721	0.0	0.0	0.0	0.0	31.715083400910856	18.43922983024845	25.546307792134808	17.391546317166153	13.477597537373377	34.637312698731584	75.8903839294523	0.0	26.3304271124408	36.75194693438885	31.928847202585978	83.02655023023262	50.665783334940656	41.768920196301075	35.04861242543408	47.07586776271056	33.40281118058896	42.82992749749872	46.57211563631481	79.19057126730188	59.646602401713054	98.02237890119265
2R_8210	8.77380772726794	12.124471032062253	22.774856649358536	24.81707489203797	28.12890288527533	20.585895162211706	31.321550166160822	24.87535581087068	29.5351499665699	16.815995823654013	0.0	20.679847016400302	13.377286638130684	0.0	20.52244238099837	25.511103359858698	13.893024636500588	0.0	15.74542792136733	12.946240735346475	18.148935610298793	45.11134769506792	12.058940887339745	38.83872220603942	0.0	832.258332986559	0.0	27.859869807732846	35.095230909071766	26.521130489708256	27.584319748607545	51.30359586903446	51.27492663412581	12.036794072119655	0.0	31.321550166160822	34.97483560578164	36.461943656573865	36.8722046259868	43.22802985261237	37.710795703904616	56.600497316226786	60.66605919719391	52.016145811659946	53.25832242805779	63.168960565961285	74.82689599328697	91.90109028029741	93.28258429076504
2R_8211	18.582693813366983	17.11954032892914	17.15077222423863	14.600530933706874	17.652229888520285	15.502358780778236	21.442656573608215	28.098852700428534	10.425778362548103	17.58806741084125	45.69966182250251	25.028212357151475	20.462535144404107	37.305846385716336	26.562551125364738	19.64794377719057	34.87414574690175	182.79864729001005	29.64302388486649	32.49753729600179	34.16797145607664	21.232143767091877	18.918903238386505	18.279864729001005	0.0	0.0	0.0	42.25154706224993	22.023933408434942	24.96491389393157	10.38628677784148	29.51250176404272	27.580684419280644	39.65673133357656	65.28523117500359	45.20826760935732	39.19353501072257	64.8312309582094	52.062905873737044	53.2119349988043	31.66036753273442	43.76511680433968	40.41367082028419	50.77740202500279	51.15633786101027	71.93021273216554	53.33024755800293	71.24228134408064	70.24713175107132
2R_8212	19.533386464144513	31.49191130258193	23.662022487710114	18.416994834493373	27.83297985448918	18.332393798151177	21.130936155412122	11.076147405800135	43.83664930187396	19.412268609224657	0.0	15.346717424838355	19.85483140021731	0.0	20.941120612668655	24.095323854921368	20.62029986040057	0.0	70.10901952536193	12.810043073769833	40.40550969530205	26.303808026200503	13.920757480120166	28.82259691598213	0.0	0.0	0.0	45.9446284526814	17.36301019035068	43.736869371748305	73.69413984199977	38.072901992735694	19.931804237791496	17.865246022302973	0.0	34.09124366406488	37.07881249911938	30.065295809438943	58.635481971934716	46.06351105293948	39.33104547667261	33.00297356791847	52.639795713264384	41.46107691287112	46.78294648676204	55.95152601738398	52.3566439391235	41.455328072785925	79.37905640823429
2R_8213	31.826375663261672	26.388403879799064	19.82740901367232	22.505552119707932	11.337292618243428	14.934779816541166	33.05214223328367	14.437378951600852	16.070504517418822	10.844240379938805	70.44237813468582	27.86260392751265	16.98381103132494	28.75199107538197	16.749838922382363	43.746062854343116	6.719463733038394	0.0	68.53853007699162	43.83081306158229	26.33359930268629	30.389964018282605	34.994373682364625	28.17695125387433	0.0	0.0	0.0	22.457718852715995	16.97406702040622	32.0678504406764	40.024078485616954	20.677801800788405	12.399748037119885	8.732526215043697	0.0	36.35735645661204	45.914414564632274	29.391812851746522	30.571737345975766	33.77374294128772	45.84423489521191	36.66327800209186	33.85567677091597	34.941655820776695	36.27256784547256	36.95822567402194	49.63279486920983	65.36564627406665	54.14017106850319
2R_8214	21.58314787813675	19.883746362931394	4.980005278805595	20.34960623511935	25.628058281621605	18.005446647610903	24.904894434378715	24.476874792626475	20.18196055637629	10.2139620776016	0.0	19.37959457888141	10.96916202914872	0.0	25.242113942902336	20.28479857195018	25.315686612052296	0.0	34.42933379239112	9.436187780136825	29.763676409310076	19.376021644777634	27.833281573195674	21.231422505307854	0.0	0.0	0.0	15.229766409227206	0.0	16.108818289307933	12.06330824165219	15.58078950976604	20.021249219171278	13.159972627256934	75.82650894752805	41.093075816724884	41.88016446158496	17.717459670632422	28.794876815516986	46.04988899553074	36.77240776811543	28.730932606072393	48.979891713622735	36.860108516159464	47.53303545964446	46.78487645450839	40.90457546894174	53.1934804494258	53.033228717357375
2R_8215	26.320726184049832	16.532931781486223	32.29803232933658	10.152170889462148	25.571052750013298	15.719721850750226	21.743310282318248	10.854413282328448	16.10965520102232	10.191242746637755	0.0	24.17060969879553	20.065398606439825	0.0	22.387526118197464	40.47935654014844	5.051875180288795	0.0	34.352751225963814	18.83039696830609	0.0	29.878153375458012	21.924766479312233	21.184196589344353	0.0	0.0	0.0	30.391780441673614	0.0	22.502181506132086	18.054713002282114	15.54613252642687	19.976715140831846	52.52280146118434	0.0	27.334447212057224	27.25239698457678	35.35610001003229	28.730827200738265	39.901740151162294	36.690613407016976	33.07733679807411	37.671352473842084	28.37169186072904	49.798671086891574	43.34646731292915	46.644102582042606	47.17792002575914	50.20166143076906
2R_8216	0.0	22.76986272049766	34.217104103828376	0.0	11.739183516308072	0.0	85.55948416186997	18.68645437608732	55.4672701505659	14.035816596791692	0.0	11.096266772007224	37.683992091386195	0.0	19.270663209509685	17.42184560063555	34.788295825752385	0.0	0.0	0.0	0.0	12.102786545574254	0.0	0.0	0.0	0.0	0.0	34.88071956599083	0.0	44.27281350409358	0.0	21.410800464186156	82.53836658406716	226.0520462231224	0.0	31.37181085935233	12.511056646311177	0.0	19.78466372007075	24.97926720821718	7.656346422112754	22.777763436223022	28.044649887085228	43.41634538571081	40.82432476566837	53.57567909086665	72.27029088792082	40.60965927819038	56.05936312826196
2R_8217	32.56972526785342	0.0	23.672256926502374	32.243681159740724	11.602090975243923	15.283602528519204	29.59610616715204	22.16187625399283	16.445853671372372	22.195045621916275	0.0	17.54669174673807	22.346346521319408	0.0	20.95017819078832	13.774711833028453	13.752812450146056	0.0	46.759562330496586	32.038959374599514	40.422986126831155	16.746026885506936	23.87447754684968	0.0	0.0	0.0	0.0	34.47337552261637	34.74104028571032	45.94357603793102	24.575338156653036	25.392913007265758	36.255318655246725	8.936486602419286	0.0	34.105989011670445	54.40578007007465	30.078299830117764	31.285783114437137	29.625065175143387	43.88821761775965	42.021952267864734	30.48885272110239	45.769941963713585	33.89195889066777	43.87286671967719	20.63426557887051	40.135411527104246	49.864221571483874
2R_8218	24.01186378165724	23.227292998364796	19.94542930542037	16.979635304601075	15.396448278882369	22.535515973173723	6.234165220340335	10.892486798306	12.124621711802591	12.272388108546817	0.0	24.255391811897173	21.966306614494247	43.38470081910315	14.041283620449502	15.233004029637332	25.347977028649296	0.0	68.94649751792608	37.792894935752074	39.73552037637484	24.691845764854612	42.53656384356871	0.0	0.0	0.0	0.0	22.026610856882606	64.03163675108598	24.194047877117463	18.118042671614102	34.32145852470146	37.420668183451085	6.588379153314218	0.0	41.14549045424622	30.994387463390158	17.740058471232718	23.065283979776357	33.974777125462055	23.430470858742375	38.72558738970953	49.042366065298275	37.96161321671526	30.93588181541273	60.22870848234361	52.65867815015915	42.41179923871806	38.123703794071
2R_8219	17.65266020545679	13.939487291717922	7.855266196642448	14.266078048286394	21.559840054733247	18.934059770093178	13.094669880098655	31.459077745676804	16.978260186743885	6.444442248560418	0.0	23.775591027227808	17.3023285858307	0.0	22.11995919309928	7.999112631772048	15.972790883156904	0.0	0.0	39.69139936989904	31.29870861528253	25.932226496511745	20.025990654948487	44.65282429113641	0.0	0.0	0.0	37.36886198647176	26.89929174164844	16.93961467797284	6.342730723172786	9.83061200147328	28.07176715704301	55.35474085678067	0.0	40.81172112630747	32.551372767981086	13.973415111968974	27.251949725603147	31.85846481958934	33.98176796123922	34.86081008156035	34.33732082625036	53.15812415611477	37.48837860263318	43.34088401815444	34.41135082986659	42.47059532794447	60.058239332655724
2R_8220	15.704109451361234	14.467608290952283	16.30575242486921	18.508215611827936	22.376670977905274	19.651408576120346	20.386175319069128	20.777882359785657	4.405377556275394	20.065802454850274	0.0	19.3885759690234	23.943808669813684	47.290379481650156	27.549613410049822	19.371735862507165	27.629911700328186	0.0	0.0	15.448190630672384	21.65634200561549	28.837192134136775	22.383532882528982	23.172285946008575	0.0	0.0	0.0	24.009541761273496	27.91841680241997	24.613960792421853	6.583035780116072	20.406122653040818	26.221782084754047	28.725974313233767	0.0	37.37465475162673	21.860647118876013	29.00564304785496	37.71258110561974	25.129762156059527	38.91776505977648	28.945256559899676	40.09302919206866	35.63198731777112	44.0965143002402	42.55141700473768	36.990621601885245	46.22989308745911	34.1350924482193
2R_8221	7.310796584395835	10.10274491579362	12.651469721237516	10.339443944704652	10.417100712529688	22.87099614623715	9.490457345139461	8.290980242594081	4.101705899483595	10.379236544876706	53.937432578209275	22.975376960291985	14.862208747152957	22.015278603350726	14.250312438100206	7.729886834456743	20.58026044319591	0.0	17.493221376716523	23.972192256981902	20.16352619746141	17.899590457370337	17.863363135377497	64.72491909385113	0.0	0.0	54.8516263507213	29.232827433460923	25.993943411185196	19.64337453531142	73.55104442483083	31.665811689751045	29.839652557936397	33.432292920377655	154.1069502234551	30.158564452332072	25.90477036346243	27.006224934847484	26.33473200021068	29.554757577100972	40.76446968821975	37.05625138960942	40.440112859022655	36.38636324720467	43.4719605854224	41.88216170815831	38.00362222024287	43.04317230181872	40.07307117253806
2R_8222	21.84543220750714	21.131648054212942	20.41412085567829	18.537210205475706	18.676438179121984	12.30137129536515	8.507546619228586	24.77432448468786	14.707596436790613	24.191118770391483	0.0	17.653590652070676	13.322954751581852	0.0	25.548863030884615	18.478174504184384	9.224398719099995	0.0	0.0	30.085205600146132	0.0	24.06863991004105	26.68880770153586	0.0	0.0	0.0	0.0	21.58077978756497	34.95269153201142	24.946002909290904	21.977828766340515	11.354494705115258	35.26032209453122	11.9879065998221	0.0	27.035092589993067	29.856673041066358	12.104617790640951	20.984256037301613	34.2211854306946	30.452135029639063	22.145598451579758	39.969931457144746	30.699189387904212	32.47470220698076	33.485632076313145	50.03686226289048	46.66124857784141	60.69709498748526
2R_8223	11.39546077773564	9.44839037221619	23.664068667447896	12.893011214341154	17.8610398112835	17.111713823698015	5.917173768458624	10.338631537375187	23.016231046133736	15.53115783228524	0.0	13.81324008270754	15.63703182726709	0.0	23.98917608375101	19.27792600360883	33.682735577052625	0.0	32.72037170342255	22.419513944937673	9.428767546936406	20.088281300220707	13.92196128135504	20.177562550443906	0.0	0.0	0.0	25.731216854976292	12.155158162918017	26.025687659904886	22.929048352777166	26.65333604999929	17.758961171807293	12.506753646969363	0.0	28.20519496298611	31.148895875470863	16.83802159981411	32.83870939493583	26.48880928425855	34.94714297575134	45.157973091729076	33.9417505254183	30.02613474768438	44.04430631346898	25.407214124378477	43.31696914498967	33.70208406198487	37.47753932298505
2R_8224	24.572546895340608	15.091845196907077	11.339533412218687	11.584076065677078	25.287342012467825	15.374483993880954	24.81007884643057	9.289024274697503	22.977286492756182	9.302927026444966	0.0	20.225138891544717	14.569868346669619	0.0	23.94858526127428	28.86796025921119	28.822065250849963	0.0	19.599004370577976	10.743157951279779	11.295376350644627	30.081436464797502	25.01712839390703	24.172105390379503	0.0	0.0	0.0	38.53151762547211	0.0	31.17798115602819	27.468301579976707	14.191059916074073	31.91204190263849	52.43948483450099	86.32894782278393	41.58641787592172	24.876952374318524	15.128577782574096	32.78314474282934	33.112473137506164	31.71637341284924	20.129442379219572	34.85244288904446	34.77138176195464	22.9995778900999	45.65560304583746	25.28091756425012	44.86007805204981	30.963414248991675
2R_8225	42.72408784072461	0.0	22.18044904319088	45.31756282147146	7.6096551304294895	30.07292684760544	0.0	48.45225333260655	17.977689687098312	9.0983945882749	0.0	7.1928991699394365	24.427779270586512	0.0	18.737644865416865	45.17323937299544	0.0	0.0	0.0	21.013921723141586	0.0	23.536057239691207	19.573685137700874	0.0	0.0	0.0	0.0	0.0	0.0	21.52412316103273	0.0	13.879057889550458	23.7793749591292	0.0	0.0	50.84013320114898	8.11000409555207	39.455903096301995	12.824952227052956	21.58964560596738	44.66745082858121	9.84344008544106	22.72412233758502	51.59668280235657	42.341484069016616	19.845256611571276	36.436983538291365	13.162137794420572	36.33918999945491
2R_8226	14.434735748104238	19.947272709138844	14.987747516405339	27.219494602033976	13.711966433106172	27.094458054392128	6.246115696801051	5.456683482346265	24.295727596302193	24.591826906327682	0.0	19.44151021651362	7.336138183498824	43.46786637977875	19.695479746716135	15.262204676339513	40.63450783992036	0.0	0.0	37.86534137971838	19.905845351487464	21.205010037038083	32.33097513160177	0.0	0.0	0.0	108.3012942004657	33.95205291087925	0.0	9.696170497462028	36.30554748765611	31.261136779977864	21.424229196403946	0.0	0.0	36.64387875456617	21.920330558584823	26.661097459641766	51.99637180872268	31.608482744199843	17.886007999517076	22.171326710019	32.75758466044204	21.130212823503555	28.610938915645416	31.28956593549656	46.897441158366796	35.5756184475393	35.468442635250724
2R_8227	11.23060474560434	0.0	40.813018653298656	31.766225989696625	20.003008452471253	10.540101132270363	0.0	19.10449586101097	28.3540743387121	19.133089290779427	124.28535918468803	3.7815018007511574	38.52703442005255	50.72871803456655	29.552661364919217	17.81159606149988	11.855519159111735	0.0	0.0	11.047587483083381	0.0	16.49805652894089	17.150693539745358	0.0	0.0	0.0	0.0	31.698710100239243	0.0	7.543876126536452	56.49334508394911	21.889789288888306	12.501461108267028	77.03637965993062	0.0	16.03682053995975	34.10918948464852	0.0	74.16667003787893	22.700522225513797	18.26446845961126	54.337110538760214	14.336023488140881	44.387628280245735	16.69504824868944	23.474674347580113	35.57525877580061	34.598460645288974	19.10449586101097
2R_8228	28.123699278908354	14.573987763679874	7.300287850349939	4.971814782000837	10.018313477036022	9.897952113707674	9.127143852001538	11.96037766088502	17.751080153227324	2.9945696474014025	77.8089013383131	16.571875538585957	8.039955362167829	0.0	18.501456064592283	14.867942930887853	7.422152750872475	0.0	25.235319352966414	20.749040356883494	0.0	7.746461416424977	17.179518234770143	31.123560535325243	0.0	0.0	0.0	14.883743082780402	18.749132852605566	28.337080912283984	35.36768242650596	27.40822356339796	17.60972620397698	28.937194712595783	0.0	16.733097062002816	13.346295255285266	38.95855977996206	29.547684052523966	21.317507215976192	21.235459427531218	25.918301625531086	17.950147056579763	29.332720742618037	22.645874270106052	16.32925526512342	37.69091734553148	27.436482377258564	41.86132181309757
2R_8229	11.357647785712988	23.542595618252108	14.740965851668147	12.047089664078953	12.137572097178259	10.659333045531342	7.37192388046278	9.660305033791749	33.453958750313035	14.512145214329873	0.0	13.384976396550195	6.493810100212478	25.65128615548784	18.264257909918022	12.008723136486344	29.97407841698499	0.0	0.0	16.758840288252056	46.98740267734221	20.855857659605707	17.34470591010447	25.13826043237808	628.4565108094521	0.0	0.0	30.05371199407581	30.2870607619013	13.351124660595339	28.566205036793274	11.068705669833793	17.383960483413173	31.163132767410843	0.0	21.624310049357486	25.871280033322208	5.244421508841047	27.27478527925289	21.52248324689904	26.38725727681394	23.5507644578143	21.747293549317785	38.65506316486709	21.10488282569055	22.42132357557331	24.9076341898792	36.15617414492981	20.930660906548784
2R_8230	12.18466097399306	25.25686228948405	0.0	25.84860986176163	0.0	0.0	7.908714454282886	13.81830040432347	10.254264748708987	15.568854817315055	134.8435814455232	28.719221200364984	18.5777609339412	0.0	17.812890547625255	6.441572362047287	0.0	0.0	43.733053441791306	11.986096128490951	0.0	17.899590457370337	40.93687385190676	0.0	0.0	0.0	0.0	21.494726054015384	0.0	8.184739389713092	15.323134255173091	15.832905844875523	10.172608826569226	16.716146460188828	0.0	0.0	27.755111103709744	67.5155623371187	29.26081333356742	33.8648263904282	28.308659505708157	11.229167087760432	12.961574634302133	29.430146744062604	24.15108921412356	16.979254746550662	11.876131943825897	27.5276101930236	31.09117590972781
2R_8231	11.914747597986885	38.418138630206755	16.494954193512203	11.233784032748726	8.488618460368338	14.909573437103964	0.0	27.024397626176913	6.684742209601429	3.3831055826655083	0.0	10.69829939832764	15.138523545853982	0.0	6.967320480020511	16.79701147571824	33.540614329892065	0.0	28.509522180408254	39.06860446944835	0.0	26.254620813263138	24.260632950209416	35.16174402250351	0.0	0.0	0.0	11.20990776487891	21.181773507532238	26.678106238621787	59.93479094744917	25.803628196553458	11.052518028867409	10.897234717718032	0.0	22.684996143550656	21.109108761365746	29.342206416553697	33.381402553009664	12.041693158391615	16.608941368222446	20.13076947853255	20.279121832908146	26.162011921505595	27.552112853454247	18.447924460914752	7.742035381101691	29.364896028691465	27.024397626176913
2R_8232	11.180579780145079	30.90074911141033	5.804460495712535	15.812364161909121	7.965563276841558	0.0	0.0	6.33979929463393	9.409258522200675	38.09572789745392	0.0	22.587946168406692	17.046854130921542	0.0	22.88301841396492	11.821504735694797	23.605421221037624	0.0	40.12921607576396	10.998377739283455	0.0	16.424568526584807	23.904017855618367	0.0	0.0	0.0	0.0	35.50220231995058	29.81487941372021	26.285955901929352	14.060426087152145	14.52818977302609	12.445775312684546	46.01593992158883	0.0	10.643591360596893	4.244656931970459	20.65063970519147	6.712391477410789	22.59940631359614	38.96381196999475	30.91147109236502	26.16563752456894	29.459940373080684	22.160910370198003	12.983394498104813	38.14116316925822	18.370318525249196	34.86889612048662
2R_8233	0.0	31.311416037916032	7.842134691800185	0.0	53.809497161010924	7.088403018242005	0.0	0.0	38.13722536430584	12.86733838462147	0.0	5.08625267282578	5.757801533187392	0.0	8.833192664740148	7.985740661474871	15.946089460751093	0.0	0.0	29.71878598759241	31.246387136487343	11.095232600456235	23.06828489147295	133.73453694416582	0.0	0.0	0.0	5.329484734756875	40.28148703137525	5.073389110173211	18.99638308865992	39.25671338869839	16.81490405836117	41.44665401162164	0.0	14.380057735931809	11.469514317681462	0.0	9.068797713211968	19.0831245639506	14.037915004636021	3.4802533902888406	9.641227431091737	23.217801552806566	37.42570996571805	28.066009851871108	11.042301215573325	9.307228831561185	21.413514668685817
2R_8234	12.578152252663214	11.587780916778875	8.706690743568801	5.92963656071592	2.9870862288155844	7.869863930052649	10.88549116424682	0.0	7.056943891650506	14.285897961545219	0.0	14.117466355254182	9.588855448643368	0.0	9.80700789169925	8.866128551771098	0.0	0.0	0.0	8.248783304462592	17.34557236919704	12.318426394938605	10.2445790809793	0.0	0.0	0.0	0.0	23.668134879967052	22.361159560290158	25.347171762574735	10.545319565364109	5.448071164884785	14.001497226770118	11.503984980397208	0.0	15.965387040895338	19.100956193867066	30.975959557787203	20.137174432232367	14.830860393297469	11.689143590998423	25.11557026254658	14.272165922492148	23.936201553128058	14.543097430442444	19.475091747157222	24.519319180237428	22.38882570264746	23.77424735487724
2R_8235	9.361940093569471	8.624805025501391	19.44121414270564	30.894069971537732	6.669880066663228	14.643882737644592	4.051044784705199	17.69521270176524	21.009981316874114	2.658254531592956	0.0	8.406123356497806	2.3790004677114918	28.191964726213733	9.124215796462833	6.599074545785698	0.0	0.0	0.0	0.0	12.910338986770775	18.337251392714244	11.437586425262426	27.62812543168946	0.0	0.0	0.0	13.212174754793047	0.0	8.384863560452036	7.848899270366323	8.11001725000669	27.79023513665327	8.562435567672352	98.67187654174806	14.853830877252397	23.694790250162487	0.0	7.4940665727909925	9.461686791674472	15.950457299610779	20.131527899565533	10.622797346372108	12.33398456771851	12.370802432099758	15.944878265927809	24.33302790313934	14.100342394768823	19.46473397194176
2R_8236	11.272635451987592	10.38505714896949	0.0	5.314185261000894	5.354098669613562	21.159095237087666	4.877829873000821	8.522664321229446	0.0	6.401565054624554	0.0	15.18261651139911	2.864534994305304	33.94571401414857	17.578229714063724	11.918837484267135	7.933259078028362	0.0	0.0	7.392622163081245	15.545233520497945	11.03986716831823	18.36253895153575	0.0	0.0	0.0	0.0	26.514452497767483	0.0	2.524036398624097	0.0	19.53041080266082	10.45687334467695	0.0	0.0	28.616601921604815	14.26535151537976	6.940222475771683	13.535316347413673	17.08910945232822	19.205815101776853	15.582990853823235	17.587382108580023	16.501388756877777	18.61947746298448	19.19909743297595	16.4807998681536	20.065035410157105	31.959991204610418
2R_8237	0.0	6.078170130413218	9.133888186594374	6.220576672339832	6.267297741767277	16.51200422707308	11.419592366230894	9.976296319943813	7.4031958115679375	3.746710388279091	0.0	14.810145779226934	13.412448898569696	39.73552037637484	5.144096429174023	13.9517233168641	0.0	0.0	0.0	0.0	18.196640172358574	16.153543958316103	18.807658908596924	0.0	0.0	0.0	0.0	12.414710935870568	46.916638516683555	2.954537933903441	0.0	5.715383067834738	2.448081096113622	12.068432841584922	0.0	8.374367735235989	6.679384214210523	32.49580804076274	21.12521336465498	26.671787649895446	14.30645572683335	8.107038855415825	16.843990214015996	19.315877960737776	26.15427535221091	14.301451719933443	17.148246591785988	21.680624170716122	12.470370399929767
2R_8238	5.557284488507535	0.0	11.540381236494147	0.0	7.918534120963527	10.431199718357608	0.0	6.302368745292918	9.353705704357424	9.46770211768827	0.0	3.7424309334371237	8.473104248838125	0.0	19.498213476190244	5.875854936893318	0.0	0.0	0.0	0.0	22.99088411444862	8.163798452143814	10.184094481239201	0.0	0.0	0.0	0.0	15.685597876170046	0.0	7.465932018956001	13.97741250139774	7.221207241426622	15.465368400540669	0.0	0.0	31.74225290640003	8.439192453674107	10.264358554573029	20.018283365473795	8.424741781664391	5.164502309823658	15.364483971002096	9.458601474832435	17.08350416837502	16.522553285234345	10.32539181635258	5.416567927147161	18.261859080081678	6.302368745292918
2R_8239	9.792094254782459	0.0	16.945401577210195	4.616223347657474	9.30178910611667	3.0633453875974337	4.237178615298503	25.911559405766507	0.0	2.780393664817427	0.0	6.594270370360602	14.929852089955347	0.0	7.634757769177223	20.706848997374372	34.4565478811635	0.0	23.43045255919118	12.843359180593684	0.0	4.794948809126514	3.987703517433642	0.0	0.0	0.0	0.0	13.819236100266851	0.0	13.155185807133138	32.838134268563394	12.723973747897363	9.083473854673864	0.0	0.0	3.107264317885569	9.913399024471968	36.172186843813925	19.59599332482083	6.597616017428263	13.650001228500109	7.520183420281693	5.5554421319453615	5.733642491336466	9.704403858470975	7.580681573015684	11.1348389226248	9.385226125627153	5.552477015521394
2R_8240	0.0	13.828341878096253	0.0	0.0	10.693967176650078	0.0	0.0	17.022677042934028	8.421442677345057	4.262038660952694	0.0	3.3694311726294366	11.442913213131886	0.0	0.0	10.580443108957404	0.0	0.0	0.0	0.0	20.699433870483645	3.6750654161644083	12.225424604278288	44.296788482835	0.0	0.0	0.0	7.061124625319074	0.0	13.443638386292868	0.0	19.504456768371572	5.569587822653185	0.0	0.0	4.763095535788709	3.7990384633649223	18.48266557002851	12.015403747604429	2.52835550701113	0.0	9.222093369084316	8.515883719865748	24.169874668213538	2.4792978628452422	0.0	9.753421317321468	6.165652588084054	11.34845136195602
2R_8241	0.0	8.418954096494685	12.651469721237516	8.616203287253878	4.340458630220704	5.717749036559288	0.0	0.0	0.0	0.0	134.8435814455232	4.102745885766426	0.0	0.0	0.0	25.76628944818915	0.0	0.0	0.0	0.0	25.204407746826767	17.899590457370337	3.7215339865369788	0.0	0.0	0.0	0.0	0.0	0.0	12.277109084569638	0.0	7.916452922437761	10.172608826569226	0.0	0.0	11.599447866281565	4.625851850618291	0.0	0.0	6.157241161896037	5.661731901141632	5.614583543880216	12.961574634302133	2.6754678858238727	6.03777230353089	2.829875791091778	2.969032985956474	12.512550087738001	10.363725303242601
2R_8242	3.231811365634211	4.466020284664133	3.355625874559993	9.141310955404114	2.3024922175763045	3.0331063558743683	4.195352388623882	0.0	0.0	8.258843156309618	0.0	2.176392238114722	0.0	0.0	9.449241509384041	3.4170744375495476	13.646567547097716	0.0	23.199164830066117	0.0	0.0	4.7476166964183975	19.741699602402168	0.0	0.0	0.0	0.0	4.560941013349874	0.0	4.341775916603168	16.256990505917543	4.199457430100031	10.792570394540398	17.73489873372823	0.0	0.0	7.361656078151341	5.969187056414786	11.64153388850515	1.6331223339277896	6.006781656490177	5.956759880030855	4.1254522527032025	1.4192610759134363	1.601434885657549	3.002340324282778	7.874945859747214	3.9825352553933486	3.6651114377132634
2R_8243	7.811328300754886	5.397213310823356	0.0	0.0	0.0	3.6655279093295015	0.0	4.429309984373394	6.573792131433771	13.307817810651045	0.0	2.6301835657714228	8.932357046557826	0.0	9.135573741437684	0.0	8.245980908905	0.0	0.0	15.36806516059628	0.0	5.737524327103147	9.5431867372608	0.0	0.0	0.0	0.0	8.267888403349486	0.0	7.870594828074727	19.646674210989563	0.0	6.521444247738362	21.432735502897707	0.0	0.0	0.0	36.068998551469015	14.068866161938276	15.789108041708507	9.074041273095249	5.399086042714688	6.64751296597404	1.7151858438165493	7.741376107016784	12.699214390314346	7.613536868552286	3.208612429137794	8.858619968746789
2R_8244	3.963221306277742	0.0	0.0	0.0	2.8235825615540997	3.7195462153617256	0.0	8.98916805249674	6.670669068107531	0.0	0.0	5.337888331376108	6.042661187987189	0.0	6.952652436904678	4.190412336573919	0.0	0.0	0.0	7.797270955165692	0.0	0.0	7.26286738004164	0.0	0.0	0.0	0.0	2.796576989764528	0.0	2.6621941804435214	0.0	20.599443815016993	11.029249569859266	10.874293170943888	0.0	11.318619128466327	0.0	21.960325012810188	0.0	4.0054474084755265	11.049316783912195	1.826217173746302	13.490952629892577	15.664160401002507	5.891594658287509	16.568178052686807	5.794302269435055	9.767691731648949	11.236460065620927
2R_8245	29.685100454379935	0.0	30.82237169930927	0.0	14.099361016958712	9.286646267000368	12.845165657678905	0.0	0.0	8.42886752264626	0.0	33.31796264656572	0.0	0.0	11.57252705222855	0.0	0.0	0.0	0.0	0.0	0.0	0.0	12.08887255547886	0.0	0.0	0.0	0.0	13.96451059277951	0.0	0.0	0.0	0.0	0.0	0.0	0.0	18.83957629792906	0.0	0.0	0.0	10.000460021160972	0.0	9.119087069955253	29.47267903705179	0.0	0.0	9.192448036240307	9.6444803433435	8.129046995240037	0.0
2R_8246	8.532714427113554	11.791305680756295	4.429806395311493	18.101349455601916	6.079101265668883	0.0	5.538340547021895	0.0	0.0	0.0	0.0	2.8730843709956386	6.504847737776577	0.0	4.989627811187494	13.532776384403023	0.0	0.0	0.0	0.0	0.0	15.668480032089047	2.6061280494955836	0.0	0.0	0.0	0.0	3.010479479066631	0.0	22.926544783422962	0.0	5.543759666930919	2.3745693124909466	11.706037974387188	0.0	8.122899468965446	9.71822020515163	0.0	10.245429257872331	4.311813074279604	9.912040552140308	7.863598028595974	1.815354815637103	7.494341771962168	12.684453088664329	1.9817147182942982	6.2374925280037425	3.5049318772678	7.2575436117891545
2R_8247	0.0	24.98397902345121	0.0	0.0	6.4403443780945855	0.0	0.0	0.0	0.0	15.400643900921496	0.0	18.26288324660493	6.891390310429568	0.0	5.286130304169224	0.0	0.0	0.0	0.0	0.0	0.0	0.0	11.043976008066519	0.0	0.0	0.0	0.0	6.378747035477315	0.0	0.0	0.0	11.746381527170554	15.09405103198027	0.0	0.0	0.0	20.59142696529727	33.39305123996747	10.85425128460064	4.568037260566326	4.200420546105075	0.0	3.8464600835528056	11.909525715047923	8.958807403558438	4.198951353888879	0.0	3.7132081412831135	15.377628421137883
2R_8248	18.52883976852291	0.0	7.695480598154316	5.240958298743008	5.280321719441723	6.955844300381179	14.431847045512272	8.405226033338488	0.0	6.313354512533272	0.0	7.486703614380859	2.825063055407397	0.0	0.0	0.0	0.0	0.0	0.0	0.0	0.0	19.05355027524214	4.52737795999971	32.808398950131235	0.0	0.0	0.0	10.459638347544496	19.764095753091105	4.978512739018397	0.0	14.445968226574418	2.062556514048485	0.0	0.0	17.638924166737223	8.441269026620386	6.844589488900814	0.0	9.363127554261197	10.33154620542971	11.953094690367037	1.5768214811021097	1.62740074157397	9.18145493007404	5.163966256578893	7.223867658744492	6.088784215922901	6.303919525003867
2R_8249	0.0	0.0	0.0	15.501640848683834	7.809034740833756	10.28695459852588	0.0	0.0	0.0	18.673560945367697	0.0	7.381359410199858	0.0	0.0	0.0	0.0	0.0	0.0	0.0	0.0	0.0	0.0	6.695510927743385	0.0	0.0	0.0	0.0	7.734346842143528	0.0	0.0	0.0	0.0	12.201207675535725	0.0	0.0	0.0	16.644986571657086	0.0	0.0	0.0	0.0	5.05067340628526	4.66390283784496	9.627011082615159	5.431358491385867	15.273914750172214	5.341666332812521	4.50233243331708	6.215218085787412
2R_8250	0.0	0.0	7.133766685880278	0.0	9.789793552833558	0.0	0.0	0.0	23.12823217044582	5.852525715997996	0.0	13.88045779600539	10.475416293043486	0.0	0.0	7.264400948440188	0.0	0.0	0.0	0.0	0.0	0.0	4.196912415474183	0.0	0.0	0.0	0.0	9.696161095898912	36.64292205317621	4.615117648579098	17.280468922804687	8.927678660705357	3.824009887359965	0.0	0.0	13.081129163069356	0.0	0.0	8.249627116854317	0.0	6.384945830119578	3.1658874362390272	14.617250226275033	6.0344494651064	6.809020590478265	0.0	0.0	2.822173705920469	3.8958529424598103
2R_8251	0.0	13.682876085821736	0.0	7.001727326131356	0.0	18.585503771695674	6.426805434249603	5.614536258955887	8.332854194217166	4.217204592198425	0.0	10.00196038423531	0.0	0.0	5.790067775638348	5.2345716235966115	0.0	0.0	35.53849707695862	9.74018068035162	0.0	0.0	9.07261539913157	0.0	0.0	0.0	0.0	3.4934229326447097	52.80820850793047	3.3255548605145897	24.90387105771721	6.433093893578615	2.7554995638044195	0.0	0.0	0.0	7.518149753273121	0.0	5.944504483939732	12.508793681958418	6.901282672397492	2.2812706312412714	2.1065754435236603	4.348294946585545	7.359651446907474	4.5992458616560645	7.238115918426434	4.067195768164147	8.42180438843383
2R_8252	3.671438557741449	0.0	3.812095703425053	15.577221740193751	5.231406013605841	10.337110398616206	9.532102452943583	0.0	0.0	3.127434512303171	0.0	7.4173484858224805	5.597784620758489	0.0	6.440779926922912	3.8819031884400026	0.0	0.0	0.0	0.0	0.0	5.393440713142304	8.970874709623999	32.50446936453762	0.0	0.0	0.0	0.0	19.581005641287724	4.932392923298577	36.93689700515639	4.770714681683604	6.130348371350349	0.0	0.0	17.475521163729905	8.36307102003541	6.7811827603346915	0.0	9.27638965882923	1.70597284978329	13.534130200362647	6.2488566545089945	1.6123248692726995	3.6385600034930174	11.937633029998079	10.735421074526188	3.016189548209492	14.57288336155615
2R_8253	0.0	0.0	8.789891273439894	0.0	6.031261233224047	3.9725339006111744	5.494756079535496	0.0	7.124379555595452	7.2112065033544726	0.0	14.252371879728225	3.226828627649146	0.0	7.425542231657611	0.0	0.0	0.0	0.0	0.0	0.0	12.436140418948698	5.171237782304335	0.0	0.0	0.0	0.0	5.973576481790449	0.0	2.8432652854652565	0.0	0.0	11.779412131946378	0.0	0.0	4.029487791659363	0.0	7.817990917058153	10.164801933751919	8.555761749413717	7.8672294882642575	9.752143423603075	7.204274872623917	7.435364377466682	8.389754431887779	3.9322388732877314	8.251208028425411	3.477349501617576	9.600572962194382
2R_8254	12.354586516698461	0.0	6.413952656049865	8.736363628421488	0.0	0.0	0.0	14.011008449338645	0.0	5.261991948099921	0.0	4.159962194263579	14.127632802102946	55.805751340733174	10.83678394595479	0.0	13.042043636069598	0.0	0.0	24.306505028408232	0.0	18.149215590902163	7.546867936603291	0.0	0.0	0.0	0.0	4.3588976870817095	0.0	16.597765193905467	15.536828498272305	8.026854644899979	3.4381581924089595	0.0	0.0	0.0	0.0	0.0	0.0	6.243109168255539	5.74068960607962	5.692883724557792	5.256933961607034	5.425559158126837	3.060987107122305	14.34670417469006	0.0	5.074819330088324	3.502752112334661
2R_8255	0.0	0.0	0.0	8.333041676874643	0.0	16.58952537367906	0.0	26.72835571164915	19.834540265108465	15.0572023115817	0.0	11.9037415840547	4.491806047408318	0.0	6.890996155513245	18.689632487066774	0.0	0.0	0.0	0.0	0.0	0.0	0.0	0.0	0.0	0.0	0.0	8.315330642492338	31.424602950141725	3.957878672020885	14.8195570730782	22.96886340876308	3.2794325794573718	32.333579068534256	0.0	5.6091226771220715	4.47382855036323	10.882790173275787	0.0	2.9774452566915106	2.7378327972656717	16.290200141398937	7.521364435679548	2.587541711172384	2.9196739308154065	5.473750356477992	11.48583652783162	0.0	3.341044463956144
2R_8256	5.905976848570753	0.0	12.264483588587897	0.0	4.207691660355128	5.542853183676297	7.666800835681291	6.697811490095612	9.940604885807302	10.06175401526871	0.0	3.9772501292606286	9.004750005627969	0.0	0.0	12.489072061945796	12.469216621465755	0.0	0.0	0.0	0.0	0.0	7.215397658603459	0.0	0.0	0.0	0.0	8.334896126357025	31.49854319237735	3.9671913277197577	14.8544266191325	0.0	3.2871488914090365	0.0	0.0	5.622320612832946	13.453065617327546	10.908396738389374	7.09144417260575	2.9844510102366666	2.7442747567886494	13.607108353403818	10.052082351684666	7.78089013383131	2.9265437518290898	8.229944653622203	2.87821550638604	4.851925304609935	10.046717235143417
2R_8257	4.986834756243517	0.0	5.177886283261447	0.0	0.0	4.680223714693563	0.0	5.655436854219804	16.787114211131534	4.247925950154837	0.0	0.0	7.603348514685868	0.0	2.9161235386575917	5.272704264563209	10.528643173754197	0.0	0.0	9.81113563895021	20.630892698727074	0.0	15.231178832316907	44.15011037527594	0.0	0.0	0.0	3.5188717089752344	26.596452033298757	10.049342270548394	0.0	0.0	8.326718218304347	0.0	0.0	0.0	3.7864588658041116	9.210732345328777	5.987808821239955	5.039966937816889	9.268742556041135	4.595778318037051	10.609606786753268	6.569956901082729	2.471088267272907	2.3163751508539314	4.8605626101221215	2.0484121733038636	19.794028989769316
2R_8258	0.0	6.131895853428066	4.607311896125388	0.0	6.322695187923147	4.164488985967754	5.760265801705154	15.096717118217864	7.468633606013146	0.0	0.0	5.976421820633238	0.0	0.0	2.5947828776505384	4.691681461102207	18.736890032255555	0.0	0.0	8.730002837250922	0.0	9.777796319376723	8.131672376004193	0.0	0.0	0.0	0.0	6.262223076667771	0.0	8.941960417518017	0.0	5.765902069612888	4.939439995929901	0.0	0.0	4.224194921250446	6.738424145390935	0.0	5.327985456730897	4.484590498587803	8.247378467661823	10.223372510659912	0.0	1.9486613476006522	8.79515211215578	4.122246880128977	6.487433301076373	1.8226884983434497	5.032239039405955
2R_8259	4.2091226841406995	5.816560795565919	4.370379143501837	0.0	2.998774101147451	3.9503285685786915	0.0	0.0	0.0	17.927244786846853	0.0	0.0	0.0	0.0	2.4613451891408404	22.252049858832997	0.0	0.0	0.0	0.0	0.0	6.18331296962262	10.284664074588498	0.0	0.0	0.0	0.0	0.0	0.0	2.827372243064668	10.586581296475092	0.0	9.370854860920115	0.0	133.0884505842583	12.020892310836235	3.1959490706339904	0.0	10.107983588677845	6.380953110204165	9.779067397723667	5.8185790331771505	0.0	14.787605620473144	4.17142904816332	1.9551293894854316	8.205086127763447	1.7289560546052734	7.160181372167612
2R_8260	5.119048594104494	7.0739818241111	10.630330778687675	0.0	3.6470474962289527	0.0	6.645255652952852	11.61075411267424	8.61609193025446	0.0	0.0	3.4473106150967383	0.0	0.0	8.980312460991769	0.0	0.0	0.0	0.0	0.0	0.0	0.0	0.0	0.0	0.0	0.0	0.0	0.0	0.0	17.192960376759657	12.87518282759615	13.30351572009935	8.547480971882777	14.045653993741256	0.0	0.0	0.0	9.45493259105809	12.293122121104462	2.5867947233526514	2.3786202004796246	2.3588121210863178	4.356357919237916	8.992191181178264	10.146412735777265	4.755576448388085	2.4947143240259697	4.205441715416497	2.90268852816856
2R_8261	0.0	0.0	4.141212016803382	0.0	8.524587182658035	11.22956219680182	5.177527047401296	4.523151297601644	0.0	0.0	0.0	2.6859077938598	3.0405339664130455	0.0	4.664562016284918	4.217046313289432	0.0	0.0	0.0	0.0	0.0	5.859082045897705	0.0	0.0	0.0	0.0	0.0	8.443055530539096	21.271526785106527	2.6791149061666797	20.06291730868002	5.182593120833196	0.0	0.0	0.0	0.0	9.08509463034567	7.3666344499186724	4.788978453428142	2.01545288032402	3.7065151640948395	5.5134734588739	5.091262578812746	3.5030490538965116	3.952694156336959	16.673484269123374	7.774840615767377	6.553183012052614	6.784726946402467
2R_8262	0.0	11.626622640522266	8.735875181815402	0.0	0.0	0.0	10.921978844126977	9.541575027789838	0.0	7.166891826518216	0.0	5.665914988611511	12.827995818073362	0.0	9.839880543850198	0.0	0.0	0.0	0.0	16.552865714876887	0.0	0.0	0.0	0.0	0.0	0.0	0.0	0.0	0.0	5.65158541099742	0.0	10.932665711880526	0.0	0.0	0.0	0.0	6.3883272484516285	0.0	0.0	8.503184442573742	15.6377667705275	3.8768856202435455	3.580001396200544	11.084508291212202	4.169098640873843	11.724222830579118	0.0	3.4559803147361268	4.770787513894919
2R_8263	0.0	19.093261033518218	0.0	0.0	9.843682324684018	0.0	0.0	0.0	0.0	0.0	0.0	0.0	0.0	0.0	8.07953494196874	14.608776953193479	0.0	0.0	0.0	27.183146449201498	0.0	0.0	0.0	0.0	0.0	0.0	0.0	0.0	0.0	9.281043931821452	0.0	17.95364369198729	7.690118966140407	0.0	0.0	13.153135378645885	10.490922729108638	0.0	0.0	6.981972546883946	0.0	12.733257358231096	0.0	12.135333236250668	6.846501437765302	0.0	0.0	0.0	0.0
2R_8264	3.967397514187413	5.482522267264188	4.1193931969045225	0.0	2.8265578856442515	0.0	15.450744571380895	8.998640305449847	6.677698224132934	0.0	0.0	0.0	3.0245142932496467	0.0	2.3199929101016665	4.1948279449370105	0.0	0.0	0.0	0.0	0.0	5.828212277478855	0.0	0.0	0.0	0.0	0.0	5.599047713964809	0.0	2.664999443015116	0.0	15.465862716754065	8.832697231921014	10.885751857109266	0.0	7.553697346008437	6.024818637896952	0.0	4.7637467439791	10.024170279377635	7.37397326639732	1.8281415332549913	3.3762921492091538	5.226888788532625	3.931868581224541	5.528545539182461	11.600815924053324	3.259328115583597	15.747620534537232
2R_8265	5.985787346524413	4.13586139239564	0.0	0.0	2.1322761792340184	8.426634907615991	0.0	6.788322456177984	0.0	2.5494309160309236	0.0	4.030996752629017	6.844826862386124	0.0	3.5002754716796214	9.493382479519608	0.0	0.0	0.0	0.0	12.381815570380718	6.594960395064507	12.79758030664465	0.0	0.0	0.0	0.0	4.2237649288971415	0.0	2.0104010106687964	0.0	7.778009389612936	3.331569822374024	0.0	0.0	0.0	11.36238650112124	16.58371125768655	7.187274499262586	9.074344287881758	5.562719101598614	6.895494098008691	1.2734901627978885	3.9430186489010013	4.449137460550981	1.3901933536523996	10.209886086842372	9.834983725560681	6.788322456177984
2R_8266	0.0	8.364812912594397	0.0	0.0	0.0	0.0	0.0	0.0	0.0	10.312489042980392	0.0	8.152723335703058	0.0	0.0	10.619002918102002	0.0	12.779944688399388	0.0	0.0	11.909015124449208	0.0	4.4461201377230175	14.79040516835918	0.0	0.0	0.0	0.0	8.542598521788753	0.0	0.0	15.224593198869727	0.0	0.0	16.6086471260397	0.0	11.52485334624117	0.0	0.0	7.268160225138532	0.0	5.625322049687345	2.7892384486478887	2.575644091317916	5.316524609129111	2.999472092911647	11.246708931798834	5.899879052479425	4.972833411075296	13.729436736128463
2R_8267	10.121129680010364	4.662108988919099	3.5029607023856566	0.0	7.210761917947298	3.1662803804602504	8.759113857969217	7.652069578738265	0.0	2.8738208712965068	0.0	9.087802714708427	10.287684818257759	0.0	0.0	10.701321827272105	0.0	0.0	0.0	0.0	0.0	2.478034700415517	4.121698931325901	0.0	0.0	0.0	0.0	2.3805986920038547	0.0	6.798614170487488	8.485391549907678	4.38384220973704	3.755479244217313	0.0	0.0	0.0	0.0	0.0	4.050892168491188	3.409655052017697	12.541040555216947	6.218302204512498	10.048704635840686	8.889457814188997	1.671748782966886	1.5670817552820056	0.0	9.700589906730213	1.9130173946845663
2R_8268	0.0	0.0	4.363062660560706	5.942872356610375	11.97501532801962	3.9437152953054007	0.0	0.0	7.072695998551511	3.579446531659489	0.0	5.659591422776006	3.2034197146137444	0.0	2.457224633578662	0.0	0.0	0.0	0.0	8.267195767195766	0.0	9.25944216182048	2.566861611249836	0.0	0.0	0.0	0.0	2.965120692272658	0.0	5.645277837994074	0.0	5.4602320380206875	7.0163752843970775	0.0	0.0	0.0	0.0	7.761275581164315	0.0	6.370270711024135	0.0	1.9362793694854763	3.5760058589279993	11.072137188208616	2.082222814498934	1.951856293409284	4.0956749672346	5.1781847907737175	4.765462974258875
2R_8269	4.035434341869084	0.0	0.0	0.0	0.0	3.7873192975280165	10.477139405673789	22.882394560214102	0.0	0.0	0.0	0.0	0.0	0.0	4.719556852489778	0.0	0.0	0.0	0.0	7.939343416299471	0.0	5.928160183630689	2.4650675280598633	0.0	0.0	0.0	0.0	0.0	0.0	0.0	20.29945759849297	0.0	8.984168995812478	0.0	0.0	7.683235564160779	9.19220721441191	29.81394606955295	9.690880300184707	8.15685967428028	1.8751073498957813	3.7189845981971845	8.585480304393052	5.316524609129111	7.998592247764393	5.623354465899417	5.899879052479425	4.972833411075296	6.864718368064231
2R_8270	0.0	11.74472603077588	8.824614320231134	0.0	0.0	7.97645350924072	0.0	0.0	0.0	14.479386421521	0.0	0.0	0.0	0.0	9.939834183686147	0.0	0.0	0.0	0.0	0.0	0.0	6.242633692243153	5.191665922527884	0.0	0.0	0.0	0.0	11.994348263098427	45.32803901837598	11.417988584295014	0.0	0.0	14.1911337580582	23.319590321437232	0.0	8.090811265645605	12.90643992633004	0.0	30.614869029590288	0.0	0.0	0.0	3.616367098870753	7.4647365843754105	21.057242006670936	7.89554509659015	16.567606188000912	6.982172419162152	4.819249238076695
2R_8271	0.0	0.0	0.0	0.0	0.0	0.0	0.0	0.0	0.0	0.0	0.0	0.0	0.0	0.0	0.0	0.0	0.0	0.0	0.0	0.0	0.0	0.0	0.0	0.0	0.0	0.0	0.0	0.0	0.0	0.0	0.0	0.0	261.9446772841576	0.0	0.0	0.0	0.0	0.0	0.0	0.0	0.0	0.0	0.0	0.0	0.0	0.0	0.0	0.0	0.0
2R_8272	0.0	0.0	0.0	44.28119444093885	0.0	14.692594197894552	0.0	0.0	0.0	13.33548479154637	0.0	0.0	11.934569913904014	0.0	0.0	0.0	0.0	0.0	0.0	0.0	0.0	11.49890530421504	0.0	0.0	0.0	0.0	0.0	11.046769814038676	0.0	0.0	0.0	0.0	8.713336458516677	0.0	0.0	0.0	0.0	0.0	18.797487151917533	7.910966815076405	0.0	7.213747671762939	0.0	6.875006875006876	15.514940888075216	0.0	0.0	0.0	8.877037058078903
2R_8273	5.357609734562583	7.403647999478783	2.7814330443702544	11.365664101436279	1.908504755230448	0.0	3.477471030058216	3.037961454952652	9.017624496196591	0.0	0.0	0.0	4.08433164609593	0.0	3.1329395541607705	2.832366929736907	5.655727923290231	0.0	0.0	10.54060107777646	0.0	7.870470937499015	1.636362862810283	0.0	0.0	0.0	0.0	0.0	0.0	7.197679036417917	0.0	0.0	2.9819386955151344	0.0	0.0	5.100290844085384	4.067984978558668	14.843336010081593	3.2165034934444443	10.829384668948418	8.713145572514655	4.937477951075024	4.55937566645249	4.705625481150205	5.30963113992471	4.97719883000987	2.610974578898756	3.3010697776828537	3.037961454952652
2R_8274	0.0	0.0	7.665302242867436	0.0	0.0	0.0	9.583501044601613	0.0	0.0	0.0	0.0	4.971562661575787	0.0	0.0	4.317006415071533	0.0	15.586520776832195	0.0	0.0	14.524328249818446	0.0	10.845045982994968	4.509623536627162	0.0	0.0	0.0	0.0	15.627930236919422	0.0	0.0	0.0	0.0	4.1089361142612955	0.0	0.0	0.0	0.0	0.0	0.0	7.461127525591667	3.430343445985812	3.4017770883509546	3.141275734901458	3.242037555763046	3.658179689786362	10.287430817027754	3.597769382982551	12.129813261524838	0.0
2R_8275	3.470101604574982	0.0	7.20609058776478	4.907662333200827	2.472261229010502	6.513491068375372	13.51406138086679	0.0	0.0	0.0	0.0	0.0	7.936214002655986	0.0	0.0	7.338049252986585	7.32638303795799	0.0	0.0	6.82710360129715	0.0	0.0	2.1197308789676064	30.721966205837177	0.0	0.0	0.0	0.0	18.50720855773324	11.654767149407121	8.72783130847647	9.018189688601911	9.656946627987377	9.521270518337968	0.0	3.3034372264341045	5.269633997570699	0.0	4.166631944733794	10.521221303368895	0.0	1.598991995446071	4.4296330639624255	4.5717211615829125	3.439026067817594	4.835566559155903	8.455587029129497	2.850785605243165	1.9676750345326968
2R_8276	9.15330690671926	0.0	6.335987267199988	12.945251940493268	2.1737467045999956	0.0	0.0	0.0	0.0	5.198029323123017	0.0	0.0	4.651967689293217	27.56369971002988	1.7841760710587373	3.226006255871331	12.883509880363727	0.0	0.0	0.0	0.0	2.241075142353093	0.0	0.0	0.0	0.0	0.0	0.0	16.27254561194535	4.099002384799587	0.0	11.89392521734166	3.3963653456616862	0.0	0.0	8.71368571478364	0.0	0.0	0.0	3.0836102415330227	4.2531810959143375	2.8118416775672395	3.894774614586087	0.0	3.0237789980405907	4.251693449500936	1.4869225164676667	0.0	5.190261132418095
2R_8277	0.0	0.0	0.0	0.0	0.0	0.0	24.256007606683987	0.0	0.0	0.0	0.0	0.0	0.0	0.0	0.0	0.0	0.0	0.0	0.0	0.0	0.0	0.0	11.413935502133263	0.0	0.0	0.0	0.0	13.184854294175194	99.6541999262559	0.0	0.0	0.0	31.19936602888229	0.0	0.0	35.57547782313652	0.0	0.0	0.0	0.0	0.0	0.0	7.950623448137686	0.0	0.0	8.679222029254186	0.0	0.0	0.0
2R_8278	0.0	0.0	0.0	0.0	20.09290961405539	0.0	0.0	0.0	0.0	0.0	0.0	0.0	0.0	0.0	0.0	0.0	0.0	0.0	0.0	0.0	0.0	0.0	0.0	0.0	0.0	0.0	0.0	0.0	0.0	18.944452969448278	0.0	36.64695060723997	0.0	0.0	0.0	0.0	0.0	0.0	0.0	28.50318380563109	0.0	12.995552921790164	12.000379211983098	0.0	0.0	13.1000991677507	0.0	0.0	0.0
2R_8279	0.0	0.0	0.0	0.0	0.0	86.18460742911317	0.0	0.0	0.0	0.0	0.0	0.0	0.0	0.0	0.0	0.0	0.0	0.0	0.0	180.6684733514002	0.0	67.45089574789554	0.0	0.0	0.0	0.0	0.0	0.0	0.0	0.0	0.0	0.0	0.0	0.0	0.0	0.0	0.0	0.0	0.0	0.0	0.0	0.0	0.0	0.0	0.0	42.655200948651675	0.0	0.0	0.0
2R_8280	0.0	0.0	0.0	5.942872356610375	5.98750766400981	0.0	0.0	4.765462974258875	0.0	0.0	0.0	0.0	0.0	0.0	2.457224633578662	0.0	0.0	0.0	0.0	8.267195767195766	17.384290164663994	3.0864807206068265	0.0	0.0	0.0	0.0	0.0	2.965120692272658	0.0	2.822638918997037	0.0	5.4602320380206875	2.338791761465693	34.588990554899645	0.0	0.0	6.381197418933268	31.04510232465726	5.045530870576078	2.1234235703413784	3.9050784764570627	0.0	7.1520117178559985	1.8453561980347692	2.082222814498934	0.0	2.0478374836173	1.7260615969245725	2.3827314871294374
2R_8281	0.0	0.0	0.0	0.0	0.0	0.0	0.0	0.0	9.078990852008817	4.594819616571493	0.0	0.0	0.0	0.0	0.0	0.0	22.776864172448192	0.0	0.0	0.0	0.0	0.0	3.2949971399424824	0.0	0.0	0.0	0.0	3.8062294273299453	0.0	7.24666037656546	13.566901102717722	0.0	0.0	0.0	0.0	0.0	4.095668257424218	9.962898167225253	19.43035383969699	2.7257700845642914	0.0	4.971078266644661	0.0	4.737648004123649	5.345764016593251	2.505534726210198	2.628742672379801	4.431378770327842	3.0586352614154384
2R_8282	0.0	5.765001253887774	0.0	0.0	2.9721921700569474	0.0	5.415607238500636	0.0	0.0	0.0	0.0	0.0	0.0	0.0	4.879054341687494	4.410960354288336	0.0	0.0	0.0	8.207653637016518	0.0	3.064251219571986	2.5483745193128566	0.0	0.0	0.0	0.0	2.943765252383714	0.0	2.8023096636247598	0.0	0.0	0.0	0.0	0.0	3.971445308233799	0.0	0.0	0.0	4.2162604299742386	0.0	5.767001601304111	1.7751253460384973	3.664131087953803	6.201678587671062	5.8133958079602825	2.0330885155912477	5.140890385078394	2.3655705401307214
2R_8283	2.839411946428247	0.0	2.9481931703336293	4.015696554692984	0.0	0.0	0.0	0.0	0.0	0.0	0.0	3.8242789704429128	2.1646033667374924	0.0	4.981161248159462	0.0	0.0	0.0	0.0	0.0	11.746850669335553	0.0	0.0	0.0	0.0	0.0	0.0	2.003580799605054	0.0	3.814607045884382	0.0	3.689568556611264	7.9018002197332615	7.790783191852711	0.0	8.109116268509059	2.155940002776851	0.0	0.0	1.434832216459936	6.596814319203485	2.6167516064238114	1.2081829749620994	4.987750085789301	1.4069921883793701	0.0	2.7675149099865775	8.164297387564796	1.6100508389652912
2R_8284	0.0	0.0	0.0	0.0	16.207875730975196	0.0	0.0	0.0	0.0	29.068133767675853	0.0	0.0	0.0	0.0	6.651580881228041	0.0	0.0	0.0	0.0	22.378874342620566	0.0	0.0	6.948362548881731	0.0	0.0	0.0	0.0	0.0	0.0	0.0	0.0	0.0	0.0	0.0	0.0	0.0	0.0	0.0	0.0	11.495997093811935	5.2854234364131845	5.241408806824733	4.840032099092881	0.0	0.0	0.0	0.0	0.0	0.0
2R_8285	15.919916452278459	0.0	0.0	0.0	0.0	0.0	0.0	0.0	0.0	0.0	0.0	0.0	0.0	0.0	27.928202177841207	0.0	0.0	0.0	114.27918404662591	0.0	0.0	11.693389960523117	0.0	0.0	0.0	0.0	0.0	11.233607358462166	0.0	0.0	0.0	0.0	0.0	0.0	0.0	0.0	0.0	0.0	0.0	0.0	0.0	7.3357560890443425	0.0	0.0	7.888675018143953	7.39477056615103	0.0	0.0	0.0
2R_8286	7.188659171291371	0.0	0.0	0.0	5.121534001864239	6.746670939558262	0.0	4.0762337230892145	0.0	0.0	0.0	7.2615664651178555	0.0	0.0	0.0	3.8003739567973494	0.0	0.0	0.0	0.0	14.869999033450064	0.0	0.0	0.0	0.0	0.0	0.0	2.536275074249453	19.16975779011032	2.414400450044244	9.040283503290663	0.0	2.000532141549652	0.0	0.0	0.0	2.729142189672653	0.0	0.0	0.0	0.0	4.968705436923113	1.5294039377563187	4.735386596961776	5.343212339258362	1.6695591779424521	3.5033172034770423	0.0	0.0
2R_8287	3.0861149516097175	0.0	0.0	4.36460133731385	0.0	2.8963679545849503	4.006217649792478	0.0	0.0	0.0	0.0	4.156552389186313	0.0	0.0	3.609300445387675	6.526051999582332	0.0	0.0	0.0	6.071645415907711	0.0	4.533584796170027	0.0	0.0	0.0	0.0	0.0	8.71064964025017	0.0	2.0730200585420864	0.0	0.0	10.306020089868495	8.467687305243192	0.0	0.0	4.6865187601345974	0.0	0.0	1.559497966414652	2.8679920613979744	1.4220543566057269	1.3131562498358555	5.421111978489028	3.0584781012967945	1.4334944581104248	4.511956685215822	2.5353298210564215	5.249821506068794
2R_8288	0.0	4.691536187226073	0.0	0.0	0.0	0.0	0.0	0.0	0.0	2.8919604079052315	0.0	4.5725824299434645	7.764465457963702	0.0	0.0	0.0	0.0	0.0	0.0	6.679357445813713	0.0	0.0	2.073857532623853	0.0	0.0	0.0	0.0	0.0	0.0	0.0	0.0	4.4115129901411505	1.8895919010579445	0.0	0.0	3.2319471512001834	2.5777966128783625	6.270606781535822	0.0	0.0	1.5775249390917618	1.564388020792594	2.889180567718203	1.4909280012977035	3.3646016984509375	1.5769731640168785	1.6545197342841307	2.7890914172126546	1.9250923466798702
2R_8289	0.0	5.322673791952649	0.0	0.0	8.232440205042645	0.0	0.0	0.0	6.483003186396066	0.0	0.0	0.0	0.0	0.0	0.0	0.0	8.1320977966081	0.0	0.0	7.577910391209623	0.0	8.487427291039541	7.058541187764255	0.0	0.0	0.0	0.0	2.717900910768595	20.54252816894175	10.349194767964585	9.687669534216848	5.00497995505528	0.0	0.0	0.0	3.6667308344562692	0.0	7.114171785906113	0.0	0.0	0.0	7.099360880036774	0.0	3.3829957103614388	0.0	3.578236805922697	3.754194138764401	3.1642991117021317	0.0
2R_8290	0.0	4.551980430125735	0.0	4.6586295988826745	0.0	3.091486355724969	4.2761028282999325	0.0	0.0	2.8059353389036765	0.0	4.436565104818287	10.04466864144852	0.0	0.0	3.4828448991646743	0.0	0.0	0.0	0.0	0.0	0.0	2.0121679822220937	0.0	0.0	0.0	0.0	2.32436407723211	0.0	2.2126723284526206	0.0	4.280286881947975	3.6667671360861958	9.03812643254304	0.0	6.271617481506568	2.5011167486282626	12.168159091379225	0.0	4.993668028939305	4.591798313524316	0.0	2.8032381886259734	2.8931568739092803	0.0	9.180384456140255	0.0	2.7061263181879567	3.7356560148171063
2R_8291	0.0	0.0	0.0	0.0	0.0	51.21114354483536	0.0	0.0	0.0	0.0	0.0	0.0	0.0	0.0	0.0	0.0	0.0	0.0	0.0	0.0	0.0	0.0	0.0	0.0	0.0	0.0	0.0	0.0	0.0	0.0	0.0	0.0	0.0	0.0	0.0	0.0	0.0	0.0	0.0	0.0	0.0	0.0	0.0	47.92577256345373	27.038719446247026	0.0	0.0	22.413785374556767	0.0
2R_8292	0.0	0.0	0.0	23.2778737990072	0.0	15.447295757786401	0.0	0.0	0.0	0.0	0.0	5.542069852248418	0.0	0.0	0.0	8.701402666109777	0.0	0.0	0.0	0.0	0.0	6.044779728226703	5.0271213195188045	0.0	0.0	0.0	0.0	0.0	0.0	0.0	0.0	0.0	0.0	0.0	0.0	0.0	0.0	0.0	0.0	0.0	0.0	0.0	3.5017499995622816	7.228149304652037	0.0	7.645303776588933	0.0	0.0	0.0
2R_8293	0.0	0.0	18.35354058151358	0.0	0.0	0.0	0.0	0.0	0.0	0.0	0.0	0.0	0.0	0.0	10.336494233269866	0.0	0.0	0.0	0.0	0.0	0.0	0.0	0.0	0.0	0.0	0.0	0.0	0.0	0.0	0.0	0.0	22.96886340876308	9.838297738372114	0.0	0.0	0.0	0.0	32.64837051982735	21.224392770122847	0.0	0.0	0.0	0.0	0.0	0.0	16.42125106943398	0.0	0.0	0.0
2R_8294	0.0	0.0	0.0	0.0	7.492747020883785	0.0	0.0	0.0	0.0	8.958614783147771	0.0	0.0	0.0	0.0	0.0	0.0	11.10213072092796	0.0	0.0	0.0	0.0	7.724823256043901	6.424324032625288	0.0	0.0	0.0	0.0	3.7105420953579635	28.045141459693525	0.0	13.225833756560014	6.83291606992533	2.9267561707727103	0.0	0.0	0.0	0.0	9.71243424682015	0.0	2.657245138304295	2.443401057894922	2.423053512652216	0.0	2.309272560669209	0.0	0.0	2.562656962738968	2.1599876967100795	0.0
2R_8295	0.0	0.0	0.0	0.0	8.690291901111431	0.0	10.556340243513656	4.61107432498483	0.0	10.39044522365087	0.0	2.7381176645827767	6.199274436919904	0.0	2.377616924067475	4.299019135793977	0.0	0.0	0.0	7.999360051195905	0.0	5.972973489554464	4.967403895636832	0.0	0.0	0.0	0.0	0.0	0.0	0.0	0.0	5.2833346717781176	0.0	11.156132302804204	0.0	0.0	0.0	0.0	0.0	4.109260300271869	1.8892820274867865	3.7470978726975956	1.7300762686822289	0.0	6.044292575996906	7.554484833238525	1.9814928567182517	5.010425024333965	2.305537162492415
2R_8296	0.0	17.592269253199373	0.0	0.0	2.2674585236486853	0.0	0.0	3.609344737900213	0.0	2.7110600949847012	0.0	0.0	4.852517437521411	0.0	1.8610932135980403	6.730163516052786	0.0	0.0	0.0	0.0	13.166799651343146	2.3376895398678923	0.0	0.0	0.0	0.0	0.0	2.245771885271599	0.0	2.1378566960450933	0.0	0.0	3.5427851534628245	0.0	0.0	9.08933911415301	4.833096269961292	0.0	0.0	3.216546946789307	1.4788462869423196	5.8661244803346975	0.0	2.7953324656621357	4.731204501583377	2.9566580539217555	1.5510248396628072	2.614625850962666	0.0
2R_8297	0.0	5.146304284504169	0.0	10.533755947621952	0.0	0.0	9.66881411028056	0.0	0.0	0.0	0.0	0.0	0.0	0.0	0.0	3.93757835780932	7.862636593654223	0.0	0.0	0.0	0.0	8.206192064284027	2.2748842766368473	0.0	0.0	0.0	0.0	0.0	0.0	2.5015672318707667	0.0	0.0	0.0	10.218178548364682	0.0	3.5452318404362053	0.0	0.0	0.0	1.881886764615109	3.460880627997555	3.4320599704430994	4.753859420770753	1.6354492121059876	1.8453725438091442	5.18950515992498	0.0	1.5297242243762776	0.0
2R_8298	0.0	0.0	0.0	0.0	0.0	0.0	0.0	0.0	0.0	0.0	0.0	0.0	0.0	0.0	0.0	0.0	0.0	0.0	0.0	0.0	0.0	0.0	0.0	0.0	0.0	0.0	0.0	0.0	0.0	0.0	0.0	0.0	0.0	0.0	0.0	0.0	0.0	0.0	0.0	0.0	0.0	0.0	0.0	0.0	0.0	0.0	0.0	0.0	0.0
2R_8299	0.0	0.0	0.0	0.0	0.0	0.0	0.0	0.0	0.0	0.0	0.0	0.0	0.0	0.0	0.0	0.0	0.0	0.0	0.0	0.0	0.0	0.0	0.0	0.0	0.0	0.0	0.0	0.0	0.0	0.0	0.0	0.0	0.0	0.0	0.0	0.0	0.0	0.0	0.0	0.0	0.0	0.0	0.0	0.0	0.0	0.0	0.0	0.0	0.0
2R_8300	3.0400163431278604	0.0	0.0	0.0	4.3316971069461365	0.0	3.946375076904984	0.0	0.0	0.0	0.0	2.047232101254462	2.3175325509034437	0.0	0.0	9.642854387755888	0.0	0.0	0.0	0.0	0.0	8.931729432906634	3.7140218065076347	0.0	0.0	0.0	0.0	2.1451337426534534	0.0	0.0	0.0	0.0	3.3840248983015915	0.0	0.0	2.8940083897303217	0.0	0.0	3.6502185385839048	1.5362030835897256	2.8251516470775355	5.603250109193336	0.0	2.670067264334523	1.5063961580872383	2.8241634863055602	1.48151989125644	1.2487292618848744	1.7238008982381718
2R_8301	0.0	0.0	0.0	12.335475594261537	0.0	5.457249273503691	7.548394645168838	0.0	9.787082030428039	2.4765900327157544	64.35006435006434	0.0	2.216420126867888	0.0	1.7001338005301017	0.0	6.138320923694533	0.0	0.0	0.0	0.0	0.0	1.7759907364323186	0.0	0.0	0.0	0.0	2.051542965464326	0.0	1.9529609817925448	0.0	0.0	0.0	0.0	0.0	0.0	2.207549377360698	0.0	6.981923799283655	0.0	2.701892135062184	8.038175977107274	0.0	2.553573982145411	4.322019247392381	2.7009470870960905	2.83376430165421	1.1942480238180826	1.6485925965003676
2R_8302	0.0	3.6143894627535356	0.0	3.6990716439895075	1.8634271854646713	2.454719628060882	6.790671111839976	2.96620689471063	0.0	0.0	0.0	5.284120091845052	1.9939312707842411	0.0	0.0	5.530936741570299	11.044287038811282	0.0	0.0	5.145819664749848	0.0	0.0	0.0	0.0	0.0	0.0	0.0	5.536814463931161	13.94951113938212	0.0	0.0	10.19597340618243	4.367261031483002	0.0	0.0	2.4899127410079913	3.9719019710762127	0.0	6.281063786087067	1.3217002563569815	3.6460058856257676	2.4104290587828925	0.0	3.445861382644988	3.88816597802927	0.0	2.5493051550136863	0.0	0.0
2R_8303	0.0	0.0	0.0	0.0	0.0	0.0	0.0	0.0	0.0	0.0	0.0	0.0	6.7377090711124765	0.0	0.0	9.344816243533387	0.0	0.0	0.0	0.0	0.0	6.491752877144875	5.3988450790606874	0.0	0.0	0.0	0.0	12.472995963738507	0.0	11.873636016062656	0.0	0.0	4.919148869186057	0.0	0.0	0.0	6.710742825544845	16.324185259913676	0.0	4.466167885037266	8.213498391797014	0.0	0.0	3.8813125667585764	0.0	4.105312767358495	4.307188697936857	3.630401856442293	5.011566695934216
2R_8304	0.0	0.0	0.0	0.0	0.0	0.0	0.0	0.0	0.0	0.0	0.0	0.0	0.0	0.0	0.0	0.0	0.0	0.0	0.0	0.0	0.0	0.0	0.0	0.0	0.0	0.0	0.0	0.0	0.0	0.0	0.0	0.0	0.0	0.0	0.0	0.0	0.0	0.0	0.0	0.0	0.0	0.0	0.0	0.0	0.0	0.0	0.0	0.0	0.0
2R_8305	0.0	0.0	0.0	0.0	0.0	0.0	0.0	0.0	0.0	0.0	0.0	0.0	0.0	0.0	0.0	0.0	0.0	0.0	0.0	0.0	0.0	0.0	0.0	0.0	0.0	0.0	0.0	0.0	0.0	0.0	0.0	0.0	0.0	0.0	0.0	0.0	0.0	0.0	0.0	0.0	0.0	0.0	0.0	0.0	0.0	0.0	0.0	0.0	0.0
2R_8306	7.017819647649311	0.0	3.643340301828884	0.0	4.999820006479766	0.0	0.0	0.0	0.0	0.0	0.0	2.3629980963687336	2.67498980828883	0.0	6.155656863988299	7.420115041463602	0.0	0.0	0.0	0.0	0.0	0.0	2.143437095694178	0.0	0.0	0.0	0.0	2.476000130732807	0.0	0.0	0.0	0.0	0.0	0.0	0.0	3.340381538379314	2.664283731297394	0.0	4.213229878878067	3.546295468827353	0.0	0.0	4.479172296737401	1.5409498168118856	1.73874337538774	1.6298818629028131	1.7100301820327128	0.0	1.9896807199142368
2R_8307	0.0	0.0	8.940661278130115	0.0	3.0673566992297254	0.0	0.0	0.0	0.0	7.334897867048374	0.0	0.0	3.2821773176602798	0.0	5.035273348625458	0.0	0.0	0.0	30.90569128304977	0.0	0.0	9.487089967971585	7.889907388267076	0.0	0.0	0.0	0.0	0.0	0.0	2.892034844392619	0.0	0.0	2.3962920734971536	0.0	0.0	0.0	0.0	0.0	0.0	4.351257905147799	0.0	0.0	1.8319618351054816	3.781450322330825	2.133415256479182	1.9998436122295238	2.0981845458217276	3.53699529066762	0.0
2R_8308	0.0	0.0	3.15139390879677	0.0	4.324713314754365	2.8485037521915677	0.0	10.326130169131686	0.0	2.5853962856645722	0.0	0.0	4.627592203617759	0.0	1.7748273048661682	3.2091025552158188	0.0	0.0	0.0	0.0	0.0	6.68799691817102	0.0	0.0	0.0	0.0	0.0	6.4250257322280575	0.0	2.038762169626236	0.0	0.0	6.757137987176979	0.0	0.0	2.889342515663848	11.522678128505055	0.0	7.288666924685476	1.5337263353695085	4.230895181264242	2.7971081258508455	1.2914555621118449	0.0	3.0079349323515436	2.819610219902811	0.0	1.2467159942316945	0.0
2R_8309	0.0	10.82249325352827	4.065838943174616	5.538027697891729	0.0	3.675058663123911	5.083292285748127	0.0	13.181769349354457	3.335604880256789	0.0	0.0	0.0	0.0	0.0	4.140293000255042	0.0	0.0	0.0	7.7040118641782716	0.0	8.628663730620023	2.3920000038272002	0.0	0.0	0.0	0.0	2.7631285910309953	0.0	5.2607061288015515	9.848878803636996	0.0	0.0	0.0	0.0	7.455495352430585	0.0	0.0	4.701815559059976	0.0	3.6390538896573363	1.8043747426510526	0.0	3.439291010793871	0.0	0.0	3.816666428125015	0.0	2.2204133254997154
2R_8310	0.0	4.231731298604079	0.0	8.66175458564115	4.36340534115721	0.0	3.975262735052316	0.0	0.0	10.434108474556819	0.0	2.0622179401412373	2.3344970022723994	0.0	1.7907061990129987	0.0	0.0	0.0	0.0	6.024731522901511	0.0	2.2492775320567033	3.741208627376743	0.0	0.0	0.0	0.0	0.0	0.0	0.0	0.0	0.0	5.113194188548013	0.0	0.0	5.830385344743397	2.3251536752192794	0.0	0.0	3.0948963302576256	0.0	2.82213308671653	2.6060197231390707	9.41364300453361	0.0	1.4224182504227072	4.477094067477269	3.773610063060797	3.4728384098706404
2R_8311	2.910753955132474	0.0	0.0	0.0	0.0	0.0	0.0	3.301008755265521	0.0	2.479461996418169	0.0	1.960183190880287	6.656971158006761	0.0	3.4042107022597317	3.0776124621145904	0.0	0.0	0.0	0.0	0.0	0.0	1.7780502541011618	0.0	0.0	0.0	0.0	2.053922025725784	0.0	0.0	0.0	0.0	0.0	15.973063026512088	0.0	0.0	2.2101093495802893	0.0	0.0	5.883533108700039	2.705025369080424	1.341249567111702	0.0	3.834802829777704	0.0	2.7040792251947714	1.4185252302443763	2.391265853644247	1.6505043776327606
2R_8312	0.0	0.0	0.0	0.0	0.0	0.0	0.0	0.0	0.0	0.0	0.0	0.0	4.091609500062602	0.0	3.138522126424065	0.0	0.0	0.0	0.0	0.0	0.0	7.884495297687005	0.0	0.0	0.0	0.0	0.0	0.0	28.624834333771297	0.0	0.0	0.0	2.987252199961883	0.0	0.0	0.0	0.0	9.913190193475733	12.888939871806604	0.0	2.493906140346065	2.4731380114882207	2.2837499997145314	2.3570052080387076	0.0	2.4930338401920435	0.0	6.613903881016752	0.0
2R_8313	0.0	7.562374464583888	0.0	0.0	3.8988421998203413	0.0	7.104048739457592	0.0	9.210952928346154	0.0	0.0	0.0	0.0	0.0	0.0	0.0	23.10792324472215	0.0	0.0	0.0	0.0	0.0	3.342889540232344	96.89922480620156	0.0	0.0	0.0	0.0	29.186513495843837	7.351989742503911	0.0	7.110999863468802	0.0	0.0	0.0	5.2096357422689	0.0	10.107707733609342	6.570923924471172	0.0	5.0856835972464065	0.0	0.0	2.4032545834871417	8.135196112460951	2.5419523821144163	2.6669511414550886	2.2478941727389783	0.0
2R_8314	0.0	0.0	0.0	12.580776447780028	0.0	8.348656596795369	0.0	10.0882571173915	0.0	0.0	0.0	5.990542132081869	3.3907431356100592	0.0	0.0	4.70276635528083	9.390579558398606	0.0	0.0	0.0	0.0	13.067864031488325	2.7169616109626142	39.37783028155149	0.0	0.0	0.0	9.415527963176498	0.0	8.963087317500339	0.0	0.0	2.47555513086032	0.0	0.0	4.234175299091557	3.377172408366337	0.0	0.0	0.0	2.0667160749589653	6.14851617859062	5.6776749845236045	1.9532653909499744	0.0	0.0	0.0	0.0	5.04412855869575
2R_8315	0.0	0.0	0.0	16.56240631888926	0.0	0.0	0.0	0.0	0.0	0.0	0.0	0.0	0.0	0.0	0.0	12.382244851462591	0.0	0.0	0.0	0.0	0.0	0.0	7.1536796381954995	0.0	0.0	0.0	0.0	0.0	0.0	0.0	0.0	0.0	6.518063509403611	0.0	0.0	11.148458446908254	0.0	0.0	0.0	0.0	0.0	5.39628713859716	0.0	5.142890057353511	5.803022213969036	0.0	0.0	0.0	6.6405207230730205
2R_8316	0.0	0.0	4.326844652863744	5.893540267319199	2.9689025273673435	7.821956623339545	0.0	0.0	7.013985185060491	0.0	0.0	2.8063054315480365	3.1768279626938734	0.0	0.0	13.218234819297917	0.0	0.0	0.0	0.0	0.0	0.0	0.0	0.0	0.0	0.0	0.0	2.940507072801662	22.22503739362541	2.799208048059043	0.0	0.0	0.0	0.0	0.0	3.9670496853137838	6.328226770740684	0.0	5.003647659143515	0.0	1.9363311095215983	0.0	1.773160625124232	1.8300378012608227	4.129876351502036	1.935653833862444	2.030838279270726	0.0	2.3629523104238803
2R_8317	0.0	0.0	0.0	0.0	7.669488015658026	5.05156383787511	0.0	0.0	0.0	9.169933073243465	0.0	3.624727601720731	0.0	0.0	0.0	5.691053209071083	0.0	0.0	38.63763692212584	0.0	0.0	0.0	0.0	0.0	0.0	0.0	0.0	0.0	0.0	3.6155603594300865	0.0	0.0	2.995793307038257	0.0	0.0	5.123987692181563	4.086885552083065	0.0	6.462895868529188	0.0	0.0	0.0	0.0	4.727488644572276	2.6671503099228664	2.5001618854820853	0.0	2.2109380855531335	9.15622907420147
2R_8318	0.0	0.0	16.688598266221526	11.365664101436279	0.0	7.542302891341813	10.43241309017465	9.113884364857956	27.052873488589775	0.0	0.0	0.0	0.0	0.0	0.0	0.0	16.967183769870694	0.0	0.0	0.0	0.0	0.0	4.9090885884308495	0.0	0.0	0.0	0.0	17.012261303797022	0.0	0.0	0.0	0.0	0.0	0.0	0.0	0.0	0.0	0.0	0.0	0.0	3.7342052453634245	3.7031084633062687	6.839063499678735	3.5292191108626545	0.0	3.7328991225074035	0.0	3.3010697776828537	9.113884364857956
2R_8319	0.0	0.0	0.0	0.0	0.0	0.0	0.0	0.0	0.0	0.0	0.0	0.0	0.0	0.0	0.0	0.0	0.0	0.0	0.0	0.0	0.0	0.0	0.0	0.0	0.0	0.0	0.0	0.0	0.0	0.0	0.0	0.0	0.0	0.0	0.0	0.0	0.0	0.0	0.0	0.0	0.0	0.0	0.0	0.0	0.0	0.0	0.0	0.0	0.0
2R_8320	0.0	0.0	0.0	0.0	0.0	0.0	0.0	0.0	0.0	0.0	0.0	0.0	0.0	0.0	0.0	0.0	0.0	0.0	0.0	0.0	0.0	0.0	0.0	0.0	0.0	0.0	0.0	0.0	0.0	0.0	0.0	0.0	0.0	0.0	0.0	0.0	0.0	0.0	0.0	0.0	0.0	0.0	0.0	0.0	0.0	0.0	0.0	0.0	0.0
2R_8321	0.0	0.0	0.0	0.0	0.0	0.0	0.0	0.0	0.0	0.0	0.0	0.0	30.86305445477328	0.0	0.0	0.0	0.0	0.0	0.0	0.0	0.0	0.0	0.0	0.0	0.0	0.0	0.0	0.0	0.0	27.19445668194995	0.0	0.0	0.0	0.0	0.0	0.0	0.0	0.0	0.0	0.0	0.0	0.0	0.0	0.0	0.0	0.0	0.0	0.0	0.0
2R_8322	0.0	6.823493287388479	0.0	0.0	0.0	4.634188727335921	0.0	0.0	0.0	4.206143071956593	0.0	0.0	0.0	0.0	2.88744035631014	10.441683199331733	0.0	0.0	0.0	0.0	0.0	3.626867836936022	0.0	0.0	0.0	0.0	0.0	3.484259856100068	0.0	3.316832093667338	0.0	6.416220204677424	2.748272023964932	0.0	0.0	0.0	0.0	0.0	5.928912341031038	0.0	0.0	4.550573941138326	4.202099999474738	2.1684447913956113	0.0	4.58718226595336	2.406376898781772	0.0	0.0
2R_8323	4.6055782764083855	0.0	0.0	0.0	0.0	0.0	5.9786978993844935	0.0	7.751847846730464	0.0	0.0	0.0	0.0	0.0	0.0	9.739184635462319	0.0	0.0	0.0	9.061048816400497	0.0	3.3828583800167786	0.0	0.0	0.0	0.0	0.0	0.0	0.0	3.0936813106071503	11.583727180057455	0.0	2.563372988713468	0.0	0.0	0.0	3.4969742430362127	17.01309583051554	0.0	4.654648364589296	0.0	0.0	0.0	2.022555539375111	2.2821671459217674	0.0	2.24447998204416	1.8918057380359838	0.0
2R_8324	0.0	0.0	0.0	0.0	0.0	0.0	0.0	0.0	0.0	0.0	0.0	14.784238818680182	0.0	0.0	0.0	0.0	0.0	0.0	0.0	0.0	0.0	0.0	0.0	0.0	0.0	0.0	0.0	0.0	0.0	0.0	0.0	0.0	0.0	0.0	0.0	20.899296738664745	0.0	0.0	0.0	0.0	10.201021326255185	0.0	0.0	0.0	0.0	0.0	0.0	0.0	0.0
2R_8325	8.404152323580034	0.0	0.0	0.0	0.0	0.0	0.0	0.0	0.0	0.0	0.0	0.0	12.813678858454978	0.0	4.914449267157324	0.0	0.0	0.0	0.0	0.0	0.0	0.0	5.133723222499672	0.0	0.0	0.0	0.0	5.930241384545316	0.0	0.0	0.0	10.920464076041375	0.0	0.0	0.0	0.0	0.0	0.0	0.0	0.0	0.0	0.0	7.1520117178559985	7.381424792139077	0.0	3.903712586818568	4.0956749672346	0.0	9.53092594851775
2R_8326	4.552672600923646	0.0	4.727090863195154	0.0	6.487069972131547	0.0	5.910018782039689	0.0	0.0	0.0	0.0	0.0	3.4706941527133193	0.0	0.0	0.0	0.0	0.0	0.0	0.0	0.0	0.0	2.781025397436339	0.0	0.0	0.0	0.0	3.2125128661140288	0.0	3.0581432544393534	0.0	0.0	0.0	0.0	0.0	13.002041320487317	6.913606877103033	0.0	0.0	4.601179006108525	6.346342771896364	6.293493283164403	3.8743666863355344	3.9986436600705035	2.2559511992636576	4.229415329854216	2.2186969592758174	0.0	0.0
2R_8327	0.0	10.1619406867846	0.0	5.20001331203408	0.0	0.0	4.77303274682307	0.0	6.1886089987325725	9.396047145606158	0.0	0.0	5.605984500574053	0.0	6.450214663143989	0.0	0.0	0.0	0.0	7.233796296296296	0.0	0.0	4.492007819687212	0.0	0.0	0.0	0.0	0.0	0.0	0.0	0.0	0.0	4.092885582564962	0.0	0.0	0.0	0.0	0.0	0.0	3.715991248097412	3.41694366689993	5.082733344899375	0.0	1.6146866732804233	5.465834888059701	3.415748513466247	0.0	3.020607794618002	0.0
2R_8328	10.026791587120787	0.0	10.410929810552311	0.0	0.0	0.0	0.0	0.0	0.0	25.623308327831438	0.0	6.752322123578299	0.0	0.0	0.0	0.0	0.0	0.0	0.0	0.0	0.0	7.364811519743587	12.249842895764862	0.0	0.0	0.0	0.0	0.0	0.0	0.0	0.0	0.0	0.0	0.0	0.0	0.0	7.613252846024246	0.0	0.0	0.0	0.0	9.240512996319504	4.266446404260304	0.0	0.0	4.657425403181674	0.0	0.0	0.0
2R_8329	0.0	0.0	0.0	0.0	0.0	0.0	0.0	0.0	0.0	0.0	0.0	0.0	0.0	0.0	0.0	0.0	0.0	0.0	0.0	0.0	0.0	0.0	0.0	0.0	0.0	0.0	0.0	0.0	0.0	0.0	0.0	0.0	0.0	0.0	0.0	0.0	0.0	0.0	0.0	0.0	0.0	0.0	0.0	0.0	0.0	0.0	0.0	0.0	0.0
2R_8330	0.0	0.0	0.0	13.035039489652133	0.0	0.0	0.0	0.0	15.513183879319838	0.0	0.0	0.0	0.0	0.0	10.779306103728183	9.745144968776556	0.0	0.0	0.0	18.13318826782719	0.0	13.539714691132028	0.0	0.0	0.0	0.0	0.0	6.503667418057042	0.0	0.0	0.0	11.976420822684299	5.129883520864775	0.0	0.0	0.0	6.998228748303804	0.0	0.0	0.0	12.848042771990924	0.0	0.0	0.0	0.0	0.0	4.49170718560857	0.0	5.22626049563764
2R_8331	4.442548956889505	0.0	9.225496504690012	6.282965936900173	3.1650777976122653	0.0	5.767062575512475	5.038176784585194	0.0	3.7842880145922146	0.0	0.0	0.0	0.0	5.195689136723261	0.0	0.0	0.0	0.0	0.0	18.379143348128544	0.0	0.0	0.0	0.0	0.0	0.0	0.0	0.0	0.0	0.0	0.0	0.0	0.0	0.0	0.0	0.0	0.0	0.0	2.2449410253992625	2.0642774719206654	0.0	0.0	1.9509606530255497	0.0	2.0635554441235615	4.330058726421477	1.8248391632382501	0.0
2R_8332	0.0	0.0	0.0	0.0	0.0	0.0	0.0	0.0	0.0	0.0	0.0	0.0	0.0	0.0	0.0	0.0	0.0	0.0	0.0	0.0	0.0	0.0	0.0	0.0	0.0	0.0	0.0	0.0	0.0	0.0	0.0	0.0	0.0	0.0	0.0	0.0	0.0	0.0	220.52661756273983	0.0	0.0	0.0	0.0	0.0	0.0	0.0	0.0	0.0	0.0
2R_8333	0.0	0.0	0.0	0.0	0.0	0.0	0.0	0.0	0.0	0.0	0.0	0.0	0.0	0.0	0.0	0.0	0.0	0.0	0.0	0.0	0.0	0.0	0.0	0.0	0.0	0.0	0.0	0.0	0.0	0.0	0.0	0.0	0.0	0.0	0.0	0.0	0.0	0.0	0.0	0.0	0.0	0.0	0.0	0.0	0.0	0.0	0.0	0.0	0.0
2R_8334	0.0	0.0	0.0	0.0	0.0	0.0	0.0	0.0	0.0	0.0	0.0	0.0	0.0	0.0	0.0	0.0	0.0	0.0	0.0	0.0	0.0	0.0	0.0	0.0	0.0	0.0	0.0	0.0	0.0	0.0	0.0	0.0	0.0	0.0	0.0	0.0	0.0	0.0	0.0	0.0	0.0	0.0	0.0	0.0	0.0	0.0	0.0	0.0	0.0
2R_8335	6.741379124375748	0.0	13.999298635138379	0.0	14.408612892442587	0.0	0.0	7.64521902405721	0.0	5.742496136735724	0.0	4.539833406273323	5.139237357733062	60.90171072905438	0.0	0.0	0.0	0.0	0.0	0.0	0.0	0.0	0.0	0.0	0.0	0.0	0.0	0.0	35.95402199667066	4.528351784102678	0.0	0.0	0.0	0.0	0.0	6.417599625212182	0.0	12.451392875063968	0.0	0.0	0.0	0.0	2.8684881375107314	0.0	0.0	0.0	6.570679983244766	2.7691158296229488	0.0
2R_8336	5.214764876681239	0.0	5.414548675709685	0.0	0.0	4.894139757054902	6.769509048125794	0.0	0.0	13.326249691275217	0.0	0.0	0.0	0.0	0.0	0.0	11.009869246792825	0.0	0.0	0.0	21.573855938419584	0.0	0.0	0.0	0.0	0.0	0.0	3.679706565479642	0.0	0.0	0.0	6.77613283388717	0.0	0.0	0.0	4.964306635292249	3.959524160224521	9.631721496846573	0.0	0.0	9.692383143782628	0.0	2.2189066825481216	2.2900819299711266	2.5840327448629425	0.0	0.0	4.284075320898662	0.0
2R_8337	0.0	0.0	0.0	0.0	0.0	0.0	0.0	0.0	0.0	0.0	0.0	0.0	0.0	0.0	0.0	0.0	0.0	0.0	0.0	0.0	0.0	0.0	0.0	0.0	0.0	0.0	0.0	0.0	0.0	0.0	0.0	0.0	0.0	0.0	0.0	0.0	0.0	0.0	0.0	0.0	0.0	0.0	0.0	0.0	0.0	0.0	0.0	0.0	0.0
2R_8338	0.0	0.0	0.0	0.0	0.0	0.0	0.0	0.0	0.0	0.0	0.0	0.0	0.0	0.0	0.0	0.0	0.0	0.0	0.0	0.0	0.0	0.0	0.0	0.0	0.0	0.0	0.0	0.0	0.0	0.0	0.0	0.0	0.0	0.0	0.0	0.0	0.0	0.0	0.0	0.0	0.0	0.0	0.0	0.0	0.0	0.0	0.0	0.0	0.0
2R_8339	8.460809530255856	0.0	0.0	0.0	6.0278728842166185	0.0	0.0	9.595179381878545	0.0	0.0	0.0	0.0	6.450031605154866	0.0	9.895160771624639	0.0	0.0	0.0	0.0	0.0	0.0	0.0	0.0	0.0	0.0	0.0	0.0	35.821323239680474	0.0	5.683335890834484	0.0	0.0	0.0	0.0	0.0	0.0	0.0	0.0	0.0	8.550955141689327	0.0	7.797331753074098	3.60011376359493	0.0	0.0	0.0	0.0	3.475395934481836	0.0
2R_8340	0.0	0.0	12.789435585155047	0.0	2.9251945839437243	3.8534012045732164	5.32997331815357	0.0	6.9107258611801035	0.0	0.0	2.7649912294478205	3.130058957790529	0.0	0.0	0.0	0.0	0.0	29.473311916060005	0.0	0.0	3.0157979560127774	0.0	0.0	0.0	0.0	0.0	0.0	0.0	2.7579983330658076	10.326823303922541	5.3351885562339545	0.0	0.0	0.0	11.725941299937853	3.1175315634483143	0.0	0.0	2.074795549646538	1.9078245991851301	1.8919370938484044	1.7470562974915418	0.0	0.0	0.0	0.0	1.6865334687507274	0.0
2R_8341	0.0	0.0	0.0	0.0	13.290190421848363	0.0	0.0	7.051783360753018	0.0	0.0	0.0	4.18744336482849	4.740320502549818	0.0	0.0	0.0	0.0	0.0	0.0	0.0	0.0	4.56727782933727	7.59672338127119	0.0	0.0	0.0	0.0	4.387693047524858	0.0	8.353705933679093	0.0	0.0	0.0	0.0	0.0	5.919453989564002	0.0	0.0	0.0	0.0	2.889306618419098	0.0	0.0	0.0	6.1624166533147635	0.0	3.0303259873180854	2.554172074061795	0.0
2R_8342	0.0	0.0	12.509773260359658	0.0	0.0	0.0	0.0	0.0	0.0	0.0	0.0	4.056795131845842	0.0	0.0	10.56803170409511	0.0	12.718600953895074	0.0	0.0	0.0	0.0	0.0	0.0	0.0	0.0	0.0	0.0	0.0	0.0	0.0	0.0	0.0	0.0	16.528925619834713	0.0	0.0	0.0	0.0	0.0	0.0	5.598320503848846	2.7758501040943795	5.126561999359179	0.0	0.0	0.0	2.9357798165137616	0.0	0.0
2R_8343	0.0	0.0	0.0	0.0	0.0	0.0	0.0	0.0	0.0	0.0	0.0	0.0	220.78954340722424	0.0	0.0	0.0	0.0	0.0	0.0	0.0	0.0	0.0	0.0	0.0	0.0	0.0	0.0	0.0	0.0	0.0	0.0	0.0	0.0	0.0	0.0	0.0	0.0	0.0	0.0	0.0	0.0	0.0	0.0	0.0	0.0	0.0	0.0	0.0	0.0
2R_8344	0.0	0.0	0.0	0.0	3.5693991130757086	0.0	0.0	0.0	0.0	8.53542007283274	0.0	6.747829560621826	0.0	0.0	0.0	0.0	10.577678770704484	0.0	0.0	0.0	0.0	3.6799557227727435	9.181269475767875	0.0	0.0	0.0	0.0	3.535260333035665	0.0	3.3653818648321296	0.0	0.0	2.78849955858052	0.0	0.0	9.538867307201606	7.608187474869206	0.0	12.031392308812153	2.5317199188634403	4.6559551761883275	0.0	2.1318038919490934	2.2001851675837036	0.0	2.3271633252092063	2.4415999804672004	10.289761748798517	2.840888107076482
2R_8345	0.0	0.0	0.0	0.0	0.0	0.0	0.0	0.0	41.55498763739118	0.0	0.0	0.0	0.0	0.0	14.4372017815507	0.0	0.0	0.0	0.0	0.0	0.0	0.0	0.0	0.0	0.0	0.0	0.0	0.0	0.0	0.0	0.0	0.0	0.0	0.0	0.0	0.0	0.0	0.0	0.0	0.0	0.0	0.0	0.0	0.0	0.0	0.0	0.0	0.0	0.0
2R_8346	0.0	0.0	0.0	0.0	0.0	0.0	0.0	0.0	0.0	0.0	0.0	0.0	0.0	0.0	14.06819981908295	0.0	0.0	0.0	0.0	0.0	0.0	0.0	0.0	0.0	0.0	0.0	0.0	0.0	0.0	0.0	0.0	0.0	13.390143247752464	0.0	0.0	0.0	0.0	0.0	0.0	0.0	0.0	0.0	0.0	0.0	0.0	0.0	0.0	0.0	0.0
[truncated: 139 more columns]
