# Supplementary material for: Convergence of topological domain boundaries, insulators, and polytene interbands revealed by high-resolution mapping of chromatin contacts in the early Drosophila melanogaster embryo
Source: eLife. 2017 Nov 17;6:e29550. doi: 10.7554/eLife.29550 (PMC5739541; doi:10.7554/eLife.29550)
Supplement: Supplementary file 3. [file elife-29550-supp3.zip › local_HiC_maps/nc14_posterior_dm3_CompressedBinCounts_500bp_VCnorm_chr2R_5860693-5876110.txt]

2R_11641	2R_11642	2R_11643	2R_11644	2R_11645	2R_11646	2R_11647	2R_11648	2R_11649	2R_11650	2R_11651	2R_11652	2R_11653	2R_11654	2R_11655	2R_11656	2R_11657	2R_11658	2R_11659	2R_11660	2R_11661	2R_11662	2R_11663	2R_11664	2R_11665	2R_11666	2R_11667	2R_11668	2R_11669	2R_11670	2R_11671	2R_11672	2R_11673	2R_11674	2R_11675	2R_11676	2R_11677	2R_11678	2R_11679	2R_11680	2R_11681	2R_11682	2R_11683	2R_11684	2R_11685	2R_11686	2R_11687	2R_11688	2R_11689	2R_11690
2R_11641	18365.472910927456	0.0	210.14584121380238	0.0	0.0	0.0	0.0	0.0	0.0	0.0	0.0	0.0	0.0	0.0	0.0	172.76528108911236	0.0	0.0	0.0	0.0	0.0	264.65528648934765	0.0	0.0	0.0	0.0	0.0	0.0	0.0	0.0	0.0	0.0	0.0	0.0	0.0	0.0	0.0	0.0	0.0	0.0	0.0	0.0	0.0	0.0	0.0	0.0	0.0	0.0	0.0
2R_11642	0.0	0.0	0.0	0.0	0.0	0.0	0.0	0.0	0.0	0.0	0.0	0.0	0.0	375.629178874615	0.0	0.0	0.0	0.0	0.0	0.0	0.0	0.0	0.0	0.0	0.0	0.0	0.0	0.0	0.0	0.0	0.0	0.0	0.0	0.0	0.0	0.0	0.0	0.0	0.0	0.0	0.0	0.0	357.1556127004536	0.0	0.0	0.0	0.0	0.0	0.0
2R_11643	210.14584121380238	0.0	4.809162801702828	18.89594757508305	0.0	0.0	47.05555732013896	84.41251486958916	54.45169862073847	73.41414159667852	42.78547718286156	44.491955261262696	16.62028222901253	66.42540957907546	72.23763291724457	27.675991630780132	35.35914727880423	61.551592544871106	0.0	8.959706408340411	25.43718573151941	12.113210061232277	16.384672793988138	29.557006968803318	34.02754053020353	0.0	0.0	0.0	0.0	0.0	0.0	37.55313768983111	25.309535620640432	27.42116552018774	0.0	0.0	39.492100000315936	7.509272073692992	0.0	29.281405038939386	16.22557969128563	30.29505177148938	37.89515169429223	26.966219416936404	0.0	0.0	0.0	14.171960681312285	0.0
2R_11644	0.0	0.0	18.895947575083046	0.0	0.0	0.0	23.111074133392496	38.269601689985606	30.564168708098432	66.56666873762968	56.036928335773275	58.271934138729165	97.95550534428911	0.0	27.031702781021583	15.534752795478765	52.09934302728443	40.3076278154878	0.0	70.4081560808004	24.986663368427102	0.0	0.0	0.0	0.0	0.0	0.0	0.0	0.0	47.42899286905092	0.0	49.18403682900678	33.148365454099455	21.54840364038731	0.0	0.0	0.0	0.0	0.0	19.175198031857672	12.750564531244619	32.463808264419875	49.63197887662979	17.659077383843	0.0	0.0	77.85130400934216	0.0	0.0
2R_11645	0.0	0.0	0.0	0.0	0.0	0.0	0.0	668.8068485821294	0.0	0.0	734.4840249724567	0.0	0.0	0.0	0.0	0.0	0.0	0.0	0.0	0.0	0.0	0.0	0.0	0.0	0.0	0.0	0.0	0.0	0.0	0.0	0.0	0.0	0.0	0.0	0.0	0.0	0.0	0.0	0.0	0.0	0.0	0.0	0.0	0.0	0.0	0.0	0.0	0.0	0.0
2R_11646	0.0	0.0	0.0	0.0	0.0	0.0	0.0	0.0	0.0	0.0	0.0	0.0	0.0	0.0	0.0	0.0	0.0	0.0	0.0	0.0	0.0	0.0	0.0	0.0	0.0	0.0	0.0	0.0	0.0	0.0	0.0	0.0	935.8038555118848	0.0	0.0	0.0	0.0	0.0	0.0	0.0	0.0	0.0	0.0	0.0	0.0	0.0	0.0	0.0	0.0
2R_11647	0.0	0.0	47.05555732013896	23.111074133392496	0.0	0.0	14.388064812476754	35.737770534922944	85.62633523566508	124.32553397816844	91.57688860979742	76.18351084091358	40.65555042279231	32.49718086955957	67.31558894408768	14.50700833572699	21.623363178980362	50.18795388730797	0.0	54.791758442862054	31.11146889300338	37.03827164609191	30.059412428665258	36.15030029602577	33.294462048891255	0.0	0.0	0.0	28.948000706331218	29.527464602106342	0.0	30.62008738972941	25.79611985083652	16.769007922014723	68.18138430028172	0.0	28.980971094379434	32.14528936041436	0.0	11.93773991126678	23.81403146547978	10.105358467380915	41.19861181277497	10.993861577388264	0.0	605.840300496789	72.70083605961469	23.111074133392496	0.0
2R_11648	0.0	0.0	84.41251486958916	38.269601689985606	668.8068485821294	0.0	35.737770534922944	52.60278584353827	91.89998760663023	91.49800534348351	79.43155888044828	70.08455000112134	58.906295231619545	71.7493937176231	46.444920040425664	77.40466947672309	68.62836368497314	48.47860292976975	0.0	30.24320374725392	34.34496425547845	36.79897944163682	19.357079492335703	47.39014963315035	13.783065574312776	0.0	0.0	0.0	31.956641229180246	24.447247728850687	0.0	33.80251220270691	17.086306350638345	20.363039676086977	7.526765176969303	0.0	5.332173052477114	20.277847060421898	68.84776382463097	13.178460070583833	17.526056865044104	11.15563448786713	28.425306254249584	18.20472303334377	0.0	0.0	26.75227394328518	19.134800844992803	0.0
2R_11649	0.0	0.0	54.45169862073847	30.564168708098435	0.0	0.0	85.62633523566508	91.89998760663023	18.87333132227503	75.35884511884774	77.85613052147747	76.7633869349675	60.4873872036244	53.72150342850635	72.3321671162389	51.16100303704504	67.91712823504474	41.48317276579928	0.0	108.69234414604773	38.57307398855614	34.287925507032696	36.44050474736958	26.89223474769556	33.023699457915974	0.0	0.0	467.3770798280052	9.570861702962565	9.762445531655462	0.0	70.86583881868671	27.29209225273023	28.829902907540063	27.050763462714126	0.0	12.77568327548078	39.475270413193726	0.0	35.52197369558379	15.746911440157406	37.8653392712125	6.810594970171297	14.539274032238659	0.0	0.0	32.04871404534893	3.8205210885123044	0.0
2R_11650	0.0	0.0	73.41414159667852	66.56666873762968	0.0	0.0	124.32553397816844	91.4980053434835	75.35884511884775	58.02448832348354	127.69734473258922	144.54571545601215	82.94576517956294	104.00156418352533	92.90496871930098	81.24751614736348	75.25696360469438	60.23167511516296	0.0	52.60544234864362	42.93819737233167	39.116396170860426	36.0749666667308	32.538582081393315	15.982968548714492	0.0	0.0	0.0	27.792909472935268	38.98022072727169	0.0	36.747845106362966	27.243475435301207	20.9298521515244	26.184316641704285	0.0	37.0994190230981	22.04472787106127	29.93868557194865	31.518841390313288	24.769113753488636	35.57448261766098	12.360841644763257	29.026748940787545	0.0	290.8329455560726	0.0	33.28333436881484	0.0
2R_11651	0.0	0.0	42.78547718286157	56.036928335773275	734.4840249724567	0.0	91.57688860979742	79.43155888044828	77.85613052147747	127.69734473258919	23.79048512764256	120.9479681840872	150.94548865521432	78.79522106984211	81.60933610805075	61.55595876337011	65.5371341594289	53.239226662204715	1285.3470437017993	46.498342666214974	42.43236457887647	26.941772095059555	42.51590930141806	52.043886692241216	35.318662633611766	0.0	0.0	0.0	52.64219974205323	31.322643362620006	0.0	27.841452210147285	50.03784111734499	30.494591784147083	24.79769216144951	0.0	17.567385563122546	33.40371310107546	0.0	28.945183250146084	33.682468155030776	20.418539216867345	24.97334875437619	26.6565815932972	0.0	0.0	0.0	31.520772188872467	0.0
2R_11652	0.0	0.0	44.491955261262696	58.271934138729165	0.0	0.0	76.18351084091358	70.08455000112136	76.7633869349675	144.54571545601212	120.94796818408722	29.270555796631104	87.13207839221839	109.25057383863908	112.44517767186716	78.03256494016365	68.1510510800306	56.94443741426698	0.0	55.260464674195354	54.91081111504639	33.619597984318325	32.84292944782951	50.13186960427269	8.394818382301708	0.0	0.0	0.0	7.298907791438089	40.94757147398601	0.0	54.043537473788895	36.42350335824701	23.67743753300043	13.75292593499267	0.0	38.971844790730934	18.525868828512053	0.0	21.069753526023256	22.016265617037863	37.36994410135816	18.178579089544044	22.175813173209175	0.0	0.0	24.440914090186972	11.65438682774583	0.0
2R_11653	0.0	0.0	16.62028222901253	97.95550534428911	0.0	0.0	40.65555042279232	58.90629523161956	60.4873872036244	82.94576517956294	150.94548865521432	87.13207839221839	10.769823385666298	122.43395644565042	115.90915575337384	81.98328497458176	106.92487496472434	53.179985889577075	0.0	23.223301331624096	43.95496923289513	57.56133552764121	31.851450497360396	12.768485335234987	41.159256334556545	0.0	0.0	0.0	30.673780257128072	36.50242141419767	0.0	64.89110191580163	32.800794216563965	18.95329930742275	28.898448923918092	0.0	13.648318322457898	19.46381725032707	44.05596870263983	25.29885324514715	25.233741549850798	30.933658723696276	29.103153581343136	23.298555062445953	0.0	0.0	0.0	24.488876336072277	0.0
2R_11654	0.0	375.62917887461504	66.42540957907545	0.0	0.0	0.0	32.497180869559564	71.74939371762308	53.721503428506345	104.00156418352533	78.79522106984211	109.25057383863908	122.43395644565042	4.0777113926363056	79.1876989194997	105.57878288779087	85.46820704795255	75.57036734755567	0.0	49.50151969665468	43.91812957956296	44.616216879430254	37.718228239034	68.04151348820943	43.866410486829416	0.0	0.0	532.1413367390379	32.69127665973611	50.01850684753359	0.0	57.63263574791024	23.305460003169543	50.499770983538596	20.53278469732622	0.0	29.092009297806175	20.744004464109757	0.0	13.481413175654723	29.881591206684394	25.36019078978735	42.64885030331087	12.415481608947092	0.0	0.0	0.0	17.399716732611594	0.0
2R_11655	0.0	0.0	72.23763291724457	27.03170278102158	0.0	0.0	67.31558894408766	46.44492004042566	72.3321671162389	92.90496871930095	81.60933610805075	112.44517767186714	115.90915575337385	79.18769891949968	27.06522423784328	76.35608405277732	82.19773994152578	73.37747722363106	0.0	57.678110003691394	70.50428302147697	51.98585984612185	55.66806364207427	34.35488917641288	24.339143573687245	0.0	0.0	413.35978835978835	16.929411127363345	34.53658806139224	0.0	8.953641625121769	15.086123662765997	39.22750067471301	31.899147654774662	0.0	11.299128611201503	40.28411581199886	36.472922502334264	20.94433832646359	30.17507112032147	23.639320700480347	15.058644384691743	16.07361458301186	0.0	0.0	0.0	27.03170278102158	0.0
2R_11656	172.76528108911236	0.0	27.675991630780132	15.534752795478767	0.0	0.0	14.50700833572699	77.40466947672309	51.16100303704504	81.24751614736348	61.55595876337011	78.03256494016365	81.98328497458176	105.57878288779087	76.35608405277732	29.253870287038975	98.10953820930472	42.16904050252002	0.0	66.29365437140358	62.73732353167216	64.7303978927766	50.51318023574165	54.673722411791545	50.3545519955509	0.0	0.0	0.0	29.18730857990123	39.69541706486132	0.0	0.0	27.74332980993045	22.543512360382394	54.996021954411965	0.0	25.97382358059548	52.47499874986032	0.0	44.13356582360858	26.678775273470787	24.906194215785455	27.692795511551704	40.64406807216317	0.0	0.0	16.289297931259163	19.418440994348458	0.0
2R_11657	0.0	0.0	35.35914727880422	52.09934302728443	0.0	0.0	21.623363178980362	68.62836368497312	67.91712823504473	75.25696360469436	65.5371341594289	68.1510510800306	106.92487496472435	85.46820704795255	82.19773994152578	98.10953820930472	20.31066378905182	18.856468334332725	0.0	148.2206115582433	75.9792039074351	66.79636293803802	60.23377480925657	44.14241974483644	12.509295970568129	0.0	0.0	0.0	21.752512959059594	22.18794185206079	0.0	80.53141530511053	23.260898894176865	30.241927862417374	10.246762535376947	0.0	7.25909601025565	20.70434097565066	0.0	26.911272190025873	20.877119363140494	17.71819065886864	23.21852931513465	24.783485276750984	0.0	0.0	18.209960848584174	30.391283432582586	0.0
2R_11658	0.0	0.0	61.55159254487111	40.3076278154878	0.0	0.0	50.18795388730797	48.47860292976975	41.48317276579928	60.23167511516296	53.239226662204715	56.94443741426699	53.17998588957708	75.57036734755567	73.37747722363106	42.16904050252002	18.856468334332725	0.0	0.0	76.44909254927144	47.478356651989074	90.43693961396347	43.68842117036038	15.762279603925437	43.551224950787116	0.0	0.0	0.0	50.487711291071754	51.49834432822985	0.0	26.70198449148741	17.996227990613168	40.94515455041051	23.782796476340874	0.0	67.39361917213678	56.06404756794162	0.0	31.23061099567352	20.766821817899896	29.37430382899925	71.85379190423326	95.87102662530151	0.0	0.0	0.0	30.23072086161585	0.0
2R_11659	0.0	0.0	0.0	0.0	0.0	0.0	0.0	0.0	0.0	0.0	1285.3470437017993	0.0	0.0	0.0	0.0	0.0	0.0	0.0	0.0	0.0	0.0	0.0	0.0	0.0	0.0	0.0	0.0	0.0	0.0	0.0	0.0	0.0	0.0	0.0	0.0	0.0	0.0	0.0	0.0	0.0	0.0	0.0	0.0	0.0	0.0	0.0	0.0	0.0	0.0
2R_11660	0.0	0.0	8.959706408340411	70.40815608080041	0.0	0.0	54.791758442862054	30.243203747253915	108.69234414604773	52.605442348643614	46.49834266621497	55.26046467419535	23.223301331624096	49.50151969665468	57.678110003691394	66.29365437140358	148.2206115582433	76.44909254927144	0.0	16.692372920964953	35.54304440392538	78.98626767317738	7.631362457665017	82.59923265312865	63.39497861053421	0.0	0.0	0.0	66.14281556737308	44.977882126464316	0.0	46.64222614016922	31.43527163218217	25.543488811441026	0.0	0.0	14.715144237843822	48.96549890946839	0.0	18.184231725301725	30.229051569552812	35.91710742088487	54.91152184929454	25.11969534833481	0.0	0.0	36.913990402362494	35.204078040400205	0.0
2R_11661	0.0	0.0	25.437185731519406	24.986663368427102	0.0	0.0	31.11146889300338	34.34496425547845	38.57307398855614	42.93819737233167	42.43236457887645	54.91081111504639	43.95496923289513	43.918129579562965	70.50428302147697	62.73732353167216	75.97920390743512	47.478356651989074	0.0	35.54304440392538	48.35222959488611	84.09267012247497	140.82855396428317	100.1529897988073	94.49078242417453	0.0	0.0	0.0	54.77025443130481	83.79991931264912	0.0	24.828805386857617	30.67857664791369	59.8286832848993	44.228804451186875	0.0	26.11077863386317	52.13108136991545	0.0	54.85284755651537	55.78445059932883	38.23912124314291	38.974340129623094	29.715182943009545	0.0	0.0	0.0	34.356662131587264	0.0
2R_11662	264.65528648934765	0.0	12.113210061232277	0.0	0.0	0.0	37.03827164609191	36.798979441636824	34.287925507032696	39.116396170860426	26.94177209505955	33.619597984318325	57.56133552764121	44.61621687943025	51.98585984612185	64.7303978927766	66.79636293803802	90.43693961396346	0.0	78.98626767317738	84.09267012247496	15.25523922122004	98.01468672700588	125.63018660735682	59.995457486790286	0.0	0.0	0.0	119.23036797472317	83.61172236347537	0.0	110.35265555783268	74.37393087474368	55.25424723858266	28.082393743242676	0.0	39.78872188678119	66.19964394048652	64.21782686873877	43.022780562307744	44.95548385382929	62.43258148319003	47.72472379316105	45.281267422675164	0.0	0.0	0.0	29.746677296146018	0.0
2R_11663	0.0	0.0	16.384672793988138	0.0	0.0	0.0	30.059412428665254	19.3570794923357	36.44050474736957	36.0749666667308	42.51590930141806	32.84292944782951	31.8514504973604	37.71822823903399	55.66806364207428	50.51318023574165	60.23377480925657	43.68842117036038	0.0	7.631362457665016	140.82855396428317	98.01468672700588	10.466641244358044	119.58105093491928	127.52388609334632	0.0	0.0	0.0	110.876143284232	77.11063371060997	0.0	31.985602214256623	71.85735452837862	77.07404503506518	47.481306609587804	0.0	47.09193826381442	54.36571045909924	0.0	33.253621631148334	44.22404898255665	39.87826339076898	43.03588008912731	26.79632002309077	0.0	0.0	33.752425955615564	40.236202603765136	0.0
2R_11664	0.0	0.0	29.557006968803318	0.0	0.0	0.0	36.15030029602577	47.39014963315036	26.89223474769556	32.53858208139331	52.043886692241216	50.131869604272694	12.768485335234985	68.04151348820943	34.35488917641288	54.673722411791545	44.14241974483644	15.762279603925437	0.0	82.59923265312865	100.1529897988073	125.63018660735682	119.58105093491928	22.7070879323465	67.96806337551361	0.0	0.0	0.0	154.55641400026545	102.00897400764975	0.0	38.46679065795522	68.05392982278757	52.66558428357847	77.08819060312086	0.0	30.339695365186778	63.45874993762294	39.173900780344105	44.99071504118337	52.35407610138642	67.70644010963365	42.051886205008124	31.075083963150472	0.0	0.0	30.443717177867413	68.9546046433305	0.0
2R_11665	0.0	0.0	34.02754053020353	0.0	0.0	0.0	33.294462048891255	13.783065574312776	33.023699457915974	15.982968548714489	35.318662633611766	8.394818382301708	41.159256334556545	43.866410486829416	24.339143573687245	50.354551995550906	12.509295970568127	43.551224950787116	0.0	63.394978610534224	94.49078242417453	59.995457486790286	127.52388609334633	67.96806337551361	19.261124021414513	0.0	0.0	0.0	50.23997963606159	111.03224974398525	0.0	70.85590389105195	65.66239025426866	62.086470155227815	63.10959928559934	0.0	33.5314670463919	47.819103519326625	0.0	48.34257482222018	50.514258108571674	42.87091722717143	77.45965692522104	57.24036565145579	0.0	0.0	28.0386933968877	33.42487291863317	0.0
2R_11666	0.0	0.0	0.0	0.0	0.0	0.0	0.0	0.0	0.0	0.0	0.0	0.0	0.0	0.0	0.0	0.0	0.0	0.0	0.0	0.0	0.0	0.0	0.0	0.0	0.0	0.0	0.0	0.0	0.0	0.0	0.0	0.0	0.0	0.0	0.0	0.0	0.0	0.0	0.0	0.0	0.0	0.0	0.0	0.0	0.0	0.0	0.0	0.0	0.0
2R_11667	0.0	0.0	0.0	0.0	0.0	0.0	0.0	0.0	0.0	0.0	0.0	0.0	0.0	0.0	0.0	0.0	0.0	0.0	0.0	0.0	0.0	0.0	0.0	0.0	0.0	0.0	0.0	0.0	0.0	1087.9025239338555	0.0	0.0	0.0	0.0	0.0	0.0	0.0	0.0	0.0	0.0	0.0	0.0	0.0	0.0	0.0	0.0	0.0	0.0	0.0
2R_11668	0.0	0.0	0.0	0.0	0.0	0.0	0.0	0.0	467.3770798280052	0.0	0.0	0.0	0.0	532.1413367390378	413.35978835978835	0.0	0.0	0.0	0.0	0.0	0.0	0.0	0.0	0.0	0.0	0.0	0.0	0.0	0.0	0.0	0.0	0.0	0.0	329.5110056675893	0.0	0.0	0.0	0.0	0.0	0.0	0.0	0.0	0.0	0.0	0.0	0.0	0.0	0.0	0.0
2R_11669	0.0	0.0	0.0	0.0	0.0	0.0	28.948000706331218	31.956641229180246	9.570861702962565	27.792909472935268	52.642199742053215	7.298907791438089	30.673780257128072	32.69127665973611	16.929411127363345	29.187308579901227	21.752512959059594	50.487711291071754	0.0	66.14281556737308	54.77025443130481	119.23036797472317	110.876143284232	154.5564140002655	50.23997963606159	0.0	0.0	0.0	58.24179664294284	0.0	0.0	92.40891561217826	166.08123032975428	114.7103159661915	109.74177759731353	0.0	77.7441750176868	73.91379065027506	0.0	36.027121216852045	39.92710906968239	67.77143135973888	20.722339303439288	132.71429487789177	0.0	0.0	0.0	0.0	0.0
2R_11670	0.0	0.0	0.0	47.42899286905092	0.0	0.0	29.52746460210634	24.447247728850687	9.762445531655462	38.98022072727169	31.322643362620006	40.94757147398601	36.50242141419767	50.01850684753359	34.53658806139224	39.69541706486132	22.18794185206079	51.49834432822985	0.0	44.977882126464316	83.79991931264912	83.61172236347537	77.11063371060996	102.00897400764975	111.03224974398526	0.0	1087.9025239338555	0.0	0.0	15.14920834024516	0.0	78.54891869558523	89.99680246654766	75.71010051892391	55.969261681484525	0.0	39.650205883694056	65.96918390936212	63.994266113756204	36.74829074512672	48.87161548790367	48.38962775241931	84.54858716668701	56.40453785787974	0.0	0.0	49.73268680840482	41.500368760419555	0.0
2R_11671	0.0	0.0	0.0	0.0	0.0	0.0	0.0	0.0	0.0	0.0	0.0	0.0	0.0	0.0	0.0	0.0	0.0	0.0	0.0	0.0	0.0	0.0	0.0	0.0	0.0	0.0	0.0	0.0	0.0	0.0	0.0	0.0	0.0	0.0	0.0	0.0	0.0	0.0	0.0	0.0	0.0	0.0	1214.3290831815423	0.0	0.0	0.0	0.0	0.0	0.0
2R_11672	0.0	0.0	37.55313768983111	49.18403682900678	0.0	0.0	30.620087389729413	33.80251220270691	70.86583881868671	36.74784510636296	27.84145221014728	54.04353747378888	64.89110191580163	57.63263574791024	8.953641625121769	0.0	80.53141530511051	26.70198449148741	0.0	46.64222614016922	24.828805386857617	110.35265555783268	31.985602214256623	38.46679065795522	70.85590389105197	0.0	0.0	0.0	92.40891561217826	78.54891869558523	0.0	0.0	21.95929624847383	149.8858726141381	29.020163209397893	0.0	102.79351660732054	48.864487049933636	0.0	76.2162203360119	76.02006253917145	78.85462934023049	76.7175413562346	70.1900512621341	0.0	0.0	0.0	12.296009207251695	0.0
2R_11673	0.0	0.0	25.309535620640432	33.14836545409946	0.0	935.8038555118848	25.79611985083652	17.086306350638345	27.29209225273023	27.243475435301203	50.037841117344996	36.42350335824701	32.800794216563965	23.305460003169543	15.086123662766	27.74332980993045	23.260898894176865	17.996227990613168	0.0	31.43527163218217	30.67857664791369	74.37393087474368	71.85735452837864	68.05392982278757	65.66239025426866	0.0	0.0	0.0	166.0812303297543	89.99680246654766	0.0	21.95929624847383	33.29958974905429	93.80240307325533	97.79300740879825	760.3406326034063	48.495530097711566	42.81289972428493	89.45183912981251	77.05070450027482	74.00601384254026	118.36915328853664	73.86429946359746	70.95855547303339	0.0	0.0	0.0	58.00963954467405	0.0
2R_11674	0.0	0.0	27.421165520187735	21.54840364038731	0.0	0.0	16.769007922014723	20.36303967608698	28.829902907540063	20.9298521515244	30.494591784147083	23.67743753300043	18.95329930742275	50.49977098353859	39.22750067471301	22.543512360382394	30.241927862417374	40.9451545504105	0.0	25.543488811441033	59.82868328489929	55.25424723858266	77.07404503506518	52.66558428357847	62.08647015522782	0.0	0.0	329.5110056675893	114.7103159661915	75.71010051892392	0.0	149.88587261413807	93.80240307325535	26.579772699164977	57.21412960144637	988.5330170027679	117.09274916661487	113.46453687308434	116.29800200032564	97.39241546825299	111.01915024832208	91.08008734894447	108.03639530084897	74.3161568193915	0.0	0.0	56.48760097158674	35.016155915629376	0.0
2R_11675	0.0	0.0	0.0	0.0	0.0	0.0	68.18138430028172	7.526765176969303	27.050763462714134	26.184316641704285	24.79769216144951	13.75292593499267	28.898448923918092	20.53278469732622	31.899147654774662	54.996021954411965	10.246762535376947	23.782796476340874	0.0	0.0	44.22880445118688	28.082393743242676	47.481306609587804	77.08819060312086	63.10959928559934	0.0	0.0	0.0	109.74177759731352	55.969261681484525	0.0	29.02016320939789	97.79300740879823	57.21412960144637	25.84754086496211	0.0	109.8667682323902	104.45373308937585	118.21448836769436	22.627966809298282	82.75567365375326	83.0036598229085	97.61487806925581	114.61365819706464	0.0	0.0	0.0	76.66225676161106	0.0
2R_11676	0.0	0.0	0.0	0.0	0.0	0.0	0.0	0.0	0.0	0.0	0.0	0.0	0.0	0.0	0.0	0.0	0.0	0.0	0.0	0.0	0.0	0.0	0.0	0.0	0.0	0.0	0.0	0.0	0.0	0.0	0.0	0.0	760.3406326034063	988.5330170027679	0.0	0.0	0.0	0.0	0.0	0.0	0.0	0.0	0.0	0.0	0.0	0.0	0.0	0.0	0.0
2R_11677	0.0	0.0	39.492100000315936	0.0	0.0	0.0	28.98097109437943	5.332173052477114	12.77568327548078	37.09941902309809	17.567385563122546	38.971844790730934	13.648318322457898	29.09200929780617	11.299128611201503	25.97382358059547	7.25909601025565	67.39361917213678	0.0	14.715144237843818	26.110778633863173	39.78872188678119	47.09193826381443	30.339695365186778	33.5314670463919	0.0	0.0	0.0	77.7441750176868	39.650205883694056	0.0	102.79351660732054	48.495530097711566	117.09274916661488	109.8667682323902	0.0	12.972120319010383	18.499493730521575	167.4929652954576	80.15145418783334	85.27484615884785	76.89510241522994	34.57656842772045	95.95838063589406	0.0	0.0	0.0	38.79264863791252	0.0
2R_11678	0.0	0.0	7.509272073692992	0.0	0.0	0.0	32.14528936041436	20.277847060421898	39.475270413193726	22.04472787106127	33.40371310107546	18.525868828512053	19.463817250327075	20.744004464109764	40.284115811998866	52.47499874986032	20.70434097565066	56.064047567941614	0.0	48.96549890946839	52.13108136991544	66.19964394048652	54.36571045909924	63.45874993762293	47.81910351932662	0.0	0.0	0.0	73.91379065027506	65.9691839093621	0.0	48.864487049933636	42.812899724284925	113.46453687308434	104.45373308937585	0.0	18.499493730521575	35.17608120281092	159.24074015096022	83.82271191619863	139.3449621349067	92.4582851869356	88.75713385463357	84.2128606371896	0.0	0.0	61.87640188723026	66.3864666024439	0.0
2R_11679	0.0	0.0	0.0	0.0	0.0	0.0	0.0	68.84776382463097	0.0	29.93868557194865	0.0	0.0	44.05596870263983	0.0	36.472922502334264	0.0	0.0	0.0	0.0	0.0	0.0	64.21782686873877	0.0	39.173900780344105	0.0	0.0	0.0	0.0	0.0	63.994266113756204	0.0	0.0	89.45183912981251	116.29800200032564	118.21448836769436	0.0	167.4929652954576	159.24074015096022	1081.3148788927335	0.0	103.22332021250241	116.80605522590291	89.2889031751134	47.65353970492928	0.0	0.0	210.08403361344537	150.26446545920822	0.0
2R_11680	0.0	0.0	29.28140503893939	19.175198031857672	0.0	0.0	11.93773991126678	13.178460070583833	35.52197369558379	31.518841390313284	28.945183250146084	21.069753526023256	25.298853245147154	13.481413175654726	20.94433832646359	44.13356582360856	26.911272190025876	31.230610995673523	0.0	18.18423172530172	54.85284755651537	43.022780562307744	33.253621631148334	44.99071504118338	48.342574822220186	0.0	0.0	0.0	36.027121216852045	36.74829074512672	0.0	76.21622033601192	77.05070450027482	97.39241546825299	22.627966809298282	0.0	80.15145418783334	83.82271191619863	0.0	9.904711720889186	108.67141944961548	142.53462333688645	89.72874998878389	100.33736157434792	351.8648838845883	0.0	20.106564793405045	86.28839114335952	0.0
2R_11681	0.0	0.0	16.22557969128563	12.750564531244622	0.0	0.0	23.814031465479772	17.526056865044104	15.746911440157405	24.769113753488636	33.682468155030776	22.01626561703787	25.2337415498508	29.881591206684394	30.175071120321473	26.678775273470787	20.87711936314049	20.766821817899892	0.0	30.229051569552816	55.78445059932883	44.955483853829286	44.22404898255666	52.35407610138641	50.514258108571674	0.0	0.0	0.0	39.92710906968239	48.87161548790366	0.0	76.02006253917145	74.00601384254026	111.01915024832208	82.75567365375326	0.0	85.27484615884785	139.3449621349067	103.22332021250241	108.67141944961548	45.98437100716064	89.20331405178922	136.37762281870383	148.60233439103826	0.0	334.246941640484	53.47951066247744	60.565181523411944	0.0
2R_11682	0.0	0.0	30.295051771489383	32.46380826441989	0.0	0.0	10.105358467380915	11.155634487867133	37.8653392712125	35.57448261766098	20.418539216867348	37.36994410135816	30.933658723696276	25.36019078978735	23.63932070048035	24.906194215785455	17.718190658868636	29.37430382899925	0.0	35.917107420884875	38.239121243142904	62.43258148319003	39.87826339076898	67.70644010963365	42.87091722717143	0.0	0.0	0.0	67.77143135973888	48.38962775241931	0.0	78.85462934023049	118.36915328853665	91.08008734894445	83.0036598229085	0.0	76.89510241522994	92.4582851869356	116.80605522590291	142.53462333688645	89.20331405178922	23.658096967915203	86.80668585094425	100.37902088758734	0.0	0.0	45.38749574492227	78.45420330568138	0.0
2R_11683	0.0	357.1556127004536	37.89515169429223	49.631978876629795	0.0	0.0	41.19861181277497	28.42530625424958	6.810594970171297	12.360841644763255	24.97334875437619	18.178579089544044	29.103153581343136	42.64885030331087	15.058644384691743	27.692795511551704	23.21852931513465	71.85379190423326	0.0	54.91152184929454	38.97434012962309	47.72472379316105	43.03588008912731	42.051886205008124	77.45965692522104	0.0	0.0	0.0	20.722339303439288	84.54858716668701	1214.3290831815423	76.7175413562346	73.86429946359745	108.03639530084895	97.61487806925581	0.0	34.57656842772045	88.75713385463357	89.2889031751134	89.72874998878392	136.37762281870386	86.80668585094425	22.118926833907874	74.76426630087265	0.0	0.0	52.042674993494664	99.26395775325959	0.0
2R_11684	0.0	0.0	26.966219416936404	17.659077383843	0.0	0.0	10.993861577388264	18.20472303334377	14.539274032238659	29.026748940787545	26.656581593297204	22.17581317320918	23.298555062445953	12.415481608947093	16.07361458301186	40.64406807216317	24.783485276750984	95.87102662530151	0.0	25.11969534833482	29.715182943009548	45.281267422675164	26.79632002309077	31.075083963150472	57.24036565145578	0.0	0.0	0.0	132.71429487789177	56.404537857879745	0.0	70.1900512621341	70.95855547303339	74.3161568193915	114.61365819706464	0.0	95.95838063589404	84.2128606371896	47.65353970492928	100.33736157434794	148.60233439103826	100.37902088758734	74.76426630087265	0.0	324.04406999351914	0.0	92.58401999814832	44.14769345960751	0.0
2R_11685	0.0	0.0	0.0	0.0	0.0	0.0	0.0	0.0	0.0	0.0	0.0	0.0	0.0	0.0	0.0	0.0	0.0	0.0	0.0	0.0	0.0	0.0	0.0	0.0	0.0	0.0	0.0	0.0	0.0	0.0	0.0	0.0	0.0	0.0	0.0	0.0	0.0	0.0	0.0	351.8648838845884	0.0	0.0	0.0	324.04406999351914	0.0	0.0	0.0	0.0	0.0
2R_11686	0.0	0.0	0.0	0.0	0.0	0.0	605.840300496789	0.0	0.0	290.83294555607256	0.0	0.0	0.0	0.0	0.0	0.0	0.0	0.0	0.0	0.0	0.0	0.0	0.0	0.0	0.0	0.0	0.0	0.0	0.0	0.0	0.0	0.0	0.0	0.0	0.0	0.0	0.0	0.0	0.0	0.0	334.24694164048395	0.0	0.0	0.0	0.0	0.0	0.0	0.0	0.0
2R_11687	0.0	0.0	0.0	77.85130400934216	0.0	0.0	72.70083605961469	26.75227394328518	32.04871404534893	0.0	0.0	24.440914090186975	0.0	0.0	0.0	16.289297931259163	18.209960848584174	0.0	0.0	36.913990402362494	0.0	0.0	33.752425955615564	30.443717177867416	28.038693396887705	0.0	0.0	0.0	0.0	49.73268680840482	0.0	0.0	0.0	56.48760097158674	0.0	0.0	0.0	61.87640188723026	210.08403361344537	20.106564793405045	53.47951066247744	45.387495744922276	52.042674993494664	92.58401999814832	0.0	0.0	81.63265306122449	0.0	0.0
2R_11688	0.0	0.0	14.171960681312283	0.0	0.0	0.0	23.111074133392496	19.134800844992803	3.820521088512304	33.28333436881484	31.520772188872467	11.65438682774583	24.488876336072277	17.39971673261159	27.031702781021583	19.418440994348458	30.39128343258258	30.230720861615847	0.0	35.2040780404002	34.356662131587264	29.746677296146018	40.236202603765136	68.9546046433305	33.42487291863316	0.0	0.0	0.0	0.0	41.500368760419555	0.0	12.296009207251695	58.00963954467405	35.01615591562938	76.66225676161106	0.0	38.79264863791252	66.3864666024439	150.2644654592082	86.28839114335955	60.56518152341195	78.45420330568139	99.26395775325958	44.14769345960751	0.0	0.0	0.0	13.920958652896672	756.8876778686043
2R_11689	0.0	0.0	0.0	0.0	0.0	0.0	0.0	0.0	0.0	0.0	0.0	0.0	0.0	0.0	0.0	0.0	0.0	0.0	0.0	0.0	0.0	0.0	0.0	0.0	0.0	0.0	0.0	0.0	0.0	0.0	0.0	0.0	0.0	0.0	0.0	0.0	0.0	0.0	0.0	0.0	0.0	0.0	0.0	0.0	0.0	0.0	0.0	756.8876778686043	0.0
2R_11690	0.0	0.0	20.159339418765924	0.0	0.0	0.0	0.0	18.14592224835235	43.47693765841909	23.672449056889626	19.92786114266356	16.578139402258603	17.417475998718075	30.93844981040918	4.806509166974283	22.097884790467855	18.52757644478041	28.668409705976792	0.0	12.519279690723716	22.21440275245336	16.925628787109442	11.447043686497524	41.299616326564326	28.527740374740397	0.0	0.0	0.0	16.53570389184327	42.166764493560294	0.0	52.472504407690366	70.72936117240988	38.31523321716154	15.578653505820183	0.0	33.109074535148594	52.46303454585899	213.74829001367988	115.92447724879848	54.412292825195074	57.72392264070783	76.48390543294597	56.51931453375334	0.0	0.0	27.685492801771872	112.21299875377564	0.0
2R_11691	0.0	0.0	10.7350042725317	21.089749538134487	0.0	0.0	0.0	14.494266068343363	17.36385435893518	18.908643519125462	7.958805224159749	19.862971977319134	27.824822338509367	9.884978391437237	7.678510000491426	48.5400905846345	19.73215571828007	0.0	0.0	19.999840001279992	28.390419369079712	6.759771249340923	36.573836174815625	12.370705509582349	15.191242552493339	0.0	0.0	0.0	26.416170923192343	40.417431229740764	0.0	55.88402946206033	61.20388993092435	39.78615857905877	24.887260708988286	0.0	26.446257678230147	58.66764110824851	0.0	49.02142345141323	39.84057973114128	64.55071473010425	42.29474360926424	95.30707940985856	0.0	552.8527200353826	88.45643520566122	158.17312153600864	0.0
2R_11692	0.0	0.0	16.63822639168781	13.074835126329056	0.0	0.0	24.41966662271127	8.985888560604426	10.764923143831215	15.630177496295646	12.335384296562374	28.73332030756146	11.500214479000032	0.0	11.900953599610027	16.414359719598966	21.40806337765414	7.098320253495213	0.0	24.79826610523392	24.201333977528844	20.953993412064467	31.177264858234143	40.903266841664475	28.25396167632638	0.0	0.0	0.0	16.37701191591387	33.40967443942742	0.0	25.984464754672008	23.350192172081577	45.53702957402386	23.143719411717512	0.0	49.18699364722651	41.56764042328328	105.8484814271198	67.53644604310716	62.87178556769181	70.50960531390876	87.40372479713596	27.98845134301029	0.0	0.0	137.09898546750753	156.89802151594867	0.0
2R_11693	0.0	0.0	0.0	0.0	0.0	0.0	20.737809796956103	15.262095974164325	13.712774958278882	13.273549267432815	16.760841645663234	20.915207656639218	9.766278310609644	15.612948755179595	16.17055406786458	18.58599600958666	25.971826801159175	12.056152736987793	0.0	21.059326227916664	33.63119360469222	21.3536050223679	14.441747047023773	13.026040357278234	23.993991904427133	0.0	0.0	0.0	27.815560580900165	7.093088990603785	0.0	88.26670668090702	24.786980687967606	29.003413701792702	0.0	0.0	27.84724117381691	30.88777192822211	0.0	57.353689304741366	41.951123889677696	42.076834889852556	34.63856390493397	31.691351588608228	0.0	0.0	69.85679357317498	66.62092030139304	0.0
2R_11694	161.96167986654356	0.0	11.119421849367416	43.68993544083874	0.0	0.0	9.066557142656382	7.506650892690925	8.992824625231528	6.528585629799599	5.49587191320919	6.8580865298493645	16.011789801066325	17.06492795528716	5.302316900392795	6.0943391511926315	20.438758835930933	0.0	0.0	6.905342940046431	17.154125652990174	23.339456050637285	18.94176763944219	22.77990595885322	0.0	0.0	0.0	0.0	9.120708934464057	13.954922808344486	0.0	19.295073774714577	19.50633370655452	25.36054773711003	25.77846673117012	0.0	30.43698995214088	43.406080960443454	78.59905052346967	15.044997707518474	40.01673700025035	29.716559213003627	45.43187376948581	45.03017541331639	0.0	0.0	76.35336336565626	54.612419301048405	0.0
2R_11695	0.0	0.0	4.043622600615439	15.88802122639636	0.0	0.0	4.945635106096237	16.378943230582763	13.081107773611809	11.870732471676432	5.995787958958831	12.469854127646416	0.0	0.0	14.46156693970105	3.324346516583503	3.7163185405273826	0.0	0.0	7.533467429053571	10.694000532026527	20.36996957235795	20.66475058507075	21.745512269905298	11.444364651790899	0.0	0.0	0.0	9.950347764654374	10.149527920082615	0.0	21.050194188041385	21.280670766742567	16.1393145633105	9.374443392423574	0.0	13.282240979698095	18.941755679764366	0.0	28.723663990578643	19.099825236599088	16.209819908900815	35.403180267683446	11.336818775283469	291.5451895043732	0.0	49.97917534360683	67.52409021218452	0.0
2R_11696	0.0	0.0	12.48953221081581	0.0	0.0	0.0	0.0	8.431603674155618	5.050450209757823	5.499767543158509	2.3148978724931104	3.8515623284851155	8.093127073695205	11.50057819156858	8.93348484523631	10.26790504446773	8.608941418736327	0.0	0.0	5.8171529224794565	10.322045763409214	15.729175063752313	7.978398751327406	2.398762046882845	26.511146390573696	0.0	0.0	0.0	23.05022028327184	23.51162591122245	0.0	8.12721364981787	32.86479096349707	16.023047551598218	28.954831909962056	0.0	20.512420783594983	26.81496479804553	0.0	6.337053289231667	16.855316282635844	25.033625523426288	27.33743996356466	35.016018369403234	0.0	0.0	64.32109088570142	30.670819904626015	500.2751513332333
2R_11697	0.0	0.0	14.171960681312283	37.12255640772446	0.0	0.0	0.0	3.1891334741654673	0.0	16.64166718440742	10.50692406295749	5.827193413872915	12.244438168036138	4.349929183152898	16.89481423813849	3.883688198869691	8.683223837880737	0.0	0.0	0.0	12.493331684213551	23.797341836916814	12.070860781129541	7.258379436140052	20.054923751179896	0.0	0.0	0.0	11.624554779551943	5.928624108631365	0.0	0.0	0.0	35.01615591562938	21.90350193188887	0.0	15.517059455165008	22.128822200814632	0.0	4.793799507964418	6.375282265622309	24.34785619831491	37.223984157472344	13.244308037882252	0.0	0.0	0.0	41.76287595869002	0.0
2R_11698	0.0	0.0	14.921598192696027	14.657319205631929	0.0	0.0	4.562541262482542	7.555106950093985	15.084790096654283	2.1902427314604713	5.5313482246446455	4.601570700142786	12.892117791412623	3.435016697616167	10.673087596164518	9.200517927822549	6.856897576120991	7.957449923767629	0.0	6.949917504479221	19.731265102125327	14.094068511267034	12.709358885923017	14.32934509447767	26.394681788355825	0.0	0.0	0.0	18.35916774220791	9.363335332405425	0.0	0.0	3.2720414528387574	19.14318914045166	0.0	0.0	36.76015591207461	8.73725416643246	0.0	15.142114422144735	15.10314314029083	19.2268170517086	32.660814501924214	20.917314900065783	0.0	0.0	15.369246138476907	40.3076278154878	0.0
2R_11699	0.0	0.0	10.729467911380318	0.0	0.0	0.0	13.12289459559832	9.65786062934483	0.0	6.299630589662223	7.9547006314706525	11.02929336199773	9.270157416543091	6.586586942618314	5.116366642926725	26.46275837208167	3.2869965430657357	15.258276852278518	0.0	13.326350325762634	23.64648132081678	22.5209501138434	6.092495659858404	2.7476279041396587	10.122271984435994	0.0	0.0	0.0	8.800849105921738	13.465528919243184	0.0	9.309201400848627	15.685211606052736	16.314108583851766	33.165900810740446	0.0	23.495660938816126	11.169025611413405	37.92130570639808	25.40540677867064	14.480011912223135	18.433549715898035	25.050625748974568	30.081450540914616	0.0	0.0	29.47027186325794	24.59201841450339	0.0
2R_11700	0.0	0.0	6.1451597342095505	0.0	0.0	0.0	7.515962965844082	8.297116420159337	2.484946813440878	9.020073632665078	6.833923138866457	5.685192688235782	0.0	2.8292849095562493	10.988740496937218	7.5780960690394865	5.647750373951672	6.5542310182915475	0.0	5.724367142590551	12.18888629536475	3.86957219944549	18.319327335236625	7.08150266653983	4.348047270230703	0.0	0.0	0.0	7.5608535296332535	15.42440441554425	0.0	15.995163062689842	18.86534134948638	29.783006272125927	28.492991436431424	0.0	10.09261997349678	23.988414555306367	0.0	6.235974902695406	10.366542275070392	10.557569900790517	8.07041925020963	25.843124766873476	0.0	0.0	50.6361162098867	54.32689579739207	0.0
2R_11701	0.0	0.0	16.17260438445774	12.708934889584773	0.0	0.0	7.91209347663717	13.101626697970818	0.0	0.0	7.194106587883206	13.96460809723836	19.562165207515445	14.89201502068203	11.567904524994077	15.955002637893768	0.0	0.0	0.0	12.052142388831037	32.07826069104272	16.294075474157594	2.754978797683173	12.424558083318093	32.040484525361414	0.0	0.0	0.0	0.0	12.178013327617784	0.0	16.838191712915567	14.185459563496385	14.75422413436967	7.498680232279119	0.0	31.873661306225138	7.575818794495309	0.0	26.25857342422301	8.730330565236521	14.81867864806231	39.646938350143635	12.091196641549221	0.0	0.0	13.326226012793176	15.886168611980967	0.0
2R_11702	0.0	0.0	8.690241553954234	0.0	0.0	0.0	5.314388600849026	5.866726741948504	7.028226764330905	5.102332378176712	6.442842324319797	10.719699162362707	0.0	0.0	6.215936667064486	10.716643375828395	15.9736498671791	0.0	0.0	0.0	20.10988038643146	32.83317463965591	14.803695594568227	13.352507534152375	12.297672542494606	0.0	0.0	0.0	32.076778978162125	16.359436450133167	0.0	0.0	26.678618687838817	17.34268450882049	0.0	0.0	14.272583508886111	30.53111935225177	0.0	22.04667192259325	17.591944296867577	14.930097284513906	26.630023753981185	12.1821078944932	0.0	0.0	53.70569280343716	12.804490791010224	0.0
2R_11703	0.0	0.0	9.36293351942684	0.0	0.0	0.0	3.81717561069084	0.0	10.096354559740888	5.497292400249798	6.941568192808998	9.624572380249147	8.089484802284902	5.747701206902299	20.09129484377009	10.263284025095782	14.341778346094648	0.0	0.0	0.0	8.253920302621735	11.791572170317467	5.316538741883639	2.39768249600666	4.416535863596173	0.0	0.0	0.0	7.6799488822602395	7.833681540477807	0.0	16.24711207582852	16.42500016425	14.23629907474733	7.235450233126206	0.0	10.251594635545558	14.619761922050353	0.0	9.501301995083393	14.741764302775621	16.085802384845316	24.592623196745908	17.500129792629295	0.0	0.0	12.858428700012857	61.31403331068802	0.0
2R_11704	0.0	0.0	0.0	27.112394431114183	0.0	0.0	0.0	4.658356159278513	11.1612436973852	4.051404216701508	0.0	12.767641688903643	0.0	12.707852817648666	24.678196319987364	0.0	0.0	0.0	0.0	25.71123709617288	18.248966082015414	0.0	5.877288101724102	21.204579128862875	9.764719093443478	0.0	0.0	0.0	0.0	0.0	0.0	0.0	30.26231373545896	3.934459769165245	0.0	0.0	11.332857353324492	32.323493523179984	73.16359379572724	21.00685873937841	13.968528904378434	15.806590557933129	12.082876449567582	6.44863820882625	0.0	0.0	28.429282160625444	27.112394431114183	0.0
2R_11705	0.0	0.0	9.822680963251386	0.0	0.0	0.0	12.013830321466074	0.0	7.944086342685641	5.767225549270561	7.282419511058354	30.291501174098585	0.0	0.0	0.0	8.07543098575171	0.0	0.0	0.0	0.0	6.494408963323475	12.37057288123013	0.0	15.09249435163399	13.900202108938664	0.0	0.0	0.0	24.171170561447948	0.0	0.0	0.0	8.615757876525851	22.4030145496378	22.772196059499194	0.0	48.3974007369311	7.668817514352192	0.0	19.935687472214635	13.256252642965372	11.250441579832009	8.600064328481178	27.53915609010078	0.0	0.0	0.0	19.297419549057903	0.0
2R_11706	0.0	0.0	0.0	0.0	0.0	0.0	0.0	0.0	0.0	49.65440533884166	0.0	0.0	0.0	0.0	0.0	0.0	0.0	0.0	0.0	0.0	55.915277172028944	0.0	0.0	0.0	0.0	0.0	0.0	0.0	0.0	0.0	0.0	0.0	0.0	0.0	0.0	0.0	0.0	0.0	0.0	85.82070338648495	0.0	0.0	0.0	0.0	0.0	0.0	0.0	0.0	0.0
2R_11707	0.0	0.0	0.0	0.0	0.0	0.0	32.66404701009646	6.009817638093589	0.0	5.226779509351753	6.599984820034914	5.490577619746753	15.382828609907618	16.39459830774956	6.367544878456303	14.637366562107077	8.18162554172588	0.0	0.0	33.17046634358632	23.543274598749026	33.63398377720849	7.582380670388604	6.839089224809753	25.195231550476755	0.0	0.0	0.0	21.90609296069609	0.0	0.0	23.171426850122575	31.233504805274713	25.379538305590962	20.638216197697602	0.0	29.241390603571542	13.900347022163409	0.0	9.033758251208942	30.0350268483105	45.88273799631103	31.17661317539261	8.319488318190478	0.0	0.0	0.0	17.489060592599326	0.0
2R_11708	0.0	0.0	0.0	0.0	0.0	0.0	14.598561457753954	16.11582767667782	9.653227122093051	9.344030379311569	11.79894016020011	7.3617211115021	10.312584756555967	7.327247321707922	0.0	6.541886719381189	0.0	0.0	0.0	7.41244787196034	10.522209358821279	15.032055859119573	13.555191146833558	9.169794330682958	11.260519436501085	0.0	0.0	0.0	9.79050282064386	9.986483294860406	0.0	20.71203845811301	20.938812601814977	13.61147011363536	9.22384992427219	0.0	26.13774329338179	21.743715522621073	0.0	48.4495537190483	16.10828634411971	22.78488742214974	20.90067268815047	7.436467469730788	0.0	0.0	32.78419801655602	15.63279196974742	0.0
2R_11709	0.0	0.0	7.119930965149361	0.0	0.0	0.0	0.0	0.0	2.879119588262866	4.180350346801865	13.19658155751334	4.391334667128049	6.151552098109875	3.278078049727133	10.185456797366449	5.853443815134196	9.815430642203996	7.593890866675577	0.0	0.0	11.76861583189521	0.0	9.096521368941564	5.469867049411497	10.075505840770736	0.0	0.0	0.0	0.0	17.871088688851838	0.0	27.798575230357528	21.857841594348436	10.149209620151622	33.01267026284688	0.0	11.693554045268087	13.89677917128503	0.0	14.450303239613485	28.826224946407244	16.309675062343732	12.467444385847458	9.980823511094018	0.0	0.0	58.66823115283074	20.98148593680936	0.0
2R_11710	0.0	0.0	5.182969177918893	20.364690884357067	0.0	0.0	15.847840446478038	6.997978983669516	6.287584033560609	3.043095095504497	3.842592058899251	4.7950223831644845	4.478035682779535	11.931420106256454	7.414525351745083	8.522054224126618	4.763442673396459	5.527989315502252	0.0	9.656126039481968	6.8535915218331445	26.109490146931154	2.207277482149747	7.963603148171598	0.0	0.0	0.0	0.0	6.376997913446283	3.2523244362746055	0.0	13.490688726640872	27.276793994741034	11.821022624846252	12.015822434982384	0.0	29.79321804209186	16.1859048284982	0.0	13.148911953833643	15.738084696076601	10.388580397520514	20.420332116281543	29.062248429912028	0.0	0.0	53.38458253256459	30.547036326535597	0.0
2R_11711	0.0	0.0	3.926847542500271	0.0	0.0	0.0	0.0	7.952969320625549	9.527505591057864	6.916751819566845	0.0	4.843895770988359	6.7855172633737455	7.23181884583064	5.6175735677434435	6.456686609219374	7.217991276335744	8.376500231191407	0.0	14.631819525285248	10.385170392086918	14.836281632188797	13.378651284785331	3.016789641068402	11.113864879853564	0.0	0.0	0.0	19.325986881520105	24.641053769736253	0.0	0.0	10.333055029717867	13.434197286560833	0.0	0.0	25.7973310081339	12.26316005692559	0.0	15.939519088769574	18.548244779596505	17.990513602177575	17.190389059761355	22.018849603183632	0.0	0.0	32.35722375020224	27.00108930108837	0.0
2R_11712	0.0	0.0	4.419893409850528	0.0	0.0	0.0	5.405840794745091	14.919209496733288	3.574585696581302	10.38027084202681	6.55371341594289	2.726042043201224	0.0	12.209743863993221	0.0	0.0	8.12426551562073	0.0	0.0	16.468956839804807	8.766831220088667	0.0	7.529221851157072	13.58228299841121	6.254647985284064	0.0	0.0	0.0	10.876256479529797	5.546985463015197	0.0	11.504487900730075	11.630449447088433	7.560481965604343	0.0	0.0	14.5181920205113	13.802893983767104	46.86386983091516	8.970424063341959	5.964891246611568	17.71819065886864	11.609264657567325	8.261161758916995	0.0	0.0	54.62988254575252	13.024835756821107	0.0
2R_11713	0.0	0.0	6.973165168482129	0.0	0.0	0.0	8.528671902418347	2.3537697034061873	0.0	12.282537670543036	5.169822196890093	6.451221667847241	9.03712178515689	3.2105058023471362	0.0	5.732784591192265	3.2043671679258225	0.0	0.0	12.991349060660506	11.526024957532362	17.563850083757607	5.93934091727775	8.03567195494238	4.9339078375619385	0.0	0.0	0.0	0.0	8.75135263094102	0.0	0.0	15.290912671762822	3.9760000683872008	16.166083879342814	0.0	0.0	8.166191802613344	0.0	3.5381084352397014	7.058004800854866	9.983423523581445	6.105224148725702	19.550170135355604	0.0	0.0	0.0	6.849662243154789	0.0
2R_11714	0.0	0.0	6.496311719021525	25.525017707981036	0.0	0.0	0.0	2.192809339613539	13.134718871044644	3.8142025646698046	7.224433032515969	6.010060841849256	2.8063755239152304	5.981916665918927	2.323333705066726	2.670376710042486	2.985239483374455	0.0	0.0	0.0	6.442697041835653	8.18138122168475	0.0	7.486159961770676	0.0	0.0	0.0	0.0	15.985804605510307	4.076449738393838	0.0	16.909172380557834	5.6981031014775185	9.26026245435848	7.530290593914019	0.0	0.0	20.2873448810591	0.0	16.48079081426643	10.958916119360131	9.300716341172597	11.375448086009763	24.284333114268414	0.0	0.0	0.0	15.953136067488145	0.0
2R_11715	0.0	0.0	2.8870994005226804	0.0	0.0	0.0	7.062251629438007	0.0	0.0	3.3902258432847767	2.140461355040465	7.122664389313439	4.988852409291439	10.63396509719976	10.325390217147087	2.373544661091052	0.0	0.0	0.0	5.37880792707197	9.54423965051285	10.90794061717128	7.377195514861852	6.654018117560531	8.171142954963111	0.0	0.0	0.0	7.104432313231579	3.623322311186863	0.0	7.514796634573475	5.064716953228352	4.938549626991347	6.693243304748722	0.0	18.96673045810344	11.270160626837317	30.61174511436548	14.648829470632318	9.740751837982463	11.573622457853828	17.694220612553696	10.792475270391979	0.0	0.0	0.0	28.35965487434404	0.0
2R_11716	0.0	0.0	9.100804147054433	0.0	0.0	0.0	0.0	3.071947467240752	3.680134486834687	0.0	3.373614287931232	8.419606231855749	0.0	0.0	0.0	3.7409804960240858	0.0	0.0	0.0	16.95524493546834	0.0	0.0	0.0	6.991667330875063	32.19666236519257	0.0	0.0	0.0	11.197405785027724	0.0	0.0	11.844187346617774	7.982578819983268	7.783724543328882	0.0	0.0	7.473439396385246	14.210459751004324	0.0	4.61764939481087	3.0705099625766246	5.211818737113778	7.968038603553427	8.5050937006173	0.0	0.0	37.49531308586427	17.87923648508514	0.0
2R_11717	0.0	0.0	6.792177042169911	0.0	0.0	0.0	4.153655341310013	4.585355475097852	2.746584210546554	0.0	5.035639740261702	0.0	2.934187925347217	3.127177297193171	2.429146650498266	0.0	0.0	0.0	0.0	6.327079647809439	4.490747040260895	0.0	17.35555693114414	0.0	14.417545576264489	0.0	0.0	0.0	0.0	0.0	0.0	8.839638352715713	17.872845428483593	9.682008001985976	7.873247021550651	0.0	11.155261155818918	7.9542387342791105	0.0	6.892554042793112	13.749629332909233	7.779443443057198	8.920145077239535	12.695164348423862	0.0	0.0	13.991884706870016	16.679699071541233	0.0
2R_11718	0.0	0.0	2.6734050732673396	10.504223748369219	0.0	0.0	0.0	0.0	2.162114478772576	6.278583250246748	3.964061815579952	8.244333010375328	2.3097963544946096	2.4617178260865282	3.8244544798129994	2.197862095582385	4.914021817274064	5.7027368574726385	0.0	0.0	5.302682414926415	10.100567988606558	4.55410527543001	10.269179849897451	0.0	0.0	0.0	0.0	13.157167630209909	3.3551350005670177	0.0	6.958574215977443	14.069525969531036	3.0486754572174797	6.197829767928462	0.0	4.390717671584856	6.26158654410098	0.0	5.425827045251941	5.411862586314698	7.65498434402602	4.681299472557988	7.4952367770281985	0.0	0.0	44.05771560744575	10.504223748369219	0.0
2R_11719	0.0	0.0	0.0	0.0	0.0	0.0	0.0	0.0	0.0	0.0	0.0	0.0	4.997174098047554	10.65170315407582	4.137045421449091	0.0	10.631336608848141	12.337697588226874	0.0	10.775560167495307	3.824063993416491	0.0	0.0	8.88682319620817	0.0	0.0	0.0	0.0	0.0	14.517464873179057	0.0	0.0	0.0	16.48929135951239	0.0	0.0	0.0	4.515583957575186	0.0	23.477223278371195	7.805599971587616	9.936795356999246	5.063924450298342	21.620955462453317	0.0	0.0	0.0	11.362784154824752	0.0
2R_11720	0.0	0.0	0.0	0.0	0.0	0.0	0.0	0.0	0.0	2.57863282950286	9.768311921736284	2.708777685739532	0.0	0.0	9.424289031635453	0.0	0.0	0.0	0.0	16.364656923149937	0.0	0.0	3.7407691844412434	3.374066185007472	6.215036535092271	0.0	0.0	0.0	0.0	5.511855726073999	0.0	11.43162857266972	7.704528259439203	7.512600509204063	0.0	0.0	7.213123267948776	3.4288696422626015	0.0	0.0	2.9635574306312704	5.030279769069916	0.0	4.104421405871046	0.0	0.0	0.0	17.256463839942846	0.0
2R_11721	0.0	0.0	0.0	0.0	0.0	0.0	0.0	0.0	0.0	0.0	0.0	0.0	0.0	0.0	0.0	0.0	0.0	0.0	0.0	0.0	0.0	0.0	0.0	0.0	0.0	0.0	0.0	0.0	0.0	0.0	0.0	0.0	0.0	0.0	0.0	0.0	0.0	0.0	0.0	0.0	0.0	0.0	0.0	0.0	0.0	0.0	0.0	0.0	0.0
2R_11722	0.0	0.0	0.0	0.0	0.0	0.0	0.0	0.0	0.0	0.0	0.0	0.0	0.0	0.0	0.0	0.0	0.0	0.0	0.0	0.0	0.0	0.0	0.0	0.0	0.0	0.0	0.0	0.0	0.0	0.0	0.0	0.0	0.0	0.0	0.0	0.0	0.0	0.0	0.0	0.0	0.0	0.0	0.0	0.0	0.0	0.0	0.0	0.0	0.0
2R_11723	0.0	0.0	0.0	0.0	0.0	0.0	0.0	0.0	0.0	0.0	0.0	0.0	0.0	0.0	0.0	0.0	0.0	0.0	0.0	0.0	0.0	0.0	0.0	0.0	0.0	0.0	0.0	0.0	0.0	0.0	0.0	0.0	0.0	0.0	0.0	0.0	0.0	0.0	0.0	0.0	0.0	0.0	0.0	0.0	0.0	0.0	0.0	0.0	0.0
2R_11724	0.0	0.0	6.700302183628481	26.326527925864497	0.0	0.0	0.0	4.523331343067542	5.418864693658032	3.9339722104203054	0.0	0.0	5.78899685368021	0.0	0.0	5.508458237623871	6.157957774883537	14.29265643312466	0.0	0.0	4.430002635851568	0.0	0.0	5.147488411716713	9.481683757401639	0.0	0.0	0.0	0.0	0.0	0.0	0.0	0.0	3.820417457015528	0.0	0.0	22.008737468775102	10.46219355581188	0.0	20.39796428316454	9.042429339066233	0.0	0.0	18.785163477885167	0.0	0.0	0.0	13.163263962932248	0.0
2R_11725	0.0	0.0	0.0	13.006184440701555	0.0	0.0	4.048574800455869	8.938707284152565	0.0	3.887027434639634	0.0	6.124811406848764	2.8599578728205337	6.096129871950793	2.367693298480888	2.7213624228833924	3.0422368959448503	0.0	0.0	6.167015103019987	0.0	4.168794488853686	11.277660223833362	5.086062535681908	4.684268586592218	0.0	0.0	0.0	0.0	4.154281714305893	0.0	8.616010270284242	2.9034487163853226	3.774827749891238	7.674067025301399	0.0	0.0	2.5843365943353924	0.0	3.3590919702585995	4.46726222717592	5.686977390473555	0.0	0.0	0.0	0.0	13.637913399249916	3.2515461101753886	0.0
2R_11726	0.0	0.0	4.766194336807889	18.72711780293454	0.0	0.0	0.0	0.0	0.0	2.7983926032886712	0.0	0.0	4.11794621550448	0.0	6.818305787377953	3.91838781851595	0.0	0.0	0.0	0.0	12.604955953557042	0.0	4.0595701321187105	0.0	0.0	0.0	0.0	0.0	11.728416781018732	0.0	0.0	0.0	4.180567052114949	0.0	0.0	0.0	15.655699848922497	14.884357842289067	0.0	9.67326141263473	6.432243550469795	5.4589771514511325	4.172952175881589	0.0	0.0	0.0	0.0	0.0	0.0
2R_11727	0.0	0.0	19.343968647295615	0.0	0.0	0.0	0.0	6.529495034971975	0.0	0.0	0.0	5.96535560081272	0.0	0.0	20.75446636116092	7.951540133808517	8.889102227342345	0.0	0.0	0.0	12.789547358734652	12.180787244279598	0.0	14.86094980788507	0.0	0.0	0.0	0.0	0.0	0.0	0.0	0.0	0.0	5.514828546737896	22.422831824276752	0.0	0.0	7.551164804926984	0.0	0.0	0.0	0.0	0.0	0.0	0.0	0.0	0.0	0.0	0.0
2R_11728	0.0	0.0	0.0	0.0	0.0	0.0	0.0	0.0	0.0	0.0	0.0	21.822244723381225	61.13889534243895	0.0	0.0	0.0	0.0	0.0	0.0	0.0	0.0	0.0	30.136094603228177	0.0	0.0	0.0	0.0	0.0	0.0	0.0	0.0	0.0	0.0	0.0	0.0	0.0	0.0	0.0	0.0	35.90457998822329	0.0	20.26227488612601	0.0	0.0	0.0	0.0	0.0	0.0	0.0
2R_11729	0.0	0.0	0.0	13.630793598434094	0.0	0.0	0.0	7.025984902563641	0.0	4.07369808682843	0.0	0.0	2.9973045240415295	6.38889048611151	0.0	0.0	3.188337317160811	0.0	0.0	0.0	4.587346401307027	4.368996725436954	8.864444035366768	5.330315663958777	0.0	0.0	0.0	0.0	8.53669155396811	0.0	0.0	0.0	0.0	3.956110123072608	0.0	0.0	22.790438499431946	0.0	0.0	0.0	4.681798082007779	0.0	0.0	3.2420617308005912	0.0	0.0	0.0	6.815396799217047	0.0
2R_11730	0.0	0.0	4.120506690466713	16.190110756547686	0.0	0.0	0.0	2.7817278312982214	0.0	0.0	0.0	10.165561416001713	3.5600782790011984	0.0	0.0	6.775109062318132	0.0	0.0	0.0	7.6767062631175715	0.0	0.0	0.0	9.496703219477357	11.661963979691857	0.0	0.0	0.0	10.139540354356656	5.171253827374239	0.0	10.725217775546932	0.0	0.0	0.0	0.0	0.0	3.216984649514348	0.0	0.0	0.0	2.359718287391978	0.0	0.0	0.0	0.0	0.0	12.142583067410765	0.0
2R_11731	0.0	0.0	3.530963727115824	13.873704889648549	0.0	0.0	4.318617213317233	2.383731130384372	8.566993316602947	0.0	0.0	0.0	3.0507188103660985	0.0	0.0	0.0	3.2451559557049188	0.0	0.0	0.0	0.0	4.446855628385169	3.0074717628476186	0.0	14.990136490189453	0.0	0.0	0.0	0.0	4.431374842907761	0.0	9.190703419676927	9.291331559308427	2.013305533610525	0.0	0.0	0.0	2.756713424201959	0.0	0.0	2.3826156736083375	2.0221007523832477	0.0	0.0	0.0	0.0	0.0	6.936852444824274	0.0
2R_11732	251.06073159097184	0.0	0.0	0.0	0.0	0.0	0.0	3.878747257725689	0.0	13.493492088765587	0.0	0.0	4.964052811565051	5.290551815135422	8.219250141371102	4.72349152936264	5.280436037286215	12.255923287724956	0.0	10.704139718994924	0.0	7.235811478167748	4.893682305080963	4.413960651306378	0.0	0.0	0.0	0.0	0.0	14.421243067888723	0.0	14.954881123649947	0.0	0.0	0.0	0.0	0.0	8.97130930427945	0.0	0.0	7.7538644291081615	3.290311414814166	0.0	0.0	0.0	0.0	0.0	5.643735791895144	0.0
2R_11733	0.0	0.0	0.0	0.0	0.0	0.0	0.0	0.0	0.0	0.0	0.0	0.0	0.0	0.0	0.0	0.0	0.0	0.0	0.0	0.0	0.0	0.0	0.0	0.0	0.0	0.0	0.0	0.0	0.0	0.0	0.0	0.0	0.0	0.0	0.0	0.0	0.0	0.0	0.0	0.0	133.6987766561936	0.0	0.0	0.0	0.0	0.0	0.0	0.0	0.0
2R_11734	0.0	0.0	0.0	0.0	0.0	0.0	5.1939768566779225	2.86690014701464	0.0	2.49336266857625	3.1484312154361285	7.857611694640638	11.007247538687723	0.0	0.0	3.4912763477897775	7.8058619681622305	0.0	0.0	0.0	5.615496298966776	0.0	3.617069529842451	3.26249265531341	6.00951787440949	0.0	0.0	0.0	0.0	0.0	0.0	0.0	3.7248775632744953	7.264174037987272	9.845174781387895	0.0	0.0	3.315483873320666	0.0	4.309429073908002	5.73111718673212	7.295907919805326	0.0	3.968696509412359	0.0	0.0	0.0	4.171456889661628	0.0
2R_11735	0.0	0.0	0.0	0.0	0.0	0.0	0.0	0.0	0.0	3.6419152395214813	4.598737186768513	0.0	0.0	0.0	4.4367776925916464	0.0	0.0	0.0	0.0	0.0	0.0	7.811828670973589	0.0	0.0	0.0	0.0	0.0	0.0	0.0	0.0	0.0	0.0	5.440720090185376	0.0	0.0	0.0	0.0	0.0	0.0	0.0	0.0	7.104482786548656	5.430809853226933	0.0	0.0	0.0	0.0	12.186027013984685	0.0
2R_11736	0.0	0.0	7.047573943145812	0.0	0.0	0.0	8.619679072108788	14.273316890472275	5.699720485707382	8.275734223140278	0.0	0.0	0.0	0.0	0.0	0.0	0.0	0.0	0.0	0.0	0.0	0.0	12.005436061448625	0.0	0.0	0.0	0.0	0.0	0.0	0.0	0.0	0.0	6.181631159377288	4.018426898385235	0.0	0.0	0.0	0.0	0.0	0.0	0.0	16.143926332035363	0.0	13.172523170468258	0.0	0.0	0.0	0.0	0.0
2R_11737	0.0	0.0	4.939325327674843	0.0	0.0	0.0	6.04114259754633	0.0	3.994675895965857	0.0	3.6619573894638164	6.092820464077949	0.0	9.09643310665022	3.5329896441007556	4.060722418761188	4.539520154561583	0.0	0.0	0.0	0.0	0.0	4.207033149738407	0.0	6.989702769879414	0.0	0.0	0.0	0.0	0.0	0.0	0.0	0.0	14.081666908871338	0.0	0.0	16.224389800699598	7.712514480245937	0.0	0.0	3.3329467115147975	5.657273330029486	0.0	4.616012393070073	0.0	0.0	0.0	0.0	0.0
2R_11738	0.0	0.0	5.3303710684515595	0.0	0.0	0.0	0.0	7.196999139238902	4.310933864670302	3.129639690841673	0.0	0.0	0.0	0.0	0.0	4.382209282045125	4.898913372024951	0.0	0.0	9.930742998329649	0.0	13.426017608222093	0.0	0.0	7.543076624835278	0.0	0.0	0.0	13.116715154790356	0.0	0.0	0.0	0.0	0.0	24.715096722531023	0.0	0.0	12.484669865793961	0.0	16.227435075384548	0.0	6.105158920339275	0.0	4.981461491061016	0.0	0.0	0.0	5.235963951435387	0.0
2R_11739	0.0	0.0	0.0	0.0	0.0	0.0	0.0	0.0	0.0	0.0	10.34484542214728	0.0	0.0	0.0	0.0	0.0	0.0	0.0	0.0	0.0	0.0	8.786342509203696	0.0	0.0	0.0	0.0	0.0	0.0	17.1678535376079	0.0	0.0	0.0	6.119441711093814	0.0	0.0	0.0	0.0	5.446866363312523	0.0	0.0	9.415406806774199	11.986134439680177	0.0	0.0	0.0	0.0	0.0	20.559323241903737	0.0
2R_11740	0.0	0.0	0.0	14.610164291297458	0.0	0.0	4.547862845552304	0.0	6.014503976338942	0.0	0.0	2.293383359669019	0.0	13.695862822237974	0.0	3.05697280211298	6.834837852015509	0.0	0.0	6.927558520550603	0.0	4.682908554503203	9.501353151044594	2.8566490649473453	10.523906368805038	0.0	0.0	0.0	0.0	0.0	0.0	0.0	0.0	2.1201780525528533	0.0	0.0	0.0	0.0	0.0	0.0	0.0	2.1294401488904553	6.511147899096742	3.475003431565889	0.0	0.0	0.0	3.6525410728243646	0.0
2R_11741	0.0	0.0	0.0	0.0	0.0	0.0	21.69249157789015	0.0	0.0	0.0	0.0	0.0	0.0	0.0	0.0	14.581212981945544	0.0	0.0	0.0	0.0	11.726477565489446	22.33663543260479	15.106584506989062	13.625704619250124	0.0	0.0	0.0	0.0	0.0	0.0	0.0	0.0	15.556841587793482	0.0	0.0	0.0	0.0	0.0	0.0	0.0	0.0	0.0	0.0	0.0	0.0	0.0	0.0	17.42196700976327	0.0
2R_11742	0.0	0.0	0.0	0.0	0.0	0.0	0.0	2.408255113207257	0.0	2.094475945362663	2.6447470035016454	0.0	6.164209612715038	3.284823066290358	5.1032072637010915	5.865487938210604	3.278542333850032	0.0	0.0	13.292074733360982	4.717132436323429	4.4926051718870745	3.038412830366627	5.481121919883538	5.048118667135132	0.0	0.0	0.0	17.55642635430273	4.476965119069365	0.0	18.570515963215524	6.257947593443674	2.0340185535036377	0.0	0.0	0.0	0.0	0.0	0.0	4.8142563610769304	2.0429042580662036	3.1232743908990286	3.3337867283283864	0.0	0.0	0.0	3.504109619762057	0.0
2R_11743	0.0	0.0	0.0	17.18030038037185	0.0	0.0	0.0	2.951858726402841	0.0	2.5672517262200607	0.0	0.0	3.777813205270503	8.052580127198556	0.0	0.0	0.0	0.0	0.0	0.0	0.0	0.0	0.0	0.0	0.0	0.0	0.0	0.0	10.759676176785783	0.0	0.0	22.762347435366316	0.0	2.493147583865745	0.0	0.0	0.0	0.0	0.0	0.0	2.9504774167508043	7.512117044793252	3.8282757981763624	0.0	0.0	0.0	18.014772113132768	8.590150190185925	0.0
2R_11744	0.0	0.0	0.0	13.317671751353743	0.0	0.0	0.0	2.288195474132408	5.482429088891557	0.0	0.0	2.090498517000352	0.0	0.0	2.4243975856879083	0.0	3.1150959418399125	0.0	0.0	0.0	0.0	0.0	2.8869377039260624	5.207869507455325	0.0	0.0	0.0	0.0	0.0	4.253773309614293	0.0	0.0	0.0	0.0	0.0	0.0	0.0	0.0	0.0	6.8790788638238185	9.148498891430647	3.8821171824835767	2.9675686294759096	0.0	0.0	0.0	0.0	3.3294179378384356	0.0
2R_11745	0.0	0.0	3.926847542500271	0.0	0.0	0.0	0.0	0.0	9.527505591057864	2.305583939855615	2.911318332280407	0.0	3.3927586316868728	0.0	0.0	3.228343304609687	3.608995638167872	0.0	0.0	0.0	5.192585196043459	4.945427210729599	0.0	0.0	0.0	0.0	0.0	0.0	0.0	0.0	0.0	0.0	0.0	2.2390328810934723	9.103720508497414	0.0	0.0	0.0	0.0	0.0	0.0	4.497628400544394	0.0	7.339616534394545	0.0	0.0	0.0	0.0	0.0
2R_11746	0.0	0.0	6.664884920764516	0.0	0.0	0.0	0.0	0.0	0.0	1.9565887735631986	0.0	0.0	5.758396678096124	0.0	0.0	0.0	3.062703650650871	0.0	0.0	0.0	2.2032929976484255	8.393680398028325	2.838382768972957	5.120279198584141	0.0	0.0	0.0	0.0	0.0	12.546689367809961	0.0	8.673974779550932	5.845963537556224	1.900111517544965	0.0	0.0	10.946200519068828	0.0	0.0	3.381690378515986	0.0	3.8168244859977882	5.835315152241914	12.457244401480793	0.0	0.0	0.0	6.546841999824545	0.0
2R_11747	0.0	0.0	0.0	0.0	0.0	0.0	22.073556817059327	3.045964827634943	10.947023340148464	5.298192892368271	3.345080139757448	2.7827976355125053	7.7965019434730225	4.154649343440765	0.0	0.0	0.0	0.0	0.0	0.0	0.0	0.0	7.68597858455787	3.46626578147482	0.0	0.0	0.0	0.0	0.0	5.66247247330569	0.0	23.48801758782757	0.0	0.0	0.0	0.0	7.4102287834034595	0.0	0.0	4.578593153995945	6.089078962871537	10.335473982252958	3.950322326550235	12.649735978927227	0.0	0.0	0.0	8.86400663736817	0.0
2R_11748	0.0	0.0	7.748394145313383	0.0	0.0	0.0	18.95366303230178	5.23089155315632	12.533016665778911	4.549342165122923	0.0	4.7789496824387925	6.694538260959796	0.0	0.0	0.0	0.0	0.0	0.0	14.435638704834494	0.0	19.51647922714742	0.0	5.952682129750611	0.0	0.0	0.0	0.0	0.0	9.724268370358484	0.0	0.0	6.796340850086312	0.0	0.0	0.0	0.0	6.04936889958955	0.0	0.0	5.228443779851146	4.437325002995194	0.0	0.0	0.0	0.0	0.0	7.61116100649993	0.0
2R_11749	0.0	0.0	0.0	0.0	0.0	0.0	0.0	0.0	0.0	0.0	0.0	0.0	0.0	0.0	0.0	0.0	0.0	0.0	0.0	0.0	0.0	0.0	0.0	0.0	0.0	0.0	0.0	0.0	0.0	0.0	0.0	0.0	0.0	0.0	0.0	0.0	0.0	0.0	0.0	0.0	0.0	0.0	0.0	0.0	0.0	0.0	0.0	0.0	0.0
2R_11750	0.0	0.0	0.0	0.0	0.0	0.0	0.0	0.0	0.0	0.0	0.0	0.0	0.0	0.0	0.0	0.0	0.0	0.0	0.0	0.0	0.0	0.0	0.0	0.0	0.0	0.0	0.0	0.0	0.0	0.0	0.0	0.0	0.0	0.0	0.0	0.0	0.0	0.0	0.0	0.0	0.0	0.0	0.0	0.0	0.0	0.0	0.0	0.0	0.0
2R_11751	0.0	0.0	0.0	0.0	0.0	0.0	0.0	0.0	0.0	0.0	0.0	0.0	0.0	0.0	0.0	0.0	0.0	0.0	0.0	0.0	0.0	0.0	0.0	0.0	0.0	0.0	0.0	0.0	0.0	0.0	0.0	0.0	0.0	0.0	0.0	0.0	0.0	0.0	0.0	0.0	0.0	0.0	0.0	0.0	0.0	0.0	0.0	0.0	0.0
2R_11752	0.0	0.0	0.0	0.0	0.0	0.0	11.895882478197821	0.0	0.0	0.0	0.0	5.9988218313923145	0.0	0.0	6.956966985017475	0.0	0.0	20.747404499697087	0.0	18.120472147022262	6.43064898752647	24.498245313179442	0.0	7.472160597653294	0.0	0.0	0.0	0.0	0.0	12.206479931936668	0.0	0.0	0.0	5.545767276312864	0.0	0.0	15.974083646691607	7.593527580831203	0.0	39.47993087064104	6.563053552548072	11.139988436692002	0.0	9.089595231234757	0.0	0.0	0.0	9.553981908579857	0.0
2R_11753	0.0	0.0	7.934568375349517	0.0	0.0	0.0	9.704535705898223	0.0	6.417076610910827	0.0	5.882595165683293	9.787551409113776	0.0	0.0	0.0	6.52317422876511	0.0	16.92551419712131	0.0	0.0	5.24605575298212	0.0	6.758208858389843	0.0	11.228309712712468	0.0	0.0	0.0	0.0	0.0	0.0	0.0	0.0	4.524178567518389	18.394931828382646	0.0	0.0	6.1947198685728235	0.0	16.103656013024636	10.70814000678896	0.0	13.893925436859751	0.0	0.0	0.0	32.69042170644001	7.794037872788832	0.0
2R_11754	0.0	0.0	0.0	0.0	0.0	0.0	0.0	0.0	0.0	0.0	0.0	0.0	0.0	20.017855927487318	0.0	0.0	0.0	0.0	0.0	0.0	28.74641208844121	27.378133085104928	37.03244227105155	16.701098765287767	61.52691341009841	0.0	0.0	0.0	0.0	0.0	0.0	0.0	19.0681036389569	0.0	0.0	0.0	0.0	0.0	0.0	0.0	0.0	24.899096411791213	0.0	0.0	0.0	0.0	89.56560680698611	0.0	0.0
2R_11755	0.0	0.0	0.0	0.0	0.0	0.0	8.058683332023797	4.448121558265944	5.328764805639965	1.934280873057015	4.884929382239618	8.127619887473102	2.84637137461236	0.0	0.0	2.7084343353637563	3.0277844641351357	0.0	0.0	6.137718119157659	4.3563446347804025	12.446970718501385	5.612042320411138	0.0	4.662015529173728	0.0	0.0	0.0	24.3204461991196	0.0	0.0	0.0	14.448278054221499	3.75689507649508	15.27522129976858	0.0	5.410699116432834	10.288237843482465	0.0	6.686268577379351	11.115100197070728	1.8866536236012823	14.421960607856796	3.078803515377854	0.0	0.0	13.57312521208008	3.2360993353051963	0.0
2R_11756	0.0	0.0	0.0	8.446359703431417	0.0	0.0	2.629189152806896	1.451223787995941	0.0	0.0	0.0	1.3258400389903038	1.8572882032111027	0.0	4.612818468987099	1.7672827885743045	3.951324424677285	4.5855236851469385	0.0	4.004927662996551	0.0	8.121783435351958	7.323837002148448	1.6514725685451948	12.168062850478234	0.0	0.0	0.0	0.0	5.395672778345222	0.0	0.0	1.88553163695823	6.128536993197569	9.967247624306529	0.0	0.0	6.713186813555669	0.0	2.1814313942007955	5.802178776152233	1.2310619583635147	5.646291459306613	6.026858090394032	154.99070055796653	0.0	0.0	8.446359703431417	0.0
2R_11757	0.0	0.0	4.989073928097467	0.0	0.0	0.0	0.0	1.6840460216096786	4.034910041680621	5.858505378107937	3.6988404135303585	1.5385467502815542	2.155256022862956	4.594025928682342	1.7842868562293022	6.1524326718784605	0.0	0.0	0.0	0.0	3.2985990849686138	0.0	8.498812290982336	3.832842090738704	0.0	0.0	0.0	0.0	6.138433962727429	3.1306547451333975	0.0	0.0	4.376061194839749	7.111748323760921	5.783154826621018	0.0	8.193900460497206	0.0	26.449428692340245	5.0628040846703355	6.733031917937807	5.714253061411078	2.184045113635867	6.993756906334945	0.0	0.0	0.0	2.4503557916609493	0.0
2R_11758	0.0	0.0	2.2184301855583746	0.0	0.0	0.0	5.426592582824726	1.497648093434071	0.0	2.6050295827159413	1.6447179062083166	6.841266739895586	5.750107239500016	0.0	1.5867938132813373	1.823817746622107	4.077726357648408	4.732213502330142	0.0	0.0	0.0	2.793865788275263	5.668593610588026	1.7043027850693533	0.0	0.0	0.0	266.58136063126466	0.0	2.784139536618952	0.0	0.0	7.7833973906938585	3.794752464501988	0.0	0.0	10.930443032717003	5.19595505291041	0.0	6.753644604310717	7.484736377106167	8.89310337292543	1.94230499549191	12.439311708004572	0.0	0.0	18.279864729001005	8.716556750886038	0.0
2R_11759	0.0	0.0	2.7985523648327195	0.0	0.0	0.0	0.0	5.6678546490010975	13.579963578537683	3.286247972385001	0.0	1.726053254956707	4.8358448293454535	0.0	2.0017423165122925	0.0	0.0	5.96969306226151	0.0	0.0	3.7006075287379927	7.048930148626692	2.3836459008203077	6.449940080056656	0.0	0.0	0.0	0.0	0.0	7.024390792147574	0.0	0.0	2.4546913078398913	11.16986459890133	0.0	0.0	9.192511412502919	2.184901196582989	0.0	0.0	3.7768016004574463	3.2053316204041153	7.350660309815631	2.615367796557862	0.0	0.0	23.060071486221606	5.497973446987441	0.0
2R_11760	106.02879742137964	0.0	2.4264565290606988	9.533924563775281	0.0	0.0	0.0	3.2761707068403823	0.0	1.4246540370136516	8.994730886646604	0.0	4.192870359383497	4.468646634617532	12.149133037866418	3.989681088831845	0.0	0.0	0.0	9.041215283993612	1.6042871686866245	3.0558518034109414	2.0667160749589653	0.0	3.4337098281702922	0.0	0.0	0.0	11.941809948483032	12.180854011855624	0.0	0.0	12.769891660239155	4.1505934933636155	5.625322049687344	0.0	15.940548131688056	15.155171910798174	0.0	2.462315492544355	0.0	2.779150369265709	2.124438563998499	6.802884604482556	0.0	0.0	19.99400179946016	7.150443422831461	0.0
2R_11761	0.0	0.0	0.0	0.0	0.0	0.0	6.720890813752018	11.129115546929254	0.0	3.2263559728882854	0.0	3.389191731998986	0.0	5.059981014951233	3.9305209669710464	13.552902399225136	0.0	11.721790339369276	0.0	0.0	3.6331638099099632	0.0	4.680407719677277	8.443186222070995	0.0	0.0	0.0	0.0	0.0	6.89637099165677	0.0	0.0	0.0	15.66613339148602	0.0	0.0	0.0	4.290162571420481	0.0	5.576305608313603	0.0	9.440742973884387	4.8111294896257615	5.13540522969127	0.0	0.0	0.0	0.0	0.0
2R_11762	0.0	0.0	0.0	0.0	0.0	0.0	5.37500900314008	11.867295158618266	0.0	5.160533888193936	6.516334822315839	2.7104942748939926	15.187862467830207	0.0	6.286840887601343	0.0	0.0	9.37446096849431	0.0	0.0	2.9056100938570175	5.534616257381794	3.7431397606037535	0.0	0.0	0.0	0.0	0.0	0.0	11.030697327592957	0.0	11.43887295072591	7.70941072348194	2.5057871153428843	0.0	0.0	7.217694321984231	3.4310425634554167	0.0	0.0	8.896306431495772	0.0	3.8476840404991832	4.107022433377935	0.0	0.0	0.0	4.316849873775309	0.0
2R_11763	0.0	0.0	0.0	0.0	0.0	0.0	0.0	0.0	0.0	0.0	0.0	0.0	0.0	0.0	0.0	0.0	0.0	0.0	0.0	0.0	0.0	0.0	0.0	0.0	0.0	0.0	0.0	0.0	0.0	0.0	0.0	0.0	0.0	0.0	0.0	0.0	0.0	0.0	0.0	0.0	0.0	0.0	0.0	0.0	0.0	0.0	0.0	0.0	0.0
2R_11764	0.0	0.0	0.0	0.0	0.0	0.0	0.0	0.0	0.0	0.0	0.0	0.0	0.0	0.0	0.0	0.0	0.0	0.0	0.0	0.0	0.0	0.0	0.0	0.0	0.0	0.0	0.0	0.0	0.0	0.0	0.0	0.0	0.0	0.0	0.0	0.0	0.0	0.0	0.0	0.0	0.0	0.0	0.0	0.0	0.0	0.0	0.0	0.0	0.0
2R_11765	0.0	0.0	0.0	34.93327744008943	0.0	0.0	0.0	0.0	0.0	0.0	6.5915233010348695	0.0	0.0	0.0	0.0	0.0	0.0	0.0	0.0	0.0	0.0	0.0	0.0	6.830321161701023	0.0	0.0	0.0	0.0	0.0	11.1579746044498	0.0	0.0	0.0	15.208200261581046	20.611756946162092	0.0	0.0	0.0	0.0	18.04435301972248	11.998608161453273	15.274637991079612	7.784160789625271	8.308822307526132	0.0	0.0	0.0	34.93327744008943	0.0
2R_11766	0.0	0.0	4.367010554191108	0.0	0.0	0.0	10.682322678784693	2.9481410201983036	0.0	2.564018411703411	9.712949952406545	2.6934256711478084	7.546110508260727	0.0	0.0	10.770631503666323	12.040591241192306	0.0	0.0	0.0	5.774625602149085	5.499763510169062	3.719568351531941	0.0	12.359625552784253	0.0	0.0	0.0	0.0	0.0	0.0	22.733679491493053	0.0	7.470022798509581	0.0	0.0	7.172242846404985	10.228309505918098	0.0	13.29464296793155	0.0	2.5008853134009437	3.823454292133319	4.08115957170679	0.0	0.0	0.0	4.289665680615515	0.0
2R_11767	0.0	0.0	3.4848305326911952	13.692440403653146	0.0	0.0	8.524386137643264	2.3525869045602548	5.636708500438255	4.092121847020117	5.167224296288642	0.0	3.010860172642723	3.20889248284847	0.0	2.8649518974576416	9.608270799504211	0.0	0.0	12.984820744549623	2.3040465970383788	13.166268021329353	14.840890809629956	8.031633928834369	4.931428486889797	0.0	0.0	0.0	0.0	4.373477483151178	0.0	9.070623877510297	3.056645759209674	5.961003117604631	8.07898010955097	0.0	5.723377708588501	10.88278425152291	36.94945314809341	0.0	0.0	7.982725382272762	3.0510780984460864	13.026897286171625	0.0	0.0	14.357501794687725	3.4231101009132865	0.0
2R_11768	0.0	0.0	2.896747184651411	0.0	0.0	0.0	0.0	3.911151161299003	4.685484509553937	5.102332378176712	2.1476141081065987	1.786616527060451	7.508285392931099	5.334750242997873	2.071978889021495	0.0	0.0	12.358311953453653	0.0	10.793564445135232	3.830453406939326	3.6481305155173227	2.4672825990947045	2.225417922358729	0.0	0.0	0.0	0.0	0.0	3.6354303222518145	0.0	0.0	2.5408208274132207	3.303368477870569	0.0	0.0	23.78763918147685	6.784693189389282	0.0	5.879112512691534	5.863981432289193	3.3177993965586454	0.0	5.41427017533031	0.0	0.0	0.0	8.536327194006814	0.0
2R_11769	0.0	0.0	3.825048405987578	15.029209268212774	0.0	0.0	4.678303478739684	7.746797473924279	3.0935052167325225	0.0	5.671691312528625	11.795807958584446	0.0	3.522171009855739	2.735972123727226	3.1446521102816916	0.0	0.0	0.0	7.126252973429053	7.586959836910711	9.63444506800714	3.2579561733219653	5.877165478352784	0.0	0.0	0.0	0.0	0.0	9.600904789267341	0.0	29.86851878032899	10.065182119405268	4.361976909002837	8.867716722562841	0.0	18.846423011733783	2.986312832395283	0.0	3.8815762149430593	7.743172393215845	4.3810324078110305	0.0	0.0	0.0	0.0	0.0	0.0	0.0
2R_11770	0.0	0.0	2.686870499827772	0.0	0.0	0.0	9.858695319978745	7.255556668074245	2.173004633063178	4.732655448800871	1.9920140158106154	3.3143432512845568	2.3214303539554506	4.948234049491248	1.9218587602934754	6.626796911205782	4.938772798918607	0.0	0.0	0.0	0.0	3.3838142015298227	4.577043426759181	2.064180746271522	7.604449972034636	0.0	0.0	0.0	0.0	6.7440683389932925	0.0	0.0	0.0	6.12806209687884	12.458094086018157	0.0	4.412832871015543	6.293124949786107	28.48872985846799	0.0	3.6260807306987806	7.6935410261152635	7.057317414848172	2.51099628046121	0.0	0.0	0.0	5.2785657503428425	0.0
2R_11771	0.0	0.0	19.92762287372264	0.0	0.0	0.0	8.124295217389891	4.484337107351442	5.3721503428506345	0.0	4.924701316865132	0.0	0.0	18.349701266863374	0.0	0.0	0.0	0.0	0.0	0.0	4.391812957956296	8.365540664893171	5.657734235855099	0.0	0.0	0.0	0.0	0.0	0.0	0.0	0.0	0.0	11.652730001584771	3.787482823765394	0.0	0.0	0.0	5.186001116027439	0.0	6.740706587827361	0.0	11.412085855404307	11.63150462817569	0.0	0.0	0.0	0.0	0.0	0.0
2R_11772	0.0	0.0	0.0	0.0	0.0	0.0	4.727850728514519	13.048071181925604	3.1262680924950184	2.269599352165561	5.731759392204234	0.0	3.339805877123198	7.118947648682781	5.52989683424466	6.3559133511044665	3.552667947048195	0.0	0.0	21.60517832914193	0.0	0.0	0.0	8.909114558740464	0.0	0.0	0.0	0.0	0.0	0.0	0.0	20.123234689236888	6.781187358781773	8.816347977728142	0.0	0.0	12.697348539677945	9.053821346375665	0.0	7.845370878140207	2.608393078576798	0.0	6.768835469239365	3.6125314380548397	0.0	0.0	15.92610288262462	7.594190747845528	0.0
2R_11773	0.0	0.0	0.0	0.0	0.0	0.0	0.0	0.0	0.0	0.0	0.0	0.0	0.0	0.0	0.0	0.0	0.0	250.72710861498345	0.0	0.0	0.0	0.0	0.0	0.0	0.0	0.0	0.0	0.0	0.0	0.0	0.0	0.0	0.0	0.0	0.0	0.0	0.0	0.0	0.0	0.0	0.0	0.0	0.0	0.0	0.0	0.0	0.0	0.0	0.0
2R_11774	125.21913348359628	0.0	5.731250214921883	0.0	0.0	0.0	7.009722485086816	7.738261057975052	4.635144593335589	0.0	4.249081136204295	3.534842946927868	9.903490485221516	0.0	4.099435917617735	0.0	7.901016070666689	0.0	0.0	5.338800264804493	3.7892997752945234	0.0	4.8815492084567955	4.40301694721223	4.055182929301941	0.0	0.0	0.0	0.0	3.5963719799466296	0.0	7.458901452994002	5.027045504815909	9.803633226473732	19.930376551247644	0.0	14.119241702592294	4.474533194324502	0.0	2.9079742469800687	5.800979978884433	6.564307235835866	2.5089443867387238	2.678050165235695	0.0	0.0	0.0	2.8148715292634043	0.0
2R_11775	0.0	0.0	0.0	0.0	0.0	0.0	9.839633650759913	0.0	0.0	4.723504916223916	0.0	0.0	0.0	0.0	0.0	0.0	0.0	0.0	0.0	0.0	0.0	10.131814912005186	0.0	6.180569032629696	11.384620288759507	0.0	0.0	0.0	0.0	10.096543145557822	0.0	0.0	0.0	0.0	0.0	0.0	0.0	0.0	85.3009417223966	8.163918419596015	0.0	0.0	0.0	0.0	0.0	0.0	0.0	7.902539560113038	0.0
2R_11776	0.0	0.0	7.393190575752109	0.0	0.0	0.0	0.0	0.0	0.0	6.511185348270281	8.22183610043795	6.839808047626951	0.0	17.01944573792232	0.0	0.0	6.7947615106657375	0.0	0.0	6.886938507903451	4.8881159148255575	4.655450135473599	9.445641592056592	0.0	10.462199028689442	0.0	0.0	0.0	9.096400008732545	4.639243172425823	0.0	0.0	6.484781514741205	0.0	8.56992026546185	0.0	6.071173582138122	8.658078622280353	0.0	7.502449549778003	2.494380161496149	0.0	0.0	17.27313805935603	0.0	0.0	0.0	3.631124254167078	0.0
2R_11777	0.0	0.0	13.869625520110958	0.0	0.0	0.0	0.0	9.363295880149813	0.0	8.143322475570033	10.282776349614398	0.0	0.0	12.771392081736911	9.920634920634921	11.402508551881414	0.0	0.0	0.0	0.0	0.0	0.0	11.813349084465445	0.0	19.627085377821395	0.0	0.0	0.0	0.0	0.0	0.0	0.0	0.0	0.0	0.0	0.0	0.0	0.0	0.0	0.0	0.0	0.0	0.0	12.961762799740765	0.0	0.0	0.0	13.623978201634877	0.0
2R_11778	0.0	0.0	7.369620361376704	0.0	0.0	0.0	9.013564513235968	4.975183783288954	0.0	8.653902737056358	0.0	0.0	3.1836406713916134	6.786074432378804	10.542651350302785	3.029359338969557	6.773099146657238	0.0	0.0	20.594946823847298	9.745064246772312	4.640608105286116	0.0	14.15422557419447	5.214422257657118	0.0	0.0	0.0	9.067399796164851	13.873358434863194	0.0	9.591148520853073	0.0	4.20205320723812	0.0	0.0	12.103636174379506	14.384126368577704	0.0	7.478531007111335	7.459283501009738	10.551025179810571	0.0	3.4436139212913823	0.0	0.0	15.18141794443601	7.239095750071667	0.0
2R_11779	0.0	0.0	14.568934369864449	0.0	0.0	0.0	5.939610789184207	3.2784649440300466	3.927538485949624	2.8513033878046334	3.6004118871198862	2.995210060071933	0.0	0.0	0.0	0.0	4.463225698182396	0.0	0.0	0.0	3.210821238169729	6.115983511308453	0.0	0.0	6.872228773746986	0.0	0.0	0.0	0.0	0.0	0.0	0.0	0.0	5.538000095253602	0.0	0.0	0.0	15.165784776281926	0.0	0.0	9.830792401190704	11.124386211990753	0.0	0.0	0.0	0.0	0.0	14.310901472305542	0.0
2R_11780	0.0	0.0	16.560746889684726	48.80230997600553	0.0	0.0	0.0	5.590027391134217	3.34837310921556	0.0	3.0694854774968343	2.5535283377807283	3.577081637945682	0.0	8.884150675195452	6.8074677921680085	0.0	8.83158173628897	0.0	0.0	0.0	15.642312455191293	3.5263728610344613	0.0	17.576494368198265	0.0	0.0	0.0	0.0	5.195952353116922	0.0	0.0	10.894432944765226	4.721351722998294	0.0	0.0	0.0	0.0	0.0	12.604115243627046	8.381117342627062	9.483954334759877	7.249725869740551	11.607548775887253	0.0	0.0	0.0	8.133718329334256	0.0
2R_11781	0.0	0.0	0.0	0.0	0.0	0.0	0.0	0.0	13.385501092926166	0.0	0.0	0.0	0.0	0.0	0.0	0.0	30.422368959448505	0.0	0.0	0.0	0.0	0.0	14.097075279791703	12.71515633920477	0.0	0.0	0.0	0.0	0.0	0.0	0.0	0.0	0.0	0.0	0.0	0.0	0.0	51.686731886707854	0.0	0.0	22.3363111358796	0.0	0.0	15.467497374392321	0.0	0.0	0.0	0.0	0.0
2R_11782	0.0	0.0	4.411458498763027	0.0	0.0	0.0	16.186572914036347	8.934442633730736	0.0	2.5901152912118426	6.541206329271245	0.0	7.622915704273559	0.0	3.1554182317541097	7.253504167863495	4.0543805960588175	0.0	0.0	0.0	2.9167002087190674	5.555740746913787	0.0	0.0	6.24271163416711	0.0	0.0	0.0	21.711000529748414	5.5363996128949395	0.0	0.0	15.477671910501911	2.5153511883022084	20.45441529008452	0.0	0.0	6.888276291517363	0.0	0.0	8.930261799554916	7.579018850535685	15.449479429790616	4.1226980915206	0.0	0.0	0.0	0.0	0.0
2R_11783	0.0	0.0	5.719433204169467	22.472541363521447	0.0	0.0	3.497634724517545	0.0	4.625587594174073	1.6790355619732027	8.480640288341771	7.055109221909642	9.88307091721075	2.633276717883899	2.045491736213386	4.70206538221914	5.256483543921205	0.0	0.0	10.655584858413915	1.8907433930335562	3.601494620267411	4.871484158542453	10.98484640438515	0.0	0.0	0.0	0.0	7.037050068611238	3.588956779987977	0.0	14.887044549480816	0.0	4.8917097748590574	0.0	0.0	0.0	2.23265367634336	0.0	5.803956847580839	5.7890191954228145	11.463852018047378	2.503771305528953	0.0	0.0	0.0	23.564064801178205	2.809067670440181	0.0
2R_11784	0.0	0.0	6.934812760055479	0.0	0.0	0.0	0.0	14.04494382022472	11.217049915872126	4.071661237785016	0.0	12.83147989734816	11.983223487118035	6.3856960408684555	0.0	0.0	12.746972594008923	14.792899408284024	0.0	25.839793281653748	9.170105456212747	0.0	5.9066745422327225	10.655301012253597	0.0	0.0	0.0	0.0	0.0	0.0	0.0	0.0	18.248175182481752	11.862396204033214	0.0	0.0	11.389521640091116	0.0	0.0	14.074595355383533	0.0	0.0	12.143290831815422	6.480881399870382	0.0	0.0	0.0	0.0	0.0
2R_11785	0.0	0.0	7.1345810288636615	9.344292319365485	0.0	0.0	2.908698287707492	1.6055034088048374	5.770087405284015	4.188951890725326	5.289494007003291	2.933580223444938	6.164209612715038	0.0	3.402138175800727	1.9551626460702012	0.0	10.146021542032939	0.0	4.430691577786993	4.717132436323429	0.0	0.0	9.135203199805895	6.730824889513509	0.0	0.0	0.0	5.852142118100909	2.9846434127129093	0.0	6.190171987738507	2.085982531147891	6.780061845012125	5.513432927985744	0.0	3.9058716186869393	3.7134328978961917	0.0	2.413339395641895	3.209504240717953	4.085808516132407	6.246548781798057	8.890097942209028	0.0	0.0	19.596315892612186	4.672146159682742	0.0
2R_11786	0.0	0.0	0.0	0.0	0.0	0.0	0.0	4.011694892951933	9.611867965614504	3.4889984899614537	4.405645394007881	0.0	15.402600883185134	10.94378070414474	8.500972511255288	0.0	10.922855693238152	12.676006348143979	0.0	11.071033968146422	0.0	0.0	10.122835547956681	0.0	16.818410777910366	0.0	0.0	0.0	14.622833261681452	7.45777222919524	0.0	0.0	15.636825349170309	0.0	0.0	0.0	0.0	0.0	0.0	0.0	4.009817637503664	10.209269608433672	15.608342971485117	22.213817994414335	0.0	0.0	0.0	11.674360069952765	0.0
2R_11787	NA	NA	NA	NA	NA	NA	NA	NA	NA	NA	NA	NA	NA	NA	NA	NA	NA	NA	NA	NA	NA	NA	NA	NA	NA	NA	NA	NA	NA	NA	NA	NA	NA	NA	NA	NA	NA	NA	NA	NA	NA	NA	NA	NA	NA	NA	NA	NA	NA
2R_11788	0.0	0.0	0.0	0.0	0.0	0.0	0.0	0.0	0.0	0.0	0.0	0.0	0.0	0.0	0.0	0.0	0.0	0.0	0.0	0.0	0.0	0.0	0.0	0.0	0.0	0.0	0.0	0.0	0.0	0.0	0.0	0.0	0.0	0.0	0.0	0.0	0.0	0.0	0.0	0.0	0.0	0.0	0.0	0.0	0.0	0.0	0.0	0.0	0.0
2R_11789	0.0	0.0	0.0	0.0	0.0	0.0	9.556917416287378	10.550192541013873	6.319464741336409	2.2938936550901503	0.0	2.409667586356462	6.751111823728471	0.0	5.589090096132351	0.0	0.0	8.334027835652972	0.0	0.0	10.33251319009887	0.0	3.3277039674550557	3.001493242888337	0.0	0.0	0.0	0.0	0.0	0.0	0.0	0.0	0.0	8.910720153264387	0.0	0.0	12.833263819820976	3.050245163455013	0.0	7.929349495990723	5.272627811793551	11.187058810368168	0.0	3.651200788659371	0.0	0.0	16.09657947686117	11.513221015466094	0.0
2R_11790	0.0	0.0	0.0	0.0	0.0	0.0	0.0	0.0	0.0	0.0	0.0	0.0	0.0	0.0	0.0	0.0	0.0	0.0	0.0	0.0	0.0	0.0	0.0	0.0	0.0	0.0	0.0	0.0	0.0	0.0	0.0	0.0	0.0	0.0	0.0	0.0	0.0	0.0	0.0	0.0	0.0	0.0	0.0	0.0	0.0	0.0	0.0	0.0	0.0
2R_11791	0.0	0.0	0.0	0.0	0.0	0.0	0.0	0.0	0.0	0.0	0.0	0.0	0.0	0.0	0.0	0.0	0.0	0.0	0.0	0.0	0.0	0.0	0.0	0.0	0.0	0.0	0.0	0.0	0.0	0.0	0.0	0.0	0.0	0.0	0.0	0.0	0.0	0.0	0.0	0.0	0.0	0.0	0.0	0.0	0.0	0.0	0.0	0.0	0.0
2R_11792	0.0	0.0	0.0	0.0	0.0	0.0	0.0	0.0	0.0	0.0	0.0	0.0	0.0	0.0	0.0	0.0	0.0	0.0	0.0	0.0	0.0	0.0	0.0	0.0	0.0	0.0	0.0	0.0	0.0	0.0	0.0	0.0	0.0	0.0	0.0	0.0	0.0	0.0	0.0	0.0	0.0	0.0	0.0	0.0	0.0	0.0	0.0	0.0	0.0
2R_11793	0.0	0.0	0.0	0.0	0.0	0.0	0.0	0.0	0.0	0.0	0.0	0.0	0.0	0.0	0.0	0.0	0.0	0.0	0.0	0.0	0.0	0.0	0.0	0.0	0.0	0.0	0.0	0.0	0.0	0.0	0.0	0.0	0.0	0.0	0.0	0.0	0.0	0.0	0.0	0.0	0.0	0.0	0.0	0.0	0.0	0.0	0.0	0.0	0.0
2R_11794	0.0	0.0	0.0	0.0	0.0	0.0	21.151531688167196	23.34986503778008	13.98634652851886	0.0	0.0	0.0	0.0	0.0	0.0	0.0	0.0	0.0	0.0	0.0	11.434046703507164	0.0	14.729861701328486	0.0	24.472675034690017	0.0	0.0	0.0	0.0	0.0	0.0	0.0	0.0	9.86067847384307	0.0	0.0	0.0	0.0	0.0	0.0	0.0	0.0	0.0	0.0	0.0	0.0	0.0	0.0	0.0
2R_11795	180.4826105004783	0.0	0.0	32.4573631962713	0.0	458.1481651165987	0.0	5.576709875014779	6.680792088071546	0.0	12.248691303888501	7.642334661910757	14.27423881729367	0.0	5.908656891384706	10.18687482300305	0.0	0.0	0.0	7.694995021338222	5.4616470852964545	5.201682224031252	17.589858672521512	0.0	11.689747098166405	0.0	0.0	0.0	0.0	10.36714733945306	0.0	0.0	3.6228261231847836	7.065155571193099	0.0	0.0	20.3505449197578	6.449297397418282	0.0	16.765450095751678	13.935250693766456	7.096020031591481	14.464908673990974	3.8599650981955826	0.0	0.0	0.0	4.057170399533913	0.0
2R_11796	0.0	0.0	0.0	0.0	0.0	0.0	0.0	0.0	0.0	0.0	0.0	0.0	0.0	0.0	0.0	0.0	0.0	0.0	0.0	0.0	0.0	0.0	0.0	0.0	0.0	0.0	0.0	0.0	0.0	0.0	0.0	0.0	0.0	0.0	0.0	0.0	0.0	0.0	0.0	0.0	0.0	0.0	0.0	0.0	0.0	0.0	0.0	0.0	0.0
2R_11797	0.0	0.0	0.0	0.0	0.0	0.0	0.0	0.0	34.408128576294864	0.0	0.0	0.0	0.0	0.0	0.0	0.0	0.0	0.0	0.0	0.0	0.0	0.0	0.0	32.684972430225756	0.0	0.0	0.0	0.0	0.0	0.0	0.0	0.0	37.317331661516874	0.0	0.0	0.0	0.0	0.0	0.0	0.0	0.0	0.0	0.0	0.0	0.0	0.0	0.0	0.0	0.0
2R_11798	0.0	0.0	3.2928835517832287	0.0	0.0	0.0	0.0	2.223004719883621	0.0	1.9333624111039964	7.323914778927633	4.061880309385299	2.845019821253095	9.09643310665022	2.355326429400504	0.0	0.0	7.0241687598689575	0.0	12.269607446179368	13.062828285203343	4.147020158664992	2.804688766492271	10.118994313631145	18.639207386345102	0.0	0.0	0.0	0.0	4.132583186833259	0.0	0.0	5.776567009332622	3.755111175699023	0.0	0.0	0.0	7.712514480245937	0.0	3.3415468555041627	0.0	7.543031106705982	8.649067544028078	3.0773415953800485	0.0	0.0	0.0	6.469125451868413	0.0
2R_11799	0.0	0.0	0.0	0.0	0.0	0.0	0.0	0.0	0.0	0.0	0.0	0.0	0.0	0.0	0.0	0.0	0.0	0.0	0.0	0.0	0.0	0.0	0.0	0.0	0.0	0.0	0.0	0.0	0.0	0.0	0.0	0.0	0.0	0.0	0.0	0.0	0.0	0.0	0.0	0.0	0.0	0.0	0.0	360.0489666594657	0.0	0.0	0.0	0.0	0.0
2R_11800	0.0	0.0	14.152679102154039	0.0	0.0	0.0	0.0	0.0	0.0	8.309512730173504	0.0	0.0	12.227779068487791	0.0	0.0	23.270425616084523	0.0	30.18959062915107	0.0	0.0	0.0	0.0	0.0	10.872756134952649	0.0	0.0	0.0	0.0	0.0	0.0	0.0	0.0	0.0	8.06965728165525	0.0	0.0	23.243921714471668	0.0	0.0	0.0	0.0	16.209819908900815	0.0	0.0	0.0	0.0	0.0	0.0	0.0
2R_11801	0.0	0.0	7.853695085000542	15.429193886336217	0.0	0.0	0.0	2.6509897735418497	6.351670394038576	4.61116787971123	0.0	2.4219478854941796	0.0	0.0	5.6175735677434435	12.913373218438748	10.826986914503616	16.753000462382815	0.0	0.0	5.192585196043459	4.945427210729599	3.3446628211963327	12.067158564273608	11.113864879853564	0.0	0.0	0.0	9.662993440760053	9.8564215078945	0.0	10.221144686435723	3.444351676572622	11.19516440546736	9.103720508497414	0.0	12.89866550406695	6.131580028462795	0.0	11.954639316577179	10.59899701691229	6.746442600816589	6.876155623904542	0.0	0.0	0.0	0.0	0.0	0.0
2R_11802	0.0	0.0	0.0	0.0	0.0	0.0	0.0	0.0	0.0	0.0	0.0	0.0	0.0	0.0	0.0	0.0	0.0	0.0	0.0	0.0	0.0	0.0	0.0	0.0	0.0	0.0	0.0	0.0	0.0	0.0	0.0	0.0	0.0	0.0	0.0	0.0	0.0	0.0	0.0	0.0	0.0	0.0	0.0	0.0	0.0	0.0	0.0	0.0	0.0
2R_11803	0.0	0.0	28.305358204308078	0.0	0.0	0.0	0.0	0.0	0.0	0.0	0.0	0.0	48.911116273951166	0.0	0.0	46.54085123216905	0.0	0.0	0.0	0.0	0.0	35.64744675162642	24.108875682582543	0.0	0.0	0.0	0.0	0.0	0.0	0.0	0.0	0.0	0.0	0.0	65.62110374696503	0.0	0.0	0.0	0.0	28.723663990578643	0.0	0.0	0.0	0.0	0.0	0.0	0.0	0.0	0.0
2R_11804	0.0	0.0	3.3133362446514467	0.0	0.0	0.0	12.15733044475162	4.473624405231635	2.6796583649957295	1.9453708732847663	4.912936621889344	6.130664069444893	2.862690751819884	9.152932691163576	2.369955786104854	5.447925729518115	6.090287909225477	0.0	0.0	6.172908094040551	6.5719819323072715	4.1727780478492456	2.8221091936133407	17.81822911748093	0.0	0.0	0.0	0.0	0.0	8.316502810770038	0.0	0.0	0.0	3.778434847597775	15.36280020831957	0.0	0.0	7.760418296893427	0.0	10.086905414751696	0.0	1.8974705578980884	8.702788460450613	3.0964555183327196	0.0	0.0	0.0	0.0	0.0
2R_11805	0.0	0.0	0.0	0.0	0.0	0.0	4.221883627155324	2.3303374515056774	2.791699829734227	0.0	5.118355574720954	0.0	0.0	3.1785445698698127	2.4690480140953013	11.351427129797326	3.172467046791668	0.0	0.0	6.43100878089939	0.0	4.34724960385688	0.0	5.303783480464707	9.76957958079711	0.0	0.0	0.0	16.98839862258064	4.332115575645019	0.0	8.984838982700591	3.0277377107154058	9.841045465433229	0.0	0.0	0.0	8.084895716972595	0.0	10.508657557528771	9.316987920292236	3.9536146119270272	6.04444541155571	19.35554425048397	0.0	0.0	0.0	0.0	0.0
2R_11806	0.0	0.0	0.0	0.0	0.0	0.0	0.0	18.35940368656826	0.0	15.967298971705945	0.0	0.0	0.0	0.0	0.0	0.0	0.0	0.0	0.0	0.0	0.0	0.0	0.0	0.0	38.48448113298312	0.0	0.0	0.0	0.0	0.0	0.0	0.0	0.0	15.506400266710084	0.0	0.0	0.0	0.0	0.0	0.0	18.35081248222265	15.574140696787055	47.62074836006048	0.0	0.0	0.0	0.0	0.0	0.0
2R_11807	0.0	0.0	0.0	0.0	0.0	0.0	0.0	0.0	0.0	0.0	0.0	0.0	0.0	0.0	0.0	0.0	0.0	0.0	0.0	0.0	0.0	0.0	0.0	0.0	0.0	0.0	0.0	0.0	0.0	0.0	0.0	0.0	0.0	0.0	0.0	0.0	0.0	0.0	0.0	0.0	0.0	0.0	0.0	0.0	0.0	0.0	0.0	0.0	0.0
2R_11808	0.0	0.0	0.0	0.0	0.0	0.0	0.0	0.0	0.0	0.0	0.0	0.0	0.0	0.0	0.0	0.0	0.0	0.0	0.0	0.0	0.0	0.0	0.0	0.0	0.0	0.0	0.0	0.0	0.0	0.0	0.0	0.0	0.0	0.0	0.0	0.0	0.0	0.0	0.0	0.0	0.0	0.0	0.0	0.0	0.0	0.0	0.0	0.0	0.0
2R_11809	0.0	0.0	0.0	0.0	0.0	0.0	0.0	0.0	0.0	0.0	0.0	0.0	0.0	0.0	0.0	0.0	0.0	0.0	0.0	0.0	0.0	0.0	0.0	0.0	0.0	0.0	0.0	0.0	0.0	0.0	0.0	0.0	0.0	0.0	0.0	0.0	0.0	0.0	0.0	0.0	0.0	0.0	0.0	0.0	0.0	0.0	0.0	0.0	0.0
2R_11810	0.0	0.0	0.0	0.0	0.0	0.0	0.0	0.0	0.0	0.0	0.0	0.0	0.0	0.0	0.0	0.0	0.0	0.0	0.0	0.0	0.0	0.0	0.0	0.0	0.0	0.0	0.0	0.0	0.0	0.0	0.0	0.0	0.0	0.0	0.0	0.0	0.0	0.0	0.0	0.0	0.0	0.0	0.0	0.0	0.0	0.0	0.0	0.0	0.0
2R_11811	0.0	0.0	9.999730007289804	0.0	0.0	0.0	6.115186883168743	0.0	0.0	5.871176983107449	7.413681578669355	3.08374907410434	4.319835431549399	9.207925076955233	10.728876986988018	0.0	0.0	0.0	0.0	0.0	6.611467524306234	0.0	0.0	7.682264608690407	0.0	0.0	0.0	0.0	0.0	0.0	0.0	0.0	4.385526359644737	5.701704496050572	11.591326905556185	0.0	0.0	3.903522108963697	0.0	0.0	6.747595072771126	14.316531642684566	0.0	4.672589329394651	0.0	0.0	0.0	4.911311536277894	0.0
2R_11812	0.0	0.0	0.0	0.0	0.0	0.0	0.0	0.0	0.0	0.0	0.0	11.622717298322609	0.0	0.0	0.0	15.492538793317138	0.0	0.0	0.0	0.0	24.918764826665072	0.0	0.0	0.0	0.0	0.0	0.0	0.0	0.0	23.650054868127295	0.0	0.0	0.0	0.0	0.0	0.0	0.0	0.0	0.0	0.0	0.0	0.0	0.0	0.0	0.0	0.0	0.0	0.0	0.0
2R_11813	0.0	0.0	0.0	0.0	0.0	0.0	0.0	0.0	0.0	0.0	0.0	0.0	0.0	0.0	0.0	0.0	0.0	0.0	0.0	0.0	0.0	0.0	0.0	0.0	0.0	0.0	0.0	0.0	0.0	0.0	0.0	0.0	0.0	0.0	0.0	0.0	0.0	0.0	0.0	0.0	0.0	0.0	0.0	0.0	0.0	0.0	0.0	0.0	0.0
2R_11814	0.0	0.0	0.0	0.0	0.0	0.0	0.0	0.0	0.0	0.0	0.0	0.0	0.0	0.0	0.0	0.0	0.0	0.0	0.0	0.0	0.0	0.0	0.0	0.0	0.0	0.0	0.0	0.0	0.0	0.0	0.0	0.0	0.0	0.0	0.0	0.0	0.0	0.0	0.0	0.0	0.0	0.0	0.0	0.0	0.0	0.0	0.0	0.0	0.0
2R_11815	0.0	0.0	8.657693832778376	0.0	0.0	0.0	0.0	0.0	0.0	0.0	0.0	5.339775238180675	0.0	0.0	6.192656005390088	7.117670756480284	0.0	0.0	0.0	0.0	2.8620803546232043	10.903401316040538	7.374125520889791	3.3256245356596743	6.125806921916789	0.0	0.0	0.0	0.0	0.0	0.0	0.0	7.593913933617042	4.936494466930177	10.035686902625738	0.0	0.0	6.759282353473967	0.0	4.392820023527944	2.9210094775073507	4.958059772385392	0.0	4.045494007409727	0.0	0.0	0.0	4.252177965553956	0.0
2R_11816	0.0	0.0	0.0	0.0	0.0	0.0	0.0	0.0	0.0	0.0	0.0	0.0	0.0	0.0	52.21386800334169	40.00880193642601	0.0	0.0	0.0	0.0	0.0	0.0	20.72517383239552	0.0	0.0	0.0	0.0	0.0	0.0	0.0	0.0	0.0	0.0	0.0	0.0	0.0	0.0	0.0	0.0	0.0	16.419148010409742	13.934757465546312	0.0	0.0	0.0	0.0	0.0	0.0	0.0
2R_11817	0.0	0.0	4.762920851686456	0.0	0.0	0.0	5.825387504776818	6.430835082520476	0.0	8.389411891040556	3.531173196982966	0.0	4.115117955741083	4.385780247849214	0.0	0.0	4.377394434755812	30.47987515443137	0.0	0.0	3.1490746758972348	5.998368443783292	8.113563931638357	0.0	0.0	0.0	0.0	0.0	0.0	5.977486395240965	0.0	12.397349942476298	4.177695783535199	10.863000186843605	0.0	0.0	15.644947307817468	0.0	0.0	4.833308844568521	0.0	5.4552278539570045	4.170086137299252	8.90230961520657	0.0	0.0	0.0	0.0	0.0
2R_11818	0.0	0.0	0.0	0.0	0.0	0.0	0.0	0.0	0.0	0.0	0.0	0.0	0.0	0.0	0.0	0.0	0.0	0.0	0.0	0.0	0.0	0.0	0.0	0.0	0.0	0.0	0.0	0.0	0.0	0.0	0.0	0.0	0.0	0.0	0.0	0.0	0.0	0.0	0.0	0.0	0.0	0.0	0.0	0.0	0.0	0.0	0.0	0.0	0.0
2R_11819	0.0	0.0	0.0	0.0	0.0	0.0	0.0	0.0	0.0	0.0	0.0	0.0	0.0	0.0	0.0	0.0	0.0	0.0	0.0	0.0	0.0	0.0	0.0	0.0	0.0	0.0	0.0	0.0	0.0	0.0	0.0	0.0	0.0	0.0	0.0	0.0	0.0	0.0	0.0	0.0	0.0	0.0	0.0	0.0	0.0	0.0	0.0	0.0	0.0
2R_11820	0.0	0.0	0.0	0.0	0.0	0.0	0.0	0.0	0.0	0.0	0.0	0.0	0.0	0.0	0.0	0.0	0.0	0.0	0.0	0.0	0.0	0.0	0.0	0.0	0.0	0.0	0.0	0.0	0.0	0.0	0.0	0.0	0.0	0.0	0.0	0.0	0.0	0.0	0.0	0.0	0.0	0.0	0.0	0.0	0.0	0.0	0.0	0.0	0.0
2R_11821	0.0	0.0	0.0	0.0	0.0	0.0	0.0	0.0	0.0	0.0	0.0	0.0	0.0	290.2589109485661	0.0	0.0	0.0	0.0	0.0	0.0	0.0	0.0	0.0	0.0	0.0	0.0	0.0	0.0	0.0	0.0	0.0	0.0	0.0	0.0	0.0	0.0	0.0	0.0	0.0	0.0	0.0	0.0	0.0	0.0	0.0	0.0	0.0	0.0	0.0
2R_11822	222.4892092733502	0.0	5.091639324563493	0.0	0.0	0.0	0.0	0.0	8.235719468334894	0.0	0.0	6.280704795569339	4.399127565021304	4.688469927216192	3.641936461319721	4.185942933877171	0.0	0.0	0.0	0.0	6.732823389289829	0.0	13.010296348530227	0.0	0.0	0.0	0.0	0.0	0.0	0.0	0.0	0.0	8.932048547470265	0.0	0.0	0.0	0.0	7.950345323249115	0.0	0.0	0.0	2.9158633463147567	4.457889438992446	4.758356387570031	0.0	0.0	20.97755401720159	0.0	0.0
2R_11823	0.0	0.0	0.0	0.0	0.0	0.0	5.1939768566779225	0.0	0.0	0.0	0.0	5.238407796427092	11.007247538687723	3.9104078633609642	0.0	0.0	0.0	0.0	0.0	7.911755444474509	0.0	0.0	3.617069529842451	3.26249265531341	0.0	0.0	0.0	0.0	0.0	10.659179658874274	0.0	0.0	3.7248775632744953	2.4213913459957572	9.845174781387895	0.0	6.974599902076618	3.315483873320666	0.0	0.0	5.73111718673212	9.7278772264071	7.436185445079866	3.968696509412359	0.0	0.0	0.0	4.171456889661628	0.0
2R_11824	0.0	0.0	0.0	0.0	0.0	0.0	0.0	0.0	0.0	0.0	0.0	0.0	0.0	0.0	6.433615383031725	0.0	0.0	0.0	0.0	16.757323788361703	5.946890697933039	0.0	0.0	6.91005253712944	12.72833033581154	0.0	0.0	0.0	0.0	0.0	0.0	23.411856700707506	7.889396966053503	0.0	0.0	0.0	0.0	0.0	0.0	9.12749374538491	6.069334867661188	0.0	7.875026479776539	8.405812451193752	0.0	0.0	0.0	0.0	0.0
2R_11825	0.0	0.0	0.0	33.26978803818041	0.0	0.0	10.356244452936565	0.0	0.0	2.485751671419424	0.0	7.833626310957363	0.0	3.898471331421523	6.056553675601295	0.0	0.0	0.0	0.0	7.887604786829593	2.7991774896864308	5.3318830611407035	3.6060284140614915	0.0	5.991173802753783	0.0	0.0	0.0	0.0	10.626642480428382	0.0	0.0	0.0	4.8280000830416006	0.0	0.0	0.0	3.30536334867683	0.0	4.296274528505352	0.0	14.547274277218678	11.120229699464673	11.869746153608759	0.0	0.0	0.0	8.317447009545102	0.0
2R_11826	0.0	0.0	5.363350935851106	21.073438826968104	0.0	0.0	13.119511534346554	3.6207640681167104	0.0	0.0	0.0	3.307935008339304	18.535535169556127	0.0	3.836285738837943	4.4093227192116835	4.929223740916057	0.0	0.0	0.0	3.546057794359144	6.754543274670125	4.568193768161425	0.0	0.0	0.0	0.0	0.0	0.0	20.193086291115645	0.0	13.960202255410277	4.704350395071346	6.11621356227544	0.0	0.0	0.0	8.374609690847096	0.0	0.0	3.6190697470740725	6.142932525414849	0.0	5.012282598507643	0.0	0.0	0.0	5.268359706742026	0.0
2R_11827	0.0	0.0	6.95567979945384	0.0	0.0	0.0	0.0	0.0	5.625401161420323	0.0	5.156858751060379	4.290030055950572	6.009640665555684	12.809821546376037	0.0	0.0	6.392664289874084	0.0	0.0	0.0	0.0	0.0	0.0	0.0	9.84307190462457	0.0	0.0	0.0	0.0	8.729408416721007	0.0	0.0	0.0	0.0	0.0	0.0	0.0	0.0	0.0	14.116946193965429	0.0	3.9833559455172507	0.0	0.0	0.0	0.0	0.0	0.0	0.0
2R_11828	0.0	0.0	0.0	0.0	0.0	0.0	0.0	0.0	0.0	2.551166189088356	3.2214211621598987	8.039774371772031	0.0	0.0	0.0	3.5722144586094653	0.0	0.0	0.0	0.0	8.618520165613482	0.0	14.803695594568227	0.0	0.0	0.0	0.0	0.0	0.0	10.906290966755444	0.0	0.0	7.622462482239662	0.0	0.0	0.0	0.0	10.177039784083924	0.0	4.40933438451865	0.0	4.976699094837969	3.804289107711598	0.0	0.0	0.0	0.0	0.0	0.0
2R_11829	0.0	0.0	0.0	0.0	0.0	0.0	0.0	0.0	0.0	0.0	0.0	0.0	0.0	0.0	0.0	0.0	0.0	0.0	0.0	0.0	0.0	0.0	0.0	0.0	0.0	0.0	0.0	0.0	0.0	0.0	0.0	0.0	0.0	0.0	0.0	0.0	0.0	0.0	0.0	0.0	0.0	0.0	0.0	0.0	0.0	0.0	0.0	0.0	0.0
2R_11830	0.0	0.0	0.0	12.62063751888363	0.0	0.0	0.0	0.0	0.0	3.771802906702192	2.38137479148087	1.981083819260176	0.0	2.957710069878858	2.2975069292808987	0.0	2.952054792498593	13.703473282338141	0.0	0.0	0.0	4.045217440550473	2.735838139061011	0.0	4.545411157438951	0.0	0.0	0.0	0.0	0.0	0.0	0.0	2.8173807599940943	3.66292919686065	0.0	0.0	0.0	2.5077281913537046	34.057161539928615	3.259517219866497	0.0	7.35786174651357	0.0	3.0017977766884587	0.0	0.0	0.0	12.62063751888363	0.0
2R_11831	0.0	0.0	3.1251972780781787	0.0	0.0	0.0	0.0	0.0	0.0	1.8349081738553477	0.0	1.9275168840841463	0.0	0.0	2.2353841641809193	2.569289894520373	2.872233572331889	0.0	0.0	0.0	0.0	3.935837969422475	0.0	4.801848135310318	0.0	0.0	0.0	0.0	0.0	0.0	0.0	0.0	0.0	3.563886496630078	7.245232274901501	0.0	0.0	2.4399212100642846	0.0	0.0	2.1088135119273437	5.369183250582289	2.736207938669541	5.841263091365825	0.0	0.0	0.0	3.0698463726081293	0.0
2R_11832	0.0	0.0	4.978329332415994	0.0	0.0	0.0	0.0	0.0	4.026220357455896	0.0	0.0	3.0704665942445946	0.0	4.584132118354957	0.0	8.185576849878975	9.150734094765918	10.619453990153643	0.0	0.0	0.0	0.0	4.240254517037131	7.649175170318447	0.0	0.0	0.0	0.0	0.0	6.247824975930254	0.0	0.0	4.366636798870963	0.0	0.0	0.0	16.35250773882429	0.0	0.0	0.0	3.3592657451304926	2.8509733508117003	0.0	4.652463316489865	0.0	0.0	0.0	0.0	0.0
[truncated: 143 more columns]
