# Supplementary material for: Convergence of topological domain boundaries, insulators, and polytene interbands revealed by high-resolution mapping of chromatin contacts in the early Drosophila melanogaster embryo
Source: eLife. 2017 Nov 17;6:e29550. doi: 10.7554/eLife.29550 (PMC5739541; doi:10.7554/eLife.29550)
Supplement: Supplementary file 3. [file elife-29550-supp3.zip › local_HiC_maps/nc14_posterior_dm3_CompressedBinCounts_500bp_VCnorm_chr2R_7361890_7415913.txt]

2R_14663	2R_14664	2R_14665	2R_14666	2R_14667	2R_14668	2R_14669	2R_14670	2R_14671	2R_14672	2R_14673	2R_14674	2R_14675	2R_14676	2R_14677	2R_14678	2R_14679	2R_14680	2R_14681	2R_14682	2R_14683	2R_14684	2R_14685	2R_14686	2R_14687	2R_14688	2R_14689	2R_14690	2R_14691	2R_14692	2R_14693	2R_14694	2R_14695	2R_14696	2R_14697	2R_14698	2R_14699	2R_14700	2R_14701	2R_14702	2R_14703	2R_14704	2R_14705	2R_14706	2R_14707	2R_14708	2R_14709	2R_14710	2R_14711	2R_14712
2R_14663	42.207349407474766	116.64133605651972	103.75973396004211	104.35552748543107	82.41317551210223	92.9859596670665	93.03775239397766	92.19275369808183	65.44623662798224	59.5007742240742	46.65653442260789	93.18045774713508	35.27173206724095	101.37052955964643	43.16056160522761	0.0	570.6785367802318	142.66963419505794	9.010713738635237	15.859174158427258	14.639734435217346	17.244902622346117	7.614687666452314	3.170436315445732	0.0	2.5226457912682148	7.37946383767541	2.3104394201628815	13.473522641715858	7.793788817939432	2.2418624316988587	15.56396009400632	4.246471129410571	9.118698324051639	12.119176099627383	6.534487062369066	11.87539151681407	0.0	0.0	16.49359932890843	6.696358319455131	17.69037944094863	0.0	0.0	8.661225684691544	15.748027953199559	0.0	12.93729680358208	3.8443913405853936
2R_14664	116.64133605651973	11.461048766189448	84.11136344520146	86.93488977993435	60.73370655642053	60.46344017626303	121.54420983641708	75.0923367555176	33.55134719143769	73.66565195154344	51.574719447852516	43.94788220649132	83.97806492944044	74.7041714809355	66.96172233585254	60.07954531800103	0.0	0.0	26.561483193221513	26.713798712194546	10.788630940714675	16.944650722032748	16.83474286894321	23.364267623667068	0.0	11.15425743133811	18.12744901836238	6.810636716210643	7.943360661141794	14.35892016325518	13.21697548680599	8.60229853416833	15.647008495386793	0.0	0.0	3.2103573834046353	0.0	10.120351216668624	7.2026857374577835	4.861928522844014	9.869651512474746	0.0	47.610205723698925	0.0	6.382818473919166	0.0	0.0	19.06806727976859	11.332369326449298
2R_14665	103.75973396004213	84.11136344520145	10.203040506070808	71.3852303958311	92.61671152788632	59.16459590580996	45.74356159370569	57.256552296703454	39.17289235848793	79.57236872899523	68.81838827334664	43.981176056647755	53.35979979403118	66.45401382243487	49.14246400314512	80.1667468334135	0.0	0.0	26.58160552897395	8.911345479497223	14.395738861297056	22.609983438187133	22.46332861603432	24.940765681506424	0.0	9.922406778988313	4.837648515809435	18.175456771948	10.599171144816475	3.8319461688202203	8.817992231348844	3.8261401897765537	4.175696610587061	4.483360009325389	4.766875932520104	12.851157889325828	23.354936649734338	13.504024199211365	9.61085642341589	6.487482402703982	13.169504694928424	0.0	0.0	0.0	8.516871923280018	0.0	0.0	12.721675190189044	7.5606363031512736
2R_14666	104.35552748543104	86.93488977993435	71.3852303958311	0.0	121.4980712181194	117.59747419441025	101.83195690471582	95.97553708745123	68.51795659876862	77.77781416505925	33.436496069205525	57.69615410258119	97.99913760758906	58.11790961502697	58.60629541011123	70.11049413876269	0.0	0.0	38.74527307668465	0.0	29.3764635773818	19.77374876661242	26.19398743212483	10.906076866029752	0.0	0.0	12.69241704236221	7.947748323422491	32.4435759865628	6.702520683978831	34.70331748291439	10.038548024413748	10.955670435904217	11.762879176410252	0.0	7.492724564447921	0.0	0.0	16.810508585126733	17.02104481981522	11.51749968902751	0.0	0.0	0.0	7.448501063645952	3.869435944583486	0.0	16.688770015398173	13.224434523179788
2R_14667	82.41317551210223	60.73370655642052	92.6167115278863	121.4980712181194	42.692588730798605	125.11023432231447	120.32260614046366	108.27886680751942	63.49760693393867	87.63287666867602	65.07182845330772	79.01489222784568	93.84597453746802	56.55255617553913	48.15679853603332	45.481420839587024	0.0	0.0	20.10757552908058	20.222881431982234	19.056823363665444	12.827440460633387	4.2480793371297	7.0748876861579815	0.0	0.0	5.489136997881192	5.155788597200149	9.019925014356714	8.695992451878551	7.504136655331251	4.341408352869671	7.107059560712648	15.26140885695863	2.704416718163268	12.151524651798061	0.0	15.322617716010601	5.452577569731651	3.6805774089839214	0.0	26.317607466305237	0.0	0.0	9.663843213807699	7.530432359773936	0.0	7.217454692428168	12.868246315392138
2R_14668	92.9859596670665	60.46344017626302	59.16459590580997	117.59747419441028	125.11023432231448	48.2011883577685	170.99031011065705	153.43109660977643	118.0014101168509	115.97138122408535	96.74150428202083	104.33234256249506	90.01269741612927	157.6425088279805	96.55787655570047	126.78127694102135	0.0	147.91148976452493	14.012667451376043	9.395348269118477	12.648013376538946	17.878501280994616	7.8944605359865045	3.2869219947672206	100.4681817268471	13.076654301382359	0.0	7.185983308397971	2.7937112442407646	10.100177601522946	6.972693537568175	10.084874302126698	4.402491634165273	7.090297778326094	10.051559474323543	9.032762733711445	12.311707818550051	7.1187348015011995	20.265703640429678	20.519513030916748	13.884781307752014	6.113448486249021	0.0	0.0	17.958899263146364	4.664751319774767	0.0	16.765785993460003	7.971277891501344
2R_14669	93.03775239397768	121.54420983641705	45.74356159370569	101.83195690471582	120.32260614046366	170.99031011065702	74.57575294815749	136.12869061896353	148.25475641173313	167.88183865715897	90.37902782707936	92.61577419915739	102.21619944076866	54.17000715044094	87.40034767129967	163.36986283466317	0.0	0.0	21.66800286017638	21.79225695686023	17.602035577625465	16.126717293807822	21.362819721300653	12.706544887140467	0.0	20.220631352816852	1.9717052411080036	5.555898169275995	12.959875792550404	14.056253752238847	12.578980272385238	4.678318799356264	6.807640419071537	1.8273060556739955	11.657160576026932	5.237812396225842	9.518891429904073	11.007808939661798	3.9171460927055297	5.288273016613375	10.735125276228192	0.0	0.0	0.0	13.885060854750462	9.016470747773788	0.0	2.5925192339001963	12.32610941147758
2R_14670	92.19275369808183	75.0923367555176	57.256552296703454	95.97553708745124	108.27886680751942	153.43109660977643	136.12869061896353	37.93212782056051	125.61548315509457	159.7903550541689	110.8505923533831	68.55828105193083	84.84132551096312	77.69186783680978	91.92449572624216	74.97881848377834	0.0	0.0	33.148530277038844	18.752973127614606	11.220108229163978	13.216747522322425	7.0032106219096155	8.747528823107473	0.0	13.9204289719392	4.524583874021107	6.374717360969009	4.956627035129103	7.167929536385486	8.247342757709358	3.578534518543966	11.716409006559822	6.289834306894854	8.916782566263398	10.016254377603975	27.304425228196735	31.575304575387932	4.494448681710785	6.067650050710386	0.0	10.846534017171148	14.85429422791835	0.0	11.948563822457087	4.13812138806661	0.0	14.873002407046709	0.0
2R_14671	65.44623662798226	33.5513471914377	39.17289235848793	68.51795659876863	63.49760693393868	118.0014101168509	148.25475641173313	125.61548315509455	33.7627857367577	105.2580233570121	146.78714396253991	72.36791849764201	122.91969392996212	18.224230937454443	80.86045323509198	43.969573055445636	0.0	0.0	53.45774408319969	31.76981061527126	18.423355551022826	15.501304434768185	24.641213661910225	17.099278410451078	0.0	8.163309732297861	15.920017830419969	4.984405042722583	5.813395807960283	6.305196743155708	2.418230556519489	8.394191219675985	13.741627627084288	7.377052203709919	5.229038419052524	2.3495191709016754	19.214449265847914	7.40663931147881	21.085313815361182	10.674694036582176	0.0	0.0	0.0	0.0	9.342607428307167	7.280113278562615	0.0	6.977539300990114	0.0
2R_14672	59.5007742240742	73.66565195154344	79.57236872899523	77.77781416505925	87.63287666867602	115.97138122408535	167.88183865715897	159.79035505416894	105.2580233570121	66.56697367641236	182.41018578477423	141.23704822639894	132.18790069457398	137.1884298326911	106.57401832007376	73.5542904217603	0.0	0.0	24.38905419247842	20.440760020162767	24.21526045714009	15.558769882163064	17.175390276393248	5.720889255025802	0.0	11.379961435586686	22.19310486863457	10.422672731828381	7.293683572776861	5.273809138737746	2.0226627222046702	15.797455556491702	1.9156346823360477	2.0567777614606744	13.121057942154504	7.860763861867514	10.714266581666818	18.58524183116671	4.409058322141674	8.928555484722349	6.041617075059842	5.3202299616198605	14.572076404311003	0.0	11.721552183568884	10.148752292095704	60.972635481196036	17.50851497444924	6.937006431992364
2R_14673	46.65653442260789	51.574719447852516	68.81838827334664	33.436496069205525	65.07182845330772	96.74150428202083	90.37902782707936	110.8505923533831	146.78714396253991	182.41018578477423	40.11367068166307	71.4153085855484	171.95508533171136	224.11251444280649	154.01196137246083	120.15909063600206	0.0	0.0	39.84222478983226	26.713798712194546	39.55831344928715	33.889301444065495	28.057904781572017	18.691414098933656	0.0	11.15425743133811	7.250979607344953	13.621273432421287	3.971680330570897	5.743568065302071	3.3042438717014977	11.469731378891106	12.517606796309433	3.3599745717124416	14.289802189840735	6.420714766809271	17.50294268223845	0.0	0.0	4.861928522844014	0.0	0.0	0.0	0.0	12.765636947838331	13.263289899374735	0.0	4.767016819942148	16.998553989673944
2R_14674	93.18045774713508	43.94788220649132	43.98117605664775	57.696154102581204	79.01489222784568	104.33234256249506	92.61577419915739	68.55828105193083	72.36791849764201	141.23704822639894	71.4153085855484	26.331255621723077	111.17270334445827	119.35681002215263	141.22217521948815	0.0	0.0	201.58039025963555	44.55987574160365	32.01100154100961	20.68473363234265	12.182810379429569	48.41515674138022	4.479564227991901	0.0	24.95002865689006	6.951047939987433	3.2644597612896447	0.0	0.0	9.502698449603072	10.995294014161939	8.999868601918411	6.441983177405131	3.4246786452793203	18.46537926042463	16.778945778836714	9.701730012495828	0.0	23.304091359495438	18.92280065018743	0.0	0.0	0.0	6.118797680730927	9.535997436723887	0.0	9.139665049555264	38.022648462146826
2R_14675	35.27173206724095	83.97806492944044	53.35979979403117	97.99913760758906	93.84597453746802	90.01269741612927	102.21619944076866	84.84132551096312	122.91969392996212	132.18790069457398	171.95508533171136	111.17270334445827	33.487291154415765	17.37704006450357	121.49325490476448	167.702227924098	0.0	146.73944943358572	46.338773505342864	32.62315064601994	20.07646624079463	29.561388805870656	23.495716143554127	6.521753308159366	0.0	23.35146444817376	10.119962029902466	7.129042077745055	22.17259256918819	12.024173398199741	6.917442400186495	22.01091741503786	6.551409896166705	11.723524588568766	7.478933713462604	11.201484689586698	18.3212260564477	21.186979329982968	30.15767942688346	10.17845892024872	0.0	12.130011893476661	33.2240262868496	0.0	13.362445648252326	9.255576311185433	0.0	0.0	7.908114041330967
2R_14676	101.37052955964643	74.7041714809355	66.45401382243487	58.11790961502696	56.55255617553913	157.6425088279805	54.17000715044094	77.69186783680978	18.224230937454436	137.18842983269107	224.11251444280649	119.35681002215262	17.37704006450357	108.20637119113573	72.74377895202402	0.0	0.0	0.0	57.71006463527239	14.5102500406287	15.626953369171144	55.223397048861656	24.384534352931993	81.22157244964262	0.0	32.31310102367904	0.0	0.0	17.258518804882087	49.916140883316025	28.716487858668934	24.920255183413076	40.795457017906486	0.0	0.0	41.85081023168608	0.0	0.0	0.0	0.0	0.0	0.0	0.0	0.0	0.0	14.408557530488507	0.0	0.0	49.243618027103686
2R_14677	43.1605616052276	66.96172233585254	49.14246400314512	58.60629541011123	48.15679853603332	96.55787655570047	87.40034767129968	91.92449572624217	80.86045323509195	106.57401832007376	154.01196137246083	141.22217521948815	121.49325490476448	72.74377895202403	29.34202848485003	140.40704000898606	982.8492800629025	122.85616000786281	62.074691372393836	60.47969764833475	44.123162454130295	44.5499673671489	19.671557125054385	38.221916446890646	0.0	30.412330375227334	12.709257931847876	15.916587531383035	32.48662363271923	16.778534750694465	9.652600960897121	16.753112728344927	10.970206929184938	15.70464894907434	12.523327306134197	16.88099908504985	10.226177480423262	5.912863315886445	16.832813550078253	8.521814567019385	17.29917246525317	10.1557330890541	0.0	0.0	7.458384081421688	3.874570092232204	0.0	2.7851522419918524	9.931485988659567
2R_14678	0.0	60.07954531800103	80.1667468334135	70.11049413876269	45.481420839587024	126.78127694102135	163.36986283466317	74.97881848377833	43.96957305544563	73.5542904217603	120.15909063600206	0.0	167.70222792409797	0.0	140.40704000898603	629.8815822625346	0.0	0.0	139.2369813422445	0.0	75.40625117822267	88.82493493573516	58.83252732770894	48.99078973153047	0.0	0.0	38.01009548135985	71.40358017551	0.0	0.0	0.0	0.0	32.80904479746977	0.0	0.0	0.0	0.0	0.0	0.0	0.0	0.0	0.0	0.0	0.0	0.0	34.76350388308338	0.0	49.97800967574267	0.0
2R_14679	570.6785367802316	0.0	0.0	0.0	0.0	0.0	0.0	0.0	0.0	0.0	0.0	0.0	0.0	0.0	982.8492800629023	0.0	0.0	0.0	0.0	0.0	0.0	0.0	0.0	0.0	0.0	0.0	0.0	0.0	0.0	0.0	0.0	0.0	0.0	0.0	0.0	0.0	0.0	0.0	0.0	0.0	0.0	0.0	0.0	0.0	0.0	0.0	0.0	0.0	0.0
2R_14680	142.6696341950579	0.0	0.0	0.0	0.0	147.9114897645249	0.0	0.0	0.0	0.0	0.0	201.58039025963555	146.73944943358572	0.0	122.85616000786278	0.0	0.0	0.0	243.66471734892787	367.59300102926034	131.96093956188966	466.3309084126096	0.0	171.46776406035661	0.0	0.0	0.0	0.0	0.0	0.0	0.0	0.0	0.0	0.0	0.0	0.0	0.0	0.0	0.0	0.0	0.0	0.0	0.0	0.0	0.0	0.0	0.0	0.0	0.0
2R_14681	9.010713738635237	26.561483193221513	26.58160552897395	38.74527307668464	20.107575529080584	14.012667451376043	21.66800286017638	33.148530277038844	53.45774408319969	24.38905419247841	39.84222478983226	44.55987574160365	46.33877350534286	57.710064635272396	62.074691372393836	139.23698134224452	0.0	243.66471734892787	15.389350569405972	278.5968007800711	283.3687544276368	240.52857381281967	214.58390230580156	129.9545159194282	0.0	56.00937510771033	88.22343214357733	59.18980988233066	46.0227168130189	56.571626334424835	38.288650478225236	23.258904837852207	18.13131423018066	27.25410953037276	33.11724332066599	33.48064818534887	40.56383733901227	11.727178909841449	33.3850802076552	61.972529267935414	34.31002538941878	90.63991781980785	82.75405494869248	0.0	22.188692642229523	42.26510208943296	0.0	0.0	39.39489442168295
2R_14682	15.859174158427258	26.713798712194546	8.911345479497221	0.0	20.222881431982234	9.395348269118477	21.79225695686023	18.752973127614606	31.76981061527126	20.440760020162767	26.713798712194546	32.01100154100961	32.62315064601994	14.5102500406287	60.47969764833475	0.0	0.0	367.5930010292604	278.596800780071	116.74766684652293	345.76443802277225	348.05112352630584	264.8631556711943	171.54340048032154	332.9144160265	95.32863680915986	90.84194853021954	79.37230791455015	74.05861091040713	31.794842274154544	75.09101897935132	48.45544104476615	65.64703449551074	50.90502277901875	77.0227902109446	41.15545049691465	15.298668250928756	58.97213920255515	25.182393981072074	31.163953844484503	28.755645452093383	45.579843985258464	69.35717000552084	0.0	37.193221014764966	21.253734619300207	0.0	41.666712963014405	29.71560187961087
2R_14683	14.639734435217346	10.788630940714675	14.395738861297058	29.3764635773818	19.056823363665444	12.648013376538948	17.602035577625465	11.220108229163978	18.423355551022823	24.21526045714009	39.558313449287134	20.68473363234265	20.076466240794623	15.626953369171147	44.12316245413029	75.40625117822267	0.0	131.9609395618897	283.3687544276368	345.76443802277225	110.58389424568807	303.05970674985747	242.9881199938725	196.47517668103578	0.0	116.66487780520698	125.13537372248159	66.24759718896486	64.80348343647888	66.68132454341315	64.28127828505843	62.98135751817462	60.87987124889164	73.79972651929916	47.07997654968787	60.44012499017848	43.93612785413205	25.404245049347747	40.68063217702403	39.66455986831367	37.16240279709019	32.72510097057196	0.0	0.0	28.038918018209273	41.61711628758676	62.50781347668459	23.932462590569415	32.00250330692534
2R_14684	17.244902622346117	16.94465072203275	22.609983438187133	19.773748766612425	12.827440460633387	17.87850128099462	16.126717293807822	13.216747522322425	15.501304434768185	15.558769882163064	33.8893014440655	12.182810379429569	29.561388805870653	55.22339704886166	44.5499673671489	88.82493493573516	0.0	466.3309084126096	240.52857381281967	348.05112352630596	303.05970674985747	90.81318194045222	211.56005629986439	231.4383026936655	105.58435662172293	123.68305036483753	88.44206883687424	95.65762223848402	70.46343212110786	53.072561655456326	41.524009304309196	59.35120652524122	48.58015250929211	59.61087511000069	50.17623743184284	49.83689097539339	64.69330521331	59.849956159907116	37.27097650490885	28.752580094804447	36.479601701116785	12.849531345468005	52.79217831086146	0.0	28.31013946518372	26.962628081675195	0.0	42.28693376033739	20.94300486882977
2R_14685	7.614687666452313	16.83474286894321	22.46332861603432	26.19398743212483	4.2480793371297	7.894460535986504	21.362819721300653	7.003210621909614	24.641213661910225	17.175390276393248	28.057904781572017	48.415156741380216	23.495716143554127	24.384534352931993	19.671557125054385	58.83252732770894	0.0	0.0	214.58390230580156	264.8631556711943	242.9881199938725	211.56005629986439	43.960850664440784	155.57935004438585	0.0	91.02281978501138	102.95692282349064	93.36984094114132	89.45260450981138	67.49224682814561	42.06358784931788	70.19790192510726	45.966712132852386	55.933987366157375	41.97960420929491	78.59307085762646	17.13964957986434	49.551460182428656	35.265929796818874	33.32709640529177	38.65918353737328	51.064742433694555	23.311001393997884	0.0	6.2503359555576115	38.96398656132103	0.0	65.35300894589331	11.09715335822055
2R_14686	3.170436315445732	23.364267623667068	24.940765681506424	10.906076866029752	7.0748876861579815	3.28692199476722	12.706544887140467	8.747528823107473	17.099278410451078	5.720889255025801	18.691414098933656	4.479564227991901	6.521753308159365	81.22157244964262	38.22191644689064	48.99078973153047	0.0	171.46776406035667	129.95451591942822	171.54340048032154	196.47517668103575	231.43830269366552	155.57935004438585	15.241579027587258	0.0	166.7515583691091	133.03533418475945	130.50987709857105	100.39770445506717	44.493152737968124	80.83159545403107	72.48410026187804	56.13992109789271	73.97544015386892	46.6094535624188	44.503083801924625	28.544922571897523	57.76721462995972	17.619903442929132	39.645725794302116	48.28818388140422	49.60950234582075	97.05722493982452	0.0	41.63804051381342	48.66890543631674	0.0	27.210249712348787	27.722333111554672
2R_14687	0.0	0.0	0.0	0.0	0.0	100.46818172684709	0.0	0.0	0.0	0.0	0.0	0.0	0.0	0.0	0.0	0.0	0.0	0.0	0.0	332.9144160265	0.0	105.58435662172292	0.0	0.0	0.0	185.34307002261184	90.36362321983663	84.87595379353075	98.99225880536142	143.15572479743466	82.35671989655997	71.4694110920526	77.99886121662624	83.7457813062667	267.12493433178696	80.01664346184005	0.0	0.0	0.0	0.0	491.99281690487317	216.62370296557847	0.0	0.0	0.0	0.0	0.0	0.0	0.0
2R_14688	2.5226457912682148	11.15425743133811	9.922406778988309	0.0	0.0	13.076654301382359	20.220631352816852	13.9204289719392	8.163309732297863	11.379961435586686	11.15425743133811	24.95002865689006	23.35146444817376	32.31310102367904	30.412330375227334	0.0	0.0	0.0	56.00937510771033	95.32863680915986	116.66487780520698	123.68305036483753	91.02281978501138	166.75155836910912	185.34307002261184	50.659832253233546	188.18357684288176	163.49876757280336	149.46080725328142	160.2415996136314	152.21431088936893	102.32481990831697	103.55153333425379	111.1811625102352	85.76162348143978	66.65433561457796	68.13768354588505	78.79558324490718	42.05929800227681	53.62688056852065	19.21091794888871	78.94635933224914	108.11679084652359	0.0	41.41308056997651	32.270639655711	0.0	37.11529991636686	36.76340835029352
2R_14689	7.37946383767541	18.12744901836238	4.837648515809435	12.69241704236221	5.489136997881192	0.0	1.9717052411080036	4.524583874021106	15.920017830419969	22.19310486863457	7.250979607344951	6.951047939987433	10.119962029902464	0.0	12.709257931847874	38.01009548135985	0.0	0.0	88.22343214357733	90.84194853021954	125.13537372248159	88.44206883687424	102.95692282349064	133.03533418475948	90.36362321983663	188.18357684288176	75.69251772581143	228.36834694063973	223.6333739391235	159.884650492154	144.24258843952097	143.31533728085452	102.95251988171547	93.53216571178828	97.18673776215559	93.42939499998376	71.97749872655194	76.83324113344398	41.01184422061091	61.51922968081362	81.17410221442951	43.98872129186076	45.18181160991831	0.0	52.49623642366563	35.66256001799071	0.0	36.19097252381366	68.11090462752657
2R_14690	2.3104394201628815	6.810636716210644	18.175456771948003	7.947748323422491	5.155788597200149	7.185983308397971	5.555898169275994	6.374717360969008	4.984405042722583	10.422672731828383	13.621273432421289	3.2644597612896447	7.129042077745055	0.0	15.916587531383035	71.40358017551	0.0	0.0	59.18980988233066	79.37230791455015	66.24759718896486	95.65762223848402	93.3698409411413	130.50987709857105	84.87595379353077	163.49876757280336	228.36834694063975	89.03766272897603	160.48947401463002	220.14298030590658	143.33699922617654	134.61197671723988	126.45429411818307	113.80836946749064	104.022110430297	80.12462813587764	78.00737949810052	90.20906853724192	47.08152336977015	63.561568479933754	29.324808025144264	56.81134450244367	56.58396919568717	0.0	56.89408369802441	51.23042677507025	118.37961976466131	36.8259018663367	40.405019919674814
2R_14691	13.473522641715858	7.943360661141794	10.599171144816475	32.4435759865628	9.019925014356714	2.793711244240764	12.959875792550404	4.956627035129103	5.8133958079602825	7.293683572776861	3.971680330570897	0.0	22.17259256918819	17.25851880488209	32.48662363271923	0.0	0.0	0.0	46.0227168130189	74.05861091040714	64.80348343647888	70.46343212110786	89.45260450981138	100.39770445506717	98.99225880536143	149.46080725328144	223.6333739391235	160.48947401463002	33.03204438625911	167.19026411284867	164.88627656100357	119.24067537918533	93.26306648095026	111.77820967636018	108.94287283346051	97.90074110861019	115.24301111791786	56.113259001969574	44.92798044734291	64.02389506550992	41.0424228163037	48.189113356456076	16.49870980089357	0.0	39.813918592038284	34.471680135901146	69.03407521952836	69.38185393599954	66.7604978919391
2R_14692	7.793788817939432	14.35892016325518	3.8319461688202208	6.702520683978831	8.695992451878553	10.100177601522946	14.056253752238849	7.167929536385486	6.30519674315571	5.273809138737746	5.743568065302071	0.0	12.024173398199741	49.91614088331603	16.778534750694465	0.0	0.0	0.0	56.571626334424835	31.794842274154544	66.68132454341314	53.072561655456326	67.49224682814562	44.49315273796811	143.15572479743466	160.2415996136314	159.884650492154	220.1429803059066	167.19026411284867	61.88389545018087	197.0500122866478	214.1099921828298	205.44237231678147	149.85919970472685	85.93396976986168	144.79491248595488	100.87099914917506	50.71693458732645	86.62896381652564	58.475941535753655	69.24481603630802	39.19935747897608	59.648218665597774	344.87515519381986	54.37744858452302	51.512232992156186	0.0	54.94547497735291	42.593114226781644
2R_14693	2.2418624316988587	13.216975486805987	8.817992231348844	34.7033174829144	7.504136655331251	6.972693537568175	12.578980272385238	8.247342757709358	2.418230556519489	2.0226627222046702	3.304243871701497	9.502698449603072	6.917442400186494	28.716487858668934	9.652600960897121	0.0	0.0	0.0	38.28865047822525	75.09101897935132	64.28127828505843	41.52400930430919	42.06358784931788	80.83159545403107	82.35671989655997	152.21431088936893	144.24258843952094	143.33699922617654	164.88627656100357	197.0500122866478	66.68342008211205	181.87108977156993	189.464715264306	162.73951042143142	138.01260611264013	99.95968292788574	75.69201424019094	87.53154053177161	83.06196297845248	84.1022380446566	51.21793401650469	40.09098649384778	137.26119982759994	0.0	66.24646777514182	74.56475691028885	114.86595143467574	52.224947692591854	39.20574390285339
2R_14694	15.563960094006319	8.60229853416833	3.8261401897765537	10.038548024413748	4.341408352869671	10.0848743021267	4.678318799356263	3.578534518543966	8.394191219675983	15.7974555564917	11.469731378891106	10.995294014161939	22.01091741503786	24.920255183413076	16.753112728344927	0.0	0.0	0.0	23.258904837852207	48.45544104476614	62.98135751817462	59.35120652524122	70.19790192510726	72.48410026187804	71.4694110920526	102.32481990831695	143.3153372808545	134.61197671723988	119.24067537918535	214.1099921828298	181.8710897715699	74.60973370064279	156.5886228970148	137.8633202867557	189.48331831767416	110.84123679543526	65.68575932737782	40.512072597634095	79.2895654931811	75.4169829314338	59.262771127177906	47.83773440489859	35.7347055460263	0.0	47.907404568450104	53.09335138507281	99.6810207336523	52.47691015952981	28.352386136817273
2R_14695	4.24647112941057	15.64700849538679	4.175696610587061	10.955670435904215	7.107059560712648	4.402491634165272	6.807640419071537	11.716409006559822	13.741627627084291	1.9156346823360473	12.517606796309433	8.999868601918413	6.551409896166705	40.795457017906486	10.970206929184936	32.80904479746977	0.0	0.0	18.13131423018066	65.64703449551075	60.87987124889165	48.58015250929211	45.96671213285237	56.13992109789271	77.99886121662624	103.55153333425379	102.95251988171547	126.45429411818307	93.26306648095026	205.44237231678147	189.46471526430597	156.5886228970148	42.72364246053317	166.97226260443333	130.70974807939584	117.46138938941465	105.14066147813433	121.58646013179971	78.66678676462779	71.68681464418249	43.11801454478426	52.20819298426303	90.99867141939728	0.0	55.76984343313579	66.99770777301973	0.0	28.63560207134326	37.1311944115077
2R_14696	9.118698324051639	0.0	4.483360009325389	11.762879176410252	15.26140885695863	7.090297778326095	1.8273060556739955	6.289834306894854	7.37705220370992	2.0567777614606744	3.359974571712441	6.441983177405131	11.723524588568766	0.0	15.704648949074338	0.0	0.0	0.0	27.25410953037276	50.90502277901874	73.79972651929916	59.6108751100007	55.933987366157375	73.9754401538689	83.7457813062667	111.18116251023521	93.53216571178828	113.80836946749064	111.77820967636018	149.85919970472688	162.73951042143142	137.8633202867557	166.97226260443333	63.041653393443546	157.0974425164748	148.70381099632684	97.49364367099487	124.6110355533086	118.2480870204565	79.8193573914578	81.0161274175357	40.767177122683215	41.872890653133354	0.0	59.87893975355325	50.548263968478096	0.0	55.90083638831405	49.83375459467217
2R_14697	12.119176099627383	0.0	4.766875932520104	0.0	2.7044167181632686	10.051559474323543	11.657160576026934	8.916782566263398	5.229038419052524	13.121057942154504	14.289802189840739	3.4246786452793203	7.478933713462604	0.0	12.523327306134197	0.0	0.0	0.0	33.11724332066599	77.0227902109446	47.07997654968788	50.17623743184284	41.97960420929492	46.6094535624188	267.124934331787	85.76162348143978	97.18673776215559	104.022110430297	108.94287283346051	85.93396976986168	138.01260611264013	189.48331831767416	130.70974807939584	157.0974425164748	51.22310759012873	170.11561056894266	114.57034755733292	138.8002109763207	130.2159924097547	115.17653987245107	92.29218722023931	54.18148304471761	59.36109651817489	0.0	63.66552678846413	57.879019206945806	62.09483122624873	65.37944446491679	24.726384889494252
2R_14698	6.534487062369066	3.2103573834046353	12.85115788932583	7.492724564447921	12.151524651798061	9.032762733711444	5.237812396225842	10.016254377603975	2.349519170901675	7.860763861867513	6.420714766809271	18.465379260424633	11.201484689586694	41.85081023168609	16.880999085049847	0.0	0.0	0.0	33.48064818534887	41.15545049691465	60.440124990178475	49.83689097539339	78.59307085762646	44.503083801924625	80.01664346184008	66.65433561457796	93.42939499998376	80.12462813587763	97.90074110861019	144.79491248595488	99.95968292788577	110.84123679543528	117.46138938941466	148.70381099632684	170.11561056894266	25.17911342183432	161.79087793613672	68.0355417670191	125.08786413682513	87.1600689218245	99.52526448839038	82.77267021712731	26.67221448728002	0.0	71.51571843975587	53.87016250584677	0.0	64.09393607270817	44.44038132386626
2R_14699	11.87539151681407	0.0	23.354936649734338	0.0	0.0	12.311707818550051	9.518891429904073	27.304425228196735	19.214449265847914	10.714266581666818	17.50294268223845	16.778945778836718	18.321226056447696	0.0	10.226177480423262	0.0	0.0	0.0	40.56383733901227	15.298668250928756	43.93612785413206	64.69330521331	17.13964957986434	28.544922571897523	0.0	68.13768354588505	71.97749872655194	78.0073794981005	115.24301111791786	100.87099914917506	75.69201424019094	65.68575932737781	105.14066147813433	97.49364367099487	114.57034755733291	161.79087793613672	13.364963747535835	139.09925504621188	65.99825104634726	141.07461733510047	180.87134771762967	53.09158962855797	72.70876504162577	0.0	58.485802571425786	30.382900503596577	152.11439002129603	65.52030401421062	86.53213803606658
2R_14700	0.0	10.120351216668624	13.504024199211365	0.0	15.322617716010601	7.118734801501198	11.007808939661794	31.575304575387936	7.406639311478809	18.58524183116671	0.0	9.701730012495828	21.186979329982968	0.0	5.912863315886444	0.0	0.0	0.0	11.727178909841449	58.97213920255514	25.404245049347743	59.84995615990711	49.551460182428656	57.76721462995972	0.0	78.79558324490719	76.83324113344398	90.2090685372419	56.113259001969574	50.71693458732644	87.53154053177163	40.512072597634095	121.58646013179971	124.6110355533086	138.8002109763207	68.0355417670191	139.09925504621188	53.61891961451572	50.88100459455471	111.62285898770088	52.29068040633345	92.09403414846787	0.0	0.0	22.54466097338828	99.55003384701152	175.90768364762172	67.35004512453023	50.03362259438343
2R_14701	0.0	7.2026857374577835	9.61085642341589	16.810508585126737	5.452577569731651	20.265703640429674	3.91714609270553	4.494448681710785	21.085313815361182	4.409058322141674	0.0	0.0	30.15767942688346	0.0	16.832813550078253	0.0	0.0	0.0	33.3850802076552	25.182393981072074	40.68063217702403	37.27097650490886	35.265929796818874	17.619903442929132	0.0	42.05929800227681	41.01184422061091	47.08152336977015	44.92798044734291	86.62896381652564	83.06196297845247	79.2895654931811	78.66678676462779	118.2480870204565	130.2159924097547	125.08786413682513	65.99825104634726	50.88100459455471	0.0	201.6613226416167	186.07720715479266	87.39148435528571	29.92059075214381	0.0	32.090212003985606	62.51476911420323	125.194050778707	35.9499289389738	71.21817259866566
2R_14702	16.49359932890843	4.861928522844014	6.487482402703982	17.02104481981522	3.6805774089839214	20.519513030916748	5.288273016613373	6.067650050710385	10.674694036582176	8.928555484722349	4.861928522844014	23.304091359495438	10.17845892024872	0.0	8.521814567019385	0.0	0.0	0.0	61.972529267935414	31.163953844484503	39.66455986831367	28.75258009480444	33.32709640529177	39.645725794302116	0.0	53.62688056852064	61.51922968081362	63.561568479933754	64.02389506550992	58.47594153575365	84.1022380446566	75.4169829314338	71.68681464418249	79.81935739145777	115.17653987245107	87.1600689218245	141.07461733510047	111.6228589877009	201.66132264161666	16.4999552438714	100.48408206534981	117.98131028568436	100.98439589114689	291.9367081216792	70.39957716930883	78.77048278710222	0.0	72.80033779356737	72.11011503005548
2R_14703	6.696358319455131	9.869651512474746	13.169504694928424	11.51749968902751	0.0	13.88478130775201	10.735125276228192	0.0	0.0	6.041617075059842	0.0	18.92280065018743	0.0	0.0	17.29917246525317	0.0	0.0	0.0	34.31002538941879	28.755645452093383	37.16240279709019	36.47960170111679	38.65918353737328	48.28818388140422	491.99281690487317	19.210917948888714	81.17410221442951	29.324808025144264	41.0424228163037	69.24481603630802	51.21793401650469	59.26277112717791	43.11801454478426	81.0161274175357	92.29218722023931	99.52526448839038	180.87134771762967	52.29068040633345	186.07720715479266	100.48408206534984	16.99844804169379	164.65660864267568	204.99700704369718	0.0	54.965470691311715	97.0839965026918	171.55012694709393	98.52249104266353	68.31187689809428
2R_14704	17.69037944094863	0.0	0.0	0.0	26.317607466305237	6.113448486249021	0.0	10.846534017171148	0.0	5.3202299616198605	0.0	0.0	12.130011893476661	0.0	10.1557330890541	0.0	0.0	0.0	90.63991781980785	45.57984398525847	32.72510097057195	12.849531345468002	51.064742433694555	49.60950234582075	216.62370296557847	78.94635933224914	43.98872129186076	56.81134450244365	48.189113356456076	39.19935747897608	40.090986493847794	47.837734404898576	52.20819298426303	40.767177122683215	54.18148304471761	82.77267021712731	53.09158962855797	92.09403414846787	87.39148435528571	117.98131028568437	164.65660864267568	13.18146527804324	0.0	0.0	38.72194353178975	75.43400957408448	151.06652969967973	130.13791727277197	60.15523488041139
2R_14705	0.0	47.61020572369894	0.0	0.0	0.0	0.0	0.0	14.85429422791835	0.0	14.572076404311003	0.0	0.0	33.2240262868496	0.0	0.0	0.0	0.0	0.0	82.75405494869247	69.35717000552083	0.0	52.79217831086146	23.311001393997884	97.05722493982452	0.0	108.11679084652357	45.18181160991831	56.583969195687175	16.49870980089357	59.648218665597774	137.26119982759994	35.7347055460263	90.99867141939727	41.87289065313335	59.36109651817489	26.672214487280023	72.70876504162577	0.0	29.92059075214381	100.98439589114689	204.99700704369715	0.0	197.7769866698311	0.0	106.05915979933609	96.41952963798597	0.0	118.81564564421842	70.6134900011298
2R_14706	0.0	0.0	0.0	0.0	0.0	0.0	0.0	0.0	0.0	0.0	0.0	0.0	0.0	0.0	0.0	0.0	0.0	0.0	0.0	0.0	0.0	0.0	0.0	0.0	0.0	0.0	0.0	0.0	0.0	344.87515519381986	0.0	0.0	0.0	0.0	0.0	0.0	0.0	0.0	0.0	291.9367081216792	0.0	0.0	0.0	0.0	0.0	398.2001353880461	0.0	0.0	0.0
2R_14707	8.661225684691543	6.382818473919166	8.516871923280018	7.448501063645952	9.663843213807699	17.958899263146364	13.88506085475046	11.948563822457086	9.342607428307165	11.721552183568884	12.765636947838331	6.118797680730927	13.362445648252326	0.0	7.458384081421687	0.0	0.0	0.0	22.188692642229515	37.193221014764966	28.038918018209273	28.310139465183717	6.2503359555576115	41.63804051381342	0.0	41.41308056997651	52.49623642366563	56.89408369802441	39.81391859203828	54.37744858452302	66.24646777514182	47.907404568450104	55.76984343313579	59.87893975355325	63.66552678846412	71.51571843975587	58.485802571425786	22.54466097338828	32.090212003985606	70.39957716930883	54.965470691311715	38.72194353178975	106.05915979933606	0.0	7.109361892114012	99.71790911488168	110.9434632111476	74.33491489714172	94.66732639274571
2R_14708	15.74802795319956	0.0	0.0	3.869435944583486	7.530432359773937	4.664751319774767	9.016470747773788	4.13812138806661	7.280113278562615	10.148752292095704	13.263289899374735	9.535997436723889	9.255576311185433	14.408557530488507	3.8745700922322035	34.76350388308338	0.0	0.0	42.26510208943296	21.253734619300207	41.617116287586754	26.96262808167519	38.96398656132104	48.668905436316734	0.0	32.270639655710994	35.662560017990714	51.23042677507025	34.471680135901146	51.51223299215618	74.56475691028885	53.0933513850728	66.99770777301973	50.5482639684781	57.87901920694582	53.87016250584677	30.382900503596577	99.5500338470115	62.51476911420323	78.77048278710224	97.0839965026918	75.43400957408448	96.41952963798599	398.200135388046	99.71790911488168	15.348932069272031	172.9026903658621	96.54096481385247	91.80063001460941
2R_14709	0.0	0.0	0.0	0.0	0.0	0.0	0.0	0.0	0.0	60.972635481196036	0.0	0.0	0.0	0.0	0.0	0.0	0.0	0.0	0.0	0.0	62.507813476684575	0.0	0.0	0.0	0.0	0.0	0.0	118.37961976466131	69.03407521952835	0.0	114.86595143467574	99.6810207336523	0.0	0.0	62.09483122624872	0.0	152.114390021296	175.90768364762172	125.194050778707	0.0	171.55012694709393	151.06652969967973	0.0	0.0	110.9434632111476	172.90269036586207	0.0	165.71655839851516	0.0
2R_14710	12.937296803582077	19.06806727976859	12.721675190189044	16.688770015398173	7.217454692428168	16.765785993460003	2.5925192339001963	14.87300240704671	6.977539300990112	17.508514974449238	4.767016819942148	9.139665049555264	0.0	0.0	2.7851522419918515	49.97800967574267	0.0	0.0	0.0	41.666712963014405	23.932462590569415	42.28693376033739	65.35300894589331	27.210249712348787	0.0	37.11529991636685	36.19097252381366	36.8259018663367	69.38185393599953	54.94547497735291	52.22494769259187	52.47691015952981	28.63560207134326	55.90083638831405	65.3794444649168	64.09393607270816	65.52030401421062	67.35004512453023	35.9499289389738	72.80033779356737	98.52249104266352	130.13791727277194	118.81564564421842	0.0	74.33491489714172	96.54096481385247	165.71655839851516	11.896528751530687	98.98339341468197
2R_14711	3.8443913405853936	11.332369326449298	7.5606363031512736	13.22443452317979	12.868246315392138	7.971277891501344	12.326109411477582	0.0	0.0	6.937006431992364	16.998553989673944	38.02264846214682	7.908114041330968	49.24361802710369	9.931485988659567	0.0	0.0	0.0	39.39489442168295	29.715601879610873	32.00250330692534	20.94300486882977	11.09715335822055	27.72233311155467	0.0	36.763408350293524	68.11090462752655	40.405019919674814	66.7604978919391	42.593114226781644	39.20574390285339	28.352386136817273	37.1311944115077	49.83375459467217	24.726384889494252	44.440381323866255	86.5321380360666	50.03362259438343	71.21817259866566	72.1101150300555	68.31187689809428	60.155234880411385	70.6134900011298	0.0	94.66732639274571	91.80063001460941	0.0	98.98339341468197	16.807701961346766
2R_14712	0.0	6.075459638898981	4.053374839891694	14.179650499974475	2.2996224020015914	17.094104756092765	3.3041095854201536	0.0	4.446361320213603	9.297592890391048	3.0377298194494906	5.8241525275657136	2.1198315327484294	13.200135169384133	3.5496161800024564	0.0	0.0	0.0	21.120216271014616	26.551661390556532	19.063378106854046	31.43803876938941	41.64549687242318	17.339436815092245	0.0	33.5060405478277	44.20275148674994	34.29778710677587	40.00208853009588	27.401798045094836	47.29232189886729	65.36066929325357	51.42541291288801	64.11996417831335	43.556085466887154	69.7737424729448	51.030349140370575	21.45904327001485	103.08916219819693	79.89600117936806	115.10104825663767	82.92897778056256	88.33298000141333	182.4018677951262	87.97122123002715	123.03936767608162	52.80054067753653	136.45681293489292	138.16668428792497
2R_14713	2.633900938985685	7.764125856480134	0.0	9.06043308870164	11.75519800161634	5.461347314382458	2.111241304324878	0.0	5.682221748703743	7.129108148570614	3.882062928240067	11.164452383610584	8.127107968629364	0.0	22.68113723222082	0.0	0.0	0.0	4.49842555105713	40.717993960164236	31.670625494853525	25.82755800439069	45.61783657410047	18.99335232668566	0.0	37.781471966147805	31.928480204342275	50.751467755516344	45.73950009416955	35.01809268121863	31.337787776024353	36.90753690753691	48.759288114393534	40.97101300829663	43.561912367952964	56.54509471303365	77.07129094412332	75.41478129713425	73.19036814755178	69.16654315498246	60.174506067596035	82.4280962053637	64.50572488308337	0.0	103.77480866519652	98.83531565528938	134.9527665317139	87.19240457275723	99.8003992015968
2R_14714	4.585809670555433	6.758948848275116	9.018759018759019	0.0	10.23331968890708	9.508595770576601	3.675821913779921	0.0	0.0	8.274857672448034	13.517897696550232	6.479369686916857	9.433250320730512	29.370300751879697	0.0	0.0	0.0	0.0	31.32832080200501	19.692482197996092	8.48320325755005	9.992805180270205	33.09329662183628	33.06878306878307	0.0	39.4681448217794	34.20908593322386	48.197416618469255	28.106730625093693	40.64600043355734	23.383425827773273	33.82034632034632	25.83712277800744	63.40752013188764	37.92220049888761	37.865018781049315	20.64409578860446	59.6829640947288	84.95310588555118	40.141297366730896	81.48631029986961	71.75660160734787	0.0	0.0	45.16983859311009	70.39609536324384	0.0	73.09283915077366	113.6120615911035
2R_14715	0.0	0.0	0.0	0.0	0.0	0.0	0.0	0.0	0.0	0.0	0.0	0.0	0.0	0.0	0.0	0.0	0.0	0.0	0.0	0.0	0.0	0.0	0.0	0.0	0.0	0.0	0.0	0.0	0.0	0.0	0.0	0.0	0.0	0.0	0.0	0.0	0.0	0.0	0.0	0.0	1448.6455164421266	0.0	0.0	0.0	0.0	0.0	0.0	0.0	0.0
2R_14716	6.665940079198033	0.0	6.554841077878066	0.0	3.7187923593692185	6.91085481054237	2.6715902293533493	12.261299323758688	17.975879964263953	18.04251900027605	0.0	0.0	10.284140518382388	0.0	17.220590890135213	0.0	0.0	0.0	22.769447954734336	8.58750683780232	9.248398100379031	18.156946466422177	38.48357400800169	12.017208642776456	0.0	9.561826130303466	37.29478544309934	26.27243994777039	34.04665617575701	36.92693095845573	31.157668851196924	24.580654042042752	50.97005402020937	17.281738128093973	42.87404310495045	35.776422676968075	30.0082897900545	34.702099824060355	55.569585160697976	50.01381631675751	33.84246501746694	44.70236050814664	81.6263228565948	0.0	60.18736875049928	68.21858257134598	0.0	73.5562141106972	97.14509980687555
2R_14717	1.7759705501459495	5.235147102398431	0.0	3.054606591107918	3.96311135946609	5.523665592866075	5.69421928552353	11.433492030202713	7.6627471714884505	4.806971262003007	7.852720653597646	2.5092994638128907	5.479896451876645	0.0	7.646648963144987	0.0	0.0	0.0	24.26536604304676	15.252821619471385	11.498671082156363	17.414847202130648	15.379457351226819	32.01680241790891	0.0	20.380047118668937	18.21645654812059	27.998499280438566	34.4692962022818	22.300018679545058	31.695376640688533	36.67379186051385	31.447673644047786	49.11232541335696	34.268101880045975	51.32464509741124	67.95705114367719	73.96394997078424	46.060328502262884	62.18292261512946	63.115261089802196	51.60917404677855	43.49452403942343	0.0	61.226060610301374	68.15666217741452	0.0	69.67888485912671	75.0573541713254
2R_14718	6.601679731390854	0.0	25.966606943470698	11.3546558630901	22.097656911778788	0.0	0.0	6.071549568737834	7.121036253195564	5.956195753947171	29.190318933424667	18.655254625570382	0.0	0.0	17.05458262319946	0.0	0.0	0.0	0.0	17.009444777703564	12.212323455599044	0.0	9.528147099346178	7.934241010504934	0.0	0.0	36.93525987648849	5.78203798336392	20.23106574556872	14.628380618760996	22.44167688698035	24.343694009503782	15.940641302626698	28.525233992494442	36.39491393209437	16.35301582317811	14.859503395396525	17.18378400670855	61.14876516183632	49.53167798465509	16.758110087376785	44.271425156204344	0.0	0.0	32.51299436007925	33.78047421029696	0.0	48.564749762032726	134.6920554777335
2R_14719	0.0	15.69458751223524	41.883939603359096	0.0	11.881117537915618	14.71959538776198	2.8451420479844587	6.528908865899149	3.828725780916482	3.2024328241678637	10.463058341490157	5.015130649168541	0.0	22.73305932419161	12.22618316595179	0.0	0.0	0.0	6.062149153117764	9.145368373913874	6.566128298863895	15.46916627768159	10.245885892593401	17.063827245812963	0.0	13.577308515823672	23.168558544961567	18.652766624977733	32.632555252354805	7.86515557802077	24.13216947901964	23.559716026889493	34.28284432188963	12.26959615544474	32.61373305594266	32.23891025449396	63.91537604212023	36.95641729708155	39.45299734284063	35.50854224562235	45.05117362812418	7.9343858031621695	0.0	0.0	40.78916546532863	60.54183122693168	0.0	56.57496879672874	51.72791942031625
2R_14720	0.0	8.282300558061412	0.0	0.0	18.80960292928216	0.0	0.0	10.336248499951935	0.0	5.069934678961596	0.0	7.939709025543632	5.779671968937731	0.0	14.516920438565844	0.0	0.0	0.0	0.0	4.826166315482631	31.185517445698213	24.49002582473223	16.220784339805967	33.768268633330635	0.0	10.747464673083618	26.199518767239283	0.0	11.480502662328567	20.752881330043863	14.326825452465025	45.587162654996355	40.7061890594428	48.561558087878936	51.63246360169478	18.559659096181722	50.59384525872428	29.25379421710996	20.820017197334206	42.16153771560356	0.0	50.24532278851492	34.40540577735574	0.0	73.80046568093844	67.09280180498806	0.0	48.22823253173417	49.13586393951702
2R_14721	NA	NA	NA	NA	NA	NA	NA	NA	NA	NA	NA	NA	NA	NA	NA	NA	NA	NA	NA	NA	NA	NA	NA	NA	NA	NA	NA	NA	NA	NA	NA	NA	NA	NA	NA	NA	NA	NA	NA	NA	NA	NA	NA	NA	NA	NA	NA	NA	NA
2R_14722	0.0	10.257483346975786	0.0	11.970084365154605	15.53024126229801	0.0	5.578483121183621	12.8012616923524	0.0	6.279024792101489	0.0	19.66637953752542	0.0	0.0	5.992983415017697	0.0	0.0	0.0	0.0	0.0	19.31135700905703	15.165232793906002	10.044577836438112	8.364281173675934	0.0	53.24218271652265	32.44764248408768	42.6679930317072	7.109200158108612	15.421246776959425	29.57253492220649	25.663135419232983	16.804632701143053	36.08558056286289	31.97294832787875	45.97162171791353	62.659586133433585	18.11515441357622	0.0	34.81088118524088	17.666408737099104	31.113973596682005	42.61048899797174	0.0	22.850144184409803	59.352323702825295	0.0	42.66415460124375	40.569267968128784
2R_14723	2.7305193147379505	8.048934300976216	10.740042637969273	4.696396736567836	3.0466023528909973	5.661683818737796	17.50949726074859	12.55626146857532	8.835990757553667	2.463540827523073	24.146802902928645	3.8579978997059436	0.0	0.0	18.81051253708904	0.0	0.0	0.0	9.326879132973316	7.035272746971491	15.153409327681112	23.799982566512774	7.881869689836605	16.40839847467528	0.0	7.833479036043404	35.645831169122154	7.174522409979474	11.157022257701556	20.16813773063274	23.205242714075908	32.220127913907824	17.581880465629734	21.236968465225527	32.615466906716506	9.018356413561985	36.876215762738425	42.644286944878	45.52510937407527	27.315715379806246	48.51922782342051	36.62218901810418	100.30794539235453	0.0	40.343077531326394	39.58714796255428	69.95159349729988	36.8259018663367	75.60636303151273
2R_14724	0.0	7.955883037381113	10.61588029533379	9.284206265353756	3.0113815164413897	2.7981154133068293	6.490153247661869	4.964440950581224	11.645120767180556	9.740242346969836	3.9779415186905567	0.0	11.103773367544058	0.0	18.593049964405928	41.705244017382746	0.0	0.0	27.657161822053823	18.543840304156067	17.474596305620704	17.643628694539093	19.476874522573116	35.681153214871905	198.29663193170666	10.32389144634622	15.100174558017892	33.09403978707295	16.542059012141323	25.915474089709008	16.055881808525353	17.914297998375773	28.240260314374922	27.98860583856312	32.23840948582961	13.371146936870804	12.149967043214394	21.075644703971495	14.999602510533471	43.87488098938532	34.255937067732894	6.033135185063405	33.04943865528444	238.85730664501025	44.30742619047408	41.43122795944988	0.0	36.40016889678368	39.33279001639391
2R_14725	0.0	0.0	0.0	0.0	13.143713361899003	0.0	0.0	0.0	0.0	10.628257560942428	0.0	16.6442524067589	0.0	0.0	0.0	0.0	0.0	0.0	0.0	20.23447712087672	21.79171479003683	25.669591288767503	34.004121299501506	28.31577755125156	0.0	0.0	0.0	10.317489796002594	24.066925305890624	17.40195737216522	10.011252647976326	34.75118154017237	28.444538838173333	10.18010644319297	32.47160898987319	0.0	0.0	0.0	21.82281619078379	29.46150265448139	89.70969941270052	78.99809351267656	72.1250937626219	0.0	58.016306449866185	50.231668454914065	0.0	43.32955884731819	68.66999945064
2R_14726	0.0	0.0	0.0	0.0	0.0	0.0	0.0	46.31044671056897	0.0	45.430591142851945	0.0	0.0	0.0	0.0	0.0	0.0	0.0	0.0	0.0	0.0	0.0	0.0	0.0	0.0	0.0	0.0	0.0	0.0	0.0	0.0	0.0	0.0	0.0	43.514964796393485	0.0	0.0	113.34013374135782	0.0	0.0	62.96674096742101	0.0	0.0	0.0	0.0	0.0	42.94315185557359	0.0	185.21262409245813	0.0
2R_14727	4.732285163718138	0.0	0.0	8.139363263038176	3.5200608266510844	6.541540087865966	8.850873404187524	4.352271711742661	5.104575741694855	4.2695825828355956	0.0	2.228775813681474	4.867279035266357	20.205612310875466	5.433441965949706	0.0	0.0	0.0	13.470408207250312	5.419061440234796	14.590275872936205	5.155992844856863	22.766887110845598	11.375011375011375	0.0	7.542370017812061	7.354533216602182	6.90790164474375	8.056802390485496	10.486068907920197	21.44917029247016	18.61365497729134	11.426737346538918	14.995021652811268	14.493879524554371	27.352126588767806	17.75290792631833	16.423813215257066	17.533319150826287	13.807817276025368	20.02120646188443	0.0	0.0	0.0	25.895894361324377	20.179060914934766	0.0	30.944615327486865	20.689579072812606
2R_14728	8.563746279319858	6.310981834154339	0.0	0.0	4.777539829752368	15.537180250379441	5.1482958025429495	1.9690144078691267	6.9280944622586285	1.931604958970779	3.1554909170771697	3.0249662565014086	0.0	0.0	3.687221142378542	0.0	0.0	0.0	7.312988599050774	9.193655715613016	3.9604783861842674	4.665252939517561	21.629966278882566	7.719265743442484	78.64912266903663	12.284096762649138	17.967256471805783	9.375626409039455	6.560970883723412	7.906683424618629	10.916814058818701	12.631525761996793	3.446385697775065	7.400627610224485	15.73724776388463	12.374395466587188	19.275854342006667	5.572731953822115	15.864523316684839	13.38600995972685	16.304055416397425	4.785767510285811	0.0	0.0	35.146741159013	18.258447224962513	0.0	7.874817697970292	24.960500008736176
2R_14729	0.0	3.6254898036724756	0.0	0.0	0.0	2.55019809938836	5.915115723324011	0.0	5.30667261013999	2.219310486863457	3.6254898036724756	0.0	5.059981014951232	0.0	4.2364193106159584	38.01009548135985	0.0	0.0	21.005579081804125	10.563017270955758	0.0	5.360125384052984	10.650716154154205	2.9563407596613214	90.36362321983663	18.818357684288173	16.055988608505455	8.617673469458103	17.58914177049286	3.6337420566398637	6.271416888674825	10.884709160571228	9.899280757857257	10.628655194521397	13.560940152858917	16.248590434779782	11.073461342546452	0.0	27.341229480407275	6.151922968081363	6.244161708802269	27.492950807412978	0.0	0.0	28.267204228127646	27.27136942552231	0.0	12.063657507937885	10.754353362241035
2R_14730	0.0	0.0	16.877209859666	7.380052014606598	0.0	4.448465857579696	3.4393655333613293	0.0	4.62837611109954	3.871278443250542	6.32416266505274	0.0	4.413216524318368	27.48098315965352	3.6949221054996326	0.0	0.0	0.0	14.65652435181521	7.370285734922514	3.9687500620117193	4.674996575565008	6.192897613443047	15.470775704693832	0.0	0.0	0.0	7.516166334264209	17.532463547816725	19.015672717453725	10.939614422350068	6.32895369737475	3.453583662891554	18.540210564879427	7.885057933491902	0.0	9.658056509288636	11.168741818896617	15.89765724174057	42.924695596838376	0.0	0.0	26.271128555140468	0.0	21.13208823069478	25.615213387535125	0.0	26.304215618811934	25.012631378846315
2R_14731	5.534597878256557	4.078676029131535	16.327063740856843	0.0	12.350558245232685	0.0	4.436336792493008	0.0	2.985003343203744	17.47707008404973	12.236028087394606	3.9099644662429305	2.846239320910068	0.0	9.531943448885906	0.0	0.0	0.0	14.178765880217785	9.506715543860182	7.678761569334098	3.0150705285298036	3.9940185578078267	0.0	0.0	18.524320845471173	10.32170696261065	4.847441326570183	11.307305423888264	6.13193972057977	7.055343999759177	8.163531870428422	22.27338170517883	2.391447418767314	12.713381393305237	13.709748179345441	6.22882200518238	21.609349068781114	25.632402637881825	24.223196686820366	14.049363844805107	12.37182786333584	33.88635870743873	0.0	13.628830609990114	9.440089416526954	0.0	30.53613306696778	12.098647532521165
2R_14732	5.588799598500637	8.237239075155745	5.495652938525627	14.418806738004514	0.0	0.0	15.67924037216245	7.710009082390699	6.028472475501795	7.56352605533879	8.237239075155745	7.896511479158737	2.8741132642051612	0.0	7.218969140831982	0.0	0.0	0.0	4.7725407097722545	11.999771524350175	10.338615504304741	6.089195757291964	24.198797965042417	16.79227286771719	0.0	21.377981961258822	5.211395027912232	7.342370322726546	0.0	6.191991360933653	23.74812924111903	4.12173970389422	17.993208463465464	16.904072287608784	12.837886760595493	6.922005609593346	6.289822438312567	0.0	10.353370902265215	6.988691598125074	0.0	18.739482465466256	34.21821640968786	0.0	50.46177107971675	35.7470197709617	0.0	34.261312400128276	28.50664286226242
2R_14733	0.0	0.0	8.31358856050214	0.0	0.0	4.3825626596896265	6.776823939808249	7.775581176095531	0.0	0.0	0.0	0.0	8.695671077545821	0.0	3.64018251875149	0.0	0.0	0.0	7.219695328857123	14.522192633254733	7.819907529593462	13.817212101114357	0.0	15.241579027587258	0.0	0.0	11.825363038645285	0.0	4.318180836777082	9.36697952378276	17.96257676756246	6.235191420376606	10.207258381435038	3.6531081557466134	15.536484520806265	6.98087589049798	0.0	22.006557954270374	0.0	10.572193545147229	10.730707529200938	9.449429018251571	0.0	0.0	0.0	28.840832851150658	0.0	15.548714121342163	18.481555407703112
2R_14734	7.609047157069756	5.607424229680096	7.482229704451926	6.543646119617851	4.244932611694789	0.0	0.0	0.0	12.311480455524777	3.432533553015481	0.0	5.3754770735902815	3.9130519848956196	0.0	6.552328533752681	0.0	0.0	0.0	6.49772579597141	3.267493342482315	14.075833553268232	8.290327260668615	5.491035883919501	9.144947416552354	0.0	10.914647456887142	7.095217823187172	6.664334149714267	7.772725506198748	14.050469285674142	9.69979145448373	0.0	6.124355028861023	3.287797340171952	6.99141803436282	12.565576602896364	25.690430314707772	29.708853238265004	14.095922754343306	28.544922571897523	9.657636776280844	17.00897223285283	0.0	0.0	6.245706077072013	9.733781087263349	0.0	13.993842709207948	16.633399866932802
2R_14735	2.547672039197463	0.0	0.0	0.0	5.685177604948378	0.0	6.126369856299869	7.029264232854218	0.0	9.194286302720037	3.7549715823750645	10.79894947819476	2.6203473113140308	16.316833751044275	8.775440000561627	0.0	0.0	137.78659611992944	4.35115566694514	4.376107155110242	11.782226746597292	16.654675300450343	0.0	6.123848716441309	0.0	4.8726104718246175	14.253785805509942	13.388171282908123	7.807425173637136	7.527037117325432	6.495396063270354	5.636724386724387	4.101130599683721	11.00825002289716	4.6817531480108165	14.725285081519177	11.468942104780256	13.262880909939733	9.439233987283464	15.929086256639241	12.934334968233271	0.0	31.19696515922931	0.0	8.364784924650017	6.518156978078134	0.0	15.618128023669584	18.5640623514875
2R_14736	0.0	0.0	0.0	0.0	0.0	13.653368285956146	10.55620652162439	0.0	0.0	11.881846914284356	0.0	0.0	13.545179947715607	0.0	11.34056861611041	0.0	0.0	0.0	0.0	11.310553877823397	12.181009805712893	14.348643335772604	0.0	79.1389680278569	0.0	0.0	0.0	23.068848979780153	0.0	29.18174390101553	0.0	0.0	10.599845242259462	11.380836946749064	24.20106242664053	0.0	0.0	0.0	48.793578765034525	0.0	0.0	0.0	0.0	0.0	0.0	11.231285869919247	0.0	32.29348317509527	0.0
2R_14737	0.0	0.0	9.378839462404923	16.404683865337233	5.320946170648065	0.0	0.0	4.385947599329652	5.144072613729016	4.302618659768709	0.0	13.476126368332181	14.71481944180804	0.0	8.213225181584143	0.0	0.0	0.0	0.0	4.095743744058612	8.821901252048335	20.78355023565948	20.64874218186999	0.0	0.0	0.0	8.893727076418461	8.353622193235152	0.0	7.0448035415636365	4.052837655076767	17.585323992009226	15.353536284052703	4.121194437541444	8.763615920510498	11.81304207096803	21.468326168279475	49.65267950684959	8.83449197695611	17.890271806899563	0.0	42.64087746397645	0.0	0.0	15.657758967590006	36.60335506352512	0.0	23.388037954107993	13.899777047576157
2R_14738	0.0	0.0	0.0	0.0	24.86186128324497	11.550571868813226	8.930413326319982	0.0	0.0	0.0	16.42087355763152	0.0	11.459045942752898	0.0	9.593973449637875	0.0	0.0	0.0	0.0	0.0	20.60995151508906	12.138765511824978	0.0	0.0	0.0	0.0	10.388876422237184	9.757972995785533	0.0	8.229125178160562	9.468343068368066	8.216656806678499	8.96733111601126	28.88411979977528	40.94756766329634	0.0	0.0	28.99996520004176	0.0	13.931903641381655	0.0	0.0	0.0	0.0	18.290028642184854	0.0	0.0	27.319866460492744	16.23650746229883
2R_14739	0.0	0.0	0.0	0.0	4.940223298093073	0.0	0.0	24.432752919713977	0.0	3.9947588763542234	6.525881646610458	6.255943145988689	0.0	0.0	11.438332138663087	0.0	0.0	0.0	15.12401693889897	3.8026862175440734	4.095339503644852	0.0	0.0	5.321413367390379	0.0	0.0	0.0	7.755906122512293	0.0	6.540735701951755	0.0	16.327063740856843	3.5637410728286123	15.30526348011081	4.068282045857675	10.967798543476352	29.898345624875425	46.09994468006638	73.82131959709965	11.073461342546452	33.71847322753226	0.0	27.109086965950986	0.0	0.0	18.880178833053908	0.0	5.428645878572048	12.905224034689242
2R_14740	6.622961742130348	4.8807367569749385	6.5125790464281765	0.0	11.084446858390649	10.29944609578897	2.654365276230504	6.091122584755687	3.5719962636919083	2.987698450400322	14.642210270924817	4.6788485166646545	6.811889335408234	0.0	0.0	0.0	0.0	0.0	0.0	2.844046429626773	6.125846323956194	7.215952161123552	4.779431620432835	0.0	0.0	3.166725567762227	6.175721509543959	2.900338846587447	13.530856780616777	2.4459230864809918	0.0	7.326651427231698	5.330676524153695	8.585157464665638	6.08537353087673	10.937155650490066	22.36110955825628	0.0	30.672946032178373	8.281892428983808	8.406066826550058	0.0	40.55002047776034	0.0	21.74520491050217	14.120572176881064	0.0	24.36065461951094	24.129690329206188
2R_14741	7.7819800470031595	11.469731378891106	0.0	0.0	0.0	8.067899441701359	0.0	0.0	0.0	0.0	22.939462757782213	10.995294014161939	0.0	0.0	6.70124509133797	0.0	0.0	0.0	0.0	13.367018219245832	7.197869430648528	0.0	0.0	9.352787130564908	0.0	7.441805084241234	0.0	13.631592578961	7.949378358612356	0.0	6.613494173511633	11.47842056932966	6.263544915880592	13.450080027976167	7.150313898780157	12.851157889325828	0.0	0.0	0.0	29.19367081216792	0.0	0.0	47.6462740613684	0.0	0.0	0.0	0.0	19.08251278528357	34.02286336418073
2R_14742	3.2486444218988524	0.0	0.0	0.0	0.0	3.3680035620005673	0.0	0.0	7.008432896883174	2.9310058801839967	0.0	13.770197437090854	3.341315736628138	20.806285162621926	0.0	100.3985823720169	0.0	0.0	0.0	5.580159408413821	6.009606355759682	21.237081218031555	0.0	7.808778628934649	0.0	9.319907695634182	9.087802714708427	5.690607907725655	6.637052140017907	4.799021767402932	2.76085145763294	7.18762578345121	5.229525166959128	11.229668334553155	5.969901547368632	5.364809745069605	14.624533385981655	16.912060666944026	6.01818333914088	12.187111154984711	8.246558917127855	7.261895165829007	39.780570373818016	0.0	0.0	13.85262963083019	0.0	7.966134369568092	28.406185731004783
2R_14743	2.8838331448748376	8.500867726073139	11.343077036507694	19.84036442781381	0.0	5.97957735151364	4.623156140857397	2.6522546684323616	0.0	0.0	0.0	0.0	2.966097798769841	0.0	0.0	0.0	0.0	0.0	0.0	0.0	2.6673744100101233	6.284077373331067	4.162211366250043	3.4659402055995736	0.0	0.0	16.13454923296353	2.525786384647462	5.891734662194447	10.650271496720993	24.50817605007118	8.50730777738077	4.642267989310715	4.984308151860905	0.0	11.905901469616854	25.964500037323972	0.0	5.34236263850743	3.6061805607394404	14.640999043210714	0.0	35.31335303818433	0.0	4.734252220127579	17.21583965462074	0.0	10.607348488169979	4.202711925951578
2R_14744	2.655691225967986	0.0	0.0	0.0	2.9631122160227332	2.753264545771922	2.1287076232851665	7.327299221010395	5.729230822115977	2.3960291088784382	7.828358541952565	0.0	5.462895738995953	0.0	9.147511396655762	0.0	0.0	0.0	0.0	6.842475717194091	4.912713365282346	14.467349795634217	11.498808340162348	6.383494835752678	0.0	0.0	4.9527115104977675	2.325969778209478	8.138453541909238	5.884632947981413	4.5138636551372056	3.9171445583027795	6.412522716361722	4.589996286693005	9.760511216535479	6.578410708600087	5.977607880878231	6.912608044063729	9.839449699257221	6.641786534309146	13.482740070299007	17.80929098838003	16.259845336351162	0.0	21.79861221315206	9.05936192196175	136.06923202525445	3.2560647461962655	30.96186117939922
2R_14745	2.2330899265313415	0.0	4.391743522178305	0.0	0.0	0.0	3.579930907333489	4.1075352734591615	2.4087679152113695	4.029495910061651	0.0	0.0	4.593582764877466	0.0	5.768897948195296	0.0	0.0	0.0	3.8138825324180017	3.8357530542183698	6.19642672725395	0.0	6.445998646340285	5.367686527106817	0.0	14.948321517041085	4.164584374479427	5.867511588335388	15.967881746430036	8.247014580721778	3.795570569145807	9.881422924901187	21.56838075381491	11.578764545822962	6.155487617210744	11.063170704723975	10.052777079668259	11.625203441060219	12.410540685889215	16.754628466113765	5.668612890425713	14.975290770229122	41.01722723543889	0.0	14.663831659212553	3.8088708602334838	0.0	16.427554484722375	0.0
2R_14746	1.7977272772215909	7.948921291636118	0.0	3.092027392889079	8.023323802293266	7.455111839724041	2.8819884798274495	1.6533656158481047	3.8783102590032548	4.865859604379663	5.299280861090746	5.080079838534742	5.547028540016542	0.0	3.0961300387000774	0.0	0.0	0.0	0.0	3.0879356054260585	3.325581956057423	3.9173754994408925	7.783932562083998	2.1606018572533565	0.0	6.876571726425221	5.028987081537985	4.723583007760374	20.20038042825541	5.311342957132682	3.0555870875167503	0.0	2.8939024462591463	1.5535619213273135	4.955415302619779	8.906297732189408	8.09289019364263	0.0	9.990984801380886	4.496050107579239	9.126923099740385	4.018570618542408	33.020518950475825	0.0	11.804974734402824	19.9309133218378	0.0	4.408280867443876	7.85967442084679
2R_14747	2.041377913760765	6.017506128829992	8.029419794125678	7.022195756346661	0.0	4.2327612333250375	4.90888777038972	0.0	0.0	0.0	3.008753064414996	5.768596223646169	0.0	0.0	0.0	0.0	0.0	0.0	10.459375784453183	3.506451520151928	1.8881533482623327	2.2241537762127646	2.9463030378741366	4.906867651965691	0.0	3.9042856562791846	11.42115746578221	7.151709938087647	2.0852900304785993	4.523402274004791	5.204578085672907	7.527581056992821	8.215301360256737	10.584721166690304	7.5027141068281455	10.11339134374608	4.594870286811804	0.0	3.781696287433121	12.763528574477231	5.181959319546558	0.0	0.0	0.0	6.7024667758721925	6.963754354957881	0.0	10.011493194186928	5.949944308521273
2R_14748	3.8215080587961943	0.0	0.0	6.572858825509002	0.0	0.0	3.0631849281499344	3.514632116427109	16.48858989579211	0.0	0.0	0.0	7.861041933942092	24.475250626566414	3.2907900002106105	0.0	0.0	0.0	13.05346700083542	3.282080366332682	7.069336047958375	8.327337650225171	0.0	9.185773074661963	0.0	0.0	10.690339354132458	13.388171282908123	3.903712586818568	2.822638918997037	3.247698031635177	2.8183621933621934	12.30339179905116	0.0	17.55657430504056	3.1554182317541097	8.60170657858519	0.0	0.0	19.114903507967092	48.50375613087477	25.627357716909955	46.79544773884396	0.0	12.547177386975026	16.295392445195336	0.0	0.0	27.84609352723125
2R_14749	0.0	0.0	0.0	0.0	0.0	7.599638865161127	0.0	2.2472243408553925	0.0	2.204529161070837	0.0	0.0	2.5131399522402886	0.0	4.208203387519563	0.0	0.0	0.0	0.0	6.295598495268019	2.26003512094578	5.324425214986979	7.053185959363775	2.936650573821522	0.0	2.3366276667931563	2.2784357900339396	14.980484708563232	0.0	1.804770079510951	2.076549074461312	1.8020355793904796	9.833348345578473	6.334718947524455	11.225516587047819	4.035092391510489	5.4998542538622734	6.360125574319339	4.5265213411901675	6.11094917095808	6.202573571826423	21.847871088821428	0.0	0.0	8.022553000996401	10.419128185700538	62.5970253893535	0.0	14.243634519733133
2R_14750	9.310163439919187	4.574031848983765	0.0	0.0	3.4626338524398586	0.0	2.487565283041397	0.0	0.0	8.399855522485014	0.0	4.384830241297208	3.1919155163801127	0.0	5.344799710311856	0.0	0.0	0.0	10.600519425451846	0.0	0.0	0.0	4.479092714979654	0.0	0.0	8.903186747309753	5.7876399161949745	8.154245711886036	3.1701448439179187	2.2922215753063555	5.274811062861242	2.288748512313467	4.995697455566393	10.727556276089752	11.405938787178012	7.687399583342943	0.0	0.0	11.498184724086684	3.8807296547896937	0.0	6.937194113097076	0.0	0.0	5.094684715436385	7.939942276619649	0.0	3.804972337851104	27.13606020587224
2R_14751	4.4545592636791715	6.565501049495342	0.0	3.8308422643035986	2.4851079903677213	4.6182251791178635	5.3559243843454185	2.048423922150058	9.610002090175454	6.028517298227536	0.0	3.1469618600810407	4.581630684830084	0.0	1.9179626020308154	0.0	0.0	120.45870675532427	3.8039591606944505	11.477318332223222	6.180304194572457	4.85340060793696	0.0	2.676860150118317	0.0	8.519672776408004	6.230622763206428	7.802993150142463	4.550381367462407	6.580445285571584	7.571389686934393	4.927856185445084	5.378065452490707	9.623864720798212	6.1394716043298825	1.8390642252721263	5.013310338949912	28.98738932614755	12.378249599976234	5.570344821055458	5.653863680823564	19.915101920512853	13.636834727017842	0.0	10.96925828800592	9.497401321050534	0.0	16.38481149820532	12.983573183208604
2R_14752	4.255266637135116	6.2717669511749214	0.0	0.0	4.747853376792018	0.0	0.0	7.82711775389898	13.77008998753807	7.6784097706228644	6.2717669511749214	0.0	4.3766530071326315	0.0	7.328619321098691	0.0	0.0	0.0	0.0	3.6546114435386285	11.807606853922191	0.0	0.0	5.1142000879642415	0.0	8.13851094548337	7.935827722703133	18.63473716262274	0.0	3.143021298369526	7.232653114362349	3.138259144887148	3.4249707079380203	0.0	7.819730195849052	14.054290318069672	9.57803947110066	11.076208746660521	0.0	5.321133039500366	21.603661388532128	9.512059865099966	0.0	0.0	6.985669597387918	18.14499374179166	0.0	5.217257016688961	6.201350406064424
2R_14753	3.9737770452782093	11.713768216739854	0.0	6.83475610172851	2.2168893716781297	4.1197784383155875	6.370476662953209	7.309347101706824	0.0	1.792619070240193	5.856884108369927	8.421927329996377	6.1307004018674105	0.0	1.7109561935330988	0.0	0.0	0.0	3.393396450507313	5.119283573328191	1.8377538971868583	10.823928241685328	0.0	2.387945650356998	0.0	15.200282725258688	5.558149358589564	8.70101653976234	8.118514068370066	13.207984666997355	3.3771034077506212	8.791981712678037	12.793623657968869	0.0	1.8256120592630185	8.20286673786755	4.472221911651256	5.171753948634139	11.042260571584213	2.484567728695142	5.0436400959300345	0.0	0.0	0.0	9.785342209725975	15.25021795103155	0.0	2.4360654619510935	14.477814197523715
2R_14754	0.0	5.909463473901741	15.770507573786261	0.0	13.420747132992895	0.0	0.0	3.6874828762513934	8.649752076481107	0.0	0.0	0.0	0.0	0.0	0.0	0.0	0.0	0.0	0.0	6.886988309681694	3.708504156306033	0.0	5.786805966659896	4.818766203101358	0.0	23.0051117358277	7.477395832398659	0.0	4.095698451744071	5.922914452977389	3.407420885650022	5.913940340169848	12.90847664162745	10.39467543145699	11.052007431369796	9.931808204865394	9.024741328351675	10.436365306182084	7.42759395720666	0.0	0.0	8.962573190613318	49.096863201410066	0.0	19.74637752704266	10.258083113040998	0.0	4.91586980417141	0.0
2R_14755	12.124898090231552	0.0	4.769126582157743	4.170879254713928	10.822774364094363	0.0	3.887554809663373	0.0	5.231507275718744	8.751501976526722	3.574137256878249	10.278886755448838	0.0	0.0	4.1764133713721066	0.0	0.0	0.0	0.0	2.082679892517056	0.0	5.28420292818821	13.999808202627626	8.743398733955864	0.0	11.594880442868776	2.2612238105058267	8.495610105868046	4.954286795735746	10.746817867229513	6.182586621129856	8.94211234154577	7.807251453222268	4.1912430682078705	4.456286282525877	10.011525267888393	5.458306724088053	12.624158599829322	17.969306627349827	15.161963122466814	0.0	0.0	14.847280868981656	0.0	15.923896513781338	10.340419002050297	62.12414889916008	20.81237230122995	14.136033881246007
2R_14756	6.9126606070283785	0.0	9.063266129214984	7.92635465364208	2.5709551484019584	2.3888800500327037	3.6939619052790595	4.238371973511023	0.0	0.0	3.3961519560646614	3.2556725210169937	2.369950731094251	0.0	7.9368717097946355	0.0	0.0	0.0	3.9353655561065066	1.978966358165601	6.393800570966391	0.0	0.0	5.538662634520269	0.0	4.406990897801	0.0	2.018136182618721	2.353786324219002	13.61552878288746	11.749410913910305	20.392348790733717	7.418465041688992	7.965054121547125	2.1171858112135054	9.512970173794354	15.559480002178327	11.995499288666892	4.268617254007058	20.169696299120055	23.39669743917297	10.301530962023921	28.215828515480613	0.0	18.913645590056564	13.755679867599618	118.0609666831952	2.8251364823434617	20.148129044736905
2R_14757	2.27060425774628	10.039817917862242	4.465521706901017	0.0	5.0668956903518705	2.354029014820025	0.0	2.0882694803174333	9.796934049489211	6.145782886698805	3.346605972620747	3.208175972301892	0.0	0.0	7.821081804214077	0.0	0.0	0.0	0.0	5.850286488529343	2.1001741044332576	0.0	0.0	10.915719727980264	0.0	6.5140468907151385	4.23454644619924	5.966081632701764	13.91668359863171	5.031335155347503	1.929666734976869	0.0	9.13779762263747	11.773279600085239	14.604089395386527	9.37418678929603	20.443313247778068	0.0	16.825371987942937	19.87544343533979	0.0	15.226865062567187	0.0	0.0	3.727543414698151	7.745714393047756	0.0	11.135683853481126	9.927095411299417
2R_14758	3.401395252332507	0.0	0.0	0.0	0.0	3.5263666433926466	0.0	6.256510681427861	3.668984241712682	0.0	0.0	0.0	10.495271880018052	0.0	5.85804206660008	0.0	0.0	0.0	0.0	5.842537764703477	0.0	3.705940994007493	0.0	4.0879731828959205	0.0	3.2527095070193472	6.34340666311436	2.9790897689120066	17.372813631404487	2.5123355676370984	5.781332654990302	7.525586995785671	8.21312512148581	0.0	15.62651381852617	2.8085311943559756	7.656088504383111	0.0	0.0	17.013530009740247	8.634311025151748	38.01674257342933	0.0	301.02347983142687	11.167818813307573	14.503978441286446	0.0	8.34070095250805	24.784867351389934
2R_14759	1.754734141107648	2.5862735599822786	10.352931432535124	3.018080717965186	1.957860958588304	5.457615611400304	7.032662356394793	1.6138249280758574	1.8927797078873076	7.915818750548171	2.5862735599822786	0.0	1.804789948619435	0.0	1.511042623943649	0.0	0.0	0.0	0.0	9.042260360132133	1.6230248801599003	3.82369040037671	7.597777700674405	6.326791430993686	0.0	0.0	14.726152468692199	4.610617237161391	7.169921034074691	5.184320747703476	5.965023784786714	2.5882328581337806	8.474081949739373	1.5164080660171284	3.224603466480972	8.693301202892087	0.0	4.567469749647848	3.250682562070971	2.194262924044053	4.454325127427106	11.767396232158179	0.0	0.0	25.9259750039033	7.482407737049038	0.0	19.36285034926279	5.114472114875135
2R_14760	2.2128853214226996	3.2615349892581347	0.0	0.0	4.938094808951284	0.0	0.0	2.035185508176663	2.3869738065429336	5.98955660909638	3.2615349892581347	6.253247780566031	2.276010417754884	0.0	9.527836622755409	0.0	0.0	0.0	3.7793751936929785	3.801047834856635	2.046787515824226	9.644068765103516	9.581514575559664	5.319120642975304	0.0	8.464612418094294	4.126903947136011	7.752564499883033	9.04194694818467	6.537917634006063	7.522457827690957	4.896008773647722	5.343308459045055	1.9123336532667536	6.0997938473006075	7.30871538729431	9.961821319791898	5.760010321938497	16.397669727155073	2.7671725888310825	11.234648554915243	9.893197981194021	0.0	0.0	0.0	9.436022165593508	0.0	8.139460429741805	16.124579793450582
2R_14761	15.032507798113421	7.385388009822566	9.854644000985465	17.23692148582263	0.0	0.0	4.016507847252207	4.608454209246863	5.4050401999864865	4.520897850313072	0.0	0.0	0.0	0.0	17.25979223525097	0.0	0.0	0.0	0.0	4.303527816927927	0.0	0.0	0.0	0.0	0.0	9.583592888974076	9.34492103541725	0.0	5.1186241138382	3.701099226470262	0.0	0.0	0.0	4.330269667543546	0.0	4.137445954612217	11.278725504018047	0.0	0.0	0.0	25.439628581422713	0.0	0.0	0.0	8.226051906387529	12.820101919810263	0.0	6.1436382625791	21.90740470278954
2R_14762	4.581718850153511	0.0	0.0	7.880394524071453	5.112095473495063	0.0	11.017628572971038	8.42759244331496	0.0	4.133737998725155	0.0	0.0	0.0	0.0	7.890850598185657	0.0	0.0	0.0	0.0	3.9349830618654105	12.71345358847822	4.991945495942297	0.0	0.0	0.0	4.381437426939531	12.816963507541502	4.012868466598689	0.0	10.152435433894786	3.8937610655822286	10.137052955964641	3.687724928172338	7.918869597202739	4.209819066186355	7.56624817747997	0.0	0.0	16.97546451236705	11.458711112715331	11.630517081158912	10.241798623707101	0.0	0.0	0.0	7.814810863993768	0.0	5.617510454186955	0.0
2R_14763	5.34454404893037	0.0	5.255468314781531	4.596213455506816	0.0	5.540909085871901	2.14199820157831	9.830729582680615	5.765001253887774	4.821977415786576	3.9386174349990273	11.32709789180054	5.497003308646293	0.0	2.301155962686296	0.0	0.0	0.0	0.0	2.295065563137942	7.415078809929285	0.0	3.8568670360516792	3.21167508125538	0.0	0.0	2.4918168733877946	2.3404919620484548	2.7297553156525267	7.895164843146762	11.355114866070961	5.912401854129222	2.150853092862222	2.309326955896012	2.455362733191937	6.619482991900401	18.044787161735425	13.911533774421699	9.900882267618869	3.3416272521732275	6.7834597544116235	11.946988821202561	16.361363621489673	0.0	0.0	18.23184803025393	0.0	9.829181923741276	11.683189292590676
2R_14764	0.0	10.860864720327303	0.0	0.0	5.481261621987533	12.732696392928975	1.968876395711866	2.2590461810033644	7.948588529391893	4.432252794424581	3.6202882401091014	0.0	2.5263606789139583	0.0	6.345511851195209	0.0	0.0	0.0	12.585265171537165	4.2191449185567915	4.543848708013418	2.6762175518657654	10.63543535622859	5.904198475535954	90.23397670158721	7.046759477186821	2.2904218224061887	12.907964278499657	10.036517870270982	5.442792980103326	12.524838319993338	3.6230308827152444	5.931046835697547	6.36804362874051	15.798397997304795	8.112639126690624	11.057574023547105	19.180751732021886	9.100667488456942	33.78703173861615	0.0	10.981402445887769	15.038996116931203	0.0	8.064756770968167	18.853091058544504	0.0	15.057936918086028	0.0
2R_14765	9.458760278125387	4.647036654431019	12.401485697986617	0.0	3.5178999544431955	3.2687622047408817	0.0	0.0	0.0	8.533923198104786	4.647036654431019	8.909630508713173	3.24286076096322	0.0	8.145159779526814	0.0	0.0	0.0	5.384855632020505	2.707867410896946	8.748791573163956	3.4352184781776027	0.0	0.0	0.0	0.0	5.880014770597103	11.045857706708729	0.0	4.657614127847782	8.038501205373256	9.301114273489963	12.68858086089991	0.0	5.793992846157033	7.810095954838901	7.096803954339162	8.206865535432321	11.681703940063514	3.9426688635217575	0.0	0.0	38.60839887109041	0.0	15.52799853415694	5.377779606222844	0.0	11.597107217575648	27.569171050164865
2R_14766	0.0	9.10953394713373	0.0	0.0	0.0	3.203858984069132	2.4770881729443515	0.0	6.666866672666846	0.0	0.0	0.0	3.1784718288863334	0.0	2.6611442600981112	0.0	0.0	0.0	0.0	0.0	2.858359701701582	3.3670101690441125	4.460227703544721	0.0	0.0	0.0	8.644895362186537	13.533169527849369	0.0	4.565134424948277	2.6262973252212265	2.279108777303723	2.4873283059453617	5.341187014719777	8.518424500351811	2.5516739491441176	0.0	16.0878266633204	0.0	0.0	7.844650811058448	20.723928262049927	0.0	0.0	10.146453915820961	10.54200117754153	0.0	3.7889465819155097	9.007256245631481
2R_14767	0.0	4.001069085659688	5.338800264804493	0.0	6.057779097027448	0.0	2.175962232258727	2.496651989681837	5.856412478843709	4.898435831470295	4.001069085659688	11.506703038076447	2.7920825473620963	0.0	0.0	0.0	0.0	0.0	4.63632654575127	4.662913332295058	7.532654055329854	0.0	11.754067299087728	6.525200323649936	0.0	0.0	7.5939831352822535	2.3776033567955235	8.319116886919907	6.015264334775927	2.3070328512249882	4.00410019860337	6.554872586386666	7.0378325727782265	7.482886638258303	11.207405136039966	12.220606386488898	7.0660591740059475	0.0	13.57845154054322	6.891019898509059	6.0682115524184255	0.0	0.0	13.369508251660493	11.575585331047849	69.54489818626907	9.9850357597414	15.82458761124685
2R_14768	5.11564425400606	0.0	0.0	0.0	0.0	15.910797703753675	0.0	4.704846179758999	5.518093829667479	0.0	7.53986325703997	0.0	10.523147768145591	0.0	8.810401912914463	0.0	0.0	0.0	0.0	8.78708368994248	0.0	11.147352392333298	0.0	6.148246520092469	0.0	4.892023262549018	19.080765062355937	0.0	0.0	0.0	4.3475160901570495	3.7727876373294698	4.1174697654195125	4.4208430370838	0.0	8.44797231768431	11.514635101213642	13.315721072927541	18.95368099438592	12.79403900134849	0.0	11.435314997186913	0.0	0.0	8.398110761003204	13.088251461957688	0.0	18.816421969552522	7.455209103704941
2R_14769	0.0	0.0	0.0	0.0	0.0	0.0	0.0	0.0	0.0	0.0	0.0	0.0	0.0	0.0	0.0	0.0	0.0	0.0	0.0	0.0	0.0	0.0	0.0	0.0	0.0	0.0	0.0	0.0	0.0	0.0	0.0	0.0	0.0	0.0	0.0	0.0	0.0	0.0	0.0	0.0	0.0	0.0	0.0	0.0	0.0	0.0	0.0	0.0	0.0
2R_14770	0.0	0.0	0.0	0.0	0.0	0.0	0.0	0.0	0.0	0.0	0.0	0.0	0.0	0.0	0.0	0.0	0.0	0.0	0.0	0.0	0.0	0.0	0.0	0.0	0.0	0.0	0.0	0.0	0.0	0.0	0.0	0.0	0.0	0.0	0.0	0.0	0.0	0.0	0.0	0.0	0.0	0.0	0.0	0.0	0.0	0.0	0.0	0.0	0.0
2R_14771	4.028319083154576	5.937272713778926	0.0	6.928566479595371	4.494634530029777	4.176324416880703	0.0	3.7048357368455176	0.0	3.634447291428156	0.0	11.383363214661772	4.143231513418891	0.0	3.468879811986714	0.0	0.0	0.0	6.879944960440316	0.0	7.4519118811420055	4.388996785059855	0.0	9.682885499878964	0.0	0.0	0.0	7.056353805579811	0.0	11.901573983159272	0.0	0.0	16.211528017573297	0.0	0.0	26.609456335545243	27.201632097925874	0.0	29.850189362138764	15.11201783218104	0.0	9.004750005627969	0.0	0.0	13.22620110438779	6.870904296891774	0.0	9.878006618264433	5.870611717740989
2R_14772	3.003571246211746	0.0	17.7210703526493	0.0	0.0	3.113926100305788	2.4075558733529308	0.0	0.0	2.7098949102753798	8.853827731073837	4.243797689676538	3.0892515670228575	0.0	0.0	46.4123271140815	0.0	0.0	0.0	2.5796000072228797	5.556250086816408	3.272497602895506	0.0	3.6098476644285613	0.0	0.0	0.0	0.0	9.204543362603781	13.310970902217607	0.0	8.86053517632465	2.417508564024088	15.57377687449872	5.5195405534443305	7.4401440411886375	0.0	0.0	0.0	7.5118217294467176	7.624450086537508	20.142203959957296	0.0	0.0	14.792461761486347	12.807606693767562	0.0	29.460721493069364	4.377210491298106
2R_14773	13.473522641715858	11.915040991712694	5.299585572408238	13.904389708526914	3.0066416714522384	2.793711244240764	4.319958597516801	2.4783135175645516	2.9066979039801413	2.431227857592287	0.0	0.0	2.7715740711485237	0.0	0.0	0.0	0.0	0.0	13.806815043905674	2.314331590950223	4.984883341267606	5.871952676758988	3.889243674339626	0.0	0.0	2.5769104698841625	0.0	2.3601393237445594	5.505340731043185	5.971080861173167	0.0	1.9873445896530892	13.013451136876782	2.328712701590837	4.951948765157296	4.450033686755009	0.0	35.07078687623098	14.975993482447638	0.0	0.0	18.07091750867103	0.0	0.0	4.423768732448698	11.490560045300382	0.0	13.215591225904674	11.781264333871606
2R_14774	3.812996904990412	0.0	0.0	6.558219941710541	0.0	5.92963656071592	6.112725380005213	5.260206641957722	2.0564833723036933	1.7200891969453966	0.0	0.0	0.0	0.0	0.0	0.0	0.0	103.1097913057824	9.768296018442543	1.6373853052528302	3.526795712121773	0.0	5.503265362502841	0.0	0.0	0.0	7.111020090053959	6.679176764747038	1.947509174715722	0.0	4.860697276745744	5.624170434860857	6.137995017789444	9.88535948604039	8.7587364016238	6.296781148444726	4.291274551454527	9.925006649754456	3.5318291979145253	2.3840414174747373	4.839572994795523	8.523427065460771	11.67280656291876	0.0	21.908657174584455	0.0	48.84148009221271	7.012504698378147	13.892037750779066
2R_14775	2.8968453643666585	0.0	0.0	0.0	3.232182191645779	3.0032789799903536	0.0	0.0	3.124741232366695	7.840812684553128	0.0	0.0	5.958962413546629	18.55315106717725	4.98908263991321	0.0	0.0	0.0	0.0	4.9758781865212915	0.0	0.0	8.361983579572845	0.0	0.0	0.0	2.7012250595890253	7.611549155765025	5.918318913349301	8.55866149381166	4.923752007352147	8.545693824881642	4.663214488980475	7.51019696993593	18.631951614418686	0.0	6.5204137854588256	7.54031808077792	16.099404161052	10.867356309098042	14.707061080630728	6.4754970429642755	0.0	0.0	4.7556137642680305	17.293519698183612	0.0	0.0	4.221675093130153
2R_14776	0.0	2.7902774456572543	7.446376779218651	3.2561453230682265	0.0	3.925406289364465	4.552437018171964	0.0	8.168324666400515	0.0	2.7902774456572543	0.0	1.9471508218242115	12.124856926688265	0.0	0.0	0.0	0.0	6.466590360900408	4.877754528954433	3.5020964424828813	2.062650534814344	2.732362124324116	2.2752817936501435	0.0	9.0519560552879	3.530609679801947	1.6581000925385663	7.735480599608043	0.0	3.2177708474144326	4.1885869383104914	3.0475043453602586	13.088172235111346	6.957916952738524	3.126341395855159	8.52244278777626	9.855498678377627	3.5070946771771956	9.469380875306955	9.61135985844389	0.0	11.591058194066768	167.54347753241967	6.21577825584019	14.530708958133637	0.0	6.963393902480919	5.517898960648552
2R_14777	6.766939171307095	0.0	0.0	7.759264173459902	7.55027539629508	9.354086309218967	0.0	2.0745127643733134	0.0	2.035098944475582	0.0	0.0	4.63998259078532	0.0	1.9423898815472378	0.0	0.0	0.0	0.0	0.0	0.0	0.0	3.2555548718890326	0.0	82.86308532411896	10.785224759769905	0.0	0.0	2.3041676401774946	3.332127103321931	3.8339096658038456	1.6635392129463278	0.0	3.898573921152512	6.217664259808832	0.0	5.077160141246595	0.0	4.178633227572127	2.820644522914775	17.177614819471856	10.08437088904318	13.810514220686494	0.0	11.108963378191326	5.771016454899218	0.0	19.359070941592023	3.2872331752831623
2R_14778	0.0	0.0	13.843321289643812	0.0	5.235869370295081	7.297597484956003	3.7614623512412164	4.315820524877145	2.5309119255304475	2.116911967369072	0.0	0.0	4.826514554233975	0.0	8.081903627744286	0.0	0.0	0.0	12.021831646269625	4.030256749521357	4.340423777275494	2.5564051626090976	3.386431449653416	5.639871636521553	0.0	6.731280980720714	4.37576247661155	4.110027913254573	0.0	8.665204904367332	15.952146750178812	3.460830322410953	1.8885060047881181	12.165901532842764	4.311747074641301	7.749441943312058	21.12506832639287	18.322042883352104	8.69323696590382	11.736149070218259	0.0	10.489772733828834	14.36571077227188	0.0	7.703703247187955	6.003017116402705	0.0	2.876760721399533	17.0969162634074
2R_14779	6.396147983838214	0.0	0.0	0.0	7.136561675950143	6.631150226055911	0.0	2.941261248118328	3.4496676245243774	0.0	0.0	9.03722795684543	3.289302727029319	0.0	0.0	0.0	0.0	0.0	5.461973738830264	0.0	2.958028533143231	0.0	4.615752455349519	7.687222299094445	0.0	3.058276062016945	2.9821120987866383	2.8010121737591094	9.800603455823452	0.0	2.7178743178814933	2.358579569040341	10.296238217885904	2.7637150742416776	0.0	18.484542169578244	0.0	8.324398478965911	5.924500534982398	3.999132987968209	0.0	14.297703931725604	0.0	0.0	0.0	8.18219456276807	0.0	0.0	4.660666214271333
2R_14780	0.0	2.625744956666018	0.0	6.128284607342421	0.0	3.693939390581267	2.855997602104413	3.276909860893538	1.9216670846292574	0.0	0.0	10.068531459378258	5.497003308646293	0.0	3.0682079502483943	0.0	0.0	0.0	0.0	0.0	3.295590582190793	5.82307065655704	2.571244690701119	6.42335016251076	0.0	5.110917123412294	1.6612112489251962	4.6809839240969096	0.0	9.211025650337888	1.5140153154761282	5.25546831478153	2.867804123816296	4.618653911792024	4.910725466383874	5.883984881689245	0.0	0.0	3.300294089206289	2.227751501448818	4.522306502941082	7.96465921413504	10.907575747659779	0.0	0.0	9.115924015126964	0.0	8.737050598881133	10.38505714896949
2R_14781	5.475593636484099	0.0	0.0	3.1392758569595234	6.109444590392287	7.569031459165453	0.0	0.0	0.0	4.94021353578987	5.3802577896717345	5.157707213466154	3.754527490838014	0.0	1.5717205971155155	0.0	0.0	0.0	3.117245850945772	1.5675607719797886	3.376399306487582	1.9886179463224287	5.2685845368097555	2.1936174506655433	0.0	0.0	3.403889147584464	0.0	1.8644597429581218	2.696252101728513	6.204557433571682	6.730417178178372	17.62874048819271	6.309205983272402	8.385229518825344	4.521196272364097	8.216555537753019	9.501765428016526	3.381218144698554	6.847129614794182	0.0	0.0	0.0	0.0	8.989022605594048	10.896023605145539	0.0	11.189106643822987	13.299626759274627
2R_14782	0.0	0.0	5.652495859546783	9.886874383306212	3.2068601151583467	2.979750213499103	0.0	0.0	3.100260886953637	5.186256627387688	4.236162680508188	12.182810379429569	2.956138880587066	0.0	2.474998187063828	0.0	0.0	0.0	4.908746404343259	4.93689536916746	2.6584184802619077	6.262978064858775	4.148236398036557	10.36290907583577	0.0	0.0	10.720250768105968	2.5173058483811586	2.935976338379494	8.491609864873013	2.442588782606423	4.239371894660088	0.0	4.967572925833391	13.204273008379696	9.492741138170171	6.469330521331001	0.0	10.648850429973958	3.594072511850556	14.591840680446717	6.424765672734003	0.0	0.0	0.0	22.06033206682516	0.0	17.619555733473913	8.37720194753191
2R_14783	0.0	10.845304742217952	0.0	0.0	0.0	0.0	0.0	6.767429175469964	0.0	0.0	0.0	0.0	0.0	0.0	0.0	0.0	0.0	0.0	0.0	6.319650447494448	0.0	0.0	0.0	26.53082882309243	0.0	7.036663833236696	0.0	6.444735746500186	0.0	5.434995282424095	0.0	10.853520882174177	5.922549633927207	6.358920357066095	6.761041795408171	12.151524651798061	0.0	0.0	13.631443924329128	0.0	0.0	0.0	0.0	0.0	0.0	6.275360299811613	0.0	27.065455096605632	0.0
2R_14784	9.329894334281716	0.0	18.348792190754043	0.0	0.0	0.0	7.478511432213463	0.0	0.0	12.62648582171907	6.875588292523279	0.0	4.7980201449673805	0.0	4.017095150120854	0.0	0.0	0.0	23.901716143219083	0.0	0.0	5.082625704769587	6.732877786822277	11.213150783238582	0.0	0.0	8.699858366305795	0.0	4.7652949288684425	13.782476683495071	7.928984840177435	3.4403985357663833	7.509427147104796	4.031359136450622	12.85887513132126	7.703691377797498	21.00035175589191	0.0	0.0	0.0	0.0	0.0	0.0	412.84782429196594	7.6582227103062825	11.935153921712551	0.0	28.59777120410344	13.596784632370136
2R_14785	0.0	0.0	10.203040506070808	0.0	0.0	0.0	0.0	9.542758716117241	5.5961274797839895	9.361455144587675	15.292975171854808	0.0	5.335979979403117	0.0	0.0	0.0	0.0	0.0	0.0	4.4556727397486116	9.597159240864706	11.304991719093566	0.0	0.0	190.5850962454736	4.961203389494156	14.512945547428307	22.719320964935	5.299585572408238	3.8319461688202203	0.0	3.8261401897765537	8.351393221174122	26.900160055952334	4.766875932520104	0.0	0.0	13.504024199211365	0.0	0.0	39.508514084785276	0.0	0.0	0.0	17.033743846560036	4.424445948756067	0.0	38.16502557056714	7.5606363031512736
2R_14786	0.0	7.724512969457277	10.307153164296022	0.0	0.0	10.866966594944687	4.200939330034196	4.820066902528607	0.0	23.64245049270867	0.0	0.0	5.39042875470315	0.0	0.0	0.0	0.0	0.0	8.950948800572862	13.503416364340179	0.0	5.710174388725832	0.0	0.0	0.0	0.0	4.887012276174838	4.590230154139928	0.0	0.0	13.361957615870443	11.595547309833023	8.43661151934937	13.587325742547351	0.0	4.327430717834208	11.796626164916834	0.0	0.0	0.0	0.0	0.0	32.088307020921576	0.0	0.0	0.0	0.0	0.0	7.63778565318343
2R_14787	0.0	9.164676404440836	0.0	10.694821139811259	0.0	0.0	0.0	0.0	0.0	5.610072998269854	0.0	0.0	0.0	0.0	0.0	0.0	0.0	0.0	0.0	10.680668310777543	0.0	0.0	0.0	29.8926852599169	0.0	0.0	0.0	5.446035776098221	6.351803531094619	0.0	5.284390017575882	9.171619341110867	0.0	5.373518655244716	5.713325875538624	15.402719504155653	0.0	16.185210601960353	0.0	23.32666190802764	15.784273181572809	0.0	0.0	0.0	10.207873128386462	5.3029073719957704	0.0	15.247528375650308	9.061779588522713
2R_14788	9.282120778955576	4.560254644619356	0.0	0.0	10.356612697207167	0.0	0.0	2.845581665348214	0.0	0.0	0.0	0.0	0.0	0.0	2.6643504580018442	0.0	0.0	0.0	5.28429507503699	7.971896407863479	5.7236070171422035	0.0	4.465601471862246	0.0	0.0	8.876369919757616	2.885103632922495	5.4197898205507595	3.1605962148699733	9.141269173812093	2.629461538866071	2.281854691493246	2.490325087036862	10.695244359595506	5.685791774933619	12.773741275534709	0.0	8.053604793505574	5.731775818784176	11.607122130139054	23.56230659273339	13.83259790021164	18.943699325604303	0.0	10.158678559093035	0.0	0.0	7.587023155594672	13.52716254238511
2R_14789	6.898733151137791	0.0	0.0	0.0	0.0	3.576100491284686	11.05955820935799	0.0	0.0	6.22420456221746	0.0	14.621008830114597	0.0	44.183662648898945	2.9703302621108536	0.0	0.0	0.0	5.891155019853192	0.0	6.380918501313672	15.03282982122583	4.978440861847768	4.145627606563358	0.0	16.49291925990334	0.0	9.063315415158758	3.5235659615071566	0.0	8.79430387075422	2.54390784948206	5.552638877745051	2.98087737356087	9.508140711608267	2.8481411037458186	0.0	0.0	6.39002542591117	4.313369764054361	0.0	7.710581771105212	0.0	0.0	0.0	11.766827372111502	0.0	12.687500105729168	0.0
2R_14790	0.0	9.299782199100896	0.0	0.0	0.0	3.270770043932983	5.0576419452500145	5.803028948990215	3.403050494463237	8.539165165671191	18.599564398201792	4.457551627362948	9.734558070532714	0.0	0.0	0.0	0.0	0.0	0.0	0.0	2.918055174587241	10.311985689713726	0.0	3.791670458337125	0.0	9.050844021374473	0.0	11.05264263159	6.4454419123883975	2.3302375350933775	2.68114628655877	4.653413744322835	2.539274965897537	0.0	11.595103619643496	10.419857748102023	21.303489511581997	24.635719822885598	11.68887943388419	7.890181300585924	8.008482584753772	0.0	0.0	0.0	0.0	5.381082910649271	0.0	3.868076915935858	4.597684238402802
2R_14791	0.0	0.0	0.0	0.0	0.0	17.213837170871432	4.436336792493008	0.0	0.0	4.9934485954427785	0.0	7.819928932485861	0.0	0.0	9.531943448885906	0.0	0.0	0.0	0.0	4.753357771930091	10.238348759112132	0.0	0.0	0.0	0.0	0.0	5.160853481305325	14.542323979710549	11.307305423888264	4.087959813719848	9.407125333012237	0.0	0.0	4.782894837534628	10.17070511464419	4.569916059781814	24.91528802072952	43.21869813756223	20.505922110305455	13.841826678183066	14.049363844805107	0.0	0.0	0.0	9.085887073326743	0.0	0.0	6.7858073482150605	8.065765021680777
2R_14792	0.0	9.582307227934342	6.393044367727912	0.0	0.0	0.0	0.0	5.979323499339285	0.0	2.9328609471967715	9.582307227934342	4.592970917308151	3.3434304934234724	0.0	5.59850855732033	0.0	0.0	175.8087201125176	0.0	2.791845577437421	0.0	3.5417537347793138	0.0	3.9068604469448354	0.0	0.0	0.0	2.8471047791500825	0.0	0.0	0.0	7.192174913693901	2.6164174965070828	0.0	8.960519949104246	8.05230779141302	7.3168947098851245	0.0	0.0	12.194824516475208	0.0	14.532982604019823	19.902873975001988	0.0	16.009563045659274	2.772279423587662	0.0	0.0	0.0
2R_14793	4.9913574645501315	0.0	0.0	4.292479232985471	5.56915357219433	0.0	4.000894600032567	9.181079814340203	2.692014676864018	0.0	0.0	0.0	5.133741671145856	15.983837143880107	0.0	0.0	0.0	0.0	0.0	2.143399422911139	0.0	5.438261322596031	7.20398293808681	0.0	0.0	9.546338883574759	2.3271487029403986	4.371647765847551	0.0	0.0	10.604728266563844	5.521689195158583	2.008717028416516	8.62687348733165	4.586207165398351	12.364087765240592	11.234882061825557	6.496104935480686	13.869894838457334	3.120800572729321	0.0	0.0	15.280146200438844	0.0	8.194075028228587	8.513511155040828	0.0	9.179634430238451	3.6370407872302044
2R_14794	10.460502710839275	0.0	0.0	17.9916950335725	0.0	0.0	0.0	0.0	0.0	0.0	0.0	0.0	10.758900569468604	0.0	0.0	0.0	0.0	0.0	0.0	0.0	0.0	11.39708941130614	0.0	0.0	0.0	0.0	0.0	9.161762833110243	0.0	0.0	8.889829235270218	7.7146207492439665	16.83885802232664	0.0	0.0	0.0	0.0	0.0	19.378305212182752	0.0	26.553583804438162	0.0	0.0	0.0	0.0	26.762941889624273	0.0	0.0	0.0
2R_14795	7.727342273353187	0.0	0.0	0.0	8.621854100984903	8.011254209914087	8.258616937680063	0.0	0.0	2.323931944117803	0.0	3.6393651200335406	0.0	0.0	0.0	0.0	0.0	0.0	4.399162399479139	6.636583769836196	4.764888489697119	8.419213993407194	7.4352040554576995	3.0957068737075426	0.0	4.926370467000215	0.0	2.25598071768161	7.8935652708387485	3.805041832629908	2.1890201376718545	1.8996383088659918	10.365946952059153	6.677823083097494	0.0	6.380464548862873	5.797740040932045	0.0	4.7716889965806075	6.441933378813383	6.538520385145005	17.273404599562173	15.770582186812009	0.0	8.457074427329205	6.590072451256528	0.0	0.0	15.015105195827001
2R_14796	0.0	11.59268408892516	15.468621900474886	0.0	0.0	0.0	0.0	0.0	0.0	0.0	0.0	0.0	0.0	0.0	0.0	0.0	0.0	0.0	13.433276913570298	0.0	0.0	0.0	0.0	9.453046716956875	0.0	0.0	7.3342603838458515	0.0	0.0	0.0	0.0	0.0	6.330688582666449	0.0	0.0	25.97783830614103	0.0	0.0	0.0	0.0	0.0	0.0	0.0	0.0	0.0	0.0	0.0	9.643536323343916	22.92505341537446
2R_14797	11.313010641017812	16.674058832749186	0.0	0.0	12.622596973101247	0.0	9.068106923862363	0.0	12.20300926208403	10.206872899935902	0.0	0.0	0.0	0.0	0.0	0.0	0.0	0.0	0.0	9.716114564650056	0.0	0.0	0.0	13.59656278892696	0.0	21.636966324225618	0.0	0.0	0.0	0.0	0.0	0.0	0.0	9.776489888176508	10.39472945637644	9.341150007659744	0.0	29.44710122735518	0.0	0.0	0.0	0.0	0.0	0.0	0.0	0.0	289.82146997449576	13.870548940844884	16.48685008836952
2R_14798	0.0	4.4899304330178715	0.0	5.2395742950676745	0.0	6.316504900976153	4.883654262673205	8.405098869177998	3.28598232798704	2.7484699267917554	4.4899304330178715	0.0	3.1332266782972042	0.0	5.246526406029728	0.0	0.0	0.0	15.60841605793844	5.232640584046412	14.08835653685655	0.0	4.396736917729138	10.983700188919643	0.0	8.73948639786337	5.6812242356480915	2.6681053090493063	3.1118562969656915	2.250075152510094	15.533473859493514	4.493331895467127	4.903842994639609	13.162889707094113	8.397165788603031	0.0	20.57062925554893	23.788227681884788	5.643385444354527	22.856254728387697	7.732983183854769	0.0	18.65156635854279	0.0	20.004040816244885	2.5979842759599685	78.04208028969221	11.205034197764371	8.87903907487516
2R_14799	0.0	3.5160347004496657	9.38319563493739	0.0	2.6617087904263657	4.946413034391916	0.0	0.0	5.146461871793915	0.0	7.032069400899331	0.0	4.907218002423675	0.0	2.054259990842109	0.0	0.0	129.01893998038912	0.0	10.244115216793137	2.2064996861254196	2.5991504416866302	3.4430554776086053	0.0	0.0	4.562555834277022	4.448928964841004	2.0893755462411194	19.494991980247676	3.524037814335363	2.0273600346110903	7.037396726203043	7.680333756583726	2.0615543006187345	8.767686341281753	3.9395096177218054	16.108723142060146	0.0	4.419297658700294	8.949290634477858	0.0	21.330341397446652	29.211835467257917	0.0	0.0	6.103392692896201	0.0	2.9248626192027762	6.953116525889234
2R_14800	0.0	0.0	0.0	0.0	0.0	0.0	0.0	0.0	11.32958324128047	0.0	7.740309519497067	0.0	10.802904252779317	0.0	4.522312638326238	0.0	0.0	0.0	0.0	0.0	0.0	11.44370327392907	0.0	12.62339367315509	0.0	0.0	4.897006166310165	0.0	5.3646111622537385	3.8789639132229228	4.463094227523189	0.0	4.226932151821258	13.61511168476115	4.82536520776575	0.0	35.46225043441257	0.0	0.0	6.5670834137801055	13.331093709590123	23.478642652710967	0.0	0.0	8.621373419271185	8.957467258217806	0.0	0.0	15.306809693496444
2R_14801	1.9922834875958437	0.0	0.0	0.0	2.2229088540682564	0.0	1.5969435777476773	5.496895536630762	4.298034294015632	3.5949730772466246	2.9363936035950857	0.0	2.0491156631532528	0.0	1.7156019240818698	0.0	0.0	0.0	0.0	5.133183877832962	1.842743919405752	0.0	2.87544547839074	0.0	0.0	3.8103889492623852	3.7154942053152373	5.234785358095962	2.0351395332366775	1.4715386761567177	0.0	2.9386181442038697	1.6035452461137278	0.0	5.491707338861408	3.29005593753105	8.968730521038399	5.185796725065653	0.0	2.4913140336217774	10.11467001394813	13.360422331856856	12.198037579714175	0.0	0.0	5.097208870366765	0.0	4.885360138978726	11.613700450147029
2R_14802	6.141219805925171	6.034294707108912	0.0	3.52089368731929	2.2840410624902217	2.122285225796292	1.6408611173509413	1.8826885470219352	6.624351779576902	1.8469192094742526	3.017147353554456	2.8923451771011877	0.0	0.0	1.7627826864420328	0.0	0.0	0.0	0.0	3.5162343661627142	1.893421213323248	6.691077203210021	5.909046188354984	0.0	0.0	3.9151784420878553	1.9088369990639062	0.0	8.364431592959992	3.0240149120223343	3.479399086901298	1.5097165356232713	8.23822169087523	7.076168049792164	0.0	1.690267877033688	0.0	0.0	7.584494108554589	2.559827651923851	5.196416758859761	0.0	0.0	0.0	13.442332728652401	3.4915914621510615	0.0	7.529568615954854	11.933088784567175
2R_14803	0.0	0.0	3.840688251334639	0.0	4.357915608964232	2.0246439663585156	1.5653690279214871	1.7960705568357547	2.1065270741392204	1.7619468808254368	0.0	2.759275303934175	4.017201657497403	0.0	3.363362555348335	0.0	0.0	0.0	3.3353345340537657	0.0	0.0	2.1277455897153286	16.911555383934587	4.694174529409003	0.0	7.470100921063444	3.6420319624725024	8.552139830907091	1.9949010329597547	2.8848872297581885	1.659660134797596	1.4402580942504897	4.715520507012765	5.062957881253387	3.588750702049356	0.0	0.0	25.416319310302757	7.235549702799795	0.0	4.957342071474957	8.730841260209626	11.956859650381423	0.0	6.411941600035907	4.996427554298677	0.0	0.0	8.538056965916077
2R_14804	2.1498982130691022	0.0	4.228133152369234	0.0	2.39876895177395	2.228888083517328	0.0	1.9772564104135768	0.0	5.819071113316324	3.1686993344780787	3.0376283170141813	0.0	0.0	1.8513276518556134	0.0	0.0	0.0	0.0	3.692855598452177	5.965584542772744	4.684780997029146	0.0	10.33543659468035	0.0	0.0	2.0047183050026542	0.0	4.3922894237623735	1.5879559259656837	5.48125511241232	7.927749660692314	3.4608117576234325	3.7158027703910714	7.901560775546092	7.1006816299330655	0.0	5.596058584018105	11.948197395372624	13.442041813890627	0.0	9.611600047865767	0.0	0.0	10.588158062847072	7.333949751809973	0.0	2.6359268393233894	9.39936786118011
2R_14805	0.0	0.0	0.0	0.0	0.0	0.0	1.646109773464019	0.0	0.0	5.558480963499679	3.0267983646813796	11.606387923785492	4.224406381134815	0.0	1.7684213355789926	0.0	0.0	0.0	3.5073689822316685	0.0	0.0	2.2374933630353118	0.0	0.0	0.0	1.96385100183895	3.8298856702529718	3.597301520237609	0.0	4.550531835824092	1.7452643560646453	3.029091393745532	4.958744075747131	1.7747006834194863	1.8869280980387457	10.174047429374307	4.622428485253298	0.0	0.0	15.408094950844324	10.426077287468324	4.5905862683629195	12.573586917434284	0.0	13.485330994077918	5.2541401310697795	0.0	7.553653601531679	2.992814850107861
2R_14806	4.296199775008017	0.0	8.449192890849101	3.6946559019172307	2.3967624532781118	8.908094741150808	0.0	3.9512049891075156	2.317091679207925	1.9380678781141358	0.0	3.035087431763647	4.418753809794301	0.0	1.849779071636579	0.0	0.0	0.0	3.668728492079215	0.0	1.9868648365654655	4.680862317817913	3.1003339369683505	5.163395655518895	0.0	4.108399293683994	4.006082836178453	0.0	0.0	6.346510593278157	3.6511134709474513	6.336894668136826	12.102709122278684	14.850778449961139	3.9474756781220437	10.642113183130547	4.835087261237347	5.591377648356023	15.917604114063959	10.744638358305215	5.452868945202484	0.0	0.0	0.0	3.5264337950845746	5.495861341616695	0.0	7.901165896039619	15.65250928506851
2R_14807	3.739429800525726	5.511483589419826	0.0	3.215843560787804	4.172303622706928	1.9384104956399333	1.4986969579299279	0.0	2.0168060447710774	1.686902182952639	0.0	5.283504950379963	0.0	0.0	1.6100552458256499	0.0	0.0	0.0	0.0	4.817381884620814	3.4587505090848403	6.111362469186002	5.397086598683164	8.98848126126369	0.0	5.363951243828775	3.4869108341109145	1.6375775577201055	9.549671854175747	4.143021522168203	3.1779440513415924	6.894573694719308	4.514677442098133	8.078861320043929	3.4358989247869696	1.5438231173926185	0.0	0.0	13.854747519740416	4.676088517420417	0.0	0.0	0.0	0.0	3.0694223531296747	3.189080079554792	0.0	9.169609347132983	0.0
2R_14808	3.7585853135909875	2.7698582912799594	0.0	3.232316963587303	6.290514847187668	0.0	4.519122440651495	6.913524426605247	4.054274573718367	3.391086934921989	2.7698582912799594	2.655285052816275	3.8658032781625216	0.0	3.236605752128108	0.0	0.0	0.0	0.0	0.0	1.7382341105847157	0.0	2.7123667922763723	4.517262719482503	0.0	3.5942856608848985	5.25715919939774	0.0	3.839436309318811	1.388081488156611	4.791334966539712	4.157935003160031	4.537804220067169	3.248098360213783	1.7267497889480068	6.206925874098094	4.2300379222899736	4.891688239011801	3.4814298789541644	9.400084271755496	0.0	4.200898740276495	0.0	0.0	12.340582808704307	6.410832768779373	0.0	2.304145341801528	16.432557497518683
2R_14809	0.0	0.0	0.0	3.7962708472213573	0.0	9.153096057624232	5.307589871207793	0.0	7.142457505353867	0.0	0.0	0.0	2.2701418906785933	0.0	5.701961874021995	0.0	0.0	0.0	15.078521400191498	0.0	8.166040093215347	0.0	6.371206225433027	2.6527028389225786	0.0	0.0	4.116263025914346	0.0	2.2546582366498304	3.260530044806204	1.875765429530588	1.6277949238843092	3.553020751595351	5.72220852071182	6.084065973177787	9.112337996298933	0.0	0.0	4.088847382544792	8.280112907619609	16.808521247931854	4.933844545412832	13.51376917941691	0.0	14.493688361060967	5.647015241858839	0.0	8.11847342390663	25.732805982362738
2R_14810	0.0	0.0	0.0	0.0	8.762475574599335	0.0	0.0	0.0	0.0	0.0	0.0	0.0	0.0	0.0	6.762724404102539	0.0	0.0	0.0	0.0	0.0	0.0	0.0	0.0	9.438592517083853	0.0	0.0	0.0	20.634979592005187	0.0	0.0	6.674168431984216	11.583727180057455	0.0	0.0	0.0	6.4845292102102805	0.0	20.44187149421904	14.548544127189192	9.82050088482713	59.80646627513367	52.66539567511771	0.0	0.0	12.892512544414705	0.0	0.0	0.0	0.0
2R_14811	6.309713551624183	0.0	12.409103318194228	0.0	14.080243306604338	0.0	0.0	11.60605789798043	6.806100988926474	0.0	0.0	8.915103254725896	0.0	0.0	5.433441965949706	0.0	0.0	0.0	0.0	10.838122880469593	0.0	13.749314252951633	0.0	0.0	0.0	6.033896014249649	5.883626573281745	5.526321315795	6.4454419123883975	4.660475070186755	5.36229257311754	4.653413744322835	10.157099863590147	0.0	0.0	5.209928874051012	28.404652682109326	0.0	11.68887943388419	7.890181300585924	0.0	28.20898343286403	0.0	0.0	20.716715489059503	10.762165821298542	0.0	0.0	18.390736953611206
2R_14812	0.0	0.0	0.0	82.17602103706137	0.0	0.0	0.0	21.97053750920016	0.0	0.0	0.0	0.0	0.0	0.0	0.0	0.0	0.0	0.0	0.0	0.0	0.0	26.027771632331696	0.0	28.710881424059718	0.0	0.0	0.0	0.0	0.0	17.64477538200939	20.3018890907799	17.618040873854827	19.22762625340089	0.0	0.0	0.0	0.0	0.0	0.0	0.0	0.0	0.0	0.0	0.0	0.0	0.0	0.0	0.0	0.0
2R_14813	2.021293518702119	8.93745302251255	0.0	0.0	2.255277066425803	4.191116593091614	3.2403939735800957	9.294894853360951	0.0	0.0	2.9791510075041834	0.0	6.236859716185461	0.0	0.0	0.0	0.0	0.0	0.0	3.471952784219696	3.739152950986248	4.404542228218272	2.917315404679782	7.287886075764864	0.0	1.9329363855172033	1.884798123042637	1.7703366985663636	2.064773599639573	1.4929660398000857	8.58895347209303	1.4907039700428129	3.253789566691216	1.7467636399969046	3.714448778587094	8.344907720341448	4.549662983714481	10.522616259125739	0.0	10.110362186032178	15.392927565500754	4.518322021714152	0.0	0.0	3.3182617882909162	1.723810109904961	51.78234843306613	4.95649682734638	2.945702455773223
2R_14814	0.0	0.0	0.0	0.0	15.83054979499438	0.0	0.0	0.0	0.0	12.80088479715718	0.0	0.0	0.0	0.0	0.0	0.0	0.0	0.0	48.46370068818455	0.0	0.0	0.0	40.95524001818413	0.0	0.0	13.56793192154479	0.0	0.0	0.0	0.0	0.0	0.0	0.0	0.0	0.0	0.0	63.87123558905247	0.0	0.0	0.0	0.0	31.715625019822262	0.0	0.0	0.0	0.0	0.0	0.0	20.676878287623648
2R_14815	0.0	44.79303378738539	29.884645269260655	0.0	0.0	0.0	0.0	0.0	0.0	0.0	0.0	0.0	0.0	0.0	13.085271480127398	0.0	0.0	0.0	0.0	13.050639089796228	28.110022628568213	0.0	0.0	0.0	0.0	14.531335371595308	14.169443877666689	0.0	15.522454783089216	0.0	0.0	0.0	0.0	0.0	0.0	25.093976943653985	0.0	39.55320697402145	0.0	0.0	38.57340132538207	0.0	93.03710319675487	0.0	0.0	0.0	0.0	0.0	0.0
2R_14816	4.249984965678184	6.263982383175945	0.0	7.309823964819279	4.741960302679326	4.4061345730433565	1.7033183878500253	3.9087013359354863	9.168665626787174	3.8344396330748025	9.39597357476392	6.00487716123035	2.185610334964454	0.0	7.319522979367911	0.0	0.0	114.92667678021421	7.258526954539845	0.0	0.0	0.0	12.267932880912413	5.107852301342854	0.0	6.096307019775607	3.9629888544901455	3.7223215151486384	4.341406468087841	3.1391201548465184	3.611837943332791	6.26872782437532	3.420719606521465	1.8363783240513591	3.905012141659001	10.527634514218096	9.56615113083864	5.531230433272342	3.9365940666866903	7.971792609032201	5.3942116872069255	4.7501267096299795	0.0	0.0	17.44249731908816	7.248988811366994	0.0	10.421562629943859	6.193653239652263
2R_14817	0.0	0.0	0.0	0.0	0.0	0.0	0.0	0.0	0.0	0.0	0.0	0.0	0.0	0.0	0.0	0.0	0.0	0.0	0.0	0.0	0.0	0.0	148.25796886582654	0.0	0.0	0.0	0.0	0.0	0.0	0.0	0.0	0.0	0.0	0.0	0.0	0.0	0.0	0.0	0.0	0.0	0.0	0.0	0.0	0.0	0.0	0.0	0.0	0.0	0.0
2R_14818	0.0	5.599129223423174	0.0	0.0	4.238653125582815	0.0	6.090119147090994	3.493835476684937	4.097756068776738	0.0	5.599129223423174	0.0	7.814526892912849	0.0	0.0	0.0	0.0	0.0	6.488113775563169	6.525319544898114	0.0	8.278063462945733	0.0	4.565709693914822	0.0	3.632833842898827	10.627082908250017	0.0	0.0	11.223747654236739	6.456961767037985	5.603370987986373	6.115295332072766	9.848801203917459	0.0	3.136747117956748	0.0	19.776603487010725	14.075070797606113	9.500898785025063	9.643350331345518	0.0	0.0	0.0	0.0	16.19897000469122	0.0	9.315427838969788	11.07252949721858
2R_14819	3.987660583091681	2.9386734122935287	0.0	0.0	0.0	2.0670860370818698	3.1963668815477573	0.0	0.0	5.3966463081182825	0.0	0.0	4.101413182926309	0.0	0.0	0.0	0.0	0.0	0.0	1.7123897563474864	7.3766984848261306	2.172348952232653	0.0	2.396288628172686	0.0	5.7200209886636815	1.8591894528926012	10.47769926488462	2.0367196105140355	8.836087050773335	3.3889022938801845	5.88179936006023	4.814370703976542	5.169091315099536	5.495971086795307	6.585220657573794	0.0	5.189822964759026	7.387226598743579	2.4932482836478815	0.0	8.913863553707811	0.0	0.0	6.546353419291317	6.801555107559792	0.0	7.333729680679632	23.245434596645218
2R_14820	0.0	6.819840279340657	0.0	0.0	0.0	0.0	3.7089374265166772	0.0	0.0	0.0	0.0	6.537742386798991	0.0	0.0	7.969048216726235	0.0	0.0	0.0	0.0	0.0	4.279814256061287	0.0	0.0	5.561116672227784	0.0	0.0	0.0	0.0	4.726657402418158	3.4176817181369534	0.0	6.825006825006825	11.172809849949164	3.9986724407496714	0.0	3.8206145076374085	0.0	24.08825938237703	0.0	0.0	0.0	10.343293925383477	0.0	0.0	7.596129012655151	0.0	118.53959222380276	5.673179476705926	6.743270216324109
2R_14821	0.0	0.0	6.584752347464212	5.758749844513755	3.7357620767848534	3.4711953269380027	5.367562638114096	0.0	7.223163239877639	3.020808537529921	0.0	9.461400325093715	0.0	0.0	2.8831954108755284	0.0	0.0	0.0	17.155012694709395	2.875564545209338	9.290600699272547	3.6479601701116784	0.0	0.0	0.0	3.2018196581481186	0.0	5.864961605028852	10.260605704075925	4.946058288307715	0.0	12.346410651495399	0.0	0.0	3.0764062406746433	8.2937720406992	0.0	17.43022680211115	12.405147143652846	4.186836752722909	8.499224020846896	7.484391301939804	20.499700704369715	0.0	5.496547069131172	14.277058309219383	0.0	8.210207586888627	9.758839556870612
2R_14822	5.475593636484099	0.0	0.0	0.0	0.0	0.0	0.0	0.0	0.0	0.0	8.070386684507602	0.0	11.263582472514042	0.0	0.0	0.0	0.0	0.0	0.0	0.0	0.0	0.0	0.0	0.0	0.0	0.0	0.0	4.795762847608881	0.0	0.0	18.613672300715045	4.038250306907023	0.0	18.927617949817204	5.031137711295206	13.563588817092292	0.0	14.252648142024787	0.0	0.0	0.0	0.0	0.0	0.0	8.989022605594048	9.33944880441046	0.0	13.426927972587583	7.979776055564777
2R_14823	0.0	0.0	0.0	0.0	0.0	0.0	0.0	0.0	0.0	0.0	0.0	0.0	0.0	0.0	0.0	0.0	0.0	0.0	0.0	0.0	0.0	34.97481813094572	0.0	19.290123456790123	0.0	0.0	0.0	0.0	0.0	11.855083459787556	0.0	11.837121212121213	0.0	0.0	14.747522416234073	0.0	0.0	41.77807486631016	0.0	0.0	0.0	35.87830080367394	0.0	0.0	0.0	0.0	0.0	0.0	0.0
2R_14824	1.8310541287066258	0.0	3.6010731197896972	0.0	2.0430156954680805	0.0	0.0	5.05204873206207	3.9502076327886986	3.304042992207415	0.0	0.0	3.766574103108083	0.0	4.730290652709156	0.0	0.0	0.0	3.127247709291053	3.145180757469608	1.693616336623183	0.0	0.0	2.200655795427037	0.0	3.5020259219958745	0.0	0.0	3.740883933464638	2.7049031779907438	4.668348828361153	9.452816939447956	2.9475505486496902	3.16472471246498	3.364853599425956	6.047603712623919	0.0	0.0	10.176200918910943	6.869099014627746	9.296120961125947	4.0930681843763494	0.0	0.0	9.017864389355314	4.684707475153482	0.0	13.470009024906048	16.010759230202698
2R_14825	0.0	0.0	0.0	0.0	0.0	0.0	0.0	0.0	0.0	0.0	0.0	0.0	0.0	0.0	0.0	0.0	0.0	0.0	19.756598703967125	0.0	10.699535640153218	0.0	0.0	0.0	0.0	0.0	0.0	20.263178157915	0.0	0.0	0.0	0.0	9.310674874957636	0.0	10.628844984673204	0.0	0.0	0.0	21.429612295454348	14.465332384407528	0.0	51.71646962691739	0.0	0.0	0.0	0.0	0.0	0.0	0.0
2R_14826	6.463221683333161	9.526035289515264	0.0	18.527521521569	9.61519970769793	0.0	3.453792402209322	3.9628066816090897	0.0	0.0	0.0	3.0439991817730196	2.2158641692991132	13.798127870010596	1.8552104699173912	0.0	0.0	0.0	3.679500765336159	0.0	5.978096255320505	2.3473032302648136	0.0	2.589278316347668	0.0	4.120462546643636	0.0	3.773846938806317	2.2007507200856358	4.773859111323848	3.661834022246374	3.1777506609721375	5.2021052573169335	9.308989952248604	3.959066420465523	3.5577869995616807	14.547852736936028	11.215590568136955	7.982171022803466	10.776187212545207	0.0	4.815879302506569	13.19066312101642	0.0	3.536788256731215	7.349331357833064	0.0	10.565820837489223	3.1396937668287586
2R_14827	2.0244804221608534	8.951544395035235	0.0	0.0	2.258832883637353	0.0	3.245502990487593	1.8619099584067933	2.183747026009519	5.4796061843566015	0.0	0.0	0.0	0.0	0.0	31.28304271386652	0.0	0.0	0.0	1.73871344594053	1.8725241719464045	4.4114867173443555	14.609575174007347	0.0	0.0	3.871967958690748	7.551079275760884	7.092511708406985	4.136058113270915	4.485959842883743	3.440998150979643	1.4930543113436294	13.035678815865008	1.7495177017075816	1.8601526106404822	3.343225938886498	4.556836279707724	10.53920690360209	7.500786644999394	0.0	0.0	9.050891806996972	0.0	0.0	9.970480730051893	8.632639907900092	0.0	4.964311564165216	8.851040528324509
2R_14828	1.9366918669012387	8.563374106411914	0.0	6.662083153457088	0.0	0.0	1.5523833120035866	0.0	0.0	0.0	0.0	5.472770776279698	3.9838764552104724	0.0	5.0031920365193	0.0	0.0	0.0	0.0	8.316583733693674	3.5826499428567335	2.1100946082018535	0.0	0.0	0.0	3.7040658790340983	1.8059095138202643	6.784955582288281	9.891760400988225	4.2914329266199305	3.291784430254659	4.2849307555189915	6.235203083682038	5.020957476506941	3.5589797686236073	0.0	8.718471826258293	0.0	3.5877631444878326	9.68719091806477	14.748653447940205	8.65841346694997	11.85767001527268	0.0	0.0	9.909958120516984	0.0	11.872604108490906	5.644818959366335
2R_14829	0.0	0.0	8.704015597595951	3.806084559019431	2.469047404475642	4.5883788294036165	5.32131048268011	0.0	4.773947613085867	0.0	3.2615349892581347	3.1266238902830157	2.276010417754884	0.0	3.811134649102163	0.0	0.0	0.0	0.0	3.801047834856635	8.187150063296905	9.644068765103516	3.1938381918532217	5.319120642975304	0.0	8.464612418094294	2.0634519735680055	0.0	4.520973474092335	0.0	5.641843370768218	3.2640058490984813	5.343308459045055	11.474001919600521	4.066529231533738	1.8271788468235775	4.980910659895949	0.0	4.099417431788768	0.0	16.851972832372866	4.9465989905970105	0.0	0.0	7.265577944030347	15.097635464949612	0.0	10.852613906322407	3.2249159586901164
2R_14830	5.8945372965058365	2.8959535998730415	7.728393344307651	3.379465287484353	2.192294960133116	0.0	0.0	5.421192308123223	4.238841778872341	3.5454631190289967	2.8959535998730415	8.328493553190757	0.0	0.0	0.0	0.0	0.0	0.0	0.0	5.062489685177266	5.452096967361931	0.0	8.507534556187446	2.3614535218717827	0.0	3.7579122843146244	10.992973291472092	10.32538382033006	10.035557989066863	2.9025453000244976	8.349093639092727	2.8981475041153693	9.48876735535086	0.0	5.416075562197671	4.867117945842605	22.113032979377387	5.114377948438888	10.91975653310834	2.457003664375265	9.975370809471414	0.0	24.06009248699552	0.0	9.676782560115399	10.054020250807591	0.0	21.68135538343236	8.590317452318011
2R_14831	0.0	0.0	9.731223604055973	4.255261204953805	5.520866113475883	0.0	0.0	0.0	0.0	0.0	7.292892784266021	3.495613703924316	7.63384419018654	0.0	4.260907283509693	38.229807015934185	0.0	0.0	0.0	4.249630069702432	2.2883399924027112	5.391108767775833	7.141520658276808	8.920288303717976	0.0	0.0	2.306971113030511	4.333743305450029	2.527259015743813	9.136865864961507	0.0	1.824604425760495	3.982600813565694	2.138018501556905	4.546442363386227	6.128442346065785	5.568734894806598	0.0	4.5832118782185605	0.0	6.280255129084363	5.5303739196414545	15.147659383672034	0.0	0.0	6.329770938249286	0.0	6.066694816130614	25.23854026051942
2R_14832	0.0	0.0	16.962233586918725	0.0	0.0	0.0	3.4566923118669286	3.966133975212456	0.0	0.0	6.356022426589529	0.0	4.435449353156243	0.0	0.0	0.0	0.0	0.0	0.0	0.0	11.966231295284707	4.698548195593044	0.0	5.182904707114055	0.0	8.247844425859302	12.063657507937886	3.7770155760345343	0.0	0.0	14.659634440025785	3.180418797547261	3.4709820692537283	7.453444851775205	7.924781147262642	3.560774226261564	0.0	11.225007520755039	7.988873097549733	5.392617614338324	0.0	9.639845723909035	0.0	381.6502557056713	0.0	18.388755202638563	0.0	10.574692223582833	18.85397969803466
2R_14833	3.256884483844062	0.0	0.0	0.0	0.0	3.376546373825553	0.0	2.9953491214191725	0.0	0.0	0.0	0.0	3.3497908558079175	0.0	0.0	0.0	0.0	0.0	0.0	11.18862653735225	0.0	3.548491376633681	18.80253251310419	3.914292648175548	0.0	3.114515761318462	6.073902385099988	11.41008383273844	3.326943384073656	0.0	2.7678542514379694	7.205856920504987	5.242789656919709	5.629075978734476	2.9925219868071675	10.756834758345017	7.330813976929928	8.477478730005867	6.033448230299133	4.072674431627738	0.0	7.280314684321915	0.0	0.0	0.0	0.0	0.0	0.0	18.985491287558048
2R_14834	0.0	0.0	5.882941235300001	0.0	3.337599898536963	6.202462005268371	7.193221683343352	2.751115646172414	3.226654749555125	2.698846998585265	0.0	0.0	0.0	0.0	0.0	0.0	0.0	0.0	0.0	2.5690832919925017	11.067195863082185	6.518312057019587	12.952064839763532	10.785392264716668	0.0	8.5816971850889	5.578651171405173	7.8598000309676115	6.1113450398184685	4.418901231371017	2.5421701540580535	6.618308889712501	0.0	10.34018965458855	2.748519029234073	2.469937159858779	6.73307725196185	7.786245752602942	5.541495549901999	3.7405984733121396	7.593366131612778	0.0	0.0	0.0	4.9107182318271505	7.653234984161631	0.0	7.335153429404283	13.078095410809134
2R_14835	2.8486449423306075	0.0	5.602335053250195	0.0	0.0	2.9533076159306137	2.283372458920417	0.0	0.0	5.1402332740664445	4.198570554668958	0.0	0.0	36.48889278103746	0.0	0.0	0.0	0.0	0.0	9.786169744539379	5.269654824434863	3.1036998896013954	4.111424538708445	0.0	0.0	8.172364984358094	2.656279551110006	0.0	2.9099221945003637	4.2081272403017405	2.420913008606588	2.100875644968823	0.0	2.4617450966345733	0.0	14.112752424218048	0.0	22.24456565261107	10.554351479957552	14.24871343023171	0.0	25.471006671493427	0.0	0.0	4.676485415444935	9.717585112076554	0.0	0.0	4.151430915207855
2R_14836	0.0	0.0	0.0	0.0	3.5028478152738174	3.2547760583880785	0.0	0.0	6.77281932149896	2.8324696189308676	0.0	4.4357543088917355	0.0	0.0	5.4068725675832034	0.0	0.0	0.0	5.361815296186678	8.088843543431159	2.9037859561296018	3.4205201106059384	4.531111517904234	0.0	0.0	0.0	0.0	0.0	12.82784771805417	2.3188427305207933	5.336071093542394	9.261317329776988	0.0	2.71303570246463	2.8846009616105768	7.776678673858539	7.066438656246025	0.0	0.0	3.925799253470014	7.969321300720746	0.0	19.22160200519752	0.0	20.61541125683916	2.6773847733915073	0.0	0.0	4.575201674889829
2R_14837	12.792295967676427	0.0	0.0	0.0	0.0	6.631150226055911	5.126924711623302	0.0	6.899335249048755	0.0	0.0	0.0	0.0	0.0	0.0	0.0	0.0	0.0	0.0	5.493295158594178	5.916057066286462	0.0	9.231504910699037	7.687222299094445	0.0	0.0	5.964224197573277	5.602024347518219	0.0	0.0	0.0	0.0	5.148119108942952	11.05486029696671	0.0	0.0	0.0	16.648796957931822	0.0	0.0	16.23637565128162	14.297703931725604	0.0	0.0	10.500253056098652	0.0	0.0	15.684257083794712	9.321332428542666
2R_14838	0.0	0.0	0.0	4.3176550642639775	0.0	0.0	0.0	0.0	0.0	0.0	0.0	0.0	2.581925796485379	0.0	6.485075894843197	0.0	0.0	0.0	4.2873557304796694	0.0	11.609466823626658	10.94031456686474	0.0	6.034056213267682	0.0	2.4005822852391074	0.0	2.1986439643485483	5.1286311991047455	5.562502503126127	6.400155651785451	5.554074469030481	2.020498359961481	0.0	2.3065528705742437	2.0727674015041657	0.0	6.534205257682919	4.650414398427044	3.1391043884051526	0.0	5.611464446322414	15.369765826247873	0.0	16.484268238606486	8.563443771785936	0.0	0.0	10.97511721425185
2R_14839	0.0	4.794187910112812	6.397093160867701	0.0	3.6292964064521636	0.0	0.0	2.9915551389981223	0.0	2.9347183638827734	4.794187910112812	0.0	3.345547928821461	20.832638912036266	0.0	0.0	0.0	0.0	0.0	2.793613687366134	0.0	3.5439967707101427	4.694679191444792	0.0	0.0	9.331712518554555	0.0	2.848907885406669	6.6454587925068465	2.40255016284485	2.7643484195805432	0.0	0.0	5.6219460534922545	0.0	0.0	7.321528588738757	0.0	0.0	0.0	0.0	0.0	0.0	0.0	10.679801398413195	13.870175710159932	0.0	3.9881122350497638	14.22108285013254
2R_14840	0.0	9.510078781492627	0.0	0.0	0.0	0.0	0.0	0.0	0.0	0.0	0.0	0.0	0.0	0.0	0.0	0.0	0.0	0.0	0.0	2.7708015152959327	2.9840413468769027	0.0	4.656343243273446	0.0	0.0	3.085170449496994	0.0	0.0	0.0	2.3829313487010166	10.967100890747934	4.75864169331506	0.0	2.7880191012764666	5.928652227631789	10.65548267205408	7.261742237197549	0.0	5.976600414058877	4.034301242887527	0.0	0.0	0.0	0.0	5.29629598244172	11.005531380071625	0.0	7.911091983848715	9.40330394487407
2R_14841	4.957632076276144	3.653485863932495	4.8750048750048744	0.0	0.0	0.0	1.9869307642053629	0.0	0.0	6.709344058741649	0.0	0.0	0.0	0.0	2.1345664866230987	0.0	0.0	0.0	4.233556865135813	2.1289169943779562	2.2927576371756895	2.7007581568297856	3.5776536888471657	0.0	0.0	2.370459148455219	6.934274175653486	4.3421096052675	0.0	0.0	4.213229878878067	5.484380484380485	3.990289232124701	10.710729752008048	2.27760963957283	2.0467577719486116	5.579485348271476	12.904424669130552	0.0	6.1994281647460845	0.0	5.54105031716972	0.0	0.0	0.0	4.2279937155101415	0.0	3.03920329109246	7.224932374632973
2R_14842	0.0	0.0	0.0	5.580494163919203	0.0	0.0	0.0	0.0	6.999578275408907	0.0	0.0	0.0	0.0	0.0	0.0	0.0	0.0	0.0	0.0	2.786554650885107	6.0020136755881595	0.0	9.365632903716142	0.0	0.0	3.102710900568044	15.127201612922745	0.0	6.6286667298599555	4.79295856870754	2.757363331975791	0.0	0.0	0.0	11.924718062400261	8.037047574499413	7.303028200643396	8.445346782829596	12.021159645207494	8.114475778492663	8.236140017674757	7.2527203140718	0.0	0.0	5.3264075830999476	8.301076732662994	0.0	11.934104647776836	0.0
2R_14843	0.0	35.54001272332456	0.0	0.0	0.0	0.0	0.0	0.0	0.0	0.0	0.0	0.0	0.0	0.0	0.0	0.0	0.0	0.0	0.0	0.0	0.0	0.0	0.0	0.0	0.0	0.0	0.0	0.0	0.0	0.0	0.0	0.0	0.0	0.0	0.0	0.0	0.0	0.0	0.0	0.0	0.0	53.90167256889981	0.0	0.0	39.58546105186487	20.564326240697216	0.0	0.0	0.0
2R_14844	0.0	0.0	0.0	5.785148828738769	3.7528873777262386	0.0	2.696084180375581	3.0934286604309333	3.62813765879905	3.0346563828231163	4.957447747261383	0.0	3.4594762145442606	0.0	8.689237250064952	0.0	0.0	0.0	5.744551293098497	11.554986279898166	3.111063408138853	0.0	0.0	0.0	0.0	0.0	0.0	0.0	0.0	0.0	2.8584847115374448	9.922406778988313	8.121688888961081	11.626788236364467	0.0	0.0	0.0	0.0	12.462014222896833	4.206029848511423	0.0	0.0	20.593674446956875	0.0	5.521744075996868	0.0	0.0	0.0	0.0
2R_14845	0.0	0.0	5.25000525000525	4.591435686842047	5.957026014332605	2.767574652558678	0.0	2.455127632265091	5.759008529091632	0.0	3.934523238081149	3.7717744539224944	8.23693375198922	0.0	2.298763908671029	0.0	0.0	0.0	4.559215085530875	2.2926798400993373	2.469123609266127	5.817017568556461	0.0	6.4166730833397505	0.0	2.552802159874852	0.0	2.3380590182209615	8.180753196492965	7.886957811085277	2.2686622424728053	1.9687519687519688	8.594469115345511	0.0	4.905620762156865	6.61260203244936	0.0	6.948536360301067	14.83588543531455	3.338153627170968	0.0	5.967284956952007	16.34435596699748	0.0	0.0	2.276612000659307	0.0	19.6379289578282	15.56139280690179
2R_14846	0.0	0.0	0.0	0.0	0.0	0.0	0.0	0.0	0.0	0.0	0.0	0.0	0.0	0.0	0.0	0.0	0.0	0.0	0.0	0.0	0.0	0.0	0.0	0.0	0.0	0.0	0.0	0.0	0.0	0.0	181.8710897715699	0.0	0.0	0.0	0.0	0.0	0.0	0.0	0.0	0.0	0.0	0.0	0.0	0.0	0.0	0.0	0.0	0.0	311.87624750499
2R_14847	0.0	0.0	0.0	0.0	0.0	0.0	0.0	0.0	0.0	0.0	0.0	0.0	0.0	0.0	0.0	0.0	0.0	0.0	0.0	0.0	0.0	0.0	0.0	0.0	0.0	0.0	0.0	0.0	0.0	0.0	0.0	0.0	0.0	0.0	0.0	0.0	0.0	0.0	0.0	0.0	0.0	0.0	0.0	0.0	0.0	0.0	0.0	0.0	0.0
2R_14848	0.0	0.0	0.0	0.0	2.65923852704778	2.470911197922458	1.9104039644703072	15.343693248884568	0.0	2.1503110424922967	3.5127715591963478	0.0	0.0	0.0	4.104706970100288	0.0	0.0	0.0	0.0	0.0	0.0	0.0	6.87972013298499	0.0	0.0	0.0	2.22240001422336	4.174872901213114	0.0	3.5207672455981607	8.101913975902884	1.7577163748857485	17.264713132404047	8.238564100662895	0.0	11.807560380911896	5.3645910169923425	0.0	4.415196222358112	2.9803283427735234	12.100055357753263	15.982908942703935	0.0	0.0	0.0	6.097728291325066	0.0	2.9221481295329825	13.893327035025077
2R_14849	7.73898568210259	7.60424179815985	0.0	0.0	0.0	0.0	4.135530430370178	0.0	0.0	0.0	3.802120899079925	0.0	2.653249713515362	0.0	0.0	39.861918314956995	0.0	0.0	0.0	0.0	4.772068130816704	0.0	7.446407276033478	0.0	0.0	7.400690139024431	2.4054605879715427	2.2593799854631493	0.0	3.810775195511822	0.0	0.0	12.45787939070173	4.458590064522487	4.740539601401209	2.1300261695015186	11.612951925282267	0.0	9.557757769142876	0.0	0.0	11.532954552662643	0.0	0.0	12.704726073401131	0.0	0.0	0.0	3.759432415931573
2R_14850	0.0	2.6248345041845114	0.0	3.063079841013904	0.0	5.538987827520351	1.4275036558368626	3.275773623077694	3.8420015291166085	1.606768480086997	0.0	2.5162600725890707	1.8316990914039828	0.0	1.5335720389331002	0.0	0.0	0.0	0.0	6.118052721707524	0.0	1.9403505204408167	0.0	4.280748617318197	0.0	6.812193280997524	1.6606352394768866	3.1195738911630584	1.8192058657018568	6.577022723876592	0.0	7.8804690455175885	5.733619479169474	3.0780349578586237	4.909022718302603	2.940972332508685	0.0	9.271140053550106	3.2991497431282015	2.226979049471894	4.520738435499008	0.0	0.0	0.0	0.0	1.5187938589696626	0.0	4.367010554191108	0.0
2R_14851	2.1418293707348144	0.0	0.0	0.0	0.0	0.0	3.4336284765917524	0.0	0.0	0.0	0.0	0.0	6.608782543297439	0.0	1.8443793829370563	0.0	0.0	0.0	3.658019109491828	0.0	3.962129961824878	0.0	3.0912837545001364	2.5741615955683232	0.0	2.048203234194835	1.9971943413892164	0.0	0.0	1.581996124742293	3.6404555083550276	1.5795991609169258	6.895645778951111	3.7018568884338072	0.0	5.3055238992629565	4.820973161642408	16.72516758617921	0.0	2.6783184231346713	0.0	14.363289729577556	0.0	0.0	7.032279569680748	7.306424502532955	0.0	2.6260338695344356	6.242727222785454
2R_14852	3.0000624012979467	0.0	5.900122722552629	0.0	3.3473475617920356	6.220576672339832	0.0	0.0	0.0	0.0	8.843484474378656	4.23883998209514	3.085642628276335	19.21421544515494	0.0	0.0	0.0	0.0	5.123790785374651	0.0	0.0	3.26867459167717	4.3299640439785785	0.0	0.0	2.868920184345335	0.0	0.0	0.0	4.431806900855161	5.099189432847754	0.0	14.488106230658378	2.5925972016542844	0.0	4.954301522754116	0.0	0.0	5.557679824288393	3.7515231183860642	0.0	13.412448898569696	0.0	0.0	4.92506028273786	17.90970235098104	76.85686178061977	0.0	4.3720969276400465
2R_14853	0.0	0.0	0.0	0.0	0.0	0.0	0.0	0.0	0.0	15.655136137063849	12.787200523763735	12.258266975248107	0.0	55.56543385490754	7.470982703180845	0.0	0.0	0.0	0.0	7.451209480322846	8.024651730114913	0.0	0.0	0.0	0.0	0.0	0.0	0.0	0.0	0.0	7.373152288036619	0.0	6.983006156218227	0.0	0.0	0.0	19.528198718950165	45.165486341956935	0.0	10.848999288305647	0.0	0.0	0.0	0.0	14.24274189872841	0.0	0.0	0.0	12.643631655607704
2R_14854	0.0	0.0	15.206639218682877	6.649546301455852	0.0	0.0	0.0	1.7778191812111535	0.0	1.7440422644226192	2.849086454673741	5.46247199800292	0.0	0.0	1.6645923072198197	0.0	418.18257851377916	104.54564462844479	3.301441409319309	1.6601866813515713	0.0	0.0	0.0	2.323236547298773	0.0	0.0	3.6050222285670617	0.0	1.9746291745141722	5.711142953905937	6.571179758400719	5.7024897070060785	0.0	0.0	1.7761412018046305	0.0	8.702065217627775	5.031608565005365	0.0	7.251721014689812	4.9069663710873686	0.0	0.0	0.0	12.69356899367289	4.945654673618939	0.0	2.3700523971183953	5.634196417101815
2R_14855	0.0	5.578498680963987	0.0	6.509891128580765	0.0	3.9239599347994822	0.0	6.961924192303663	0.0	0.0	0.0	0.0	3.8928667498961578	0.0	6.518528755022934	0.0	0.0	0.0	0.0	3.250638181540991	0.0	0.0	0.0	0.0	0.0	0.0	0.0	0.0	3.8663151928402026	0.0	3.2165852280896665	2.791362408164177	3.046381462403236	0.0	0.0	3.1251894646112923	0.0	9.851867322932389	0.0	0.0	9.607818458348667	0.0	0.0	0.0	12.426975982383519	3.2278566612148167	0.0	13.921656342985063	0.0
2R_14856	5.020632288389136	0.0	0.0	4.3176550642639775	0.0	5.205096414000876	0.0	2.30873194744772	2.7078036192503174	2.2648681801421793	0.0	3.5468690368264317	2.581925796485379	0.0	0.0	0.0	0.0	0.0	0.0	2.1559706805235215	0.0	0.0	3.6231175187152136	0.0	0.0	2.4005822852391074	2.3407976689400494	2.1986439643485483	5.1286311991047455	0.0	0.0	1.8513581563434938	2.020498359961481	0.0	2.3065528705742437	4.145534803008331	0.0	0.0	9.300828796854088	0.0	12.744681962833958	16.834393338967246	0.0	0.0	12.363201178954863	6.422582828839452	64.31033595719505	3.0778246427876716	0.0
2R_14857	0.0	0.0	0.0	0.0	15.160473613195675	0.0	10.891324188977542	24.992939494592775	0.0	0.0	0.0	0.0	0.0	0.0	0.0	0.0	0.0	0.0	0.0	0.0	0.0	0.0	0.0	0.0	0.0	12.993627924865644	0.0	0.0	0.0	0.0	0.0	20.041686708353375	0.0	0.0	0.0	0.0	0.0	35.36768242650595	25.171290632755902	0.0	0.0	30.37316470152291	0.0	0.0	22.306093132400044	11.587834627694459	0.0	16.65933655858089	0.0
2R_14858	2.452773080717328	3.6151015807393168	4.823787058744078	4.218683028406924	2.736704405820423	2.542890941510457	1.966055655889929	2.255809725156655	0.0	11.064757155135862	0.0	10.396696345769168	2.5227412510072043	0.0	2.112140286668128	0.0	0.0	0.0	0.0	6.319650447494448	2.2686694480554097	0.0	3.54006611427475	2.9478698692324925	0.0	7.036663833236696	2.2871404157838304	0.0	5.011069452420396	0.0	2.0844824042586807	3.6178402940580594	0.0	10.59820059511016	2.25368059846939	6.0757623258990305	0.0	0.0	0.0	3.0671478408199344	6.2262701279747565	0.0	0.0	0.0	4.026601339086541	4.183573533207742	62.83617352837681	12.029091154046947	14.298051461546821
2R_14859	0.0	4.5712697524566	0.0	0.0	0.0	0.0	0.0	5.704910102026612	0.0	0.0	0.0	0.0	0.0	0.0	2.670786087127452	0.0	0.0	0.0	0.0	5.3274347975255125	0.0	0.0	0.0	0.0	0.0	0.0	0.0	0.0	0.0	4.581674767067654	2.6358128952401434	0.0	2.4963403650248734	5.360539141584704	0.0	2.560919144612031	13.962190388428136	8.073057945180707	0.0	3.8783862190078158	0.0	6.933004986217186	18.989457053443925	0.0	0.0	2.645049208495475	0.0	7.60534929848258	13.559836848043044
2R_14860	0.0	5.9865739106904945	0.0	0.0	4.531956524941056	2.1055016336587173	1.6278847542244017	0.0	0.0	0.0	2.9932869553452472	0.0	4.177635571062939	0.0	3.4976842706864852	0.0	0.0	0.0	0.0	1.7442135280154705	3.75689507649508	0.0	2.931157945152759	4.881644528408731	0.0	3.884216176828165	0.0	3.557473745399075	6.223712593931383	1.500050101673396	1.7259415399437241	0.0	1.6346143315465365	5.265155882837646	1.8660368419117848	8.384503961007361	4.57125094567754	0.0	3.762256962903018	2.5395838587097446	5.155322122569846	0.0	0.0	0.0	10.002020408122442	6.927958069226581	0.0	7.470022798509581	0.0
2R_14861	0.0	0.0	0.0	0.0	11.05593381180958	3.4243174479246927	13.237686634834443	3.0377270511112764	0.0	2.9800130524571697	0.0	0.0	0.0	0.0	14.22129183370759	0.0	0.0	0.0	11.282224854741356	2.8367305545666395	15.27522129976858	3.5986951131519715	0.0	0.0	0.0	3.158579649903032	3.079917704598933	0.0	0.0	0.0	5.614027208382866	0.0	2.658482086483081	0.0	3.0348599184533143	8.181766116033806	7.434529673066558	0.0	6.118808912657062	12.390882788444262	0.0	14.766631842026573	0.0	0.0	5.422317173020719	5.633699664654028	0.0	0.0	4.813524077247434
2R_14862	0.0	5.861419055414735	11.731719048792218	0.0	0.0	0.0	0.0	1.828751670336057	0.0	0.0	0.0	5.618965582150119	0.0	0.0	1.712280975719342	0.0	0.0	0.0	10.188071805530086	1.7077491337015582	1.839176858005431	0.0	0.0	0.0	0.0	1.9015065255900945	3.7083019981814487	3.4831014719760973	0.0	2.937380338468462	1.6898591384117996	7.332324405495138	0.0	1.718360979183947	3.654051237471857	1.641843632782626	4.475684723816685	0.0	0.0	7.459474539694475	0.0	4.444853370954572	0.0	0.0	3.2643063120585434	5.087342031670739	0.0	0.0	0.0
2R_14863	0.0	0.0	0.0	0.0	0.0	0.0	0.0	0.0	0.0	0.0	0.0	12.21699334906882	0.0	0.0	0.0	0.0	0.0	0.0	0.0	0.0	3.998816350360293	0.0	0.0	0.0	0.0	0.0	0.0	3.786553494155833	0.0	0.0	7.348326859457369	3.1884501581471274	0.0	7.472266682208981	0.0	10.70929824110486	0.0	0.0	8.009047019513241	10.812470671173305	0.0	28.992566305999144	0.0	0.0	0.0	0.0	0.0	5.300697995912102	0.0
2R_14864	0.0	8.916398951788139	0.0	0.0	3.374946422725539	3.1359326451842735	0.0	0.0	0.0	0.0	0.0	4.273789192783792	0.0	0.0	0.0	0.0	0.0	0.0	5.166036410224619	2.5978303959665046	5.595516871882248	6.591249588870807	0.0	0.0	0.0	2.8925744143693835	2.8205371205249357	2.6492494411408303	0.0	6.702520683978831	0.0	4.461576899739444	0.0	5.227946300626778	0.0	2.4975748548159733	0.0	7.873370999540194	5.60350286170891	0.0	15.356666252036677	0.0	0.0	0.0	0.0	0.0	0.0	0.0	0.0
2R_14865	0.0	0.0	12.221427829413312	0.0	0.0	0.0	4.981150082799167	0.0	3.3515827011410466	0.0	4.579566067796812	0.0	0.0	0.0	2.675633248810079	0.0	0.0	0.0	0.0	5.337103463219752	0.0	0.0	0.0	3.7343251700985123	0.0	0.0	0.0	2.721370569302559	0.0	0.0	2.6405965847051895	2.2915177180149957	2.5008709283007806	2.6851339438790895	0.0	10.262267643018811	13.987530116900784	0.0	0.0	7.77085006494488	0.0	6.945587572399069	0.0	0.0	0.0	7.949548982338486	0.0	0.0	0.0
2R_14866	0.0	0.0	0.0	0.0	0.0	3.40679055119827	0.0	6.044357728058906	0.0	0.0	4.8432646897428855	9.28585291023273	6.759590760856156	0.0	8.489101267337928	0.0	0.0	0.0	0.0	0.0	3.039407437126058	0.0	0.0	3.9493534908335506	120.71608783302551	0.0	3.064153570474306	2.878071369838215	3.356743260834392	0.0	5.585292584155698	0.0	2.6448750124639733	0.0	0.0	2.713296291412363	0.0	0.0	6.087490632873789	0.0	8.341528885463301	0.0	0.0	0.0	0.0	2.8024321748358965	0.0	0.0	9.57777343585382
2R_14867	0.0	0.0	0.0	0.0	0.0	0.0	0.0	0.0	0.0	0.0	0.0	0.0	0.0	0.0	0.0	0.0	0.0	0.0	0.0	0.0	0.0	0.0	0.0	0.0	0.0	0.0	0.0	0.0	34.74562726280897	0.0	28.90666327495151	0.0	0.0	0.0	31.25302763705234	0.0	0.0	0.0	0.0	0.0	0.0	0.0	0.0	0.0	0.0	0.0	0.0	0.0	0.0
2R_14868	0.0	2.4077680375534767	3.2127894723314574	0.0	1.8227286977697095	0.0	0.0	0.0	0.0	0.0	0.0	2.308172407553079	3.360445406876009	0.0	2.8134998475083086	0.0	0.0	0.0	2.7900540154457394	7.015133607428633	6.044012499017848	0.0	4.715584251457587	5.890114032607671	0.0	1.5622109909666713	0.0	2.86159386199563	5.0062878975993845	2.4132485414325817	0.0	2.409592104248593	1.314866299135239	0.0	1.5010200932553763	1.3488810761696959	7.354130815278943	4.252221360438694	3.026319293632867	2.0428141153552617	0.0	10.95520635226685	30.006241298190023	0.0	5.363678882981691	2.7863877158196604	0.0	4.005871004544261	2.38073471377855
2R_14869	0.0	0.0	8.817992231348844	0.0	0.0	9.296924716757568	3.5939943635386395	8.247342757709358	0.0	0.0	3.304243871701497	12.670264599470762	4.611628266790996	0.0	1.9305201921794242	0.0	0.0	0.0	0.0	0.0	2.0735896220986594	2.442588782606423	0.0	2.694386515134369	0.0	4.287727067306166	0.0	0.0	9.160348697833532	4.967647368570953	3.81048114754926	3.3067470867558164	1.8044258596600569	3.874750248129319	6.179668930416722	1.8511052394052918	5.046134282679396	0.0	0.0	0.0	5.69088155738941	0.0	27.452239965519986	0.0	0.0	3.82383368770712	0.0	2.748681457504835	6.534290650475565
2R_14870	2.0618654480217122	12.155797206050792	0.0	3.546335713161019	0.0	2.137620887805258	0.0	1.8962928801597894	6.67221943595281	9.301325364453833	0.0	2.913245302828936	6.36204758684354	0.0	0.0	0.0	0.0	0.0	0.0	3.54164272368617	0.0	2.2464756728026156	5.951745036765417	2.478056806974243	0.0	1.9717347874745943	1.9226302812731197	1.805871357309165	4.212436544908997	1.5229332425259006	3.5045412721940408	3.041251535832026	1.659550238651622	1.7818251341758873	5.683509241101851	1.702481775783831	9.281970005313928	0.0	7.639299766504803	2.5783250014760912	5.2339661372858854	4.609014956714436	0.0	0.0	3.3848668021064703	0.0	52.821737201293075	15.167954763091716	6.009658723500411
2R_14871	3.277668686038344	0.0	0.0	0.0	0.0	0.0	5.254525262837922	0.0	0.0	0.0	4.830901538014123	0.0	3.371167951250215	0.0	2.8224771922674288	0.0	0.0	0.0	0.0	2.815007027665045	0.0	0.0	0.0	11.817816540216029	0.0	0.0	0.0	0.0	6.696349351224193	2.420948760135302	0.0	0.0	2.638123576567448	0.0	12.046476511027196	5.4127404000989445	7.377596452851626	0.0	0.0	8.197329392057362	8.320235895328105	0.0	20.06799035131024	0.0	5.380793365697012	0.0	0.0	0.0	0.0
2R_14872	0.0	0.0	5.5226955172280485	0.0	0.0	2.9113251129157445	2.2509133643704273	0.0	0.0	0.0	0.0	0.0	0.0	0.0	2.4181638929923785	0.0	0.0	0.0	0.0	0.0	2.597372238506303	0.0	4.052978919240747	0.0	0.0	2.6853971326403574	0.0	0.0	2.8685564333975697	2.0741534757419453	0.0	0.0	2.260218504363691	0.0	0.0	2.3186889576148295	6.320772904110714	7.309449949272417	0.0	14.04616200913492	0.0	0.0	0.0	0.0	13.830021657813916	2.394861393804541	0.0	0.0	8.18483317673019
2R_14873	0.0	5.533642331921147	3.691889656801937	6.457545512780773	4.189078235225121	0.0	1.5047224208455816	1.7264859519291063	0.0	6.774737275688448	13.83410582980287	0.0	1.9307822293892858	0.0	3.2330568423121786	0.0	0.0	0.0	0.0	0.0	5.208984456390382	4.090622003619382	5.4187854117626655	0.0	0.0	3.59034455818656	1.750464923483677	0.0	7.670452802169818	5.546237875924003	1.5953604365927185	4.15337586390218	1.5109428525150548	3.2445368488538997	5.17456926885406	1.550030008580966	0.0	0.0	3.47761252163075	4.694888580904197	4.765281304085943	4.19629249165777	0.0	0.0	0.0	3.2019016734418906	0.0	6.904856599938133	0.0
2R_14874	5.637877970386482	0.0	11.087826675093414	0.0	0.0	5.845020451726561	4.519122440651495	10.37028663990787	0.0	0.0	0.0	0.0	0.0	0.0	4.854908628192163	0.0	0.0	0.0	9.628902112581125	0.0	0.0	0.0	0.0	6.775894079223754	0.0	10.782856982654696	5.25715919939774	0.0	17.27746339193465	4.164244464469833	4.791334966539712	0.0	0.0	0.0	0.0	4.655194405573571	0.0	0.0	0.0	0.0	0.0	0.0	0.0	0.0	9.25543710652823	0.0	0.0	0.0	24.648836246278023
2R_14875	0.0	6.075459638898981	0.0	0.0	0.0	0.0	3.3041095854201536	0.0	0.0	0.0	0.0	0.0	2.1198315327484294	0.0	0.0	0.0	0.0	0.0	0.0	0.0	0.0	2.245574197813529	5.949356696060455	2.4770624021560352	0.0	1.9709435616369237	9.609293801467377	1.805146689830309	4.210746161062724	3.0446442272327596	1.7515674777358259	0.0	0.0	5.3433303481927785	5.681228539159193	1.701798596901093	0.0	0.0	0.0	2.5772903606247763	0.0	0.0	0.0	0.0	3.383508508847198	7.030821010061808	52.80054067753653	7.580934051938495	0.0
2R_14876	5.90809834856835	0.0	0.0	3.3872401309371547	2.1973385835076558	0.0	1.578573828003647	0.0	2.124296857740088	0.0	0.0	0.0	0.0	0.0	0.0	0.0	0.0	106.50988411724609	0.0	0.0	0.0	2.1456943638617005	0.0	0.0	0.0	0.0	0.0	1.7248564229513537	2.0117291858451516	2.9092229349171923	0.0	1.4524075106897192	4.755298670798916	3.4037779211902874	5.42853585873647	0.0	0.0	0.0	0.0	0.0	14.99748042328889	8.804490994766612	0.0	0.0	3.2330150322266937	6.718100443663354	0.0	7.243745267419759	5.740053635061166
2R_14877	2.9791802964165224	4.390964448995435	0.0	0.0	0.0	6.177277994806144	0.0	0.0	0.0	2.6878888031153707	0.0	0.0	0.0	0.0	0.0	0.0	0.0	0.0	5.088126348353482	2.558651979321998	5.511129726482632	0.0	0.0	0.0	0.0	0.0	5.5560000355584	0.0	0.0	8.801918113995402	0.0	0.0	0.0	5.14910256291431	2.7373591491849787	2.459908412689978	0.0	7.754631065672419	0.0	0.0	0.0	6.659545392793306	0.0	0.0	19.56311648270816	7.622160364156334	0.0	7.305370323832456	0.0
2R_14878	0.0	0.0	0.0	0.0	0.0	0.0	0.0	0.0	0.0	0.0	0.0	5.043011848052036	0.0	0.0	3.0735384018645315	0.0	0.0	0.0	0.0	0.0	0.0	3.8887914530585923	0.0	0.0	0.0	3.4131976063927825	3.328194600869591	0.0	0.0	0.0	6.0665825636103925	0.0	2.872786410341342	0.0	0.0	2.9471036160371944	0.0	9.290468351090514	0.0	0.0	0.0	15.956992713239277	0.0	0.0	0.0	3.043920423397155	0.0	0.0	15.604648937011312
2R_14879	0.0	0.0	0.0	0.0	0.0	0.0	3.4654213328564913	0.0	4.663439566486658	7.801212620489729	0.0	0.0	0.0	0.0	0.0	0.0	0.0	0.0	0.0	0.0	7.997632700720586	0.0	0.0	0.0	0.0	0.0	8.062747526349058	0.0	0.0	0.0	0.0	0.0	3.4797471754892175	0.0	0.0	10.70929824110486	0.0	0.0	8.009047019513241	10.812470671173305	0.0	9.66418876866638	0.0	0.0	0.0	0.0	0.0	15.902093987736306	6.300530252626062
2R_14880	0.0	0.0	0.0	0.0	0.0	0.0	0.0	0.0	6.094792304715235	0.0	8.327857766851627	0.0	0.0	0.0	0.0	0.0	0.0	0.0	0.0	0.0	0.0	0.0	0.0	0.0	0.0	5.40329082024116	0.0	4.94876298246109	11.543651741879328	0.0	4.801876957665212	4.167083375004166	0.0	0.0	0.0	0.0	0.0	14.70735308825	0.0	7.0655748940340395	0.0	0.0	0.0	0.0	9.275801104562396	0.0	0.0	0.0	0.0
2R_14881	0.0	7.292892784266021	0.0	0.0	0.0	10.259756515458374	3.9662047624600305	0.0	0.0	13.392833227083521	14.585785568532042	0.0	0.0	0.0	4.260907283509693	0.0	0.0	0.0	8.450799445627556	0.0	0.0	0.0	0.0	5.946858869145318	0.0	0.0	4.613942226061022	4.333743305450029	5.054518031487626	3.654746345984603	8.41022380446566	0.0	0.0	8.55207400622762	0.0	4.085628230710523	0.0	0.0	0.0	12.37496643290355	12.560510258168726	11.060747839282909	0.0	0.0	8.123028134920247	0.0	0.0	6.066694816130614	7.211011503005549
2R_14882	0.0	0.0	0.0	0.0	0.0	0.0	0.0	0.0	3.3294268058810994	0.0	0.0	4.361114212347885	6.3493031004916896	0.0	2.657945769400878	0.0	0.0	0.0	0.0	2.6509110651148586	0.0	6.725926563643408	4.4548668529394995	0.0	0.0	8.855032492065892	0.0	2.703380739817987	6.305997255629995	0.0	0.0	2.276369463869464	2.484338728654562	10.669534637577247	5.672124006243874	2.5486070333398576	0.0	8.034245166598108	5.717997511527483	0.0	0.0	0.0	0.0	273.1643356643357	5.0671293293553	5.264665251524647	0.0	0.0	4.4982151082450486
2R_14883	0.0	19.62416775131077	0.0	0.0	3.7139721489228554	3.4509485622313005	2.668127377468251	0.0	3.590516011008522	0.0	0.0	0.0	10.27081045938254	0.0	0.0	0.0	0.0	0.0	0.0	0.0	6.157607030755708	0.0	0.0	12.00163222198219	0.0	3.1831441060267105	3.1038704022367734	0.0	6.800505141521912	0.0	0.0	0.0	2.679157255010493	2.8765563248426025	0.0	0.0	7.492348439156511	0.0	6.166395242502743	4.162415799531395	0.0	7.44073639479952	40.760260376543286	0.0	5.464486846433712	2.838756635948481	0.0	4.08115957170679	0.0
2R_14884	0.0	0.0	0.0	0.0	0.0	0.0	0.0	0.0	0.0	0.0	0.0	0.0	0.0	0.0	0.0	0.0	0.0	0.0	0.0	0.0	0.0	0.0	0.0	0.0	0.0	0.0	0.0	0.0	0.0	0.0	0.0	0.0	0.0	0.0	0.0	326.2217002675018	0.0	0.0	0.0	0.0	0.0	0.0	0.0	0.0	0.0	0.0	0.0	0.0	0.0
2R_14885	0.0	0.0	0.0	0.0	0.0	0.0	0.0	0.0	0.0	0.0	0.0	0.0	0.0	0.0	0.0	0.0	0.0	0.0	0.0	0.0	0.0	0.0	0.0	0.0	0.0	0.0	0.0	0.0	655.8237145855194	0.0	0.0	0.0	0.0	0.0	0.0	0.0	0.0	0.0	0.0	0.0	0.0	0.0	0.0	0.0	0.0	0.0	0.0	0.0	0.0
2R_14886	0.0	0.0	0.0	0.0	0.0	0.0	0.0	0.0	0.0	0.0	0.0	0.0	0.0	0.0	0.0	0.0	0.0	0.0	0.0	0.0	0.0	0.0	0.0	0.0	0.0	0.0	0.0	0.0	0.0	0.0	0.0	0.0	0.0	0.0	98.31681610822714	0.0	0.0	0.0	0.0	0.0	0.0	0.0	0.0	0.0	0.0	0.0	0.0	0.0	0.0
2R_14887	3.594196522758632	5.297426669046977	7.068586494758643	0.0	4.010258240579402	3.7262516665660574	2.8809800863775448	0.0	0.0	3.242771376186773	0.0	5.078302343839663	0.0	23.019409966483735	0.0	0.0	0.0	0.0	6.138509324395663	3.0868551521001573	0.0	0.0	5.187472668503378	8.639383493593897	0.0	0.0	0.0	0.0	0.0	5.309484544621439	3.0545179527765414	0.0	0.0	0.0	3.302454284950947	5.9354543085759595	8.090058531573476	0.0	0.0	0.0	9.123729634694989	0.0	22.005976823305208	0.0	0.0	6.130442952090281	0.0	13.220215295612826	5.237949573211869
2R_14888	7.094070208594041	0.0	0.0	0.0	0.0	0.0	0.0	6.524399950936512	0.0	0.0	0.0	10.023334322302318	14.592873424334492	45.43471939517301	0.0	0.0	0.0	0.0	0.0	0.0	0.0	0.0	0.0	0.0	0.0	0.0	0.0	0.0	0.0	0.0	6.028875904029942	0.0	0.0	6.130561338718418	13.036483903853323	5.857571966129176	0.0	0.0	0.0	0.0	0.0	0.0	0.0	0.0	23.291997801235407	0.0	0.0	8.697830413181736	0.0
2R_14889	2.9534829390581288	0.0	0.0	10.159772583650486	0.0	3.061997487937261	2.3674068679893683	0.0	0.0	2.664704023330017	17.4123581600187	4.173027055403611	0.0	0.0	0.0	0.0	0.0	0.0	0.0	2.536581950748203	0.0	0.0	0.0	0.0	0.0	0.0	8.26211391141692	2.5867887010104256	0.0	10.907494845117938	0.0	0.0	2.3771935850955668	2.5523441111168115	5.427495311322488	0.0	0.0	0.0	0.0	3.6932763534657522	0.0	0.0	0.0	0.0	0.0	2.518804766686893	0.0	0.0	4.3042150316962395
2R_14890	0.0	0.0	7.510044684765874	0.0	0.0	0.0	0.0	0.0	0.0	3.4452939007962073	5.628269672913108	0.0	0.0	24.45705341420466	0.0	0.0	0.0	0.0	0.0	0.0	0.0	0.0	5.511448656722177	0.0	0.0	0.0	0.0	0.0	0.0	0.0	3.2452833862584964	2.816266756787203	0.0	0.0	0.0	6.306144391788139	0.0	0.0	7.0741619770867885	0.0	9.693538771731703	0.0	0.0	0.0	6.268924315276742	3.256655382355767	0.0	9.363909619544351	11.130156044787748
2R_14891	0.0	0.0	0.0	3.8984652521995145	2.5289757395357304	0.0	1.8168228347014617	4.169166429371611	0.0	0.0	3.340698459871196	6.405025639317635	0.0	0.0	3.9036379172842546	0.0	0.0	0.0	0.0	1.9466531387251216	0.0	2.4695370260155847	3.2713585363156783	0.0	0.0	2.1675160439537575	0.0	0.0	0.0	3.3483024776099017	5.778781316660651	1.6716146460188825	5.473000411934498	0.0	2.082615698673832	5.614583543880216	0.0	0.0	0.0	5.668673944110276	5.753667099726011	0.0	0.0	0.0	3.7209634616271923	7.732041463845555	0.0	2.779006716303432	0.0
[truncated: 180 more columns]
