# Supplementary material for: Convergence of topological domain boundaries, insulators, and polytene interbands revealed by high-resolution mapping of chromatin contacts in the early Drosophila melanogaster embryo
Source: eLife. 2017 Nov 17;6:e29550. doi: 10.7554/eLife.29550 (PMC5739541; doi:10.7554/eLife.29550)
Supplement: Supplementary file 3. [file elife-29550-supp3.zip › local_HiC_maps/nc14_posterior_dm3_CompressedBinCounts_500bp_VCnorm_chr2R_7598779_7678571.txt]

2R_15137	2R_15138	2R_15139	2R_15140	2R_15141	2R_15142	2R_15143	2R_15144	2R_15145	2R_15146	2R_15147	2R_15148	2R_15149	2R_15150	2R_15151	2R_15152	2R_15153	2R_15154	2R_15155	2R_15156	2R_15157	2R_15158	2R_15159	2R_15160	2R_15161	2R_15162	2R_15163	2R_15164	2R_15165	2R_15166	2R_15167	2R_15168	2R_15169	2R_15170	2R_15171	2R_15172	2R_15173	2R_15174	2R_15175	2R_15176	2R_15177	2R_15178	2R_15179	2R_15180	2R_15181	2R_15182	2R_15183	2R_15184	2R_15185	2R_15186
2R_15137	12.82562662805298	88.94001292594854	100.46396083732147	133.37011808209198	47.33934664418655	74.24035246619702	43.390913074983835	69.24505235445295	69.98613002150483	75.14949112522085	52.63688525685382	44.98521673315107	53.56432309999693	58.466847251268874	53.97543823148986	39.10576074782728	41.01784973767034	43.70722762141382	60.65705145359272	35.86139427666492	18.791529279708154	27.757422334732308	30.45851135410235	29.83125273905139	34.39845048210751	36.2400906002265	15.35944165357701	16.310650474177795	19.671265059055948	17.29892308437492	22.363799985329344	22.604846931279003	21.327736935161546	16.19712287266988	18.590000513084014	29.698500819678625	12.662151512266078	11.603512615338918	0.0	0.0	17.900466247477524	17.99909140586583	6.615086631174521	18.124187971649626	7.40924325323571	6.181784013411999	7.560099007056597	0.0	6.259227144014802
2R_15138	88.94001292594854	43.858446862750476	101.33423408208074	105.6985617949025	107.74229390077609	124.80577101885191	80.23911255541515	51.21958636982782	90.20138439516049	86.85471291043194	56.15590376375585	62.390491689066586	37.734069147681716	37.841212864931194	22.684584463781793	65.08345144774522	45.51048542621518	31.431573464567638	46.18678596053669	13.263083202636702	23.16638094796831	25.664716148239403	20.481572984805236	15.044833604140338	19.572344277535844	0.0	28.40290467038429	10.053964655287254	25.983136944123263	0.0	33.08437342332283	34.834345271063455	0.0	11.980782824349745	13.750760588945079	0.0	28.098043439575157	26.821732040168225	0.0	13.88753871151416	22.067869733364965	19.970510213251764	8.155143448973268	0.0	10.275960930796542	28.57861405153296	17.475307390657004	5.66623603272818	0.0
2R_15139	100.46396083732144	101.33423408208074	26.014568158168576	113.96691703208441	114.09604812778758	144.1808604713753	61.797058460017304	59.17101409256319	60.408360517095566	82.9462508294625	57.66547106923316	52.05497004837108	61.755303690787564	45.79745865738504	45.42405098675015	66.83300659418998	37.97128202731596	41.49836773086926	40.652885338536905	20.42942654599685	17.84184984299172	31.62555344718533	27.604700686173988	46.34779384501298	26.379258365993365	12.903225806451612	29.16642361313656	27.101110371207778	24.013447530617146	24.63701465081138	22.29526575956785	5.365612860300904	30.374825344754267	4.613567579537905	31.77091055429649	0.0	18.03335449246927	4.131411951348493	0.0	0.0	16.995819028518984	5.126837971412751	9.421163702140488	11.062436390990753	5.27609821984446	4.402028454711932	16.150566346526553	17.45566261695294	5.942900610930184
2R_15140	133.37011808209198	105.6985617949025	113.9669170320844	22.642917567100024	116.8461914633038	152.3957412609063	77.35028851657616	78.1779436978908	80.65288510492437	55.818472967336824	38.49538849305471	53.46156981880537	63.657196900803896	48.63843645492503	67.06149364023783	46.47427555899258	51.1839830205667	54.828484956218006	50.88449981808791	29.83301184711519	74.4410962493598	32.98762304383395	9.872090612629036	25.783429505525387	12.578458132602105	10.767160161507402	30.422581830660608	9.691994864534987	16.69844938199039	30.83771685767777	23.91993519292225	22.386810049707673	12.67321111288536	7.699628261947513	17.674261591443535	29.412041525096708	9.02881274723899	6.894953996866933	0.0	8.925033290374174	26.00078191442339	4.278115130923157	31.446145331505264	27.693313172601343	17.610664313881916	7.346588538146427	20.215379141681954	10.924472566464493	9.918165218779846
2R_15141	47.33934664418655	107.74229390077609	114.09604812778758	116.84619146330381	8.271213076787873	0.0	49.27868327358293	98.30125599514784	72.25694569890531	87.48029026387043	62.07845567195905	76.63398014541298	72.41968656759653	39.840174499964306	69.65845068460325	48.853280275710155	62.88788138879734	35.84960813620645	40.52216866542263	24.43648448588691	21.34137666107048	40.981022634134035	28.302109293312053	33.879094750588266	12.020314331219762	10.289389067524116	23.2581127204433	15.436553449838147	12.765991398913295	36.01810073280463	12.699186744080908	21.39344034332193	12.110862838422923	7.357972731353057	8.44500087616884	11.242776516088412	14.380295543834018	19.767012809024298	0.0	42.64501437136984	15.811758753220234	12.264847108460087	10.016928609349803	26.464478054331572	18.932879785679802	0.0	21.464847020035286	10.439721050653526	7.1085499269004115
2R_15142	74.24035246619702	124.80577101885191	144.1808604713753	152.3957412609063	0.0	14.206139609416399	136.99943830230296	69.23267242852546	102.67261275015288	83.04511406048691	80.96534555370282	35.50829532959391	48.32007215797443	79.99296061946549	51.64190265294782	57.61923889924206	47.48586108486198	51.1104250956276	52.57256328046787	45.29050461925405	26.369360912168933	11.685246208137604	29.141689810025323	34.24985957557574	16.708809998551903	0.0	0.0	34.33207239260785	5.915112224466678	42.48098672408478	23.53663335762314	47.58064324271599	22.446235654049637	6.818621929233614	23.47790768017142	31.25599073155688	10.660958078980642	18.318060141855057	0.0	15.807627496419572	29.305464673727613	7.57720987431682	4.6413361107088615	16.34972720480159	3.898904524795668	19.517933076911067	15.91315237957324	19.348946643344735	13.174964405637832
2R_15143	43.390913074983835	80.23911255541513	61.797058460017304	77.35028851657616	49.27868327358293	136.99943830230296	0.0	93.70633138541297	114.79902994819693	139.83276001901726	109.5864890817611	38.04784135572068	69.03455179317248	19.78016326546759	33.20119258683771	0.0	97.13844031744841	16.42974967633393	0.0	0.0	0.0	37.562917887461495	74.94215402486205	18.349701266863374	17.903820675332117	0.0	0.0	18.393747597316718	19.014479526159167	0.0	15.131981139498706	0.0	0.0	43.837730257678174	25.15704283992825	33.491412801757626	34.27028286691478	0.0	0.0	0.0	13.45773665093457	0.0	14.919850562776762	17.51905635354857	25.06652027818824	20.91385166223293	12.788443339522939	0.0	0.0
2R_15144	69.24505235445297	51.219586369827816	59.17101409256319	78.1779436978908	98.30125599514784	69.23267242852546	93.70633138541297	16.82330880650681	95.03559254691953	113.60415888596516	78.69723719139617	71.34406449260557	72.98646858414513	71.0235455679966	55.633059177149974	48.56000581031026	53.14890074232405	43.26182634126082	46.23318051340791	34.85056561499922	20.290945098113482	25.476408845409154	23.91917114092204	26.354905702147402	12.857253062169104	9.782940996637114	38.69834254998858	27.885843575387835	25.79249332239934	23.349050876647897	16.903778380840194	30.510669275939104	20.150831855125883	17.48952552316418	26.095336703111144	18.706454047328396	24.61048439449185	17.22789942414963	0.0	16.218403509013783	24.697888448657974	17.491749239060322	9.523891157162298	13.978825155231357	12.000663636699109	10.01256242832674	16.32667055513537	13.234498101511246	16.89666025119251
2R_15145	69.98613002150483	90.20138439516049	60.408360517095566	80.65288510492437	72.25694569890531	102.67261275015288	114.79902994819693	95.03559254691953	58.91512014476287	105.62443925849158	136.58293597072304	79.96459242233206	77.60569558322366	81.20979390114448	58.4191770685257	64.66364558114512	69.1819036418168	70.66638400113067	63.71997196321234	52.183029604381474	37.287461469623146	27.53910552985239	25.640321236596066	30.49349232998981	19.251636389093076	23.970037453183522	20.31818274173558	32.3647289184247	31.598219347403834	20.97683394738247	23.667098591215957	44.85411200071767	24.686655804538113	17.14104508951911	24.591716034536606	16.369398391870302	5.025024622620651	17.268373549456623	0.0	4.967265718912368	17.101910283378654	21.42903062208476	13.126115719836186	27.40059151026923	25.72838907205052	8.177550987030404	23.752018921608336	10.133437099729234	12.419994535202404
2R_15146	75.14949112522085	86.85471291043194	82.9462508294625	55.81847296733682	87.48029026387043	83.0451140604869	139.83276001901723	113.60415888596515	105.62443925849158	63.84714728744294	144.7185212898738	85.66444971463854	125.54027152567299	87.35691878786965	84.81505717397378	84.77931714613571	78.10947198717948	73.98293384446056	81.53506697792156	67.23951935510577	18.35094044899613	30.9015444266625	40.560513853037904	33.36918136817457	34.108738658844395	10.617120106171201	26.998779655159588	41.41339455719683	26.345211181566253	32.097327204883655	15.72440774018247	11.037425260074853	15.620762868072035	13.286584801058067	8.713985641965857	20.30152992329502	17.805993022424868	8.498591273510504	0.0	8.800663217980107	11.653846270384618	25.31099834592626	21.963960500013435	9.102469226827163	13.023945174400394	19.921588627163484	12.181692378158711	10.772240367462665	8.557461397291636
2R_15147	52.63688525685382	56.15590376375585	57.66547106923316	38.495388493054705	62.07845567195904	80.96534555370282	109.5864890817611	78.69723719139617	136.58293597072304	144.71852128987382	52.40816140793375	117.16340993808446	96.62862719709341	101.51742712756071	68.15918764162394	69.13484653051711	62.15590072511333	79.72276103225032	54.06819215565151	49.81361782041421	19.774663751617567	17.525780423002235	29.720981177003303	17.122888919025172	36.75500118618413	28.602073650339648	25.860826085298058	29.17878372874304	26.614832801184534	30.94674465731759	21.180445534907918	16.65124048173466	30.298806832986916	22.49877074897999	4.695021938663763	15.626132894634862	22.38534386766296	7.326350832566509	0.0	33.19206159687957	15.069585695647866	13.637352344408606	15.314583827576719	27.791223825775837	16.373447460940262	15.612485616997626	16.706818720992786	15.477312581352624	14.490733702732873
2R_15148	44.98521673315107	62.390491689066586	52.054970048371075	53.46156981880537	76.63398014541299	35.50829532959392	38.047841355720685	71.34406449260557	79.96459242233206	85.66444971463854	117.16340993808446	29.58436919714925	111.82980398471958	79.46439969260095	101.11197355082876	116.58720448572699	70.13563512493315	78.77958918786335	43.801768214808874	50.31278831586117	60.41778348024008	41.37702747434624	29.13590198682572	26.15789093205797	25.522278629036	71.49950347567031	40.40433062594389	23.836981742302207	19.713124752045854	15.168767709536302	15.687972502121797	16.517775438860774	4.675370336084321	11.362112807600798	29.341555924027542	13.02074291150756	11.102959071828153	25.436697217835803	0.0	19.755609934701127	13.952211582498206	12.626174944492178	15.468047653961213	20.43309998733148	12.993767214711283	35.233713351517544	16.572908200672728	5.373639931733278	16.465434661862176
2R_15149	53.56432309999694	37.734069147681716	61.755303690787564	63.6571969008039	72.41968656759653	48.32007215797443	69.03455179317248	72.98646858414513	77.60569558322366	125.54027152567299	96.62862719709341	111.82980398471958	22.319616914211508	111.6242726980982	142.47349602635563	105.76875217759196	81.57378675306963	92.71707384914933	65.28267397832616	42.79136641391233	64.77716654707805	44.161808867691214	33.04037533866385	43.1465948707328	27.36381241054138	28.828828828828833	24.43673329749279	17.300065307746536	20.119374958084638	34.40303847635823	26.685453225737586	20.979062895230562	29.69070765680935	7.73084297111757	17.745914003300744	15.75001575001575	16.11629518606263	18.461084034854526	0.0	17.922431715535165	17.404126993168088	17.181835363653548	22.803177008784484	8.238691366263383	22.102573623672743	9.835162673590622	9.021037058420236	17.062517062517063	19.91674799338764
2R_15150	58.46684725126888	37.841212864931194	45.79745865738505	48.63843645492503	39.840174499964306	79.99296061946549	19.780163265467593	71.0235455679966	81.20979390114448	87.35691878786965	101.5174271275607	79.46439969260094	111.6242726980982	29.31793946058723	111.84191101141772	99.82971902212512	91.62206012389173	75.26979794929649	65.06140658206732	75.19969606244582	39.97606005089524	48.08324982032049	25.245098348591892	49.45040816366898	38.59904756850125	41.30098089829633	23.339161900031833	44.61219732173152	28.183051481467725	10.514506338670147	14.27265335150446	24.044150556227077	24.306132826210177	20.674118012591126	13.559087622552966	13.53834601124224	16.162056478537252	15.868717045964267	0.0	27.387918367570517	5.44006597712017	13.128093101810661	12.062202365156638	9.442382464173832	11.821510724896726	11.272101773552494	12.06220236515664	8.38088086410234	17.11997181672195
2R_15151	53.97543823148985	22.684584463781793	45.42405098675015	67.06149364023783	69.65845068460325	51.64190265294782	33.20119258683771	55.63305917714997	58.4191770685257	84.81505717397378	68.15918764162394	101.11197355082878	142.47349602635563	111.84191101141772	24.404602783175996	83.78256748087364	149.08069000192705	109.61946068711707	76.44433378217079	63.11170332450501	52.721584024784896	48.84969585754578	67.79862114554244	45.65163980690186	30.369782471371416	27.72963604852686	23.505003431730504	24.96066615025822	43.00501868568062	24.26696128228388	32.51277923343765	31.71012106347674	16.319230254547353	32.223010997465785	11.379528910262172	26.511616632933794	32.941344254874544	15.537545813563655	0.0	0.0	19.78427229489645	24.790083085340687	18.55931151028253	13.86798785005773	21.259841180482443	16.555288989124595	17.35416141221224	7.033694208737537	9.5786786276691
2R_15152	39.10576074782728	65.08345144774522	66.83300659418998	46.47427555899258	48.85328027571014	57.619238899242056	0.0	48.56000581031026	64.66364558114512	84.77931714613571	69.13484653051711	116.58720448572699	105.76875217759195	99.82971902212512	83.78256748087364	81.07963737370655	125.06478355788299	127.34190650379539	117.49469968354762	109.34257992505223	53.476262650955846	54.16531253385332	27.01643950343784	26.460066467686968	58.08850105850157	11.049723756906076	43.709350304217075	49.7317139803142	37.70067038646614	21.0979959716893	19.092630899077445	4.594861841694144	6.502897691211203	19.754225823988268	18.138088898401307	30.183904493296755	24.708684608466182	21.227696766597226	0.0	36.63701510910503	7.277215329890725	13.171158324347674	10.75712982564844	12.631142840541926	18.07282263151141	30.157543004656326	13.830595490119421	18.68527421013609	5.089224280078333
2R_15153	41.01784973767034	45.510485426215176	37.97128202731596	51.1839830205667	62.88788138879734	47.48586108486198	97.13844031744841	53.148900742324045	69.1819036418168	78.10947198717946	62.15590072511333	70.13563512493315	81.57378675306963	91.62206012389173	149.08069000192705	125.06478355788299	56.407342871771284	145.99329176355548	146.06179737714092	107.80758593812898	92.14950335424192	47.93659586253915	51.36156861772736	53.77306517573038	49.08149898282824	28.975009054690325	45.846533314383436	33.03679620974054	30.556771335591538	12.908927150129347	30.03925701759957	14.458587352639883	10.23128850801212	24.864138204825796	40.42803298832367	41.15768331632149	16.19801490087787	18.554693298341654	0.0	4.803549246467229	20.354765756719583	27.630332855712325	23.97659433069196	18.217026726199908	13.032593212364803	13.839046355269671	13.297943074165289	19.598896817295945	16.014190708192885
2R_15154	43.70722762141382	31.43157346456763	41.49836773086926	54.828484956218006	35.84960813620645	51.11042509562761	16.42974967633393	43.26182634126082	70.66638400113067	73.98293384446056	79.72276103225032	78.77958918786335	92.71707384914933	75.26979794929649	109.61946068711707	127.34190650379537	145.99329176355548	38.61554801714678	178.3357705888647	133.07160773314416	52.17899482384371	73.57145259476003	65.00396314484979	39.02065548129308	42.0801205495263	20.58319039451115	46.52619890260206	20.586484231988265	25.53745706515031	24.017215540099144	32.17817087082937	28.530703030759526	44.416018192801054	19.625467576765015	25.340434661660147	11.245187059938347	13.424486877755855	39.54250203863567	0.0	22.748884167231598	16.56825125421662	21.80884763139558	18.36830658907894	21.56827220884989	21.04104350109498	14.044207419835665	18.606856025300743	25.52478967573307	15.80016457451421
2R_15155	60.65705145359272	46.18678596053669	40.652885338536905	50.88449981808791	40.52216866542263	52.57256328046786	0.0	46.233180513407916	63.71997196321234	81.53506697792156	54.06819215565151	43.801768214808874	65.28267397832616	65.06140658206732	76.44433378217079	117.49469968354761	146.06179737714092	178.3357705888647	31.764069199612955	151.64375848257274	90.61456189950425	80.30937642858025	80.11302098498959	60.35629528231053	35.333816228821796	40.327662255828606	34.18371009479143	30.250586785757175	40.652885338536905	41.70853561973109	42.30661645617881	37.73171992498934	59.33330722667815	25.233627341139893	16.549434609253368	27.54019767252281	28.1806673858373	19.368434100839817	0.0	0.0	13.279656959901413	16.023387736740546	17.17616066678837	20.16844105729883	6.183706798305416	20.63710882360225	18.928830122583104	17.048693797276027	9.286952435480059
2R_15156	35.86139427666492	13.263083202636702	20.42942654599685	29.833011847115195	24.43648448588691	45.29050461925405	0.0	34.85056561499922	52.183029604381474	67.23951935510577	49.81361782041421	50.31278831586117	42.79136641391233	75.19969606244582	63.111703324505015	109.34257992505223	107.80758593812901	133.07160773314416	151.64375848257274	72.19518690732264	126.1019912905558	114.86545219734506	86.71267599963458	63.695194834501685	56.22865530650536	70.93096896770109	57.26150297702554	48.64616210664637	47.144830490761976	45.14445580938205	37.51849661883308	33.70923342253639	47.70713543697947	25.36147345813111	4.158320570754448	11.0718920091941	19.82641127227781	29.19984634391968	0.0	33.59746540720968	31.14285606239071	20.13071274398927	22.195521831515272	14.479017442293152	10.358394225153786	3.456944448285494	19.02473299844166	20.562085159931897	14.00100713911354
2R_15157	18.791529279708154	23.16638094796831	17.84184984299172	74.4410962493598	21.34137666107048	26.369360912168933	0.0	20.290945098113482	37.287461469623146	18.35094044899613	19.774663751617567	60.41778348024008	64.77716654707805	39.97606005089523	52.721584024784896	53.47626265095585	92.14950335424192	52.17899482384371	90.61456189950428	126.1019912905558	24.47333385543112	108.45045982994968	162.27794967219856	74.17014206760926	93.04441319990075	53.097345132743364	10.001760309814527	53.105842067474164	54.8979995168976	28.16177928374457	30.58200170560192	51.519380118818404	20.832291718747395	44.298414369899355	14.526522524825827	87.02580605235472	14.841610334510108	22.66792398085014	0.0	0.0	46.62569821983084	21.097165103601146	8.615223444435255	10.116092274947295	10.8556888151667	30.19090311859953	22.153431714262087	17.957706010803356	20.379415811818106
2R_15158	27.757422334732308	25.6647161482394	31.625553447185325	32.98762304383395	40.981022634134035	11.685246208137604	37.562917887461495	25.476408845409154	27.53910552985239	30.9015444266625	17.525780423002235	41.37702747434624	44.161808867691214	48.08324982032049	48.84969585754579	54.16531253385332	47.93659586253915	73.57145259476005	80.30937642858025	114.86545219734506	108.45045982994968	76.89350249903882	230.11649647634113	164.33776575764406	93.91607110133774	62.745098039215684	75.34659433393611	75.30616663372021	107.04033474431957	67.38948125074877	50.336090202273645	35.87596049730604	36.926258262250286	22.4346031318706	45.06070320445972	34.279446044151925	59.19183415763443	30.135004821600774	0.0	32.50637124876476	25.82697989627885	15.581566383705422	26.724085272738378	22.41408680527538	38.48448113298312	10.702971144789794	21.2701903191183	18.568033273915628	19.867932434580318
2R_15159	30.45851135410235	20.48157298480523	27.604700686173988	9.872090612629037	28.302109293312053	29.141689810025323	74.94215402486205	23.91917114092204	25.640321236596062	40.560513853037904	29.7209811770033	29.13590198682572	33.04037533866385	25.245098348591892	67.79862114554244	27.01643950343784	51.36156861772736	65.0039631448498	80.11302098498959	86.71267599963456	162.27794967219853	230.11649647634115	47.82372176158679	121.78100029040084	84.5463062404314	93.8875305623472	79.58368888083226	100.94524659397827	82.51075369933324	67.22471479292298	48.28174911258145	52.05562794541316	41.440470763747875	27.97468850184353	41.73977816913279	17.097816608819052	32.80395047040865	37.57665637901319	0.0	38.912272282139924	41.22213319386512	43.52171500426668	24.75454912445064	35.77485541927572	25.593591364722272	16.015203766775926	17.95384881553563	21.16872532520454	25.22463437793349
2R_15160	29.83125273905139	15.044833604140338	46.34779384501298	25.783429505525387	33.879094750588266	34.24985957557574	18.349701266863374	26.3549057021474	30.49349232998981	33.36918136817457	17.122888919025172	26.15789093205797	43.1465948707328	49.45040816366898	45.65163980690186	26.460066467686968	53.77306517573038	39.02065548129309	60.35629528231053	63.695194834501685	74.17014206760926	164.33776575764404	121.78100029040084	32.11197721701091	125.32674472732481	130.26819923371647	56.29343254834306	80.47264573826065	114.08687715695503	56.08617958502079	71.87691041261887	41.424175913817315	31.56770641672259	24.658723269943973	44.024824969874444	46.050692602416746	44.97974626282565	44.163369135104574	0.0	25.40727867719544	23.551039139135504	21.31271723748213	27.97471980520643	28.468466574516427	17.23323269125442	5.228462915558232	28.773997513926613	20.73277935346901	24.705161543522024
2R_15161	34.39845048210751	19.57234427753584	26.379258365993373	12.578458132602105	12.020314331219762	16.708809998551903	17.903820675332117	12.857253062169104	19.251636389093076	34.108738658844395	36.75500118618413	25.522278629036	27.36381241054138	38.59904756850125	30.369782471371416	58.08850105850158	49.08149898282824	42.0801205495263	35.333816228821796	56.22865530650537	93.04441319990076	93.91607110133774	84.5463062404314	125.32674472732481	54.58992051707572	37.38317757009346	59.15059742103396	103.19408114644138	111.31467266529069	64.24044007080724	83.04912078664127	46.63570056149383	44.00091521903655	29.40610363780235	46.023281644074345	53.10110450297366	31.347700332703596	38.30243603493182	0.0	30.98738193807481	24.620111676826568	35.64829393206623	30.934288293009576	36.32338927135281	35.15755168924393	22.95637268905848	18.716544177283104	32.872112311364646	22.383074263596857
2R_15162	36.2400906002265	0.0	12.903225806451614	10.767160161507404	10.289389067524116	0.0	0.0	9.782940996637114	23.970037453183522	10.617120106171201	28.602073650339648	71.49950347567031	28.828828828828833	41.30098089829634	27.729636048526867	11.049723756906078	28.975009054690332	20.58319039451115	40.327662255828606	70.93096896770108	53.09734513274336	62.74509803921569	93.88753056234718	130.26819923371647	37.38317757009346	0.0	57.86618444846293	145.94335093614978	55.583126550868485	73.31975560081466	50.55292259083729	63.872255489021946	45.197740112994346	0.0	10.50558108995404	13.986013986013987	50.089445438282645	40.98360655737705	0.0	84.88063660477454	44.959606603442225	20.3432930705658	24.922118380062308	21.947873799725652	52.338894340857046	34.93449781659389	32.04272363150867	25.97402597402597	35.37214443625645
2R_15163	15.35944165357701	28.40290467038429	29.166423613136555	30.42258183066061	23.2581127204433	0.0	0.0	38.69834254998858	20.31818274173558	26.998779655159588	25.860826085298058	40.40433062594389	24.43673329749279	23.339161900031833	23.5050034317305	43.709350304217075	45.846533314383436	46.526198902602054	34.18371009479143	57.26150297702554	10.001760309814527	75.3465943339361	79.58368888083227	56.29343254834307	59.15059742103395	57.86618444846293	8.175037359920735	65.10987508453432	139.10140492418975	87.46956979703378	85.70228739405054	54.14126538965469	25.541218418283425	36.2077455609304	47.49358539762223	31.613955664588573	36.39280942784034	37.05570213144399	0.0	0.0	25.40664930122187	40.235943573112735	24.646082258764146	33.07395087360707	38.44968503792618	19.74146576435007	24.143100988177125	9.785271991420272	6.662926543900023
2R_15164	16.310650474177795	10.053964655287253	27.10111037120778	9.691994864534987	15.436553449838147	34.33207239260785	18.393747597316718	27.885843575387838	32.364728918424696	41.41339455719683	29.178783728743046	23.836981742302203	17.300065307746536	44.61219732173152	24.96066615025822	49.7317139803142	33.03679620974054	20.586484231988265	30.250586785757175	48.64616210664637	53.105842067474164	75.30616663372021	100.94524659397827	80.47264573826065	103.19408114644138	145.9433509361498	65.10987508453432	59.92317388160887	128.65582066331606	80.66463750289658	60.673214823376476	63.8824766852916	81.36895123558752	46.68939249959628	44.13050145804025	25.178853791431806	36.499578751920524	41.80996828344994	0.0	44.56946533195974	47.21514135623133	33.57180505524241	46.73644979458395	19.75624741934018	37.690034330910024	47.16911911145957	20.831103337014564	23.380364234900963	28.30224390803044
2R_15165	19.671265059055948	25.983136944123263	24.013447530617146	16.69844938199039	12.765991398913295	5.915112224466679	19.01447952615917	25.79249332239934	31.598219347403838	26.345211181566253	26.61483280118454	19.713124752045854	20.119374958084638	28.183051481467725	43.00501868568062	37.70067038646614	30.55677133559154	25.53745706515031	40.652885338536905	47.14483049076197	54.897999516897606	107.04033474431957	82.51075369933325	114.08687715695503	111.31467266529069	55.583126550868485	139.10140492418975	128.65582066331606	46.795436213510335	113.70929838836021	109.76130835479559	75.94405894579741	46.730500530391176	31.23030361533351	42.36121407239532	43.380936681184814	68.8041832943443	27.96648090143595	0.0	46.07354654415491	43.579023150048684	44.169680984479086	28.98819600658612	43.115136703348576	40.58537092188047	40.63410881272552	36.44230355113684	29.540352120997284	21.9430176403576
2R_15166	17.29892308437492	0.0	24.637014650811377	30.83771685767777	36.018100732804626	42.48098672408478	0.0	23.349050876647897	20.97683394738247	32.097327204883655	30.946744657317595	15.168767709536299	34.40303847635823	10.514506338670145	24.26696128228388	21.097995971689304	12.908927150129347	24.01721554009914	41.708535619731094	45.14445580938205	28.16177928374457	67.38948125074877	67.22471479292298	56.086179585020794	64.24044007080724	73.31975560081466	87.46956979703377	80.66463750289658	113.70929838836021	31.109875933814774	88.48048442260853	105.01739223521729	76.71035321282137	72.82107686643333	46.804396403817634	35.605941919587536	40.9882354655717	33.90955226870555	0.0	47.26995737600415	46.49908396804583	25.895230486972753	49.568240795375964	44.23472528373084	29.980272980378906	27.792847677407305	39.08809845578218	30.307438657744154	50.65384736607498
2R_15167	22.363799985329344	33.08437342332282	22.295265759567855	23.91993519292225	12.699186744080908	23.53663335762314	15.131981139498707	16.903778380840194	23.667098591215954	15.724407740182466	21.180445534907914	15.687972502121797	26.685453225737582	14.27265335150446	32.51277923343765	19.092630899077445	30.03925701759957	32.17817087082937	42.30661645617881	37.51849661883308	30.582001705601925	50.336090202273645	48.28174911258145	71.87691041261887	83.04912078664127	50.552922590837284	85.70228739405056	60.673214823376476	109.76130835479559	88.48048442260854	43.67477020831618	94.59753478824341	96.69079473883072	42.92877258053438	64.83005708156865	58.68933594052078	79.48350558292142	50.58205785616243	0.0	41.903947770919494	51.32755246369477	50.2154746015151	36.910720349618344	52.370354478676596	42.63387424092325	58.20691653386867	38.228960362104715	34.19434699055552	24.73861470742659
2R_15168	22.604846931279003	34.834345271063455	5.365612860300904	22.38681004970767	21.39344034332193	47.58064324271599	0.0	30.5106692759391	44.85411200071767	11.03742526007485	16.65124048173466	16.517775438860774	20.979062895230562	24.044150556227077	31.71012106347674	4.594861841694144	14.458587352639883	28.53070303075952	37.73171992498934	33.70923342253639	51.519380118818404	35.87596049730604	52.05562794541317	41.424175913817315	46.63570056149383	63.87225548902195	54.14126538965469	63.8824766852916	75.94405894579741	105.01739223521729	94.59753478824342	8.853439716264964	62.64934036509529	60.90031987893017	65.52882416388496	75.60636303151273	38.68232527193675	88.62057306152722	0.0	52.944508860263554	28.043666793564256	33.83781282529241	31.09046704099589	33.46454477114967	39.175819117407976	29.05397356669485	39.97345762413757	10.800909004501818	31.869447055287605
2R_15169	21.327736935161546	0.0	30.374825344754267	12.67321111288536	12.110862838422923	22.446235654049637	0.0	20.150831855125883	24.686655804538113	15.620762868072035	30.298806832986916	4.675370336084321	29.69070765680935	24.306132826210177	16.319230254547353	6.502897691211203	10.23128850801212	44.416018192801054	59.33330722667815	47.70713543697947	20.832291718747395	36.926258262250286	41.440470763747875	31.56770641672259	44.00091521903655	45.197740112994346	25.541218418283425	81.36895123558752	46.730500530391176	76.71035321282137	96.69079473883072	62.64934036509529	0.0	70.02891655569776	68.00929377912807	65.84752347464212	58.956503576133066	72.35806242474762	0.0	12.48832341760454	42.9963281135791	23.94455399077895	29.333943479357703	43.055307987534626	27.72187200257259	46.25860410036267	53.42968276597296	50.95344078394926	31.22540998963316
2R_15170	16.19712287266988	11.980782824349744	4.613567579537905	7.699628261947513	7.357972731353057	6.818621929233614	43.837730257678174	17.489525523164176	17.141045089519107	13.286584801058067	22.49877074897999	11.3621128076008	7.73084297111757	20.67411801259113	32.223010997465785	19.754225823988268	24.864138204825796	19.625467576765015	25.233627341139897	25.36147345813111	44.298414369899355	22.4346031318706	27.97468850184353	24.658723269943973	29.406103637802346	0.0	36.2077455609304	46.68939249959627	31.23030361533351	72.82107686643333	42.92877258053438	60.90031987893016	70.02891655569778	3.272782493493709	67.61315060754171	80.01152165911891	71.63822288083904	58.614997936752076	1144.1647597254005	30.34919787070028	40.18843553654375	47.279535525842995	35.643761985214965	52.316632817805235	46.78462380296862	18.736322484586253	32.46128323653506	40.243890358306835	37.94208856863892
2R_15171	18.590000513084014	13.750760588945074	31.770910554296485	17.674261591443535	8.44500087616884	23.47790768017142	25.15704283992825	26.095336703111148	24.591716034536606	8.713985641965857	4.695021938663763	29.341555924027542	17.745914003300737	13.559087622552964	11.379528910262172	18.138088898401307	40.42803298832367	25.340434661660147	16.549434609253368	4.158320570754448	14.526522524825825	45.06070320445972	41.7397781691328	44.024824969874444	46.023281644074345	10.505581089954036	47.49358539762223	44.13050145804025	42.36121407239532	46.804396403817634	64.83005708156867	65.52882416388496	68.00929377912807	67.61315060754171	8.622440159187489	40.176501108871435	64.60274596908229	37.00095798843955	0.0	43.54103568449121	41.51309703617244	37.56763740050315	43.466432663847996	57.04333582222414	47.252777228285254	25.088382788509236	41.64011196368631	46.18931079863451	26.61233234835446
2R_15172	29.698500819678625	0.0	0.0	29.412041525096708	11.242776516088412	31.25599073155688	33.491412801757626	18.7064540473284	16.369398391870302	20.30152992329502	15.626132894634862	13.02074291150756	15.750015750015748	13.538346011242243	26.511616632933794	30.183904493296758	41.15768331632149	11.245187059938347	27.540197672522815	11.0718920091941	87.02580605235474	34.279446044151925	17.097816608819056	46.050692602416746	53.10110450297366	13.986013986013985	31.613955664588577	25.178853791431806	43.38093668118483	35.60594191958754	58.68933594052078	75.60636303151273	65.84752347464212	80.01152165911891	40.176501108871435	38.20480219081618	97.73321490673905	67.17155795024648	0.0	11.593181354454565	33.77374294128773	111.14124273691979	51.05875432978237	39.969175771644906	71.48559651013036	66.80001221485938	43.76464656838489	18.920473465928012	45.09123890111363
2R_15173	12.662151512266078	28.098043439575157	18.033354492469268	9.028812747238987	14.380295543834018	10.660958078980642	34.27028286691478	24.61048439449185	5.02502462262065	17.805993022424868	22.385343867662964	11.102959071828149	16.11629518606263	16.162056478537252	32.941344254874544	24.708684608466182	16.19801490087787	13.424486877755857	28.1806673858373	19.82641127227781	14.841610334510106	59.19183415763443	32.80395047040865	44.97974626282566	31.34770033270359	50.08944543828265	36.39280942784034	36.499578751920524	68.8041832943443	40.988235465571705	79.48350558292142	38.68232527193675	58.956503576133066	71.63822288083904	64.6027459690823	97.73321490673905	18.001094466543567	52.695826857092584	894.4543828264758	77.10813645055826	67.54748588257546	48.333517190241864	57.470783943289916	40.89869148726455	52.666597614905356	19.52957167743397	46.27517668161007	53.241332311099754	49.435577532782375
2R_15174	11.603512615338918	26.82173204016822	4.131411951348493	6.894953996866933	19.767012809024298	18.318060141855057	0.0	17.22789942414963	17.268373549456623	8.498591273510502	7.326350832566509	25.436697217835803	18.461084034854526	15.868717045964267	15.537545813563655	21.22769676659723	18.554693298341654	39.542502038635654	19.368434100839817	29.19984634391968	22.66792398085014	30.135004821600774	37.57665637901319	44.163369135104574	38.30243603493182	40.983606557377044	37.05570213144399	41.80996828344994	27.96648090143595	33.909552268705546	50.58205785616243	88.62057306152722	72.35806242474762	58.61499793675206	37.00095798843956	67.17155795024648	52.695826857092584	13.122312550389678	0.0	67.94364482323782	89.97103652392222	68.39285900388732	71.81706756549717	42.16420427713688	62.004965759852425	47.53829909084401	58.13762612445008	38.81023348236463	41.52723582637689
2R_15175	0.0	0.0	0.0	0.0	0.0	0.0	0.0	0.0	0.0	0.0	0.0	0.0	0.0	0.0	0.0	0.0	0.0	0.0	0.0	0.0	0.0	0.0	0.0	0.0	0.0	0.0	0.0	0.0	0.0	0.0	0.0	0.0	0.0	1144.1647597254005	0.0	0.0	894.4543828264759	0.0	0.0	0.0	0.0	0.0	0.0	0.0	0.0	0.0	0.0	0.0	0.0
2R_15176	0.0	13.887538711514159	0.0	8.925033290374174	42.64501437136984	15.807627496419572	0.0	16.218403509013783	4.967265718912367	8.800663217980107	33.19206159687957	19.755609934701123	17.922431715535165	27.387918367570514	0.0	36.63701510910503	4.803549246467229	22.748884167231598	0.0	33.597465407209675	0.0	32.50637124876476	38.91227228213991	25.40727867719544	30.987381938074815	84.88063660477454	0.0	44.56946533195974	46.07354654415491	47.26995737600415	41.903947770919494	52.94450886026356	12.488323417604539	30.349197870700273	43.541035684491206	11.593181354454565	77.10813645055826	67.94364482323782	0.0	35.17930893765522	46.58447302246583	25.294213864264503	92.96214581422444	48.51430990213451	82.43028783788826	65.15469171695644	39.84091963466762	21.530193943987047	48.86735250366994
2R_15177	17.900466247477524	22.067869733364965	16.995819028518984	26.00078191442339	15.811758753220234	29.30546467372761	13.45773665093457	24.697888448657974	17.10191028337865	11.653846270384616	15.069585695647865	13.952211582498206	17.404126993168088	5.44006597712017	19.784272294896446	7.2772153298907245	20.354765756719583	16.56825125421662	13.279656959901411	31.142856062390706	46.62569821983084	25.82697989627885	41.22213319386511	23.551039139135504	24.620111676826568	44.959606603442225	25.40664930122187	47.21514135623132	43.579023150048684	46.49908396804583	51.32755246369477	28.043666793564256	42.9963281135791	40.18843553654375	41.51309703617244	33.77374294128772	67.54748588257544	89.97103652392222	0.0	46.58447302246583	17.272416481389154	75.92114115727489	99.84823068935218	88.3337035318545	66.64154969638454	69.02232181887622	50.412609623978206	41.815110308261	50.47395039420155
2R_15178	17.999091405865833	19.970510213251764	5.126837971412751	4.278115130923157	12.264847108460087	7.57720987431682	0.0	17.49174923906032	21.429030622084756	25.310998345926254	13.637352344408606	12.62617494449218	17.181835363653544	13.128093101810661	24.790083085340687	13.171158324347674	27.630332855712325	21.80884763139558	16.023387736740546	20.13071274398927	21.097165103601146	15.581566383705422	43.52171500426668	21.31271723748213	35.64829393206624	20.3432930705658	40.235943573112735	33.57180505524241	44.16968098447909	25.895230486972753	50.215474601515105	33.83781282529241	23.94455399077895	47.279535525842995	37.56763740050315	111.14124273691979	48.333517190241864	68.39285900388731	0.0	25.294213864264503	75.92114115727489	0.0	76.74285499264259	78.48492696977546	85.26282056481003	55.52208807468831	78.51112354086015	51.60129127071276	49.1904424375785
2R_15179	6.615086631174521	8.155143448973266	9.421163702140488	31.446145331505264	10.016928609349803	4.6413361107088615	14.919850562776762	9.523891157162298	13.126115719836186	21.963960500013435	15.314583827576719	15.468047653961213	22.803177008784484	12.062202365156638	18.55931151028253	10.75712982564844	23.97659433069196	18.368306589078937	17.17616066678837	22.195521831515272	8.615223444435255	26.724085272738378	24.75454912445064	27.97471980520643	30.934288293009576	24.922118380062305	24.646082258764146	46.73644979458395	28.98819600658612	49.56824079537595	36.91072034961834	31.09046704099589	29.333943479357703	35.643761985214965	43.466432663847996	51.05875432978236	57.470783943289916	71.81706756549717	0.0	92.96214581422446	99.84823068935218	76.74285499264258	19.713026853388456	67.66121530938268	103.17977126191153	72.27006216925818	77.98560073867961	40.03654704589284	54.52287320619747
2R_15180	18.124187971649626	0.0	11.06243639099075	27.693313172601346	26.464478054331575	16.349727204801585	17.51905635354857	13.97882515523136	27.400591510269226	9.10246922682716	27.791223825775837	20.43309998733148	8.238691366263382	9.44238246417383	13.867987850057728	12.631142840541926	18.21702672619991	21.568272208849898	20.16844105729883	14.479017442293152	10.116092274947293	22.41408680527538	35.77485541927572	28.468466574516427	36.32338927135281	21.947873799725652	33.07395087360707	19.75624741934018	43.115136703348576	44.234725283730846	52.370354478676596	33.46454477114967	43.055307987534626	52.316632817805235	57.043335822224144	39.969175771644906	40.89869148726456	42.16420427713688	0.0	48.51430990213451	88.3337035318545	78.48492696977544	67.6612153093827	50.178037950904546	83.76137640283477	82.36442815126301	88.51918393859088	61.857057741831404	67.39091685005421
2R_15181	7.40924325323571	10.27596093079654	5.276098219844461	17.610664313881916	18.932879785679802	3.898904524795668	25.066520278188243	12.000663636699109	25.728389072050515	13.023945174400392	16.373447460940266	12.993767214711283	22.102573623672743	11.821510724896727	21.259841180482447	18.072822631511414	13.032593212364802	21.04104350109498	6.183706798305416	10.358394225153786	10.8556888151667	38.48448113298312	25.593591364722275	17.233232691254415	35.15755168924393	52.338894340857046	38.44968503792617	37.69003433091002	40.58537092188046	29.980272980378913	42.63387424092325	39.17581911740797	27.72187200257259	46.78462380296861	47.252777228285254	71.48559651013036	52.66659761490534	62.00496575985242	0.0	82.43028783788826	66.64154969638456	85.26282056481003	103.17977126191153	83.7613764028348	46.01268516226801	53.56737275606276	89.53165337012429	67.26454224000838	68.70203061507121
2R_15182	6.181784013411999	28.578614051532956	4.402028454711931	7.346588538146426	0.0	19.517933076911067	20.91385166223293	10.01256242832674	8.177550987030404	19.921588627163487	15.612485616997624	35.233713351517544	9.835162673590622	11.272101773552492	16.555288989124595	30.157543004656326	13.839046355269671	14.044207419835665	20.637108823602247	3.4569444482854936	30.19090311859953	10.702971144789794	16.015203766775926	5.228462915558232	22.956372689058487	34.93449781659388	19.74146576435007	47.16911911145959	40.63410881272552	27.792847677407305	58.206916533868664	29.053973566694847	46.25860410036267	18.736322484586253	25.088382788509232	66.80001221485938	19.52957167743397	47.53829909084402	0.0	65.15469171695644	69.02232181887624	55.52208807468831	72.2700621692582	82.36442815126301	53.56737275606275	29.795389103945386	94.74058570087627	56.12109869751791	104.58467013995038
2R_15183	7.560099007056596	17.475307390657004	16.150566346526553	20.215379141681954	21.46484702003529	15.91315237957324	12.788443339522939	16.326670555135372	23.752018921608336	12.181692378158711	16.706818720992786	16.572908200672728	9.021037058420237	12.062202365156638	17.35416141221224	13.830595490119423	13.297943074165289	18.606856025300743	18.928830122583104	19.024732998441664	22.153431714262087	21.2701903191183	17.95384881553563	28.773997513926613	18.716544177283108	32.04272363150868	24.143100988177125	20.831103337014564	36.44230355113683	39.08809845578218	38.228960362104715	39.97345762413757	53.42968276597296	32.46128323653506	41.64011196368631	43.76464656838489	46.27517668161006	58.13762612445009	0.0	39.84091963466762	50.412609623978206	78.51112354086015	77.98560073867962	88.51918393859088	89.53165337012429	94.74058570087627	25.623840242709015	83.08336078696559	83.62906867717507
2R_15184	0.0	5.66623603272818	17.45566261695294	10.924472566464493	10.439721050653526	19.34894664334474	0.0	13.234498101511248	10.133437099729234	10.772240367462665	15.477312581352624	5.373639931733278	17.062517062517063	8.380880864102341	7.033694208737537	18.68527421013609	19.598896817295945	25.52478967573307	17.048693797276027	20.5620851599319	17.957706010803356	18.568033273915628	21.16872532520454	20.73277935346901	32.872112311364646	25.974025974025977	9.785271991420274	23.380364234900963	29.540352120997284	30.307438657744154	34.19434699055552	10.80090900450182	50.95344078394926	40.243890358306835	46.18931079863451	18.920473465928012	53.24133231109975	38.81023348236463	0.0	21.53019394398705	41.815110308261	51.60129127071276	40.036547045892846	61.857057741831404	67.26454224000838	56.121098697517915	83.08336078696559	20.49717958808868	71.77789049565025
2R_15185	6.259227144014802	0.0	5.942900610930184	9.918165218779846	7.1085499269004115	13.174964405637832	0.0	16.89666025119251	12.419994535202404	8.557461397291636	14.490733702732873	16.465434661862172	19.91674799338764	17.11997181672195	9.578678627669099	5.089224280078333	16.01419070819289	15.80016457451421	9.286952435480059	14.00100713911354	20.379415811818106	19.867932434580318	25.224634377933487	24.705161543522024	22.383074263596857	35.37214443625645	6.662926543900024	28.302243908030444	21.9430176403576	50.65384736607498	24.738614707426592	31.86944705528761	31.22540998963316	37.94208856863892	26.61233234835446	45.09123890111363	49.435577532782375	41.52723582637689	0.0	48.86735250366994	50.47395039420155	49.1904424375785	54.52287320619747	67.3909168500542	68.7020306150712	104.58467013995039	83.62906867717507	71.77789049565025	24.437277383191173
2R_15186	20.703890882213496	14.357226949472132	22.114760865719173	6.151256947844723	11.756614565269786	0.0	17.511049472216968	12.575192665924076	8.558771371252114	12.131078731914078	19.60836859026941	22.69306808465059	16.469851936031095	9.438066932883075	11.881413983315326	6.312684961669377	8.27668220255094	13.71899116026604	14.399445218174634	14.47239997545481	25.278672081021178	8.961537082840449	26.818878702681438	13.133287104162726	29.899707837140564	14.62522851919561	37.19118915934689	21.941353395336673	27.21816721934667	11.63539692527655	36.10097876973641	42.571772968383776	43.035630058838315	36.60490547567552	18.005452050881008	31.96072665908132	53.14399897963522	44.48631881799382	0.0	60.61517124998182	70.6346653104811	26.149685448339262	62.291057994042845	56.424492743810234	76.24781796685643	47.4002698322729	70.17278369941153	51.93618082100715	84.20014576729236
2R_15187	14.528580259872713	20.149847700734462	15.518632705001137	17.26613239497659	8.249991234384312	15.290508187684871	24.576123313156337	15.687846370489277	12.011925439576412	8.512764677815268	9.173211562007584	28.66400876991273	11.55742015267352	16.55748111702066	22.233511905489785	17.719249129098905	18.585637623277954	16.503520200858844	8.083639804327415	28.43608441617266	14.191080054720803	22.010086908400307	25.092882874264266	27.64813872730088	17.984209863739636	20.52597819114817	17.398828710851188	12.31755772392473	15.916546364103732	35.925687389038615	30.39984921674788	38.40939032774733	36.239368275332225	25.686829115066722	46.3283322600603	16.820895589336896	34.42415841538714	16.430246374830443	0.0	42.53559804200135	42.80751510711003	57.0891001819919	69.93859391454303	38.12838884386806	54.554652536172355	59.521975513359536	57.806388847734546	83.30348291862082	80.35686008878015
2R_15188	8.0205582950218	29.663467956038744	0.0	23.829586051494783	18.217756847599357	16.882367042918354	0.0	12.990803377262457	23.872425756755895	7.049256444430243	12.660266311233912	21.098767550658145	28.711430977719928	14.624993235940629	9.205571457327881	24.454948116382077	15.390408492222202	9.110831442329653	8.925208537497479	8.970428086769157	15.668480032089047	24.30150530467144	31.168399398796204	13.56734286303496	19.856503666834346	0.0	25.61357314468083	40.799729089798845	21.08829669827568	54.08976304356606	33.5647060403045	28.272067762492014	26.674775798509415	36.46417435385483	41.85119945537639	43.334852116721805	44.342639375250215	50.79412994009195	0.0	18.785551656509945	59.702027182332984	36.018578382729814	35.85202050956201	35.621254101301666	39.38390597532621	23.194824152306495	61.460606587820585	42.15567246728719	83.50364597794251
2R_15189	19.130115392856048	35.3756898259516	0.0	0.0	0.0	0.0	129.43978461219842	10.328273856246954	12.65310254074299	11.208952814792232	12.078578399636676	0.0	30.435841246652057	17.441292609077845	0.0	23.331342392115875	24.47213602592089	72.43521394464791	21.28782847119331	85.58273282782466	0.0	16.56067832538421	16.520187669331925	32.359946153049606	47.36044455670624	0.0	0.0	32.43762245202476	50.29843739521159	0.0	26.685453225737586	0.0	31.811472489438593	0.0	133.09435502475557	59.06255906255907	0.0	34.61453256535224	0.0	0.0	0.0	42.95458840913386	26.311358087059023	0.0	22.102573623672743	0.0	22.55259264605059	18.281268281268282	62.23983747933637
2R_15190	12.44508605777009	4.602727115816121	10.634526763559021	17.748066200286924	14.133776191654004	5.2390993988133445	16.84139615174098	13.438105764611421	9.877762686751451	10.208769332856924	9.429255049562522	17.460196208954898	3.96000396000396	4.5385693294831135	5.7135239110975675	3.0356383947544168	14.328301180890824	30.15852072455846	8.309271069195454	13.918949954415439	24.31197121462608	15.082956259426847	19.344958220263845	23.156919708643848	22.594228201704837	42.1978021978022	19.871629274884246	27.432960702283797	30.54017942355411	17.904702222421164	22.568269013766642	11.698215291029662	24.833923139007883	42.74901300072925	40.40608111520784	19.211557673096134	29.48750712614756	29.27400468384075	0.0	11.659428105051449	38.59856336147169	25.14967549932585	47.92715073088905	52.25684238029917	47.45009651780997	40.788905417726376	54.284833991109025	49.95004995004996	55.066525221278354
2R_15191	21.557795011238795	13.28833018842852	6.8227716827684075	14.233238369166934	8.161000212186005	20.167430003892314	0.0	11.638968508054942	6.337256094856049	5.6139594470025385	3.0247539816349036	10.501783622930517	15.243670066005091	15.286953589682442	9.164034755884776	11.68541006440998	6.128386009875281	14.511555551685808	15.992886364145226	8.036957143729726	23.39667280595361	10.367937361069638	28.95924606671383	12.15551276815061	21.743599474990905	6.768189509306261	19.12350109998378	18.277036000887048	18.89382927535867	19.384453151653624	28.401269169186026	36.58785080712799	3.983162376004155	21.77978603538199	16.66494462238902	36.976559819199416	32.16100784274553	41.17430861834623	0.0	44.88189329778687	35.65958645577587	43.02726960779568	56.00624107194628	50.289473948891974	49.8149375071609	50.79836558567744	46.59342744640909	59.514653423282866	51.43474894231452
2R_15192	16.923234178976063	6.258938546611879	19.28156874843337	0.0	11.531742081056615	0.0	0.0	14.618859827610748	13.43210407194235	7.932695835453677	10.685173957837586	11.871472317804061	13.462356558590868	15.429236737259538	7.769436280781212	16.511840640923605	8.65959625065461	10.252635183558052	7.532811987415684	18.927442406631876	6.612042380546842	5.860084619621906	17.537270353098325	11.450740061330164	13.965622224332582	19.127316198445904	10.808836007259213	17.21733935289778	20.764766344466707	18.260548814707775	23.60697595582285	15.907614935500586	28.14164930326905	47.87300249897073	43.17147040850807	26.124503111950812	26.732049695949666	33.683478192703795	0.0	39.63717713537365	37.79106203591789	53.19898815524529	41.89686667299775	19.13168915596727	41.06084807075605	22.838976083024242	41.89686667299775	58.220321220918954	44.047798909464596
2R_15193	0.0	17.767880410319584	4.561377901036345	7.612528394730913	3.637368872852134	13.48297639400493	0.0	15.56251219063455	12.71035639839341	15.012896077730773	2.022205433423335	8.425186589799008	15.286779992662344	14.600177070947517	4.901307276676836	27.343066423339415	10.242862363790417	9.70173001249583	10.692076743450034	3.5820827088569147	18.770271893645138	5.545204507142224	16.59493964973614	13.54432135365198	15.858248403602994	9.049773755656108	20.45608895943967	27.153665853504886	19.649012496771945	40.31849305600354	26.80620188286762	30.10570111662046	31.955415803870437	22.650320469677045	66.84829596266003	24.720754358763408	35.41391787208897	28.975966174616126	0.0	37.50735144088241	19.86690761252219	39.55320697402145	41.848155509507905	25.86240785224082	37.00430878171454	33.961350747890684	43.42139443843677	48.97063720593133	41.68097713548318
2R_15194	0.0	0.0	0.0	0.0	0.0	0.0	0.0	0.0	0.0	0.0	0.0	0.0	0.0	0.0	0.0	0.0	0.0	0.0	0.0	0.0	0.0	0.0	0.0	0.0	389.40809968847344	0.0	0.0	0.0	0.0	0.0	0.0	0.0	0.0	476.73531655225014	0.0	0.0	0.0	0.0	0.0	0.0	0.0	0.0	0.0	0.0	0.0	0.0	0.0	0.0	0.0
2R_15195	7.325374070226897	0.0	41.731001961357094	0.0	16.638727470123087	15.419082965459713	0.0	3.954940571085509	14.535517537101908	8.584346787007764	9.25034723490933	6.423341910635899	11.65460415137	13.357367690264017	5.605117247842591	0.0	14.056440356415102	0.0	16.303226979232136	24.5787408638772	14.310409964624668	19.024427364736322	6.325970957467335	12.391389471284196	36.27087086360944	0.0	0.0	6.210566782535142	12.840308295802183	6.586868945020723	20.436983582971088	17.214385373281036	12.181365920923446	0.0	8.494163235732568	11.30822605596215	17.356812085895392	13.254723983627766	0.0	0.0	18.175778866204006	41.120822021680546	15.112862859837264	11.830462375876268	33.85439478710029	14.122937345000762	30.22572571967453	14.000660831191233	23.83310723658935
2R_15196	7.879194095016777	9.713547484676878	3.7404991322042016	3.121277876132712	2.982777443043865	16.584811408581203	0.0	5.6719277577905345	5.211481937003606	4.616674443198284	8.291417454296049	4.60597708434281	20.89287803573518	7.183612169230577	10.048134583910766	3.203189864594758	8.39952720741255	5.966833950171367	5.845266444780353	5.874881474266257	10.261546291887633	2.27363672741824	9.07231085365909	8.885476865772432	8.669568082118149	7.421150278293136	20.968439981614875	11.133506778524268	9.20738247927188	9.446474386829347	10.99104010410713	15.429870006431171	17.46975112592546	23.880989882951305	6.090898127292461	28.38071019889202	26.966389092634937	7.128410231454727	0.0	43.0603878879741	19.54992170256358	8.8459356464079	14.449280136863582	12.724880449748175	16.689698450528393	15.190673331658983	17.029508732732076	27.60844597579291	22.21696610579651
2R_15197	8.55795590370588	5.275165838026033	4.0627285284797265	10.170491336436463	9.719196222472402	24.018037546197192	0.0	9.240813283977122	5.660430758780743	10.028765843360706	3.6022762783803084	2.5013820135624933	4.53854358136474	7.802452310761272	8.73099371805002	13.916528661090778	10.94773641864874	2.160284466258517	3.174406663714468	9.571469364119432	5.5727692204810415	9.878006618264433	17.244246272471408	9.650926006350309	11.770521904941265	8.060453400503778	13.664873531595465	7.255568951485637	5.000281265821203	10.260251273553688	7.958583531303098	26.81454890387152	18.97470197858705	20.174189718080108	9.92340783056112	13.210970389811699	15.771235969232572	28.389148119089896	0.0	13.36282062417735	21.23407112882976	9.607978465317599	27.464551111529616	9.214052812647209	28.015151252977642	24.74893579576078	23.54104380988253	16.356439530243055	31.555754377432812
2R_15198	5.002220986117837	0.0	7.124130856035563	5.944765990231561	5.680978946292026	0.0	33.84644544629923	8.102038148716693	13.234340466642845	5.861925853672261	12.63342475721716	0.0	0.0	0.0	7.655045287247919	6.100775042461394	9.598611656809961	3.7881313299674524	0.0	0.0	19.54407579974358	30.31247834822975	4.3197663870337895	16.923222723149614	8.25600211353654	28.268551236749115	0.0	8.481922478621314	0.0	8.99584751678625	27.911286766142492	0.0	16.6363884397064	10.107462541743821	17.401028748819634	30.887840075119225	27.655391695164887	9.05114985807797	0.0	58.580386349364055	15.514440220379521	16.847912768246854	3.440000880640225	20.196438640795837	20.228150418838304	14.466029904177018	26.537149650653166	14.340782892019643	16.274727821451915
2R_15199	2.929391700095908	0.0	8.344041519950604	13.92545287313425	0.0	12.332075667149878	0.0	7.907835130494305	1.9375676937713011	5.149275788688826	1.8495908982371734	7.706016498067588	6.990953705904559	0.0	8.96586783772855	3.572724960199844	11.242243554587557	2.218398688837639	6.519603960137838	3.276317759575284	11.445366686657906	7.607802562307903	7.589201578047981	14.86582109876257	7.252297769676693	0.0	4.6774916296287286	14.901504778788404	23.106576516786284	7.9021981808086155	12.259018346846858	20.651919131215063	9.74257201952801	11.838228243408178	6.7935728724482916	18.08848161667613	11.568214987409155	10.60103635731429	0.0	20.583444598286633	14.536861938515978	19.732889036373965	20.145271582435257	9.461921796743253	16.92281891517623	33.88628215525791	20.720850770504835	11.197631476989987	15.249243161000367
2R_15200	0.0	0.0	0.0	0.0	0.0	0.0	0.0	0.0	0.0	0.0	0.0	0.0	0.0	0.0	0.0	0.0	0.0	60.396685429903606	0.0	0.0	0.0	69.04170118751726	68.87289507214436	0.0	0.0	0.0	0.0	0.0	0.0	0.0	0.0	0.0	0.0	0.0	0.0	0.0	0.0	0.0	0.0	0.0	0.0	0.0	0.0	128.8020762894698	46.07297037047275	76.88049695553231	0.0	0.0	0.0
2R_15201	0.0	0.0	0.0	0.0	0.0	0.0	0.0	0.0	0.0	0.0	0.0	0.0	0.0	0.0	0.0	0.0	0.0	0.0	0.0	0.0	0.0	0.0	0.0	0.0	0.0	0.0	0.0	0.0	0.0	0.0	0.0	0.0	0.0	0.0	0.0	0.0	0.0	0.0	0.0	0.0	0.0	0.0	0.0	0.0	0.0	0.0	0.0	0.0	0.0
2R_15202	13.970018477677772	0.0	13.264006791171475	0.0	0.0	0.0	31.50836862270619	5.0282385879097005	12.320126158091858	5.456990186148849	5.880360536665223	0.0	7.408724513987671	8.491155612314213	17.815607041868102	11.358679848793253	2.9785165557864235	0.0	10.363811229396743	5.208159728009066	0.0	8.062435500515996	0.0	7.877092155676547	7.685686178061977	0.0	14.871038355382126	3.9480001010688026	4.081232858821992	8.374423839639832	6.495801114159807	5.471513114122631	7.743582119139657	9.409249668794411	5.399661333241179	14.377070298122929	7.35571038508615	21.064764883520276	0.0	21.81348596956582	20.219806629323568	15.684076688861376	16.011846204295786	3.7602579837797507	16.140695212024173	4.488910595265456	13.7244396036821	22.250227842333103	21.210681456773845
2R_15203	5.699561304766372	10.539712318552263	0.0	6.773502869594491	3.236471146050615	5.9984655925014385	0.0	4.615756006214038	0.0	6.6791143093678915	3.5986504341141985	4.997728532382032	6.8009630163631165	2.5981996035667043	13.08330840236232	3.4756302707933058	7.291144704250208	6.474330144222178	9.51363446523385	0.0	5.567159991270692	9.868063984526875	7.38295251654089	16.872120893084745	18.81387899853722	40.26170105686965	4.550373085089246	14.496531825565166	7.492872405124625	15.374885841472626	13.913502537425334	13.393779460036479	9.47780156705971	20.15388353819276	6.608946332381755	13.197672986299056	22.50765935647901	12.891169651917794	0.0	0.0	8.838624222178971	9.598307626399313	15.678232498781018	13.807167714975876	21.401787444361528	10.988455528621628	15.118295623824554	19.063305424654192	29.66963968818692
2R_15204	0.0	0.0	16.64502813009754	20.83428823821092	6.6366028557302075	24.600518332921272	0.0	12.619892926518464	3.8651376182248964	6.847987684578947	0.0	15.372270269106965	9.29722291951394	5.3277839136089185	4.471368041880622	14.254029614171925	14.950985064339694	4.425350532015641	0.0	6.535729854756474	0.0	5.0587830591472915	0.0	4.9424891957186174	9.644782654822873	16.511867905056757	0.0	0.0	20.486188467812354	10.509080896802926	12.227390332536107	20.59863760610873	9.717436384802706	17.711528788318894	20.32813678396679	0.0	13.846043077809224	0.0	0.0	0.0	21.749035702129557	26.24263811992492	16.074637758038122	33.03128581830056	16.879158391659264	22.532570831136404	3.444565233865312	11.168741818896617	19.012375535483557
2R_15205	8.089305937550558	4.9862877088007975	3.840245775729647	16.02255976414792	12.249272699433472	0.0	36.48969166210546	7.278973955831187	7.1339397182093816	6.319714348911429	10.215026303692731	4.728803139925285	10.725010725010726	0.0	0.0	0.0	6.8988116796881735	8.167932696234583	6.001140216641162	3.015772490123345	5.267593763168985	16.339869281045754	18.62847828618	6.841817186644772	6.675567423230975	0.0	8.61103935244984	18.288640468189193	7.089684509039348	14.547570555717195	9.403445422402768	6.336533282641067	0.0	5.448403617740002	15.633305193383988	33.3000333000333	10.64826646221995	17.07650273224044	0.0	18.9465706707086	8.363022061652199	12.109103018193927	16.688918558077436	17.418947460099723	24.923283019455738	10.397171969224372	20.66247059571492	38.651824366110084	28.073130504965434
2R_15206	6.2088971011901215	0.0	8.842671194114317	0.0	14.102781068426694	0.0	0.0	3.352159058606467	4.106708719363953	3.6379934574325663	7.840480715553631	0.0	4.939149675991781	22.6430816328379	4.750828544498161	7.572453232528835	7.942710815430463	9.403869880533236	6.909207486264495	6.9442129706787545	12.12932774413911	16.12487100103199	10.723630592373352	5.251394770451031	15.371372356123954	52.631578947368425	0.0	5.264000134758404	21.76657524705063	11.16589845285311	17.322136304426152	43.77210491298105	41.2991046354115	12.545666225059215	21.598645332964715	0.0	0.0	11.234541271210812	0.0	0.0	19.256958694593877	13.941401501210112	4.2698256544788755	10.027354623412668	21.520926949365563	17.955642381061825	18.299252804909468	23.73357636515531	12.120389403870767
2R_15207	0.0	10.712229348830359	20.625360943816517	10.326560257200194	6.57889326568038	6.096650195550055	19.5980441151973	9.382616045368078	0.0	15.27398992256087	3.657554175235249	15.238598353723425	4.608188751411258	5.281455357838405	11.081216451617195	10.597561147927824	3.705244124640707	2.1934346115207957	3.223118786431314	3.2394487106184267	16.974854582079082	12.536984103104158	10.005065064188743	14.698533086397978	7.170686234672658	8.184143222506393	9.249709790355327	17.189451079436136	2.5385059623158788	10.417697584656814	14.141242732411325	30.629278527344287	9.632936937978336	5.852505164835807	6.717123459049896	4.471232092715469	13.72564270321958	10.481740807513312	0.0	27.135753390273187	16.169935239409366	19.51083095003114	15.934858299272571	9.355444927419288	8.366191550648507	16.752476574453592	20.487674956207595	8.303716743614443	24.501165690075336
2R_15208	18.62669130357036	0.0	0.0	11.068215626549549	0.0	0.0	0.0	5.0282385879097005	6.160063079045929	10.913980372297697	5.880360536665223	0.0	7.408724513987671	8.491155612314213	7.126242816747241	11.358679848793253	17.87109933471854	0.0	0.0	10.416319456018131	36.38798323241733	8.062435500515996	0.0	15.754184311353095	0.0	52.631578947368425	0.0	15.79200040427521	16.32493143528797	8.374423839639832	6.495801114159807	0.0	15.487164238279314	9.409249668794411	0.0	0.0	0.0	25.277717860224328	0.0	21.81348596956582	11.554175216756326	0.0	6.404738481718314	0.0	16.140695212024173	0.0	10.979551682945681	8.900091136933241	12.120389403870767
2R_15209	0.0	0.0	0.0	0.0	0.0	0.0	0.0	0.0	0.0	0.0	94.08576858664357	0.0	0.0	0.0	0.0	0.0	0.0	0.0	0.0	0.0	0.0	0.0	0.0	0.0	0.0	0.0	0.0	0.0	130.59945148230375	0.0	0.0	0.0	0.0	0.0	0.0	0.0	0.0	0.0	0.0	0.0	0.0	0.0	0.0	0.0	0.0	0.0	0.0	0.0	0.0
2R_15210	5.783977687727672	5.347908165720979	4.118751853438334	6.87382543507878	6.568813245355028	6.087309056333176	0.0	7.80686685763304	11.476971456771986	8.47254860362232	3.6519501596450015	7.607625071892057	6.901692294950721	5.2733632403340565	11.06423808116017	10.5813238223692	1.849783519834674	2.190073884332562	3.218180402182441	3.2344853060567034	16.948846122555977	2.503555048168399	2.4974338866814345	2.4460020585553326	16.705965461609694	0.0	9.23553760987981	19.6149872232877	5.069233050385641	7.801301881257944	16.136658130374517	13.592155151732626	19.23635517236736	20.452383345448936	16.767079114456777	8.928762759201984	15.988714708338435	7.849260704298463	0.0	13.547088324306458	1.7939066730816768	16.234114107639968	15.910443296771135	25.6880545408774	13.365396920545722	16.726808837107644	6.818761412901916	19.34565264493763	9.40908676909273
2R_15211	3.2524492569129184	0.0	9.26423449630357	7.730585986148336	0.0	0.0	22.006993822636836	8.779922634833712	6.453736390683386	1.9057151253179208	6.160699379022038	2.8519490505006027	10.349234932807592	14.826601413805404	4.97731836023242	7.9334604802599635	4.160684815435142	4.926093814501041	0.0	18.188174121938612	19.06136743708478	8.446802040747373	8.426149713019385	13.754371139148022	0.0	0.0	20.773328707805476	8.27243214744342	2.8505336911703294	5.849109356118344	6.805480317189827	11.464721332750926	21.633993927337904	3.285941297315912	0.0	0.0	20.550359168902375	14.712667489006694	0.0	7.617805553989673	18.157509128687714	14.606040401038053	20.130229162528785	26.263490570225027	11.273455127984718	9.405827599958865	7.668658728582395	15.540653105271142	10.581844855763107
2R_15212	6.431021188285509	0.0	0.0	3.8213941515855345	14.607309863038212	0.0	0.0	8.680207443069557	6.380440122759667	5.652214707288757	12.181462372376341	0.0	10.231696773434422	5.863285192830258	2.4603950213414665	3.9216793572210666	6.17014673225944	12.175368158782385	0.0	14.385286153910334	25.12651198785887	5.567246773780495	5.553634923477853	8.158896133988655	7.960642583069306	0.0	20.537402203457884	2.7261602060759023	5.6363193143981185	8.674019922488958	13.456378457952853	30.225371705953982	5.347073172557538	9.745866777899494	7.457113209791339	0.0	20.31696497050485	14.545573025758463	0.0	7.531288739066452	13.962115196625476	0.0	19.90160645767326	23.368690161547754	18.57570071722638	3.0996679635677427	17.058519820862795	12.291324046008883	8.36933192226397
2R_15213	0.0	0.0	0.0	0.0	0.0	0.0	0.0	0.0	0.0	0.0	0.0	0.0	0.0	0.0	0.0	0.0	40.69523743636282	24.09081272765818	35.39998442400685	35.57933836662373	0.0	0.0	0.0	0.0	0.0	0.0	0.0	80.91182229606176	0.0	28.60477356461246	0.0	0.0	0.0	0.0	0.0	0.0	0.0	0.0	0.0	0.0	59.19892021169534	0.0	21.87685953306031	25.6880545408774	0.0	30.665816201364013	18.751593885480265	30.400311299187702	0.0
2R_15214	18.310474232127373	16.929998687925103	6.5194148173259965	0.0	5.198761654973786	28.906106222232072	0.0	9.885752826027803	0.0	8.046523928484643	5.780532265630487	4.013939609475787	3.641474943010917	8.347005031991984	10.507895632778471	11.165848582160546	5.855903204262394	10.399752624550905	0.0	5.1197431117696235	26.82768044297866	15.85112622251811	0.0	19.358415645316658	3.77760484742254	12.934518997574777	7.3092896686114255	0.0	8.023895159785841	0.0	9.578287172374687	0.0	7.61212276222621	18.499026026279715	0.0	0.0	7.2308357544581705	4.1414315437931535	0.0	32.16475214914152	17.037037668038433	10.278543386502525	9.444012118556351	14.785687011402352	18.511128758387194	13.23811305701567	13.49144588365193	17.49799647940311	20.850597131315272
2R_15215	0.0	0.0	0.0	0.0	0.0	0.0	0.0	0.0	34.84017071683651	0.0	0.0	0.0	0.0	0.0	0.0	0.0	16.845935496912983	0.0	0.0	0.0	0.0	22.79981760145919	45.4881446523	0.0	0.0	0.0	0.0	22.329154059998437	0.0	23.682091602330317	18.369521290275177	0.0	0.0	26.60848278431164	0.0	81.3140348024069	20.801264716894785	0.0	0.0	0.0	0.0	0.0	0.0	0.0	0.0	50.77688636132832	0.0	0.0	17.137666878031226
2R_15216	13.199333697634945	36.61260205762824	0.0	0.0	0.0	0.0	44.65521706901017	3.563134104253028	4.365172904498747	0.0	8.33393754380526	0.0	0.0	0.0	5.049831739606437	8.04904119821247	4.22130085295605	4.997860915528154	0.0	14.762522678925464	0.0	0.0	5.699272202939685	0.0	10.89253425702024	0.0	10.537985221529524	11.190601685080802	0.0	11.86864730652918	23.015425859027754	15.50899754492569	0.0	6.667626804926576	53.56866814516191	20.375894501768627	0.0	5.97080515113302	0.0	15.457575139272752	8.187574046372783	7.409416182461319	4.538555940425099	31.975340617315926	11.437695441620859	19.085717775674105	35.01171725470791	18.920473465928012	12.883211114603894
2R_15217	0.0	0.0	28.476398760707127	0.0	4.541573564408596	8.417338370268613	0.0	6.477053096290462	7.934996508601536	7.029343290632416	7.574701708246729	10.519583256189723	15.905736244719296	10.93775977179458	18.359134036365774	9.754346536816804	7.673466381009092	6.05672975356378	4.449998042000861	8.945087894433652	15.624218789060546	13.847346848343857	13.813490254582625	3.3822542589345628	0.0	0.0	12.770609209141712	13.561491872597921	14.019150159117356	14.383191227404005	13.945787702715968	4.698700527382147	0.0	0.0	23.18498651561184	12.346410651495397	18.95030472089991	3.617903121237381	0.0	9.366242563203405	9.9222295646721	13.46881161981316	13.750286005948924	12.916592396260388	20.791404001929447	30.839069400241776	23.57191886734101	15.286032235184777	10.408469996544389
2R_15218	8.028139162975508	4.948584210057502	3.811208000487835	9.540843715891485	15.195813249533488	5.632774637192985	0.0	1.4447868910439974	5.3099976636010275	4.703946171803167	3.3792620097282193	7.039569891665712	4.257565694238662	0.0	4.095232166902006	6.5274833157526455	1.7116616880133702	10.132714238003677	0.0	14.964844587095994	15.683289559529586	4.633233255495015	13.86571517047897	11.316805365433225	6.625090542904086	7.561436672967864	12.818891285546785	15.881558062522519	2.345358769530975	12.031308351845507	7.465873492266848	3.144309993749112	13.349994126002585	10.814411717631385	6.206037978470014	12.393088952635267	16.90840043150238	12.105271313024886	0.0	0.0	13.279656959901413	15.021926003194263	22.083635143013623	15.126330792974121	9.275560197458127	23.21674742655253	15.774025102152587	15.343824417548426	15.671732234872598
2R_15219	7.082569301169969	0.0	0.0	4.20855228326587	4.021806233397481	14.908006419387563	0.0	13.383479318413812	9.36915159989975	2.074953116434334	6.707803388916428	6.210435643429079	5.63415197561539	0.0	2.7096658114961363	4.318997716114008	4.530176525123567	8.045337083533125	0.0	3.960676816297076	6.918040589527747	3.065641516143668	12.232584240455909	8.98550099559351	5.844774479376713	0.0	5.654528655454867	3.0023565496558247	9.31103031205918	3.1842712285809998	7.409844422906497	4.160950560833721	23.555211649465473	3.577750968497187	4.1063090564235605	16.400110208740603	27.969180200952966	16.0192333323081	0.0	16.588617222634173	24.16332828319772	0.0	14.611936198441784	8.578749921718908	26.59496663661436	13.65482247365302	22.961614026122803	10.15244917683942	13.825885098599299
2R_15220	0.0	0.0	0.0	0.0	321.54340836012864	0.0	0.0	0.0	0.0	0.0	0.0	0.0	0.0	0.0	0.0	0.0	0.0	0.0	0.0	316.6561114629513	0.0	0.0	0.0	0.0	0.0	0.0	0.0	0.0	0.0	0.0	0.0	0.0	0.0	0.0	0.0	0.0	0.0	0.0	0.0	0.0	0.0	0.0	0.0	0.0	0.0	0.0	0.0	0.0	0.0
2R_15221	3.4359915996877364	6.353886036700045	0.0	8.16683871473559	3.902225829613211	0.0	0.0	7.4203132559444125	9.090578524417293	6.039775545834648	13.016720411258945	6.025780700147511	0.0	3.132659352115923	2.629099291615487	12.57174274526632	8.79096148503954	0.0	3.8235420069619046	7.685827948129884	0.0	5.948981534361316	2.9672181736178693	20.342781683591863	17.01297522910807	0.0	0.0	5.826174906431631	12.045580476523162	3.0895932612263457	7.189527446739981	4.0372329774108735	17.141133234600407	10.414120992646241	11.952648388145523	5.304161857559915	13.568786147246296	6.217173324844818	0.0	8.047693852849527	6.394058129661269	19.287861300217877	14.177479357590055	8.323677867007605	13.894579049833105	9.936617628354602	14.177479357590054	16.417643844828312	11.178999935608962
2R_15222	8.455720492213127	5.212147430802228	4.014194190658167	10.048992186573608	12.804117804285857	11.865556129716632	19.071267419218877	1.5217367155047776	7.4570798448181685	6.60597318701543	5.338863921790626	9.885999595662616	4.484325041816331	5.139494885303177	6.470018366225469	13.750278443138473	9.014126759174442	8.537908741708623	3.1364844337845796	3.15237542521604	5.506195571256778	4.880000780800125	9.73613847709756	2.3839084274023596	6.977945041704851	39.82080637132901	4.500543215566118	14.337784339172716	9.881093392389333	7.603259872326061	13.761139642540636	23.182438838930732	28.12203839783123	11.390390838480842	0.0	13.053148941650683	8.904473696629923	15.300002448000392	0.0	6.60159256819115	5.245100944590229	12.657598973721875	13.568226469981655	22.7599487719073	14.654369371195664	8.15109300723165	9.968492916721216	13.467534622338007	9.17022991233627
2R_15223	0.0	0.0	164.58196181698483	0.0	0.0	0.0	0.0	0.0	0.0	0.0	0.0	0.0	0.0	0.0	0.0	0.0	0.0	0.0	0.0	0.0	0.0	0.0	0.0	0.0	0.0	326.53061224489795	0.0	0.0	0.0	0.0	0.0	0.0	0.0	0.0	0.0	0.0	0.0	0.0	0.0	0.0	0.0	0.0	79.47104075274969	0.0	0.0	111.39827109883254	0.0	0.0	0.0
2R_15224	5.287128063758535	0.0	7.529893677901269	3.1416783851270433	12.009090881797523	0.0	35.7742075118681	4.28174938578305	10.49108782089615	3.097899190642858	5.007365835143496	4.636081509730672	10.51471639706934	9.64075184367328	4.04552346646342	3.2241257460626978	6.763540862439386	6.0058328648783705	5.88347080062859	2.956639696199358	0.0	4.576994196371359	15.98031225530147	8.943551877967025	13.089347888688184	0.0	25.326586330734827	24.653804552706024	13.901342174586956	9.508216049488363	11.06287696753267	6.212287532001047	8.791966252916735	2.670786087127452	12.261415837948224	8.161772867655221	12.52737230849406	7.175001148000184	0.0	0.0	9.838849484296704	8.903752219260241	16.36168486086023	4.269349867671501	7.6358097486077625	20.386611704361513	14.024301309308768	12.631315152323557	13.761338482826194
2R_15225	4.130207262060825	0.0	17.646643608385684	9.816885632300696	9.381281060835263	0.0	0.0	11.149413061448206	2.731814990561579	7.2600657181148796	18.254423372755067	10.864864982322864	3.285561272432169	11.296767204129194	0.0	0.0	10.567107605649282	3.1277641615777942	4.5960592468805395	4.619345170867269	0.0	3.575463737646773	3.566721772518052	3.4932691689652375	6.816771985793848	11.670313639679065	13.189775813380502	14.006617426403105	21.71894597955161	14.855287219550746	5.7614107620848465	9.705849667065094	0.0	16.690952001829327	0.0	25.50330777901894	9.786152984972382	11.209958029917136	0.0	29.021005403711207	10.247904495678842	4.636965050730716	11.361286642989745	10.00541292839426	9.543926757997273	0.0	21.91105281148022	11.840821468830221	26.875261697860783
2R_15226	5.449965501718374	0.0	3.880902853239778	3.2384384508864903	9.28421775823278	0.0	18.438005892786684	2.9424148810867163	12.616568077198979	6.38662181555053	13.764231785534	2.389433732878513	6.503134510834222	24.844189664518964	4.170120916826105	6.646850190631664	0.0	8.254407440853043	3.032337453066997	9.14310235215451	0.0	7.0769404970843	9.412849952112126	6.914252209795006	4.497494895343294	7.69971126082772	0.0	6.930849070596242	2.3882479096860174	2.4502645305587194	9.503000667490767	6.403618813063639	18.125497318332673	13.765216069843603	9.479289963264591	12.61971906822725	6.456600453511616	14.791965793086037	0.0	12.764773310390781	3.380624894989339	12.23730333888703	5.621868619179117	11.002102281703987	11.01937741776947	5.253623949800573	9.637489061449914	7.812207042235916	10.638878860760482
2R_15227	10.525119249601097	0.0	7.494903465643362	12.50831803149094	0.0	0.0	35.607970488114056	8.523705561661053	6.961558275204322	3.083503748307156	0.0	0.0	4.186342476305302	0.0	12.080173696790862	6.418287498202879	13.464223538424873	19.926415731984925	11.712262504597062	17.65740398492293	10.280619798006382	0.0	4.5445869424927965	0.0	4.342841260466247	0.0	8.402965910847891	13.385041234850362	9.224496573099524	4.732016444703548	0.0	6.183420024882082	43.75555695573338	21.267002968873612	12.204438998552552	0.0	0.0	19.044426838929855	1858.736059479554	12.325835938193327	6.528753282330713	5.90825193731581	7.238068767443746	8.499021762595126	24.321047556160337	20.29187837859775	9.306088415284815	10.058095559954296	13.697391742664362
2R_15228	8.46414672090492	0.0	8.036388768343057	6.706004086638891	3.2042193159953025	5.938690150622998	0.0	6.093012578872143	7.4645109159141505	14.878251269858746	5.344184164861669	4.947925557470403	20.199571769078496	0.0	2.158821939502901	0.0	5.4138656679167285	6.409812653995749	3.139609978810772	0.0	16.53504768707753	4.884863761149701	7.309380493456277	4.772568042502582	9.313198198827468	15.944195316392625	9.010056123639595	7.176036058145986	4.945470011288036	20.29556430294377	1.9678361123114911	9.94523160952634	14.075031176194056	11.401741501997016	13.086174750814695	0.0	6.685010335025978	2.552541514535192	0.0	33.04085567886403	10.500655503419802	6.335106212806987	11.641497748534334	11.391314669347727	11.4092009337942	19.038169898803968	14.967639962401288	32.354292443978544	7.343494526709941
2R_15229	10.129721209812864	18.73202895971677	9.617789062650276	12.038416996318652	3.8347454783557375	0.0	22.846855244609852	7.2919953761457315	6.700032830160867	9.892218345791594	0.0	2.96078908582084	2.6860491976771046	18.47092168975686	5.167269687039144	0.0	4.319470640234098	12.78522559786272	0.0	15.105837159830708	0.0	2.9230535386486136	8.747720125442306	5.711713811152463	8.359386755387625	0.0	16.17458196792904	2.8627120589741586	2.9593197115847003	6.072331180084697	4.710133664173122	3.9674179766088966	5.614905102488863	13.64537578682648	11.745953812560417	15.637314385078248	0.0	3.0548305424401496	0.0	31.63410726176749	20.944956862814095	18.954320466761516	6.966155629489688	21.812635459874432	7.802458905911903	9.764785838716985	11.94198107912518	3.2267474127939244	2.1971367792347722
2R_15230	0.0	0.0	0.0	0.0	0.0	0.0	0.0	21.994022024813656	0.0	0.0	0.0	0.0	32.406507226651115	0.0	0.0	0.0	0.0	0.0	0.0	0.0	0.0	0.0	0.0	0.0	0.0	0.0	0.0	0.0	35.70344716782405	0.0	0.0	0.0	0.0	41.157005745518006	0.0	0.0	32.17461808728331	0.0	0.0	0.0	50.53912612797013	0.0	0.0	0.0	0.0	0.0	48.02566491533075	0.0	0.0
2R_15231	16.413084510972148	0.0	0.0	4.876431232566758	9.320098793047206	25.910763331087736	0.0	6.646019698802387	10.855995223362102	9.616956617908697	0.0	7.196004778147173	13.05653479566523	11.223092635406612	3.1396779946248716	10.008807750820722	5.249095843241002	6.2147313993089215	9.132169894888724	4.589219006709438	16.03180710529691	17.760727479397556	3.5434605435668476	6.940973957465712	10.158472165786266	0.0	0.0	6.9576349607241506	7.192433559894991	11.068803683697865	14.309590860178126	0.0	0.0	16.582097967034787	0.0	0.0	12.963106997485157	7.424566405321929	0.0	9.610579325721755	20.36214067184883	0.0	14.108989119147592	6.62677349025533	4.74084187870082	3.955445857857098	12.09341924498365	0.0	18.689991776403616
2R_15232	3.514906366409305	0.0	10.01181394044973	0.0	7.983697290133547	0.0	23.782853038616217	7.59073634127647	4.649681380583395	4.1189944545977655	2.2192794576613633	3.0820877075863122	16.776553089402253	3.204607456416537	0.0	4.286826410966045	2.2482160967326448	2.661803020188179	7.822715366198908	7.86234913626198	20.59952868278374	21.299643383113644	9.106099720898044	17.837139778962165	8.701856976278737	0.0	11.224818522746533	2.97999262749824	15.402790677614972	18.963313573560587	7.354650051041271	8.259913031375692	5.844938458642968	3.551101054392925	12.227166073037754	5.425983079614365	5.552168732628653	6.359963773646346	0.0	16.46505210365738	10.901518516120184	27.62318658712767	26.589007427518368	2.838282872921277	10.152640894796914	30.49449879241785	10.359353543188973	16.7947095321397	9.148599326571604
2R_15233	4.758415257382682	8.799331250824938	6.776904310111141	0.0	5.404090896808885	0.0	0.0	10.276198525879323	0.0	5.576218543157144	0.0	16.68989343503042	3.7852979029449623	0.0	0.0	0.0	0.0	3.603499718927022	21.180494882262927	5.321951453158844	0.0	4.119294776734224	8.21844630272647	0.0	19.63402183303228	13.445378151260504	0.0	24.20555356083864	12.511207957128262	12.83609166680929	3.318863090259801	5.591058778800942	7.912769627625062	4.8074149568294136	0.0	7.345595580889698	0.0	8.61000137760022	0.0	22.29008314201012	20.661583917023076	5.342251331556144	0.0	3.842414880904351	16.49334905699277	22.9349381674067	22.438882094894034	27.28364072901888	15.481505793179467
2R_15234	0.0	0.0	4.738258595201092	15.815452646162457	3.778418429613732	0.0	22.511266889077984	5.388664620650584	11.002697861515644	3.8987661964494715	4.201244660743192	0.0	2.646594891013222	6.06653655967925	5.091369721013304	4.057624763846238	2.1280118283409464	5.038971404845071	0.0	3.7209883838184634	6.499381258904153	5.7602359392640725	0.0	11.255633444538992	0.0	0.0	15.936999976625733	8.461988465745588	11.663405772802687	5.98313712632317	18.56379354833919	3.9091421543907874	22.129719992652934	10.083708223196831	19.289036960109502	15.407624103276278	15.765940942887354	6.01991870701778	0.0	15.584723230900142	4.1274609469963845	11.205544802382748	13.72766508890036	8.059589380040267	15.375703390381036	3.2071182631273762	15.68876010160041	12.717404021751847	8.659455649298973
2R_15235	0.0	0.0	0.0	0.0	9.584006210436025	0.0	0.0	13.668416072052601	0.0	0.0	15.98476545287238	7.399766463370416	0.0	0.0	0.0	0.0	10.795457919035146	19.17212220055062	0.0	9.438334171772018	0.0	0.0	7.287593964414679	0.0	6.964079279078512	0.0	0.0	7.154646978986086	0.0	0.0	11.771824373797802	0.0	0.0	17.051635763418783	0.0	0.0	6.665084819869418	22.904400087952897	0.0	39.53084789715655	5.234678488664565	0.0	11.606798798464188	13.628833705741213	9.750166605971879	0.0	9.948684684397875	24.193392300694835	5.4912047373721515
2R_15236	0.0	0.0	0.0	0.0	0.0	0.0	0.0	0.0	0.0	0.0	0.0	0.0	0.0	0.0	0.0	0.0	0.0	0.0	0.0	0.0	0.0	0.0	0.0	0.0	0.0	0.0	0.0	0.0	0.0	0.0	0.0	0.0	0.0	0.0	0.0	323.75032375032373	0.0	0.0	0.0	0.0	0.0	0.0	0.0	0.0	0.0	0.0	0.0	0.0	0.0
2R_15237	0.0	0.0	0.0	0.0	0.0	0.0	0.0	0.0	0.0	0.0	0.0	0.0	0.0	0.0	0.0	0.0	0.0	0.0	0.0	0.0	0.0	0.0	0.0	0.0	0.0	0.0	0.0	0.0	0.0	0.0	0.0	0.0	0.0	0.0	0.0	0.0	0.0	0.0	0.0	0.0	0.0	0.0	0.0	0.0	0.0	0.0	0.0	0.0	0.0
2R_15238	0.0	0.0	26.64487707830041	0.0	0.0	13.126598163326387	0.0	6.733852558257926	8.249599894405122	3.654019860328745	3.9375101390886087	5.468329622160296	4.960908044608486	17.057123168349257	4.771757304606083	0.0	7.977700730916942	9.445296620095059	0.0	6.974804217245623	0.0	0.0	0.0	5.274528668118217	10.292725101897979	35.24229074889868	9.957699691709617	5.287189562664829	5.465615810933418	0.0	4.349611318732559	7.32748892816423	10.370259754266327	12.60093347715199	14.462529033527037	38.507747758849085	19.70163838824837	5.642016321224814	0.0	14.606387080942756	7.7367164447002725	7.001408683427106	25.731812754744947	10.071527991797748	14.410488529971655	0.0	14.7038930027114	5.959532391250454	24.347566379581806
2R_15239	3.3075433155872607	0.0	4.710581851070244	7.861536332876316	7.51269645701235	0.0	22.379775844165145	3.571459183935862	2.1876859533060307	7.751986058828271	0.0	2.900258935117727	5.262271617411804	0.0	2.530815205947618	0.0	0.0	5.0095381606578915	3.6806058571689366	7.398507277171757	6.4614175833264405	5.72658970130108	14.281470648721523	5.594943961041286	13.64748012926893	0.0	5.281303341163745	8.412560963025113	17.39291760395167	8.922283343167672	9.227680087404584	7.772616760248972	5.500114402379569	10.02480805834171	7.670546940679058	5.1058754329782365	2.612308361058633	11.969511260916194	0.0	0.0	4.10335194613776	7.426727902513798	13.647480129268933	16.025024678538003	15.285892038801707	3.188385095702567	9.748200092334951	12.643120119755634	15.065530754344037
2R_15240	3.28071503840405	6.066746343268641	4.672373191791575	3.898884763002391	3.7258795870235066	0.0	0.0	3.542490221841365	8.679764431193338	5.766830880379781	4.14282642675835	2.8767342392361237	0.0	2.991090737130383	5.020574313536874	4.001203562031459	4.19684372171065	4.968904595044213	0.0	0.0	6.409007475466319	17.04041987594574	0.0	13.873905071411764	5.414712857777152	0.0	5.238465422985128	16.688649326418297	8.625919738692138	2.94997085428796	2.2882080402138834	0.0	10.911003310398405	6.628996290413676	11.4124939418678	5.064460452641217	7.773357904053962	11.872423684060559	0.0	7.684008962628054	6.105103011403111	11.049731896671746	11.280651787035735	7.947520929796369	11.3714283764898	12.65009335768898	0.0	18.810853109810235	19.212853655266755
2R_15241	2.6082515689937313	4.8232170375318635	11.143965171394186	3.0997121607287546	11.848674651685993	21.96029688125354	0.0	2.816369471625148	5.17547446162127	1.5282588821642102	1.6468259817100213	6.86122979768063	8.299409497014288	0.0	7.982967540455684	19.086349188575674	1.6682985406892177	13.826417622598845	0.0	2.9171452000271882	0.0	6.773782751239603	9.009627913629203	4.412042405021963	0.0	22.109626900046063	0.0	17.690532005157674	2.28594157361932	7.035904690696939	9.095916806561867	9.193956628429001	4.3372620252758285	21.08087995809121	6.048814538204766	8.052748725249877	24.720065854255438	9.438877604186331	0.0	6.108981791568873	11.325326974324028	2.9282722637272283	8.968403954133429	10.530800802110035	9.040573642478762	15.085717044245403	12.299525422811561	12.462587312886713	18.66908436966552
2R_15242	22.352029564284436	0.0	0.0	4.42728625061982	0.0	15.682830437237312	0.0	0.0	14.78415138971023	2.1827960744595396	0.0	6.533214864370459	5.926979611190137	6.79292448985137	2.850497126698896	0.0	9.531252978516555	5.642321928319943	0.0	4.166527782407253	0.0	9.674922600619196	9.65126753313602	0.0	0.0	0.0	0.0	15.79200040427521	3.264986287057594	20.098617215135597	12.991602228319614	17.50884196519242	24.7794627812469	3.7636998675177646	17.278916266371773	0.0	8.82685246210338	13.481449525452977	0.0	17.450788775652658	4.62167008670253	8.364840900726067	2.5618953926873256	24.065651096190408	12.912556169619338	3.591128476212365	6.587731009767409	14.240145819093188	4.848155761548307
2R_15243	0.0	0.0	0.0	0.0	0.0	0.0	0.0	0.0	0.0	15.503972117656541	0.0	0.0	21.049086469647214	0.0	0.0	0.0	0.0	0.0	0.0	0.0	0.0	22.90635880520432	0.0	0.0	0.0	0.0	0.0	0.0	0.0	0.0	18.45536017480917	0.0	0.0	26.73282148891122	0.0	0.0	41.796933776938126	0.0	0.0	0.0	32.82681556910208	29.706911610055194	0.0	0.0	0.0	0.0	0.0	0.0	0.0
2R_15244	0.0	0.0	0.0	11.37696551300444	16.308203298062313	0.0	0.0	0.0	6.331899158174006	2.804606959576078	9.066591393810118	8.394325100459085	0.0	0.0	10.987545982879938	0.0	6.123205632859326	14.499288809883875	15.979367440760491	0.0	9.35075815947157	8.287338604080684	8.267076162505916	4.048412536476197	7.900079790805887	0.0	15.285868672987883	4.058130281402928	12.58523877344263	0.0	3.3385013333974323	11.248283933682368	0.0	14.507583597532552	5.550285867473604	0.0	15.121798526229515	12.991422196970747	0.0	0.0	8.907360775724236	5.373862286180737	13.166799651343146	3.865151063631595	16.590942838395094	9.228259144281985	16.92874240886976	13.722541195068667	9.343867401800626
2R_15245	0.0	9.562743551124818	7.364854912358226	12.291278723181964	17.618816896445402	0.0	0.0	0.0	6.840764113351461	12.1200001212	3.265076900723704	4.534468764311916	12.341108231519192	4.714723846837481	3.9568544589792896	6.3069199525719615	6.615298870933865	11.748396343899058	0.0	0.0	10.102234614296682	13.430029546065002	0.0	8.747528823107473	8.534972047966543	0.0	8.257161022897108	8.768526251871533	18.128873630420248	4.649908396804583	7.213601967870616	6.076127805272256	8.59926562271582	26.122483098753435	5.99633623855824	23.94865408564039	4.084266588248748	14.035481697731866	0.0	0.0	22.4541414258059	5.80573432379161	17.781191766596965	4.175775076051304	2.987379813975859	4.984945464696617	6.096408605690388	4.941785763703572	13.459720105120415
2R_15246	0.0	5.623632754286614	0.0	3.614111224995771	6.907484604943687	0.0	0.0	3.283747649247151	4.022898337336117	5.345623039492751	0.0	10.66647324795177	4.838350703012357	2.7726222407556613	0.0	3.708956685320246	5.835461007255034	2.3029885421714047	3.384101625925467	6.802494338624086	0.0	2.632632000168488	7.8785857413355265	12.860558621512732	10.038447252978909	34.37164339419978	9.71169851780057	5.1565715605796605	0.0	2.7345057435558635	8.484311659310768	17.866165270604515	5.057033220662634	6.144816110233085	3.526309442116688	0.0	2.4018646155383347	5.502632459368561	0.0	14.245541857675638	13.204771676292944	17.071103879032794	10.456715888519698	2.4556786832847353	10.540862179281094	11.726133799877111	7.170319466413506	23.24921766382561	11.873034518077487
2R_15247	0.0	0.0	0.0	0.0	0.0	0.0	0.0	0.0	0.0	0.0	0.0	0.0	0.0	0.0	0.0	0.0	0.0	0.0	0.0	0.0	125.7039420756235	0.0	0.0	0.0	0.0	0.0	0.0	0.0	0.0	0.0	0.0	0.0	0.0	0.0	0.0	0.0	0.0	0.0	0.0	0.0	0.0	0.0	0.0	0.0	0.0	0.0	0.0	0.0	0.0
2R_15248	0.0	6.1127870335561445	0.0	0.0	0.0	0.0	0.0	5.354061403588613	6.559226536006874	5.810595504690894	2.0871332202524555	0.0	2.629599827498251	6.0275803996346085	12.646688945073914	12.094706388907703	4.228693674064555	7.509920605119364	0.0	7.394188241983683	6.4576455940775634	2.8616233416892736	5.709253415204028	0.0	5.455805249575811	9.340338587273788	15.83466080573088	11.210199936718421	8.69138206011829	0.0	2.3055733084700307	7.768079330733356	10.993807188410768	10.018955864495625	11.499103644870884	10.205789540290416	5.221566741543934	5.981261902711187	0.0	7.74232309953066	6.151434791407922	25.978373375284693	6.819756561969764	16.01566973126507	7.638484287924263	6.373047616862574	13.639513123939528	9.476804573126815	6.452886827980233
2R_15249	0.0	0.0	0.0	0.0	0.0	0.0	0.0	6.245493486106432	15.302628609029316	6.778038882897856	0.0	10.143500095856076	4.601128196633814	0.0	0.0	0.0	3.699567039669348	4.380147768665124	12.872721608729764	6.468970612113407	11.29923074837065	0.0	19.979471093451476	0.0	19.092531956125363	0.0	0.0	4.903746805821925	0.0	5.20086792083863	4.034164532593629	20.38823272759894	9.61817758618368	0.0	0.0	0.0	4.56820420238241	10.465680939064619	0.0	0.0	3.5878133461633537	25.97458257222395	11.932832472578351	14.011666113205854	10.024047690409292	5.575602945702548	0.0	22.10931730850015	18.81817353818546
2R_15250	5.119813884525669	4.733817445064048	7.291605903284139	6.084516366132121	2.9072640900554125	0.0	0.0	9.674585637497145	6.772727580578526	5.999728812257685	6.4652065213245145	2.2446850347746605	4.072788882915465	4.667832380006367	3.9175005719550833	3.12209645030122	0.0	1.9385916209417524	5.697285015798571	5.726150297702554	10.001760309814527	4.432152607878594	4.421316048935126	8.660528084360472	10.562606682327491	0.0	12.262556039881103	2.1703291694844773	4.487142094328701	6.9054923523974026	0.0	6.015696154406076	4.256869736380571	12.931337700332284	14.841745436756948	3.9517444580735717	8.08729098396452	6.947944149645747	0.0	35.974501273497346	6.351662325305467	20.117971786556367	10.562606682327491	10.33560964800221	7.394170199601188	4.935366441087518	10.562606682327491	0.0	6.662926543900023
2R_15251	11.059597961494905	5.112892670157069	3.9377520161290325	9.857629542395694	6.280144694533762	5.819800357568534	18.7080938697318	2.985516661571385	5.486306179775282	1.6200439615129396	0.0	2.424435203574975	2.19946509009009	2.5208118224057823	4.231206672443674	6.7442161602209945	0.0	6.281491209262436	3.076756458727158	3.092344838505383	10.802682522123893	7.180606617647059	7.163050122249389	2.338511733716475	4.563376168224299	0.0	0.0	4.688250120019203	7.269696029776675	12.430785386965377	1.9284409557661928	3.248710911510313	18.391007532956685	8.380112986270023	9.61814674983585	17.07277097902098	8.734906082289804	5.002881659836066	0.0	6.475878647214854	1.7150728837372673	12.416560712015258	7.6056269470404985	11.163265889346137	6.389025188092901	7.995871997816593	19.557326435247	10.568858225108226	5.397360906411201
2R_15252	5.923131962641622	0.0	16.8713726548792	3.5195999481914884	3.363424773641513	0.0	20.038795107327783	1.5989377936449258	7.83539404196637	12.146940498038443	3.7398108852431546	2.5968845695196383	4.7118247955068036	0.0	2.26608558189452	0.0	0.0	6.728291839209973	0.0	19.873814526963464	23.142148331913944	5.127574042169169	2.557518593160172	17.533945718911813	2.4439838892582015	0.0	14.18659725952772	5.021723977928518	5.191191586116677	2.662996702144884	2.065610396134499	10.43937230142226	9.849577256144165	5.984125312371341	10.302282711121245	13.715364133774175	21.051489135560363	0.0	0.0	20.80951799607116	16.533589640714077	16.624683798514152	8.146612964194006	9.565844577983635	6.843474678459341	2.8548720103780303	5.237108334124719	5.660309007589341	11.562547213734456
2R_15253	0.0	0.0	0.0	0.0	12.020314331219762	0.0	0.0	5.71433469429738	7.0005950505793	0.0	6.682727488397115	0.0	0.0	0.0	0.0	0.0	6.769861928665965	8.015261057052628	0.0	11.837611643474812	20.67653626664461	0.0	9.140141215181774	8.951910337666058	17.468774565464233	0.0	0.0	0.0	9.276222722107558	28.55130669813655	14.764288139847338	12.436186816398358	0.0	10.69312859556449	12.272875105086493	0.0	25.07816026616287	19.15121801746591	0.0	0.0	0.0	0.0	14.55731213788686	0.0	0.0	20.405664612496427	0.0	30.34348828741352	0.0
2R_15254	0.0	10.195914497061027	23.55749599522568	0.0	18.785398735742664	0.0	0.0	5.953591161536705	0.0	9.691869619800876	0.0	0.0	4.386080335447424	0.0	0.0	6.724515431418013	10.579969226396177	4.175428106643774	0.0	0.0	10.77112648749257	14.319262271607766	0.0	0.0	9.1000919109283	0.0	0.0	14.023665402822775	9.66461374163105	14.873368143625175	0.0	12.956884024874626	0.0	16.711267181967873	12.786734530129063	8.511449602004618	8.709390290423329	9.97653518923492	0.0	0.0	3.4201258674721746	18.570435495282798	7.583409925773584	0.0	6.370362018117947	5.315010013478865	6.500065650663072	10.537985221529526	14.350918709938515
2R_15255	2.5392440162714753	0.0	3.6163749457543757	0.0	0.0	5.344821135560699	0.0	2.7418556604924644	6.718059824322736	2.975650253971749	0.0	4.453133001723362	4.039914353815699	2.315077404613023	7.771758982210443	3.096895671778609	0.0	7.691775184794898	2.825648980929695	8.519895375684786	4.960514306123259	6.594566077552098	0.0	10.73827809563081	10.477347973680901	0.0	4.0545252556378175	4.305621634887591	6.676384515238848	9.133003936324696	7.084210004321369	5.967138965715804	0.0	5.130783675898657	2.9443893189333066	15.679387876697293	6.01650930152338	9.189149452326692	0.0	17.842062066586575	7.87549162756485	17.10478677457887	12.223572635961052	4.100873280965182	7.334486314581985	7.343294103824388	11.974111969921031	16.986003533088734	13.218290148077894
2R_15256	7.401979289261948	4.562616204131449	10.541851149061774	2.932233159451907	0.0	0.0	0.0	6.660499044551412	4.895840983084869	5.7827451558666665	7.78923574355655	4.32700940908196	1.9627470607862765	0.0	1.8879109510162624	6.0183680593170354	6.3126381382767605	3.7369626714798745	2.745619706960009	5.519060766238801	4.820020436886652	4.2718612499466015	4.261416601413725	6.260486314576917	4.072241565369658	0.0	11.819073621009585	14.642865734334485	6.487293014807245	8.874334979522471	5.162675918181912	5.798135029867643	28.72042309286133	0.0	5.72199405770917	3.808827338239103	5.846107077297227	8.928890317511339	0.0	0.0	13.774389278015386	5.54011249198415	10.180603913424143	7.969453086320135	12.82816037766104	4.756876064351019	8.726231925792124	14.14707297060238	8.02744744831528
2R_15257	0.0	4.751000085518001	0.0	9.159902587489283	2.9178167727779365	0.0	0.0	2.7742006002260418	6.797310983774818	4.5161298092266335	8.11084211953824	0.0	2.0437860728241852	0.0	5.897580262135647	9.400286771415107	11.503236353382052	7.78251300457923	2.8589824081094464	8.6204023084288	15.05709650996579	11.120600690366892	4.437364383051043	4.345981878993957	6.360567871499567	0.0	8.204710816762551	4.356413904627644	2.2517146807293753	4.62037177359439	8.959725674703183	15.093829280338296	0.0	10.382620324186936	5.95824698840406	11.89826507430863	10.145807427705035	9.297551396864122	0.0	18.05254011274413	0.0	11.537711587208369	7.067297634999519	6.223875283497519	1.4842018585769352	9.906561313689282	7.572104608928057	7.3655926650482	1.671777848809761
2R_15258	4.441187573557169	0.0	12.65022137887413	0.0	0.0	0.0	0.0	11.988898280192542	0.0	5.20447064028	5.608249735360715	15.577233872695055	0.0	0.0	6.796479423658544	0.0	0.0	10.08979921299566	4.942115472528016	4.9671546896149215	8.676036786395974	0.0	0.0	0.0	0.0	12.549019607843137	0.0	7.5306166633720215	0.0	7.986901481570224	12.390422203636588	0.0	0.0	13.460761879122357	10.299589303876507	6.855889208830385	7.015328492756673	36.162005785920925	0.0	0.0	11.019511422412307	0.0	9.162543522081728	7.172507777688121	7.696896226596625	8.562376915831834	2.617869577737637	8.48824378236143	0.0
2R_15259	0.0	0.0	0.0	0.0	0.0	0.0	0.0	5.640533323706823	2.3033938204550584	4.080996350773063	6.59641919980158	6.107310328316788	2.770297973250003	6.350089314006202	7.994014082255207	0.0	2.2274760958402773	7.9117429253194755	7.750550095293013	0.0	6.803165376786512	15.073680148566192	9.02209511092666	17.672590519008637	11.495442057224311	0.0	0.0	11.810007682409998	0.0	9.394187628230661	2.4289342419490545	12.275571857514981	11.582036724322046	0.0	12.11436933804663	0.0	11.00189892775493	12.602585042243865	0.0	0.0	8.640760801707069	0.0	2.3948837619217316	16.87259670950619	4.02359273838077	13.428081879072066	16.422060081749017	6.655910714951306	2.266050663454313
2R_15260	0.0	0.0	0.0	0.0	0.0	0.0	30.70046173494449	7.3489640900218705	6.002112743685777	13.292668402157451	8.594373092049175	3.978560334071754	0.0	8.273433673536926	0.0	11.067431647542145	8.706433009221854	3.4360293794256056	5.049036239962516	10.149234341761257	0.0	0.0	15.672998558084132	7.6751154337361225	3.7443086508507064	12.82051282051282	7.244864839801549	7.6935386584930505	3.976585862441942	0.0	12.658484222465265	10.66243581213641	7.545028731469409	4.5839934283870205	10.522416957085374	0.0	3.5835512132470986	20.524642707019755	0.0	10.627082908250017	14.072392892203217	5.093973625442157	0.0	10.99152333720235	18.34796977093346	0.0	2.674506179179076	0.0	2.9524025470967254
2R_15261	4.185154587054982	15.478498430867221	5.96047016188637	9.947487214992057	4.753043730378842	0.0	0.0	2.2595484563555788	2.768158427243108	2.452217319422395	0.0	3.6698028802080924	0.0	3.8156855966644803	3.202332322677252	15.312810084404209	5.353844984236942	3.169375214725171	0.0	4.680799873805635	0.0	10.869092648145733	7.228345232996673	3.539742816445928	3.4537303741771486	0.0	13.36524954925696	3.5482395586841564	11.00394491425176	15.05291853511018	8.75708886343495	4.9174870264398525	13.918988701956872	8.45650228917517	4.852910703046026	12.92129895234108	6.610897138407064	15.145456968727661	0.0	0.0	7.788180190452159	18.794616657950662	14.390543225738119	3.3795075449195697	14.506345438153284	8.06875873443133	12.33475133634696	7.99889935144924	8.169841194626859
2R_15262	7.864602994840821	0.0	7.467144563918758	6.230995463835303	11.909015124449208	0.0	0.0	9.907492328770225	8.669718407546123	4.608125046081251	3.3104251910115337	0.0	2.0854187520854186	4.780206122488002	0.0	3.1972580315121757	1.6767945054797644	7.941045676894734	0.0	0.0	5.121271714192068	4.538852578068265	0.0	4.434511139491983	6.490134994807892	7.407407407407407	8.371843814881789	8.890311338703082	0.0	9.428980915742628	5.485343163068282	12.32103693846874	8.718699867475763	15.891177218408341	9.119428029473992	4.046879046879047	4.1409925130855365	16.602155434122647	0.0	6.140092346988898	3.2522863573091882	5.886369522733159	9.014076381677627	16.935087808430286	6.057742400562159	17.689632864305352	7.726351184295108	5.010421677088344	1.705832582766997
2R_15263	8.910329120826736	16.477111232858654	0.0	0.0	0.0	0.0	0.0	7.215977328361364	2.9467492935168567	0.0	5.625899616510552	0.0	0.0	4.0618588609654145	3.4089344080112687	0.0	5.6992543380586795	0.0	0.0	4.982786962438257	0.0	3.856774810632357	11.54203513010759	3.7681133207327626	0.0	0.0	14.22752371372515	3.7771582398895864	7.80925122946899	12.018055927225062	3.1073541128317568	0.0	7.408493986525431	18.00416616405036	10.33200343229154	13.7549311428147	10.556109946811281	12.091937418580954	0.0	10.434775349721495	5.527095619030564	10.003586285683419	15.318965369334128	3.5975402897530904	10.29482579481846	4.294661907036031	2.626108349028707	25.544872122370155	11.595903631083283
2R_15264	0.0	0.0	11.358473421172196	9.478133944988912	0.0	0.0	0.0	0.0	0.0	0.0	15.106729040672349	6.993300418199365	0.0	14.542598907850822	0.0	9.72686950431873	10.202467977003638	6.039668542990361	17.749851344994987	8.919890463745107	15.580206905147701	0.0	6.887289507214437	0.0	6.58154534684744	0.0	0.0	0.0	6.989829797644428	0.0	0.0	0.0	26.52449537147556	8.057498307925355	9.247870677776442	12.311632029941888	6.298974526947013	28.861694758716236	0.0	0.0	0.0	26.8617426107823	16.453863367118597	6.44010381447349	23.036485185236376	0.0	9.402207638353486	22.864459484177793	15.568725544126957
2R_15265	8.100878621295266	14.980263502835015	0.0	9.62728912867257	9.200097521033722	0.0	0.0	0.0	0.0	0.0	10.229640075228772	7.103352356110943	0.0	0.0	12.397011824269878	0.0	20.726043672882923	6.134713398459451	36.058353233037025	9.06026069994138	0.0	7.012819433925215	6.995673176140556	6.851605194064865	6.68511759121843	22.889842632331902	25.87007530778922	6.868051677968046	28.399308476838588	7.28419126538057	11.300277760827361	0.0	0.0	0.0	9.393402262119134	0.0	12.796200040435993	29.315884518867705	0.0	0.0	0.0	0.0	11.141862652030715	13.0829004528646	9.35960199228488	7.809034740833755	9.550167987454898	7.741424050436926	26.35621157923257
2R_15266	7.952969320625549	0.0	11.32656759695542	0.0	27.09635463708949	0.0	0.0	0.0	0.0	4.659901731992275	10.042862939023752	6.973656315901052	0.0	0.0	0.0	19.399093674343536	0.0	6.022703181914545	0.0	17.789669183311865	0.0	6.884776382463097	13.73588637674789	0.0	0.0	0.0	0.0	26.970607432020586	0.0	0.0	16.64092869694872	0.0	13.22499418100256	0.0	27.665680538853678	12.277048793902727	6.281280778275813	14.390311291213852	0.0	18.627246445921376	24.66621675487306	0.0	10.938429766530154	0.0	0.0	7.666454050341003	0.0	7.600077824796926	15.524993169003006
2R_15267	7.631420695802413	0.0	10.868620119989567	0.0	0.0	0.0	0.0	4.120173937262936	5.047598857223618	4.471496001588275	0.0	6.691702556498044	12.141521575483841	0.0	0.0	0.0	0.0	17.33759298729039	8.4921795518507	8.535205160726449	14.90828423538392	0.0	6.59026354463915	6.454544515702616	6.297705116255637	0.0	0.0	6.470037901482027	13.376763224602543	6.862061582885469	0.0	8.96679238109585	38.07087273668662	0.0	0.0	11.780672158030649	6.027320638992425	20.71273916309487	0.0	17.8741232742534	0.0	8.567761569476836	20.99235038751879	0.0	8.81719918141123	0.0	4.4983607973254545	7.292797050209449	4.965766009133037
2R_15268	0.0	0.0	0.0	0.0	0.0	0.0	0.0	15.731573215003937	19.272650182126544	0.0	0.0	0.0	7.726422820762442	0.0	7.431827843194378	0.0	6.212480500576828	0.0	0.0	10.862988386379117	0.0	8.408166010829717	25.162824443167665	0.0	0.0	27.444253859348198	0.0	0.0	0.0	17.46706584734483	6.774351762279867	0.0	0.0	19.625467576765015	33.787246215546865	29.987165493168924	23.013406076152897	0.0	0.0	0.0	6.024818637896953	10.90442381569779	6.679384214210524	0.0	22.44377973450131	0.0	11.45037293864661	0.0	12.640131659611367
2R_15269	0.0	0.0	0.0	0.0	0.0	27.97875852652666	0.0	7.176453195889902	0.0	0.0	0.0	11.655500696998942	0.0	36.356497269627056	0.0	32.4228983477291	17.00411329500606	0.0	0.0	14.866484106241842	0.0	0.0	0.0	11.242422607162773	0.0	0.0	21.224392770122847	22.53881747840218	0.0	0.0	0.0	15.618215837495589	0.0	0.0	0.0	20.519386716569816	10.49829087824502	0.0	0.0	0.0	0.0	0.0	9.141035203954779	10.733506357455816	7.678828395078792	0.0	39.175865159806186	12.702477491209885	17.298583937918842
2R_15270	6.330367977960191	5.853104633024973	4.507834616563588	0.0	7.189343954390802	0.0	0.0	11.962092470734312	4.187052377931722	0.0	0.0	8.326288368230658	2.51788960564813	5.771517733132523	7.26566064714755	0.0	4.049051013791271	2.3969618029754924	3.522189618486987	3.5400347843817914	12.36662593924524	2.740056335558259	0.0	5.354133069481656	7.8360489596339	8.943543879262158	0.0	5.366985045164522	8.322156215194315	8.538261086362803	6.6228849816811	11.157115617842013	5.263385051354848	3.197777416784238	14.680800852367298	29.316686667161793	4.999745013004337	14.317917327199918	0.0	7.413415019282293	11.780221126530767	14.214151111351173	10.88340133282486	10.223529811685138	3.656993735386882	12.204617739167793	13.060081599389832	9.074212539835793	20.59585454877984
2R_15271	11.16132882316437	6.8798976271233085	0.0	4.421468528871305	0.0	7.831111125033087	0.0	10.043262356928704	9.84314941408653	2.1799277484747046	9.396213419953893	6.524629825126872	0.0	3.391999088230645	2.8467514011710398	4.537501542750525	2.379682083992307	8.452361364368901	8.280154043985835	4.1610527130479795	7.268033444582699	0.0	6.425723456139618	0.0	6.1404693774792145	0.0	5.940598764830705	0.0	13.042783590873965	6.690735472406068	10.379624382152858	13.114375716372772	0.0	11.276262415164918	4.314052681485726	5.743271183481433	2.9384178148044544	13.463734085866312	0.0	8.713928692178726	6.923395399265289	16.707697988309626	15.351173443698036	15.021267109974302	15.044853005338343	14.345638065289869	19.737222999040334	14.22143340671593	12.104462479555563
2R_15272	6.3268314595367485	0.0	0.0	7.518966593231426	7.185327561120191	13.317263834972465	0.0	6.831662707148822	8.369426485050111	3.707095009137989	0.0	0.0	5.032965926820675	5.768293421549767	19.364270983608144	0.0	0.0	9.582490872677441	7.040443829579016	0.0	0.0	0.0	5.463659832538826	0.0	5.2211141857672425	17.877094972067038	0.0	10.727973458993661	16.63501393182417	22.755976288272706	13.238370091874287	14.867843456476246	0.0	0.0	7.3362996438226515	19.53353908661171	14.99085557809736	0.0	0.0	0.0	7.849093331606532	0.0	8.701856976278737	5.108909171258299	7.309901444253777	12.197799516967137	14.91746910219212	0.0	4.116869696957221
2R_15273	0.0	0.0	0.0	0.0	17.963318902800484	0.0	0.0	8.539578383936028	0.0	0.0	0.0	0.0	0.0	14.420733553874419	0.0	19.290718849347204	0.0	23.95622718169361	0.0	0.0	0.0	0.0	0.0	0.0	0.0	0.0	0.0	26.81993364748416	0.0	0.0	0.0	0.0	26.30222306389336	0.0	18.340749109556633	24.416923858264642	12.492379648414467	0.0	0.0	0.0	19.62273332901633	17.75776280601065	10.877321220348422	0.0	0.0	0.0	9.323418188870077	30.230477157851457	0.0
2R_15274	0.0	0.0	0.0	0.0	0.0	0.0	0.0	0.0	0.0	26.542800265428003	0.0	0.0	36.03603603603604	0.0	0.0	0.0	0.0	0.0	50.40957781978576	50.664977834072204	0.0	0.0	0.0	0.0	0.0	128.0	0.0	0.0	0.0	0.0	0.0	0.0	0.0	0.0	0.0	0.0	35.77817531305904	0.0	0.0	0.0	0.0	0.0	0.0	36.57978966620942	0.0	0.0	0.0	0.0	0.0
2R_15275	4.12719690691355	3.816036511837345	0.0	9.809730467845664	2.3436108481058935	4.343641083199839	0.0	5.570643333544275	1.364911935881897	14.50954825005175	5.211748114128945	5.4284729922611685	6.566333096945342	1.8814222347984846	11.052948042301843	5.03358407293462	2.6398514080439437	7.813711125224409	11.481773373675692	9.231956602418403	4.031321757527284	7.145715429028754	8.910305302700891	5.236084581615898	8.514754366366038	0.0	6.59008113707896	1.7495510651966706	5.425778960999501	5.566672406524437	8.635817224655604	7.274081574460409	3.431558256878215	12.50908993868878	14.357117014332232	15.92794960141899	3.259673406802025	1.8669645844286193	0.0	0.0	17.92076156068328	4.633585338594615	5.676502910910693	8.331766961144638	9.536970543159084	5.967764523151744	10.947541328184908	21.692350409551576	6.713918328674769
2R_15276	9.192393110852906	0.0	0.0	5.462236283232246	0.0	0.0	0.0	4.962936788066718	0.0	18.85142064305966	2.9019961090036173	0.0	3.6562536562536563	4.190440432051171	3.5168471043687686	16.81674678912248	11.759338090377568	0.0	0.0	0.0	0.0	7.957728545963841	3.9691359984758523	0.0	0.0	0.0	29.35581597426082	15.586909489933975	0.0	16.53133017695136	9.617160091093739	10.80090900450182	15.286032235184777	9.287051621147732	5.329535861380904	7.095177549723005	0.0	16.6329572067277	0.0	0.0	11.404120993162088	15.480387381213827	6.321560059877817	3.7114234645098847	2.6551792989476994	13.29183916520161	16.255440153971527	8.784505537752292	5.981490874637522
2R_15277	0.0	0.0	0.0	0.0	0.0	0.0	0.0	0.0	0.0	0.0	0.0	0.0	0.0	0.0	0.0	0.0	0.0	0.0	0.0	0.0	0.0	0.0	0.0	0.0	0.0	0.0	0.0	0.0	0.0	0.0	0.0	0.0	0.0	0.0	0.0	0.0	0.0	0.0	0.0	0.0	0.0	0.0	0.0	0.0	0.0	0.0	0.0	0.0	0.0
2R_15278	8.031934973454456	0.0	0.0	0.0	0.0	16.906313662837388	0.0	4.3364100162398564	5.312508300794221	4.70617025982766	0.0	0.0	0.0	7.3228689535986415	6.145752670329536	9.795854394420283	20.549651811837112	0.0	8.937868407763434	8.983152098239751	0.0	6.953135864274789	27.744542128353192	6.793293660498356	0.0	45.39007092198582	12.824952227052956	13.61920034865153	0.0	7.222198148228395	5.602052592069735	9.437389995422867	0.0	0.0	18.626916826159643	0.0	6.343648105152312	7.266596907336356	0.0	18.81219782907237	4.982225909069395	9.017417141208245	22.094076578069423	19.457334928834797	9.2799458051165	54.198024094893	4.734444981014876	7.675539590433208	0.0
2R_15279	5.026643725064705	0.0	7.158913563277637	5.973790591160343	0.0	0.0	17.00584831123423	8.141595370037546	3.3247388833199514	8.835818996480695	4.760664722093817	8.815345400659652	7.997344881499343	2.291443680553503	11.538630179979554	3.065280669359209	6.4303171448491625	3.8066264230121223	2.7968030303920197	11.243892106984509	4.909874346495724	6.527244719459023	6.511285685915112	6.377193116712838	12.444466567940568	0.0	12.039402556687527	2.1308336098089944	15.419198443982603	6.779826490680451	8.764862577472622	5.9062227667759615	16.717613594094672	17.774419258938753	8.74299358351701	3.879830777300817	9.92514850007186	6.821505751893651	0.0	11.773279600085239	7.795093799143195	5.6433902215284615	13.827185075489517	14.206531716792384	7.259611398809511	2.4227764242533487	5.9259364609240786	4.803600009991488	9.812512326968612
2R_15280	0.0	0.0	0.0	0.0	15.202998031211754	0.0	0.0	0.0	2.2135451253309246	0.0	6.339112067894426	0.0	2.662236704789896	9.1535861919983	7.682190837911919	4.081605997675117	2.1405887303996995	2.5343762798600213	7.4482236731361935	11.228940122799688	13.075587355384004	11.588559773791312	5.780112943406913	0.0	5.523519144517354	0.0	5.343730094605397	11.349333623876273	2.933084607758595	9.027747685285494	4.668377160058112	27.52572081998336	11.130255149969058	6.762203071663123	3.880607672116592	0.0	5.28637342096026	3.0277487113901485	0.0	15.676831524226975	8.303709848448992	0.0	18.411730481724515	18.91685340303383	1.9333220427326037	6.4521457255825	11.836112452537188	6.396282992027673	13.065951697789762
2R_15281	9.469087217868546	17.510374897126546	0.0	0.0	10.753960145823699	0.0	0.0	0.0	6.263074167324289	5.548244202639633	5.978694324903772	0.0	7.5326162282684015	0.0	7.245410756826627	11.548624327870064	12.113298099786928	7.170843922279524	21.074238218973978	10.590505400098703	0.0	8.197258836645025	24.53164991700125	8.008816104768128	7.814209358297128	0.0	0.0	0.0	8.298961799878835	17.028928744150562	0.0	33.37805993364442	0.0	9.566594980981609	10.979913346523869	14.617489533877494	7.478715575472206	0.0	0.0	22.178259982434817	5.873694424571779	10.630901479183633	0.0	0.0	0.0	18.25590395934045	0.0	18.097844184800707	18.484607251388194
2R_15282	0.0	0.0	4.068877966212038	0.0	3.2446358058539717	6.013597947679292	0.0	4.627400193918917	11.337997029444777	6.695963740017156	5.411593147768601	2.505168161918037	0.0	7.814262278941032	2.1860522868730183	13.9375930334335	1.8273845266580682	4.327108643312973	0.0	3.1953189854990036	16.743612869810597	7.419718644269008	4.934385015259585	9.66553386609756	11.788338032950763	8.072653884964682	0.0	7.266551144651357	0.0	20.551562843596443	19.926574558068427	6.713784002798305	9.501711258197602	14.431947019745213	16.564046874927534	17.641289084275968	6.769331857919847	15.50842831384096	0.0	13.3830468915197	15.949658624139916	12.830028424927976	7.858892021967176	13.841999116880455	14.854000033669067	5.508088076531578	8.420241452107687	5.460399002275894	11.154182781362401
2R_15283	0.0	0.0	11.833479279577782	4.9372524585048625	0.0	8.74464499801934	0.0	8.971882792220391	5.495698242200918	7.302677989387749	0.0	0.0	0.0	15.150763352273051	3.1788375881014836	10.133642476986498	5.3145651237509774	0.0	0.0	0.0	0.0	0.0	3.5876563097008436	21.082635498098348	0.0	0.0	0.0	0.0	3.6410705475623946	0.0	5.795226819382484	4.881408618322172	13.816868462030556	20.986147463782103	9.634612151461884	0.0	19.68718377461062	3.7585846072429434	0.0	0.0	10.308053604971164	4.664181279935299	11.42797064382901	10.06413875629386	9.599943936327412	12.014340316601897	7.346552556747222	3.9701066847068316	5.406600702533695
2R_15284	0.0	0.0	6.664889362836576	5.561549670200104	5.314767080332704	9.850372836611866	31.664608467116302	0.0	0.0	2.7420248208086777	5.9095193492437295	12.310520570879875	3.722730995458268	0.0	3.5807897789936547	5.70750194055066	0.0	3.5439377401017818	5.2076010144406775	0.0	9.142104878227164	12.15362177929023	4.041302107539049	0.0	3.8618985093071756	0.0	0.0	7.9351539221482055	0.0	8.415949908266146	6.528011698196963	0.0	0.0	9.455907105168599	21.705746053624043	0.0	7.392184982036991	4.233843652621596	0.0	0.0	2.902867161895805	5.25394965665439	12.872995031023919	15.115615564549346	5.406910572402588	18.0446786242737	0.0	8.944223820256878	15.225613135440964
2R_15285	7.341202449808199	18.100612253209466	3.4850977221401287	11.632627659364092	5.558226592223486	0.0	0.0	6.605810417997188	0.0	2.86763183507217	1.545055836772885	4.291480809785263	0.0	0.0	1.8724095214271057	2.9844759498990054	1.5652014398601084	1.8531394405890906	2.723075724923604	0.0	9.560887556313627	6.355178199196705	6.339639866191335	6.2090821486404595	4.038804836872673	0.0	0.0	4.149324220310859	6.434026563951007	2.200367197277882	15.360857258721895	11.501054359158376	8.138457957540037	12.361330593403203	8.512517088878056	3.777553475046993	9.663508889655098	19.925046403219177	0.0	5.731460444898886	15.179210310691113	21.978492945727957	11.779847440878628	5.928012586356323	4.2409432536347005	18.871271508531702	4.327290896649292	2.3384854845529004	11.146148941848312
2R_15286	5.6268772669281795	3.468434643418906	13.35627050187522	2.229041106638664	2.130131887115791	0.0	0.0	3.037928845428054	3.721747285915792	5.4949487134456785	2.368505602048663	1.6446648880164125	5.968207359396495	0.0	5.740650059731465	0.0	7.198163892354339	5.681569613147607	14.610261872246618	2.0977549616624795	3.664109606709131	4.871110418330963	11.338134763450064	3.172753912322849	10.834806351053917	5.299768135144088	5.989792196139339	1.590184870122446	3.287697354307747	6.746140701558156	3.9245913323045674	8.815316259388037	6.237956844566958	3.789879959342168	10.874442168302872	5.790830567246599	7.4068763069433246	13.575225756004322	0.0	0.0	11.634545431910976	10.52878284953927	9.029005292544932	7.57282826809569	6.501187604445643	12.656378597846825	7.739147393609941	10.754399624886542	6.102349087076371
2R_15287	0.0	0.0	0.0	0.0	0.0	0.0	0.0	11.407347244213051	0.0	0.0	0.0	0.0	16.80785262874815	0.0	32.333997258077034	0.0	13.514463178493624	0.0	47.02385990651656	0.0	0.0	0.0	0.0	17.870418024818434	0.0	0.0	0.0	0.0	0.0	0.0	14.736742826153591	0.0	0.0	0.0	0.0	0.0	0.0	0.0	0.0	0.0	26.21245720816361	0.0	29.060305946901007	0.0	0.0	0.0	0.0	0.0	13.748501413345945
2R_15288	15.995802701371161	0.0	0.0	0.0	0.0	33.66935348107445	0.0	8.63607079505395	0.0	9.372457720843222	0.0	0.0	0.0	0.0	0.0	19.50869307363361	0.0	0.0	0.0	0.0	0.0	0.0	0.0	0.0	0.0	0.0	25.541218418283425	0.0	0.0	14.383191227404005	0.0	0.0	0.0	0.0	37.09597842497895	0.0	0.0	0.0	0.0	0.0	19.8444591293442	17.958415493084214	33.00068641427742	0.0	9.24062400085753	15.419534700120888	9.428767546936404	15.286032235184777	20.816939993088777
2R_15289	6.302186039271442	5.827047405944171	13.463299046798427	0.0	7.157337971288339	0.0	0.0	6.805050776737002	2.0842060946354617	3.6926544609666117	9.947855331921135	11.052294483965609	2.506680303007515	0.0	4.822209941660904	3.8431148291966046	4.031025188465544	9.545163417970299	0.0	0.0	0.0	5.455715953604592	5.442376794793822	0.0	5.200775955772601	0.0	5.031492109110926	0.0	8.28510710572211	8.500249907347277	17.58240212536077	3.7024818846817587	10.479906351556842	9.550624037774629	18.26930490044873	4.864362126465632	9.954973654162224	11.403340722698122	0.0	14.760823004447436	3.9092590605385906	7.075435820313647	4.333979963143834	10.178016045133395	9.101783239575862	12.150284438158698	14.859359873636004	6.022543585147926	22.55458106095929
2R_15290	0.0	0.0	0.0	15.937182003415337	7.615000790056331	0.0	0.0	10.86028085772326	2.21747682182352	7.857548924046181	4.2335810613291365	2.939753284145381	2.6669653667877466	6.113229854691582	0.0	8.177711483796681	4.288781683642736	0.0	7.4614532000867015	7.499256636185937	19.648218299564597	11.60914336131137	5.790379573857015	5.671133251215323	2.7666650066676626	9.473060982830075	0.0	11.369492298163797	2.938294349513051	6.029188507402035	11.691672816486568	7.878460564562605	0.0	6.774214089552401	15.550001613312665	10.350809640330066	7.943644607695167	6.066253190849178	0.0	0.0	8.318458889032382	15.05572311320737	13.833325033338314	8.12162292766639	11.620536043707162	9.695409029916155	5.9285678714307055	6.407644063061469	8.726106284847159
2R_15291	0.0	0.0	0.0	0.0	0.0	0.0	0.0	0.0	0.0	0.0	0.0	0.0	0.0	0.0	0.0	0.0	0.0	0.0	0.0	0.0	0.0	0.0	0.0	0.0	0.0	0.0	0.0	0.0	0.0	0.0	0.0	0.0	0.0	0.0	0.0	0.0	0.0	0.0	0.0	0.0	0.0	0.0	0.0	0.0	0.0	0.0	0.0	0.0	0.0
2R_15292	0.0	0.0	0.0	0.0	0.0	0.0	0.0	26.58407879520955	0.0	0.0	0.0	0.0	0.0	44.89237054162645	0.0	0.0	0.0	0.0	0.0	0.0	0.0	0.0	0.0	0.0	0.0	0.0	0.0	0.0	0.0	0.0	0.0	0.0	0.0	0.0	0.0	0.0	0.0	0.0	0.0	0.0	0.0	0.0	0.0	39.76064094153198	0.0	0.0	29.024206187960758	0.0	0.0
2R_15293	3.1546039867885187	5.833539937872801	8.985533291400845	0.0	7.165312721117072	0.0	0.0	10.218949509022055	4.173056659676797	9.241922097990251	3.9835757173175	2.7661522545523956	7.528419784687194	2.8761128759259287	12.068957193822625	7.694793702580834	8.071033162866387	4.777899348772319	7.020832565429772	0.0	6.162644514013853	2.7308973728767274	16.34532217311058	21.344944983404307	7.80985603832036	8.913649025069638	10.074196456905106	5.349045262283749	0.0	11.346294583846282	11.001245340972599	22.23964327612185	0.0	15.935442336008364	10.973796403155333	9.739564057112803	14.949098320219653	11.416046394812549	0.0	0.0	5.870422171410457	0.0	10.847022275444944	7.642017339737343	12.756694303133681	12.163822359538262	14.875916263467353	15.073134850293625	14.368907326705845
2R_15294	0.0	0.0	0.0	0.0	0.0	31.038935240365515	0.0	7.961377764190359	0.0	17.280468922804687	0.0	12.9303210857332	23.46096096096096	0.0	45.13287117273252	17.984576427255984	9.431969093323675	0.0	0.0	0.0	0.0	25.531045751633986	0.0	0.0	24.33800623052959	0.0	0.0	25.004000640102415	0.0	0.0	0.0	17.326458194721667	24.521343377275578	14.897978642257817	17.098927555263735	0.0	11.64654144305307	26.682035519125684	0.0	0.0	0.0	16.55541428268701	20.28167185877466	0.0	25.556100752371606	14.214883551673942	8.692145082331997	14.091810966810966	28.785924834193075
2R_15295	0.0	0.0	9.00057603686636	0.0	10.76596233348645	0.0	0.0	8.53004760448967	4.180042803638309	11.10887287894587	3.990244649879973	11.083132359199887	2.5136743886743886	0.0	4.835664768507057	7.707675611681137	0.0	2.3929490320999753	7.032586191376361	3.5341083868632945	6.172961441213653	5.47093837535014	8.186342996856444	5.345169677066229	5.215287049399199	0.0	0.0	10.716000274329607	5.538816022686991	2.8413223741635143	8.815730083502595	7.425624940595	5.254573580844767	15.962119973847663	10.992167714098114	4.877934565434566	17.469812164579608	8.57636855971897	0.0	7.401004168245548	5.880249887099201	7.095177549723004	10.865181352914998	5.103207263701091	12.778050376185803	21.322325327510917	7.450410070570284	3.0196737786023498	6.168412464469944
2R_15296	0.0	0.0	6.036314467838516	0.0	0.0	0.0	28.678275632642766	2.2883001956954327	0.0	2.4834206835168415	2.6760922202787847	7.4329989474873495	6.743270216324109	0.0	3.2430805633101216	0.0	2.710985128619978	3.209704090960446	0.0	4.740360950044181	0.0	0.0	7.320322679823727	3.5847844540803457	6.995355084224076	0.0	33.83829086853418	10.780167940642958	7.42931011426279	7.622230081588351	5.912345924265214	0.0	14.096101582146444	12.84616122446183	0.0	19.628575017796575	13.390035671055028	3.834544026700697	0.0	9.927095411299419	5.258187523793299	4.758442428556746	14.573656425466824	3.4225102606857614	24.484886948379984	0.0	14.990046609051587	12.151022630064547	5.515865836492086
2R_15297	5.535204453846911	0.0	7.883202472172296	0.0	6.286283643404274	11.65097862394952	0.0	2.988435055179959	3.661112758611852	22.702786150781527	10.48463110349694	0.0	8.806460419363646	5.046551918169151	0.0	0.0	0.0	4.191754316249419	6.159528081596501	0.0	0.0	19.167002089203226	9.560069501705277	4.681595337880099	9.135673892984716	15.640273704789832	0.0	18.771331858845215	4.851201521336797	14.931524030794774	0.0	26.01509265600438	9.204492528713415	11.184406253425223	0.0	0.0	30.602056108432702	10.015544124481195	0.0	0.0	10.300496380920597	18.64304716877364	11.419592366230894	13.409013807261516	25.581082278033747	10.671584132634985	13.05096270426388	10.579189464819962	18.008789730091465
2R_15298	3.064131036950969	5.66623603272818	8.72783130847647	7.282981710976327	3.4799070168845088	0.0	0.0	4.962936788066718	8.106749679783388	7.181493578308442	1.934664072669078	8.060459897599918	7.312507312507313	5.58725390940156	11.722823681229226	3.737054842027218	0.0	4.640870850133286	0.0	0.0	0.0	10.610304727951787	7.938271996951705	7.774792257550878	12.643120119755634	8.658008658008658	19.570543982840547	7.793454744966987	5.3709731129085965	13.776108480792798	14.960026808368042	3.600303001500606	10.190688156789852	9.287051621147732	7.106047815174539	9.460236732964006	7.2601816787863305	19.405116741182315	0.0	7.17673131466235	7.6027473287747265	10.320258254142553	8.428746746503755	14.845693858039539	8.850597663158997	14.768710183557344	12.643120119755634	20.49717958808868	7.975321166183362
2R_15299	5.481620674042005	30.410079927826747	7.806888798675952	0.0	6.225429009876643	11.538190834753493	0.0	0.0	3.6256712023813407	3.211858696203776	13.844178920783955	14.419874047206823	8.721209108430793	9.995397119626412	8.388684671020954	0.0	7.012344882548483	4.151175862074691	12.199801021245344	6.130805643038746	10.708564281369668	4.745363779587343	4.733761423158034	0.0	4.523617808578589	46.46660212971926	8.752750551860922	4.64740379757954	0.0	4.928992927880947	7.646557749098088	32.20406557005383	18.230776102369454	11.076135137709588	6.356232508442666	8.462012334229179	12.988204978119203	9.918588227826005	0.0	0.0	6.800521327965002	0.0	3.769681507148824	22.132012140736578	22.166763092086118	5.284138706527391	6.46231115511227	26.19194293928079	3.566890976550545
2R_15300	6.892896112337664	6.373222269313254	0.0	4.095846074827831	3.914101136459265	0.0	23.31964470189332	3.721447427205232	6.838682322690064	2.019385291039866	6.5281665361396035	3.022059219063633	0.0	6.284385407531396	2.6371002024238117	4.2033337480622635	6.613285694162431	2.609960234645865	19.175889310630616	0.0	0.0	5.9670855560727025	5.952496104835362	5.82991117547333	2.844124891212223	0.0	11.006197589862852	5.843905201338605	9.061678313440433	9.29698666068354	7.21140671468502	24.29711483909843	11.462198243303497	17.40968897938832	3.996340950225973	15.960910665718945	10.888063089792766	9.354140267204135	0.0	0.0	21.37838871511822	3.869311676537926	9.480416304040743	8.349008596974153	7.963921841274658	3.3222856261976843	14.220624456061113	13.174084993926746	15.69822802887218
2R_15301	2.762202027456288	5.107904482186183	3.9339103068450036	0.0	6.27401772410007	0.0	18.6898420708345	8.947811887168092	3.6539691239609025	1.6184634308187809	6.9761155244730855	9.688279603749365	2.197319270490002	2.5183524937985573	4.2270786659339725	6.737636437137852	5.300306534394572	6.2753629251558385	0.0	0.0	0.0	11.956001912960305	9.54141570755561	4.672460517708625	6.838386140870754	0.0	8.821064702509593	7.02551432619463	9.683471524541547	2.4837315582931794	11.559357299734137	22.718790062152117	4.593266271645767	8.371937266283418	25.62336851208302	4.264028654272557	19.634364501068987	2.499000399840064	0.0	19.408682150481983	10.28039785139685	9.303335245685577	5.6986551173922955	15.613324857528411	7.978489990984306	5.325380764724678	24.422807645966984	13.198183929891247	5.392095188453728
2R_15302	5.436883491392598	10.053964655287253	7.743174391773651	3.230664954844996	9.261932069902889	0.0	0.0	2.935351955303983	1.7980404954680387	7.964114337922468	5.149197128601713	4.767396348460441	0.0	12.392277033814311	0.0	6.630895197375226	5.2163362436432426	6.175945269596481	3.0250586785757174	3.0403851316653983	0.0	18.826541658430052	7.042691622835693	0.0	2.2433495901400295	0.0	4.340658338968955	9.218949827939824	9.530060789875263	4.88876590926646	15.168303705844119	3.19412383426458	4.520497290865973	19.225043970421996	6.304357351148606	0.0	6.4411021326918565	7.3782296970794015	0.0	6.36706647599425	15.176295435931499	6.103964555498619	9.347289958916791	15.365970215042363	10.992926679848757	13.102533086516551	8.011962821928678	7.793454744966987	15.920012198267125
2R_15303	0.0	5.034232782923882	0.0	0.0	0.0	17.190794902356284	0.0	4.4093784540131225	3.6012676462114666	3.190240416517789	5.156623855229505	11.935681002215262	8.662508662508664	12.41015051030539	8.332222370350621	6.640458988525287	5.223859805533113	6.184852882966091	9.08826523193253	3.0447703025283777	5.318243703199456	2.356711915535445	7.05284935113786	6.907603890362511	2.2465851905104244	0.0	0.0	9.232246390191662	4.771903034930331	22.03117656274479	9.49386316684895	9.596192230922771	4.527017238881646	2.7503960570322126	6.313450174251225	12.607584722969339	21.501307279482596	7.388871374527112	0.0	25.504998979800042	13.50949717651509	9.169152525795884	11.23292595255212	17.58643733952376	12.581464985782945	7.87285858246557	14.442333367567015	5.203130203130203	14.171532226064283
2R_15304	0.0	0.0	0.0	0.0	0.0	0.0	0.0	0.0	0.0	0.0	102.15026303692733	0.0	0.0	0.0	0.0	0.0	103.4821751953226	0.0	0.0	0.0	0.0	0.0	0.0	0.0	0.0	0.0	0.0	0.0	0.0	0.0	0.0	0.0	0.0	0.0	0.0	0.0	0.0	0.0	0.0	0.0	0.0	0.0	0.0	0.0	0.0	0.0	95.36524890329963	0.0	0.0
2R_15305	2.924852353453198	0.0	4.165555851772861	3.4759685438750654	3.3217294252079403	12.312966045764833	39.58076058389538	3.158232501497002	3.869130528987526	8.568827565027119	5.540174389915996	7.694075356799921	0.0	2.6666439113052904	8.951974447484137	0.0	1.8708037871055225	8.859844350254455	9.76425190207627	6.542481641796514	0.0	5.064009074704262	10.103255268847622	14.842785218960769	12.068432841584922	0.0	4.670243450450585	4.959471201342628	12.81709492853188	15.779906077999025	10.200018278432754	6.873305730137521	4.863737529376975	8.864912911095562	3.391522820878757	9.030225972374733	11.550289034432797	13.230761414442487	0.0	20.55154876471491	12.700043833294146	6.567437070817988	8.04562189438995	9.447259727843342	11.827616877130662	11.277924140171063	12.068432841584922	8.385209831490823	9.516008209650602
2R_15306	2.3273794312722527	8.607648325919996	6.629277541333546	5.531833210803228	5.28636922910199	4.8988701735718685	15.747709102018383	5.026171905382816	4.618148399580672	4.0910604601461165	8.816915428588056	6.122371512850246	1.851419853885945	4.2438328091138855	10.68497073386516	5.677005629318782	5.954584680372037	8.812504450314746	5.179775772686576	0.0	4.546628402242034	6.044341287686469	8.039417262839702	9.842318188761489	7.682527244162239	26.304973284011506	0.0	9.86594353246951	10.19888852512853	4.185490912043583	6.4931312411165845	2.7346321195121743	11.61059908369152	7.054036743066587	8.096162985476294	14.371161103590204	9.190858845319315	2.1056106944809416	0.0	0.0	23.09885255006279	10.451753529883783	8.002632546002333	13.155493611974206	6.722525475346415	11.217663961863533	15.090678515318686	20.016974394286354	19.687537576694318
2R_15307	0.0	0.0	0.0	0.0	0.0	0.0	0.0	0.0	0.0	0.0	0.0	0.0	0.0	0.0	0.0	0.0	120.72920439454303	0.0	0.0	0.0	0.0	0.0	0.0	0.0	0.0	0.0	0.0	0.0	0.0	0.0	131.64823591363876	0.0	0.0	0.0	0.0	0.0	0.0	0.0	0.0	0.0	0.0	0.0	0.0	0.0	109.03936321011885	0.0	0.0	0.0	0.0
2R_15308	6.990758217636285	0.0	9.956192751891676	16.615987903560807	23.818030248898417	0.0	0.0	15.097131167649867	4.623849817357932	0.0	4.413900254682044	6.129929996199444	5.561116672227783	0.0	5.34908102787941	8.5260214173658	17.88580805845082	5.294030451263156	7.7792558363866915	15.637338837676603	13.656724571178849	6.051803437424353	12.074013704005553	0.0	5.769008884273681	39.50617283950618	0.0	11.85374845160411	12.253775694635909	12.571974554323502	4.875860589394028	8.214024625645827	0.0	7.062745430403706	0.0	0.0	11.04264670156143	6.324630641570532	0.0	0.0	17.34552723898234	15.69698539395509	33.65255182492981	16.935087808430286	16.153979734832422	6.738907757830611	8.241441263248117	6.680562236117792	18.195547549514632
2R_15309	8.155325237088897	5.026982327643626	0.0	12.922659819379984	3.0873106899676297	0.0	36.787495194633436	11.741407821215931	7.192161981872155	3.185645735168987	5.149197128601713	4.767396348460441	2.162508163468317	9.913821627051448	4.160111025043037	3.315447598687613	6.955114991524323	6.175945269596481	15.125293392878588	3.0403851316653983	26.552921033737082	14.119906243822541	9.390255497114257	2.2992184496645898	13.460097540840179	0.0	0.0	4.609474913969912	14.295091184812895	4.88876590926646	7.5841518529220595	12.77649533705832	9.040994581731946	5.492869705834855	6.304357351148606	8.3929512638106	6.4411021326918565	9.83763959610587	0.0	12.7341329519885	10.117530290621	6.103964555498619	11.216747950700151	4.390277204297818	14.133762874091257	10.48202646921324	19.22871077262883	10.391272993289315	8.844451221259513
2R_15310	0.0	74.00144302813905	56.99304684828451	0.0	0.0	0.0	0.0	0.0	0.0	11.723851707344522	0.0	0.0	15.916977047719097	0.0	0.0	0.0	0.0	0.0	0.0	0.0	0.0	0.0	0.0	16.923222723149614	16.51200422707308	0.0	0.0	0.0	0.0	17.9916950335725	27.911286766142492	0.0	0.0	0.0	0.0	30.887840075119225	15.803080968665652	0.0	0.0	46.86430907949124	0.0	0.0	27.5200070451218	32.31430182527334	11.558943096479029	0.0	0.0	0.0	13.01978225716153
2R_15311	7.254982903632787	6.708010370584033	5.166249922506251	0.0	0.0	30.54183506034685	73.63390694146841	5.875404986769567	0.0	4.250928934245356	4.580729284167145	3.1808092869452587	8.656959329605069	0.0	8.326884623796904	4.424136673969441	4.640456286785767	0.0	4.0366414013281355	0.0	7.086449008747513	3.140269560739094	3.13259164005269	9.204238367683551	5.987055984960515	20.499679692504802	5.792178936625453	0.0	12.716922886169232	6.523574240231925	10.120300006173382	8.52448423673686	12.064312436737762	7.329690965569509	16.825081822476037	5.599781384534747	8.595013287890543	6.563678180233351	0.0	0.0	11.250702325092645	12.217704838984904	9.978426641600858	14.645976003447078	8.382270073807982	6.993613432213702	10.691171401715206	13.86612533313366	9.44163582005564
2R_15312	3.488918149282435	25.8070343523886	4.968894719058693	4.146318608097428	7.924668104993928	0.0	0.0	11.301918896299808	4.615302960024554	2.0442698910526804	4.405741474174315	0.0	0.0	0.0	5.339193632264107	4.255130836762969	11.157967134430965	2.64212240636054	3.882438217790031	3.9021085824146797	0.0	6.040617109443901	6.025847874457486	17.705257044921776	14.395863204749482	9.858287122612445	11.141825409824193	11.83183764115752	6.11556273114916	25.09747230807649	12.167119770206908	24.59652475701708	11.603445294976986	24.673916568323484	4.04558729588495	5.385864905273408	19.28891152121174	12.625880023837661	0.0	0.0	17.31346526626703	7.833985316761321	4.798621068249828	8.451892251896815	4.03103006322066	6.726451366411331	22.622070750320614	6.668213692243268	9.080957187373292
2R_15313	2.3574163847982477	4.359368937752571	6.714834412183396	5.603226561983452	0.0	14.8862836789763	0.0	3.818279427288632	1.5592499384096274	5.525145767158202	4.465352880465183	4.134257532823938	5.625942345342845	4.298603340788544	9.019058352586017	5.750272562919482	7.539292530883204	3.57049514198431	5.24662550164298	7.909811277176134	4.60530678711693	6.122349022873096	6.107379954357514	3.9877369114499093	5.836257947037905	19.983347210657787	7.528385778578129	1.9986545057867044	8.264411584225718	14.838279709203634	8.221163774790096	2.7699250402885602	3.9201481502388935	7.145075518684849	19.13485315093627	21.834951060596357	11.171370310072556	10.663927601315843	0.0	0.0	8.773861613390316	13.233303673088699	6.484731052264339	3.80722207183695	12.256714432444667	13.6349257714641	8.337511352911292	11.264062055069548	9.20382609186523
2R_15314	18.207441016994824	0.0	0.0	0.0	0.0	0.0	123.19670818395731	9.830125599514785	0.0	21.336656161919617	0.0	0.0	14.483937313519307	0.0	13.93169013692065	0.0	0.0	13.788310821617866	0.0	0.0	0.0	0.0	0.0	0.0	0.0	0.0	0.0	0.0	0.0	32.7437279389133	12.699186744080908	21.39344034332193	0.0	18.394931828382646	21.112502190422102	0.0	14.380295543834018	16.472510674186918	0.0	0.0	0.0	0.0	0.0	29.40497561592397	31.554799642799672	17.551496089526673	0.0	0.0	0.0
2R_15315	0.0	6.690865296154425	0.0	0.0	4.109180937509631	15.23188643105477	0.0	3.9069253181458126	2.393174665852987	4.240063940164218	13.70706404968354	3.172679422953067	0.0	9.89640117371318	8.305601851595506	0.0	2.3142978478187164	10.960165279292411	0.0	4.046723469175095	7.068336679012695	12.52897325064211	12.498340064210222	0.0	11.943507210892479	20.447284345047922	0.0	3.067583465111606	3.171104892222073	6.506900568052419	12.618041780859944	12.754044626402148	0.0	7.3109569311527185	8.391039209228465	11.170937688509573	17.146090405619347	6.546902005970775	0.0	0.0	4.488778614560925	4.062159159458027	12.441153344679664	14.608542198965422	6.270634306013225	17.439345954769312	12.79661486881337	6.915342378601165	14.126255765278135
2R_15316	12.243273851427873	0.0	8.718395815170009	0.0	6.952289910489268	12.885352575459846	0.0	3.305047633999025	12.146978439113271	3.586864900733514	3.865145087883737	10.735661182533079	4.869734599464329	0.0	0.0	0.0	3.915541764147342	4.6358536924574665	0.0	0.0	0.0	5.299417064122946	5.286460054186216	15.532774153463807	10.103561505430664	0.0	9.774693318997116	0.0	16.095499966467706	5.504486156217317	12.809017548354042	7.19282156407905	30.539013589861046	6.184674376894057	14.196731202640592	9.45000945000945	0.0	0.0	0.0	0.0	11.391792213710021	13.745468290922837	25.25890376357666	0.0	28.29129423830111	11.802195208308746	7.216829646736189	0.0	3.983349598677528
2R_15317	12.177449798463206	0.0	8.671522719389525	0.0	13.829824015489404	0.0	0.0	0.0	4.027224034473038	3.5675806808370973	3.8443647379488777	5.338971287012419	4.843553230650005	0.0	0.0	7.4258896215766645	3.894490464340098	0.0	6.7754808897561505	6.809808848665617	23.78913312398896	15.812776723592664	10.516076451875804	10.299509743336216	5.024620641141594	0.0	9.722141204378852	5.162116261182434	5.336321673470477	0.0	0.0	14.30830096080241	10.124941781584756	6.151423439383874	14.120404690798438	18.79840589518009	9.617789062650276	11.017098536929314	0.0	0.0	11.330546019012656	13.671567923767338	12.561551602853985	4.91663839599589	7.03479762645928	0.0	3.5890147436725672	34.91132523390588	3.961933740620122
2R_15318	0.0	0.0	0.0	0.0	0.0	0.0	0.0	0.0	0.0	0.0	0.0	0.0	0.0	0.0	0.0	0.0	0.0	0.0	0.0	0.0	0.0	0.0	0.0	0.0	0.0	0.0	0.0	0.0	0.0	0.0	0.0	0.0	0.0	0.0	0.0	0.0	745.3786523553965	0.0	0.0	0.0	0.0	0.0	0.0	0.0	0.0	0.0	0.0	0.0	0.0
2R_15319	0.0	0.0	13.668671405139419	0.0	10.89977655458063	0.0	0.0	10.363284954064738	12.695994413762458	0.0	6.0597613665973835	0.0	7.6347533974652615	8.750207817435664	7.343653614546309	0.0	0.0	21.804227112829604	21.359990601604135	32.20231641996114	0.0	0.0	8.288094152749576	8.11741022144295	7.92016473942658	0.0	0.0	24.41068537067626	25.234470286411238	8.629914736442403	6.693978097303665	0.0	15.959653994701394	9.696311523096615	22.25758705498737	0.0	7.580121888359964	8.682967490969714	0.0	0.0	5.95333773880326	10.775049295850529	0.0	15.499910875512464	16.63312320154355	18.503441640145066	5.657260528161843	18.34323868222173	0.0
2R_15320	2.107374081237585	7.793974088933142	3.001308570536754	5.0089133613264805	2.3933264485309165	0.0	0.0	2.2755259110153316	1.3938661526088296	8.643450030610161	5.322306224477048	1.847876180469501	1.6764065889484572	3.8426666261905784	8.062440700748645	5.140362745118198	6.739628083059716	4.787679194852798	2.345067818188768	0.0	4.116839189674309	16.418923356465772	7.279457462035356	14.259090526688029	8.69537997071396	5.954596203944921	10.094817253523258	16.07998254785894	18.469591203303104	9.474599357091586	5.87934064370549	12.380647463292	14.017411026235688	19.161672567042434	7.330839056071388	6.506333264799956	9.986465011088304	13.345982782919583	0.0	34.55087319928253	14.379293608051047	14.195636214108994	26.086139912141878	28.92893674756048	18.261151263324706	12.18872039562961	9.937577109387382	18.124785523371308	17.826490109451907
2R_15321	2.5358325823042502	4.689298785706079	10.834549210522512	9.040942813625785	8.639769145368435	5.337640453336479	34.31632444712112	4.10725803150349	8.38629277218971	4.457478772743171	11.207709110634658	2.2235751441654945	6.051730189661224	0.0	7.761317747572454	12.370940166710788	8.109888338191427	0.0	5.643705532891375	2.836149677231986	4.953849934014719	4.390470921911084	6.569604411270374	4.28954055589014	10.46327182324604	0.0	12.147234196245854	8.599674201342882	17.779773063421562	2.280183472682946	12.380711841408033	5.959122209380314	8.433672957343326	7.685835824398122	8.821300736078738	0.0	12.016852433853236	9.176803976125626	0.0	0.0	18.875786471440698	2.8469677942462215	17.438786372076734	8.190727645814917	5.8597060390569915	9.77790467325176	17.93703741127893	7.269935617450172	13.200531585406944
2R_15322	2.4934012136879744	13.832502230490984	0.0	11.852884369779174	2.831734111493867	5.248327226904604	0.0	6.730887409619327	1.6491934619374395	2.9219286950052843	4.722931580307075	0.0	11.900936603710713	6.8198449303659725	7.631449815204442	6.08197036377481	4.784512723693912	3.7764550114690936	0.0	11.154772750786481	0.0	10.792516037678833	2.1532256935809113	6.326647332432419	4.115277143339219	0.0	0.0	6.341833715851603	8.741134577415313	15.694208657642944	13.91262730923527	11.718819809375816	16.585109391235267	10.076307879572	17.347392816965055	7.698158292610075	7.8771852296475195	4.511625556734594	0.0	5.83998215301454	13.91995746061	19.59531201755292	12.00289166807272	12.080511778800998	14.40414309248598	12.01786720352883	8.818451021441183	9.531053124183904	12.979650827923253
2R_15323	0.0	0.0	5.68724691751217	4.745751129014193	4.5351679599453965	0.0	0.0	6.467917619426865	2.641268231353967	4.679619228742595	5.042678711272858	3.5015820147542662	6.353320880824406	7.2815551654260116	3.0555399383514263	0.0	5.108428958866419	0.0	4.44372159906433	4.466235704696068	0.0	3.4569540086838684	6.897003596787375	0.0	6.590828203472048	11.283497884344147	25.505194132785142	6.771182119745647	3.4998442569305666	10.772178479198207	11.140894435568864	4.692073305199662	6.6404766268503685	8.068862903564177	23.152285547324663	6.164498407093612	12.615717670331113	10.8384008878818	0.0	9.353032065935135	4.95411744131724	8.966543137590708	13.730892090566769	12.89837435338837	23.06897670171767	38.49446603556273	28.24640658630878	11.448354184602422	5.196894751448114
2R_15324	0.0	0.0	0.0	0.0	0.0	0.0	0.0	0.0	0.0	0.0	0.0	0.0	0.0	0.0	0.0	0.0	0.0	0.0	0.0	0.0	0.0	0.0	0.0	0.0	0.0	0.0	0.0	0.0	0.0	0.0	0.0	0.0	0.0	0.0	0.0	0.0	0.0	0.0	0.0	0.0	0.0	0.0	0.0	0.0	0.0	0.0	0.0	0.0	0.0
2R_15325	0.0	0.0	0.0	0.0	0.0	0.0	0.0	0.0	0.0	0.0	0.0	0.0	0.0	0.0	0.0	0.0	0.0	0.0	0.0	0.0	0.0	0.0	0.0	0.0	0.0	0.0	0.0	0.0	0.0	0.0	0.0	0.0	0.0	0.0	0.0	0.0	0.0	0.0	0.0	0.0	0.0	0.0	0.0	0.0	0.0	0.0	0.0	0.0	0.0
2R_15326	0.0	0.0	6.104857024248492	10.188455868193984	0.0	18.045346150341192	0.0	13.885703534212405	8.505643494458573	7.534860029928464	8.119438015804215	0.0	10.229760419010987	0.0	0.0	5.227916236234896	2.7417684571054437	16.230751951261	0.0	0.0	25.121756781199547	7.421590892223658	7.403445193220666	7.250979607344953	7.074787579502925	0.0	6.844505162810244	18.170961858060803	11.270505275535678	15.417561527633666	0.0	15.109825768599062	21.384244943695283	12.992029822771391	4.970467964588398	0.0	13.54207998223279	15.51234161899207	0.0	20.079635835724485	13.294736055616667	0.0	11.791312632504876	6.922745962568021	7.428874102127704	16.528433864777575	2.526709849822473	12.288997905954757	8.36774802144598
2R_15327	0.0	0.0	7.4327337594767355	0.0	0.0	10.985208416866689	35.312604834295605	5.635334675482208	3.451906315262604	3.057926297860369	9.885509326154256	9.152522206307003	12.454851164528582	0.0	3.9933231636703432	0.0	13.352538734880337	3.952225498178024	5.807555048362415	5.836979013141958	0.0	4.517936206740761	13.52066972384032	17.656302417147803	4.306817692407081	14.746543778801843	0.0	8.84934216202703	22.869950029159185	18.771058781570574	21.840260335903203	6.132128983201032	8.678521527072649	10.545297324658067	12.103204020684375	8.056459669362896	4.121909598278691	4.721613658683991	0.0	0.0	3.2372988625750447	17.577730187700862	10.7670442310177	37.92835334053972	3.0149132684825486	5.030889662527921	18.457790110316058	19.949328705089073	13.583772824983274
2R_15328	8.924372192727173	0.0	6.355016650143624	0.0	0.0	0.0	0.0	7.227350027066425	2.9513935004412333	7.843617099712767	2.817383141286412	3.912721274169858	0.0	4.068260529777023	3.4143070390719643	5.442141330233491	2.8541183071995992	3.3791683731466953	0.0	0.0	34.86823294769068	3.8628532579304378	7.706817257875886	7.548104067220396	18.411730481724515	0.0	14.249946918947728	11.349333623876273	7.821558954022922	16.049329218285322	12.449005760154966	10.485988883803184	14.840340199958746	0.0	5.174143562822123	34.44152380322593	10.57274684192052	16.147993127414125	0.0	0.0	0.0	0.0	6.137243493908173	10.809630516019332	7.733288170930415	0.0	10.520988846699725	12.792565984055345	5.807089643462117
2R_15329	0.0	8.32369172375332	0.0	5.34934427737848	5.111977875359756	9.474523952544004	0.0	9.72072833529125	8.931601793465639	15.824403973824325	2.8420184469733356	3.946934258284221	0.0	8.20766711015428	3.444161870097236	5.489727621674323	2.8790748265789277	3.408715950336372	5.008900816751368	5.034278401636745	0.0	7.7932603884160985	7.774205962038552	7.614104977188141	22.287268026685286	0.0	14.374548998525173	0.0	11.834926445932139	4.047416291336263	15.697325426904461	10.577678770704484	0.0	9.095109377785377	5.219386471559042	0.0	17.775325572863192	12.216893846594907	0.0	10.542606891491273	13.960529673664242	0.0	24.763631140761436	0.0	20.802422234044933	17.35616942398345	7.959738580959031	12.90442466913055	5.8578670568787174
2R_15330	3.6044011179410504	3.3326556933423532	7.700047226956325	8.567122980193668	6.140230586125944	3.7934281133992225	0.0	2.919002923089527	3.5760518956651097	4.223870188642266	7.965249663923359	9.481686754146816	5.734569706562068	8.215503838776323	8.273880902448738	8.7919507932098	6.916377081800683	4.0943647347452155	8.02189335133446	14.109438448381024	3.52067056099773	10.920982014702764	7.781628819417965	6.0970999753677155	13.385128824428753	10.184595798854232	11.510619121670697	16.807272231666552	11.05647806947575	9.723073891472344	6.284925330059139	4.235111360135659	2.996879648909555	12.745310818074161	8.35899195572409	13.910341727019004	19.927373264752806	8.152372405589006	0.0	4.221069213716111	15.650722381449691	10.11661216510473	12.393637800396995	17.463298694880372	15.616713381461961	13.898192956951736	6.373870868775596	6.888931140999886	14.072304438357913
2R_15331	5.556932439926781	10.27596093079654	0.0	0.0	0.0	0.0	37.59978041728236	9.000497727524332	7.350968306300146	6.511972587200196	10.525787653461597	4.872662705516731	0.0	5.066361739241454	4.251968236096489	6.777308486816779	7.108687206744437	4.208208700218995	0.0	12.430073070184543	0.0	9.62112028324578	4.798798380885425	4.699972552160295	4.585767611640512	47.10500490677134	0.0	14.133762874091257	0.0	4.996712163396485	7.751613498349681	6.529303186234661	27.72187200257259	5.614154856356234	12.887121062259615	25.734814743646933	0.0	5.027429656204251	0.0	0.0	34.46976708433684	0.0	0.0	13.461649779027018	25.681498695219354	16.070211826818827	9.826644882086812	0.0	18.079481740808212
2R_15332	3.622849748103257	6.699426864031781	5.159639238024477	8.610972617968171	0.0	0.0	0.0	3.911924582788353	2.3962369494945137	21.227447429165068	2.287433913174956	3.176739153500671	0.0	0.0	5.544153080719543	4.418475590573447	4.634518402861537	8.230642352251738	0.0	4.05190161820795	7.077381255697291	9.40875390463287	3.1285832054524945	3.064153570474306	11.958790009626824	10.236724248240563	11.56953463860823	3.071508715866708	0.0	6.515226736405654	10.1073501661143	12.770364581138427	6.024437528390162	3.660155981207295	8.401776303546097	16.777847871897777	5.72267679351552	13.110558719570392	0.0	8.485348349005772	15.730828446102025	8.134714119708013	4.982829170677844	8.776341090741223	10.464430250491253	13.969328941376315	12.812989296028741	10.38628677784148	7.072165794197146
2R_15333	8.645059780588381	0.0	0.0	10.274007787697903	0.0	9.098435978855234	29.24746278260361	11.66858420400419	2.859021642793836	10.130839795964885	2.7292055009866076	15.161048234874958	6.877106113747335	0.0	3.307447047772765	0.0	11.059163761332188	3.2734081416207297	9.62014843889041	0.0	0.0	7.4839095943721	7.465611526904197	10.967798543476354	14.268388385531855	24.427480916030536	6.901978106925445	10.994125472289307	15.153524141458147	3.88675549198551	9.04453529177671	25.394503613637866	21.563807305817917	13.1011232029626	5.012204718489522	33.36358298190359	10.241844078165755	3.910649480665749	0.0	20.248243464879423	18.76891974141791	14.558654392103387	14.862904568262346	10.471313835746972	17.47959257566791	8.333611120370678	10.191705989665609	0.0	5.625341036300326
2R_15334	21.223816177981227	0.0	6.04536441456691	5.044584033689749	9.641481510048834	35.7389839049486	0.0	6.875192791864538	0.0	14.922863717444526	8.040313057629211	7.444142873945351	3.376690033361698	3.870031943243659	6.495885506120423	0.0	2.7150495740901732	19.287097446131135	4.72353615252865	9.494935875950562	0.0	0.0	3.6656488381726007	3.590158943516747	10.508764309434067	11.994002998500749	6.777804587760369	7.197553407645673	7.440448510236196	15.267315425790159	14.803025027770476	0.0	28.234470335453743	25.730841672985015	0.0	19.658003166249042	3.3525276717634025	7.680585936539927	0.0	39.767914451262435	13.165177158522951	23.827882625756416	26.27191077358517	17.138207302384473	9.808638369725834	28.642883798275534	5.004173480682889	8.11282670353135	13.810338751037158
2R_15335	5.606449659688506	0.0	0.0	6.662846634596165	0.0	23.601883430297736	0.0	9.080700182522074	7.416471984277079	6.5700000657	3.5398606002895603	0.0	8.91981090000892	15.33452261075359	12.869571185888086	13.675400689240195	10.758047916345419	0.0	12.477618272224198	6.270418048771313	0.0	19.413706076490005	0.0	9.483706991388795	0.0	15.841584158415843	17.904141227866006	9.506471530494384	0.0	15.12371196386441	19.551718204995858	6.58748509581497	18.645932389849154	16.99254593651585	19.50293519174636	8.654711625008655	13.283975982571423	20.288914137315373	0.0	13.131286603461408	13.910769369876924	0.0	15.422102957959348	0.0	19.432757799823165	32.42682346837304	9.914209044402439	16.07303587501607	14.59246882683847
2R_15336	11.065000793913807	5.1153904193852835	3.939675685897537	3.287481729820286	9.42481900420504	0.0	18.71723314372776	11.947900582116652	5.48898634889095	8.104176925203959	6.98633943584261	2.4256195881394964	2.2005395723031285	15.13225973313251	10.583184251544509	3.373755421624962	5.308074448221238	4.189706561331857	3.078259515131031	3.093855510141194	5.4039799231337895	9.578819314731264	4.777699609303614	14.03792485779582	25.110830072730096	15.632633121641426	17.667984992813548	2.3452702114800505	14.546494840237058	14.924229685884763	5.788149111982164	3.2502979710664976	4.599997976000891	11.178942449686375	9.622845404818673	4.27027784135747	8.739173256731567	15.015976999527496	0.0	12.958084484119219	12.011375115416445	12.422626447585369	13.316349280993233	13.402463238718644	20.774475648239548	10.666370852648352	11.41401366942277	21.148042642913186	23.39998970400453
2R_15337	0.0	197.56989034871083	0.0	0.0	0.0	0.0	0.0	0.0	0.0	0.0	67.45772087344257	0.0	0.0	0.0	0.0	0.0	0.0	0.0	0.0	0.0	0.0	0.0	0.0	0.0	0.0	0.0	0.0	0.0	0.0	0.0	0.0	0.0	0.0	107.9400716722076	0.0	0.0	0.0	0.0	0.0	0.0	0.0	0.0	73.47322635631576	0.0	0.0	0.0	0.0	0.0	0.0
2R_15338	17.84030925105668	0.0	10.163221334634226	4.24037498484066	4.052216866542264	7.510366182923981	0.0	11.558295128351979	9.439995846401828	6.271928229070889	11.264206699094064	9.386093188887616	8.515131388477323	9.7592109873101	2.7301547779346707	8.703311087670194	2.282215584017827	0.0	7.941017299903239	11.971875669676797	27.881403661385928	3.0888221703300096	6.1625400757684305	9.05344429234658	8.833454057205449	0.0	11.394570031597143	6.050117357151436	18.7628701562478	0.0	12.443122487111413	8.384826649997631	47.46664578134252	7.209607811754256	8.274717304626684	5.5080395345045625	14.09033369291865	12.912289400559878	0.0	41.78512750313806	8.853104639934275	8.011693868370273	26.991109619238873	23.049646922627236	26.796062792656805	6.879036274534083	6.309610040861035	10.229216278365618	16.252166762090102
2R_15339	15.795018567044325	14.604189942094388	0.0	0.0	8.9691327297107	16.623362806555587	0.0	4.263834116386469	5.22359602797758	4.627405904014644	4.98641451365754	6.925025518719036	12.564866121351477	0.0	6.042894885052053	19.263814081077538	0.0	5.9807038570755315	0.0	8.832806456428207	0.0	20.510296168676675	13.640099163520919	13.359196738218525	13.03458074271041	22.315202231520225	12.61030867513575	6.695631970571358	20.764766344466707	28.405298156212098	11.016588779383996	18.55888409141735	0.0	7.978833749828455	0.0	12.191434785577046	6.237478262388255	7.144980222694744	0.0	0.0	4.898841375026392	8.866498025874215	16.29322592838801	0.0	4.562316452306228	15.225984055349496	9.310414816221721	22.641236030357366	15.416729618312607
2R_15340	0.0	0.0	0.0	0.0	0.0	0.0	0.0	0.0	0.0	0.0	0.0	0.0	0.0	0.0	0.0	0.0	0.0	0.0	170.3026277695465	0.0	0.0	0.0	0.0	0.0	0.0	0.0	0.0	0.0	0.0	0.0	0.0	0.0	0.0	0.0	0.0	0.0	0.0	0.0	0.0	0.0	0.0	85.90917681826772	0.0	0.0	0.0	0.0	0.0	0.0	0.0
2R_15341	3.184766117145889	0.0	0.0	7.569713274400593	0.0	0.0	0.0	3.4388853334635527	8.425913053003207	1.8660573864895953	4.021663899091627	5.585200558966872	12.66733550198117	2.9036122678779765	2.4368704345232413	7.768365970828233	14.259354849749178	7.235373451388902	7.087960885796648	3.561936011956707	0.0	8.271024945411236	8.25080239053248	10.774515254558699	5.256352301756674	17.99775028121485	0.0	8.100283671934191	5.582428747275077	2.863694991282913	8.885145281010491	14.968188856632445	5.29594817596953	6.435122383157483	14.77162695437857	9.832686998041329	2.515338534382666	8.643899020819118	0.0	14.91855958323512	11.853102134625164	14.302090178969207	15.331027546790295	18.001864993213296	11.038855668066024	12.280124373099651	11.26361207519287	18.260704424933895	18.650947924066603
2R_15342	15.255987848097147	4.70193272944844	10.863739733765954	6.0435339927634715	2.887682158600167	5.352021164032491	0.0	4.118323836707362	8.408887184687753	4.469488145278627	3.210830001160715	8.918263667573505	0.0	9.272784216052163	9.72778543462578	6.202135022960303	9.758085671763695	11.553205205720223	5.658910846406124	0.0	9.93439326686562	11.005749403488382	2.195768096148293	15.053841138104797	14.688046867459262	7.184553210597215	8.1199742434417	4.311421753838943	8.913837730269497	9.145307039965905	8.867191462526186	14.93794330213992	12.684592532834069	7.706543060566236	14.741778583792712	0.0	12.049228327253829	23.00382047450441	0.0	17.86609717489361	15.772201463376398	5.709276232197406	8.742885040154322	6.159596373968807	20.564226559609303	14.706372565360022	26.97804526676191	17.00888544175477	13.236096556000765
2R_15343	0.0	0.0	7.695148978084215	6.421254867311189	0.0	0.0	0.0	5.834292102002095	10.721331160476884	3.1658874362390272	13.646027504933038	4.737827573398425	12.894573963276253	0.0	0.0	0.0	6.9119773508326166	12.275280531077737	0.0	12.086111124540123	0.0	9.354886992965124	9.332014408630247	13.709748179345443	0.0	0.0	0.0	9.161771226907755	0.0	0.0	11.305669114720885	6.3486259034094665	8.984919710757463	10.9176026691355	6.265255898111903	16.681791490951795	29.872045227983445	14.664935552496559	0.0	0.0	13.406371243869936	6.0661059967097435	22.294356852393523	8.726094863122476	9.364067451250666	5.2085069502316745	3.184908121770503	10.326823303922541	21.095028886126222
2R_15344	10.952638600165166	10.126889930833341	0.0	13.01639284514918	6.219408285495718	0.0	0.0	0.0	3.6221647505415135	6.417504899764991	0.0	19.207904436833847	8.71277467022148	9.985730391270874	12.570857734764958	20.03697489767785	10.508344676507615	4.14716118522549	6.094001187111431	12.249752861236026	10.698207836223276	9.481548905829257	9.45836663466586	9.26358226431594	9.03848587284658	0.0	8.744285609354286	0.0	9.59918598902813	0.0	7.6391626255496385	0.0	27.31971718628769	5.532711604088011	19.050255844935997	8.45382856988273	4.325214617149303	9.908995782731393	0.0	51.30599407928828	10.190916632187399	6.148238959914712	18.830178901763713	4.422121574735181	15.818089440539486	5.279028320931136	6.456061337747558	15.699967344067925	14.253765488497924
2R_15345	0.0	13.89675406566911	0.0	0.0	4.267331232383923	7.909058481951133	50.84827637055172	8.11458277756894	9.941123694916856	8.806503074130061	0.0	0.0	0.0	13.70304608437171	11.500346735454073	9.165331583366022	4.806736737672583	5.690994911112351	0.0	4.202469959694111	7.340376179598452	16.263970750875004	16.224205541215163	22.246120912116382	0.0	31.851360318513606	0.0	15.928228675844936	13.172605590783126	6.757332043133402	13.103673116818722	26.489820624179647	18.744915441686445	11.388501258049773	4.356992820982929	23.201748483765737	8.902996511212434	16.99718254702101	0.0	8.800663217980107	11.653846270384618	8.436999448642087	25.83995352942757	30.341564089423873	15.194602703467124	25.354749161844435	11.074265798326103	14.362987156616883	26.894878677202286
2R_15346	0.0	0.0	7.446459952938373	6.213735088589221	17.814039244328455	11.005495043675307	0.0	0.0	17.291405134164012	9.190720313513852	9.903765114383534	4.584712185523129	0.0	14.300893662844992	12.002093165047985	0.0	0.0	15.838096640898083	17.454839965299776	0.0	10.214170731906616	18.1051183169482	4.515212880999307	8.844454350233317	12.94431356305175	14.773776546629731	8.348653111793473	13.298526656231756	13.747310682347765	9.402861855034198	14.587062151095706	12.286906642240297	0.0	10.564771557944601	24.251110549293717	16.142675422453816	16.51808647878995	14.190999500476817	0.0	12.246167561861515	12.973109015305349	29.35031894991603	14.382570625613056	8.444088103926457	24.163847802796422	15.120540952473116	6.163958839548452	29.979254355985656	10.206643708522751
2R_15347	0.0	0.0	0.0	7.174280491409517	0.0	12.706770929957736	0.0	0.0	11.978630123859034	3.5371535534952026	3.8115769789898257	15.880309051987895	4.802243608213757	11.007724120015014	0.0	7.362555808173026	0.0	4.571604121026819	6.717694272359509	0.0	11.793120365303697	10.45194197081818	5.213193550236939	5.105833721376696	29.89060040252675	34.11513859275053	0.0	10.236179366523805	5.290809335103991	21.71279187420477	12.631493850988793	0.0	20.077176667108365	6.098959273589554	6.99998740002268	9.31903916978544	23.8394025273581	10.923136076059981	0.0	14.13923184381239	22.467820464140235	13.554966065142455	16.605889112514863	9.74941089184686	10.462199028689442	29.096563346709992	3.558404809824613	0.0	19.64071630477992
2R_15348	0.0	0.0	0.0	0.0	0.0	0.0	0.0	0.0	0.0	0.0	0.0	0.0	0.0	0.0	0.0	0.0	0.0	0.0	0.0	0.0	0.0	0.0	0.0	0.0	0.0	0.0	0.0	0.0	0.0	0.0	0.0	0.0	0.0	0.0	0.0	0.0	0.0	0.0	0.0	0.0	0.0	0.0	0.0	0.0	0.0	0.0	0.0	0.0	0.0
2R_15349	0.0	0.0	0.0	0.0	0.0	0.0	0.0	0.0	0.0	0.0	0.0	0.0	0.0	0.0	0.0	0.0	0.0	0.0	0.0	0.0	0.0	0.0	0.0	0.0	0.0	0.0	0.0	0.0	0.0	0.0	0.0	0.0	0.0	0.0	0.0	0.0	0.0	0.0	0.0	0.0	0.0	0.0	0.0	0.0	148.69004074107116	0.0	0.0	0.0	0.0
2R_15350	0.0	14.476319154582962	3.7163668797383678	9.303421798537503	5.927067435209745	0.0	0.0	12.679503019834971	1.725953157631302	7.644815744650923	6.590339550769505	2.2881305515767507	4.151617054842861	4.7581775228452	3.9933231636703432	0.0	6.6762693674401685	1.976112749089012	0.0	14.592447532854894	10.195342767423842	24.84864913707419	11.267224769866933	6.621113406430426	10.7670442310177	0.0	16.666527778935176	8.84934216202703	18.29596002332735	2.3463823476963217	20.020238641244607	12.264257966402065	13.01778229060897	2.636324331164517	18.154806031026563	4.028229834681448	24.731457589672146	2.3608068293419957	0.0	12.223593981102322	22.661092038025313	26.366595281551298	12.561551602853985	14.74991518798767	18.089479610895296	10.061779325055841	21.5340884620354	7.480998264408403	30.563488856212373
2R_15351	4.139264734126748	0.0	5.895114129409546	12.298017362832832	2.350463511404449	13.069025364364427	0.0	8.939090822950579	4.106708719363953	4.850657943243421	10.453974287404842	9.07390953384786	4.939149675991781	1.8869234694031585	6.33443805933088	5.048302155019224	6.618925679525385	4.701934940266618	11.515345810440824	6.9442129706787545	4.0431092480463695	0.0	8.936358826977795	5.251394770451031	15.371372356123954	17.543859649122805	13.218700760339667	10.528000269516808	19.952693976463074	11.16589845285311	18.76564766312833	9.7271344251069	17.207960264754792	10.454721854216013	9.599397925762096	3.194904510693984	14.7114207701723	14.979388361614419	0.0	19.38976530628073	20.540755940900134	16.264968418078464	12.809476963436628	25.06838655853167	10.760463474682782	25.93592788375597	13.419452056933611	7.911192121718437	26.934198675268373
2R_15352	6.808634256054578	16.78750170498064	3.2322709936001037	8.091553227585722	5.155004542847753	14.331404167094618	15.356383264613518	2.450636522203686	4.503388800072054	2.659599224992786	4.29890886528151	1.9900774737160518	10.832475762335482	2.0691874197543254	10.41945242304366	2.767966872972464	4.354961280765079	1.718703272754772	2.52552995089107	2.538325542789188	8.867292106336567	3.9294274824158117	5.879730120387474	5.758643724230069	5.618714063641302	19.238476953907817	10.871652889866532	17.317400042523836	9.945449211077241	12.2444481631287	9.497668322426843	8.000032000128	26.418184768784272	22.929153501511028	10.52663435867138	21.02106310523144	16.132443778433434	8.213147606688787	0.0	5.315671130058525	14.078033129835363	5.0960152982379245	14.046785159103253	16.493893136066372	26.22189095233319	13.126690061345396	22.74241406711955	17.350718753524365	20.675101123396384
2R_15353	7.604092421153167	0.0	0.0	6.024597225552486	5.75726783097813	5.335251178290223	0.0	9.579312188963156	5.029523301781457	7.425805803891003	1.6003846044281362	2.2225798106184196	2.01634042278626	4.621864469370673	1.9394608919347907	0.0	0.0	11.517004473204539	8.461768882014171	2.8348801384328666	4.951632454187497	13.165516878192639	8.755551566915397	6.4314306588872086	10.458588174265179	14.32408236347359	4.0472655864244995	4.29791237502208	6.664430380028035	6.837488399061351	10.60728848006042	11.912909483926803	4.214948906389357	5.121596954903314	11.756469438175959	7.825656885638981	16.01529781247047	11.465870232032522	0.0	23.746820894352766	15.72278095744818	25.611240716636665	22.660274377574556	14.3273571879737	14.64270768264801	9.773527813505451	29.88168049790051	9.688908525076833	9.895966997609795
2R_15354	0.0	0.0	0.0	0.0	0.0	0.0	0.0	0.0	0.0	0.0	0.0	0.0	0.0	0.0	0.0	0.0	95.31252978516555	0.0	0.0	0.0	291.1038658593386	0.0	0.0	0.0	0.0	0.0	0.0	0.0	130.59945148230375	0.0	0.0	0.0	0.0	0.0	0.0	0.0	117.6913661613784	0.0	0.0	0.0	0.0	0.0	0.0	0.0	86.08370779746225	0.0	0.0	0.0	0.0
2R_15355	0.0	0.0	0.0	0.0	0.0	0.0	0.0	0.0	0.0	0.0	0.0	0.0	0.0	0.0	0.0	0.0	0.0	0.0	0.0	0.0	0.0	0.0	0.0	0.0	0.0	0.0	0.0	0.0	0.0	0.0	0.0	0.0	0.0	0.0	0.0	0.0	0.0	0.0	0.0	0.0	0.0	0.0	0.0	0.0	0.0	0.0	0.0	0.0	0.0
2R_15356	5.9605412171425165	22.04464039680353	0.0	21.250974002975138	0.0	12.54626434978985	0.0	0.0	0.0	3.4924737191352633	0.0	10.453143782992735	4.74158368895211	5.434339591881096	9.121590805436467	7.269555103227682	3.8125011914066222	9.027715085311907	0.0	0.0	0.0	0.0	5.147342684339209	5.04133897963299	4.918839153959665	0.0	9.517464547444561	0.0	15.671934177876453	5.359631257369492	12.471938139186829	0.0	9.91178511249876	24.087679152113694	6.911566506548709	0.0	0.0	21.570319240724764	0.0	13.960631020522126	11.092008208086074	6.691872720580855	4.099032628299721	14.439390657714245	13.77339324759396	11.491611123879567	7.026913077085236	17.088174982911823	7.757049218477291
2R_15357	0.0	0.0	0.0	0.0	0.0	0.0	0.0	0.0	0.0	0.0	10.113887429398746	0.0	6.371293500006371	0.0	12.25673446275056	0.0	0.0	0.0	0.0	8.957740069673303	15.646318108422726	0.0	6.916514215165841	0.0	19.828418088804874	0.0	0.0	6.790336807495989	7.019489612910246	21.605302805520587	33.51723120856432	9.410692994021387	26.637046271213077	32.36675416479209	18.57422399213939	37.09162125003709	18.977108546530605	7.246040763326919	0.0	0.0	24.840659589065933	0.0	16.523681740670728	0.0	18.507388380783965	30.882689017498134	9.442103851811845	22.961479821451533	5.211596009585167
2R_15358	0.0	0.0	0.0	0.0	0.0	0.0	0.0	0.0	0.0	0.0	0.0	0.0	0.0	0.0	0.0	0.0	0.0	0.0	0.0	0.0	0.0	0.0	0.0	0.0	0.0	0.0	0.0	0.0	0.0	0.0	0.0	0.0	0.0	0.0	0.0	0.0	0.0	0.0	0.0	0.0	0.0	0.0	0.0	0.0	0.0	0.0	0.0	0.0	0.0
2R_15359	0.0	0.0	2688.1720430107525	0.0	0.0	0.0	0.0	1019.0563538163659	0.0	0.0	0.0	0.0	0.0	0.0	0.0	0.0	0.0	0.0	0.0	0.0	0.0	0.0	0.0	0.0	0.0	0.0	0.0	0.0	0.0	0.0	0.0	0.0	0.0	0.0	0.0	0.0	0.0	0.0	0.0	0.0	0.0	0.0	0.0	0.0	0.0	0.0	0.0	0.0	0.0
2R_15360	0.0	0.0	0.0	0.0	0.0	0.0	0.0	0.0	0.0	0.0	0.0	0.0	0.0	0.0	0.0	0.0	0.0	0.0	0.0	0.0	0.0	0.0	0.0	0.0	0.0	0.0	0.0	0.0	0.0	0.0	0.0	0.0	0.0	0.0	0.0	0.0	0.0	0.0	0.0	0.0	0.0	0.0	0.0	0.0	0.0	0.0	0.0	0.0	0.0
2R_15361	0.0	0.0	0.0	0.0	0.0	0.0	0.0	0.0	0.0	0.0	0.0	0.0	0.0	0.0	0.0	0.0	0.0	0.0	0.0	0.0	0.0	0.0	0.0	87.07767328456983	0.0	0.0	0.0	87.28669314363025	180.46469659372886	0.0	0.0	0.0	0.0	0.0	0.0	0.0	0.0	0.0	0.0	0.0	0.0	0.0	0.0	0.0	0.0	0.0	60.68697657482704	0.0	0.0
2R_15362	7.311186773770678	0.0	5.206272517128637	4.34439967781932	0.0	7.694610156423729	24.734781307431067	3.9472809056799196	2.4178943525241605	4.283860598035507	6.92432383400734	3.2054508049848605	0.0	6.665749015218904	2.7971308150951075	0.0	7.014608389611927	8.305031631097139	0.0	0.0	0.0	0.0	0.0	0.0	0.0	20.65848934796643	5.8370505616993755	9.297807855841828	6.407720021081398	16.435279840222783	5.099350648688396	4.295261424643718	0.0	18.46618398523887	25.43313691886872	0.0	11.54879771241415	0.0	0.0	34.2481587333661	11.33786076789517	16.41647278128292	12.569661061603407	17.711324886802498	2.1118017406737026	10.571688735654218	6.464397117396038	6.986772642034101	19.029559089873278
2R_15363	0.0	0.0	0.0	0.0	0.0	0.0	0.0	0.0	81.41996417521575	0.0	0.0	0.0	0.0	0.0	0.0	0.0	0.0	0.0	0.0	0.0	0.0	0.0	0.0	0.0	0.0	0.0	0.0	0.0	107.88650339842485	0.0	0.0	0.0	0.0	0.0	0.0	0.0	0.0	0.0	0.0	0.0	0.0	0.0	0.0	0.0	71.11262818051229	0.0	0.0	0.0	80.09996475601551
2R_15364	0.0	0.0	0.0	0.0	25.655059177669834	0.0	0.0	8.13076878044973	0.0	0.0	9.50866810184164	0.0	5.990032585777266	0.0	0.0	0.0	4.816324643399323	0.0	8.379251632278217	8.421705092099767	0.0	0.0	6.502627061332778	6.368712806717208	24.8558361503281	0.0	0.0	0.0	0.0	0.0	0.0	8.847553120708938	0.0	0.0	0.0	0.0	5.947170098580291	0.0	0.0	17.636435464755348	4.670836789752558	8.453828569882727	15.53489759395506	6.080417165260873	8.699949192296716	7.258663941280313	4.438542169701446	7.195818366031133	4.899731886671161
2R_15365	7.113711251614813	0.0	5.065650834819258	4.2270572242098785	8.07898010955097	7.486778349434897	24.066693621363523	3.8406646500616812	0.0	4.168153308013191	8.983063332393106	3.1188714176642893	0.0	0.0	5.443160342440104	0.0	4.550095643010416	2.6935707698009774	3.9580384594681033	0.0	0.0	3.079121095674451	6.143185364475188	6.016673405340881	2.9352369323251772	0.0	17.038174598126254	0.0	15.586617953290025	3.1982724211689812	4.961616931418546	0.0	11.82939177999224	7.18696457113945	0.0	0.0	5.6184320529301255	9.653801795864569	0.0	8.33077856124122	6.6189747472875435	3.9932657566280225	4.892061553875295	11.488627407729089	8.219047478149662	6.8574312611090384	14.676184661625886	20.39417868563597	4.628892435649138
2R_15366	0.0	6.7469099152588115	0.0	0.0	0.0	0.0	24.68696923016155	3.939650852382858	2.4132205876674777	0.0	0.0	3.1992547016247093	5.804773846010959	3.3264320955457745	0.0	4.449792105712821	2.3336830746367854	0.0	4.060049759969858	0.0	0.0	9.475439660400243	3.1507574420890783	6.171742307540388	6.021774737450621	0.0	5.825767603139389	3.0932784297033917	0.0	9.842106368236506	2.544746828227553	12.860876185772785	0.0	7.372195616787374	0.0	5.63225434359455	2.8816185013739557	6.601740747000169	0.0	8.545489348902075	2.263188959983198	8.192369954319345	10.03629122908437	2.946181513064547	12.646317898080795	7.034169180209786	8.602535339215173	6.973267282545633	4.748193787083394
2R_15367	2.5449501826001755	0.0	0.0	0.0	2.8902778279562127	0.0	0.0	1.374008566943415	5.049867440979674	5.964674216950113	4.820574210731402	4.463140042176674	4.048992813037756	4.64055965149397	11.683835413705138	3.103854987894966	0.0	0.0	5.6639975078410965	0.0	4.971661529283086	2.2031284423881914	2.1977418202796626	0.0	4.20035703034758	7.191011235955056	0.0	4.315297189123294	2.2304625421696826	16.018673196182977	1.7750323943411968	0.0	16.92799255168328	2.571156763427866	5.902011848288785	3.9286556140488726	16.080078792386082	6.907349419782649	0.0	5.960718862694842	3.1572757446237514	2.8572040829446346	1.750148762644825	8.220177453080769	0.0	2.4532652961091213	7.5006375541921075	4.864049807870033	4.967997814080961
2R_15368	3.317231491672754	0.0	0.0	0.0	3.7673510059769026	0.0	0.0	0.0	0.0	7.774692520629175	0.0	5.817508256498593	0.0	12.097533947948547	5.076456511520003	0.0	6.365335908323885	0.0	3.691386776492806	0.0	0.0	11.486727086851143	0.0	2.8056660987998483	2.7374910347168613	0.0	0.0	2.8124007749851576	2.907310577813441	5.965611827183384	0.0	3.8976918258776334	0.0	6.702781252052726	0.0	20.483324525503786	0.0	12.004571340766564	0.0	15.53907377796839	10.288427843860351	3.7242408228188704	4.562485057861435	5.357321275074607	3.8326665451711373	9.593172730830922	1.9553507390834723	6.34007663884641	6.4755683282543295
2R_15369	3.2940745528129085	0.0	4.691399726022256	3.914761547959352	7.48210374310945	0.0	22.288642376504203	1.778457860063466	6.536332202547863	7.720418925371728	0.0	2.888448689308638	2.6204214685890075	0.0	0.0	0.0	4.213933835760664	2.4945693225847325	0.0	7.368379557020389	6.435105818880085	0.0	5.689325829112565	2.7860802970630254	2.7183811496577555	0.0	5.259797161182276	2.7927679598020148	2.8870152160136957	5.923967067482278	6.892577796525589	3.87048280789594	5.477717194225609	3.3279952289860395	0.0	0.0	7.805012066548655	5.96038489781516	0.0	23.1458978525236	14.303248901255069	11.09472789625098	4.530635249429593	5.319922871758204	5.708867183775856	0.0	3.8834016423682227	9.443726721213633	8.57381821704878
2R_15370	2.411632945607066	0.0	0.0	2.8660456136891512	8.216611797958993	0.0	0.0	2.604062232920867	3.1902200613798337	4.239161030466567	4.568048389641128	2.114669206525362	0.0	6.59619584193404	3.6905925320121997	2.9412595179158	1.54253668306486	5.478915671452072	0.0	0.0	4.711220997723538	8.350870160670741	4.165226192608389	0.0	0.0	6.814310051107326	0.0	4.089240309113854	2.1136197428992944	4.337009961244479	5.04614192173232	8.500885792299556	0.0	0.0	0.0	0.0	3.8094309319696587	0.0	0.0	5.648466554299839	11.967527311393265	2.707529422722237	1.6584672048061053	3.8947816935912924	4.179532661375935	2.324750972675807	2.843086636810466	4.6092465172533315	7.846248677122473
2R_15371	0.0	0.0	9.102162673851307	0.0	0.0	6.726270390688689	0.0	5.175794122092152	0.0	0.0	0.0	5.6041120732748855	0.0	2.9134439121258695	2.445121688816209	7.794669693077086	0.0	0.0	0.0	3.5739967433741673	6.242633692243153	0.0	2.7595798815588313	5.405498905927021	5.274150334381131	9.029345372460496	5.102478171598381	0.0	11.202661752432377	5.746782950904083	2.228807605761378	0.0	0.0	6.4569117365993245	7.410821874967577	0.0	7.571566446048046	8.673167301927988	0.0	0.0	1.9822061319943132	0.0	8.790250557301885	7.741208309722648	7.384155522129944	6.160852464833853	1.8836251194218323	6.107511750852608	0.0
2R_15372	4.053338694549313	0.0	0.0	4.817090265527649	4.603341565642499	0.0	0.0	0.0	8.042917005139424	2.3749821282594845	5.1184813261166155	0.0	6.448825346463141	3.6955065227537878	6.202942924240977	0.0	0.0	0.0	9.02104112737755	0.0	0.0	3.508919673810827	0.0	6.856509707446444	6.689902929508492	11.453113815318538	0.0	0.0	7.104909314713733	3.644702716178252	2.82709168032152	4.762605545292141	6.740297678506674	0.0	0.0	0.0	0.0	0.0	0.0	9.493628825695076	0.0	0.0	5.574919107923744	9.819199087207254	4.683150889482556	0.0	4.7785020925060655	0.0	5.275015574483484
2R_15373	9.333814543327566	5.753408894770151	0.0	3.6975137917264433	3.533444047913501	0.0	21.051745189676225	1.6797632205764277	2.0578672264065525	5.468983571173352	3.9288562706510506	5.4563113152984055	2.475002475002475	2.836605830926946	2.3806349629573202	0.0	1.990041830679281	4.71226886321226	3.4621962788314393	0.0	6.07799280365652	2.6933850463262226	0.0	0.0	2.5675259320119133	0.0	14.903721956163185	0.0	0.0	2.7976097222533065	8.680103466833325	0.0	5.173733987293309	15.71654889732693	3.607685813857843	4.802889418274034	7.37187678153689	2.8148081426769953	0.0	14.574285131314308	7.719712672294337	10.479031458052438	2.139604943343261	5.024696382721074	0.0	8.997552665674936	1.8339470942942238	11.892869035726179	14.171532226064283
2R_15374	0.0	0.0	0.0	6.427387871004896	0.0	0.0	0.0	5.839864491784332	0.0	6.337822412948425	0.0	0.0	8.604593131813761	4.930871644973297	4.138257528731922	19.78818724374297	6.9185790483978815	0.0	0.0	6.048827344086939	0.0	0.0	0.0	9.148561663135322	0.0	0.0	0.0	0.0	4.739999194200137	4.863084712990466	0.0	0.0	0.0	10.928030178848141	0.0	0.0	4.271510901750124	0.0	0.0	12.667239225879676	3.3547939502329736	0.0	7.4385501373156355	4.367214621085174	3.1243370547311993	15.640444939377634	3.187950058849558	0.0	0.0
2R_15375	0.0	0.0	0.0	0.0	0.0	0.0	0.0	0.0	0.0	5.4065997281561655	7.768080839310061	2.6970360113642307	0.0	5.608498220844152	0.0	0.0	3.93468346750276	6.98777512035278	3.4227035456128294	0.0	12.01732417453	0.0	2.6561518468887826	5.2029028035321465	5.076477127932299	0.0	9.822478348802099	0.0	2.6956975319541248	0.0	6.435818159819385	0.0	0.0	3.1074545348327005	3.566533504194065	9.496207214838392	4.858524621545224	11.130800260015494	0.0	0.0	0.0	3.4531662599412334	6.345596409915375	2.4836902272005306	7.107400100605248	17.789837970155766	5.439082637070322	2.939302233164264	4.002822790631953
2R_15376	12.035099163199554	0.0	4.285077645606938	7.151408183785469	0.0	0.0	0.0	1.6244256437030278	3.9801470266311636	1.7629383810725292	5.699137948393926	2.63828017902314	0.0	0.0	0.0	0.0	3.8489650710268766	0.0	0.0	0.0	0.0	2.6046550394865706	5.1965733795135485	2.544777912142051	2.4829421871741135	0.0	0.0	2.5508863564822866	0.0	0.0	2.098537235605294	0.0	10.006584332490778	6.079515195140278	0.0	0.0	9.505360072544907	2.7220780125781783	0.0	7.047077295162604	5.599047713964809	10.133813631060272	4.138236978623523	4.859164408370008	12.16698526786661	5.800760131607645	7.0941205347831815	5.750537100165155	3.9156199561920437
2R_15377	0.0	5.309941272049532	0.0	3.412512728672478	0.0	0.0	0.0	1.5502885707145528	0.0	1.682479732849138	3.626023535793566	2.517871854422692	4.568462986312885	5.235925570270833	0.0	0.0	5.509953547418293	6.523577077367884	0.0	3.211522428630337	0.0	7.45734399236368	12.398518129113206	0.0	4.739246649352619	8.113590263691682	0.0	2.4344665937625067	2.5166222902269486	0.0	4.0055244192790695	6.747829560621826	4.774947189084088	0.0	0.0	4.432686988467921	4.53577273238578	0.0	0.0	0.0	7.124684109318303	0.0	0.0	6.956095905085462	8.294069209694639	5.536019557649893	3.3851761781090137	0.0	7.473830382914225
2R_15378	0.0	8.363581620193031	12.882613624652167	0.0	0.0	0.0	0.0	0.0	0.0	2.650039962602636	5.711276687368141	0.0	0.0	4.123500489047157	3.460667438164794	0.0	2.892872309773395	3.4250516497788785	0.0	0.0	8.83542084876587	3.915304140825659	0.0	3.8252971490825405	0.0	0.0	0.0	3.8344793313895074	3.963881115277591	4.0668128550327625	3.154510445214986	0.0	0.0	0.0	5.24439950576779	0.0	7.1442043356747265	4.091813753731734	0.0	0.0	2.805486634100578	0.0	9.330865008509749	7.304271099482711	7.83829288251653	4.359836488692328	2.6659614310027853	0.0	5.8859399021992225
2R_15379	0.0	0.0	0.0	0.0	0.0	0.0	0.0	0.0	0.0	0.0	0.0	0.0	0.0	0.0	0.0	0.0	0.0	0.0	0.0	0.0	0.0	0.0	0.0	0.0	0.0	0.0	0.0	0.0	0.0	0.0	0.0	0.0	0.0	0.0	0.0	0.0	0.0	0.0	0.0	0.0	0.0	0.0	0.0	0.0	0.0	0.0	0.0	0.0	0.0
2R_15380	0.0	8.926857790691965	0.0	5.736977920666774	5.48241105473365	10.161083659250092	32.66340685866217	0.0	0.0	2.8285166523260874	12.191847250784164	4.232943987145395	3.840157292842715	4.401212798198672	3.693738817205731	5.887533971071013	6.175406874401178	0.0	0.0	0.0	0.0	0.0	12.506331330235932	0.0	0.0	0.0	7.708091491962772	4.092726447484795	0.0	4.34070732694034	10.10088766600809	11.344177232349736	0.0	0.0	5.5976028825415804	7.452053487859115	3.812678528672105	8.734784006261094	0.0	0.0	8.983297355227426	0.0	0.0	0.0	0.0	0.0	0.0	0.0	0.0
2R_15381	0.0	0.0	0.0	0.0	0.0	0.0	0.0	4.0599854733719765	9.947724706666468	0.0	0.0	0.0	11.96415539045021	0.0	0.0	0.0	4.809928461933985	0.0	0.0	0.0	0.0	6.509908080097908	0.0	0.0	6.205706767943801	0.0	0.0	0.0	6.590676170421704	13.523637966802173	0.0	17.671606764337636	0.0	0.0	8.719771821010987	0.0	0.0	6.803387542725273	0.0	0.0	0.0	8.4426017059121	0.0	0.0	4.344197737454934	7.2490242813317325	13.297943074165289	7.186262166341847	0.0
2R_15382	0.0	0.0	0.0	5.9764432512807515	0.0	0.0	0.0	2.715070214430815	0.0	2.9465808465173184	0.0	0.0	0.0	0.0	0.0	6.133283612847512	0.0	0.0	0.0	0.0	9.824109149782299	0.0	4.342784680392762	8.506699876822987	12.449992530004481	0.0	0.0	4.2635596118114245	4.407441524269577	0.0	0.0	0.0	8.36251852297853	5.0806605671643	0.0	0.0	0.0	13.649069679410653	0.0	11.778507521754905	3.119422083387143	5.645896167452764	3.4583312583345784	0.0	8.715402032780371	0.0	2.9642839357153528	0.0	6.544579713635371
2R_15383	0.0	0.0	0.0	0.0	0.0	0.0	0.0	5.6094845164203635	0.0	0.0	0.0	0.0	24.795437639474336	0.0	0.0	0.0	0.0	7.86819204683148	0.0	0.0	0.0	0.0	0.0	0.0	8.574123295892996	0.0	0.0	0.0	0.0	0.0	7.246691885154427	0.0	17.27742359059417	0.0	24.095369472371647	0.0	0.0	0.0	0.0	0.0	6.44489773558518	0.0	7.145102746577496	8.389860015185647	6.002166782208377	0.0	0.0	9.92890901147782	13.521461940465004
2R_15384	2.654718310494792	0.0	7.561665381183552	3.1549344120685077	6.0298810756704855	0.0	0.0	1.4332719462958734	1.755892335705544	4.666455742867089	3.352329307353452	4.655643035088185	2.111816457808019	2.4203575303736717	2.031296592865599	3.237729652164228	3.3960395047691434	2.010391310606262	0.0	0.0	0.0	4.596306408170395	0.0	4.490644191890615	2.1907628674457023	0.0	8.477816521399282	2.250711731317236	2.3266662711334005	0.0	9.257963144419042	0.0	13.243594735406221	5.364110453471169	3.078287942438478	4.098105363928149	2.0967050699167276	7.205275414447442	0.0	0.0	3.2934545390472794	0.0	1.8256357228714184	2.143682001067125	12.268845368227158	2.559078895378713	9.388983717624438	12.684611840729985	8.637127001351883
2R_15385	3.0908920067059995	0.0	0.0	0.0	3.5102992179053345	13.011955384607377	0.0	3.337520809442247	2.044387746757601	1.8110535115603166	1.951560702124703	0.0	2.4587906683976555	8.45407633016437	0.0	3.7696928755820407	3.954013244362763	2.340701236639277	0.0	0.0	6.038180623719906	8.027228358592344	0.0	2.614231457779116	2.5507080765620533	0.0	0.0	5.24101323460662	5.417881175030068	5.558569535481461	0.0	3.631746695836856	10.279689800080591	12.490881656390833	0.0	9.542858887837053	7.323589379037739	0.0	0.0	7.2394101907729365	11.503720303146038	20.820783028008115	4.251180127603423	4.99178352431897	1.7855790918687584	5.959077820789077	3.6438686808029335	8.861226110134407	0.0
2R_15386	0.0	0.0	0.0	0.0	0.0	0.0	0.0	0.0	0.0	0.0	0.0	9.812733788382507	0.0	10.202811486733284	8.562758167158739	13.64837420566462	7.157857968055912	8.474633726330348	12.452958947575533	0.0	0.0	0.0	9.663983300636856	0.0	0.0	63.241106719367586	17.86875754955006	9.487684037351114	9.80786394531135	0.0	0.0	26.2978654022653	18.60908272109451	11.305975886614629	0.0	0.0	0.0	0.0	0.0	26.210670888332057	0.0	0.0	0.0	9.036509304893631	6.464784380046572	0.0	6.5964104972638085	0.0	0.0
2R_15387	5.792853356813699	0.0	4.125072188763303	3.442186752400064	0.0	0.0	0.0	1.5637693408946793	5.74729158883876	0.0	3.657554175235249	0.0	0.0	2.6407276789192027	0.0	3.5325203826426077	3.705244124640707	8.773738446083183	0.0	3.2394487106184267	5.658284860693026	7.522190461862494	5.002532532094372	2.4497555143996625	2.390228744890886	0.0	0.0	2.4556358684908766	5.0770119246317575	7.813273188492612	8.08071013280647	3.4032531697049206	0.0	5.852505164835807	6.717123459049896	8.942464185430937	2.2876071172032626	10.481740807513312	0.0	6.783938347568297	1.7966594710454848	3.2518051583385224	1.9918572874090714	4.677722463709644	8.366191550648507	0.0	8.536531231753166	8.303716743614443	0.0
2R_15388	5.567860527320936	0.0	15.859422082659307	0.0	6.323370862539403	0.0	0.0	0.0	3.6827122439133975	0.0	10.546487334196035	0.0	0.0	10.152650171655933	8.52066004440968	0.0	3.5613334629658717	0.0	0.0	0.0	10.8770372690805	4.8200204368866535	0.0	0.0	4.594785837032136	0.0	0.0	4.720519294886593	0.0	10.013077078664736	3.883428788012943	13.084287014303088	0.0	11.250390951085551	0.0	0.0	4.39751417318818	10.07463288037784	0.0	13.040904099799432	0.0	0.0	0.0	22.480205055438432	3.2165003896790223	5.367271665528806	19.691939301566293	0.0	7.24601451086866
2R_15389	0.0	0.0	0.0	0.0	0.0	0.0	0.0	9.798618786695826	8.002816991581037	7.0894231478173095	3.8197213742440774	5.304747112095673	0.0	0.0	0.0	0.0	0.0	9.162745011801617	6.732048319950022	6.766156227840839	0.0	0.0	5.224332852694712	10.2334872449815	4.992411534467609	17.094017094017097	0.0	0.0	5.302114483255923	0.0	0.0	0.0	20.120076617251758	12.223982475698724	0.0	18.67790329328791	0.0	5.473238055205269	0.0	14.16944387766669	7.505276209175051	0.0	4.160342945389675	4.885121483201044	6.989702769879414	0.0	7.132016477810871	0.0	7.873073458924602
2R_15390	0.0	12.97546987420282	0.0	0.0	0.0	0.0	0.0	3.788313582960469	0.0	0.0	8.860617611629383	6.152717840051486	5.58178996840707	0.0	16.106898262387812	8.557716664270506	0.0	5.313710861862647	0.0	7.847735104410192	0.0	0.0	0.0	5.9346617480190105	5.790455013954997	19.82651796778191	0.0	17.846721646467152	0.0	6.3093552596047315	9.787972930382063	8.244560033176109	0.0	0.0	16.272585331403405	0.0	0.0	6.348142279643286	0.0	0.0	8.70500437644095	15.755338499508829	4.82537917829583	0.0	4.0535079260267235	0.0	0.0	0.0	0.0
2R_15391	5.584333487460938	0.0	0.0	0.0	0.0	0.0	0.0	0.0	0.0	0.0	0.0	0.0	4.4423121346198275	0.0	0.0	0.0	0.0	0.0	6.214198449184635	0.0	0.0	0.0	0.0	0.0	4.608379877970101	15.779092702169626	0.0	0.0	0.0	20.085403134126306	0.0	6.561498961314715	0.0	11.283676131414206	6.475333512052539	0.0	4.410524570150275	0.0	0.0	0.0	0.0	6.269506000544194	11.520949694925251	0.0	0.0	0.0	13.166799651343146	5.33654379808226	7.267452423622709
2R_15392	6.531158196407603	0.0	0.0	15.52358731474539	0.0	0.0	0.0	0.0	0.0	3.8268166472647067	4.123713040706408	17.18077265370778	0.0	0.0	0.0	0.0	0.0	4.945980006370422	0.0	7.304639249433708	0.0	0.0	5.64011020775346	0.0	5.3897314835774885	0.0	10.428594371479045	5.537218134832369	5.7240820718887475	5.872721677625165	0.0	0.0	10.860664194779497	0.0	0.0	0.0	5.158329774085789	11.817648949647362	0.0	0.0	8.102581928244344	0.0	0.0	0.0	0.0	12.591730758576228	11.549424607666046	6.241355722324581	4.249825119696325
2R_15393	2.6410980206554995	0.0	7.5228695233509875	3.1387477149916636	2.999472092911647	0.0	0.0	1.4259184055266314	3.493767119458885	0.0	3.335129856616097	2.3158784034149016	2.100981578593519	0.0	4.041749657259629	3.221118166075699	1.689307897311703	2.0000768029492333	2.938991244157285	11.815526547125046	0.0	0.0	2.280772178228661	6.701406759306913	2.179522946017576	0.0	4.217160130630752	2.239164236427082	2.314729084107996	0.0	0.0	0.0	13.175647187789863	5.33658936439086	6.124988975019845	0.0	2.0859477211438335	4.778872033276242	0.0	0.0	3.276557151020451	0.0	1.816269121681313	2.1326836325915006	4.577212075051631	2.5459492928371246	3.113604208596537	10.095625767267558	12.029938736677702
2R_15394	0.0	15.74617171200252	6.06354596167839	0.0	0.0	0.0	0.0	0.0	0.0	0.0	2.6881648167612457	7.46653127356624	0.0	7.763342274115853	6.515422003883192	0.0	0.0	0.0	4.737742276295654	0.0	0.0	7.371369600471768	7.353346691913158	10.802869242070695	0.0	0.0	0.0	3.6096000924057625	0.0	0.0	2.9695090807587694	15.00757882730779	7.0798465089276865	0.0	9.873666437926728	6.572374993427625	6.725220923507338	3.851842721557994	0.0	0.0	13.204771676292944	0.0	8.783641346356546	0.0	4.9190690169978435	4.104146829956989	2.5096118132447276	0.0	2.770374720884747
2R_15395	4.247947604115072	11.783050474660548	3.024949785833555	0.0	4.824357214705606	4.4707243557015595	0.0	4.586900317252961	4.214536780262481	3.733514665992311	5.3642298669054105	0.0	5.068834776261633	5.809402789520302	0.0	2.5904266121779065	0.0	3.216927731075136	2.3635398452637735	2.375514714650797	0.0	0.0	1.8341993811411288	1.796426118023759	3.505549284517391	0.0	6.782889212357339	1.8007382306450355	0.0	1.9098460969621225	1.4814130072802563	7.486901665536144	3.5319564354365425	6.43753615749475	9.85144513311519	0.0	0.0	5.764760862346734	0.0	4.974718480681178	3.95251605314395	0.0	0.0	8.575532086039342	1.2269995860103398	4.094910190429704	2.503963774655279	4.059456422547195	0.0
2R_15396	0.0	3.275321923203527	5.045052317192529	0.0	2.011532113607311	3.7281673857680198	11.98441546612785	4.781309135829056	3.5145308277071554	1.0378010738750392	0.0	0.0	0.0	0.0	4.065770064981848	4.320348669419017	1.1328983834333097	4.023926805307935	0.0	3.9619156892455583	3.460102252941779	3.0666004280974204	4.588653941309587	4.4941557997979436	2.923301342672307	0.0	5.656297353814409	3.0032956664996338	3.1046475798107878	4.777900870660949	1.2353603620297662	2.0811260390281894	5.890644890130638	3.5788700648276524	0.0	2.7342066754015457	6.994482192887675	1.6024244040263158	0.0	0.0	7.6907365846911055	3.977027891493157	6.090211130567306	4.29071664836676	6.139219699037033	3.4147734024665595	6.26421716286923	3.385208264782866	4.610069914015281
2R_15397	2.1247707903509907	0.0	0.0	2.525131369959522	4.826167480076977	0.0	0.0	3.4414661104492663	1.4053727399849625	0.0	1.3415606777832858	1.863130693028724	0.0	5.81158267799667	1.625799486897682	0.0	0.0	0.0	4.728853454013674	0.0	4.150824353716648	3.678769819372402	1.8348876360683861	7.188400796474808	5.260297031439042	6.0037523452157595	3.39271719327292	3.6028278595869896	3.7244121248236723	9.552813685742999	4.445906653743898	7.489711009500699	0.0	2.1466505810983123	0.0	3.2800220417481207	6.712603248228712	5.766923999630917	0.0	0.0	6.589998622690287	9.54188230326726	10.228355338909248	5.147249953031344	4.909839994451881	6.144670113143859	6.262258370760764	4.060979670735768	5.53035403943972
2R_15398	4.566543674423702	8.444519506840061	3.251821019771072	0.0	10.372368011617052	0.0	0.0	3.6981883807851994	1.5102090129273893	2.675685510627823	4.324910330192488	0.0	5.448997384481256	2.081702666244775	3.4941577682115503	11.138834432364996	4.381301772382611	1.7290986554528853	0.0	7.66103495474882	0.0	1.976597090449083	0.0	3.8623161537510815	1.8842327404280976	0.0	0.0	3.8715871958868258	4.002241255102858	4.106169108468563	11.147632879783925	8.048419290451356	0.0	2.3067837897689527	2.6475758795247075	3.5247011053462667	7.2133417969877085	2.0657059756742466	0.0	5.347822366732267	5.665273009506328	7.690256957119128	4.710581851070244	7.374957593993835	2.63804910992223	4.402028454711932	6.729402644386062	2.1819578271191173	7.428625763662728
2R_15399	13.743966398750946	0.0	0.0	16.33367742947118	0.0	0.0	0.0	7.4203132559444125	0.0	0.0	0.0	0.0	0.0	0.0	0.0	16.76232366035509	0.0	0.0	0.0	0.0	0.0	11.897963068722632	0.0	11.624446676338206	0.0	0.0	0.0	0.0	0.0	0.0	0.0	0.0	0.0	0.0	0.0	21.21664743023966	0.0	0.0	0.0	0.0	0.0	0.0	0.0	0.0	0.0	0.0	8.101416775765745	0.0	0.0
2R_15400	0.0	0.0	0.0	0.0	0.0	0.0	0.0	0.0	0.0	0.0	0.0	0.0	0.0	0.0	0.0	0.0	0.0	0.0	0.0	0.0	0.0	0.0	0.0	0.0	0.0	0.0	0.0	0.0	0.0	0.0	0.0	0.0	0.0	0.0	0.0	0.0	0.0	0.0	0.0	0.0	0.0	0.0	0.0	0.0	0.0	0.0	0.0	0.0	0.0
2R_15401	0.0	0.0	0.0	0.0	0.0	0.0	0.0	0.0	0.0	0.0	0.0	0.0	0.0	0.0	0.0	0.0	0.0	0.0	0.0	0.0	0.0	0.0	0.0	0.0	0.0	0.0	0.0	0.0	0.0	0.0	0.0	0.0	0.0	0.0	0.0	0.0	0.0	0.0	0.0	0.0	0.0	0.0	0.0	0.0	0.0	0.0	0.0	0.0	0.0
2R_15402	0.0	0.0	0.0	0.0	0.0	0.0	0.0	0.0	0.0	0.0	0.0	0.0	0.0	0.0	0.0	0.0	0.0	0.0	0.0	0.0	0.0	0.0	0.0	0.0	0.0	0.0	0.0	0.0	0.0	0.0	0.0	0.0	0.0	0.0	0.0	0.0	0.0	0.0	0.0	0.0	0.0	0.0	0.0	0.0	0.0	0.0	0.0	0.0	0.0
2R_15403	0.0	0.0	0.0	0.0	0.0	0.0	0.0	0.0	0.0	0.0	0.0	0.0	0.0	0.0	0.0	0.0	0.0	0.0	0.0	34.23309313112987	0.0	0.0	0.0	0.0	0.0	0.0	0.0	25.950097961619807	13.412916638723091	0.0	0.0	0.0	0.0	0.0	17.745914003300744	0.0	0.0	0.0	0.0	0.0	0.0	0.0	0.0	0.0	8.841029449469097	0.0	0.0	0.0	0.0
2R_15404	5.392870625033705	0.0	0.0	0.0	0.0	0.0	0.0	2.9115895823324744	0.0	6.319714348911429	3.4050087678975776	4.728803139925285	0.0	0.0	0.0	0.0	0.0	0.0	0.0	0.0	0.0	4.6685340802987865	4.657119571545	0.0	0.0	15.238095238095239	8.61103935244984	9.144320234094597	0.0	0.0	3.7613781689611074	6.336533282641067	0.0	10.896807235480004	0.0	8.325008325008325	12.77791975466394	4.8790007806401245	0.0	0.0	3.3452088246608795	6.054551509096964	3.708648568461653	4.354736865024931	0.0	5.198585984612186	0.0	10.307153164296022	7.0182826262413585
2R_15405	0.0	0.0	0.0	0.0	0.0	0.0	0.0	0.0	0.0	0.0	0.0	17.669904971251064	0.0	0.0	0.0	0.0	0.0	0.0	0.0	0.0	0.0	0.0	0.0	0.0	16.629527388831608	0.0	0.0	0.0	0.0	18.119749802494727	0.0	0.0	0.0	20.358803553832747	0.0	0.0	0.0	0.0	0.0	0.0	12.499890625957022	0.0	0.0	0.0	11.641213154105214	0.0	11.878233849165435	0.0	0.0
2R_15406	0.0	7.246508088914654	0.0	0.0	4.450427797372022	0.0	0.0	6.347063795396052	0.0	0.0	7.422683473271536	0.0	0.0	0.0	0.0	0.0	0.0	0.0	4.360690122818837	13.148350648980676	0.0	13.569441617477441	13.536264498608302	0.0	0.0	0.0	0.0	6.644661761798843	0.0	3.5236330065750994	5.466362736898495	0.0	0.0	3.9590476115065756	4.543936457592577	6.049314007791517	6.189995728902947	3.545294684894208	0.0	18.356539058125982	2.4307745784733035	0.0	0.0	6.328683333254225	13.58275804693522	0.0	4.619769843066418	0.0	2.5498950718177946
2R_15407	0.0	0.0	0.0	0.0	0.0	0.0	0.0	0.0	0.0	0.0	0.0	0.0	0.0	0.0	0.0	0.0	0.0	0.0	0.0	0.0	0.0	0.0	0.0	0.0	0.0	0.0	0.0	0.0	0.0	0.0	0.0	0.0	0.0	0.0	0.0	0.0	0.0	0.0	0.0	0.0	0.0	0.0	0.0	0.0	14.222525636102459	0.0	0.0	0.0	0.0
2R_15408	2.6823847258575984	0.0	3.8202350208584837	6.375627760248344	0.0	0.0	18.14977557802498	5.792835739363521	1.77419154526761	1.5716958944474184	0.0	2.3520811449178347	2.1338249666056393	0.0	6.157397867241577	0.0	6.862863347866019	2.031342806974494	0.0	0.0	0.0	0.0	6.949278375351373	0.0	0.0	7.579346281383231	17.132337887394282	0.0	7.052741576969508	0.0	0.0	3.1517574357049365	4.4605380657858	2.7100065365357664	3.1103686315591066	0.0	8.474224375428479	2.4267886402994465	0.0	6.282614623162492	4.991666412923625	0.0	0.0	0.0	0.0	7.757245784712641	0.0	0.0	5.236283816357243
2R_15409	6.5614300768081	0.0	0.0	3.898884763002391	7.451759174047013	0.0	0.0	0.0	0.0	5.766830880379781	6.214239640137525	0.0	5.2195880701095065	0.0	0.0	4.001203562031459	6.295265582565976	4.968904595044213	0.0	3.669248105016816	6.409007475466319	0.0	0.0	2.7747810142823526	0.0	0.0	0.0	2.7814415544030497	0.0	2.94997085428796	6.86462412064165	0.0	0.0	3.314498145206838	3.8041646472892663	5.064460452641217	10.364477205405281	8.904317763045418	0.0	7.684008962628054	4.07006867426874	7.366487931114498	2.2561303574071467	0.0	13.266666439238099	0.0	5.801478061904091	3.1351421849683723	0.0
2R_15410	0.0	0.0	7.5228695233509875	0.0	0.0	0.0	0.0	2.851836811053263	0.0	0.0	0.0	0.0	0.0	4.815879302506569	0.0	6.442236332151398	0.0	0.0	0.0	11.815526547125046	0.0	4.572724612232953	4.561544356457322	0.0	4.359045892035152	0.0	8.434320261261504	0.0	4.629458168215992	9.499346444964585	3.684185706538398	6.206492487661493	0.0	10.67317872878172	0.0	0.0	4.171895442287667	4.778872033276242	0.0	0.0	6.553114302040902	0.0	3.632538243362626	8.530734530366002	0.0	0.0	0.0	0.0	6.8742507066729726
2R_15411	0.0	0.0	8.643640009680878	0.0	0.0	0.0	41.06556939465244	3.276708533171595	0.0	7.112218720639872	0.0	0.0	0.0	0.0	4.6438967123068835	7.402012162986386	0.0	0.0	0.0	13.575824714381618	0.0	0.0	0.0	5.133196174331555	0.0	0.0	9.690880300184707	5.145517816612715	5.31916308288054	0.0	4.23306224802697	0.0	0.0	12.26328788558843	0.0	0.0	9.586863695889344	5.490836891395639	0.0	0.0	0.0	0.0	0.0	9.801658538641323	7.012177698399927	0.0	7.154949006678429	0.0	3.9491944038335616
2R_15412	0.0	0.0	0.0	6.739584477658614	3.2202644803217684	0.0	0.0	1.5308808520025527	5.6264171538206185	0.0	1.7903150757598676	2.48635117522361	9.022542823243873	2.5851890897781877	4.339264529376386	3.458226013052728	0.0	2.1473032876931177	0.0	3.1713180917671626	0.0	2.4546623857354657	2.4486607662104403	7.194700096121194	7.01987560780423	0.0	0.0	0.0	2.4851172540448387	2.549649321232357	3.955380147630608	9.995032468862977	9.430341368927213	2.864708962757637	0.0	0.0	6.718485599597965	2.565323394928458	0.0	0.0	7.035491769442008	6.366829328544628	3.899930893224572	2.2896713611798583	1.638047519430929	2.733357678439056	1.6713989542391021	0.0	1.8450667895727155
2R_15413	5.898452246130614	5.453752181500873	0.0	3.5049349484073575	3.3494105037513395	6.2077870480731026	0.0	0.0	5.852059925093633	12.096328245963281	5.5863425098319635	2.58606421714664	4.692192192192192	0.0	0.0	3.596915285451197	0.0	0.0	0.0	0.0	0.0	2.5531045751633985	2.5468622656886715	0.0	4.867601246105918	8.333333333333334	4.709162145871007	2.5004000640102415	2.584780810587262	2.651900882552614	4.114007372301211	0.0	0.0	0.0	6.839571022105494	0.0	2.3293082886106142	2.668203551912568	0.0	0.0	3.658822151972837	0.0	2.028167185877466	2.381496723060509	0.0	0.0	6.953716065865598	2.8183621933621934	3.838123311225743
2R_15414	0.0	0.0	0.0	22.58213121121519	0.0	0.0	0.0	0.0	0.0	0.0	0.0	0.0	0.0	0.0	14.539448431484303	0.0	0.0	0.0	0.0	0.0	0.0	0.0	0.0	0.0	0.0	0.0	0.0	16.109960143958602	0.0	0.0	0.0	0.0	0.0	0.0	0.0	0.0	0.0	0.0	0.0	0.0	11.786809617093702	0.0	0.0	0.0	0.0	0.0	22.40123296386233	0.0	12.364424089854742
2R_15415	0.0	0.0	0.0	0.0	0.0	0.0	0.0	0.0	0.0	0.0	0.0	0.0	0.0	0.0	0.0	0.0	0.0	0.0	0.0	0.0	0.0	0.0	0.0	0.0	0.0	0.0	0.0	0.0	0.0	0.0	0.0	0.0	0.0	0.0	0.0	0.0	0.0	0.0	0.0	0.0	0.0	794.6598855689765	0.0	0.0	0.0	0.0	0.0	0.0	0.0
2R_15416	0.0	0.0	0.0	0.0	0.0	0.0	0.0	0.0	0.0	0.0	0.0	0.0	0.0	0.0	0.0	0.0	0.0	0.0	0.0	0.0	0.0	0.0	0.0	0.0	0.0	0.0	0.0	0.0	0.0	0.0	0.0	0.0	0.0	0.0	0.0	0.0	0.0	0.0	0.0	0.0	0.0	0.0	0.0	0.0	0.0	0.0	0.0	0.0	0.0
2R_15417	0.0	0.0	0.0	0.0	0.0	0.0	0.0	0.0	0.0	0.0	0.0	0.0	0.0	0.0	0.0	0.0	0.0	0.0	0.0	0.0	0.0	0.0	0.0	0.0	0.0	0.0	0.0	0.0	0.0	0.0	0.0	0.0	0.0	0.0	0.0	0.0	0.0	0.0	0.0	0.0	0.0	0.0	0.0	0.0	0.0	0.0	0.0	0.0	0.0
[truncated: 232 more columns]
