# Supplementary material for: Convergence of topological domain boundaries, insulators, and polytene interbands revealed by high-resolution mapping of chromatin contacts in the early Drosophila melanogaster embryo
Source: eLife. 2017 Nov 17;6:e29550. doi: 10.7554/eLife.29550 (PMC5739541; doi:10.7554/eLife.29550)
Supplement: Supplementary file 3. [file elife-29550-supp3.zip › local_HiC_maps/nc14_posterior_dm3_CompressedBinCounts_500bp_VCnorm_chr2R_8880833-8929825.txt]

2R_17681	2R_17682	2R_17683	2R_17684	2R_17685	2R_17686	2R_17687	2R_17688	2R_17689	2R_17690	2R_17691	2R_17692	2R_17693	2R_17694	2R_17695	2R_17696	2R_17697	2R_17698	2R_17699	2R_17700	2R_17701	2R_17702	2R_17703	2R_17704	2R_17705	2R_17706	2R_17707	2R_17708	2R_17709	2R_17710	2R_17711	2R_17712	2R_17713	2R_17714	2R_17715	2R_17716	2R_17717	2R_17718	2R_17719	2R_17720	2R_17721	2R_17722	2R_17723	2R_17724	2R_17725	2R_17726	2R_17727	2R_17728	2R_17729	2R_17730
2R_17681	3.572795165579405	126.25729841942476	159.77023161044636	113.14235065029168	111.53545281112434	108.76032713293729	84.95635367330033	71.08764692187528	26.654565493932417	11.407034946592262	39.442201219050865	64.50308969799654	17.710477961523985	0.0	0.0	11.883272986112019	0.0	18.727790011533198	14.650211549054768	23.75473944168642	28.294846447405185	8.324911298070118	27.293544803718472	15.145151128414726	0.0	0.0	7.218944821273364	18.391650190813372	5.820142465447269	20.25340554685081	22.33455884918952	20.948433336498876	28.288151027043757	22.951730216182344	14.731451169474663	16.27579662903838	12.261100127208913	16.40609234770635	11.224950820684215	23.813889689300183	15.15154958685512	25.875698320408425	12.050980467770856	0.0	0.0	0.0	14.055934890098401	0.0	7.518599134609239
2R_17682	126.25729841942476	55.617335429076924	76.47505077943372	111.93402519008076	94.29421019405278	109.57144500714533	67.7195170469776	99.1631183715653	61.969271916827324	21.21619729366187	80.02846345683614	26.66016158723938	28.822596915982132	0.0	0.0	29.46928398112345	0.0	34.832232005886645	13.624126693478948	24.852356293320764	19.73482967197424	7.741843580695558	19.036450996367844	28.168802487868636	0.0	0.0	26.853351163958504	39.908211114436796	21.650024112714355	18.834879088316512	12.981419175477372	16.23435657400529	18.414815824219534	30.491737196595782	41.09902913818418	26.48775073967044	11.402346032696226	20.3427033520198	20.8775349894438	17.716792640444336	28.18070312263326	8.021130867156437	11.20694292528107	0.0	0.0	0.0	9.8036043931912	39.563300291383705	17.480011606727707
2R_17683	159.77023161044636	76.47505077943372	60.260175625964166	155.14302286998128	156.69926011277013	137.08689163221615	79.81355553427194	124.66418584936827	100.79019512981777	22.504680973642518	30.654246509188724	37.705684508996576	40.7640344747263	0.0	0.0	41.67864927833419	66.62402728920158	43.105571703039566	52.98896288074978	41.007039151177715	34.88891369878308	27.373381685674744	47.115964504178514	36.519420363759984	0.0	0.0	42.726278370248835	48.37929366231253	19.1373788221173	23.3085330541637	20.195700004993846	27.552459883618408	18.603017558272093	21.562356610328543	24.21945539163828	26.758458884022417	14.110627318174489	25.17449521540736	29.52726843239732	9.396376757122454	9.964049708651187	17.016526450488715	19.81258876039765	71.46941109205261	0.0	0.0	16.176204156637418	13.988674768907094	12.361061666864444
2R_17684	113.14235065029168	111.93402519008077	155.1430228699813	38.92761555865426	85.39835085536697	106.86771639262223	110.39535848848311	107.76950258786508	98.77647377866258	61.48681261586422	41.07112528360216	72.43500407084723	50.71523396130726	211.96769612311084	143.83522236925378	42.70257098835367	0.0	25.23688496922677	9.87104467239977	32.01101819246185	28.596825275780635	22.43669206874154	13.7924185833531	37.416595008218046	0.0	0.0	29.18395816187758	24.783915239009882	11.764516727378108	34.11593584361801	28.216157587616344	23.524452256653657	15.248031145628419	30.92891232514947	22.333010497259366	21.93266835310609	24.783915239009882	3.6847083498070505	7.563166622233063	16.045363451550223	25.52209268909446	34.8691448167888	28.419056032634817	0.0	0.0	0.0	11.83828990693447	0.0	7.598841936488879
2R_17685	111.53545281112434	94.29421019405277	156.69926011277013	85.39835085536696	0.0	90.0263069729876	60.27649690221861	67.24887379151671	75.6456116562323	32.373145828072694	66.14453190786779	40.679924253981035	25.131153205792728	0.0	0.0	28.103923813635014	0.0	22.145598451579755	41.57727552428944	50.56193267931474	45.16915849857717	11.81304207096803	33.88832731089345	14.327304403640282	0.0	0.0	10.243676578448124	26.09773602140015	8.25877722196207	14.369782646260138	15.846360031676873	9.908603045508231	16.05634492561296	13.9579224469913	26.12989589326878	17.3215062088939	17.398490680933428	23.280231126134623	23.892293540718445	13.516755708294895	0.0	36.71759396950237	21.37541382801171	0.0	0.0	0.0	14.959019765352817	0.0	42.67554317964803
2R_17686	108.76032713293729	109.57144500714533	137.08689163221615	106.86771639262221	90.02630697298763	0.0	100.06042110043371	82.6526387606312	101.42476437759424	144.68513620658723	40.93191975706451	54.543173649101945	50.543340914834474	0.0	0.0	25.120944788685126	192.75002891250435	43.549092694243804	18.58211063045385	26.363888703713958	17.94438138988206	21.118387568872343	25.964044990497158	12.806589758826302	0.0	0.0	9.156402339643925	7.775898602282226	0.0	38.533677952859826	24.787719738709107	17.713787703797127	14.35210816322796	29.111633549410968	28.027730636691945	20.643978590129805	7.775898602282226	6.936414581175819	28.475121642160264	12.082073525458439	28.827000521768706	10.940117081133002	34.3918902394287	0.0	0.0	0.0	31.199593157305234	0.0	14.304719126839943
2R_17687	84.95635367330036	67.7195170469776	79.81355553427194	110.39535848848311	60.27649690221861	100.06042110043371	0.0	30.18518611682673	45.27217063081111	38.74917657999767	79.17198286231078	48.692010858318426	45.121263395375074	0.0	0.0	47.09475801704157	0.0	42.411631389908685	49.76609933313427	20.17344116037634	36.04361277145346	28.27934335364733	34.76809679438148	17.14912882425573	0.0	0.0	73.56727727506805	62.47559547051932	79.0830322411637	12.899980005030992	23.70921126566882	17.79021775226529	33.632744840376596	16.706995497464714	37.53154995918444	6.911017198066299	36.444097357802946	9.288457698041528	19.065322561426086	32.35787813214149	25.734560871886924	58.599043370616975	20.468315048305225	0.0	0.0	0.0	17.905263252132965	72.25825098903482	25.540337770967025
2R_17688	71.08764692187528	99.1631183715653	124.66418584936825	107.76950258786508	67.24887379151671	82.6526387606312	30.18518611682673	68.75680815180718	55.24416262555617	189.13745753864077	71.34351127792281	118.8345656477791	95.43736005579414	0.0	353.9572419651706	59.11015571585354	83.9898540256337	25.876769647584275	60.72795818029888	34.463795044795546	35.18628204150808	55.213385933285664	33.941105393920466	16.74122090375807	0.0	0.0	71.81741141322303	10.164925923102336	57.9014767771652	37.77942608014527	27.774318846402924	17.367060937543418	14.071182359240101	16.309604127852072	6.106471210736153	26.98652899938673	15.247388884653502	9.067523124450847	9.305918098614814	31.588216016015227	25.122440494359385	28.60260541132692	24.976821509639052	0.0	0.0	0.0	23.305826631451563	0.0	37.399255754810476
2R_17689	26.654565493932424	61.969271916827324	100.79019512981777	98.77647377866256	75.6456116562323	101.42476437759424	45.272170630811104	55.24416262555617	0.0	85.10131311326133	100.31438528347842	120.30509371766802	82.57979272472026	0.0	0.0	73.87854219905392	94.47688150709521	23.286207870156105	68.31049030537521	22.152552444783378	39.5796639686529	46.58052375140905	25.452675839811036	47.07885142667752	0.0	0.0	40.392289919700126	57.17062573249865	21.710364202214674	56.662119531574255	57.2774368034608	45.582887923399916	52.760397623460655	18.346031845042077	0.0	15.178042229866897	22.868250292999456	10.199699924828213	31.403583148837285	35.532341092708315	0.0	16.08697260871174	39.33362103067573	0.0	0.0	0.0	19.661855410647682	39.673565899776634	35.05745917558879
2R_17690	11.407034946592262	21.21619729366187	22.504680973642518	61.48681261586421	32.373145828072694	144.68513620658723	38.74917657999767	189.13745753864077	85.10131311326133	36.419789056581784	57.240460304885595	320.35440350010066	42.40882103477524	0.0	681.5703380588877	50.58706286454302	0.0	69.75863512247622	23.38721748241281	28.44108713211454	45.16915849857717	53.15868931935614	54.46338317822162	16.118217454095316	0.0	0.0	0.0	39.146604032100214	18.582248749414656	8.083002738521326	8.913577517818242	11.14717842619676	27.095082061971873	52.342209176217374	35.275359455912856	51.9645186266817	39.146604032100214	34.92034668920193	0.0	0.0	0.0	55.07639095425355	57.71361733563162	0.0	0.0	0.0	33.65779447204384	0.0	48.00998607710404
2R_17691	39.442201219050865	80.02846345683615	30.65424650918873	41.071125283602164	66.14453190786779	40.93191975706451	79.17198286231078	71.34351127792281	100.31438528347842	57.240460304885595	61.17552734204209	179.82015107769814	142.1937834655291	0.0	0.0	59.6302210730816	101.67458033816965	37.59039314852434	36.75735441147065	47.680478807368175	49.69420317120008	33.419499944022334	58.20753657487681	55.732096823878464	0.0	0.0	28.979711304115984	79.98400319936012	46.728726309265895	33.0302427443355	19.613078785457294	24.527804719429945	31.228964808079557	26.324959912021985	33.26506602561189	44.91953889684963	39.99200159968006	32.93028494026721	39.428733971515555	38.239364079375356	15.206084258433481	43.281387012640764	30.235888306209727	109.06909527185472	0.0	0.0	24.686420740543248	0.0	49.046794414701964
2R_17692	64.50308969799654	26.66016158723938	37.705684508996576	72.43500407084723	40.679924253981035	54.543173649101945	48.69201085831842	118.8345656477791	120.30509371766802	320.35440350010066	179.82015107769814	28.753975237076524	106.58140154543032	0.0	428.2288454950325	47.67557723205134	0.0	37.567856941600766	29.38825410260027	53.60838006197129	35.47457891674826	33.399464272593065	41.06303997897573	50.63516754164237	0.0	0.0	28.962337376475627	73.78712414683638	70.05106722800922	10.157058597086753	22.401508965643924	56.02994240121921	28.37294764283226	26.309177561954822	36.93902548940515	8.162292494119068	36.89356207341819	65.8210851264094	33.77579626439694	66.87876790201305	15.196967900964399	0.0	36.26131352982131	218.00741225201654	0.0	0.0	14.098068987490784	0.0	60.32909521439452
2R_17693	17.710477961523985	28.822596915982132	40.7640344747263	50.71523396130726	25.131153205792728	50.543340914834474	45.121263395375074	95.43736005579416	82.57979272472026	42.40882103477524	142.19378346552912	106.58140154543032	5.486968449931413	0.0	0.0	73.63228039172374	0.0	34.81288076588338	45.38852578068264	80.9552722121028	87.66162612316458	72.2170638605179	97.24336208354474	81.33133133133134	0.0	0.0	53.67686527106817	15.194681861348528	57.70132352410833	40.78623307763503	31.138097462245057	47.594323295257865	24.53944716131181	32.506450498770846	63.89630542433992	55.467312104480236	37.986704653371326	47.43993765036765	41.73187271778821	47.21853327431016	18.776698117636013	0.0	48.536439665471924	0.0	0.0	0.0	47.902105515274236	131.80440226703573	55.90496156533893
2R_17694	0.0	0.0	0.0	211.96769612311084	0.0	0.0	0.0	0.0	0.0	0.0	0.0	0.0	0.0	0.0	0.0	0.0	0.0	274.8385323622372	0.0	0.0	0.0	0.0	0.0	0.0	0.0	0.0	0.0	539.8110661268555	0.0	0.0	0.0	614.8548942449581	0.0	0.0	0.0	0.0	0.0	0.0	0.0	0.0	0.0	0.0	0.0	0.0	0.0	0.0	0.0	0.0	331.0162197947699
2R_17695	0.0	0.0	0.0	143.83522236925376	0.0	0.0	0.0	353.9572419651706	0.0	681.5703380588876	0.0	428.22884549503254	0.0	0.0	0.0	236.67518697339767	0.0	0.0	0.0	177.41821020509545	211.32713440405746	0.0	0.0	0.0	0.0	0.0	0.0	0.0	0.0	0.0	166.81123640488423	0.0	169.0217023865864	0.0	0.0	0.0	0.0	0.0	0.0	0.0	0.0	0.0	0.0	0.0	0.0	0.0	0.0	0.0	0.0
2R_17696	11.883272986112019	29.46928398112345	41.678649278334184	42.70257098835367	28.103923813635014	25.120944788685122	47.09475801704157	59.11015571585354	73.87854219905391	50.58706286454302	59.63022107308161	47.67557723205134	73.63228039172374	0.0	236.67518697339773	0.0	56.16021385809437	159.18414664320431	146.181733130628	134.9742248611329	94.10989683202558	101.5264033256358	94.5620039277274	50.37343506528397	0.0	0.0	56.024561167615886	27.18730352925184	64.52682799664201	50.52278451274564	68.09524295918402	46.450270340573375	68.99759355211216	29.081317543631975	44.91432999864848	85.71218479907935	30.585716470408315	42.44129610867882	43.55712361200559	58.084428356817924	41.995597181591485	38.25053526842791	43.42226212616772	0.0	0.0	0.0	31.167102811311633	23.58329265215351	29.175054494833933
2R_17697	0.0	0.0	66.62402728920158	0.0	0.0	192.75002891250435	0.0	83.9898540256337	94.47688150709521	0.0	101.67458033816966	0.0	0.0	0.0	0.0	56.16021385809437	0.0	44.253661990529714	103.85510136257892	294.69465423897213	100.29084344599339	0.0	48.37086912777649	71.57581310123683	0.0	0.0	102.34995496601982	86.9187309865276	0.0	71.78802432178264	0.0	148.50308886424838	40.10684463410526	92.97395799436579	261.0775191369822	57.68942322114663	43.4593654932638	0.0	0.0	0.0	0.0	0.0	0.0	0.0	0.0	0.0	0.0	0.0	53.29922183136126
2R_17698	18.727790011533198	34.832232005886645	43.105571703039566	25.236884969226775	22.145598451579758	43.5490926942438	42.411631389908685	25.876769647584275	23.286207870156105	69.75863512247622	37.59039314852434	37.567856941600766	34.81288076588338	274.8385323622372	0.0	159.18414664320431	44.253661990529714	46.35657752115019	108.79025239338554	176.399097770497	142.1354303459144	80.00174549262893	107.29997496333918	101.43955966410275	0.0	0.0	44.146769087170945	69.62576153176676	66.10040651750008	72.98761532872626	51.219324807348265	51.853297869744516	66.72606109882994	54.42496444474362	61.131676021421825	81.75931834057022	50.88036419629108	47.77614011786373	58.83867171698599	41.60902083571719	19.855255189667325	30.141022308124132	60.53651141244841	0.0	0.0	0.0	52.188621959437164	18.583388309190415	29.5581063106557
2R_17699	14.650211549054768	13.624126693478948	52.98896288074979	9.87104467239977	41.57727552428944	18.58211063045385	49.76609933313427	60.72795818029888	68.31049030537521	23.387217482412815	36.75735441147065	29.38825410260027	45.38852578068264	0.0	0.0	146.181733130628	103.85510136257892	108.79025239338554	0.0	103.49395595297234	116.0227404571296	68.27243432191818	139.89614110484376	155.25635930047693	0.0	0.0	44.40181869849389	62.845651080945196	59.66359279836569	88.23944656219115	68.6869796961288	78.74060839288988	75.3969358685263	73.94619943424435	45.30462832082925	58.39640144689598	43.99195575666164	44.84868055181816	103.5625517812759	0.0	77.66097567036954	0.0	61.76865907653384	0.0	0.0	0.0	43.22716741017395	43.61175075012211	46.244913059563444
2R_17700	23.75473944168642	24.852356293320764	41.00703915117773	32.01101819246185	50.56193267931473	26.363888703713954	20.173441160376335	34.463795044795546	22.152552444783378	28.44108713211454	47.68047880736819	53.60838006197129	80.95527221210283	0.0	177.41821020509545	134.97422486113294	294.69465423897213	176.399097770497	103.49395595297236	37.01721226335822	164.61050508969802	186.80803191511444	243.848772930291	163.6323357634833	0.0	292.2182285730984	53.996846584159485	66.2361318099023	91.90505144022472	109.41165356146504	53.3663369323127	31.918696695776518	47.02044378365047	43.600306183150174	73.4596655932373	64.2522041042279	68.7836753410524	54.540273219498694	55.974195895692084	47.500014843754634	50.36968198471658	35.842062667696055	55.085492684646574	0.0	0.0	0.0	37.96603675170767	17.678682867411645	43.74084176125624
2R_17701	28.294846447405185	19.73482967197424	34.88891369878308	28.596825275780635	45.169158498577175	17.94438138988206	36.04361277145345	35.18628204150808	39.5796639686529	45.169158498577175	49.69420317120008	35.47457891674826	87.66162612316458	0.0	211.3271344040575	94.10989683202558	100.29084344599339	142.1354303459144	116.0227404571296	164.61050508969802	17.506389832288786	90.65286545466532	182.3782118829537	139.93283224052453	0.0	0.0	57.17062573249864	121.37763617053558	51.85436988298197	82.70490139320165	69.09341152865026	72.58198307802908	53.20683175719762	64.91672806707196	72.91632487139383	44.30820789411144	57.6543771810044	37.895808182246355	50.00416701391782	14.144605011905043	44.997412648772695	17.07694015386323	44.73659095247185	0.0	0.0	257.2678157962439	59.13681127356341	42.11501610899366	40.93632540657214
2R_17702	8.324911298070118	7.741843580695559	27.373381685674744	22.43669206874154	11.81304207096803	21.118387568872343	28.27934335364733	55.213385933285664	46.58052375140907	53.15868931935614	33.41949994402234	33.399464272593065	72.2170638605179	0.0	0.0	101.52640332563578	0.0	80.00174549262893	68.27243432191818	186.80803191511444	90.65286545466532	58.193216998626646	151.0410704519149	188.21049461717988	0.0	0.0	100.92446812805298	71.42346975216056	94.92992815160582	64.88917518779517	52.041388516287	32.541066826334834	52.73100464428324	45.83952803621934	17.162756132681835	85.32892404019182	21.42704092564817	50.97008820373763	104.62029372147462	44.390682395765126	52.956565025366196	40.19502626744966	42.11968730344147	253.2286654849329	0.0	0.0	40.939378605735776	0.0	52.556892836495514
2R_17703	27.293544803718472	19.036450996367844	47.115964504178514	13.7924185833531	33.88832731089345	25.964044990497158	34.76809679438147	33.941105393920466	25.452675839811036	54.46338317822161	58.207536574876805	41.063039978975716	97.24336208354474	0.0	0.0	94.5620039277274	48.37086912777649	107.29997496333917	139.89614110484376	243.84877293029098	182.3782118829537	151.04107045191486	68.41496215675237	168.7260891028014	0.0	0.0	82.72119647938587	111.22819341997423	77.80786348499197	116.04091602699111	85.30985606094536	60.01152221226475	91.84284284933236	62.61944659437877	84.40314317305176	42.74022336817827	61.46821215314366	46.99895975635739	42.875211696357745	72.76828758027251	86.81007691372814	32.94523842469048	51.78413610251877	0.0	0.0	248.16358943815763	50.333003148832674	20.31232226718016	39.487665489216276
2R_17704	15.145151128414728	28.168802487868636	36.51942036375999	37.416595008218046	14.327304403640282	12.806589758826302	17.14912882425573	16.74122090375807	47.07885142667752	16.118217454095316	55.732096823878464	50.63516754164237	81.33133133133134	0.0	0.0	50.37343506528398	71.57581310123683	101.43955966410275	155.25635930047696	163.6323357634833	139.93283224052456	188.21049461717988	168.7260891028014	35.66700146092038	0.0	0.0	61.20250685468078	121.27512127512128	57.56730440274744	78.70004693384618	102.56636833003019	19.73351856529427	31.977078829894733	69.49489258869401	88.4664701670247	74.74288447739775	64.96881496881497	30.909225785712522	23.791397030833654	26.91934962851298	10.704620970780669	24.375024375024378	55.34137968613775	0.0	0.0	0.0	59.583392916726254	30.056747138597675	37.18340982491926
2R_17705	0.0	0.0	0.0	0.0	0.0	0.0	0.0	0.0	0.0	0.0	0.0	0.0	0.0	0.0	0.0	0.0	0.0	0.0	0.0	0.0	0.0	0.0	0.0	0.0	0.0	0.0	0.0	0.0	0.0	0.0	0.0	0.0	0.0	914.2439202779301	0.0	0.0	0.0	0.0	0.0	0.0	0.0	0.0	0.0	0.0	0.0	0.0	0.0	0.0	0.0
2R_17706	0.0	0.0	0.0	0.0	0.0	0.0	0.0	0.0	0.0	0.0	0.0	0.0	0.0	0.0	0.0	0.0	0.0	0.0	0.0	292.2182285730984	0.0	0.0	0.0	0.0	0.0	0.0	0.0	0.0	0.0	0.0	274.7479187845152	0.0	0.0	322.67432480397537	0.0	0.0	0.0	0.0	0.0	0.0	0.0	0.0	0.0	0.0	0.0	0.0	0.0	0.0	0.0
2R_17707	7.218944821273364	26.853351163958504	42.726278370248835	29.18395816187758	10.243676578448124	9.156402339643925	73.56727727506805	71.81741141322303	40.392289919700126	0.0	28.979711304115988	28.962337376475627	53.67686527106817	0.0	0.0	56.024561167615886	102.34995496601981	44.146769087170945	44.40181869849389	53.996846584159485	57.17062573249864	100.92446812805298	82.72119647938588	61.20250685468076	0.0	0.0	14.586104693225044	0.0	188.15648975252716	163.69056753565897	118.46015338897577	77.59944015531174	85.73564613812356	79.49947132851567	81.85473909173982	65.7715163294232	92.9022668153103	66.29804951138338	56.70091401873398	38.49336951710068	153.0709085676849	34.85510731887543	91.31019167835439	0.0	0.0	0.0	56.80091563075997	85.95939278284938	60.76626257102057
2R_17708	18.391650190813372	39.908211114436796	48.379293662312534	24.783915239009882	26.09773602140014	7.775898602282226	62.47559547051932	10.164925923102336	57.17062573249864	39.146604032100214	79.98400319936015	73.78712414683638	15.194681861348528	539.8110661268556	0.0	27.18730352925184	86.9187309865276	69.62576153176676	62.845651080945196	66.2361318099023	121.37763617053558	71.42346975216056	111.22819341997425	121.27512127512128	0.0	0.0	0.0	10.519395134779751	129.82797792924376	191.14021655317717	143.71429597959258	137.790558351306	101.93308820852597	84.39174648719356	75.83297786624959	118.69229023755912	78.89546351084813	93.83723930841954	86.67388949079091	16.344876902645826	64.99626271489389	14.8000148000148	51.69561621174525	186.48018648018646	0.0	0.0	60.296356592652884	72.99936125558901	45.15400741815836
2R_17709	5.820142465447269	21.650024112714355	19.1373788221173	11.764516727378108	8.25877722196207	0.0	79.0830322411637	57.9014767771652	21.710364202214674	18.58224874941466	46.7287263092659	70.05106722800922	57.70132352410833	0.0	0.0	64.52682799664203	0.0	66.10040651750008	59.6635927983657	91.90505144022471	51.85436988298197	94.9299281516058	77.80786348499197	57.56730440274744	0.0	0.0	188.15648975252716	129.82797792924376	28.443325252268593	148.4690980131123	136.43762276543598	56.875574443301886	119.81285232466887	85.45999644272764	59.99444451443797	59.655469776881915	79.89414026415001	71.26878934816675	63.999707429908895	46.551864596143176	98.7285003264211	112.40517569631493	49.07811665672018	0.0	0.0	0.0	68.69205181441468	103.9547865981489	67.36357345385288
2R_17710	20.25340554685081	18.834879088316512	23.308533054163703	34.115935843618004	14.369782646260138	38.533677952859826	12.899980005030994	37.77942608014528	56.662119531574255	8.083002738521326	33.0302427443355	10.157058597086753	40.78623307763503	0.0	0.0	50.52278451274564	71.78802432178264	72.98761532872626	88.23944656219115	109.41165356146504	82.70490139320167	64.88917518779517	116.04091602699113	78.70004693384618	0.0	0.0	163.69056753565897	191.14021655317717	148.4690980131123	64.58185669608909	168.15363940856605	138.54417777988894	128.2875437004502	167.28224208389065	125.26413116407176	95.14723169129395	95.57010827658858	73.6270587966316	75.56279367579187	57.3732178444207	53.681792585363446	73.34187766208098	53.370633001325295	77.008971545185	0.0	0.0	47.31003836844111	30.14586074722545	47.94898228285105
2R_17711	22.33455884918952	12.981419175477372	20.195700004993846	28.216157587616344	15.846360031676872	24.787719738709107	23.709211265668824	27.774318846402927	57.2774368034608	8.913577517818242	19.613078785457294	22.401508965643924	31.138097462245057	0.0	166.81123640488423	68.09524295918402	0.0	51.219324807348265	68.6869796961288	53.36633693231269	69.09341152865028	52.041388516287	85.30985606094536	102.56636833003017	0.0	274.7479187845152	118.46015338897577	143.71429597959258	136.43762276543598	168.15363940856605	26.17869006634335	136.41105780773245	143.6802888106433	192.15775998368454	143.89139307876644	133.53983254740902	95.80953065306171	89.73925618121861	48.24212282883037	63.26864424599593	47.358323136494384	80.87817522661054	65.91734341805909	0.0	0.0	0.0	49.42555152737311	33.24352042232568	47.00090182980386
2R_17712	20.948433336498876	16.234356574005286	27.552459883618408	23.524452256653657	9.908603045508231	17.713787703797127	17.79021775226529	17.367060937543418	45.58288792339991	11.14717842619676	24.52780471942994	56.02994240121921	47.59432329525788	614.8548942449581	0.0	46.45027034057338	148.50308886424838	51.85329786974451	78.74060839288985	31.918696695776518	72.58198307802908	32.54106682633483	60.01152221226475	19.733518565294265	0.0	0.0	77.59944015531174	137.790558351306	56.87557444330188	138.5441777798889	136.41105780773245	10.235610096951698	110.57494548655187	144.18566499710346	136.76070044512008	107.35893830757777	86.8679606997364	106.88236953937974	71.30007459084726	55.851360911494204	59.2255664925435	84.28746746503755	79.49106873681038	0.0	0.0	0.0	51.509007895300726	41.57381847207902	58.7785810850526
2R_17713	28.288151027043757	18.414815824219534	18.60301755827209	15.248031145628419	16.05634492561296	14.35210816322796	33.63274484037659	14.071182359240101	52.76039762346065	27.095082061971873	31.228964808079557	28.372947642832255	24.53944716131181	0.0	169.02170238658644	68.99759355211216	40.10684463410525	66.72606109882994	75.3969358685263	47.02044378365047	53.206831757197634	52.73100464428323	91.84284284933236	31.97707882989473	0.0	0.0	85.73564613812356	101.93308820852599	119.81285232466887	128.2875437004502	143.6802888106433	110.57494548655187	38.07587805774499	155.76328031237807	128.3023643501383	186.85585069830933	126.20287111531788	112.57804147981237	75.54397214649309	86.73304887407305	35.9894119150146	40.974958154323986	66.79083400760271	0.0	0.0	205.76555073149652	61.209505391027186	50.52606049990484	59.529656186470696
2R_17714	22.951730216182344	30.491737196595782	21.562356610328543	30.92891232514947	13.9579224469913	29.111633549410968	16.706995497464714	16.309604127852076	18.346031845042077	52.342209176217374	26.324959912021985	26.309177561954826	32.50645049877085	0.0	0.0	29.081317543631975	92.97395799436579	54.42496444474362	73.94619943424435	43.600306183150174	64.91672806707196	45.839528036219335	62.61944659437877	69.49489258869401	914.2439202779302	322.67432480397537	79.49947132851567	84.39174648719356	85.45999644272764	167.28224208389065	192.15775998368454	144.18566499710346	155.76328031237807	75.22577511886425	189.2704603902554	201.64399603134743	126.58761973079032	115.43061390517325	72.10937962755506	65.56330902391531	48.66697674483278	63.32425421838477	66.35641356855945	99.73570039395602	0.0	0.0	61.272079313159345	19.521222497037655	58.649609980093636
2R_17715	14.731451169474665	41.099029138184186	24.21945539163828	22.333010497259366	26.12989589326878	28.027730636691945	37.53154995918444	6.106471210736154	0.0	35.275359455912856	33.26506602561189	36.93902548940515	63.89630542433992	0.0	0.0	44.91432999864848	261.0775191369822	61.131676021421825	45.30462832082925	73.4596655932373	72.91632487139383	17.162756132681835	84.40314317305177	88.4664701670247	0.0	0.0	81.85473909173982	75.83297786624959	59.994444514437966	125.26413116407174	143.89139307876644	136.76070044512008	128.30236435013833	189.27046039025538	45.555855464937366	58.72022622386582	170.62420019906153	95.83193108669464	86.78069650187012	63.82357200894511	132.7557676524173	80.0185643069192	80.74453918470374	0.0	0.0	0.0	57.95583258443531	43.853590403080275	58.126692939931885
2R_17716	16.27579662903838	26.48775073967044	26.758458884022414	21.93266835310609	17.3215062088939	20.643978590129805	6.911017198066297	26.98652899938673	15.178042229866897	51.964518626681695	44.91953889684963	8.162292494119068	55.46731210448024	0.0	0.0	85.71218479907937	57.689423221146626	81.75931834057022	58.39640144689598	64.2522041042279	44.30820789411144	85.32892404019182	42.74022336817827	74.74288447739775	0.0	0.0	65.7715163294232	118.69229023755912	59.655469776881915	95.14723169129395	133.53983254740902	107.35893830757777	186.8558506983093	201.6439960313474	58.72022622386583	50.97404447995122	125.6741896632979	137.0189777512321	70.31067731553834	81.36277219237415	94.90604732705745	58.938112035457166	72.0536243659281	371.3101058233801	0.0	295.97182348240443	48.02364684370584	48.45090348822279	38.53218079299228
2R_17717	12.261100127208914	11.402346032696228	14.110627318174489	24.783915239009882	17.39849068093343	7.775898602282226	36.44409735780294	15.247388884653503	22.868250292999456	39.146604032100214	39.99200159968007	36.89356207341819	37.98670465337132	0.0	0.0	30.58571647040832	43.4593654932638	50.8803641962911	43.99195575666164	68.78367534105239	57.6543771810044	21.427040925648168	61.46821215314366	64.96881496881497	0.0	0.0	92.9022668153103	78.89546351084813	79.89414026415001	95.57010827658858	95.80953065306171	86.8679606997364	126.20287111531789	126.58761973079034	170.6242001990616	125.67418966329791	47.33727810650888	159.52330682431324	96.30432165643433	114.41413831852078	123.49289915829841	81.4000814000814	82.71298593879239	0.0	0.0	0.0	63.31117442228553	18.249840313897252	74.18158361554589
2R_17718	16.40609234770635	20.342703352019804	25.17449521540737	3.6847083498070505	23.28023112613462	6.9364145811758195	9.288457698041528	9.06752312445085	10.199699924828213	34.92034668920193	32.93028494026721	65.82108512640939	47.43993765036765	0.0	0.0	42.44129610867882	0.0	47.77614011786374	44.84868055181816	54.540273219498694	37.895808182246355	50.97008820373764	46.99895975635739	30.909225785712522	0.0	0.0	66.29804951138338	93.83723930841956	71.26878934816675	73.6270587966316	89.73925618121861	106.88236953937975	112.57804147981237	115.43061390517325	95.83193108669464	137.0189777512321	159.52330682431324	16.74131899829992	111.6795312895979	116.64230543516693	69.57513941118559	145.22429892969691	110.6749697488416	166.34783331947102	0.0	0.0	64.54413285764308	97.67755337264312	46.03336267960204
2R_17719	11.224950820684215	20.8775349894438	29.527268432397317	7.563166622233062	23.892293540718445	28.475121642160264	19.065322561426086	9.305918098614814	31.403583148837285	0.0	39.428733971515555	33.77579626439694	41.731872717788214	0.0	0.0	43.55712361200559	0.0	58.83867171698599	103.56255178127587	55.97419589569209	50.00416701391782	104.62029372147462	42.87521169635775	23.791397030833654	0.0	0.0	56.70091401873398	86.67388949079088	63.99970742990889	75.56279367579187	48.24212282883037	71.30007459084726	75.54397214649309	72.10937962755506	86.78069650187012	70.31067731553834	96.30432165643433	111.6795312895979	8.816592827701735	104.74533789723733	297.51810397662695	135.49309323957212	184.57519309404813	0.0	0.0	0.0	77.28124577368186	66.8304011494829	64.9599905512741
2R_17720	23.81388968930018	17.716792640444336	9.396376757122454	16.045363451550223	13.516755708294896	12.08207352545844	32.35787813214149	31.588216016015227	35.53234109270832	0.0	38.23936407937536	66.87876790201305	47.218533274310175	0.0	0.0	58.084428356817924	0.0	41.60902083571718	0.0	47.500014843754634	14.144605011905043	44.390682395765126	72.76828758027253	26.91934962851298	0.0	0.0	38.49336951710068	16.34487690264583	46.551864596143176	57.3732178444207	63.26864424599593	55.851360911494204	86.73304887407302	65.56330902391531	63.82357200894512	81.36277219237414	114.4141383185208	116.64230543516693	104.74533789723735	12.698211139505723	212.0794388983988	137.97623359376345	124.50199203187252	144.87504527345166	0.0	346.44032565390614	103.05632262250236	85.06897676199118	95.21661780550752
2R_17721	15.15154958685512	28.18070312263326	9.964049708651185	25.52209268909446	0.0	28.827000521768706	25.73456087188692	25.12244049435938	0.0	0.0	15.206084258433485	15.196967900964399	18.776698117636013	0.0	0.0	41.995597181591485	0.0	19.855255189667325	77.66097567036954	50.36968198471658	44.997412648772695	52.95656502536619	86.81007691372814	10.704620970780665	0.0	0.0	153.0709085676849	64.99626271489389	98.7285003264211	53.681792585363446	47.358323136494384	59.2255664925435	35.98941191501461	48.66697674483278	132.7557676524173	94.90604732705745	123.4928991582984	69.57513941118559	297.518103976627	212.0794388983988	16.06371511965058	0.0	146.92955558281207	0.0	0.0	0.0	67.05963613441433	0.0	79.7123976692095
2R_17722	25.87569832040842	8.021130867156437	17.016526450488715	34.8691448167888	36.71759396950237	10.940117081133002	58.599043370616975	28.60260541132692	16.08697260871174	55.07639095425355	43.28138701264076	0.0	0.0	0.0	0.0	38.25053526842791	0.0	30.14102230812414	0.0	35.842062667696055	17.07694015386323	40.19502626744966	32.94523842469048	24.375024375024374	0.0	0.0	34.85510731887543	14.8000148000148	112.40517569631493	73.34187766208096	80.87817522661054	84.28746746503755	40.974958154323986	63.32425421838477	80.01856430691922	58.938112035457166	81.40008140008139	145.22429892969691	135.49309323957212	137.97623359376348	0.0	20.822531645042467	196.37620444072056	0.0	1030.7153164296021	0.0	101.7990435979854	51.35236451962431	90.7548077359398
2R_17723	12.050980467770858	11.20694292528107	19.81258876039765	28.419056032634817	21.37541382801171	34.3918902394287	20.46831504830522	24.976821509639052	39.33362103067573	57.71361733563161	30.235888306209727	36.2613135298213	48.536439665471924	0.0	0.0	43.42226212616772	0.0	60.53651141244841	61.76865907653384	55.085492684646574	44.73659095247185	42.11968730344146	51.78413610251878	55.34137968613775	0.0	0.0	91.31019167835439	51.69561621174525	49.07811665672016	53.370633001325295	65.91734341805909	79.49106873681038	66.79083400760271	66.35641356855945	80.74453918470377	72.0536243659281	82.71298593879239	110.6749697488416	184.57519309404813	124.50199203187252	146.92955558281207	196.37620444072056	0.0	91.64222873900293	0.0	0.0	118.52610418918661	143.49672827459534	107.78048285656318
2R_17724	0.0	0.0	71.4694110920526	0.0	0.0	0.0	0.0	0.0	0.0	0.0	109.06909527185472	218.00741225201654	0.0	0.0	0.0	0.0	0.0	0.0	0.0	0.0	0.0	253.2286654849329	0.0	0.0	0.0	0.0	0.0	186.48018648018646	0.0	77.008971545185	0.0	0.0	0.0	99.73570039395601	0.0	371.3101058233801	0.0	166.34783331947102	0.0	144.87504527345166	0.0	0.0	91.64222873900293	0.0	0.0	0.0	106.88899577788466	0.0	114.35105774728416
2R_17725	0.0	0.0	0.0	0.0	0.0	0.0	0.0	0.0	0.0	0.0	0.0	0.0	0.0	0.0	0.0	0.0	0.0	0.0	0.0	0.0	0.0	0.0	0.0	0.0	0.0	0.0	0.0	0.0	0.0	0.0	0.0	0.0	0.0	0.0	0.0	0.0	0.0	0.0	0.0	0.0	0.0	1030.7153164296021	0.0	0.0	0.0	0.0	0.0	0.0	0.0
2R_17726	0.0	0.0	0.0	0.0	0.0	0.0	0.0	0.0	0.0	0.0	0.0	0.0	0.0	0.0	0.0	0.0	0.0	0.0	0.0	0.0	257.2678157962439	0.0	248.16358943815763	0.0	0.0	0.0	0.0	0.0	0.0	0.0	0.0	0.0	205.76555073149652	0.0	0.0	295.9718234824045	0.0	0.0	0.0	346.44032565390614	0.0	0.0	0.0	0.0	0.0	0.0	0.0	0.0	273.4481815695926
2R_17727	14.055934890098401	9.8036043931912	16.17620415663742	11.838289906934467	14.959019765352815	31.199593157305234	17.905263252132965	23.305826631451563	19.66185541064768	33.65779447204383	24.68642074054325	14.098068987490784	47.902105515274236	0.0	0.0	31.167102811311633	0.0	52.188621959437164	43.22716741017395	37.96603675170767	59.13681127356341	40.939378605735776	50.333003148832674	59.58339291672624	0.0	0.0	56.80091563075997	60.2963565926529	68.69205181441468	47.31003836844111	49.42555152737311	51.509007895300726	61.209505391027186	61.27207931315934	57.95583258443531	48.02364684370584	63.31117442228553	64.54413285764306	77.28124577368187	103.05632262250234	67.05963613441433	101.79904359798539	118.52610418918663	106.88899577788467	0.0	0.0	6.91228073813481	0.0	144.19930562488213
2R_17728	0.0	39.563300291383705	13.988674768907092	0.0	0.0	0.0	72.2582509890348	0.0	39.673565899776634	0.0	0.0	0.0	131.80440226703573	0.0	0.0	23.583292652153506	0.0	18.583388309190415	43.61175075012211	17.678682867411645	42.11501610899366	0.0	20.31232226718016	30.05674713859767	0.0	0.0	85.95939278284938	72.99936125558901	103.95478659814891	30.14586074722545	33.24352042232568	41.57381847207902	50.526060499904844	19.521222497037655	43.853590403080275	48.4509034882228	18.249840313897252	97.67755337264313	66.8304011494829	85.0689767619912	0.0	51.3523645196243	143.49672827459534	0.0	0.0	0.0	0.0	0.0	134.2912777815081
2R_17729	7.518599134609239	17.480011606727707	12.361061666864444	7.598841936488879	42.67554317964803	14.304719126839943	25.54033777096702	37.399255754810476	35.05745917558879	48.00998607710403	49.046794414701964	60.32909521439452	55.90496156533893	331.0162197947699	0.0	29.17505449483393	53.29922183136126	29.558106310655695	46.244913059563444	43.74084176125624	40.936325406572145	52.5568928364955	39.48766548921628	37.18340982491926	0.0	0.0	60.76626257102057	45.15400741815836	67.3635734538529	47.94898228285104	47.00090182980386	58.7785810850526	59.529656186470696	58.64960998009363	58.12669293993187	38.53218079299228	74.18158361554589	46.03336267960204	64.9599905512741	95.21661780550752	79.7123976692095	90.7548077359398	107.78048285656318	114.35105774728416	0.0	273.4481815695926	144.19930562488216	134.2912777815081	7.911079466793244
2R_17730	0.0	67.62340256617289	0.0	0.0	61.91068764200764	55.33942435930781	0.0	48.22775073004758	27.124749435127093	46.43301573150573	29.191242043562088	0.0	36.04577813823556	0.0	0.0	16.123857020085488	0.0	38.11629280936136	0.0	24.173770733540987	43.1909471774716	0.0	41.66250041662501	0.0	0.0	0.0	146.92572610693844	74.86430844095078	23.691236848402145	103.0533682478145	22.728538293609528	28.42394888237033	23.02972100644487	53.38650629360176	59.9652501375453	49.68870029266645	37.43215422047539	22.260658960026536	91.38366288566762	155.09737206890202	30.83764289392776	70.2190483212381	134.89914449415272	0.0	0.0	0.0	100.12716149509878	0.0	0.0
2R_17731	13.136892993438122	12.216799320745958	8.63915958255581	39.831292348408745	27.961860022928725	24.993959793050013	0.0	54.45496030233394	12.25084837124971	0.0	59.32879358194295	13.176272169077924	16.28001628001628	0.0	0.0	80.10544789868847	0.0	57.383869394313265	0.0	32.75413111478685	13.004746732557383	0.0	25.089066184956593	55.68755568755569	0.0	0.0	26.54350480437437	22.541561003099467	21.400216142183037	46.543883900936	25.663267139212962	32.09407415014892	31.204006594446724	18.08394567582719	20.312404785602567	37.403032637886284	78.89546351084813	90.48590933311885	30.95496053242532	96.31802460487721	69.6388529088149	79.28579357150787	116.3151364764268	199.8001998001998	0.0	0.0	64.60323920641382	117.32040201791092	158.9605363190269
2R_17732	11.292102604561107	14.001621387756703	12.376629754606087	12.680687110639502	5.341161339392347	33.41971534041323	25.572504443222645	18.723179046016583	0.0	24.035226027265562	37.775820150831294	52.854441887296204	37.3169138912212	0.0	0.0	29.211798895960925	0.0	49.325555241333504	46.30315602311453	46.92421176709074	59.61873816940664	43.85257116395248	46.72601589547175	31.91163455647083	0.0	0.0	45.632095790895484	38.75217981011432	49.05339216470167	37.340622222791225	47.06009692026961	44.13945714352975	47.683704451631435	51.81483175378698	69.8398804341247	81.44816553010753	71.04566298520959	97.94409581467595	88.69336928371236	105.37196302949411	143.66302401088006	127.21675190189045	76.17615990899488	228.99015342340277	0.0	273.7925747453729	133.27469246864712	22.410068395528743	190.1050330307495
2R_17733	15.9536111530632	0.0	24.480180845587412	35.8308383126255	7.546053564906624	6.745107773332002	45.161406868146756	17.634880382606365	29.755174424832482	84.89310260519954	16.011032668911056	74.67335739948966	39.541320680110715	0.0	0.0	41.270762141268634	0.0	46.45847077297604	21.805875375061056	39.77703645167621	31.586262081745247	49.564329543314265	45.702725101155366	22.542560353948254	0.0	0.0	32.23477229356852	36.499680627794504	60.64029218225353	26.37762815382227	54.02072068627923	57.16400039910865	16.842020166634946	39.04244499407531	76.74378320539049	30.28181468013925	54.74952094169176	73.25816502948234	50.12280086211217	92.15805815882376	135.31250422851576	166.89518468877898	62.77981862013546	161.75994823681654	0.0	0.0	104.60666846590136	158.30599916414434	162.26862731932226
2R_17734	0.0	0.0	0.0	0.0	0.0	0.0	0.0	550.6001541680431	0.0	0.0	0.0	0.0	0.0	0.0	0.0	0.0	0.0	0.0	0.0	0.0	0.0	0.0	0.0	0.0	0.0	0.0	0.0	0.0	0.0	0.0	0.0	0.0	262.9226481569122	0.0	0.0	0.0	0.0	0.0	0.0	0.0	0.0	0.0	0.0	0.0	0.0	0.0	0.0	0.0	0.0
2R_17735	0.0	0.0	0.0	0.0	0.0	0.0	0.0	0.0	0.0	0.0	285.657154283429	570.9717939933767	352.7336860670194	0.0	0.0	315.56691596453027	0.0	0.0	0.0	0.0	0.0	0.0	0.0	0.0	0.0	0.0	0.0	0.0	0.0	0.0	0.0	0.0	0.0	0.0	293.4014024587037	0.0	0.0	0.0	0.0	0.0	0.0	0.0	0.0	0.0	0.0	0.0	279.9473698944598	0.0	0.0
2R_17736	5.483748910104905	17.848855888337557	19.834400784721023	12.93197412127236	31.125740209009347	24.344269706686326	32.599077911796215	54.55487766068685	56.25274871385761	43.770572168919394	93.55926979741668	88.00299210173146	61.162079510703364	0.0	0.0	30.398647868142827	38.874203078836885	40.721488969267256	0.0	20.50889402370828	27.142934694099125	51.110372850169945	39.2735955762222	27.120009918175057	0.0	0.0	16.62013030182157	32.933427428840275	22.332794368562574	21.3717558646041	25.71035570277115	16.076481179799366	21.709209480845967	37.74401505734574	42.39515677728977	43.716939064832225	23.523876734885913	29.3779430403653	34.457509583494854	10.965313059687855	69.76663062057419	33.09636337159273	32.36904409588636	166.80567139282738	0.0	0.0	43.14785150666904	114.27078912142089	49.045063758582884
2R_17737	39.06723079747938	18.16550225797193	12.845809183212069	13.161392896533027	9.239394560953212	49.5522950145436	22.118266370281898	21.592162908550712	60.720435827000195	41.577275524289455	104.55425254818319	39.18433880346703	48.414427499394826	0.0	0.0	0.0	0.0	45.50703368089331	40.04869921824939	32.4686920636776	38.6742468190432	15.171652071537375	12.435212542652781	36.80150738974269	0.0	0.0	39.46828328755012	11.172560192168037	31.82058282579504	18.45530908490273	20.35169768774187	19.088632337670273	20.62138416916959	29.877252296664384	20.135390364813002	29.661664226994787	72.62164124909222	49.83186727979797	51.142000879642424	52.07926464078328	13.806395674732364	0.0	16.471642420409022	0.0	0.0	0.0	38.424148809043515	0.0	47.95768761732506
2R_17738	4.0772757926428005	30.333662706354218	29.494538683964407	21.977551030499896	40.49955624057662	46.54400425308768	34.6257989903117	27.04175381998575	7.60455117178529	65.08857252949815	45.0114615548923	40.894978423809384	5.052801778586226	359.01486321533713	243.61722861040732	27.12239523296781	0.0	21.37216418096524	33.437658828879435	27.10892161387543	12.108785327381193	28.50117994884988	15.573704112080835	5.761218244165038	0.0	0.0	41.19131884717032	20.9885612341274	53.13559806108203	31.78064651080282	35.04628977674239	19.92196962935574	35.510698727877646	14.96715831287198	33.62308022719115	23.217434993503762	6.996187078042467	24.96352205339947	12.809920002049587	38.04699347222297	25.93643498513842	9.843120347895246	37.8196100866963	0.0	0.0	0.0	36.0914412756159	24.275026338403578	38.61103245900796
2R_17739	8.05564192993847	14.982867091480891	31.785587143365714	21.7109769613968	11.430949065977153	40.87062607668556	27.36464761175038	13.356877055289457	45.07387608289988	25.71963539844859	24.253909325951522	32.3191581505685	9.98302885095338	0.0	0.0	8.931139131071612	0.0	35.188221798399645	16.516040378415518	20.085080400576846	15.949217690872265	37.54063774035394	46.15441420817488	11.382676477016101	0.0	0.0	65.10670989752204	27.645310664178588	39.36832214835559	22.83284870611955	18.88429091376048	23.61639418595864	19.134532345651298	22.178423942052216	8.303813277133125	36.69731504094503	13.822655332089294	24.66073000692967	0.0	32.2161488815627	34.162456143946926	58.342376401675594	20.378662724980437	0.0	0.0	0.0	15.846077541195841	0.0	50.856939429385136
2R_17740	21.75536419295485	5.057910546805652	25.037054841164927	25.652141569038893	23.153132503062004	20.695635497429947	27.713241848842742	27.05405671071368	10.144014574920142	69.459397509186	27.292084804149265	98.19260151478453	20.220402386007482	0.0	0.0	42.209587485701505	77.11170401443532	9.503061173580539	11.15095719816589	27.121255063199307	26.92065406421114	12.672954141648145	31.16157901953208	15.370238300174606	0.0	0.0	10.989349122830152	46.66246704463265	0.0	26.977665190988382	21.24983903246933	0.0	38.75656870010899	19.96529034273915	0.0	12.388265587070615	32.663726931242856	8.32495981125651	34.17532797635067	14.500686970045205	46.13019555743151	26.260262838970757	41.276527048049545	0.0	0.0	0.0	37.44518960371756	32.38142730855291	34.33653235359761
2R_17741	9.74557550871904	9.063006017835995	17.090511348099536	19.69917175926737	23.04827230150828	24.7222863170386	22.070183182520413	37.70414099194209	54.529591391595176	41.4868901427149	29.34195769541744	32.58262954853508	20.12882447665056	0.0	0.0	32.414210389834906	138.17243920412676	28.380065841752753	19.98081841432225	18.89889630445582	22.51093388217134	30.277340438415887	31.020448679769704	50.49206815511164	0.0	0.0	19.69124133585381	27.870680044593087	10.583802548579655	13.811391635821224	22.845886725016758	22.22165786265746	20.576555073149652	20.86861122373536	16.743014814219507	36.99647793530056	27.870680044593087	29.834122280122518	45.92774035517453	38.97453663606444	34.440954427729096	31.369596586987893	21.91444600280505	0.0	0.0	0.0	47.92577256345372	19.34086337614111	34.18102269619907
2R_17742	6.792370809107211	12.633281115771387	22.334190966266437	22.882876286017645	28.91510525098311	68.92273761113792	34.61005999077065	33.78682764212992	38.005472788081484	65.058986814712	27.26727381796368	13.625463265751034	16.835016835016834	0.0	0.0	30.12229652388698	0.0	0.0	0.0	22.580499480648513	13.448090371167293	15.826791592808306	6.486093814860937	0.0	0.0	0.0	54.89679402722881	34.96503496503496	11.064884482606002	33.69142505101844	5.3076302492463165	13.275276125743416	37.645742804285156	18.700443823866753	42.00974626113258	7.7356272046537535	40.792540792540784	51.9836979123347	32.01024327784891	18.109380659181458	0.0	32.79548734094188	22.910557184750733	0.0	0.0	0.0	33.402811180588955	0.0	28.58776443682104
2R_17743	19.294016501014674	21.53122152720237	25.376485539463477	20.79992886424328	21.902554440167968	58.73338518186059	45.87862482099144	19.194582521029265	28.78830734109034	36.96056061778345	30.98153771440676	77.40740912757205	52.602634913803406	0.0	230.56349718712534	4.278182850390662	54.70998238338567	30.340470648123016	7.911492550538615	22.44930225965056	26.739908549512762	44.95667076072082	29.478437996527436	32.71509081709211	0.0	0.0	23.390499714635904	26.485242753803114	37.716326706365194	24.609064502818967	12.061238526369937	26.396288229367155	30.55266408537392	14.165173716378517	11.933046065137725	30.76272664988194	16.553276721126945	47.25180546195432	36.37057983796907	20.576184609528315	8.182228037058946	55.89418113627281	39.04704387846477	0.0	0.0	0.0	15.181135617259281	91.89719460839159	56.8433276083982
2R_17744	14.930773468811855	18.513384482729094	13.091815520609137	6.706721442696264	35.31125814719003	6.312657066798644	42.26596279749955	8.252125541236284	18.564982544275164	63.56026466494206	34.96386484568199	29.951059968012267	30.8384987818793	0.0	297.3712382538361	16.55346853102865	0.0	30.435907413969648	30.61174511436548	24.817867872153236	29.561164512807373	0.0	19.01003349567902	49.2269955217499	0.0	0.0	0.0	8.539891970366575	16.214984753860584	10.579916989971297	23.33412799002544	24.317741445991267	15.762223702995572	31.971893964756926	46.17224401723148	28.34034945918111	38.429513866649586	15.235854841916579	31.272843835145203	26.538309708708876	42.212393769872804	12.014999525407518	25.180629045687734	0.0	0.0	0.0	44.05499825982757	0.0	26.183631041218273
2R_17745	0.0	0.0	0.0	0.0	0.0	0.0	0.0	0.0	0.0	0.0	0.0	0.0	0.0	0.0	0.0	0.0	0.0	0.0	0.0	0.0	0.0	0.0	0.0	0.0	0.0	0.0	0.0	0.0	0.0	176.4788931243823	0.0	0.0	0.0	0.0	0.0	0.0	0.0	0.0	0.0	0.0	0.0	0.0	0.0	0.0	0.0	0.0	0.0	0.0	0.0
2R_17746	0.0	0.0	0.0	0.0	0.0	0.0	191.55253328225265	0.0	0.0	0.0	0.0	0.0	0.0	0.0	0.0	0.0	0.0	0.0	0.0	0.0	0.0	0.0	0.0	0.0	0.0	0.0	0.0	0.0	0.0	0.0	0.0	0.0	0.0	0.0	0.0	0.0	0.0	0.0	177.1636105943839	0.0	0.0	0.0	0.0	0.0	0.0	0.0	0.0	0.0	118.66619200189865
2R_17747	13.49274562531455	12.547728421985125	8.873177449351903	15.151942160794228	19.146194598092652	51.341994157281064	7.63904007822377	14.91467686233977	16.776933059198246	57.43858379427797	45.137699322437996	54.13276602194542	50.163029847002754	0.0	0.0	39.89107741312346	0.0	15.716876192272405	18.442290384927485	41.11723757951046	26.71403956349259	20.959483222981653	4.294779952654346	19.065340735769627	0.0	0.0	27.26251622119715	15.434778414462386	14.653270646641506	3.1869777539391837	21.086747717095975	17.58050111460377	14.244116378704048	12.382536166292505	37.08911633789483	40.97728782600634	23.15216762169358	34.421109227129065	35.3260773570442	5.9955812566138755	38.146790758177005	43.43119467272966	41.71824558848516	0.0	0.0	327.1501946543658	30.96483323889059	0.0	18.92944522528406
2R_17748	24.37221737824402	11.332606913230197	12.020848960436982	24.632331659566397	8.64603894694704	23.185018768272695	20.697827245584897	20.205510244698836	34.09257497809552	58.36076289189252	12.229969908159042	24.445275583814297	37.75437006833541	0.0	0.0	0.0	0.0	10.646140906997974	12.492254802022748	10.127848900596684	24.127053061421446	14.197325791713874	23.27324182294649	8.609526958150813	0.0	0.0	12.31120763097894	20.910112653231923	19.85137277205562	25.905158623762542	4.761176981994657	5.954252288814581	4.824268773521326	11.183411868843184	6.280763967005891	6.939196676957496	20.910112653231923	27.97899337177647	28.714591319579046	16.2449082365746	25.839492822434885	44.128484495456966	5.137943507283549	0.0	0.0	0.0	11.985514307408067	72.55288198185453	38.466716673398345
2R_17749	0.0	21.69650152591495	9.205661850264386	12.575757147038582	13.242410939820527	5.918423994711296	39.62640227931066	30.94708126471437	8.702788460450613	74.48856153649045	9.365808337161607	28.080580032461153	23.13007777488652	0.0	0.0	15.519684391698211	66.15594278834068	28.535148168756866	28.700004592000735	15.511974662740586	41.57255103030639	10.872425137916713	31.189959328293035	0.0	0.0	0.0	0.0	24.019696150843693	0.0	23.144772868771454	14.584588975290426	4.55981381368236	3.694463440143966	25.69303757221349	24.04929528350031	10.628184137541457	24.019696150843693	35.71089317943367	14.659908448871738	12.440480078126214	29.682134026707985	11.264648266990188	27.542746342323287	0.0	0.0	0.0	45.89301145810817	27.780787363075447	63.825922161833084
2R_17750	8.81605650739579	8.198589514659899	17.39299827461457	41.58068375276363	0.0	0.0	14.973870595810311	58.47081283200458	49.32863724706741	28.14744758945259	35.39115185812395	17.684967070591316	21.850759313886158	0.0	0.0	39.09678604870287	0.0	7.701964771213136	0.0	14.654011462367766	8.727374282173464	20.54214838004618	8.418528845247234	12.457147412899625	0.0	0.0	0.0	15.12744875576734	43.08450594997027	18.741121393739714	6.888959615540942	8.615223444435255	20.940741888603633	16.18130832350319	18.175308116910852	20.080684189071686	0.0	0.0	41.5472184137272	11.752400427787375	18.693615382602225	42.56641424783018	29.7364164049862	0.0	0.0	0.0	0.0	0.0	37.10506298584442
2R_17751	9.056494412142948	0.0	8.933676386506574	15.255250857345098	32.12789472331457	5.743561467594826	30.76449776957391	22.524551761419946	25.33698185872099	28.915105250983114	13.63363690898184	36.33456870866943	16.835016835016834	0.0	0.0	35.14267927786815	0.0	7.912018355882586	27.85204991087344	33.87074922097277	17.930787161556392	31.65358318561661	0.0	19.195331695331696	0.0	0.0	0.0	23.310023310023308	22.129768965212005	16.04353573858021	10.615260498492633	22.12546020957236	21.51185303102009	20.778270915407504	23.338747922851436	20.62833921241001	15.54001554001554	20.793479164933878	7.1133873950775355	24.145840878908608	9.601720628336597	43.72731645458918	19.09213098729228	0.0	0.0	0.0	35.62966525929489	53.91998274560552	38.11701924909472
2R_17752	26.9854912506291	0.0	8.873177449351903	9.091165296476536	0.0	0.0	0.0	22.372015293509655	0.0	43.078937845708474	0.0	27.06638301097271	0.0	0.0	0.0	74.7957701496065	0.0	23.575314288408606	27.663435577391226	11.213792067139215	0.0	0.0	12.884339857963036	19.065340735769627	0.0	0.0	27.26251622119715	0.0	0.0	9.560933261817553	42.17349543419195	26.370751671905655	0.0	12.382536166292505	27.81683725342112	15.366482934752376	23.15216762169358	0.0	105.9782320711326	0.0	0.0	32.57339600454724	11.377703342314133	0.0	0.0	0.0	13.270642816667396	0.0	28.394167837926087
2R_17753	20.1764938802172	9.381677115509554	9.951436987500994	6.797276331374019	7.157606925700461	38.387347530254026	0.0	16.727093291181056	28.223473462879078	32.20923116565208	25.311393417519028	40.47394995396088	6.250976715111737	0.0	301.38637733574444	22.369300372169235	143.0308231423872	17.626775071333356	10.341689418383387	16.768640964532228	24.96691883254687	11.753229199722623	28.90006358013988	0.0	0.0	0.0	10.191809861595223	34.620794114465	24.650881885299448	28.594048506229036	35.473781919013355	19.716865807011317	31.95009395324503	13.887249421943244	5.199518524584623	17.23380237998811	17.3103970572325	7.720785512718064	23.77131990253759	26.896632877771612	21.391175070724575	36.53168210130236	17.01374710766299	0.0	0.0	0.0	39.68874104832849	30.031382795020797	37.15203142000371
2R_17754	27.268641934372013	20.28702076985186	17.93256208970298	14.69848987715002	30.95534382100382	13.834856089826953	37.05213235021675	36.17081304753568	0.0	52.237142697943945	43.786863065343134	10.94015298709937	33.792917004595836	0.0	0.0	12.092892765064116	77.32277619695658	14.29360980351051	11.181479891226564	13.597746037616806	10.7977367943679	50.83057153894638	15.623437656234378	7.7061550601696585	0.0	0.0	11.019429458020381	0.0	0.0	3.8645013092930434	21.308004650258933	10.658980830888874	12.954218066125238	15.014954895075496	16.865226601184613	24.844350146333223	9.358038555118847	16.6954942200199	59.97052876871937	14.540378631459562	46.25646434089164	26.332143120464288	0.0	0.0	0.0	0.0	37.54768556066204	97.41018780684209	28.692099343524763
2R_17755	23.909145248057385	0.0	15.723270440251573	21.4793932071419	22.618037885213457	0.0	27.072758037225043	13.214403700033035	14.864362690449646	25.44529262086514	15.996800639872026	15.987210231814547	39.50617283950618	0.0	0.0	8.835873647006848	0.0	13.92515230635335	0.0	26.49445272396092	7.889546351084813	0.0	15.220700152207002	0.0	0.0	0.0	16.10305958132045	0.0	0.0	22.589298319920935	0.0	0.0	12.620287111531788	21.941854086670322	0.0	36.30587701384162	13.675213675213676	24.39768222018908	37.55868544600939	21.248339973439577	0.0	0.0	33.602150537634415	0.0	0.0	0.0	23.515579071134624	0.0	25.157232704402517
2R_17756	0.0	0.0	0.0	0.0	0.0	88.15698996773453	118.04981702278361	0.0	0.0	0.0	69.75349116223266	0.0	0.0	0.0	0.0	0.0	0.0	0.0	0.0	0.0	0.0	0.0	0.0	0.0	0.0	0.0	0.0	0.0	0.0	49.24992366261832	0.0	0.0	0.0	0.0	0.0	0.0	0.0	0.0	0.0	0.0	0.0	0.0	0.0	0.0	0.0	0.0	0.0	0.0	0.0
2R_17757	18.15884449219548	8.443509403958599	17.91258657750179	2.039182899412206	12.883692466260829	15.354939012101614	15.421191287026923	10.036255974708634	11.289389385151631	38.65107739878249	30.373672101022834	6.071092493094133	33.755274261603375	0.0	180.83182640144665	13.421580223301541	42.90924694271615	5.288032521400007	12.410027302060065	15.091776868079005	26.964272339150625	14.103875039667148	11.56002543205595	4.276428327061239	0.0	0.0	12.230171833914268	10.3862382343395	24.650881885299448	10.72276818983589	16.554431562206233	14.787649355258488	14.377542278960263	13.887249421943244	9.359133344252323	27.574083807980976	18.175916910094124	18.529885230523355	19.01705592203007	28.241464521660195	38.504115127304225	43.83801852156282	20.41649652919559	0.0	0.0	0.0	26.789900207621727	18.01882967701248	22.29121885200223
2R_17758	0.0	0.0	0.0	0.0	0.0	18.812657908747322	0.0	24.59256271718307	55.32641199919223	47.35476294205671	29.770720793806497	29.75287263985338	18.380663541953865	0.0	886.2105636299185	0.0	0.0	12.957647927748155	0.0	0.0	14.682778569016401	0.0	14.163182523765819	0.0	0.0	0.0	0.0	0.0	0.0	0.0	34.769587736998204	0.0	23.48688668399216	13.611572014063476	15.2889068278729	33.78338431809083	89.0755233186995	22.70255789719828	23.29943265881476	19.772028511265113	0.0	71.61297483878128	0.0	0.0	0.0	0.0	0.0	88.30567893821251	15.6062237620363
2R_17759	0.0	19.6072087863824	13.86531784854636	28.411895776642723	14.959019765352815	0.0	35.81052650426593	17.47936997358867	0.0	33.65779447204383	21.159789206179926	21.147103481236172	13.064210595074792	0.0	0.0	0.0	0.0	27.629270449113786	21.613583705086974	0.0	10.435907871805307	0.0	30.199801889299604	0.0	0.0	0.0	0.0	36.17781395559173	0.0	22.41001817452474	8.23759192122885	41.20720631624059	41.73375367570035	0.0	10.866718609581621	12.00591171092646	0.0	16.136033214410766	33.12053390300652	14.053134903068502	0.0	25.449760899496347	26.66837344256699	0.0	0.0	0.0	20.736842214404433	62.76400107954081	33.27676283651126
2R_17760	23.625637596894645	21.97092367960241	0.0	10.612348422500938	11.174919903761591	0.0	13.375868595466917	13.057711166040551	14.688105425345501	25.143569783463576	31.61423051358108	47.392915706960125	9.759430049285122	0.0	0.0	26.193301325119112	0.0	20.640047884911095	16.146115890361415	0.0	31.18397767227199	36.699806592019264	37.600543854266306	0.0	0.0	0.0	0.0	0.0	0.0	5.580360256897465	6.153774202024715	7.695812246807777	24.941278876545038	21.681673998686087	16.23565072894013	17.93768627166088	13.513056991317862	24.108381640503048	12.371108513178324	20.996383372964008	16.69864457102017	19.0118767193866	6.640741212971227	0.0	0.0	0.0	23.23673821258362	46.88694151791785	8.286308532411896
2R_17761	0.0	0.0	0.0	0.0	0.0	0.0	0.0	0.0	0.0	0.0	0.0	0.0	0.0	0.0	0.0	0.0	0.0	0.0	0.0	0.0	0.0	0.0	0.0	0.0	0.0	0.0	0.0	0.0	0.0	0.0	0.0	0.0	0.0	0.0	0.0	0.0	0.0	0.0	0.0	0.0	0.0	0.0	0.0	0.0	0.0	0.0	0.0	0.0	0.0
2R_17762	0.0	17.452570458208513	6.170828273254149	37.93456414134165	13.31517143948987	11.901885615738102	15.937651905744728	31.117120172762252	17.501211958928156	0.0	28.25180646759188	56.469737867476816	0.0	0.0	0.0	10.403304921907592	0.0	16.395391255518074	0.0	23.395807939133466	37.15641923587824	0.0	8.96038078034164	13.258941830370402	0.0	0.0	18.959646288838837	0.0	15.285868672987883	0.0	7.3323620397751315	0.0	0.0	8.611402702774853	9.672573707429795	32.05974226104538	0.0	28.725685502577413	14.74045739639301	12.508834364269767	0.0	0.0	23.737782954372815	0.0	0.0	0.0	18.45806834468966	111.73371620753421	19.74665047441328
2R_17763	48.66176102046957	15.084514765100163	21.334152564791818	10.929134942575592	0.0	0.0	0.0	26.89498717781486	30.253112667129535	25.89412410535801	16.278969443560403	65.0768394782139	40.20302527765214	0.0	0.0	17.98346061127581	0.0	14.170779144864332	0.0	40.442685636982404	8.028710669353607	0.0	7.744589629684702	11.459899519601011	0.0	0.0	16.387102694695166	0.0	13.211802367290748	22.987752700055225	19.01240686297188	23.77661395655537	19.264345997928437	14.885925431933734	16.720297019356252	0.0	13.916431826879588	37.24205223570246	0.0	54.0578527139745	34.39422314628035	19.579395427427993	0.0	0.0	0.0	0.0	55.8375351078502	48.286551712482556	25.600983077750183
2R_17764	0.0	0.0	0.0	0.0	0.0	0.0	0.0	0.0	0.0	0.0	0.0	0.0	0.0	0.0	0.0	0.0	0.0	0.0	0.0	0.0	0.0	0.0	0.0	0.0	0.0	0.0	0.0	0.0	0.0	0.0	0.0	0.0	0.0	0.0	0.0	0.0	0.0	0.0	0.0	0.0	0.0	0.0	0.0	0.0	0.0	0.0	0.0	0.0	1048.2180293501049
2R_17765	0.0	0.0	0.0	0.0	0.0	0.0	0.0	0.0	0.0	0.0	0.0	0.0	0.0	0.0	0.0	0.0	0.0	82.23515141547253	0.0	39.11582587198955	0.0	0.0	0.0	66.50351138540115	0.0	0.0	0.0	0.0	0.0	33.35034200775729	0.0	0.0	0.0	43.19262615486284	0.0	0.0	0.0	0.0	0.0	62.74116133889638	99.79741125515204	0.0	0.0	0.0	0.0	0.0	0.0	0.0	0.0
2R_17766	5.915176953997374	13.75221101172541	15.559891578675481	5.978307114803225	8.393631080608657	26.259528926559227	10.046792938109244	14.71173098717186	27.581078718053522	9.442834965684739	14.841168332389927	11.865816599565475	21.991313431194676	0.0	176.71591150067155	26.23218301931771	41.93258916965087	15.503014690398336	12.127562553967653	7.37413639645127	14.63918793496687	6.891428303647358	0.0	20.89546250852535	0.0	0.0	5.975900388911598	10.149836968243699	9.63592117238326	12.57444859471106	11.555454278418502	5.78042701170421	23.417158173302425	18.999626250209335	21.340923385170438	10.104926185198371	20.299673936487398	9.054063169293327	32.52236493345691	7.885331509193311	37.62772260090344	0.0	17.45782190228408	0.0	0.0	0.0	34.906846716182024	0.0	15.559891578675478
2R_17767	0.0	8.51247119592559	18.058886416827995	12.33502672691916	0.0	23.220524156891795	46.641428471482655	30.35467924969304	0.0	0.0	9.18652410406127	18.362033191211196	0.0	0.0	0.0	10.148400053989489	0.0	15.993666508062807	56.301234123051984	15.215037934893331	27.18450120971031	21.328601227674287	17.481661736838056	0.0	0.0	0.0	0.0	0.0	0.0	6.4862074042652	0.0	26.835167666127578	36.23742470769081	8.4004035553868	0.0	0.0	31.413201397887462	14.010920111134618	43.13784699005673	0.0	19.409297441660506	0.0	7.718717581386159	0.0	0.0	0.0	27.008704905591074	54.49799174900405	38.525624355899716
2R_17768	0.0	347.41523068371316	0.0	0.0	0.0	0.0	0.0	0.0	0.0	0.0	0.0	0.0	0.0	0.0	0.0	0.0	0.0	0.0	0.0	0.0	0.0	0.0	0.0	0.0	0.0	0.0	0.0	0.0	0.0	0.0	0.0	0.0	0.0	0.0	0.0	0.0	0.0	0.0	0.0	0.0	0.0	0.0	0.0	0.0	0.0	0.0	0.0	0.0	0.0
2R_17769	0.0	0.0	0.0	0.0	0.0	0.0	0.0	0.0	0.0	0.0	0.0	0.0	0.0	0.0	0.0	0.0	0.0	0.0	0.0	0.0	0.0	0.0	0.0	0.0	0.0	0.0	0.0	0.0	0.0	0.0	0.0	0.0	0.0	0.0	0.0	0.0	0.0	0.0	0.0	0.0	0.0	0.0	0.0	0.0	0.0	0.0	0.0	0.0	0.0
2R_17770	0.0	0.0	0.0	0.0	0.0	31.32851709597178	0.0	0.0	0.0	0.0	0.0	0.0	61.21824303642486	0.0	0.0	0.0	0.0	0.0	0.0	0.0	48.90214680424471	0.0	0.0	34.90060308242126	0.0	0.0	0.0	0.0	0.0	0.0	38.600947267245935	0.0	0.0	0.0	0.0	0.0	0.0	37.80632575442523	0.0	0.0	0.0	0.0	20.827779258864304	0.0	0.0	0.0	24.292953585882877	0.0	25.9888767607464
2R_17771	6.149471514418051	8.5781538440423	2.0220255195796777	4.143401467427064	21.81523715780619	3.8999491446631542	0.0	0.0	0.0	9.816856721012787	12.343210370271626	12.335810364054437	11.431184270690444	0.0	0.0	13.63560747994884	0.0	16.117074428649712	0.0	5.110812639652956	12.175225850439526	7.164391256003761	11.744367401394292	13.033867200533866	0.0	0.0	0.0	10.551862403714257	5.008795444801072	6.536255300903049	7.207892931075245	6.009384254451752	4.868937928831708	19.75218346279479	3.169459594461306	3.5017242490202176	5.275931201857128	0.0	4.830077860855117	12.296493040184938	13.039373692802789	22.2685407870593	10.37103411655383	0.0	0.0	0.0	24.192982583471842	18.30616698153274	9.705722493982451
2R_17772	0.0	7.656534009558417	5.4143493251554995	0.0	11.682870808478025	20.88567806398119	0.0	0.0	15.355746581043025	0.0	0.0	0.0	0.0	0.0	0.0	9.127968643602117	0.0	7.19274395989326	0.0	20.527726800589555	8.150357800707452	0.0	7.861931896801138	11.63353436080709	0.0	0.0	0.0	0.0	13.411981191037578	0.0	12.866982422415314	16.0912437887799	13.037486685466723	7.555734878330001	16.973634852982862	0.0	7.063643427279791	25.204217169616822	0.0	21.95076443537146	0.0	0.0	6.942593086288101	0.0	0.0	0.0	8.097651195294294	0.0	0.0
2R_17773	3.1050837984490105	11.550428448705269	2.041983174058646	6.2764460670219835	0.0	0.0	10.547827806711055	0.0	0.0	19.827500743531278	3.116259864910135	0.0	3.848003848003848	0.0	0.0	10.327644522475538	0.0	2.7126920077311723	31.83091418385536	7.741885536222346	3.0738492276953817	0.0	5.930142916444287	0.0	0.0	0.0	6.273919317397578	0.0	20.23293162533669	11.001281649312144	9.705381027193264	9.103046486224056	7.375492467778317	5.6991828796546296	12.802970289107073	3.53628672212743	5.328005328005328	14.258385713097516	24.388756783122982	4.1392870078129045	26.33614800915181	0.0	10.473397570171764	0.0	0.0	0.0	9.161913923818686	18.48685122706475	26.137384627950667
2R_17774	2.911488705316291	0.0	3.8293400974796814	9.80853927505871	16.525600013550992	3.69288900985152	19.780388239570176	14.482420031697188	10.860469574122977	37.18260003048973	5.8439359376054645	0.0	14.432357345167867	0.0	0.0	3.2279129251120975	0.0	2.5435616731039974	0.0	12.098660218564715	0.0	6.784011983278767	19.46144076938304	8.227906425665802	0.0	0.0	11.765508705299892	0.0	0.0	14.441526568385889	9.100272029881653	0.0	13.831293716973462	0.0	0.0	3.3158070823649797	7.493724006144854	8.912937976201563	9.147268739895127	15.524846546594915	0.0	7.028745460309026	9.820404443536603	0.0	347.92290028529675	0.0	2.863562965311085	17.334237024890232	3.063472077983745
2R_17775	0.0	0.0	27.155907496116704	0.0	14.648988267625297	26.188259541365007	0.0	0.0	0.0	32.960223602156915	0.0	0.0	0.0	0.0	0.0	45.78172874096812	146.36573870788325	18.03776205486185	21.16563378373802	25.739429459806594	0.0	0.0	9.857966419823187	0.0	0.0	0.0	20.858885468031673	0.0	0.0	7.315187279767143	0.0	0.0	0.0	0.0	10.641501643579929	0.0	17.71400735131305	0.0	16.217048983596452	0.0	0.0	24.922304715050828	17.410440693074822	0.0	0.0	0.0	10.153531550576263	0.0	0.0
2R_17776	0.0	0.0	0.0	0.0	0.0	0.0	0.0	0.0	0.0	0.0	0.0	0.0	0.0	0.0	0.0	0.0	0.0	0.0	0.0	0.0	0.0	0.0	0.0	0.0	0.0	0.0	0.0	0.0	0.0	0.0	0.0	0.0	0.0	0.0	0.0	0.0	0.0	0.0	0.0	0.0	0.0	0.0	0.0	0.0	0.0	0.0	0.0	0.0	0.0
2R_17777	3.7664059937078425	0.0	2.476885702623121	10.150941969348724	5.344526910494674	0.0	0.0	6.244992296802002	7.024746072991327	0.0	0.0	7.5553923590806	9.33510700366403	331.6419593406958	0.0	8.351487379023485	0.0	3.2904424164351016	0.0	9.39075592767991	18.642595347553904	8.776040706787215	10.789721279919897	5.321957117798328	0.0	0.0	7.610141579073937	0.0	6.135537709321539	8.006603846852885	5.886218801936684	3.6806058571689366	5.964218861782509	20.73899252048235	3.882438217790031	12.86834015140889	16.15691596788005	5.765047783598555	0.0	25.104371424196096	7.986308273096603	0.0	3.1760066670731955	0.0	0.0	0.0	7.40881508227304	0.0	3.9630171241969934
2R_17778	8.028591419764064	7.466277623827281	9.239665302364086	5.409518101194233	5.696282207491637	2.545836513507445	6.818189566124507	6.656012609150287	7.487086647305061	0.0	8.05748856944528	8.052657940806522	2.4873765639380148	0.0	0.0	4.450574368875175	0.0	1.7535030607395925	12.345435151898233	8.340681473711674	11.921745661478058	14.030466690736711	3.8332858005894064	5.672226961682973	0.0	0.0	0.0	6.888119715520656	6.53935416030442	5.689044237723541	15.684065209324238	7.8456971058792515	7.94594974282139	11.05197485896759	6.206947063431274	6.857641309699768	6.888119715520656	3.0722400378008414	12.61205018334768	5.351328065842741	4.2559675048369074	4.845538760918211	5.07755800602266	0.0	0.0	0.0	15.792867072622315	11.950029755574091	10.5596174884161
2R_17779	16.64055209358114	9.28503957283866	10.943256152736339	4.4848398957005635	18.890343445334178	0.0	5.6527195233626895	16.554793054050297	6.207278406368171	10.625818188000475	6.680178440926514	26.704694151137886	12.373174956693887	0.0	0.0	11.069440816127733	0.0	11.63013834049556	13.646884143412375	5.5319709195352695	0.0	7.754775390685584	6.356083025698914	4.702642508878589	0.0	0.0	0.0	11.421392267717433	5.421546962524099	11.791462792274988	10.402482448411488	3.2522948192244447	2.6350822198354233	3.0542669942469822	0.0	0.0	22.842784535434866	5.0941708421887	15.684306283133097	8.873193196035457	21.17083167495152	0.0	0.0	0.0	0.0	0.0	3.2733267081200763	0.0	10.505525906626886
2R_17780	0.0	13.383572289581245	3.1547492857647614	12.929008752292473	3.403597193802186	6.0846718597312766	4.073950346693175	7.954095325060014	0.0	0.0	2.4072232102536155	0.0	11.889899530348968	0.0	0.0	7.977815291238124	0.0	10.477391883793151	24.588487080225345	13.95424125208616	2.3744621843152527	0.0	4.5808688259049966	6.778447789683744	0.0	0.0	9.692852878001876	0.0	3.9073428349491497	6.798544839462562	1.8742835551110586	4.687898471370066	5.697360754604037	6.603688027689704	7.417451185753746	5.463364317893502	6.173601679219656	18.357004078192023	0.0	9.59244882428552	5.085983639407829	0.0	12.13560813959509	0.0	0.0	0.0	14.154642298034487	42.841719838001175	5.047598857223618
2R_17781	0.0	27.518038073957477	0.0	0.0	0.0	0.0	0.0	0.0	55.1894654348378	0.0	0.0	0.0	0.0	0.0	0.0	0.0	0.0	77.55344725073029	0.0	0.0	0.0	0.0	0.0	0.0	0.0	0.0	59.78858755440761	0.0	0.0	20.96778928210483	0.0	28.916443046173775	0.0	0.0	30.502125998182073	0.0	0.0	0.0	46.483521591595775	0.0	0.0	0.0	0.0	0.0	0.0	0.0	0.0	0.0	0.0
2R_17782	5.553378425532065	5.16442585098118	7.304089705908131	8.730784634367835	2.626746425195121	7.043822673172968	3.1440954673147696	3.069310243116995	0.0	5.910179456689023	5.57336659023104	3.713350162236268	6.882075634011217	0.0	0.0	8.209235348721135	0.0	1.6171979296632102	7.590524596335902	3.0769339645355664	5.4975160390030435	4.313278600703409	8.838282064226735	2.615653746034669	0.0	0.0	3.740258496745227	9.529027800938609	3.0155151268793063	2.623408755023336	4.3394685221462606	5.426870388969126	4.396972127740248	6.795247471870648	3.816308114978494	4.216383982716199	11.117199101095043	11.33370186753906	8.723757845929713	7.40302956646625	3.925138194302976	4.4688802818254665	7.804773274458286	56.30789155100087	0.0	0.0	12.744584507428181	0.0	13.634300784361846
2R_17783	8.563447438415967	3.981836454827658	2.8157719269791497	0.0	24.303049303596122	5.430874740132643	7.272409931203002	0.0	23.95760462285939	0.0	12.8914045271175	17.17823448977208	0.0	0.0	0.0	0.0	0.0	7.481278101550868	8.778583066464408	3.558531436778419	0.0	0.0	4.088655126846437	18.150313637419654	0.0	0.0	0.0	0.0	0.0	15.170105426164671	6.691568222545499	12.552553356720134	6.780240210350172	7.85883026026874	0.0	9.75265320930559	0.0	6.5538186479734275	13.45225123424405	11.415655429856505	27.236972556026455	0.0	14.442185044828541	0.0	0.0	0.0	33.68994136265705	0.0	13.515705249499918
2R_17784	0.0	6.249177842540091	2.209565829152835	6.791545069711814	0.0	8.523328990697213	5.706736517121636	11.141993001714196	12.533189452318421	0.0	3.3720068802428385	13.479941173536718	8.327608102762683	0.0	0.0	7.450146414002401	0.0	8.805956348874378	0.0	8.377251072078705	3.326115662346042	7.828879483795003	6.4168213120602875	14.242741898728408	0.0	0.0	6.788810953339144	0.0	5.47335488740488	2.3808282377656975	5.250943922806924	22.983614652776687	5.320525763714919	15.417266783776226	0.0	3.826504744291907	2.882633574033237	5.142850383682354	10.556122947163965	4.478992405868376	7.124379555595452	8.111306593600016	0.0	0.0	0.0	0.0	3.3046063899851923	0.0	3.5353053266445356
2R_17785	0.0	9.667206419025062	0.0	0.0	0.0	26.37043873817451	0.0	17.236178739173525	38.77659832291213	33.18951211417192	10.432696069481755	0.0	0.0	0.0	0.0	23.05010516610482	0.0	18.163242138721763	0.0	8.639495453465518	0.0	0.0	19.853087155052613	0.0	0.0	0.0	0.0	0.0	0.0	0.0	24.368945840017876	10.158472165786266	8.230622029259862	19.07987311884376	0.0	11.83887293929618	26.755852842809364	0.0	16.329863237395386	41.57283907846874	0.0	0.0	43.8288920056101	0.0	0.0	0.0	10.224164813536794	0.0	32.81378178835111
2R_17786	3.0652750318022286	11.402346032696228	8.063215610385422	0.0	4.349622670233358	3.887949301141113	5.206299622543278	5.082462961551168	5.717062573249864	0.0	3.0763078153600047	0.0	3.798670465337132	0.0	0.0	3.39841294115648	0.0	5.355827810135905	0.0	7.642630593450265	3.034440904263389	21.427040925648168	5.854115443156539	8.662508662508662	0.0	0.0	12.38696890870804	5.259697567389876	0.0	2.1720479153770134	4.790476532653086	14.97723460340283	2.42697829067919	8.439174648719355	6.319414822187466	6.981899425738772	0.0	4.691861965420977	14.44564824846515	4.0862192256614565	6.499626271489389	7.4000074000074	10.339123242349048	0.0	0.0	0.0	6.029635659265288	0.0	12.901144976616676
2R_17787	11.331348458794968	5.268856579089489	7.451786938507855	9.54356925672774	0.0	10.779385503163748	14.434527389515722	18.788251706208108	0.0	0.0	8.529099867230345	11.36531533067385	17.553098121818504	249.4387627837366	0.0	9.422140144912515	0.0	4.9496986870924236	5.808010407954652	4.708729749519121	8.41302336016153	6.600747204583559	8.115302213854443	8.005635967721275	0.0	0.0	5.723836344071251	9.721715882853324	9.229477103974675	6.0220285805476435	11.068044121651088	8.304912078664126	4.4858840443833365	7.799237234598456	11.680434979398633	12.904932587858395	7.291286912139992	4.336080963303747	0.0	0.0	18.020290847494277	0.0	19.110227793915307	0.0	0.0	0.0	8.358618153246905	0.0	5.961429550806284
2R_17788	0.0	0.0	0.0	13.51471888033257	0.0	25.44127898397708	0.0	0.0	0.0	64.04016599211025	0.0	0.0	24.857071836937607	0.0	0.0	22.237937031057502	0.0	17.52326213047821	0.0	0.0	19.856240816488622	0.0	0.0	0.0	0.0	0.0	40.5278345167461	0.0	0.0	14.21306521807106	0.0	19.601078843379536	0.0	18.407595710293894	20.675937757156973	0.0	0.0	0.0	0.0	26.738682852482686	0.0	0.0	0.0	0.0	0.0	0.0	0.0	0.0	0.0
2R_17789	4.42106975740706	0.0	0.0	8.936507898681448	12.546988471826992	0.0	0.0	14.660950850628367	8.245763326802688	0.0	4.436982426000007	17.73728945837413	10.957703265395573	0.0	0.0	4.901557126667999	0.0	7.724751649234477	0.0	11.023024894399422	4.3765974580721965	30.904385950454092	8.44343573532193	0.0	0.0	0.0	8.932910270702912	0.0	0.0	3.1327614164091537	0.0	8.640712271193939	7.00089891542074	12.171886512575995	0.0	10.07004724866169	7.586102260658474	13.534217207945128	6.945023196377475	0.0	28.123382905482938	21.34617519232904	7.456098492078641	0.0	0.0	0.0	4.348294946585544	0.0	0.0
2R_17790	7.082092786746855	0.0	4.65736683656741	4.77178462836387	10.049483657529677	0.0	0.0	0.0	13.208853101702886	0.0	7.107583222691955	0.0	8.776549060909252	0.0	0.0	15.703566908187527	0.0	6.187123358865529	0.0	23.543648747595608	21.032558400403826	0.0	0.0	10.007044959651596	0.0	0.0	0.0	0.0	0.0	20.073428601825476	5.534022060825544	13.841520131106881	0.0	0.0	14.600543724248292	0.0	0.0	0.0	11.125203034955389	0.0	0.0	17.09717349527776	5.971946185598532	0.0	0.0	0.0	13.93103025541151	84.32983083435936	22.35536081552356
2R_17791	0.0	6.871005798441792	2.4294299196927645	4.978227721061935	0.0	18.742895271261236	6.274588543856235	6.1253416409300225	13.780311517722168	0.0	3.7075403213547644	7.410635150717497	4.578125715332143	0.0	0.0	8.1914774230595	0.0	0.0	7.57410504374803	3.0702780505208107	7.314165344021766	0.0	3.527665362841548	10.439982627868906	0.0	0.0	0.0	6.338943298152197	0.0	10.470935562386094	2.886721025548058	0.0	2.9249738361090354	3.390274117223474	3.8080528131228544	8.414526501971944	0.0	11.30918520713338	11.60651589802515	0.0	0.0	17.836853436358997	0.0	0.0	0.0	0.0	0.0	43.989108296785716	3.887087871508423
2R_17792	7.216039813296997	2.2368787488689783	6.327271806942282	0.0	0.0	3.050905890231457	8.170852526325465	11.96475184107619	0.0	7.679665780945213	16.89802884493524	14.475341256170113	5.961696102541173	0.0	0.0	8.000288010368372	0.0	14.709667929246498	4.9315500848226606	1.9990784248461457	7.14345243055969	11.209317184443709	9.187545363505233	3.398771004404807	0.0	0.0	9.720156688925826	4.127328070990043	7.836698868968436	6.817695669996258	3.759126454194574	21.154967186295345	1.9044698860460443	6.622289965795872	0.0	13.69688519133864	8.254656141980085	3.6817427897669637	22.671238699804462	19.238939613778285	0.0	17.420540559373556	14.198091776465244	146.3325406987379	0.0	0.0	4.731504843286645	0.0	10.123634891107653
2R_17793	0.0	0.0	0.0	0.0	0.0	0.0	0.0	0.0	0.0	0.0	0.0	0.0	0.0	0.0	0.0	26.29724299704419	0.0	0.0	0.0	0.0	0.0	0.0	0.0	0.0	0.0	0.0	0.0	0.0	0.0	0.0	18.534581822764913	0.0	0.0	43.53542477513953	0.0	0.0	0.0	0.0	0.0	0.0	0.0	0.0	0.0	0.0	0.0	0.0	0.0	0.0	24.957572127383447
2R_17794	14.064203087092578	26.15832325147958	9.24898261191269	9.476202885503778	0.0	0.0	0.0	0.0	26.23122827726408	0.0	0.0	0.0	0.0	0.0	0.0	15.592718200600318	0.0	12.286899093841189	0.0	11.688729142923934	0.0	0.0	0.0	39.745627980922094	0.0	0.0	0.0	0.0	0.0	0.0	0.0	0.0	11.135547451351576	0.0	0.0	0.0	0.0	0.0	22.093344380005522	0.0	0.0	33.95297512944572	0.0	0.0	0.0	0.0	13.832693571255662	0.0	14.798372179060303
2R_17795	15.616685335112594	0.0	5.134967485385882	2.630559259529135	5.540015811205125	19.807971619138264	6.631145828843495	12.94683576097293	7.281693022754562	12.465035575211532	27.42756478096934	7.831748970516598	9.676560950238285	0.0	0.0	8.656963076753934	0.0	6.821596492335084	8.004508138983876	0.0	0.0	0.0	0.0	5.516620474164563	0.0	0.0	15.777001549301554	6.699157580934198	0.0	5.532976401025704	3.050760691924728	7.63046570258276	9.27356172467228	7.165856984542888	4.024447714978955	0.0	6.699157580934198	11.951836489315356	0.0	5.204524813873181	0.0	9.42522170477755	6.5843534691641565	0.0	0.0	0.0	7.679810277966893	0.0	0.0
2R_17796	5.238638310266736	9.743459580963034	3.445063637215507	3.529698708447946	22.30086995693702	6.644610987927407	8.897707505661167	17.3721345749777	0.0	16.725652467702766	5.257493637118325	0.0	12.984062063816665	0.0	0.0	5.807980048426938	0.0	4.576627620405352	0.0	4.353821109327495	10.371883897131656	24.412930064279244	5.002421171847175	22.20669398583509	0.0	0.0	0.0	8.988966044180769	17.067657045912853	3.71208890007465	8.187054547478981	0.0	4.1477718377076425	14.422778759862176	0.0	5.966127905429714	8.988966044180769	8.018519572805351	8.229335110869718	0.0	0.0	0.0	4.417460631590851	0.0	0.0	0.0	0.0	31.189472929096972	11.024203639089622
2R_17797	14.139056917834052	9.86157958179671	6.973656315901052	2.3816595070012454	0.0	0.0	0.0	17.58273703434319	13.185419299630084	0.0	14.189947344652893	0.0	13.14146790196465	0.0	0.0	7.8378536194620185	0.0	0.0	7.247133034171681	8.813205001317574	3.4992074295172144	8.236296038835784	6.750754059228416	0.0	0.0	0.0	0.0	6.0652928778298385	5.758189440977695	7.514181138353357	2.7621020812162973	13.81696391561704	5.597407057154844	0.0	14.574640926393329	12.076910597448792	9.097939316744759	10.820970825039511	0.0	14.136240372631297	22.485401353171454	17.066841431122924	5.961351366818642	0.0	0.0	0.0	6.953157620087117	42.09011071803625	7.438566736961123
2R_17798	3.0668477742505615	8.55614729236441	4.033676357170747	4.13277191004526	13.055563171300738	11.669832432876097	0.0	15.255212070330597	11.439991808965864	0.0	12.311544874196017	6.152081926044593	11.40185850293598	0.0	0.0	13.600626444854049	0.0	13.396439494311203	6.287789615589694	2.5488506340393395	12.143991304902224	0.0	8.785678640960942	13.000429880881395	0.0	0.0	6.19666222985651	10.524792464248595	4.9959457899914215	6.519487072835058	7.189401671631748	8.990951506403956	12.141117667584455	0.0	9.483985815750813	3.492740862029401	7.893594348186447	4.694269283002003	9.635373382762799	4.08831579786549	0.0	7.403804222685699	10.344428077260464	0.0	0.0	0.0	6.032729366632793	18.25920400826046	3.2269410857365974
2R_17799	7.65337555955742	7.1173414736740215	0.0	5.156704515158907	10.86013342759929	4.853713916277318	19.49862534691304	6.344944158146464	7.13717798837211	0.0	3.840461101121645	0.0	4.742258263385024	0.0	0.0	4.242576975195349	0.0	6.686212695112044	15.69129572443574	3.180352039527959	7.576388941502701	8.916502305807496	3.654137360485035	5.4071356888258295	0.0	0.0	7.731942820736451	13.13240749860468	12.467475473358874	0.0	11.960856899710008	3.739514401617863	3.0298384550732527	7.023640872813803	11.833731341164109	8.716199667215497	3.28310187465117	11.714636149258522	12.022626583229636	0.0	16.228260216906925	9.238165448152644	6.453678080211473	0.0	0.0	0.0	22.582182206595352	0.0	0.0
2R_17800	10.927397279733722	5.081027139798365	7.18613822680602	0.0	15.505967471581437	13.860148331307443	0.0	18.118469424176922	0.0	0.0	0.0	10.960153266783282	0.0	0.0	0.0	0.0	0.0	0.0	0.0	0.0	0.0	0.0	0.0	0.0	0.0	0.0	0.0	9.375146486663853	0.0	3.871566211138186	17.07756716393696	16.017700627039584	4.3259667886877695	0.0	5.632019608439468	12.444884716810426	4.687573243331927	0.0	0.0	14.566960676489654	11.585257065269023	13.190141160890704	23.03620923512414	0.0	0.0	0.0	0.0	0.0	17.246731744334447
2R_17801	0.0	6.400280588300992	6.788976874029176	4.637174699296611	0.0	4.364709923560835	17.534169713228653	11.411402158923176	0.0	0.0	3.4535407253609733	6.9029405146004095	0.0	0.0	0.0	0.0	0.0	0.0	7.055211261246007	11.43974642658071	6.81307975050502	0.0	0.0	4.862375328696573	0.0	0.0	6.952961822677225	0.0	16.817095586689604	2.438395759922381	2.6889548758415422	3.3627642460144522	10.898348110131078	3.1580100873158212	3.547167214526643	3.9190281750692595	5.90466911710435	15.801607655562876	21.62273197812861	4.5872927403798744	7.296644346231612	16.614869810033888	0.0	0.0	0.0	0.0	16.922552584293772	20.487730922337157	0.0
2R_17802	31.51469057301061	29.307435980348387	0.0	0.0	0.0	0.0	0.0	34.835862126624875	0.0	0.0	21.08541384868896	0.0	0.0	0.0	0.0	11.646582135773524	0.0	0.0	0.0	8.730597338739319	0.0	0.0	20.06243429552768	0.0	0.0	0.0	0.0	0.0	0.0	14.88749889274227	16.417274584663474	30.79677414056469	8.317412419726573	19.281066859991498	0.0	11.963711669763274	0.0	0.0	16.502058631814318	0.0	0.0	0.0	0.0	0.0	0.0	0.0	0.0	0.0	11.053265687347325
2R_17803	0.0	0.0	0.0	0.0	0.0	0.0	0.0	0.0	0.0	0.0	0.0	0.0	0.0	0.0	0.0	0.0	0.0	0.0	0.0	0.0	0.0	0.0	0.0	0.0	0.0	0.0	0.0	0.0	0.0	0.0	0.0	0.0	0.0	0.0	0.0	0.0	0.0	0.0	0.0	0.0	0.0	0.0	0.0	0.0	0.0	0.0	0.0	0.0	0.0
2R_17804	7.9910244813026	14.862683665613396	5.255103756768573	10.768412369890656	0.0	10.13569670752028	40.717717636200774	0.0	14.904106975718227	25.513328162632156	16.03957283409628	32.05991356647302	0.0	0.0	0.0	17.718997955227636	0.0	20.943578000865667	0.0	0.0	7.91064139480429	0.0	0.0	0.0	0.0	0.0	16.146115890361415	0.0	0.0	5.662424378322427	6.244270881466254	23.426957868958972	0.0	7.33350738190853	0.0	0.0	0.0	0.0	0.0	0.0	0.0	0.0	13.47679834397102	0.0	0.0	0.0	7.85948498366799	0.0	8.408166010829717
2R_17805	0.0	0.0	0.0	3.967868203289759	8.356417937886745	14.93891849699541	10.002250506363932	9.764337709384016	21.96703845879258	0.0	0.0	11.81320953089745	7.297938332421091	0.0	0.0	13.057941350256424	0.0	0.0	0.0	9.788590907867334	5.829714052525723	0.0	11.246822772566748	0.0	0.0	0.0	0.0	0.0	9.59320033959929	8.345799871891971	0.0	5.754799502785322	4.662667652043764	0.0	0.0	0.0	10.104837691044587	18.027844005065823	9.25090774532251	23.551115734107903	0.0	0.0	0.0	0.0	0.0	0.0	0.0	0.0	6.196362735074511
2R_17806	0.0	0.0	0.0	0.0	0.0	0.0	0.0	0.0	0.0	0.0	0.0	0.0	0.0	0.0	0.0	0.0	0.0	0.0	0.0	993.5419771485346	0.0	0.0	0.0	0.0	0.0	0.0	0.0	0.0	0.0	0.0	0.0	0.0	0.0	0.0	0.0	0.0	0.0	0.0	0.0	0.0	0.0	0.0	0.0	0.0	0.0	0.0	0.0	0.0	0.0
2R_17807	0.0	0.0	0.0	0.0	0.0	0.0	0.0	0.0	0.0	0.0	0.0	0.0	0.0	0.0	0.0	0.0	0.0	0.0	0.0	0.0	0.0	0.0	0.0	0.0	0.0	0.0	0.0	0.0	0.0	0.0	0.0	0.0	0.0	0.0	0.0	0.0	0.0	0.0	0.0	0.0	0.0	0.0	0.0	0.0	0.0	0.0	0.0	0.0	0.0
2R_17808	0.0	7.998048476171814	5.655852676349487	17.384400977003335	0.0	10.90863472982039	0.0	0.0	0.0	0.0	0.0	0.0	0.0	0.0	0.0	0.0	0.0	0.0	0.0	0.0	0.0	60.119035690667516	16.42521599159029	12.152440209994168	0.0	0.0	0.0	0.0	0.0	0.0	6.720452689693178	0.0	6.809507434279742	7.892753268586448	0.0	0.0	0.0	0.0	0.0	0.0	36.47272296231456	0.0	0.0	0.0	0.0	0.0	0.0	0.0	9.049364282159178
2R_17809	9.809550840286125	6.081667057920581	0.0	2.2031653316953532	4.6399147740454305	0.0	0.0	5.421664537759725	0.0	0.0	13.126477549129124	0.0	4.052192235999676	0.0	0.0	0.0	0.0	14.283184121669875	0.0	2.717565583010215	3.2369582950293267	0.0	6.244816802054295	18.481282157430954	0.0	0.0	19.820505502172328	0.0	0.0	6.951028613214183	7.66528657440387	12.781447473363462	7.766861597633074	9.002401840811128	6.741170078372844	14.89573728686062	2.8053638556920832	15.014984954985074	0.0	8.717863774660657	48.53386138174516	15.787761958440296	16.54372838286158	0.0	0.0	0.0	3.2160255841267267	38.93565493665169	6.881081155471147
2R_17810	8.81605650739579	0.0	11.59533218307638	0.0	12.509976706423373	11.182155069653644	0.0	14.617703208001146	0.0	0.0	8.847787964530987	0.0	10.925379656943079	0.0	0.0	9.774196512175717	0.0	7.701964771213136	18.075076638324948	0.0	0.0	20.54214838004618	8.418528845247234	0.0	0.0	0.0	35.62623801177091	0.0	14.361501983323423	6.2470404645799045	6.888959615540942	0.0	0.0	8.090654161751594	0.0	0.0	0.0	26.98858652675783	27.698145609151467	0.0	0.0	0.0	0.0	0.0	0.0	0.0	0.0	0.0	9.276265746461105
2R_17811	7.692775176337639	7.153981584220606	0.0	5.183251256549686	10.916041450392594	0.0	0.0	0.0	0.0	24.56109326338334	7.720463629281865	0.0	9.533342866676199	0.0	0.0	8.528835566608926	0.0	13.441266704974277	0.0	12.786898032799671	0.0	17.924809011159983	0.0	0.0	0.0	0.0	0.0	0.0	0.0	0.0	6.011215726302134	7.517530882016863	0.0	7.059798612184788	0.0	0.0	0.0	0.0	0.0	20.509980669343218	0.0	0.0	6.486901648191971	0.0	0.0	0.0	7.566145132282697	45.80075754452978	0.0
2R_17812	0.0	0.0	0.0	0.0	0.0	0.0	69.06315825822715	0.0	75.83858515535533	129.8229215350262	0.0	0.0	0.0	0.0	0.0	0.0	0.0	0.0	0.0	33.793944800970564	0.0	0.0	0.0	0.0	0.0	0.0	0.0	0.0	0.0	0.0	0.0	0.0	0.0	0.0	41.914486065529104	0.0	0.0	0.0	0.0	0.0	0.0	0.0	0.0	0.0	0.0	0.0	0.0	0.0	0.0
2R_17813	0.0	8.898575812603113	10.487773772846566	6.447256498942005	4.526021455152106	12.136874819463987	16.252322727789846	10.57716411422068	0.0	30.550644822276713	9.603202091705457	19.194889552605513	3.952725404166173	0.0	0.0	10.608706353129886	0.0	2.786516603459182	0.0	5.3017181277936745	12.630010167158185	0.0	3.0457644381417426	0.0	0.0	0.0	12.889321970107085	5.473004405768547	0.0	4.5202704749041365	2.49237706474747	15.584635793295366	5.0508086092042905	5.854283374245017	6.575698454250564	3.6325250480764693	0.0	34.174981765206155	10.020993982393113	4.251935693724568	0.0	7.700114423700337	5.379212999621304	0.0	0.0	0.0	6.2741673082002745	18.98996190613642	3.3560876073109016
2R_17814	14.41467760132077	4.468363095610459	3.1598212299540944	0.0	0.0	6.094454290373931	0.0	0.0	0.0	0.0	4.822186688064317	0.0	17.863522686673814	0.0	0.0	5.32709424055879	0.0	4.19769462611134	29.55362209192359	15.973343684060039	0.0	22.39160225349085	0.0	6.789345615712175	0.0	0.0	9.708436242757507	8.244702778464836	0.0	13.618949951720822	3.7545937454475546	4.695435285632719	3.804346999055	4.409536592980371	0.0	5.472147861812945	4.122351389232418	0.0	0.0	19.215741535465853	10.188320923958448	0.0	8.103412509075822	0.0	0.0	349.50370473927023	4.72579965255921	0.0	10.111427935853103
2R_17815	0.0	0.0	0.0	0.0	0.0	0.0	0.0	106.56777177445997	0.0	0.0	0.0	0.0	0.0	0.0	0.0	0.0	0.0	56.14980768690867	0.0	0.0	0.0	149.7588881900141	0.0	0.0	0.0	0.0	0.0	0.0	0.0	0.0	0.0	0.0	0.0	0.0	0.0	0.0	0.0	0.0	0.0	171.3575804309643	0.0	0.0	0.0	0.0	0.0	0.0	0.0	0.0	0.0
2R_17816	0.0	0.0	0.0	0.0	0.0	0.0	0.0	0.0	0.0	0.0	0.0	0.0	0.0	0.0	0.0	0.0	0.0	0.0	0.0	0.0	0.0	0.0	0.0	0.0	0.0	0.0	0.0	0.0	0.0	0.0	0.0	0.0	0.0	0.0	0.0	0.0	0.0	0.0	0.0	0.0	0.0	0.0	0.0	0.0	0.0	0.0	0.0	0.0	0.0
2R_17817	11.531742081056615	10.724071429465102	0.0	5.17991797599885	0.0	0.0	0.0	0.0	7.169306763882466	12.272649174050711	0.0	7.710873102161357	4.763606049779684	0.0	0.0	4.2616753924470325	54.49888277290315	13.432622803556288	15.761931782359246	9.584006210436023	15.22098974485816	8.95664090139634	11.011760560278377	5.43147649256974	0.0	378.2863627766219	0.0	13.191524445543738	6.261799578580888	5.447579980688329	6.0073499927160885	7.512696457012351	12.173910396976	0.0	3.962334052496964	0.0	0.0	5.883685422875181	0.0	15.372593228372683	8.150656739166758	0.0	12.965460014521314	116.9248757673195	0.0	0.0	3.7806397220473675	45.77130368115709	12.13371352302372
2R_17818	12.66374218647107	0.0	0.0	0.0	0.0	0.0	0.0	0.0	0.0	0.0	12.709322542271208	25.40340608868837	0.0	0.0	0.0	0.0	0.0	0.0	25.96377534064473	0.0	0.0	0.0	0.0	0.0	0.0	0.0	25.587488741504956	0.0	0.0	0.0	9.895581820628726	12.375257405354033	0.0	11.621744749295724	0.0	14.422355805286658	32.594524119947856	0.0	0.0	0.0	26.852269553822687	0.0	0.0	0.0	0.0	0.0	0.0	75.39658604258399	0.0
2R_17819	13.92495355157681	0.0	9.157408526646227	7.036784320918648	0.0	4.415551040899924	11.825607762328936	0.0	12.98575657290301	0.0	20.96261004060108	0.0	4.314156905886668	0.0	0.0	3.859583713019881	0.0	3.0413116568913843	14.274783879772059	2.8932497878524592	3.446220013578107	16.223152710158775	9.972794217375002	9.838026727951016	0.0	0.0	0.0	0.0	0.0	4.933597478142313	5.440552847218123	10.205803428061333	11.025294506288692	6.38959059017773	7.176970823101665	0.0	5.973448023535385	0.0	21.874598396045073	4.640726552149005	7.3816372914410655	0.0	2.9355402333402223	0.0	0.0	0.0	13.695736209164021	0.0	10.988890231975471
2R_17820	5.229471839032673	2.4316026644529356	3.4390355293638613	7.0470450154665025	7.420616104072656	0.0	0.0	4.335434284787741	9.753518825754362	8.348193117081738	7.87244125977954	5.245147713849917	12.961342795113575	0.0	0.0	5.797817353679035	37.07163723178671	15.990168330786327	16.08254850496629	0.0	0.0	6.092553194081938	2.4968340144696524	7.38927904282235	0.0	0.0	21.132624122467785	4.486618659847006	8.518896189582923	7.411187112834954	6.129546744536428	5.110342515596766	2.070257072101671	2.399590341936825	5.390576948060174	0.0	15.70316530946452	0.0	4.10746778718388	6.971240148766265	0.0	6.3123422703475205	6.614596562526458	0.0	0.0	0.0	7.715084997091412	0.0	5.502456846982178
2R_17821	6.568446496719061	0.0	0.0	8.851398299646387	0.0	16.66263986203334	0.0	0.0	0.0	0.0	0.0	0.0	24.42002442002442	0.0	0.0	0.0	0.0	22.953547757725303	0.0	0.0	6.502373366278691	0.0	0.0	0.0	0.0	0.0	0.0	11.270780501549734	0.0	4.6543883900936	5.132653427842592	6.418814830029783	10.401335531482243	6.027981891942397	0.0	0.0	11.270780501549734	0.0	0.0	0.0	0.0	15.857158714301573	11.077632045373981	0.0	0.0	0.0	0.0	0.0	0.0
2R_17822	12.298943028836103	0.0	0.0	0.0	0.0	0.0	20.88947379415513	0.0	0.0	0.0	12.343210370271626	0.0	30.483158055174517	0.0	0.0	0.0	0.0	10.744716285766476	0.0	0.0	0.0	0.0	0.0	0.0	0.0	0.0	24.850400588457486	0.0	0.0	0.0	19.221047816200656	0.0	19.475751715326833	0.0	0.0	0.0	21.103724807428513	0.0	19.32031144342047	0.0	0.0	0.0	10.37103411655383	0.0	0.0	0.0	12.096491291735921	0.0	12.940963325309937
2R_17823	21.241244889887508	7.901412496004848	8.381274221882501	0.0	0.0	0.0	0.0	0.0	7.923434269962499	0.0	8.527079232341165	17.04393414905602	0.0	0.0	0.0	9.41990793923971	60.23153000132509	7.422789075881317	8.709951642348482	7.061421301695341	8.411030225037115	0.0	8.113379612050641	6.002804510267197	0.0	0.0	17.16744091825208	0.0	20.76140372002832	3.010300948816756	3.3196265951220743	4.151472278128716	3.3636159678922675	3.8986947559826444	0.0	4.83820322679126	0.0	0.0	20.02062123987707	5.663203617654471	9.008010824025806	0.0	0.0	0.0	0.0	0.0	4.178318953648654	0.0	13.410038755012001
2R_17824	5.831498840989605	10.846134031101288	3.8349440098174568	0.0	8.274891909224435	7.39658647534163	0.0	9.669075878072954	0.0	0.0	0.0	0.0	7.226738934056007	0.0	0.0	6.465273400248913	0.0	5.094567916958543	0.0	4.8465462299928515	0.0	27.175759222773284	11.137097672346586	8.23994726433751	0.0	0.0	0.0	20.012507817385867	0.0	12.396566151176124	4.556794750572447	0.0	0.0	0.0	0.0	0.0	0.0	8.925981300069177	9.16065498683156	7.77378291711204	12.365142662833472	42.23418857565199	14.752163650668765	0.0	0.0	0.0	5.735507090520641	0.0	6.135910415707931
2R_17825	21.139827805532608	14.744412973314086	10.426571909981147	17.804536809633536	0.0	6.703360864036402	0.0	26.28860152526466	9.857004436637697	0.0	5.303978992000008	0.0	13.098863673576316	0.0	0.0	0.0	0.0	13.851278819316994	0.0	4.392316433017394	10.46358932504617	0.0	15.139953732301393	29.870719525891936	0.0	0.0	0.0	9.06844408170668	0.0	7.489820397851769	0.0	0.0	20.92222664378612	0.0	5.44777139843747	6.0188788152920445	4.53422204085334	16.17883436352061	16.6041933890404	0.0	11.206252192223085	0.0	8.91303727788711	0.0	0.0	0.0	10.395923550457395	0.0	11.121676703979892
2R_17826	0.0	0.0	0.0	0.0	0.0	0.0	0.0	0.0	0.0	0.0	0.0	0.0	0.0	0.0	0.0	0.0	0.0	0.0	0.0	0.0	0.0	0.0	0.0	0.0	0.0	0.0	0.0	0.0	0.0	0.0	0.0	0.0	0.0	0.0	0.0	0.0	0.0	0.0	0.0	0.0	0.0	0.0	0.0	0.0	0.0	0.0	0.0	0.0	0.0
2R_17827	4.626382594438349	0.0	0.0	9.35151600543136	13.129665955038773	0.0	7.857805157863306	0.0	0.0	0.0	4.643034241448924	9.28050129555798	0.0	0.0	0.0	20.516734474474106	0.0	4.041743122974077	0.0	23.069860150507765	9.159690036089179	10.779858050829187	8.835545753990132	0.0	0.0	0.0	0.0	0.0	7.536453827161983	3.2782456927129844	3.6151041945330955	4.520991869448222	14.652036120199444	4.2457148000523075	4.768908244297816	10.537696501695516	3.9691990156386443	0.0	21.802642480268606	6.167281339040125	0.0	0.0	3.901178467991611	0.0	0.0	0.0	27.301368890636176	0.0	4.867885585217206
2R_17828	5.63363460133303	5.239060971667683	0.0	0.0	7.994122720975538	0.0	9.56859968327935	9.3410016729734	0.0	0.0	5.653911630491997	0.0	0.0	0.0	0.0	12.491810057031358	0.0	0.0	11.550331725527156	4.682101683075092	5.5769649041598575	0.0	10.759213114189679	7.96036375678223	0.0	0.0	0.0	0.0	9.177284019503563	15.967930009369184	4.402181545086483	22.021193196332153	4.460516179853364	5.170088144832781	0.0	6.415977323369749	4.833369583605211	0.0	0.0	15.020032968972366	11.945590225640254	0.0	4.750539661305525	0.0	0.0	0.0	0.0	0.0	0.0
2R_17829	6.792370809107211	18.94992167365708	0.0	9.15315051440706	9.638368416994371	0.0	0.0	0.0	0.0	0.0	0.0	0.0	16.835016835016834	0.0	0.0	7.530574130971745	0.0	11.868027533823879	13.92602495543672	5.645124870162128	6.7240451855836465	0.0	0.0	19.195331695331696	0.0	0.0	13.724198506807202	0.0	0.0	14.43918216472219	10.615260498492633	0.0	0.0	0.0	7.00162437685543	0.0	11.655011655011654	0.0	10.670081092616302	18.109380659181458	0.0	0.0	5.727639296187683	0.0	0.0	0.0	13.361124472235582	0.0	0.0
2R_17830	4.014295709882032	3.7331388119136406	0.0	2.7047590505971164	0.0	0.0	6.818189566124507	0.0	14.974173294610122	0.0	0.0	8.052657940806522	0.0	0.0	239.8541686654514	4.450574368875175	0.0	3.507006121479185	8.230290101265489	6.672545178969339	11.921745661478058	0.0	3.8332858005894064	11.344453923365945	0.0	0.0	0.0	0.0	0.0	0.0	6.273626083729696	7.8456971058792515	12.713519588514226	14.735966478623455	8.275929417908367	0.0	0.0	6.144480075601683	0.0	26.756640329213703	8.511935009673815	0.0	13.540154682727096	0.0	0.0	0.0	3.9482167681555786	47.800119022296364	8.44769399073288
2R_17831	0.0	0.0	0.0	0.0	0.0	0.0	0.0	0.0	0.0	0.0	0.0	0.0	0.0	0.0	0.0	0.0	0.0	0.0	0.0	0.0	0.0	0.0	0.0	0.0	0.0	0.0	0.0	0.0	0.0	0.0	0.0	0.0	0.0	0.0	0.0	0.0	0.0	0.0	0.0	0.0	0.0	0.0	0.0	0.0	0.0	0.0	391.92631785224376	0.0	0.0
2R_17832	0.0	0.0	0.0	0.0	0.0	0.0	0.0	0.0	0.0	0.0	0.0	0.0	0.0	0.0	0.0	0.0	0.0	0.0	0.0	0.0	0.0	0.0	0.0	0.0	0.0	0.0	0.0	0.0	0.0	0.0	0.0	0.0	0.0	0.0	0.0	0.0	0.0	0.0	0.0	0.0	0.0	0.0	0.0	0.0	0.0	0.0	0.0	0.0	0.0
2R_17833	0.0	0.0	0.0	0.0	0.0	0.0	0.0	0.0	0.0	0.0	0.0	0.0	0.0	0.0	0.0	0.0	0.0	0.0	0.0	0.0	0.0	0.0	0.0	0.0	0.0	0.0	0.0	0.0	0.0	0.0	0.0	0.0	0.0	0.0	0.0	0.0	0.0	0.0	0.0	0.0	0.0	0.0	0.0	0.0	0.0	0.0	0.0	0.0	0.0
2R_17834	0.0	0.0	0.0	0.0	0.0	0.0	0.0	0.0	0.0	0.0	0.0	0.0	0.0	0.0	0.0	0.0	0.0	0.0	0.0	0.0	0.0	0.0	0.0	0.0	0.0	0.0	0.0	0.0	0.0	0.0	0.0	0.0	0.0	0.0	0.0	0.0	0.0	0.0	0.0	0.0	0.0	0.0	0.0	0.0	0.0	0.0	0.0	0.0	0.0
2R_17835	18.071916287269374	0.0	2.9711395389742203	6.088263380709155	6.411008470865493	0.0	0.0	7.491158560109431	0.0	0.0	9.068481088362827	9.063044349101217	5.598947397889197	0.0	0.0	10.017997332207312	0.0	11.841115906763052	0.0	7.509765511326792	4.472531945059417	0.0	0.0	0.0	0.0	0.0	9.128718583514996	0.0	0.0	3.2014311677892486	3.5303965376695077	4.415057819597205	14.308715545954408	4.14623093096567	4.657165118392123	15.436172199762593	0.0	0.0	0.0	6.022772101315073	0.0	0.0	11.429302903957282	0.0	0.0	0.0	13.330827137831422	0.0	0.0
2R_17836	0.0	6.489951769923422	2.294697962675361	4.702143871966265	9.902818688797487	0.0	23.70644311490809	5.785640849401505	0.0	0.0	14.007706339642755	0.0	4.324230827441569	0.0	0.0	0.0	0.0	3.0484133770475808	0.0	2.9000057710114846	6.908534458042744	0.0	13.328108714717164	0.0	0.0	0.0	0.0	11.974793060607421	5.68423721231365	0.0	5.453256998641867	0.0	5.525519751108488	9.606766237596464	7.193729657481353	3.9739357502015777	0.0	5.340998734717399	10.9628387174575	0.0	0.0	0.0	2.9423949682692125	0.0	0.0	0.0	6.863858456256459	0.0	7.343033480561155
2R_17837	6.504120034836067	3.024289276898483	0.0	13.147071467918735	9.22934081279113	4.124864601319461	5.5235496539496145	10.784333813955143	6.065436353556712	10.38300841439002	3.263765092465729	0.0	8.060290976504252	0.0	0.0	3.6054979517166137	0.0	8.523284191864809	6.66752010924065	2.702780133701128	6.438693975314047	0.0	0.0	4.5951827779901775	0.0	0.0	6.57088938301977	5.580201445272174	0.0	4.608806784532291	12.705970128772467	3.1779768744978796	12.874340769380904	2.98447416848073	3.352246709267018	0.0	2.790100722636087	4.977764326752397	5.108635125953399	13.00564878678973	0.0	7.850932769322323	10.969145986170101	0.0	0.0	0.0	6.3970563305589305	0.0	27.37457312775029
2R_17838	8.377415994413939	3.8953354526555084	2.754602389672665	2.8222748607842365	0.0	5.312894980536209	21.343274556326683	6.945201664348127	7.812384034924481	0.0	12.611352992190632	0.0	5.190895169872044	0.0	0.0	9.287884001759124	0.0	3.6593777959933473	0.0	0.0	0.0	0.0	11.999500820765856	5.91867270213451	0.0	0.0	16.926832075669708	7.1873933121305225	13.646949326830105	5.936220651696112	3.2731006442443995	0.0	9.94942046284041	3.844052923383028	0.0	0.0	3.5936966560652612	0.0	0.0	0.0	0.0	0.0	7.0642222573863505	0.0	0.0	0.0	8.239516142654038	0.0	4.407363823476263
2R_17839	21.071514613446578	0.0	9.238114242215966	0.0	29.900461364118847	0.0	0.0	0.0	13.100202136118961	0.0	21.147356897598154	28.17957150143575	0.0	0.0	0.0	15.574395382503257	0.0	0.0	0.0	0.0	0.0	0.0	0.0	0.0	0.0	0.0	0.0	0.0	22.883897402334384	0.0	5.488501315319341	0.0	11.122462201702517	19.337709242071377	14.480445244730383	7.999238472497418	0.0	32.25310516770002	11.033691376618505	0.0	14.893385698477449	0.0	5.922823244001364	0.0	0.0	0.0	0.0	0.0	0.0
2R_17840	2.843618607047738	10.57781863166396	5.610110766026964	3.8319564475158003	0.0	3.6068035857398533	9.6596424966312	4.714939474321969	0.0	0.0	5.707707174074224	0.0	10.57194206575748	0.0	0.0	0.0	0.0	4.968536741087067	5.830115109792728	4.726650700040603	11.260056638084889	13.251737965434168	2.7153960785335993	4.018052305397691	0.0	0.0	0.0	4.879357876503453	4.632301781490619	8.059930418620697	0.0	13.894199560720985	2.251478433313235	0.0	2.9312223842211127	3.2385118649359197	4.879357876503453	0.0	4.467017774263724	18.95368099438592	6.029624752333163	0.0	4.79573984837789	0.0	0.0	0.0	0.0	16.93015633306358	0.0
2R_17841	2.8194746754784648	2.6220017410091563	7.416637000118666	5.699131452366658	8.001664346184006	14.304719126839943	23.94406666028158	9.349813938702619	5.258618876338319	9.001872389457008	5.659245509388689	5.655852676349487	6.988120195667366	0.0	0.0	6.251797391750128	0.0	0.0	0.0	0.0	5.582226191805292	13.139223209123875	8.077022486430602	0.0	0.0	0.0	0.0	4.837929366231253	0.0	3.9957485235709203	2.2031672732720557	2.755245988361841	8.929448427970604	10.3499311729577	2.906334646996594	3.21101506608269	4.837929366231253	4.315627751212691	0.0	15.034202811395925	35.87057895114427	6.8066105801954855	2.3775106512477175	0.0	0.0	0.0	13.86531784854636	0.0	5.933309600094933
2R_17842	0.0	0.0	9.200275272236146	2.356574737471683	0.0	13.308662031407554	0.0	0.0	6.523272099378137	33.500238968371306	7.020246038562913	7.016037257964255	13.003055718093751	0.0	0.0	19.388254052823687	49.58792434866262	3.0555483410664173	0.0	0.0	0.0	0.0	6.679651909979667	0.0	0.0	0.0	0.0	6.001410331427885	22.790165815548935	7.435038212378893	2.7330103097347918	0.0	11.07690501304721	3.209750451531645	0.0	11.94971083691393	6.001410331427885	10.706999218924407	5.494248894969191	4.662450257483815	0.0	0.0	5.898563581796561	0.0	0.0	0.0	0.0	0.0	14.720440435577833
2R_17843	9.640784374216688	8.965554340224855	0.0	6.495784236030816	27.36052969985499	0.0	0.0	15.985165766168997	0.0	0.0	0.0	0.0	0.0	0.0	0.0	0.0	0.0	0.0	0.0	0.0	0.0	0.0	0.0	13.62249346120314	0.0	0.0	19.47950755804893	0.0	0.0	0.0	15.06682135269922	0.0	7.633238172297451	8.84752180914126	9.937789438117385	21.959199806759038	0.0	0.0	15.144631228229594	12.851818532322325	0.0	0.0	8.12955254942768	0.0	0.0	0.0	0.0	0.0	10.144045445323595
2R_17844	4.80103318234084	0.0	3.1572832209340507	6.469696749139127	13.625324027237022	0.0	0.0	15.920968313292816	0.0	0.0	14.45494033723376	9.63084953723768	5.949724825226833	0.0	0.0	0.0	0.0	0.0	9.843294747617922	3.990128422283271	4.752738765713742	0.0	0.0	0.0	0.0	0.0	0.0	16.476161054474307	23.462887577574172	0.0	0.0	4.691663851668356	3.801291298654153	0.0	14.846817955741637	10.93550512465109	8.238080527237154	14.697398927824748	7.541904708034014	0.0	10.18013753365808	0.0	0.0	0.0	0.0	0.0	9.444007659090213	0.0	5.051653153494481
2R_17845	0.0	0.0	0.0	0.0	0.0	0.0	0.0	0.0	0.0	0.0	0.0	0.0	0.0	0.0	0.0	0.0	0.0	0.0	0.0	0.0	0.0	0.0	0.0	0.0	0.0	0.0	0.0	0.0	0.0	0.0	0.0	0.0	0.0	0.0	0.0	0.0	0.0	0.0	0.0	0.0	0.0	0.0	0.0	0.0	0.0	0.0	0.0	0.0	0.0
2R_17846	0.0	0.0	0.0	0.0	0.0	0.0	0.0	0.0	0.0	0.0	0.0	0.0	0.0	0.0	0.0	0.0	0.0	0.0	0.0	0.0	0.0	0.0	0.0	0.0	0.0	0.0	0.0	0.0	0.0	0.0	0.0	0.0	0.0	0.0	0.0	0.0	0.0	0.0	0.0	0.0	0.0	0.0	0.0	0.0	0.0	0.0	0.0	0.0	0.0
2R_17847	3.4411550443375623	3.200140294150496	2.262992291343059	2.3185873496483054	0.0	0.0	5.844723237742885	5.705701079461588	0.0	10.986741200718972	0.0	0.0	0.0	0.0	0.0	3.815144061747344	48.78857956929442	6.012587351620619	0.0	5.719873213290355	13.62615950101004	0.0	3.285988806607729	4.862375328696573	0.0	0.0	0.0	0.0	11.21139705779307	2.438395759922381	8.066864627524625	6.7255284920289045	13.622935137663845	0.0	0.0	3.9190281750692595	11.8093382342087	5.267202551854292	0.0	4.5872927403798744	7.296644346231612	8.307434905016944	2.901740115512471	0.0	0.0	0.0	3.3845105168587546	0.0	10.862362998446681
2R_17848	9.480232057120293	13.224370398745624	6.234445059576356	9.581410530545057	0.0	0.0	0.0	15.71895761304485	0.0	15.133996404162454	0.0	0.0	5.87423267835639	0.0	0.0	5.2552777440564125	0.0	0.0	9.718399651692556	7.879000611804398	0.0	22.08973291303935	0.0	0.0	0.0	0.0	9.577553279928898	0.0	0.0	3.358836982541773	11.111930101514888	9.26426882684711	3.7530592123904998	4.35009002511307	0.0	16.19512753393014	8.133552939262694	7.255456647558212	0.0	0.0	0.0	11.443310412382576	3.9970837277122615	0.0	0.0	0.0	0.0	28.221402547263793	0.0
2R_17849	3.2379665828896775	6.022365862339557	2.1293703196440372	10.908413397451532	9.189343669507092	8.213977396776999	5.499612277334448	5.368798903047009	0.0	10.33801162819548	6.499241863436629	6.495345435460949	8.025360138036193	0.0	0.0	7.179745650330591	0.0	5.65756458817173	0.0	2.691067110369812	6.410790642809977	7.544732720298651	12.367849527795505	4.575268659775702	0.0	0.0	0.0	0.0	10.549402323611355	9.177667248071886	5.060362534492696	9.492613481029961	2.5637094619850593	2.9715403692673785	3.3377190962257735	0.0	8.334027835652972	0.0	0.0	8.632857519003078	0.0	7.816909225359929	8.191206794114564	0.0	0.0	0.0	0.0	0.0	13.62797004572184
2R_17850	4.5908497020079455	0.0	9.057183433324639	6.186461177172206	0.0	11.64593108636739	7.7974533517353235	0.0	8.562420904636893	14.657426624922316	18.429493824737357	0.0	0.0	0.0	0.0	5.089788967169843	0.0	4.010700549064905	0.0	3.815445380754741	0.0	0.0	13.15152662921112	0.0	0.0	0.0	27.8278679400699	0.0	0.0	3.2530671543664944	3.5873384173093386	8.972536859181417	10.904625960424932	0.0	4.732280684817803	10.456761812742402	7.8774272322659415	14.053964412551315	0.0	0.0	0.0	11.082960391716153	7.742430999454934	0.0	0.0	0.0	9.030560319176125	0.0	0.0
2R_17851	0.0	0.0	0.0	0.0	0.0	0.0	0.0	0.0	0.0	0.0	0.0	0.0	0.0	0.0	0.0	0.0	0.0	0.0	0.0	0.0	0.0	0.0	0.0	0.0	0.0	0.0	0.0	0.0	0.0	0.0	0.0	0.0	0.0	0.0	0.0	0.0	0.0	0.0	0.0	0.0	0.0	0.0	0.0	0.0	0.0	0.0	0.0	0.0	0.0
2R_17852	0.0	0.0	0.0	0.0	0.0	0.0	0.0	0.0	0.0	0.0	0.0	0.0	0.0	0.0	0.0	0.0	0.0	0.0	0.0	0.0	0.0	0.0	0.0	0.0	0.0	0.0	0.0	0.0	0.0	0.0	0.0	0.0	0.0	0.0	0.0	0.0	732.6007326007326	0.0	0.0	0.0	0.0	0.0	0.0	0.0	0.0	0.0	0.0	0.0	0.0
2R_17853	0.0	0.0	0.0	0.0	0.0	0.0	0.0	0.0	39.11674392223592	0.0	0.0	21.035802936598092	0.0	0.0	0.0	0.0	0.0	0.0	0.0	17.43056100260587	0.0	0.0	0.0	14.817449027975345	0.0	0.0	0.0	0.0	0.0	0.0	8.194236174275016	30.74274471224791	0.0	9.623620213451897	0.0	11.942722701921584	8.99685110211426	16.051106723808605	0.0	0.0	0.0	0.0	0.0	0.0	0.0	0.0	0.0	0.0	11.033873993158998
2R_17854	0.0	0.0	13.939069539230116	28.56302288183763	0.0	0.0	0.0	0.0	0.0	67.67365058740728	21.272341276425568	0.0	0.0	0.0	0.0	0.0	0.0	37.0349795381738	0.0	0.0	0.0	49.388569509472724	0.0	0.0	0.0	0.0	0.0	0.0	0.0	0.0	0.0	20.71319679194008	0.0	0.0	0.0	0.0	18.18512456810329	0.0	0.0	0.0	0.0	0.0	17.87348432852894	0.0	0.0	0.0	0.0	0.0	0.0
2R_17855	10.6357407687088	0.0	6.994337384453546	0.0	0.0	0.0	0.0	17.634880382606365	0.0	33.95724104207981	21.348043558548074	42.67048994256552	26.36088045340714	0.0	0.0	0.0	150.79317208516798	9.291694154595207	0.0	17.678682867411645	10.528754027248414	0.0	0.0	0.0	0.0	0.0	0.0	18.249840313897252	17.325797766358153	37.682325934031816	8.31088010558142	0.0	16.842020166634946	0.0	10.963397600770069	12.1127258720557	9.124920156948626	0.0	0.0	0.0	45.104168076171916	0.0	8.968545517162209	0.0	0.0	0.0	31.38200053977041	0.0	22.381879630251348
2R_17856	10.75535098877975	5.001028961708872	5.304747112095672	1.811689710453939	7.6309169653216795	13.641927372424957	0.0	0.0	0.0	17.16956317197378	8.095546882526328	0.0	3.3321670748571335	0.0	0.0	2.9810639834705963	0.0	14.094283710883959	0.0	4.469374616052787	5.323580533795421	0.0	2.5675944926125176	3.7993459046090625	0.0	0.0	10.865762200621088	13.84130938786809	13.140483596077303	5.715915566781614	8.404344794128221	5.255170036281694	2.128928325157184	7.402784779578382	5.5433463352521635	12.248946360945213	6.920654693934045	0.0	4.223873756861155	0.0	22.805706215752245	12.98246912282	6.802054764703321	0.0	0.0	0.0	10.578308174149631	0.0	5.658396919568718
2R_17857	5.68183109507067	15.85164550648121	14.94607456297678	3.8283139033641693	16.12502700942024	0.0	0.0	9.42091518538477	10.59721674699357	72.56262154239108	5.702281596912557	0.0	14.08252358822701	0.0	0.0	0.0	0.0	9.927627594833663	0.0	4.722157686067179	11.249353162193174	13.239141256341547	5.425629807108009	24.0853971842565	0.0	0.0	0.0	0.0	9.255796905601978	8.052268887804516	13.319528382139046	11.104793717351907	26.992058936260953	0.0	5.856872102312527	0.0	0.0	8.696892426398199	8.925543119298808	7.574265674942814	12.047786339737938	13.716743754766568	19.164724641236354	0.0	0.0	0.0	11.17660602240239	0.0	0.0
2R_17858	0.0	0.0	0.0	0.0	0.0	0.0	0.0	0.0	0.0	0.0	0.0	0.0	0.0	0.0	0.0	0.0	0.0	0.0	0.0	0.0	0.0	0.0	0.0	0.0	0.0	0.0	0.0	0.0	0.0	0.0	0.0	0.0	0.0	0.0	0.0	0.0	0.0	0.0	0.0	0.0	0.0	0.0	0.0	0.0	0.0	0.0	0.0	0.0	0.0
2R_17859	0.0	3.229891743718426	11.420155752652217	11.700715358335577	0.0	26.431729705607804	0.0	0.0	12.955574686620842	0.0	10.456944055697868	6.967116603056892	8.608259625110293	0.0	0.0	11.551839457155959	0.0	3.034242948798667	14.241605997425118	0.0	0.0	0.0	0.0	0.0	0.0	0.0	0.0	0.0	5.657814261878722	2.4610653311941753	5.427907750536616	3.3940275975172005	0.0	0.0	3.5801449457482732	3.9554630680391067	2.979782177922794	21.2646852587354	5.455939199013566	4.629940435816293	22.09344200361007	8.38466846601652	2.9287173623737135	0.0	0.0	0.0	13.663904166841734	0.0	10.96334952254613
2R_17860	0.0	6.926658804908924	0.0	0.0	0.0	9.447353442025136	18.976232269082974	0.0	6.945963874041891	35.67097096382964	11.21271072888226	7.470658986829228	18.460828429675782	0.0	0.0	0.0	52.801098262843865	13.014161033975094	7.635452935068109	3.095146346257117	7.373407804752161	17.355235640711914	3.556238353319393	5.262271617411805	0.0	0.0	0.0	0.0	6.066727940618867	5.277873439233864	2.9101025665649587	0.0	8.845995638924151	6.835468562825646	3.838896854599862	16.965363090580194	3.19514338205927	0.0	17.550787591593174	0.0	0.0	8.990663196270672	6.2807758014269925	0.0	0.0	0.0	3.6628627836658296	0.0	11.755716217010523
2R_17861	4.899415009847825	0.0	0.0	3.3011362510976276	0.0	18.643035583340584	8.32154447865524	0.0	18.275855766946286	0.0	0.0	9.828203011361403	6.071645415907711	0.0	0.0	0.0	0.0	0.0	0.0	4.071893348969404	4.850130953535745	0.0	18.71397559697582	0.0	0.0	0.0	9.899421873762572	0.0	0.0	6.943431860631436	0.0	19.15121801746591	3.8791866121511642	0.0	5.050352009535065	16.739390016627794	0.0	14.99857513536214	0.0	0.0	0.0	0.0	0.0	149.03129657228018	0.0	0.0	9.637532406202716	29.169826731229218	10.310341272296114
2R_17862	0.0	0.0	0.0	0.0	0.0	0.0	0.0	42.718977478555075	0.0	0.0	0.0	0.0	0.0	0.0	0.0	28.564246703685928	0.0	0.0	0.0	0.0	0.0	0.0	0.0	0.0	0.0	0.0	0.0	0.0	0.0	18.256437219763686	0.0	0.0	0.0	0.0	0.0	0.0	0.0	0.0	40.47272138578598	0.0	0.0	0.0	0.0	0.0	0.0	0.0	0.0	0.0	0.0
2R_17863	4.463992764760527	0.0	2.9356367513539157	3.0077567037633357	0.0	5.6620620890404565	0.0	0.0	0.0	0.0	4.4800599252815605	0.0	11.064088733991648	0.0	0.0	9.898290119873243	0.0	0.0	18.304558567265595	0.0	8.838177391058416	0.0	0.0	0.0	0.0	0.0	0.0	0.0	0.0	3.163176575791767	3.4882110674658398	4.36230134079694	0.0	0.0	4.601515647223883	0.0	0.0	0.0	7.012450606051043	0.0	0.0	0.0	0.0	0.0	0.0	0.0	0.0	0.0	4.697018802166265
2R_17864	0.0	0.0	0.0	0.0	0.0	0.0	0.0	0.0	0.0	0.0	0.0	0.0	0.0	0.0	0.0	0.0	0.0	0.0	0.0	0.0	0.0	0.0	0.0	0.0	0.0	0.0	0.0	0.0	0.0	0.0	0.0	0.0	0.0	0.0	0.0	0.0	0.0	0.0	0.0	0.0	0.0	0.0	0.0	0.0	0.0	0.0	0.0	0.0	0.0
2R_17865	0.0	0.0	0.0	0.0	0.0	0.0	0.0	0.0	0.0	0.0	0.0	0.0	0.0	0.0	0.0	0.0	0.0	0.0	0.0	0.0	0.0	0.0	0.0	0.0	0.0	0.0	0.0	0.0	0.0	0.0	0.0	0.0	0.0	0.0	0.0	0.0	0.0	0.0	0.0	42.04816617435272	0.0	0.0	0.0	0.0	0.0	0.0	0.0	0.0	33.18896135145451
2R_17866	0.0	4.537668319134212	0.0	0.0	0.0	6.188980520183813	0.0	8.090451244918185	0.0	0.0	0.0	9.788087897029316	6.046863189720332	0.0	0.0	5.409718559391948	0.0	4.2628017264347	0.0	0.0	0.0	0.0	4.659398005777653	0.0	0.0	0.0	0.0	8.37257980115123	0.0	0.0	0.0	0.0	11.590059592223069	4.477929405442923	0.0	5.557021991914533	4.186289900575615	0.0	0.0	0.0	20.692687721476425	11.77960361633831	4.114549045424622	0.0	0.0	0.0	9.598195539238624	0.0	5.134129123347453
2R_17867	0.0	0.0	0.0	0.0	0.0	0.0	0.0	0.0	0.0	0.0	0.0	0.0	0.0	0.0	0.0	0.0	0.0	0.0	0.0	0.0	0.0	0.0	0.0	0.0	0.0	0.0	0.0	0.0	0.0	0.0	0.0	0.0	0.0	0.0	0.0	0.0	0.0	0.0	0.0	0.0	0.0	0.0	0.0	0.0	0.0	0.0	0.0	0.0	0.0
2R_17868	0.0	4.087238008043684	0.0	5.9226268034398615	6.236591328643417	0.0	7.4649148999701405	0.0	0.0	14.032330489447688	8.821765058752955	0.0	0.0	0.0	0.0	0.0	0.0	11.518967900476117	0.0	3.6527278571637294	4.35085276714236	0.0	0.0	0.0	0.0	0.0	0.0	0.0	7.159631135803883	0.0	0.0	4.294942275975811	0.0	4.033429060049692	4.530462832082925	0.0	11.312217194570136	0.0	0.0	5.858917272088117	0.0	0.0	0.0	0.0	0.0	0.0	4.322716741017394	0.0	0.0
2R_17869	2.601081946046277	0.0	1.710538559644427	0.0	3.6909330752632923	0.0	8.835756539564308	8.625589882528091	0.0	0.0	2.6104439686475236	0.0	12.89365954291977	0.0	0.0	2.883770772521817	0.0	6.817143753110322	5.332855509479684	4.323507298296494	2.574917216411492	6.06073829489613	4.967591433487924	0.0	0.0	0.0	0.0	4.46318984177992	0.0	1.8431215992102592	0.0	0.0	2.059446330210801	2.3870598440677027	2.681213860588677	0.0	0.0	0.0	0.0	0.0	5.515348663796479	0.0	2.19335186276987	0.0	0.0	0.0	0.0	0.0	5.473723390862166
2R_17870	0.0	0.0	0.0	0.0	0.0	0.0	0.0	0.0	0.0	0.0	0.0	0.0	0.0	0.0	0.0	5.63033579885738	0.0	0.0	10.411981275092874	4.2206541085324325	0.0	0.0	4.849415936344626	0.0	0.0	0.0	0.0	0.0	8.272810828116636	7.197100144409815	0.0	0.0	0.0	4.660546747381122	0.0	5.783646508152339	8.714027405616191	0.0	0.0	0.0	0.0	0.0	4.282347137336585	0.0	0.0	0.0	0.0	0.0	0.0
2R_17871	3.457077103536348	3.2149471896699886	2.2734630480410023	2.329315342012207	0.0	0.0	0.0	0.0	12.895629864473376	0.0	6.9390401850225665	0.0	0.0	0.0	0.0	3.832796550176481	0.0	0.0	0.0	2.8731693960339344	0.0	0.0	3.301192919073236	0.0	0.0	0.0	0.0	5.931989737657753	0.0	7.349034300147789	0.0	6.756647189505035	0.0	3.172622048390735	0.0	0.0	0.0	0.0	5.430694830250055	4.608517923678334	0.0	0.0	0.0	0.0	0.0	0.0	6.80034096909619	0.0	0.0
2R_17872	0.0	0.0	0.0	0.0	0.0	0.0	0.0	0.0	0.0	0.0	0.0	18.362033191211196	0.0	0.0	0.0	0.0	0.0	0.0	0.0	0.0	0.0	21.328601227674287	8.740830868419028	0.0	0.0	0.0	0.0	0.0	0.0	0.0	7.152702326702539	0.0	7.247484941538163	0.0	0.0	0.0	0.0	14.010920111134618	14.379282330018908	12.202339188422421	0.0	0.0	7.718717581386159	0.0	0.0	0.0	0.0	0.0	0.0
2R_17873	5.159504801048205	0.0	0.0	0.0	0.0	3.272119610369085	0.0	0.0	0.0	0.0	2.589037652115671	0.0	0.0	0.0	0.0	0.0	0.0	2.253747136332545	0.0	6.432080128281406	2.5538022284478243	0.0	4.926855897347972	0.0	0.0	0.0	0.0	0.0	0.0	1.828007524810175	4.031691514317443	0.0	2.0425583369980234	0.0	2.65922721261665	0.0	2.213295264654781	7.897393899500134	0.0	0.0	0.0	0.0	2.175365809514528	0.0	0.0	0.0	5.074574680866342	0.0	2.7144187208030335
2R_17874	0.0	2.3228765946257464	0.0	3.3659726087247024	0.0	3.1681993887276105	4.242492379423063	4.141580766830246	0.0	0.0	2.5068116339122484	0.0	0.0	0.0	0.0	2.7692876035332787	0.0	2.1821697095204793	0.0	0.0	2.4726952625631466	5.820132303247518	0.0	0.0	0.0	0.0	0.0	0.0	4.068992204217836	1.7699512891705707	3.9036478222622306	0.0	1.9776881181882242	2.2922956630453744	5.149544046496263	2.8446936648956553	0.0	3.8232891067993755	0.0	0.0	0.0	0.0	2.106277718614777	0.0	0.0	0.0	2.4567048757976004	0.0	0.0
2R_17875	0.0	0.0	0.0	0.0	0.0	0.0	0.0	0.0	0.0	0.0	0.0	0.0	0.0	0.0	0.0	20.644564595810394	0.0	0.0	0.0	0.0	0.0	0.0	17.781191766596965	0.0	0.0	0.0	0.0	0.0	0.0	0.0	0.0	0.0	14.743326064873584	0.0	19.19448427299931	0.0	0.0	0.0	0.0	0.0	0.0	0.0	0.0	0.0	0.0	0.0	0.0	0.0	0.0
2R_17876	0.0	0.0	0.0	0.0	0.0	0.0	0.0	0.0	0.0	0.0	0.0	0.0	0.0	0.0	0.0	0.0	0.0	0.0	0.0	0.0	0.0	0.0	0.0	0.0	0.0	0.0	0.0	0.0	0.0	0.0	0.0	0.0	0.0	0.0	0.0	0.0	0.0	0.0	0.0	0.0	0.0	0.0	0.0	0.0	0.0	0.0	0.0	0.0	0.0
2R_17877	0.0	0.0	0.0	0.0	0.0	0.0	0.0	0.0	0.0	0.0	0.0	0.0	0.0	0.0	0.0	0.0	0.0	0.0	0.0	0.0	0.0	0.0	0.0	0.0	0.0	0.0	0.0	0.0	0.0	0.0	0.0	0.0	0.0	0.0	0.0	0.0	0.0	0.0	0.0	0.0	0.0	0.0	0.0	0.0	0.0	0.0	0.0	0.0	0.0
2R_17878	0.0	0.0	0.0	0.0	0.0	0.0	0.0	0.0	0.0	0.0	0.0	0.0	0.0	0.0	0.0	0.0	0.0	0.0	0.0	0.0	0.0	0.0	0.0	0.0	0.0	0.0	0.0	0.0	0.0	0.0	0.0	0.0	0.0	0.0	0.0	0.0	0.0	0.0	0.0	0.0	0.0	0.0	0.0	0.0	0.0	0.0	0.0	0.0	0.0
2R_17879	0.0	7.323641226534138	0.0	5.306174211250469	0.0	0.0	0.0	0.0	0.0	0.0	0.0	0.0	0.0	0.0	0.0	0.0	111.65449632656708	6.880015961637031	16.146115890361415	0.0	0.0	0.0	0.0	0.0	0.0	0.0	0.0	13.513056991317862	0.0	0.0	6.153774202024715	0.0	0.0	7.227224666228698	0.0	0.0	0.0	0.0	0.0	0.0	0.0	0.0	0.0	0.0	0.0	0.0	0.0	46.88694151791785	8.286308532411896
2R_17880	0.0	7.323641226534138	5.178942832757435	0.0	11.174919903761591	4.994401276169414	6.687934297733459	0.0	14.688105425345501	0.0	0.0	7.898819284493355	0.0	0.0	0.0	4.365550220853186	0.0	10.320023942455547	24.219173835542122	6.545072313231453	0.0	9.174951648004816	0.0	0.0	0.0	0.0	0.0	0.0	0.0	5.580360256897465	0.0	3.8479061234038885	0.0	0.0	0.0	4.48442156791522	0.0	0.0	0.0	10.498191686482004	0.0	0.0	3.3203706064856133	0.0	0.0	0.0	7.745579404194542	0.0	0.0
2R_17881	0.0	0.0	0.0	0.0	0.0	0.0	0.0	8.640630143875134	0.0	0.0	0.0	0.0	0.0	0.0	0.0	0.0	0.0	0.0	0.0	0.0	0.0	0.0	0.0	0.0	0.0	0.0	0.0	0.0	8.489187746027273	3.6926708238754804	8.144227758215795	0.0	8.252149375456705	0.0	10.743556149316092	0.0	0.0	0.0	0.0	0.0	0.0	0.0	4.394352729420367	0.0	0.0	0.0	0.0	0.0	0.0
2R_17882	9.090929752113073	0.0	0.0	0.0	0.0	5.765400104353742	0.0	0.0	16.95554679518971	0.0	0.0	9.118180740578639	0.0	0.0	0.0	5.039471661790977	0.0	0.0	0.0	0.0	0.0	0.0	0.0	6.4227725824684	0.0	0.0	9.184254514061093	0.0	0.0	0.0	0.0	4.4419174869407625	3.59894119150146	0.0	0.0	0.0	3.8997757628936336	0.0	0.0	0.0	0.0	0.0	0.0	0.0	0.0	0.0	0.0	0.0	4.78274386015257
2R_17883	0.0	0.0	3.1000138880622186	0.0	6.689088491289469	0.0	0.0	0.0	8.79201263236375	0.0	4.730915015735023	9.456157471499141	0.0	0.0	0.0	0.0	0.0	12.354728978428644	0.0	0.0	0.0	0.0	0.0	0.0	0.0	0.0	0.0	0.0	0.0	0.0	0.0	0.0	0.0	0.0	0.0	0.0	0.0	7.215402864803553	0.0	6.2840122161197485	0.0	0.0	0.0	0.0	0.0	0.0	9.272704681046777	0.0	4.960022220899549
2R_17884	0.0	0.0	0.0	0.0	0.0	0.0	0.0	0.0	0.0	0.0	0.0	0.0	0.0	0.0	0.0	0.0	0.0	0.0	0.0	0.0	0.0	0.0	0.0	0.0	0.0	0.0	0.0	0.0	0.0	0.0	0.0	0.0	0.0	0.0	0.0	0.0	0.0	0.0	0.0	0.0	0.0	0.0	0.0	0.0	0.0	0.0	0.0	0.0	0.0
2R_17885	0.0	0.0	0.0	0.0	0.0	0.0	0.0	0.0	0.0	0.0	0.0	0.0	0.0	0.0	0.0	0.0	0.0	0.0	0.0	0.0	0.0	0.0	0.0	0.0	0.0	0.0	0.0	0.0	0.0	0.0	0.0	0.0	0.0	0.0	0.0	0.0	0.0	0.0	0.0	0.0	0.0	0.0	0.0	0.0	0.0	0.0	0.0	0.0	0.0
2R_17886	0.0	0.0	0.0	0.0	0.0	0.0	0.0	0.0	0.0	0.0	0.0	0.0	0.0	0.0	0.0	0.0	0.0	0.0	0.0	0.0	0.0	0.0	0.0	0.0	0.0	0.0	0.0	0.0	0.0	0.0	0.0	0.0	0.0	0.0	0.0	0.0	0.0	0.0	0.0	0.0	0.0	0.0	0.0	0.0	0.0	0.0	0.0	0.0	0.0
2R_17887	0.0	0.0	0.0	0.0	0.0	0.0	0.0	0.0	0.0	0.0	0.0	0.0	0.0	0.0	0.0	0.0	0.0	0.0	0.0	0.0	0.0	0.0	0.0	0.0	0.0	0.0	0.0	0.0	0.0	0.0	0.0	0.0	0.0	0.0	0.0	0.0	0.0	0.0	0.0	0.0	0.0	0.0	0.0	0.0	0.0	0.0	0.0	0.0	0.0
2R_17888	0.0	0.0	0.0	0.0	0.0	0.0	0.0	0.0	0.0	0.0	0.0	0.0	0.0	0.0	0.0	0.0	0.0	0.0	0.0	0.0	0.0	0.0	0.0	0.0	0.0	0.0	0.0	0.0	0.0	0.0	0.0	0.0	0.0	0.0	0.0	0.0	0.0	0.0	0.0	0.0	0.0	0.0	0.0	0.0	0.0	0.0	0.0	0.0	0.0
2R_17889	0.0	0.0	0.0	0.0	0.0	0.0	0.0	0.0	0.0	0.0	0.0	0.0	0.0	0.0	0.0	0.0	0.0	0.0	0.0	0.0	0.0	0.0	0.0	0.0	0.0	0.0	0.0	0.0	0.0	0.0	0.0	0.0	0.0	0.0	0.0	0.0	0.0	0.0	0.0	0.0	0.0	0.0	0.0	0.0	0.0	0.0	0.0	0.0	0.0
2R_17890	0.0	0.0	0.0	0.0	0.0	0.0	0.0	0.0	0.0	0.0	0.0	0.0	0.0	0.0	0.0	0.0	0.0	0.0	0.0	0.0	0.0	0.0	0.0	0.0	0.0	0.0	0.0	0.0	0.0	0.0	0.0	0.0	0.0	0.0	0.0	0.0	0.0	0.0	0.0	0.0	0.0	0.0	0.0	0.0	0.0	0.0	0.0	0.0	0.0
2R_17891	0.0	2.8846101146545977	2.0398638350092853	2.0899772840368995	4.401538249587466	0.0	0.0	0.0	5.785299438420982	0.0	0.0	0.0	0.0	0.0	0.0	0.0	0.0	0.0	0.0	5.155900244673246	3.070658932700368	0.0	0.0	0.0	0.0	0.0	0.0	0.0	0.0	2.1979727218397382	0.0	0.0	0.0	0.0	0.0	0.0	0.0	0.0	0.0	0.0	0.0	7.488331307739714	5.231263705910909	0.0	0.0	0.0	3.0508016438939576	36.93532808728557	0.0
2R_17892	14.638252192688192	4.537668319134212	6.417661404184315	0.0	0.0	0.0	0.0	8.090451244918185	0.0	0.0	0.0	0.0	0.0	0.0	0.0	0.0	0.0	8.5256034528694	0.0	0.0	0.0	11.36945028707862	0.0	6.894649751792609	0.0	0.0	0.0	0.0	0.0	3.457545661212389	0.0	0.0	0.0	0.0	0.0	0.0	4.186289900575615	0.0	0.0	0.0	10.346343860738212	0.0	0.0	0.0	0.0	0.0	4.799097769619312	0.0	0.0
2R_17893	6.099271746953414	0.0	4.011038377615197	0.0	0.0	7.736225650229766	0.0	0.0	0.0	0.0	0.0	0.0	0.0	0.0	0.0	0.0	0.0	5.328502158043374	0.0	0.0	6.037918125830214	0.0	5.824247507222068	0.0	0.0	0.0	0.0	0.0	9.935814637442126	8.643864153030972	0.0	0.0	0.0	0.0	6.2871729098293665	0.0	10.465724751439037	0.0	0.0	0.0	0.0	0.0	0.0	0.0	0.0	0.0	5.99887221202414	0.0	0.0
2R_17894	0.0	5.388893544294145	0.0	7.808795397652169	0.0	0.0	0.0	0.0	0.0	9.250591112772106	0.0	0.0	0.0	0.0	0.0	0.0	0.0	0.0	0.0	0.0	0.0	6.751127775894964	0.0	0.0	0.0	0.0	0.0	0.0	0.0	0.0	2.2640400481516036	2.8313725134886587	2.294041525363267	0.0	2.9866357012277165	6.599468676776834	0.0	8.869734205109943	0.0	0.0	0.0	0.0	7.329601426047253	0.0	0.0	0.0	8.549047165948119	0.0	0.0
2R_17895	15.688415517098019	0.0	0.0	0.0	22.26184831221797	0.0	0.0	0.0	0.0	0.0	0.0	0.0	0.0	0.0	0.0	0.0	0.0	0.0	0.0	0.0	0.0	0.0	0.0	22.16783712846705	0.0	0.0	0.0	0.0	0.0	11.11678066925243	0.0	0.0	0.0	0.0	0.0	0.0	13.459855979541018	0.0	0.0	0.0	0.0	0.0	0.0	0.0	0.0	0.0	0.0	0.0	0.0
2R_17896	6.579291482679522	0.0	4.326711733696085	2.2165031515350058	0.0	0.0	5.587388147473522	0.0	0.0	0.0	3.301486097937264	13.198027158900288	0.0	0.0	0.0	7.294337077881273	0.0	0.0	0.0	5.468035097130075	0.0	0.0	3.141311258710856	0.0	0.0	0.0	0.0	0.0	0.0	2.331036563007802	0.0	0.0	0.0	0.0	0.0	0.0	0.0	5.035294899598737	0.0	4.385320577897546	0.0	7.941670022022251	2.7739805066841834	0.0	0.0	0.0	6.470990388314427	39.1713688630706	6.922738773913735
2R_17897	0.0	0.0	3.3784422948542274	0.0	7.289870397039147	3.2580580735819384	0.0	4.259047174484219	4.790834558589272	0.0	0.0	5.152732133158965	9.549730220121281	0.0	0.0	0.0	0.0	0.0	15.799186025935944	4.269626029860484	5.085655146810151	0.0	0.0	0.0	0.0	0.0	10.38014154361009	8.81513558780426	0.0	0.0	2.0071829047429133	2.510151050849636	0.0	7.071934063172645	0.0	0.0	0.0	0.0	0.0	0.0	21.786456775942085	6.201123519559274	2.166017439039605	0.0	0.0	0.0	5.052767312233482	0.0	5.405507671766763
2R_17898	22.945436898327618	0.0	0.0	0.0	0.0	0.0	0.0	19.022654078742374	0.0	0.0	0.0	0.0	0.0	0.0	0.0	0.0	0.0	0.0	0.0	0.0	0.0	0.0	0.0	0.0	0.0	0.0	0.0	0.0	0.0	0.0	0.0	0.0	9.083699936323264	0.0	0.0	13.065934625902692	9.843004084846696	17.560711770769494	0.0	0.0	0.0	0.0	0.0	0.0	0.0	0.0	0.0	0.0	0.0
2R_17899	0.0	3.4982024486717505	2.4737681624058485	7.6036240900046055	0.0	0.0	0.0	0.0	0.0	0.0	3.7752046821598553	0.0	0.0	0.0	0.0	0.0	0.0	0.0	0.0	0.0	0.0	8.764994714708187	0.0	0.0	0.0	0.0	0.0	0.0	0.0	2.665508769657128	2.9394050467821016	0.0	0.0	0.0	0.0	8.568095582247079	3.2273160026463996	5.757791587521023	5.90917014569059	5.014554745147792	0.0	0.0	0.0	0.0	0.0	0.0	0.0	0.0	3.9580290598493577
2R_17900	0.0	0.0	0.0	0.0	0.0	0.0	0.0	0.0	0.0	0.0	0.0	0.0	0.0	0.0	0.0	0.0	0.0	0.0	0.0	0.0	0.0	0.0	0.0	0.0	0.0	0.0	0.0	0.0	0.0	0.0	0.0	0.0	0.0	0.0	0.0	0.0	0.0	0.0	0.0	0.0	0.0	0.0	0.0	0.0	0.0	0.0	0.0	0.0	0.0
2R_17901	0.0	0.0	0.0	0.0	0.0	0.0	0.0	0.0	0.0	0.0	0.0	0.0	0.0	0.0	0.0	0.0	0.0	0.0	0.0	0.0	0.0	0.0	13.076202879902922	0.0	0.0	0.0	0.0	0.0	0.0	0.0	0.0	0.0	5.4210855290085	0.0	0.0	0.0	5.87423267835639	0.0	0.0	9.127293803023873	0.0	0.0	0.0	0.0	0.0	0.0	0.0	0.0	7.204247624399346
2R_17902	0.0	0.0	3.865110727692127	3.9600651193108223	0.0	0.0	0.0	0.0	0.0	0.0	0.0	0.0	0.0	0.0	0.0	0.0	0.0	0.0	24.10010218443326	0.0	5.818249521448978	0.0	5.612352563498157	0.0	0.0	0.0	0.0	0.0	0.0	0.0	0.0	5.74348229629017	0.0	0.0	6.058436038970284	0.0	0.0	0.0	9.23271520305049	0.0	0.0	28.37760949855345	4.956069400831034	0.0	0.0	0.0	5.78062415711274	0.0	6.184177164307403
2R_17903	0.0	0.0	0.0	0.0	0.0	0.0	0.0	0.0	0.0	0.0	0.0	0.0	0.0	0.0	0.0	0.0	0.0	0.0	0.0	0.0	0.0	0.0	0.0	0.0	0.0	0.0	0.0	0.0	0.0	0.0	0.0	0.0	0.0	0.0	0.0	0.0	0.0	0.0	0.0	0.0	0.0	0.0	0.0	0.0	0.0	0.0	0.0	0.0	0.0
2R_17904	0.0	0.0	0.0	5.23037172251832	0.0	0.0	0.0	0.0	0.0	0.0	7.790649662275338	0.0	0.0	0.0	0.0	0.0	0.0	0.0	0.0	0.0	0.0	0.0	0.0	0.0	0.0	0.0	15.684798293493946	0.0	0.0	5.500640824656072	0.0	0.0	6.146243723148597	7.123978599568287	0.0	0.0	0.0	0.0	0.0	0.0	0.0	0.0	0.0	0.0	0.0	0.0	0.0	0.0	0.0
2R_17905	0.0	0.0	0.0	0.0	0.0	0.0	0.0	0.0	0.0	0.0	0.0	0.0	0.0	0.0	0.0	0.0	0.0	0.0	0.0	0.0	0.0	0.0	0.0	0.0	0.0	0.0	0.0	0.0	0.0	0.0	0.0	0.0	0.0	0.0	0.0	0.0	0.0	0.0	0.0	0.0	0.0	0.0	0.0	0.0	0.0	0.0	0.0	0.0	0.0
2R_17906	6.019422267889572	0.0	0.0	0.0	0.0	0.0	0.0	0.0	0.0	0.0	0.0	0.0	0.0	0.0	0.0	0.0	0.0	5.258743318109272	0.0	0.0	0.0	14.025756899971107	5.747998546905968	0.0	0.0	0.0	0.0	0.0	0.0	4.265350891223743	4.703640100037018	0.0	4.765969452995388	0.0	0.0	0.0	0.0	0.0	0.0	0.0	0.0	0.0	0.0	0.0	0.0	0.0	0.0	0.0	0.0
2R_17907	0.0	0.0	0.0	10.195914497061027	0.0	0.0	0.0	0.0	0.0	0.0	0.0	0.0	0.0	0.0	0.0	0.0	0.0	0.0	0.0	0.0	0.0	0.0	0.0	0.0	0.0	0.0	0.0	0.0	0.0	0.0	0.0	14.787649355258488	0.0	0.0	0.0	0.0	0.0	0.0	0.0	0.0	0.0	0.0	0.0	0.0	0.0	0.0	0.0	0.0	0.0
2R_17908	0.0	0.0	0.0	0.0	0.0	0.0	0.0	0.0	0.0	0.0	0.0	0.0	0.0	0.0	0.0	0.0	0.0	0.0	0.0	0.0	0.0	0.0	0.0	0.0	0.0	0.0	0.0	0.0	0.0	0.0	0.0	0.0	0.0	0.0	0.0	0.0	0.0	0.0	0.0	0.0	0.0	0.0	0.0	0.0	0.0	0.0	0.0	0.0	0.0
2R_17909	3.350496811667234	3.115831665324782	0.0	0.0	4.754352133943412	0.0	0.0	0.0	12.498062800265958	0.0	0.0	0.0	0.0	0.0	200.1921844971172	0.0	0.0	2.9270919926471453	0.0	0.0	3.3167935893013505	0.0	0.0	0.0	0.0	0.0	0.0	5.749108888122341	0.0	0.0	0.0	0.0	0.0	0.0	6.9074321206645495	0.0	2.8745544440611703	0.0	0.0	4.466439176031301	7.104412124105554	0.0	14.12646463185303	0.0	0.0	0.0	3.295344600775592	0.0	7.050793919395324
2R_17910	0.0	0.0	1.5888510954174992	0.0	0.0	3.0644709527991796	0.0	0.0	0.0	7.713811425080378	0.0	0.0	0.0	0.0	0.0	2.678619739391728	0.0	0.0	9.906953889073819	0.0	0.0	0.0	2.3070988508802044	0.0	0.0	0.0	0.0	0.0	0.0	3.424004393682438	1.8879202180019232	0.0	0.0	0.0	4.980945393397557	0.0	4.1456791658893515	0.0	0.0	6.441493524688634	5.1229875624107954	5.832665493134369	2.037317130414374	0.0	0.0	0.0	4.752542253665042	0.0	0.0
2R_17911	0.0	0.0	0.0	0.0	0.0	0.0	0.0	0.0	0.0	0.0	0.0	0.0	0.0	0.0	0.0	0.0	0.0	0.0	0.0	0.0	30.266801858381637	0.0	7.298929101122284	0.0	0.0	0.0	0.0	0.0	0.0	5.41623201404754	5.972780843141636	0.0	12.10385592538215	7.014659234869029	0.0	0.0	6.557807069316021	0.0	0.0	0.0	0.0	0.0	0.0	0.0	0.0	0.0	0.0	0.0	8.042593575576252
2R_17912	0.0	0.0	0.0	16.780775943079608	0.0	0.0	0.0	0.0	0.0	0.0	0.0	0.0	0.0	0.0	0.0	0.0	0.0	0.0	0.0	0.0	0.0	0.0	0.0	0.0	0.0	0.0	0.0	0.0	0.0	0.0	0.0	24.338006230529597	0.0	0.0	0.0	0.0	0.0	0.0	0.0	0.0	0.0	0.0	0.0	0.0	0.0	0.0	0.0	0.0	0.0
2R_17913	0.0	0.0	0.0	0.0	0.0	0.0	0.0	0.0	0.0	0.0	0.0	0.0	0.0	0.0	0.0	0.0	0.0	0.0	0.0	0.0	0.0	0.0	0.0	0.0	0.0	0.0	0.0	0.0	0.0	0.0	0.0	0.0	0.0	0.0	0.0	0.0	0.0	0.0	0.0	0.0	0.0	0.0	0.0	0.0	0.0	0.0	0.0	0.0	0.0
2R_17914	0.0	0.0	0.0	0.0	0.0	0.0	0.0	0.0	0.0	0.0	0.0	0.0	0.0	0.0	0.0	0.0	0.0	0.0	0.0	0.0	0.0	0.0	0.0	0.0	0.0	0.0	0.0	0.0	0.0	0.0	0.0	0.0	0.0	0.0	0.0	0.0	0.0	0.0	0.0	0.0	0.0	0.0	0.0	0.0	0.0	0.0	0.0	0.0	0.0
2R_17915	3.4312780206741365	0.0	2.2564969058914426	0.0	0.0	0.0	0.0	0.0	0.0	0.0	0.0	0.0	0.0	0.0	0.0	0.0	0.0	2.9976648191059163	0.0	0.0	3.3967622062649885	0.0	0.0	0.0	0.0	0.0	0.0	0.0	0.0	2.431396920198149	2.681236865290906	0.0	0.0	3.1489457644475207	0.0	0.0	2.9438605787629895	0.0	0.0	0.0	0.0	0.0	2.893411355134995	0.0	0.0	0.0	0.0	0.0	7.220790098852617
2R_17916	7.94851903193397	14.783626837604816	5.2271510772112935	0.0	0.0	0.0	0.0	0.0	0.0	25.37761897027773	0.0	15.944691055666103	0.0	0.0	0.0	0.0	0.0	0.0	0.0	0.0	0.0	0.0	0.0	0.0	0.0	0.0	0.0	0.0	0.0	0.0	0.0	0.0	0.0	0.0	0.0	0.0	0.0	0.0	0.0	0.0	0.0	0.0	6.702556623198353	0.0	0.0	0.0	0.0	0.0	0.0
2R_17917	0.0	0.0	0.0	0.0	0.0	0.0	0.0	0.0	0.0	0.0	0.0	0.0	0.0	0.0	0.0	0.0	0.0	0.0	0.0	0.0	0.0	0.0	0.0	0.0	0.0	0.0	0.0	0.0	0.0	0.0	0.0	0.0	0.0	0.0	0.0	0.0	0.0	0.0	0.0	0.0	0.0	0.0	0.0	0.0	0.0	0.0	0.0	0.0	0.0
2R_17918	0.0	0.0	5.738419868704953	5.879395950860008	0.0	0.0	0.0	0.0	0.0	0.0	8.757372613068627	0.0	0.0	0.0	0.0	0.0	0.0	0.0	0.0	0.0	0.0	0.0	0.0	0.0	0.0	0.0	17.63108713283261	0.0	0.0	0.0	0.0	0.0	0.0	0.0	0.0	0.0	0.0	0.0	0.0	0.0	0.0	0.0	0.0	0.0	0.0	0.0	0.0	0.0	0.0
2R_17919	0.0	0.0	0.0	5.5321239372789925	0.0	5.20707495688542	0.0	0.0	0.0	0.0	4.12005510985715	0.0	5.087505087505088	0.0	0.0	4.551445903334572	0.0	3.586491837144579	0.0	0.0	0.0	0.0	0.0	0.0	0.0	0.0	0.0	0.0	0.0	0.0	0.0	4.011759268768615	3.250417353588201	0.0	4.231750997000535	0.0	0.0	6.283743703688809	0.0	0.0	0.0	0.0	3.4617600141793696	0.0	0.0	0.0	4.037702450400864	0.0	0.0
2R_17920	0.0	13.557667538876611	4.79368001227182	0.0	0.0	0.0	0.0	0.0	0.0	23.273133494693724	7.315610048721963	0.0	0.0	0.0	0.0	0.0	0.0	6.368209896198178	0.0	6.058182787491064	0.0	0.0	6.960686045216617	0.0	0.0	0.0	0.0	12.507817385866167	0.0	5.165235896323385	0.0	0.0	5.771472764420024	0.0	0.0	0.0	0.0	0.0	0.0	0.0	0.0	0.0	0.0	0.0	0.0	0.0	0.0	0.0	0.0
2R_17921	0.0	0.0	0.0	0.0	0.0	0.0	0.0	0.0	0.0	0.0	0.0	0.0	0.0	0.0	0.0	24.363622188437997	0.0	0.0	0.0	0.0	0.0	0.0	0.0	0.0	0.0	0.0	0.0	0.0	0.0	15.571667040386675	0.0	0.0	0.0	0.0	0.0	0.0	0.0	0.0	0.0	0.0	0.0	53.05152363975893	0.0	0.0	0.0	0.0	0.0	0.0	0.0
2R_17922	8.001721970568067	0.0	0.0	0.0	0.0	0.0	0.0	0.0	0.0	0.0	0.0	0.0	0.0	0.0	0.0	0.0	0.0	0.0	0.0	0.0	7.9212312761895705	0.0	7.64091373102761	0.0	0.0	0.0	0.0	0.0	0.0	0.0	0.0	15.638879505561185	0.0	7.343324660866909	0.0	0.0	0.0	0.0	0.0	0.0	0.0	0.0	0.0	0.0	0.0	0.0	0.0	0.0	0.0
2R_17923	6.5829144405444335	0.0	8.65818856842047	0.0	0.0	0.0	0.0	10.914981029762972	0.0	0.0	0.0	13.205294795001006	0.0	0.0	0.0	0.0	0.0	5.751026558240647	0.0	0.0	0.0	0.0	0.0	0.0	0.0	0.0	13.300985336993765	0.0	0.0	0.0	5.1439588318686775	0.0	0.0	6.041259385096455	0.0	0.0	5.647803004631199	10.076135278161791	0.0	0.0	0.0	0.0	11.102032115958506	0.0	0.0	0.0	6.474553709012839	0.0	0.0
2R_17924	6.454952820749833	0.0	0.0	0.0	0.0	4.093683119452036	5.481794958941356	0.0	0.0	0.0	3.239093002133915	0.0	3.9996800255979523	0.0	0.0	3.578242567632363	0.0	0.0	0.0	2.6823487504010113	3.1950106713356425	0.0	0.0	9.120891950265602	0.0	0.0	0.0	0.0	5.257612497134601	2.286983496212298	7.565952407132978	6.307906582426677	0.0	0.0	0.0	0.0	0.0	0.0	0.0	0.0	0.0	0.0	0.0	0.0	0.0	0.0	0.0	0.0	0.0
2R_17925	0.0	0.0	0.0	0.0	0.0	7.558824663235463	0.0	0.0	11.114927236128848	0.0	0.0	0.0	0.0	0.0	0.0	0.0	0.0	0.0	0.0	0.0	0.0	0.0	0.0	8.420683894263156	0.0	0.0	0.0	0.0	0.0	0.0	0.0	0.0	4.718452309894736	0.0	0.0	0.0	0.0	0.0	9.361586601697255	0.0	12.636362142975383	0.0	0.0	0.0	0.0	0.0	0.0	0.0	6.270496686042501
2R_17926	0.0	0.0	0.0	0.0	0.0	0.0	0.0	0.0	0.0	0.0	0.0	0.0	0.0	0.0	0.0	0.0	0.0	0.0	0.0	0.0	0.0	0.0	0.0	0.0	0.0	0.0	0.0	0.0	0.0	0.0	0.0	0.0	0.0	0.0	0.0	0.0	0.0	0.0	0.0	0.0	0.0	0.0	0.0	0.0	0.0	0.0	0.0	0.0	0.0
2R_17927	0.0	0.0	0.0	0.0	0.0	0.0	0.0	0.0	0.0	0.0	0.0	0.0	0.0	0.0	0.0	0.0	0.0	0.0	0.0	0.0	0.0	0.0	0.0	0.0	0.0	0.0	0.0	0.0	0.0	0.0	0.0	0.0	0.0	0.0	0.0	0.0	0.0	0.0	0.0	0.0	0.0	0.0	0.0	0.0	0.0	0.0	0.0	0.0	0.0
2R_17928	0.0	0.0	0.0	0.0	0.0	0.0	0.0	0.0	0.0	0.0	0.0	0.0	7.10883628350039	0.0	0.0	6.359793891799555	0.0	0.0	0.0	0.0	0.0	0.0	5.477699191053383	0.0	0.0	0.0	0.0	0.0	9.34462413118357	0.0	0.0	0.0	0.0	0.0	0.0	0.0	0.0	0.0	0.0	0.0	0.0	0.0	4.837161785647948	0.0	0.0	0.0	0.0	0.0	0.0
2R_17929	0.0	3.318593248322036	2.3467567821271005	0.0	5.063739825047789	4.526269335656818	0.0	0.0	0.0	0.0	0.0	7.158452342603529	0.0	0.0	0.0	0.0	0.0	3.1175714118701534	0.0	2.9657969467120435	0.0	0.0	6.815238874122538	0.0	0.0	0.0	0.0	0.0	0.0	0.0	5.576972679805085	3.487236713628121	0.0	3.2749035950254215	0.0	8.128181421009318	0.0	0.0	5.605773947165581	0.0	0.0	0.0	0.0	0.0	0.0	0.0	0.0	0.0	0.0
2R_17930	0.0	0.0	0.0	0.0	0.0	0.0	0.0	0.0	0.0	0.0	0.0	0.0	0.0	0.0	0.0	0.0	0.0	0.0	0.0	5.262404539981645	0.0	0.0	0.0	0.0	0.0	0.0	0.0	0.0	0.0	0.0	4.947790910314363	0.0	0.0	0.0	0.0	0.0	5.432420686657975	19.383751763921413	0.0	0.0	0.0	0.0	0.0	0.0	0.0	0.0	18.682928287448064	0.0	6.662402728920157
2R_17931	0.0	0.0	0.0	0.0	0.0	0.0	0.0	0.0	0.0	0.0	0.0	0.0	0.0	0.0	0.0	0.0	0.0	0.0	0.0	0.0	0.0	0.0	0.0	0.0	0.0	0.0	0.0	0.0	0.0	0.0	0.0	0.0	0.0	0.0	0.0	0.0	0.0	0.0	0.0	0.0	0.0	0.0	0.0	0.0	0.0	0.0	0.0	0.0	0.0
2R_17932	0.0	0.0	0.0	0.0	0.0	0.0	0.0	0.0	0.0	0.0	0.0	0.0	0.0	0.0	0.0	0.0	0.0	0.0	0.0	0.0	0.0	0.0	0.0	0.0	0.0	0.0	0.0	0.0	0.0	0.0	0.0	0.0	0.0	0.0	0.0	0.0	0.0	0.0	0.0	0.0	0.0	0.0	0.0	0.0	0.0	0.0	0.0	0.0	0.0
2R_17933	0.0	0.0	0.0	0.0	0.0	0.0	0.0	0.0	0.0	0.0	0.0	0.0	0.0	0.0	0.0	0.0	0.0	0.0	0.0	0.0	0.0	0.0	0.0	0.0	0.0	0.0	0.0	0.0	0.0	0.0	0.0	0.0	0.0	0.0	0.0	0.0	0.0	0.0	0.0	0.0	0.0	0.0	0.0	0.0	0.0	0.0	0.0	0.0	0.0
2R_17934	0.0	0.0	0.0	0.0	0.0	0.0	0.0	0.0	0.0	0.0	0.0	0.0	0.0	0.0	0.0	0.0	0.0	0.0	0.0	0.0	0.0	0.0	0.0	0.0	0.0	0.0	0.0	0.0	8.916756725909599	3.8786569917446667	0.0	0.0	4.333889804784268	5.02331824328533	5.64233466266738	0.0	0.0	0.0	0.0	0.0	11.60647548480248	0.0	0.0	0.0	0.0	0.0	0.0	0.0	5.759439721703872
2R_17935	7.712627499373349	0.0	0.0	0.0	0.0	0.0	0.0	0.0	0.0	24.62447672986949	7.74038740638969	0.0	0.0	0.0	0.0	8.550845464845336	0.0	0.0	0.0	0.0	7.635044855888528	0.0	7.364854912358226	0.0	0.0	0.0	0.0	0.0	0.0	5.46515281933571	6.026728541079688	0.0	0.0	0.0	0.0	0.0	0.0	0.0	0.0	0.0	0.0	0.0	0.0	0.0	0.0	0.0	0.0	0.0	16.230472712517752
2R_17936	4.7551999300034575	0.0	0.0	0.0	6.747624667426449	0.0	0.0	0.0	0.0	0.0	0.0	0.0	0.0	0.0	0.0	10.544001965401966	0.0	0.0	9.74932534668601	3.9520365041707817	0.0	0.0	0.0	0.0	0.0	0.0	0.0	0.0	0.0	0.0	0.0	9.29374939590629	3.7650021215786955	0.0	9.80338814897817	16.246663341516236	4.079717683536299	14.557089630184418	0.0	0.0	0.0	0.0	8.019606333564298	0.0	0.0	0.0	4.676925034036322	0.0	0.0
2R_17937	4.119425439017467	3.8309053693586566	0.0	0.0	5.845461203966262	0.0	0.0	0.0	0.0	0.0	0.0	0.0	0.0	0.0	0.0	0.0	0.0	0.0	0.0	0.0	12.233962294928206	0.0	0.0	0.0	0.0	0.0	0.0	0.0	0.0	0.0	0.0	0.0	0.0	0.0	4.246333185136304	0.0	0.0	0.0	0.0	0.0	0.0	0.0	3.473688890865032	0.0	0.0	0.0	0.0	0.0	0.0
2R_17938	0.0	0.0	0.0	0.0	0.0	0.0	0.0	0.0	0.0	0.0	0.0	0.0	0.0	0.0	0.0	0.0	0.0	7.724751649234477	0.0	0.0	0.0	0.0	8.44343573532193	0.0	0.0	0.0	0.0	0.0	0.0	0.0	0.0	17.281424542387878	0.0	8.114591008383995	0.0	0.0	0.0	0.0	0.0	11.787170843254202	0.0	0.0	0.0	0.0	0.0	0.0	0.0	0.0	0.0
2R_17939	5.573227330549506	0.0	0.0	0.0	0.0	0.0	0.0	0.0	0.0	0.0	0.0	0.0	0.0	0.0	0.0	3.089466310142255	0.0	0.0	0.0	2.3159486646818985	2.758582640239445	0.0	0.0	0.0	0.0	0.0	0.0	0.0	4.5394397877357955	0.0	2.17748933302413	5.44626712851012	0.0	0.0	0.0	0.0	0.0	0.0	4.377469166201561	0.0	0.0	6.727279454552181	2.349800736897511	0.0	0.0	0.0	8.222230444452666	0.0	0.0
[truncated: 210 more columns]
