# Supplementary material for: Convergence of topological domain boundaries, insulators, and polytene interbands revealed by high-resolution mapping of chromatin contacts in the early Drosophila melanogaster embryo
Source: eLife. 2017 Nov 17;6:e29550. doi: 10.7554/eLife.29550 (PMC5739541; doi:10.7554/eLife.29550)
Supplement: Supplementary file 3. [file elife-29550-supp3.zip › local_HiC_maps/nc14_posterior_dm3_CompressedBinCounts_500bp_VCnorm_chr2R_9,318,532-9,511,025.txt]

2R_18637	2R_18638	2R_18639	2R_18640	2R_18641	2R_18642	2R_18643	2R_18644	2R_18645	2R_18646	2R_18647	2R_18648	2R_18649	2R_18650	2R_18651	2R_18652	2R_18653	2R_18654	2R_18655	2R_18656	2R_18657	2R_18658	2R_18659	2R_18660	2R_18661	2R_18662	2R_18663	2R_18664	2R_18665	2R_18666	2R_18667	2R_18668	2R_18669	2R_18670	2R_18671	2R_18672	2R_18673	2R_18674	2R_18675	2R_18676	2R_18677	2R_18678	2R_18679	2R_18680	2R_18681	2R_18682	2R_18683	2R_18684	2R_18685	2R_18686
2R_18637	69.44334216917191	185.59303160030683	179.80945335357472	154.57737202337748	0.0	498.0079681274901	107.51467360265329	74.88841625977294	0.0	78.79872913409653	100.29109490295582	57.54758742806551	33.200531208499335	61.4824652009247	43.993636760378976	48.72876400464678	37.327268067019865	50.81713960484593	17.489305289815277	9.774444909273603	10.787176204927581	26.044495905061115	18.376677790682287	13.738150844896278	22.06015362690986	31.64466834805338	52.29677946923524	17.098986030128412	35.571997723392144	39.46180413054596	10.855759523215042	18.59973737170831	35.93131083170924	39.21322583681024	7.383364983357895	11.448459037413565	0.0	0.0	0.0	14.487504527345166	15.339054459778954	0.0	7.099187001104633	0.0	0.0	0.0	0.0	11.284168462103247	0.0
2R_18638	185.59303160030686	47.23929616597999	348.9748434905036	233.50301218885724	99.69791531659072	0.0	68.96202950655368	120.0872634114123	62.04975149074528	98.27816652252535	50.25678424706681	63.09770284925564	103.51966873706003	59.75161254664361	31.35376135398083	56.43370255444984	66.50679172899369	11.317748039766041	27.26593557604742	13.061503135196135	19.219742519516046	39.77488739563649	26.193695832255575	0.0	24.565654659957296	24.667117252675148	25.412260992391143	22.849221793587745	38.02763341361389	49.21695819511571	19.34193888430861	16.569774907892764	19.205875461421158	0.0	19.732648917368216	50.994910707911345	0.0	0.0	7.406606396641548	12.906348310075018	13.664960672243184	9.561545757733379	18.973159935516552	30.80942521936311	0.0	0.0	13.303020184672526	0.0	3.6202017393621277
2R_18639	179.80945335357472	348.9748434905036	120.55199511473432	134.86575636631628	144.88659002166054	0.0	153.11309545682823	128.46429419777684	225.43542853020605	81.61333235397335	85.20863333872988	80.23497385199512	118.2033096926714	90.4524867559469	74.04319110205886	94.62994015602585	56.37997850311962	32.895169673285174	48.1153228057007	34.79979676918686	27.93120544099882	33.71847052054334	26.170474470702153	26.67911692122991	21.420110484929882	28.165999132487226	33.85297652296078	5.534294640312355	41.44791378833932	30.653502009337057	21.08159102767486	72.24037261584195	37.21473740816101	25.383674236078324	23.897158102164173	51.87606068016926	0.0	42.62779012207534	10.763694918136718	9.378113826856573	0.0	6.947686698236955	9.1909526100697	67.16097141629056	0.0	0.0	0.0	9.739355371546669	7.891619652342588
2R_18640	154.57737202337748	233.50301218885724	134.86575636631628	54.63674758368984	75.81616097287298	0.0	134.02045035532902	139.51883757977942	141.55884601228732	117.4430721399409	135.88698958511154	125.95591542959964	134.9527665317139	94.66383735389583	89.41216863850302	29.710736271659126	63.21959706357615	34.42672615604946	26.658799358767016	43.04185389873113	19.48776412010309	47.891344118464026	37.348551623168056	9.307087347014752	33.62610461753669	24.117849459599384	16.104148750801183	46.33571383063138	48.197416618469255	26.73390779154396	14.708748395827127	37.801895387034705	24.3421296052875	53.131010445556655	45.017601882335995	31.023624490049173	0.0	22.306242401936178	16.897257912985882	14.722119985277882	24.24716031113956	0.0	4.809435728143759	46.858599490178435	0.0	0.0	15.17459893535014	2.548201784964386	2.7530144131316585
2R_18641	0.0	99.69791531659074	144.88659002166054	75.81616097287298	0.0	0.0	129.37196380172455	126.72129762608768	0.0	59.2613663300621	117.85142706293031	133.16687473990845	0.0	168.1399933584703	33.085851166607114	91.61737651809993	93.5744747547764	0.0	0.0	55.1322622972511	27.042009762165524	0.0	13.820362922730352	0.0	20.73819685525983	14.874179317156175	17.87741456830513	0.0	0.0	29.677641458478014	20.410454234658992	34.970292736320495	54.04499786522259	0.0	0.0	43.04963623057385	0.0	0.0	0.0	27.238678924072182	19.226480246714196	0.0	26.695070221382217	0.0	0.0	0.0	84.22754914677492	0.0	45.842329890574355
2R_18642	498.0079681274901	0.0	0.0	0.0	0.0	0.0	0.0	0.0	0.0	0.0	0.0	0.0	0.0	0.0	883.39222614841	0.0	0.0	0.0	0.0	0.0	0.0	0.0	0.0	689.6551724137931	0.0	0.0	238.66348448687353	0.0	0.0	0.0	0.0	0.0	360.75036075036076	0.0	0.0	0.0	0.0	0.0	0.0	0.0	0.0	0.0	0.0	0.0	0.0	0.0	0.0	0.0	0.0
2R_18643	107.51467360265329	68.96202950655369	153.1130954568282	134.020450355329	129.37196380172452	0.0	3.728660873819133	162.32290570987055	241.5546456997234	150.30279180603836	133.14768741488058	174.63058913836116	158.3189407023604	111.45808497564398	91.54323587030154	69.70990539732111	56.635587213949826	60.581227309576676	39.80402771270135	48.72873096825259	59.23321050235998	24.193813738602294	46.20512526368787	29.77785718539694	28.68962984639572	49.728311939870586	51.52493188404005	59.300110446455705	9.25240562546262	23.94970288682876	37.64829900279068	48.378591505686906	21.807016625669476	33.99834088096501	19.2044001121537	29.77785718539694	0.0	14.273683609529112	10.81249405312827	15.701051970482022	13.299145662882617	0.0	15.387702394449594	14.992323930147764	0.0	0.0	9.71017082132509	11.414095560112498	10.569863627619478
2R_18644	74.88841625977294	120.0872634114123	128.46429419777684	139.51883757977942	126.7212976260877	0.0	162.3229057098705	36.74600033919385	105.157999894842	142.76196821166843	172.70993720929133	175.43859649122805	81.45363408521304	149.78523750453576	89.66763197747018	95.64027485543605	56.355755096673604	14.385453429492099	59.41103857096649	38.737668508858015	40.7155071795011	67.40796705997343	51.32758094498239	31.1122634171636	35.3874720022648	38.818252939736155	50.24494410249969	54.85817548162252	32.2234156820623	53.620580770468166	36.87693347810944	42.12211200269582	54.24817454892642	0.0	30.654843186543076	17.28459078731311	0.0	31.06940905983968	9.414186551520705	10.936431989063568	11.579256148585015	4.05107596577651	2.679542762822952	39.16040100250626	0.0	0.0	8.454419406837935	5.678849692206347	13.804400842988743
2R_18645	0.0	62.04975149074528	225.4354285302061	141.55884601228732	0.0	0.0	241.5546456997234	105.15799989484199	489.02146804244705	0.0	88.01770916308361	62.16006216006216	0.0	235.45478090932636	123.5513603004769	136.84945191794506	0.0	0.0	0.0	102.93925897458773	0.0	104.49020534937605	51.60890769746859	96.45526886906197	38.7209689535271	0.0	66.7590166396849	0.0	0.0	0.0	38.10902993464301	0.0	50.45459590914136	0.0	51.8384506523869	0.0	0.0	0.0	0.0	0.0	0.0	0.0	0.0	0.0	0.0	0.0	0.0	0.0	0.0
2R_18646	78.79872913409653	98.27816652252535	81.61333235397335	117.44307213994088	59.2613663300621	0.0	150.30279180603833	142.7619682116684	0.0	0.0	0.0	189.87341772151896	26.371308016877634	142.06765261617582	83.86635058370979	123.85741534345661	79.06450873267498	20.182123482304313	34.729554016959135	69.87490838623123	34.273180094137004	47.285124572660685	40.87066187117568	0.0	105.13478279153875	50.27096047697087	22.6579257424247	0.0	45.20795660036166	0.0	34.49108405477184	0.0	22.83230131331397	0.0	23.4585393775042	18.187108977156992	0.0	0.0	0.0	23.014959723820485	8.122579471317549	17.050414666084677	11.27782238783078	0.0	0.0	0.0	35.58347408574194	0.0	0.0
2R_18647	100.29109490295583	50.25678424706682	85.20863333872988	135.88698958511156	117.85142706293031	0.0	133.14768741488058	172.70993720929133	88.01770916308362	0.0	31.684159623211976	165.02342493531924	115.37654709460877	144.7945647651962	88.95075908354033	89.28802345873478	117.9250381978853	32.10850104673714	52.48992884023227	43.23146558991497	47.71068242179424	61.12249582897737	30.18909987715358	60.762570256721865	45.300365817877186	54.98485167336399	33.04340250919583	32.411671442886586	53.942281758518384	14.960220772964686	54.87316582156276	52.884589959331755	54.48715329143271	49.55327720598802	37.32107460436163	28.93455726510565	0.0	62.4125574065502	42.025149950988165	4.576920876480348	12.92251787507285	0.0	13.456734579815706	0.0	0.0	0.0	9.435181716882278	4.753222209335709	10.27052828259564
2R_18648	57.54758742806551	63.097702849255654	80.23497385199512	125.95591542959964	133.16687473990845	0.0	174.63058913836116	175.43859649122808	62.16006216006216	189.873417721519	165.0234249353192	13.82716049382716	192.5925925925926	164.6090534979424	121.71181782489204	104.37051532941945	72.17711152751752	62.35827664399093	70.23705004389815	58.88125613346418	54.552747693541924	43.16606483210891	45.92045920459204	30.65134099616858	44.296788482835	40.59659341629159	44.55051710421639	45.779685264663804	44.44444444444444	59.869695368902974	31.486527399333937	37.34827264239029	32.0666987333654	34.99562554680665	29.651593773165306	15.32567049808429	0.0	14.692378328741965	14.83954739380449	0.0	15.97079625827059	33.524904214559385	12.671259998416092	0.0	0.0	0.0	13.326669998334166	8.392077878482713	1.8133188267827192
2R_18649	33.20053120849934	103.51966873706004	118.2033096926714	134.9527665317139	0.0	0.0	158.3189407023604	81.45363408521304	0.0	26.37130801687764	115.37654709460877	192.5925925925926	0.0	65.46950991395437	176.67844522968198	138.61709067188517	114.51176348115762	42.517006802721085	29.265437518290902	114.49133137062479	60.16847172081829	37.35524841240194	67.65067650676507	22.98850574712644	46.14248800295312	59.57108816521048	7.955449482895784	57.224606580829764	35.714285714285715	52.826201796090864	63.57856494096277	46.68534080298786	36.075036075036074	65.61679790026247	74.12898443291327	0.0	0.0	0.0	27.824151363383418	36.36363636363637	17.111567419575636	0.0	0.0	0.0	0.0	0.0	0.0	6.294058408862035	0.0
2R_18650	61.482465200924686	59.75161254664361	90.4524867559469	94.66383735389583	168.1399933584703	0.0	111.45808497564398	149.78523750453576	235.45478090932636	142.06765261617582	144.79456476519618	164.60905349794237	65.46950991395437	40.93812548732115	232.99346031972652	233.3621055082242	84.12250760782926	107.36617879475023	51.73183399697886	63.33094327860439	66.85385746757588	58.69511535057544	66.26328889551522	46.44142575177058	59.037526737785136	40.11521088566363	56.25065290936413	48.1688607582742	48.10004810004809	48.91314981119524	64.22077266763915	20.958626623114643	32.390604781177174	66.27959383864895	33.27900535708789	19.35059406323774	0.0	9.275491369155283	37.47360452980932	24.487297214569942	8.64220576746244	24.188242579047177	11.99929924092433	0.0	0.0	89.07416314823723	8.413301766625105	16.95369268380346	11.44771986605252
2R_18651	43.993636760378976	31.35376135398083	74.04319110205886	89.41216863850302	33.085851166607114	883.3922261484098	91.54323587030154	89.66763197747018	123.5513603004769	83.86635058370982	88.95075908354033	121.71181782489204	176.67844522968198	232.9934603197265	124.86109203511094	233.38150788656623	165.53258453749095	78.87430590610802	108.58201199365881	91.02667688477236	41.45884093837302	72.59853931738894	35.85724903185427	97.47776288534179	39.13143858907685	63.149563426018176	75.90004807003044	7.582765889685922	50.479555779909134	90.99919920704697	43.32713915714271	57.738053996628096	31.86840642671031	0.0	45.83947800621845	10.153933633889768	0.0	43.80457319744182	22.121675112230633	6.424670735624799	9.069735381400513	19.038625563543317	6.296452075184675	0.0	0.0	0.0	0.0	10.008220084762954	14.416845795975682
2R_18652	48.72876400464678	56.43370255444984	94.62994015602584	29.710736271659126	91.61737651809992	0.0	69.70990539732111	95.64027485543605	136.84945191794506	123.85741534345661	89.28802345873477	104.37051532941942	138.61709067188517	233.3621055082242	233.38150788656623	86.1669494219155	158.90264279541526	124.80530372618713	126.71189923526146	112.82693404569538	114.8028570015613	71.27469119783149	88.45978870747611	80.97712396248059	86.68647452609588	64.11760957116589	65.38725602380096	79.78969117190059	66.39642158233156	85.28692070797447	53.32281096530285	73.08859616906122	35.2984697407398	77.04516387506357	50.7732770088447	33.74046831770025	0.0	56.60590965696818	40.83779554312635	14.232342999466285	17.580377485865377	15.81584452392199	17.43538099097126	33.974777125462055	0.0	0.0	18.337211042228397	5.542712884516468	7.984280548456199
2R_18653	37.32726806701987	66.50679172899369	56.37997850311962	63.21959706357615	93.57447475477639	0.0	56.63558721394983	56.355755096673604	0.0	79.06450873267498	117.9250381978853	72.17711152751752	114.5117634811576	84.12250760782929	165.53258453749095	158.90264279541532	42.915089374575	127.47135081390456	148.06373760034748	183.8889947953285	139.80431905149536	97.99627940792514	99.10779932284021	60.30713562644037	127.96542581705924	64.49503611473965	68.57289373139402	64.33747148375613	66.9224591772999	74.24044599700466	91.90441260315845	75.81629362134194	112.66407268905706	24.590929881422536	55.562012067142994	64.6147881711861	0.0	51.62062966844069	26.06884887262656	31.79830787575947	22.44490417308484	47.11494970815654	4.451957369837009	0.0	0.0	0.0	9.364462053795089	7.07639296436706	2.548386858376713
2R_18654	50.81713960484591	11.31774803976604	32.895169673285174	34.42672615604946	0.0	0.0	60.581227309576676	14.385453429492097	0.0	20.182123482304313	32.10850104673713	62.35827664399093	42.517006802721085	107.36617879475023	78.87430590610802	124.80530372618715	127.47135081390456	48.80778842149104	134.38211105337658	106.39682762211852	124.32770942311942	157.2351017358755	178.85382935462007	35.186488388458834	63.563631432639504	131.70478675981911	48.70683356874969	109.48585442760796	9.110787172011662	90.96348523561564	90.3631207251293	154.82383429562302	82.82533792737875	100.43387433713643	94.55227606238937	29.322073657049025	0.0	21.0828132906055	31.940990085516678	37.105751391465674	39.28676193269916	54.97888810696693	18.18261160487003	0.0	0.0	0.0	0.0	19.26752574141439	10.408080000666116
2R_18655	17.489305289815277	27.265935576047422	48.1153228057007	26.658799358767016	0.0	0.0	39.80402771270135	59.41103857096649	0.0	34.729554016959135	52.48992884023227	70.23705004389815	29.265437518290895	51.73183399697886	108.58201199365882	126.71189923526148	148.06373760034745	134.38211105337658	77.08192498232897	215.39821529654733	247.22427362021915	195.13935737821907	221.92056863501034	211.92213375314097	140.9796823970824	142.95666460483642	115.24575633694508	90.43397001360277	125.42330364981814	100.87531949648606	100.47534406824667	65.58081236591798	82.34863370947654	17.282738691904072	29.28713168991306	45.411885804244505	0.0	43.53536159745754	14.657147338042186	19.155559102881316	11.267493911046293	14.191214313826405	9.386633558967144	30.484830748219686	0.0	0.0	6.581432725252825	4.9733560737276825	10.74618268725492
2R_18656	9.774444909273603	13.061503135196135	34.79979676918687	43.04185389873113	55.1322622972511	0.0	48.72873096825259	38.737668508858015	102.93925897458773	69.87490838623124	43.23146558991496	58.88125613346418	114.49133137062479	63.33094327860439	91.02667688477236	112.82693404569538	183.8889947953285	106.39682762211852	215.39821529654733	62.598653069597184	159.42578375486693	186.9595357244847	144.8493385817077	74.44756522621908	122.26174446317312	124.71539556995324	128.81738613128599	92.66005972362032	84.11608019066311	112.75465054612131	136.3734815080233	82.46674528496385	56.643825044217586	96.58998709557774	47.2854169591694	28.199835312961774	0.0	48.66219515162329	12.287407373427415	21.41136586671425	10.075505840770735	47.587222090622994	34.97342369533391	0.0	0.0	0.0	7.356478777294375	16.677092938103527	12.011680157785431
2R_18657	10.787176204927581	19.219742519516046	27.93120544099882	19.48776412010309	27.042009762165524	0.0	59.23321050235998	40.7155071795011	0.0	34.273180094137	47.71068242179424	54.55274769354192	60.168471720818296	66.85385746757588	41.45884093837302	114.8028570015613	139.80431905149533	124.32770942311943	247.22427362021915	159.4257837548669	75.59071537489085	254.8787707560999	241.1179346450504	174.28109050168055	179.90572939779554	141.93833281241487	99.94571913529721	96.06296772594165	87.67405879319236	74.3762407959402	90.49862776537246	101.12348188372822	98.97843832861884	85.27814889564797	82.96023528593182	33.196398190796295	0.0	29.835605811976016	48.215135936548876	23.629799803085003	22.23886018428602	27.23142039088759	18.011944492333345	25.070196550340953	0.0	0.0	10.82491245352053	5.453335805512231	14.729124044263964
2R_18658	26.044495905061115	39.7748873956365	33.71847052054334	47.891344118464026	0.0	0.0	24.193813738602294	67.40796705997343	104.49020534937607	47.285124572660685	61.12249582897737	43.16606483210891	37.35524841240195	58.69511535057544	72.59853931738894	71.27469119783149	97.99627940792516	157.23510173587553	195.1393573782191	186.9595357244847	254.8787707560999	79.5386312852787	215.03390230017354	154.5734417064908	206.83969220599081	140.9352104518739	139.07920649963492	157.1164954684717	114.7339772666631	156.8802033167435	103.82112637779287	108.12443518062187	115.89290632996273	102.94753499480849	52.61302593296048	38.6433604266227	0.0	61.74421225190404	18.708805548782276	27.167453390837775	26.84668777072008	16.10140017775946	23.9627395375351	25.941144730834687	0.0	0.0	14.00121754587779	9.874876846178761	13.716737483134128
2R_18659	18.376677790682287	26.19369583225557	26.170474470702153	37.34855162316805	13.820362922730352	0.0	46.20512526368787	51.32758094498239	51.60890769746859	40.87066187117568	30.189099877153588	45.92045920459204	67.65067650676507	66.26328889551522	35.85724903185427	88.45978870747612	99.10779932284021	178.85382935462005	221.92056863501034	144.84933858170768	241.1179346450504	215.03390230017354	57.188763769556516	178.13971243160708	214.53702909122114	190.5102450547937	144.43103858246218	148.86844147411432	129.15129151291515	119.8823398693575	74.40401379490635	124.0348537939161	119.8063928691235	29.055408664322865	54.707737588865875	59.37990414386903	0.0	36.595407276386815	30.8016435757012	16.1019792016102	22.731233472498996	31.810662934215546	26.30104704468285	25.625256252562526	0.0	0.0	11.06457841190106	16.72222160288068	12.044184089331713
2R_18660	13.738150844896275	0.0	26.67911692122991	9.30708734701475	0.0	689.655172413793	29.77785718539694	31.1122634171636	96.45526886906197	0.0	60.76257025672186	30.65134099616858	22.988505747126432	46.44142575177058	97.47776288534176	80.9771239624806	60.30713562644038	35.186488388458834	211.92213375314097	74.44756522621907	174.28109050168055	154.5734417064908	178.13971243160705	38.049940546967896	168.0223011417879	98.60042179069322	131.6764052341371	118.39573775344087	108.37438423645321	98.36603093065193	105.23348679883492	103.0297176341801	119.4208090759815	0.0	112.4715625878684	110.97899326198971	0.0	113.99259048161869	46.053767773876	40.125391849529784	21.24194576223182	0.0	29.49344999631332	47.89272030651341	0.0	0.0	10.339657757328231	15.626627773726431	16.882623559701177
2R_18661	22.060153626909855	24.5656546599573	21.420110484929882	33.62610461753668	20.73819685525983	0.0	28.68962984639572	35.3874720022648	38.72096895352709	105.13478279153875	45.3003658178772	44.29678848283499	46.14248800295312	59.037526737785136	39.13143858907685	86.68647452609588	127.96542581705924	63.5636314326395	140.9796823970824	122.26174446317313	179.90572939779554	206.83969220599081	214.53702909122114	168.02230114178792	73.58270512098836	182.5175458734762	219.3695372359967	147.33910332273442	138.42746400885935	140.4018652387797	159.92709738353236	118.9106133409436	103.87053576422348	87.19840252526573	90.3010884564835	70.00929214241164	0.0	18.30445805075826	13.865856161154525	20.13490385583409	17.05471835838103	11.933402069729254	15.786453486398786	38.45207333579427	0.0	0.0	4.150748545992784	8.364197221079115	9.036472558717868
2R_18662	31.644668348053376	24.667117252675148	28.165999132487226	24.117849459599388	14.874179317156175	0.0	49.72831193987058	38.818252939736155	0.0	50.27096047697087	54.98485167336399	40.59659341629159	59.57108816521049	40.11521088566363	63.14956342601818	64.11760957116589	64.49503611473965	131.7047867598191	142.95666460483642	124.71539556995324	141.93833281241487	140.9352104518739	190.51024505479367	98.60042179069322	182.5175458734762	67.81987797469026	168.7136625840488	132.94835126999766	150.34607965505504	119.58274433586891	121.19821752050089	103.82760464524704	140.4032380998227	62.54182484536533	64.76718258634202	73.03734947458756	305.4927598215922	52.51445788668693	66.300598959611	14.441475918838906	28.541931359101532	8.55906439155323	22.645222395898497	0.0	0.0	0.0	8.931197625968588	13.497980702086968	16.203206355286408
2R_18663	52.296779469235226	25.412260992391147	33.85297652296078	16.104148750801183	17.87741456830513	238.66348448687353	51.52493188404005	50.24494410249969	66.7590166396849	22.6579257424247	33.04340250919583	44.55051710421639	7.955449482895784	56.25065290936413	75.90004807003045	65.38725602380096	68.57289373139402	48.7068335687497	115.24575633694508	128.81738613128599	99.94571913529721	139.07920649963492	144.43103858246218	131.67640523413712	219.3695372359967	168.7136625840488	27.340924237159733	188.47245126860398	143.1980906921241	177.76836403935113	145.66926573585738	142.6187022143782	120.53711337720884	75.1696014131885	99.07453766690078	60.351685732312845	0.0	23.669105899524645	23.906192102191003	24.3002820568453	19.6027502658623	20.574438317833923	30.619691523618844	16.573853089366217	0.0	0.0	25.047142299971732	7.210377174830016	9.737392267926296
2R_18664	17.098986030128412	22.84922179358775	5.534294640312355	46.33571383063138	0.0	0.0	59.300110446455705	54.85817548162252	0.0	0.0	32.411671442886586	45.77968526466381	57.22460658082976	48.16886075827421	7.582765889685922	79.78969117190059	64.33747148375613	109.48585442760796	90.43397001360277	92.66005972362031	96.06296772594165	157.1164954684717	148.86844147411432	118.39573775344087	147.33910332273442	132.94835126999766	188.472451268604	14.735950192488348	98.09932556713672	163.23976520680438	215.17699477260237	192.35161875909162	136.2490632876899	135.17623601770808	63.63002955614873	59.197868876720435	0.0	42.56375696094776	93.14522774008182	37.45610612563402	22.032061055247596	27.749001035962706	18.35429291616065	0.0	0.0	136.2490632876899	12.869101929721834	9.724725438585118	14.008471623214138
2R_18665	35.571997723392144	38.02763341361389	41.44791378833932	48.19741661846925	0.0	0.0	9.25240562546262	32.2234156820623	0.0	45.20795660036166	53.94228175851839	44.44444444444444	35.714285714285715	48.100048100048106	50.47955577990914	66.39642158233156	66.9224591772999	9.110787172011662	125.42330364981814	84.11608019066311	87.67405879319236	114.7339772666631	129.15129151291515	108.37438423645321	138.42746400885937	150.34607965505506	143.1980906921241	98.09932556713673	30.612244897959187	107.53905365632782	221.87621642662518	200.0800320128051	175.2216037930324	56.242969628796395	116.4884041088637	65.68144499178982	549.4505494505495	59.031877213695395	53.66086334366802	31.16883116883117	22.000586682311532	76.9704433497537	40.72904999490886	0.0	0.0	0.0	32.12679374598415	8.092360811394045	8.742787200559539
2R_18666	39.46180413054596	49.216958195115716	30.653502009337057	26.73390779154396	29.677641458478014	0.0	23.94970288682876	53.620580770468166	0.0	0.0	14.960220772964687	59.869695368902974	52.826201796090864	48.91314981119524	90.99919920704697	85.28692070797447	74.24044599700466	90.96348523561564	100.87531949648606	112.75465054612131	74.3762407959402	156.8802033167435	119.8823398693575	98.36603093065196	140.4018652387797	119.58274433586891	177.76836403935113	163.23976520680438	107.53905365632782	106.74074055470024	185.68337961023767	155.37118175320842	217.2506134471269	124.78630345533276	88.10893553832797	36.43186330764887	0.0	104.77924323191576	52.91439245017449	17.2885751332661	28.474082076948363	25.61615388819061	22.59139064693836	0.0	0.0	125.77667094307348	23.759910852814482	8.977262389819066	12.931750745677077
2R_18667	10.855759523215044	19.34193888430861	21.08159102767486	14.708748395827127	20.410454234658992	0.0	37.64829900279068	36.87693347810945	38.10902993464301	34.49108405477184	54.87316582156275	31.486527399333937	63.57856494096276	64.22077266763915	43.327139157142724	53.32281096530285	91.90441260315845	90.36312072512928	100.4753440682467	136.3734815080233	90.49862776537246	103.82112637779287	74.40401379490633	105.23348679883492	159.92709738353236	121.19821752050089	145.6692657358574	215.17699477260237	221.87621642662518	185.68337961023764	50.486676714505265	284.94594931523926	192.66231800291746	64.36525134630651	129.27125350698773	87.69457233236243	0.0	72.06071114914316	77.33142885735991	51.52340847163735	50.35556624834247	46.979235178051304	11.652725475382645	18.92219194671511	0.0	0.0	8.170301770095879	8.232010997966695	22.234154551831704
2R_18668	18.59973737170831	16.569774907892764	72.24037261584195	37.801895387034705	34.970292736320495	0.0	48.378591505686906	42.12211200269582	0.0	0.0	52.884589959331755	37.34827264239029	46.68534080298786	20.958626623114643	57.738053996628096	73.08859616906123	75.81629362134194	154.82383429562302	65.58081236591798	82.46674528496385	101.12348188372822	108.12443518062187	124.03485379391608	103.02971763418012	118.91061334094363	103.82760464524704	142.6187022143782	192.35161875909162	200.08003201280513	155.37118175320842	284.94594931523926	95.89892601920943	195.36434102260432	110.28033260548314	110.74358085215802	150.25167154984598	0.0	92.59902308030651	109.11431907209183	13.581190051778288	9.586312279874305	40.245983450851604	33.275367642899404	97.26112667289138	0.0	0.0	0.0	7.052166284439254	11.428480000731422
2R_18669	35.93131083170924	19.205875461421158	37.21473740816101	24.3421296052875	54.044997865222584	360.75036075036076	21.807016625669476	54.248174548926436	50.45459590914136	22.83230131331397	54.48715329143271	32.0666987333654	36.075036075036074	32.390604781177174	31.86840642671031	35.2984697407398	112.66407268905706	82.82533792737875	82.34863370947656	56.643825044217586	98.97843832861882	115.89290632996273	119.80639286912348	119.42080907598148	103.87053576422348	140.4032380998227	120.53711337720884	136.2490632876899	175.2216037930324	217.2506134471269	192.66231800291746	195.36434102260432	72.87886075764864	113.62216086625536	128.36187780591044	215.6209052760777	0.0	71.55379056205503	60.225435851479254	41.978223796405615	33.33422224592656	7.774792257550878	41.140454540311985	0.0	0.0	0.0	16.2256534070627	19.072904269278894	17.662196364766743
2R_18670	39.21322583681024	0.0	25.383674236078324	53.131010445556655	0.0	0.0	33.99834088096501	0.0	0.0	0.0	49.55327720598802	34.99562554680665	65.61679790026247	66.27959383864895	0.0	77.04516387506357	24.590929881422536	100.43387433713643	17.282738691904072	96.58998709557771	85.27814889564797	102.94753499480849	29.055408664322865	0.0	87.19840252526573	62.54182484536534	75.1696014131885	135.17623601770808	56.242969628796395	124.78630345533274	64.36525134630651	110.28033260548314	113.62216086625536	0.0	145.92319770258518	181.01185627658612	0.0	130.14902062861975	98.58951270490188	85.89835361488905	101.05256350143091	0.0	56.122706685898045	0.0	0.0	0.0	29.512802653791212	0.0	0.0
2R_18671	7.383364983357895	19.732648917368216	23.897158102164173	45.01760188233599	0.0	0.0	19.204400112153692	30.654843186543083	51.8384506523869	23.4585393775042	37.32107460436162	29.651593773165306	74.12898443291327	33.27900535708788	45.83947800621845	50.7732770088447	55.56201206714299	94.55227606238937	29.287131689913053	47.28541695916941	82.96023528593182	52.61302593296048	54.707737588865875	112.47156258786842	90.3010884564835	64.76718258634202	99.0745376669008	63.63002955614873	116.4884041088637	88.10893553832797	129.2712535069877	110.743580852158	128.3618778059104	145.92319770258518	87.92170132888157	195.97317723643735	0.0	208.29631989413645	228.94594524355517	86.2591818855718	79.9131762367135	31.952148462462613	42.268843582559235	25.73923070587266	0.0	0.0	16.67068615432832	22.395463574898265	30.24438369355906
2R_18672	11.448459037413565	50.994910707911345	51.87606068016926	31.023624490049173	43.04963623057385	0.0	29.77785718539694	17.28459078731311	0.0	18.187108977156992	28.93455726510565	15.32567049808429	0.0	19.35059406323774	10.153933633889768	33.74046831770025	64.6147881711861	29.322073657049025	45.41188580424449	28.19983531296177	33.196398190796295	38.6433604266227	59.37990414386903	110.97899326198969	70.00929214241162	73.03734947458756	60.35168573231284	59.197868876720435	65.68144499178982	36.43186330764887	87.69457233236243	150.25167154984598	215.62090527607768	181.01185627658612	195.97317723643735	0.0	0.0	75.99506032107912	287.836048586725	66.87565308254963	70.80648587410607	74.31629013079667	16.385249997951846	39.91060025542784	0.0	0.0	51.698288786641164	26.044379622877383	4.689617655472549
2R_18673	0.0	0.0	0.0	0.0	0.0	0.0	0.0	0.0	0.0	0.0	0.0	0.0	0.0	0.0	0.0	0.0	0.0	0.0	0.0	0.0	0.0	0.0	0.0	0.0	0.0	305.49275982159224	0.0	0.0	549.4505494505495	0.0	0.0	0.0	0.0	0.0	0.0	0.0	0.0	1271.4558169103625	0.0	559.4405594405595	0.0	0.0	0.0	0.0	0.0	0.0	0.0	0.0	0.0
2R_18674	0.0	0.0	42.62779012207533	22.30624240193618	0.0	0.0	14.273683609529112	31.069409059839685	0.0	0.0	62.41255740655021	14.692378328741965	0.0	9.275491369155281	43.80457319744182	56.60590965696818	51.6206296684407	21.0828132906055	43.53536159745754	48.662195151623294	29.83560581197601	61.74421225190404	36.595407276386815	113.9925904816187	18.30445805075826	52.51445788668693	23.66910589952465	42.56375696094776	59.031877213695395	104.77924323191576	72.06071114914315	92.59902308030651	71.55379056205503	130.14902062861975	208.29631989413645	75.99506032107912	1271.4558169103625	27.320538214602824	41.391299548834844	228.39969947407965	144.24627080964584	35.62268452550584	94.24904131053292	57.3921028466483	0.0	0.0	24.780997930786675	43.69428978052982	13.487495405821878
2R_18675	0.0	7.406606396641548	10.763694918136718	16.89725791298588	0.0	0.0	10.81249405312827	9.414186551520705	0.0	0.0	42.025149950988165	14.83954739380449	27.824151363383418	37.473604529809315	22.121675112230633	40.83779554312635	26.06884887262656	31.940990085516678	14.657147338042186	12.287407373427415	48.21513593654888	18.708805548782273	30.801643575701195	46.053767773876004	13.865856161154525	66.300598959611	23.906192102191003	93.14522774008182	53.66086334366802	52.91439245017449	77.33142885735991	109.11431907209183	60.225435851479254	98.58951270490188	228.94594524355517	287.83604858672504	0.0	41.39129954883483	55.741204734657934	206.40461375018972	227.10677960872502	188.89240688503827	71.39482887254476	115.93396401409758	0.0	132.49595887325435	87.60227565682935	40.97967912280791	71.51862651542861
2R_18676	14.487504527345163	12.906348310075018	9.378113826856573	14.722119985277882	27.238678924072182	0.0	15.701051970482022	10.936431989063568	0.0	23.014959723820485	4.576920876480347	0.0	36.36363636363637	24.487297214569942	6.424670735624799	14.232342999466285	31.798307875759473	37.105751391465674	19.155559102881316	21.41136586671425	23.629799803085003	27.167453390837775	16.1019792016102	40.125391849529784	20.13490385583409	14.441475918838906	24.3002820568453	37.45610612563402	31.16883116883117	17.2885751332661	51.52340847163736	13.581190051778286	41.97822379640561	85.89835361488906	86.2591818855718	66.87565308254963	559.4405594405594	228.39969947407965	206.4046137501897	5.289256198347108	276.27403397423933	274.294670846395	176.24570725069654	277.77777777777777	0.0	115.44011544011543	103.5845713506883	98.87393573194177	100.88646563554764
2R_18677	15.339054459778955	13.664960672243186	0.0	24.24716031113956	19.226480246714196	0.0	13.299145662882617	11.579256148585015	0.0	8.122579471317549	12.92251787507285	15.97079625827059	17.111567419575636	8.64220576746244	9.069735381400513	17.580377485865377	22.44490417308484	39.28676193269916	11.267493911046289	10.075505840770736	22.238860184286025	26.84668777072008	22.731233472498996	21.241945762231822	17.05471835838103	28.541931359101532	19.6027502658623	22.032061055247596	22.000586682311532	28.47408207694836	50.35556624834246	9.586312279874305	33.334222245926554	101.0525635014309	79.9131762367135	70.80648587410607	0.0	144.24627080964584	227.10677960872502	276.27403397423933	65.88129139980352	171.48445797635063	292.71391166772287	196.07004334930414	0.0	162.96730875786318	73.11539302217474	102.74694938491412	62.833172899298525
2R_18678	0.0	9.561545757733379	6.9476866982369545	0.0	0.0	0.0	0.0	4.05107596577651	0.0	17.050414666084677	0.0	33.524904214559385	0.0	24.188242579047177	19.038625563543317	15.81584452392199	47.114949708156544	54.97888810696693	14.191214313826405	47.587222090622994	27.23142039088759	16.10140017775946	31.810662934215546	0.0	11.933402069729256	8.55906439155323	20.574438317833923	27.749001035962706	76.97044334975371	25.61615388819061	46.979235178051304	40.245983450851604	7.774792257550878	0.0	31.952148462462613	74.31629013079667	0.0	35.62268452550584	188.89240688503827	274.294670846395	171.48445797635063	11.611920332936979	253.4593359058176	187.08093869731803	0.0	342.09085933223867	56.545003360388776	138.3607667465361	105.51639724813236
2R_18679	7.099187001104634	18.973159935516556	9.1909526100697	4.80943572814376	26.695070221382217	0.0	15.387702394449594	2.679542762822952	0.0	11.27782238783078	13.456734579815706	12.671259998416092	0.0	11.99929924092433	6.296452075184676	17.43538099097126	4.451957369837009	18.182611604870033	9.386633558967146	34.97342369533391	18.011944492333345	23.962739537535104	26.30104704468285	29.49344999631332	15.786453486398788	22.6452223958985	30.619691523618844	18.35429291616065	40.72904999490888	22.59139064693836	11.652725475382647	33.275367642899404	41.14045454031199	56.122706685898045	42.26884358255925	16.385249997951846	0.0	94.24904131053293	71.39482887254476	176.24570725069657	292.71391166772287	253.4593359058176	0.0	0.0	0.0	113.13624998585797	53.4301630367995	110.35911394013262	101.78108168862376
2R_18680	0.0	30.809425219363106	67.16097141629056	46.858599490178435	0.0	0.0	14.992323930147764	39.16040100250626	0.0	0.0	0.0	0.0	0.0	0.0	0.0	33.974777125462055	0.0	0.0	30.484830748219682	0.0	25.070196550340953	25.94114473083468	25.625256252562526	47.89272030651341	38.45207333579427	0.0	16.573853089366217	0.0	0.0	0.0	18.922191946715106	97.26112667289136	0.0	0.0	25.73923070587266	39.91060025542784	0.0	57.3921028466483	115.93396401409757	277.77777777777777	196.07004334930414	187.08093869731803	0.0	0.0	0.0	0.0	104.11460936198567	183.57670359180932	56.66621333695997
2R_18681	0.0	0.0	0.0	0.0	0.0	0.0	0.0	0.0	0.0	0.0	0.0	0.0	0.0	0.0	0.0	0.0	0.0	0.0	0.0	0.0	0.0	0.0	0.0	0.0	0.0	0.0	0.0	0.0	0.0	0.0	0.0	0.0	0.0	0.0	0.0	0.0	0.0	0.0	0.0	0.0	0.0	0.0	0.0	0.0	0.0	0.0	0.0	377.64350453172204	0.0
2R_18682	0.0	0.0	0.0	0.0	0.0	0.0	0.0	0.0	0.0	0.0	0.0	0.0	0.0	89.0741631482372	0.0	0.0	0.0	0.0	0.0	0.0	0.0	0.0	0.0	0.0	0.0	0.0	0.0	136.2490632876899	0.0	125.77667094307347	0.0	0.0	0.0	0.0	0.0	0.0	0.0	0.0	132.49595887325435	115.44011544011543	162.96730875786315	342.09085933223867	113.13624998585797	0.0	0.0	0.0	237.97624997025298	59.94341341773366	0.0
2R_18683	0.0	13.303020184672524	0.0	15.174598935350136	84.22754914677492	0.0	9.710170821325088	8.454419406837934	0.0	35.58347408574194	9.435181716882276	13.326669998334166	0.0	8.413301766625105	0.0	18.337211042228397	9.364462053795089	0.0	6.581432725252825	7.356478777294375	10.824912453520533	14.00121754587779	11.06457841190106	10.339657757328233	4.150748545992784	8.931197625968588	25.047142299971735	12.869101929721834	32.12679374598415	23.75991085281448	8.170301770095879	0.0	16.2256534070627	29.512802653791212	16.67068615432832	51.698288786641164	0.0	24.780997930786675	87.60227565682936	103.5845713506883	73.11539302217474	56.545003360388776	53.430163036799485	104.11460936198567	0.0	237.97624997025298	5.619379215939256	169.85464971441772	189.62367041693352
2R_18684	11.284168462103251	0.0	9.739355371546669	2.548201784964386	0.0	0.0	11.414095560112498	5.678849692206347	0.0	0.0	4.753222209335709	8.392077878482713	6.294058408862035	16.95369268380346	10.008220084762954	5.54271288451647	7.07639296436706	19.26752574141439	4.973356073727683	16.677092938103524	5.453335805512231	9.874876846178761	16.722221602880683	15.626627773726431	8.364197221079115	13.497980702086968	7.210377174830016	9.724725438585118	8.092360811394045	8.977262389819067	8.232010997966693	7.052166284439254	19.07290426927889	0.0	22.395463574898265	26.044379622877386	0.0	43.69428978052983	40.979679122807894	98.87393573194177	102.74694938491412	138.3607667465361	110.3591139401326	183.57670359180932	377.64350453172204	59.94341341773366	169.85464971441772	65.60272359690036	174.10736847035736
2R_18685	0.0	3.6202017393621277	7.891619652342587	2.7530144131316585	45.842329890574355	0.0	10.569863627619474	13.804400842988747	0.0	0.0	10.27052828259564	1.813318826782719	0.0	11.44771986605252	14.416845795975682	7.9842805484562	2.5483868583767135	10.408080000666118	10.746182687254919	12.01168015778543	14.729124044263964	13.716737483134128	12.044184089331713	16.882623559701177	9.036472558717868	16.20320635528641	9.737392267926296	14.008471623214138	8.742787200559537	12.931750745677077	22.234154551831704	11.42848000073142	17.662196364766743	0.0	30.244383693559065	4.689617655472549	0.0	13.487495405821878	71.51862651542861	100.88646563554764	62.83317289929853	105.51639724813234	101.78108168862376	56.66621333695997	0.0	0.0	189.6236704169335	174.10736847035736	76.57221483966194
2R_18686	16.071253509559984	10.737936018366165	7.802484779302816	10.887677816193134	0.0	0.0	6.966985545595088	13.64848183387068	28.20898343286403	12.765457692720114	12.693154911578214	7.171350454932544	6.72314105149926	6.79105156717097	10.690506972348647	5.920574311496413	10.07841256939302	5.145261008800454	5.312402937971321	9.896674756868393	13.106484360323469	10.548073371795628	5.954073255940304	11.127957602481533	4.4672033564779134	14.418173819736303	5.7764457721712015	3.4625619149352413	5.76269232985651	9.589266159032224	15.388115758199943	15.065862300278456	17.46270402986821	0.0	29.90277710081213	9.273298002067945	0.0	26.670311609253265	40.4061899589271	88.01202831053578	97.3267852424431	95.63088564632568	77.6299964606472	14.006543857290124	0.0	64.02991477618343	178.41018982239416	249.83273393788792	218.89296446741778
2R_18687	0.0	0.0	5.7082366143991985	8.961007073818983	0.0	0.0	7.645487900633123	6.656748111979817	0.0	14.008662957172715	2.7858637473043286	0.0	14.755791648221928	0.0	3.9105454898114647	2.165722844650968	16.589896918675496	11.292697689965761	7.773024573251235	8.68839547490987	7.990500892538949	11.575331513360496	11.434377291980091	18.3175344598617	0.0	14.064297043579279	12.678007144057025	11.399324020085608	9.485866059571238	0.0	7.237173015476694	4.133274971490736	12.77557718460773	34.85620074383132	16.407477740795322	45.79383614965426	340.51826880512135	73.16921478457154	44.34127707312098	57.950018109380665	79.53583793959459	76.32306024942375	82.03504979054243	61.4824652009247	0.0	0.0	172.55648404217544	180.54669539365196	140.87536702096818
2R_18688	11.07299540027771	4.93224817297197	7.167819072778092	3.7507717212816534	0.0	0.0	7.200315661838615	10.448578366427466	0.0	8.795322295790207	3.49820244867175	7.411524921252547	9.264406151565684	9.35798601168251	14.731387873514338	13.597464997405604	6.9439646357769025	35.45053374323604	7.320426283063314	8.182498073021703	8.026922297385429	10.382225795553627	6.153480100670934	7.6670947461233245	9.23362739358706	6.622689067838853	7.959871633803452	19.08547190022115	7.940919558484872	4.404630499951989	3.029233619040551	15.570430506833082	16.042261734312874	0.0	8.241132232675183	25.55698248707775	0.0	27.563522434410302	23.199681514772166	64.68239931274951	91.31242202775212	41.92942439286193	87.16333656498007	19.300846149095175	0.0	88.23243953872081	116.67318091926799	142.74462650448635	151.94986833657305
2R_18689	9.90075483354851	0.0	3.204499630200742	13.414787925617683	0.0	0.0	0.0	0.0	0.0	7.864207162090746	0.0	4.417936823503424	16.56726308813784	5.57820305997907	4.3906174261849396	2.43159438671299	9.313264696642133	0.0	15.272718386782032	12.193765766539137	10.765730526587765	11.139736107078114	11.004086184002993	6.855419208884622	8.256111173490616	7.895439120637572	11.862002211077213	21.33124002764529	3.550127804600965	7.8766702479260715	10.834177496329922	4.640689940654856	14.343950725660466	19.567633568666736	11.053029488008937	34.27709604442312	0.0	98.58206135090285	20.7436516128604	50.605458160130134	66.33709039398109	32.13477754164667	53.13804981940148	51.77269715043075	0.0	157.78345798226513	134.12776713035132	118.2482146396545	162.22534235630687
2R_18690	0.0	5.78807205686665	4.205775118045593	6.602385838146472	0.0	0.0	2.816561834235196	2.452314739882975	22.808241986324177	15.482176917932076	2.0525982404306844	2.899180981372762	0.0	5.490873070781746	8.643759551354304	3.1913684971079816	8.148853476687963	0.0	7.158864363574094	16.00382043201353	1.1774652000160135	8.528595527945647	4.814138160951082	17.9949164361068	5.417904657880992	2.590610487723874	12.454715433104946	2.799638286733354	20.967291025999437	5.168904285331786	8.887135160883808	15.226790868554422	4.706462632098639	0.0	14.506650573955628	14.995763696755665	0.0	0.0	19.05763792012563	66.417600664176	41.8580416330128	59.74874597926086	55.793219171108035	56.62462854243676	0.0	0.0	85.57365153039919	135.48853717706922	133.07134247426998
2R_18691	3.4345377112240687	3.059694642474681	2.2232597434358254	4.653543673507375	0.0	0.0	8.933357155619081	6.481721545242416	0.0	0.0	10.850458974414618	10.727969348659004	0.0	3.8701188126475476	9.138540270500792	6.748093663540049	2.1538262723728705	17.593244194229417	4.54118858042445	3.3839802375554124	0.0	7.72867208532454	10.179412138948974	4.756242568370987	5.728032993470043	5.477801210594067	16.459550654267137	0.0	2.463054187192118	8.197169244220996	3.758338814244104	6.439357352136256	2.487933522416281	13.575889220743957	10.224687507988037	3.9635354736424886	0.0	22.798518096323736	23.026883886938	42.63322884012539	51.33470225872691	44.589774078478	56.52911249293386	35.91954022988506	0.0	0.0	59.453032104637344	123.71080320866757	108.33016784141587
2R_18692	0.0	2.8669190511071325	6.249550813535277	6.54052180282943	12.101190152051455	0.0	8.370512359061497	2.4293366696223595	0.0	0.0	4.06673098879514	1.4360078980434394	16.15508885298869	3.626282570816766	0.0	3.161465528960605	10.090623893184691	4.121196135966503	8.510143381732409	4.756159623058496	3.4992972244740845	2.4139094289112726	5.961287399626824	22.28288117653613	3.578092769211228	5.132673186017059	10.795763433978125	11.093623246687514	9.231479344564967	10.240943805381105	8.803863135143702	6.033646630434619	4.662363305335842	0.0	16.765844621337415	14.855254117690752	0.0	26.702626203287092	21.57607860165435	25.848142164781905	48.10036722142423	52.22550275750654	59.876309362467	33.656435110393105	0.0	51.28599635869426	82.34977826111177	115.91642303881613	85.6859057890057
2R_18693	7.757133459929751	0.0	5.021381040470322	2.627585018140847	29.169146044080414	0.0	6.725528492028904	4.391820673178272	0.0	0.0	0.0	1.7307026652821045	0.0	4.37046127596491	13.7600035225609	7.620510757112984	2.4322804477731013	0.0	1.7094297615824123	9.553682524251068	2.811610828075621	7.273218148832154	2.8738605143060774	10.742292405199269	2.156191028175379	9.278985695515651	11.152499275087546	6.68511759121843	5.5629728526924795	12.34257051310534	8.48845993871332	10.907789907240154	5.61916449766917	30.66205509358059	11.546570783942876	17.903820675332117	0.0	12.872995031023919	45.50678961301026	36.816765788728404	63.96847633486218	46.158287678590604	47.184160332887025	54.08445829006576	0.0	123.62161894872176	78.8157323207555	105.88135641076319	122.33546991437152
2R_18694	5.360688569725404	14.32688018812149	6.940208025795364	3.631667560056886	0.0	0.0	4.647781799658294	8.09343056241249	0.0	0.0	16.93559258654596	11.960291831120681	0.0	9.060827144788393	4.7545329717352525	2.6331366555794053	6.7234619912608435	0.0	2.362656419668264	10.563555101087939	9.7150384909825	16.084068207708047	9.930131594103885	14.847258824839464	14.900695802891212	12.824776784760061	12.845182157528177	0.0	11.533138551437798	34.118106649789574	2.9330415934628364	10.050665404303091	23.299269800884442	21.189493401591754	7.979438582660201	18.559073531049332	0.0	26.688254499194908	53.911165182013086	31.314218612388686	69.07252725878216	46.39768382762332	49.870069288707036	56.06386795837819	0.0	0.0	92.79536765524664	85.36613127197161	96.6192485745367
2R_18695	0.0	0.0	0.0	12.542078673951107	0.0	0.0	8.025630654056796	0.0	0.0	0.0	11.697520827435834	0.0	0.0	10.43061761773038	0.0	9.09362064324635	0.0	0.0	0.0	9.120392833560127	6.7102384818756455	0.0	27.435218590104117	0.0	10.292004759023001	7.3817953116741615	0.0	0.0	39.83005841741901	88.3709695473639	0.0	0.0	40.232382239817184	0.0	13.77862164180544	0.0	0.0	0.0	31.030652078122767	27.036160865157147	19.08353243818844	40.058966799128314	13.248296931429463	64.53944650970672	0.0	295.0374697586593	69.66776834631013	126.34912791024156	45.50149472410169
2R_18696	0.0	8.008226049798353	23.276004534165686	6.089926287532216	0.0	0.0	7.793843487152628	10.178876794875276	0.0	0.0	11.35968629090339	8.022462896109106	30.084235860409148	0.0	0.0	13.246483500180151	11.274541858991562	11.511824946585131	15.847709847449945	4.428493993190748	6.516440980594039	0.0	6.660716426658852	0.0	14.992144116482962	21.50580800188104	17.232020540568485	0.0	25.7864878803507	14.303123229988502	0.0	16.853913647288035	0.0	35.532562039853325	26.76136622126833	20.747748869247687	0.0	59.67121162395203	45.20168994051458	72.20216606498195	32.431671102083776	48.627536412299264	57.89553586821432	156.68872843963095	0.0	143.2582660019483	33.827851417251665	57.94169293356747	62.59877718812184
2R_18697	0.0	16.90117040605062	12.280863344693131	12.8526444315918	0.0	0.0	0.0	0.0	133.2001332001332	0.0	0.0	8.465608465608465	0.0	0.0	16.826518593303046	27.95638803466592	11.897326075964427	0.0	0.0	0.0	0.0	0.0	7.028641714988579	0.0	10.546854400674999	0.0	18.18388453233322	0.0	27.2108843537415	0.0	10.380173867912287	35.569783468943136	0.0	0.0	14.119806558650147	43.78762999452655	0.0	31.48366784730421	79.49757532395263	55.41125541125541	29.33411557641537	41.050903119868636	81.45809998981773	66.13756613756614	0.0	0.0	99.95002498750625	79.12530571140843	69.94229760447631
2R_18698	0.0	0.0	0.0	6.802054764703321	0.0	0.0	4.3526101732687055	11.36914867814698	0.0	0.0	12.688036703952578	8.960573476702509	16.801075268817204	5.656927699938453	0.0	9.863644971908338	0.0	0.0	13.275652100031154	0.0	25.47455455921742	11.29695012471833	7.439590524937508	0.0	27.908762905011965	24.02060006661713	9.623527600277159	17.305828603073515	14.400921658986174	7.987832932876642	21.974158389733674	0.0	0.0	0.0	14.945359764700255	0.0	0.0	16.662223407091442	33.65824761699607	21.994134897360702	144.89633702060013	10.862764182424916	64.66557836893294	105.00672043010752	0.0	0.0	83.12376070029502	57.10335249975636	69.91879548834576
2R_18699	12.607796661455444	0.0	0.0	0.0	0.0	0.0	0.0	14.27619682116684	0.0	0.0	0.0	16.877637130801688	0.0	7.103382630808792	0.0	0.0	15.812901746534997	16.14569878584345	11.113457285426925	24.844411870659993	4.569757345884933	9.457024914532138	37.36746228221776	0.0	0.0	5.027096047697087	12.084227062626507	21.730863258542943	9.041591320072333	0.0	20.694650432863103	0.0	9.13292052532559	0.0	18.76683150200336	0.0	0.0	0.0	10.566133429132943	46.02991944764097	19.494190731162114	40.92099519860323	54.13354746158773	43.9521800281294	1265.8227848101267	200.92425155716296	56.9335585371871	23.90148762859	56.809672104901644
2R_18700	0.0	0.0	0.0	0.0	0.0	0.0	0.0	0.0	0.0	0.0	0.0	0.0	0.0	0.0	0.0	0.0	0.0	0.0	0.0	0.0	0.0	0.0	0.0	0.0	0.0	0.0	0.0	0.0	0.0	0.0	0.0	0.0	0.0	0.0	0.0	0.0	0.0	0.0	0.0	0.0	0.0	0.0	0.0	0.0	0.0	0.0	0.0	0.0	0.0
2R_18701	0.0	0.0	0.0	0.0	0.0	0.0	0.0	0.0	0.0	0.0	11.318824110000861	0.0	0.0	0.0	0.0	0.0	0.0	0.0	7.895351848459775	8.825128317365735	6.493000545412046	0.0	0.0	0.0	0.0	14.285632653527696	0.0	0.0	38.54059609455293	0.0	19.602846333287594	0.0	25.95326336333531	70.8094941369739	39.997653470996376	20.67311667907054	0.0	0.0	30.026062622356207	39.24133420536299	46.1643005923803	38.762093773257256	38.45818569663158	0.0	0.0	0.0	0.0	74.71364298289464	44.02842475101926
2R_18702	0.0	0.0	0.0	0.0	0.0	0.0	0.0	0.0	0.0	0.0	32.43951652144576	22.90950744558992	0.0	0.0	45.53568176022731	0.0	0.0	0.0	0.0	25.29263579616159	0.0	0.0	0.0	0.0	28.541745156465847	20.471164317941746	24.604482936791083	0.0	36.81885125184094	0.0	28.090676704401808	48.1292173226679	37.190758840243376	0.0	0.0	59.24872615238772	0.0	0.0	0.0	0.0	26.461186731302522	55.54568076786349	36.74012241808789	0.0	0.0	0.0	77.28094715528835	77.86464010963341	0.0
2R_18703	4.5232331346729335	4.029570600897627	5.85599750768746	3.0643225824639853	0.0	0.0	3.9216978127906956	5.121796316404089	0.0	28.742570045643202	2.857977386539727	0.0	7.568876778686043	0.0	8.023544288359764	13.330702741325712	2.836555944541927	0.0	15.948467312420108	8.913299444968843	6.5578715772009035	6.785694534496265	8.378830382309273	12.527796047480347	2.5145770028857286	14.42835922863106	4.335394813567184	15.592535853087128	6.48760866744518	14.39406043490214	7.424511281544892	0.0	13.106280136252886	53.63770945525542	10.099316680233414	10.439830039566955	0.0	22.518972234107235	34.116806848835246	19.816695566014367	53.61935294962392	39.14936264837608	38.84241825127548	15.768493288929255	0.0	0.0	47.66009365889262	36.01504811610429	64.84961744284247
2R_18704	9.062929356278254	24.221422556441972	0.0	12.279596590692803	34.079329864057556	0.0	3.9288346604936817	3.420744764550138	0.0	14.397438407758493	0.0	0.0	0.0	0.0	8.038145824826296	13.35496243694232	22.73374409419954	0.0	7.988745455402428	17.859040380183252	16.42451457347178	10.197065080728466	10.072894177531403	12.550594584418437	5.038306242360669	3.6136541198186523	8.686569044108227	0.0	0.0	7.210127633679371	0.0	0.0	6.565065709742689	35.823547534265224	20.23539156494448	10.458828820348698	0.0	15.03996871686507	83.54840718759351	39.70551741252378	28.02622507300832	19.610304038153807	64.85517515112876	31.59437872813669	0.0	0.0	47.74682722333101	44.671206177546736	77.96115975021245
2R_18705	10.909265457338226	4.859317887829449	0.0	0.0	0.0	0.0	0.0	6.176448789004274	0.0	0.0	10.339429690844158	2.4339783375927952	18.254837531945963	6.14640994341615	0.0	8.037844314457617	13.682576538622834	0.0	4.808122264779447	10.748677643932854	13.839407515193692	4.091483944403279	2.0208307230936495	15.10745175057597	18.19419023117538	6.524763216342879	13.070289402347946	4.700816531831579	15.647003598810828	4.3395017904784385	8.953326309946249	10.226799737784853	7.902527070106479	0.0	28.41746391185065	37.768629376439925	0.0	18.103971106062115	18.285313053702136	15.93149457333466	30.924519432968015	29.506741700343692	54.64741100083611	57.046367287331144	0.0	86.92779777117127	41.05285801786949	68.24882612019073	75.96872412315334
2R_18706	6.344050549394777	0.0	0.0	0.0	0.0	0.0	0.0	2.3945213351850962	0.0	0.0	16.033799248816507	2.830856334041047	0.0	0.0	5.6267020773784076	3.116157901953208	7.9568104329698395	8.124268815806577	2.79606090939085	0.0	11.497160201430248	2.3793151855033083	7.051025924271981	17.570832418185812	3.5268143696524676	12.647789419365285	3.040299165437879	16.40195730023783	9.099181073703367	10.094178687151118	0.0	11.894354344710283	9.191091993639763	0.0	9.443182730307422	0.0	0.0	42.11191240722219	26.583584105143395	32.42617255356109	29.42753632665873	34.31803206676916	49.93848486636916	44.232130219391365	0.0	0.0	66.84555811266341	45.702080166259364	70.1650437751912
2R_18707	0.0	17.009165105130815	4.1197784383155875	4.311589985038783	0.0	0.0	2.7589707935351795	2.4021715630930363	0.0	0.0	8.042512722249812	11.359602413915512	31.94888178913738	0.0	5.644678761331693	3.126113677997787	11.97334732884599	8.150224946208516	2.804994011337786	12.54126861202645	4.613556937059549	14.321500988780297	2.357851054548884	17.62696926297235	7.076164294382588	10.150558153816485	3.0500125813018983	16.454359719727407	4.564125969876769	15.189642688971812	0.0	5.966177738401005	9.220456504801552	25.15659983396644	9.473352643183805	14.689141052476957	0.0	10.561613814590869	10.66740627350163	18.588440313679932	39.36207201947111	20.65660460504572	59.20676596704005	22.18672346467874	0.0	0.0	57.47924759664897	72.39172610831733	65.17519744826066
2R_18708	13.271364906795204	0.0	12.886315634837898	4.495428598658025	24.952154244236677	0.0	2.876608455617959	5.009191867076084	0.0	21.082991086111367	8.385431319334415	2.9609889703160857	11.103708638685323	11.215867311803354	5.885357935698934	3.259405666933069	8.322579866597367	0.0	14.622970112403848	13.076006247715785	0.0	4.977381533964283	7.375157029385084	27.56782834432218	7.3778794941430705	5.29168005020746	9.540179259968294	17.155944677797063	9.517464547444561	10.558201558179388	7.261280853636177	6.220565063689255	24.03400138243576	0.0	24.693199344741263	22.973190286935147	0.0	33.03582735476624	27.805614287191958	9.690509357398097	27.360267692859107	78.97034161133956	42.73701115388506	92.53090532237768	666.2225183211193	0.0	29.965030809045842	47.80297525718	19.027162905947918
2R_18709	0.0	0.0	0.0	0.0	0.0	0.0	0.0	0.0	0.0	0.0	0.0	0.0	0.0	0.0	0.0	0.0	0.0	0.0	0.0	0.0	0.0	0.0	0.0	0.0	0.0	0.0	0.0	0.0	0.0	0.0	0.0	0.0	0.0	0.0	0.0	0.0	0.0	0.0	0.0	0.0	0.0	0.0	0.0	0.0	0.0	0.0	0.0	0.0	0.0
2R_18710	9.494908829885414	16.91728210329185	6.146285277372635	0.0	0.0	0.0	4.11610037357727	3.583792656092089	66.66355570073397	15.08368428038759	0.0	16.94735727147548	0.0	16.048633779806323	0.0	0.0	5.954333832108031	0.0	0.0	4.67757039509566	6.882951960436792	0.0	10.553013061112498	0.0	21.113817198682074	3.7858969281989503	18.20121902664431	8.182736880004255	6.809206046574969	7.553794346438159	5.195034585942755	17.801845873398612	20.633957716893846	75.06211389925163	7.0666334063787675	0.0	0.0	0.0	15.914671895166874	34.66504896438167	58.72415892323382	10.272509121988099	13.589292181332796	33.10030717085054	0.0	0.0	42.87655981351555	61.2005679412705	46.672648544455114
2R_18711	23.546476034396694	0.0	0.0	15.951863656230957	0.0	0.0	20.41507939424376	8.887466894185819	0.0	0.0	14.877697884540137	0.0	0.0	0.0	0.0	0.0	14.76618484605514	0.0	0.0	0.0	0.0	0.0	0.0	32.60780957039211	0.0	9.388666377495742	22.568651015307186	20.292413681145305	16.886187098953055	0.0	12.883194516912413	0.0	0.0	0.0	17.524582608253727	27.173174641993423	0.0	0.0	19.73344068325065	68.77283473028153	36.407590254416235	25.474851226868832	67.40031914051113	82.0856317310218	0.0	0.0	35.44327127216533	62.49419696742445	48.22656454209359
2R_18712	0.0	0.0	0.0	10.936204743250721	0.0	0.0	0.0	12.186056713907945	0.0	0.0	0.0	0.0	54.02485143165856	9.095092833612552	14.31754013206499	23.78785043468332	10.123332560585615	0.0	0.0	7.952627786799592	5.8510669420568835	6.054335237018142	5.980610859593199	0.0	0.0	6.43663837549546	15.472511149878347	0.0	0.0	0.0	0.0	30.2660232110132	0.0	127.61775928738243	48.05768844921444	37.25851822873005	0.0	0.0	40.58628237770677	35.36172093708561	16.640097976896886	0.0	57.759997966848076	56.275886907977664	0.0	0.0	97.19613450973056	61.20640267937148	46.288122401665845
2R_18713	9.352262312253334	0.0	0.0	0.0	0.0	0.0	0.0	0.0	0.0	0.0	5.90917014569059	0.0	31.298904538341155	5.269175848205582	0.0	9.187545363505233	5.8648790515317595	0.0	16.48757043283994	9.214594074094551	3.3897730546939884	10.522605186592097	3.4648233806281725	12.951270843451514	5.199153577797534	7.45803920691211	0.0	0.0	0.0	7.440310112125473	15.350961353954792	0.0	0.0	36.96721008465491	55.68374417495833	10.792725702876261	0.0	31.040235905792883	39.18894558223017	34.14425949637217	28.920959019001074	30.354541039339487	33.4628345028594	0.0	0.0	0.0	56.309873232397884	63.82707118846006	68.95719482131466
2R_18714	0.0	0.0	0.0	12.313208625156378	0.0	0.0	3.9395887699658356	10.290324351023544	0.0	0.0	5.742031209088028	4.0551500405515	0.0	15.360416820270837	8.06014804879936	4.463839330352679	5.69899287397931	0.0	0.0	8.953962307400271	23.05726106089752	10.224976755219512	6.733643978775554	12.584948401711554	0.0	10.870636526498263	0.0	15.663669684533692	6.517205422314912	14.459726769002973	9.944509636229837	8.519222774267858	0.0	35.921604689924706	6.76359347015632	0.0	0.0	30.162273028895456	15.23219965148727	19.907100199071003	28.102939192733707	49.15995469418575	26.013079376310408	63.36171938361719	0.0	0.0	20.51893761148623	48.239133790548436	44.671175477311515
2R_18715	0.0	0.0	0.0	0.0	0.0	0.0	0.0	0.0	0.0	0.0	0.0	0.0	0.0	0.0	0.0	0.0	0.0	0.0	0.0	0.0	0.0	0.0	0.0	0.0	0.0	0.0	0.0	0.0	0.0	0.0	0.0	0.0	0.0	0.0	0.0	0.0	0.0	0.0	0.0	0.0	0.0	0.0	0.0	0.0	0.0	0.0	0.0	0.0	0.0
2R_18716	0.0	0.0	0.0	0.0	0.0	0.0	9.386498460614252	16.345210853220006	0.0	0.0	13.681013489479302	9.66183574879227	36.231884057971016	0.0	19.20417882931326	21.27116480898494	0.0	0.0	9.543077451616599	10.666894227076844	0.0	0.0	16.043638697256537	0.0	0.0	8.633491038436302	0.0	18.66019779809666	0.0	0.0	0.0	20.297974262168637	15.684798293493946	85.58712769599452	64.45998646340284	24.987506246876563	0.0	0.0	0.0	15.810276679841897	33.479153646995805	46.85157421289355	0.0	0.0	0.0	0.0	0.0	49.25784841718114	44.34747130718606
2R_18717	24.44210886515289	21.77451402006522	0.0	0.0	0.0	0.0	0.0	9.225517782185525	0.0	0.0	0.0	5.453306066803	0.0	0.0	0.0	0.0	22.99176511612757	31.300863903843748	0.0	18.061735010265085	0.0	9.166932125742807	0.0	0.0	0.0	9.745781294921962	11.713545250889497	0.0	0.0	9.722613827501386	0.0	22.913050700852942	0.0	0.0	18.191161824027798	28.206755517946547	0.0	20.280890331085537	51.21009453383451	26.770775237032908	44.09115531424397	79.33149989422466	26.23650459794743	0.0	0.0	194.76093095724997	27.593565180599885	13.900987896873204	65.07923396735526
2R_18718	0.0	0.0	0.0	0.0	0.0	0.0	0.0	0.0	0.0	0.0	0.0	0.0	0.0	0.0	0.0	0.0	0.0	0.0	0.0	0.0	0.0	0.0	0.0	0.0	0.0	0.0	0.0	0.0	0.0	0.0	0.0	0.0	0.0	0.0	0.0	0.0	0.0	0.0	0.0	0.0	0.0	0.0	0.0	0.0	0.0	0.0	0.0	0.0	0.0
2R_18719	0.0	0.0	0.0	0.0	0.0	0.0	0.0	0.0	0.0	0.0	0.0	0.0	0.0	0.0	0.0	0.0	0.0	0.0	0.0	0.0	0.0	0.0	0.0	0.0	0.0	0.0	0.0	0.0	0.0	0.0	0.0	0.0	0.0	0.0	0.0	0.0	0.0	0.0	0.0	0.0	0.0	0.0	0.0	0.0	0.0	0.0	0.0	0.0	0.0
2R_18720	0.0	0.0	0.0	0.0	0.0	0.0	0.0	0.0	0.0	0.0	0.0	0.0	0.0	0.0	0.0	0.0	0.0	0.0	0.0	0.0	0.0	0.0	0.0	0.0	0.0	0.0	0.0	0.0	0.0	0.0	0.0	0.0	0.0	0.0	0.0	0.0	0.0	0.0	0.0	0.0	0.0	0.0	0.0	0.0	0.0	0.0	0.0	0.0	0.0
2R_18721	0.0	0.0	0.0	0.0	0.0	0.0	0.0	0.0	0.0	0.0	0.0	0.0	0.0	0.0	0.0	0.0	0.0	0.0	0.0	0.0	0.0	0.0	0.0	0.0	0.0	0.0	0.0	0.0	0.0	0.0	0.0	0.0	0.0	0.0	0.0	0.0	0.0	0.0	0.0	0.0	0.0	0.0	0.0	0.0	0.0	0.0	0.0	0.0	0.0
2R_18722	7.222740654495868	0.0	0.0	14.679416228975406	0.0	0.0	0.0	2.7261772996668614	50.710710609187764	0.0	9.127289637651165	0.0	0.0	0.0	19.218104992351194	0.0	0.0	0.0	12.733330319778492	0.0	5.235835102609278	2.7088650045251588	8.027636476509798	20.004501012727864	4.015299898734137	8.63975172809434	3.461399339911146	12.449152990753392	5.179736869367036	17.238426982045603	3.9518428431138153	27.083591473814568	5.232057443805087	0.0	16.12668261774763	0.0	0.0	0.0	6.05311487238218	26.36956951677764	26.058224496815683	54.699807456677746	15.505983500599822	50.35855289662396	0.0	0.0	27.18002854990199	43.81650523935861	17.751852183877237
2R_18723	7.29147830347716	6.495691407889147	0.0	4.939705949184257	0.0	0.0	3.160899920851066	5.504243771948173	0.0	0.0	4.607076284890541	3.253619651862697	0.0	4.108105621038759	6.467000191423206	0.0	13.717634384805251	0.0	12.854511355032605	3.5920727265412506	5.285663694361782	2.734644832533085	8.104034188218895	10.097440298884234	4.05351285531067	8.72197484117284	10.483022744665014	6.2838147782755955	10.458063166701526	5.8008274300246185	0.0	13.670670806145788	0.0	28.821433923980585	16.280157635339663	0.0	0.0	0.0	18.332164148642075	31.944629309197392	26.306216384413492	23.665875700509922	52.178504751896426	50.83780706035465	0.0	0.0	43.901914342974926	22.116749899368788	32.85478840620227
2R_18724	0.0	0.0	0.0	0.0	0.0	0.0	0.0	37.78289945970454	0.0	0.0	0.0	0.0	0.0	0.0	0.0	12.292381673534011	0.0	0.0	0.0	0.0	0.0	0.0	0.0	0.0	0.0	0.0	0.0	0.0	0.0	0.0	0.0	0.0	0.0	0.0	0.0	0.0	0.0	0.0	0.0	18.273184102329832	0.0	27.075030324033964	17.908501882183547	0.0	0.0	0.0	75.3392148147032	47.44265132308067	20.50234854402572
2R_18725	0.0	0.0	20.21145221305296	7.050823747738449	39.13603293688532	0.0	4.511796543241961	7.856632176051415	0.0	0.0	0.0	13.932427725531173	0.0	5.863816382799316	9.230848758081608	5.112192169348523	19.580238839753363	0.0	0.0	10.254485568349736	3.772317976226853	11.710109220188697	15.423351725680268	0.0	5.785891912596003	8.299698803930406	14.96322786751558	8.96937407223037	7.463800567248843	8.279968933556562	11.388905497709407	9.7566020486913	0.0	0.0	15.491950769678844	12.010713556492393	0.0	34.54320923685415	8.722304502628031	22.79851809632374	32.184766306411845	11.260043959211618	67.03056817343936	36.28236386857077	0.0	0.0	54.83151841007396	43.4072993714623	34.10631022161854
2R_18726	0.0	0.0	0.0	5.772145702810688	0.0	0.0	7.387150199970155	3.215909748708812	0.0	0.0	5.383461253345148	0.0	0.0	4.800404002000808	7.556819727531307	4.185088029141605	0.0	0.0	3.755188732030483	4.197409191150854	6.176404282718729	3.195487460427882	0.0	0.0	4.736611257788173	3.3972676455780144	0.0	7.342763889755743	0.0	6.778383463997972	27.970528386589997	7.987226826858487	12.343896005144934	0.0	6.341230490411743	19.665103290955035	0.0	14.139371787711472	7.140500777600534	31.106617932965236	26.3480080027683	9.218017167635173	42.680142210233846	59.40499952476	0.0	0.0	38.475202090998984	45.226767009787075	41.88161533202174
2R_18727	10.921227371216887	0.0	0.0	7.398726235291332	0.0	0.0	0.0	0.0	0.0	0.0	0.0	4.8732943469785575	0.0	6.153149428003228	0.0	0.0	13.697579363774834	0.0	14.440182985998797	0.0	7.91690417379188	8.191940441316214	8.092186185019745	30.24803387779794	12.142760000777136	0.0	5.233848344010383	0.0	7.832080200501252	26.065560096755355	0.0	20.47602666797713	31.644768486873748	0.0	8.128178117643998	25.206694898164955	0.0	18.123821951573145	9.152681369534019	15.948963317384369	39.40163550560179	35.44691470054446	46.89199834940166	0.0	0.0	174.0462266778056	24.658723269943973	28.985795303969894	40.2628357920505
2R_18728	13.477888176657377	0.0	0.0	0.0	0.0	0.0	0.0	5.087142755400002	0.0	0.0	0.0	6.01413321305067	0.0	0.0	0.0	0.0	0.0	0.0	0.0	6.639744715095195	9.770252512176178	0.0	4.993284032975648	0.0	0.0	0.0	6.459092949577091	0.0	19.33114247052001	0.0	7.3742777816697584	0.0	0.0	0.0	20.06197142974649	15.553792792372422	0.0	0.0	0.0	9.841308894082914	20.839527303948675	58.32672297139658	19.28980716944263	93.97083145391672	0.0	214.79047189466678	40.57511163227588	30.661177634510587	44.1674409771163
2R_18729	0.0	0.0	0.0	6.781546056870046	0.0	0.0	13.01846017653032	3.778289945970454	0.0	0.0	0.0	0.0	16.750418760469014	0.0	0.0	0.0	12.55496721584186	12.819198030971183	4.411875002757422	4.931428486889797	3.628249551004118	3.754296322854467	0.0	0.0	11.129846352471105	0.0	9.594511939170795	0.0	14.357501794687725	7.96374901448606	0.0	18.767976202206178	7.251263532670568	39.567918331816564	22.350447567712543	11.552012938254492	0.0	16.611985547572576	8.389191365844246	43.85564184559159	25.7963327933301	21.660024259227175	21.490202258620254	0.0	0.0	0.0	22.601764444410957	64.5220057993897	49.20563650566172
2R_18730	0.0	0.0	3.0775433202691618	3.2208297501602363	17.87741456830513	0.0	4.121994550723204	5.383386868124966	0.0	7.552641914141566	6.007891365308332	4.242906390877751	15.910898965791567	5.357205038987059	0.0	2.3352591437071775	11.92572064893809	6.088354196093713	0.0	11.710671466480544	5.1696061621705445	5.349200249985958	7.045416516217669	0.0	5.286012945445703	0.0	2.2784103530966444	8.194454402982782	10.228435049437437	7.564611235717069	5.2024737762806215	13.370503332597956	10.331752575189329	0.0	3.5383763452464567	5.486516884755713	0.0	7.889701966508215	23.906192102191003	17.357344326318074	26.953781615560665	10.287219158916962	37.42406741775636	33.147706178732435	0.0	75.76618555138842	35.781631857102475	25.236320111905055	23.36974144302311
2R_18731	0.0	0.0	0.0	0.0	0.0	0.0	22.371965242914797	0.0	0.0	0.0	0.0	46.05641911341394	0.0	58.1520443351186	0.0	0.0	32.36319269368562	66.08861161044729	0.0	0.0	0.0	0.0	0.0	0.0	0.0	0.0	0.0	0.0	0.0	0.0	0.0	0.0	0.0	0.0	0.0	0.0	0.0	0.0	0.0	0.0	26.598291325765235	0.0	36.930485746679025	0.0	0.0	0.0	0.0	19.567020960192856	42.27945451047791
2R_18732	0.0	0.0	0.0	0.0	0.0	0.0	0.0	0.0	0.0	0.0	0.0	0.0	0.0	0.0	0.0	0.0	0.0	0.0	0.0	0.0	0.0	0.0	0.0	0.0	0.0	0.0	0.0	0.0	0.0	0.0	0.0	0.0	0.0	0.0	0.0	0.0	0.0	0.0	0.0	0.0	0.0	0.0	0.0	0.0	0.0	0.0	0.0	314.70292044310173	0.0
2R_18733	0.0	0.0	0.0	0.0	0.0	0.0	0.0	0.0	0.0	0.0	0.0	0.0	0.0	0.0	0.0	0.0	0.0	0.0	0.0	0.0	0.0	0.0	0.0	0.0	0.0	0.0	0.0	0.0	0.0	0.0	0.0	0.0	0.0	0.0	0.0	0.0	0.0	0.0	0.0	0.0	0.0	0.0	0.0	0.0	0.0	0.0	0.0	0.0	0.0
2R_18734	0.0	0.0	0.0	0.0	0.0	0.0	0.0	0.0	0.0	0.0	0.0	0.0	0.0	0.0	0.0	0.0	0.0	0.0	0.0	0.0	0.0	0.0	0.0	0.0	0.0	0.0	0.0	0.0	0.0	0.0	0.0	0.0	0.0	0.0	0.0	0.0	0.0	0.0	0.0	0.0	0.0	0.0	0.0	0.0	0.0	0.0	0.0	0.0	0.0
2R_18735	0.0	0.0	0.0	0.0	0.0	0.0	0.0	0.0	0.0	0.0	0.0	0.0	0.0	0.0	0.0	0.0	0.0	0.0	0.0	0.0	0.0	0.0	85.81481163648846	0.0	0.0	0.0	0.0	0.0	0.0	184.27744812589836	0.0	217.14112001389702	0.0	0.0	0.0	0.0	0.0	0.0	0.0	0.0	119.38302850866721	0.0	0.0	0.0	0.0	0.0	0.0	0.0	0.0
2R_18736	0.0	0.0	8.677595230099454	18.16322564356849	0.0	0.0	0.0	10.11951142998816	0.0	0.0	0.0	0.0	0.0	0.0	0.0	0.0	16.813179515158343	0.0	5.908230992925484	6.603999117705718	0.0	10.055248563230672	0.0	18.564069243978278	0.0	26.72547696958748	0.0	11.552746954407084	0.0	31.99433486977239	7.334577766694416	0.0	0.0	0.0	9.976983099988328	15.470057703315234	0.0	0.0	11.234516028284018	0.0	20.727336039862813	29.006358193716064	19.18595894780364	46.732465978764765	0.0	0.0	30.2675042021385	50.826851215574976	21.964831010827012
2R_18737	0.0	0.0	0.0	0.0	0.0	0.0	0.0	0.0	0.0	0.0	0.0	0.0	0.0	0.0	0.0	0.0	0.0	0.0	0.0	0.0	0.0	0.0	0.0	0.0	0.0	0.0	0.0	0.0	0.0	0.0	0.0	0.0	0.0	0.0	0.0	0.0	0.0	0.0	0.0	0.0	0.0	0.0	0.0	0.0	0.0	0.0	182.8354115625114	0.0	0.0
2R_18738	15.847508930071283	0.0	5.129238867115269	5.368049583600394	0.0	0.0	10.30498637680801	2.990770482291648	0.0	0.0	10.013152275513887	0.0	0.0	0.0	14.055564457413046	7.78419714569059	9.938100540781742	0.0	6.984591293148186	7.80711431098703	2.872003423428081	2.971777916658866	2.9355902150906954	0.0	8.810021575742839	3.1594318835964197	11.392051765483224	20.486136007456956	5.6824639163541315	0.0	4.335394813567185	0.0	5.73986254177185	0.0	5.897293908744095	18.288389615852378	0.0	0.0	6.640608917275278	11.57156288421205	24.503437832327876	25.718047897292404	11.340626490229202	27.62308848227703	0.0	0.0	11.927210619034158	21.03026675992088	35.703771649063086
2R_18739	0.0	6.383535585019119	0.0	0.0	0.0	0.0	9.318969694710553	10.818412938821876	0.0	0.0	9.055059288000688	0.0	0.0	4.03717430096327	0.0	3.519689141055062	0.0	18.352664806929965	0.0	3.5300513269462943	5.194400436329636	2.6874279433382693	0.0	0.0	0.0	2.857126530705539	6.868013942068302	6.175317256924074	10.27749229188078	0.0	11.761707799972555	0.0	10.381305345334123	28.323797654789555	5.3330204627995155	0.0	0.0	0.0	24.020850097884967	20.928711576193592	29.545152379123394	7.752418754651451	35.89430665018947	0.0	0.0	0.0	64.71584351709038	21.734877958660263	23.481826533876937
2R_18740	0.0	0.0	5.700666008809809	17.89824489810529	0.0	0.0	3.8176739981278125	0.0	0.0	0.0	5.56433793559724	0.0	0.0	9.923381570891149	0.0	4.325701066371827	5.522631467622744	11.277720637326548	0.0	17.353744807976476	19.151768186997863	13.211405274059041	9.787896287450938	0.0	9.79150939054708	3.5114110324320946	4.22039760365824	0.0	6.315523556902868	14.012255118326488	9.636766190369496	8.255586348892637	0.0	34.80997236088194	6.554286864094895	0.0	0.0	0.0	36.90205751111859	32.15175628968732	22.694386498110923	19.05545900789658	12.604038459962956	92.10138520483348	0.0	0.0	13.255971483754145	10.017069085722069	3.6073981965173454
2R_18741	0.0	0.0	0.0	0.0	0.0	0.0	0.0	0.0	0.0	0.0	0.0	0.0	0.0	0.0	0.0	0.0	0.0	0.0	0.0	0.0	0.0	0.0	0.0	0.0	0.0	0.0	0.0	0.0	0.0	0.0	0.0	0.0	0.0	0.0	0.0	0.0	0.0	0.0	0.0	0.0	0.0	0.0	0.0	0.0	0.0	0.0	0.0	0.0	0.0
2R_18742	0.0	0.0	35.81918475535497	0.0	0.0	0.0	0.0	0.0	0.0	0.0	0.0	0.0	0.0	0.0	0.0	0.0	0.0	0.0	0.0	0.0	0.0	0.0	0.0	0.0	0.0	0.0	26.518164942985944	0.0	0.0	0.0	0.0	0.0	0.0	0.0	41.18276912939626	0.0	0.0	0.0	46.37358560563903	0.0	0.0	0.0	39.59768749505029	0.0	0.0	0.0	41.64584374479427	0.0	22.66648533478399
2R_18743	0.0	8.418514670945518	3.058564163170728	3.200966948095681	0.0	0.0	0.0	3.5667917421637583	0.0	15.01212980087911	0.0	4.2167404596247104	0.0	5.324167247000896	0.0	2.320857640449021	0.0	12.101614839484181	8.329820925509743	4.6553807822157	0.0	5.31621182339686	0.0	0.0	2.626707096942303	3.767937265351707	2.2643594353593315	8.14391934262283	0.0	3.7589802037066553	0.0	4.429349222294864	13.690715778002307	0.0	3.5165552387530017	10.905363257650112	0.0	7.841046309219503	11.879381511880965	6.900120752113162	12.176162774840344	5.11188902702349	23.66844698470748	0.0	0.0	0.0	7.1121934289022475	12.540344078377867	5.8064051616619325
2R_18744	11.90694484465009	0.0	0.0	0.0	0.0	0.0	0.0	2.247100117298626	0.0	0.0	0.0	0.0	0.0	6.708514379365146	0.0	2.924308371826979	11.200411577790778	7.624089683691767	2.623918486397869	5.865835438679436	4.315730189180032	6.698490450520372	2.2056407055403486	0.0	0.0	4.747645998422832	2.853119958002074	0.0	12.808470668602169	4.736359993672223	3.257376736792559	5.581032971068482	4.312616386734736	0.0	0.0	0.0	0.0	0.0	14.96816271789903	0.0	18.410532788545215	25.764165137992865	34.08288702502834	0.0	0.0	0.0	8.961448743649692	6.77185005137577	12.19356652797704
2R_18745	0.0	0.0	3.9194244717105744	0.0	0.0	0.0	2.624795922117056	0.0	0.0	0.0	0.0	2.7017899358324895	0.0	3.411350929081426	0.0	0.0	7.594037920828358	0.0	2.668580928719535	17.89703833843896	0.0	4.541671539501756	2.243183526060185	0.0	3.366017361917553	2.414228497070334	0.0	0.0	13.026487190620928	0.0	3.3128214472060495	0.0	0.0	0.0	9.012642484244775	0.0	0.0	0.0	20.297253274200667	4.421110804089528	12.482602372942711	0.0	8.665755318065717	0.0	0.0	0.0	0.0	9.18282077888686	24.802233193076702
2R_18746	6.425909266161162	0.0	4.159647261912189	0.0	0.0	0.0	2.7856705108919715	2.425418384671356	0.0	0.0	0.0	5.734767025089606	0.0	7.24086745592122	5.699304684828451	6.312732782021337	0.0	24.68729427254773	0.0	3.165658931906677	4.6582042622569	0.0	2.3806689679800024	0.0	3.5723216518415315	7.686592021317482	3.07952883208869	0.0	4.6082949308755765	0.0	0.0	6.0239149423210145	4.654843364520784	0.0	4.782515124704083	0.0	0.0	0.0	21.541278474877483	9.3841642228739	6.623832549513148	0.0	4.598441128457453	22.40143369175627	0.0	0.0	9.672583063307055	12.182048533281357	5.264474013240153
2R_18747	0.0	0.0	0.0	0.0	0.0	0.0	0.0	5.355268513163251	0.0	0.0	0.0	0.0	0.0	3.9969175771644907	0.0	3.484592525688416	0.0	0.0	3.1266493075097115	0.0	2.57130221029138	5.3212604576071145	0.0	0.0	0.0	5.657273330029486	6.7995294725605	12.227480038638838	0.0	0.0	7.762950542242096	0.0	5.138894027782917	0.0	0.0	0.0	0.0	0.0	5.94533148790244	15.54001554001554	10.968953474086945	15.350230867472247	15.229879805788574	0.0	0.0	0.0	16.01763220953626	8.069305652387225	14.529798291528198
2R_18748	12.769435080192054	0.0	16.531931425548446	0.0	0.0	0.0	5.535627297285328	0.0	89.65393580778196	20.285621551444336	0.0	0.0	0.0	14.388903277792165	11.32554136087705	0.0	8.00781562805298	0.0	0.0	0.0	0.0	9.578268823692806	0.0	0.0	14.197688616293268	0.0	0.0	0.0	0.0	0.0	0.0	0.0	0.0	0.0	0.0	0.0	0.0	0.0	0.0	0.0	0.0	13.815207780725022	0.0	0.0	0.0	0.0	19.22115865144351	14.524750174297003	5.230727384950151
2R_18749	8.948930244878527	0.0	0.0	0.0	0.0	0.0	0.0	0.0	0.0	0.0	0.0	0.0	0.0	0.0	0.0	13.186975488049963	5.611946262247371	0.0	19.720645227958826	4.408599590705615	3.243583381176188	6.712533407439703	19.892382212231826	0.0	0.0	0.0	0.0	0.0	0.0	0.0	9.792616856521025	0.0	0.0	0.0	6.660286112570824	30.981813675372557	0.0	0.0	14.999542513953324	13.068692313975333	4.612282323335751	0.0	6.40393867844479	0.0	0.0	0.0	13.470353771901111	16.96511700501896	7.331477736318272
2R_18750	0.0	0.0	3.012828624282194	0.0	0.0	0.0	8.070634190434685	0.0	32.67760277106071	7.393824677629245	0.0	0.0	0.0	2.6222767655789463	0.0	0.0	2.918736537327722	5.960328056456228	2.051315713898895	0.0	5.0608994905361175	1.745572355719717	3.448632617167293	6.445375443119562	2.587429233810455	7.423188556412522	2.2304998550175097	8.022141109462115	3.3377837116154874	0.0	7.639613944841987	8.726231925792124	3.3714986986015023	18.397233056148355	10.391913705548589	0.0	0.0	0.0	7.801163933658902	13.593882752761257	14.392907175343991	25.177247824685786	3.330646611733202	16.22533748701973	0.0	0.0	0.0	15.882203461614479	7.626107215441342
2R_18751	0.0	8.2694449796613	9.013215176091185	6.288572531766724	0.0	0.0	0.0	1.7518166338493015	0.0	0.0	0.0	4.142073107590349	0.0	5.229890287361552	4.116459581306663	2.2797613728175845	2.9105760437471218	0.0	2.045580441632635	0.0	3.3644998166347597	3.481383822218261	0.0	0.0	2.5801950421036226	7.402434068370361	4.448527203855983	0.0	3.3284516043136736	0.0	10.15767247093001	0.0	10.086216982768708	0.0	13.817145281064915	16.06838705530739	0.0	15.404404119137661	3.8896763322530403	0.0	4.784222018520681	15.064112864350676	9.96400337713288	16.1799730765248	0.0	0.0	13.972510482875988	10.558532279544886	3.802392693626391
2R_18752	0.0	0.0	0.0	3.304426212823553	18.341421900391406	0.0	2.114490348620253	0.0	0.0	0.0	0.0	0.0	0.0	2.748125503593999	8.652225525449657	11.979353344922961	3.058813021489385	0.0	6.449288385519542	0.0	1.7679276705431428	0.0	0.0	0.0	8.134816690040706	0.0	2.337546371076136	4.203570512793567	3.497971176717504	7.7609503128439075	0.0	0.0	0.0	0.0	3.6302147126793964	11.257838269895414	0.0	0.0	8.17555867680218	7.123141305315645	10.055769296518493	0.0	10.47147465588989	0.0	0.0	0.0	11.013102655332471	11.096283188983017	5.994075455819468
2R_18753	0.0	4.902273184075456	0.0	3.7279769760141965	0.0	0.0	2.3855189457914676	2.077015743779338	0.0	0.0	6.95388530956959	7.366482504604051	9.208103130755065	9.301114273489965	4.880620033969115	0.0	3.4508818728626105	0.0	0.0	0.0	3.9890699483415446	6.191477637414687	0.0	15.240998285387695	3.0591704753339086	2.1941468937462427	2.637165574440591	9.484741422236977	0.0	0.0	3.010823911963509	0.0	0.0	0.0	0.0	0.0	0.0	18.264006209762112	4.611737795035926	16.07232546459066	5.672342791019547	11.907029910459137	0.0	19.18354818907305	0.0	0.0	4.141575621029265	10.43214100916359	6.762376840211798
2R_18754	0.0	0.0	0.0	0.0	0.0	0.0	0.0	0.0	0.0	0.0	0.0	0.0	0.0	0.0	0.0	0.0	0.0	0.0	40.27353786920766	0.0	0.0	0.0	0.0	0.0	0.0	0.0	0.0	0.0	0.0	0.0	0.0	0.0	0.0	0.0	0.0	0.0	7057.163020465773	0.0	76.5802331102296	0.0	0.0	0.0	0.0	0.0	0.0	0.0	0.0	0.0	0.0
2R_18755	0.0	0.0	3.7118326171352303	0.0	0.0	0.0	0.0	0.0	0.0	0.0	0.0	2.5586899507452188	9.595087315294569	0.0	0.0	2.8165618342351966	0.0	22.02953720348243	7.581719564324066	5.6497079383481275	4.156716526481402	0.0	6.373120726025913	0.0	3.187736649599525	2.2863591696492227	5.495992734297606	9.883351741075952	0.0	4.561848168919764	9.41207475069767	5.375399056187434	4.153717452508472	0.0	0.0	6.617301596754876	0.0	9.515789073019409	0.0	4.18694719212854	5.910731405725607	6.203720246957696	0.0	0.0	0.0	0.0	8.631262952288969	6.522340320064284	9.395434335661758
2R_18756	7.119484891029164	12.684938474877162	0.0	4.82318679527212	0.0	0.0	6.172679473742039	2.687204071651609	0.0	0.0	0.0	6.353744738305139	0.0	0.0	0.0	3.4970463946151082	4.4646863401582015	9.117299528817961	0.0	7.01468383767741	0.0	2.6701392717942776	0.0	0.0	3.9578974698744633	11.354984639544528	0.0	6.135590412526422	5.105687736138058	5.663995903798162	0.0	6.674101615866743	5.157260339533392	0.0	0.0	24.648147691700967	0.0	11.814814596021952	0.0	0.0	3.669385436649528	0.0	0.0	0.0	0.0	0.0	16.074878929370197	8.098145200823202	5.832691008236051
2R_18757	0.0	5.047277851636277	11.002479958982756	3.838247057215981	21.304427486120165	0.0	2.4560803708091896	0.0	0.0	0.0	0.0	5.0562507900391855	0.0	0.0	0.0	0.0	0.0	0.0	7.4911529483679775	5.582219959562398	10.26765729024203	0.0	0.0	0.0	0.0	4.518095423982592	0.0	4.882645612698785	4.0630586705672025	9.014710204111068	0.0	5.311187804663009	0.0	0.0	8.433331562333706	0.0	0.0	0.0	0.0	0.0	14.600313497931428	24.518457494802085	4.0543707332815995	0.0	0.0	0.0	4.264079564313406	6.444428404978193	4.641601092447233
2R_18758	0.0	0.0	15.687234199425534	0.0	0.0	0.0	3.5018566844140766	6.097969985791731	0.0	0.0	0.0	0.0	0.0	0.0	0.0	0.0	0.0	0.0	3.560272204171642	0.0	0.0	0.0	5.98546131446716	0.0	0.0	3.2209293411846707	0.0	0.0	0.0	0.0	4.419782060546595	0.0	0.0	0.0	0.0	0.0	0.0	13.405454679509093	33.8493325588606	11.796800117968003	12.490195196770536	0.0	28.903421529233785	0.0	0.0	0.0	0.0	3.0628021454316467	6.617951922564669
2R_18759	0.0	0.0	0.0	0.0	0.0	0.0	2.282129646872387	3.9739941820725178	0.0	0.0	9.97875191093099	4.698144233027954	0.0	2.9660001471136077	0.0	7.757454396511421	0.0	0.0	4.6403970694964425	2.593430943158218	3.816182138741118	0.0	0.0	0.0	2.9265848627665827	0.0	2.522869814871813	4.536834559790943	0.0	0.0	2.8803336578509255	0.0	0.0	0.0	0.0	0.0	0.0	8.736218615134625	17.647453296014852	11.531808571977704	2.713250647924255	5.69548735146169	22.603331128252808	91.76062955132723	0.0	0.0	7.924156315077134	5.988004828727094	4.312861903024438
2R_18760	0.0	0.0	0.0	0.0	0.0	0.0	0.0	4.782949740764124	0.0	0.0	0.0	0.0	0.0	7.1395321607365725	0.0	0.0	0.0	0.0	11.17001431995836	12.48542326833422	9.186026216918824	4.752576133893378	0.0	0.0	0.0	0.0	0.0	0.0	0.0	0.0	0.0	0.0	0.0	0.0	0.0	0.0	0.0	0.0	0.0	0.0	6.531132602891463	0.0	9.068172708790144	44.17585524455754	0.0	0.0	28.61164837428614	14.413874218768015	5.190798168271143
2R_18761	0.0	0.0	0.0	0.0	0.0	0.0	0.0	0.0	0.0	0.0	0.0	0.0	0.0	0.0	0.0	0.0	0.0	0.0	0.0	0.0	0.0	0.0	0.0	0.0	0.0	0.0	0.0	0.0	0.0	0.0	0.0	0.0	0.0	0.0	0.0	0.0	0.0	0.0	0.0	0.0	0.0	0.0	0.0	0.0	0.0	0.0	0.0	0.0	0.0
2R_18762	0.0	0.0	0.0	0.0	0.0	0.0	35.39171550723407	0.0	0.0	0.0	0.0	0.0	0.0	0.0	0.0	0.0	0.0	0.0	0.0	0.0	29.591051665976213	0.0	0.0	0.0	0.0	0.0	0.0	0.0	0.0	0.0	0.0	0.0	0.0	0.0	0.0	0.0	0.0	0.0	0.0	0.0	0.0	0.0	0.0	0.0	0.0	0.0	0.0	0.0	33.44235541197638
2R_18763	0.0	0.0	0.0	2.8327616820259007	0.0	0.0	3.6253478521264118	4.734758811386148	0.0	13.285293711273368	0.0	0.0	0.0	0.0	0.0	4.1077816171843295	0.0	5.354786750972429	3.685823365024042	4.119875184261418	1.5155786327662037	3.136460823879256	4.647401637744338	0.0	0.0	5.001770626801887	0.0	7.20712929229594	0.0	9.979761044601549	2.287821696328275	0.0	0.0	16.528160680166867	6.224096090085077	0.0	0.0	0.0	7.008602358534866	9.159606136936112	2.1551092467979385	0.0	2.9922685764521626	14.576919488758278	0.0	0.0	6.294082178054549	3.170810281542586	8.564163224729466
2R_18764	0.0	0.0	3.220506121860087	3.370448714578269	0.0	0.0	0.0	0.0	34.93010486017479	7.903488916147144	3.143489612967272	0.0	0.0	5.606066212126818	8.825097164319779	2.4437402128204475	3.1199281667738883	0.0	0.0	2.450934737490184	1.8032509007238249	0.0	0.0	13.77932412415171	0.0	1.983719219620729	2.3842505942744605	8.57511587125321	3.5678607107178535	0.0	0.0	4.663870210088698	0.0	0.0	3.702746475170493	5.741385051729879	0.0	0.0	4.1694532512562565	3.632730905458178	5.128341883988702	5.382548485996762	7.120463285823229	0.0	0.0	0.0	0.0	1.8863311914671432	6.1138372031884884
2R_18765	0.0	18.58243866633838	0.0	0.0	39.21799321528718	0.0	9.04249066362839	0.0	0.0	0.0	6.589807544670658	9.307737056428158	17.452006980802796	5.876096626532927	0.0	5.122898330959725	6.540414858514477	0.0	0.0	10.275960930796542	11.340654355756328	3.911544336377167	7.727825969359171	0.0	0.0	0.0	4.998188156793163	0.0	7.479431563201197	8.297309182632073	0.0	9.77703472313882	0.0	0.0	0.0	0.0	0.0	0.0	8.740571108916257	7.615421227986674	0.0	0.0	0.0	0.0	0.0	0.0	7.849478402160178	0.0	8.544434262326948
2R_18766	0.0	0.0	0.0	0.0	0.0	0.0	0.0	0.0	0.0	0.0	0.0	0.0	0.0	0.0	0.0	0.0	0.0	0.0	0.0	0.0	0.0	0.0	0.0	0.0	0.0	0.0	0.0	0.0	0.0	0.0	0.0	0.0	0.0	0.0	0.0	0.0	0.0	0.0	0.0	0.0	0.0	0.0	0.0	0.0	0.0	0.0	0.0	0.0	0.0
2R_18767	0.0	59.75161254664361	0.0	0.0	0.0	0.0	0.0	0.0	0.0	0.0	0.0	14.964459408903853	0.0	0.0	0.0	16.47261921234524	0.0	0.0	0.0	0.0	0.0	0.0	0.0	0.0	0.0	0.0	0.0	0.0	0.0	0.0	0.0	31.43793993467196	0.0	0.0	0.0	0.0	0.0	0.0	28.105203397356988	24.487297214569942	0.0	0.0	0.0	0.0	0.0	0.0	0.0	0.0	0.0
2R_18768	0.0	0.0	4.955767298973017	5.186501403985931	0.0	0.0	3.3188234372656082	2.8896222107921608	0.0	0.0	4.837253040092604	3.4161755914253993	12.810658467845247	0.0	0.0	0.0	0.0	0.0	6.748371449260007	3.771538312417639	0.0	0.0	2.8363081478624164	0.0	0.0	0.0	3.668923666208663	0.0	0.0	0.0	0.0	0.0	0.0	0.0	11.395693225659226	8.834936874376032	0.0	12.704785257367188	0.0	11.180211026483125	19.728940145552226	8.28275331972753	0.0	0.0	0.0	0.0	5.761915352853935	5.805434350987272	6.272048209471357
2R_18769	0.0	0.0	0.0	0.0	0.0	0.0	4.175811694277134	0.0	0.0	0.0	24.34532381106568	8.596604341285191	0.0	10.854298410713627	0.0	0.0	0.0	0.0	0.0	0.0	0.0	10.838079810174644	0.0	26.67911692122991	0.0	3.8408180635209854	4.616314980403743	8.301441960468534	0.0	0.0	15.811193270756146	0.0	0.0	38.07551135411749	0.0	0.0	0.0	0.0	0.0	0.0	9.929342796658975	31.264590142066297	0.0	33.58048570814528	0.0	0.0	0.0	0.0	11.837429478513883
2R_18770	0.0	0.0	7.8627478731267	0.0	0.0	0.0	0.0	2.292316156244269	0.0	0.0	3.8373574421710233	2.7100271002710024	0.0	0.0	0.0	2.9831511622356928	7.617190475465029	0.0	0.0	2.991933746619115	0.0	4.555518099073407	2.2500225002250023	16.82085786375105	0.0	2.4215889498053045	2.9105302986204085	0.0	4.355400696864112	4.831664798422945	3.3229215125938727	0.0	0.0	0.0	4.52006002639715	0.0	0.0	0.0	0.0	0.0	9.390494315620774	0.0	0.0	21.17208672086721	0.0	0.0	0.0	0.0	7.4633549273069235
2R_18771	0.0	5.45031600932222	11.881056368483836	0.0	0.0	0.0	0.0	4.61842567105725	0.0	0.0	0.0	2.73000273000273	0.0	3.446973143942841	0.0	3.0051399914413612	0.0	0.0	0.0	3.01398731231901	0.0	0.0	0.0	8.472422265525713	0.0	2.439438499803869	0.0	10.545074922757326	8.775008775008775	4.867279035266357	0.0	0.0	0.0	0.0	4.5533774221691194	0.0	0.0	0.0	0.0	13.401831583649765	9.459711718438617	0.0	4.378122696012931	0.0	0.0	0.0	9.209154636440994	0.0	7.518367371488547
2R_18772	0.0	0.0	0.0	0.0	0.0	0.0	0.0	0.0	0.0	0.0	0.0	0.0	0.0	0.0	0.0	0.0	0.0	0.0	0.0	0.0	0.0	0.0	0.0	0.0	0.0	0.0	0.0	0.0	0.0	0.0	0.0	0.0	0.0	0.0	65.60087117956925	0.0	0.0	0.0	0.0	64.36041834271923	0.0	0.0	0.0	0.0	0.0	0.0	0.0	0.0	0.0
2R_18773	7.769235072191733	0.0	5.0292147082401675	0.0	0.0	0.0	0.0	0.0	0.0	0.0	0.0	3.466805338880222	0.0	0.0	0.0	0.0	4.872149914103996	0.0	0.0	0.0	0.0	0.0	0.0	0.0	0.0	0.0	0.0	13.39109358365751	5.571651437486071	0.0	4.2508512329594	7.283204493445845	11.25586148987085	0.0	0.0	0.0	0.0	0.0	0.0	0.0	8.008533893717145	0.0	5.559737713813614	0.0	0.0	0.0	5.847310354183283	5.891474329668051	3.1825018410773156
2R_18774	0.0	0.0	0.0	10.469570716191924	0.0	0.0	0.0	5.833046541878358	0.0	0.0	4.882285651792459	3.44797862253254	0.0	0.0	0.0	7.590950979156767	4.845691380823371	19.79069362423014	3.405597849296846	0.0	2.8007046572917744	0.0	0.0	10.700623311307885	4.295654430065457	12.323990310878818	0.0	6.659186180856838	0.0	0.0	4.227766703377775	7.243652568345673	11.194735787443312	0.0	0.0	0.0	0.0	0.0	6.475752838646256	0.0	7.9650430191973465	0.0	16.588635568135885	0.0	0.0	0.0	5.815556147449937	5.8594802875364165	0.0
2R_18775	0.0	0.0	0.0	149.947518368571	0.0	0.0	0.0	0.0	0.0	0.0	0.0	0.0	0.0	0.0	0.0	0.0	0.0	0.0	0.0	0.0	80.22462896109106	0.0	0.0	0.0	0.0	0.0	0.0	0.0	0.0	0.0	0.0	0.0	0.0	0.0	0.0	0.0	0.0	0.0	0.0	0.0	0.0	0.0	0.0	0.0	0.0	0.0	0.0	0.0	0.0
2R_18776	7.48321514842209	0.0	0.0	10.139201091789174	28.139131119909283	0.0	0.0	5.648983465425396	0.0	0.0	0.0	6.678353785791803	12.52191334835963	0.0	0.0	3.675708419283649	0.0	0.0	0.0	3.686529935729037	8.136983403266186	8.419665307077823	11.089517356480853	0.0	0.0	5.96755203257806	0.0	0.0	5.366534292154127	5.9533660927224865	12.283075764058491	0.0	0.0	0.0	0.0	0.0	0.0	0.0	0.0	5.464107642920566	7.713704321371436	0.0	5.355059165371189	0.0	0.0	0.0	0.0	2.8372915441902484	3.0653398649595176
2R_18777	0.0	0.0	0.0	22.873350259612522	0.0	0.0	0.0	0.0	0.0	0.0	0.0	0.0	0.0	0.0	0.0	16.584297986666222	21.173207423326524	0.0	0.0	0.0	0.0	12.662796072000658	0.0	0.0	0.0	20.193589208545923	0.0	0.0	0.0	0.0	0.0	31.65107851050024	0.0	0.0	25.128469299292632	58.445353594389246	0.0	0.0	0.0	0.0	8.700796993004559	18.26417299824664	0.0	0.0	0.0	0.0	12.705511650954184	0.0	0.0
2R_18778	0.0	0.0	0.0	0.0	0.0	0.0	0.0	0.0	0.0	0.0	0.0	0.0	0.0	0.0	0.0	0.0	0.0	0.0	0.0	0.0	0.0	0.0	0.0	0.0	0.0	0.0	0.0	0.0	0.0	0.0	0.0	0.0	0.0	0.0	0.0	0.0	0.0	0.0	0.0	0.0	0.0	0.0	0.0	0.0	0.0	0.0	0.0	0.0	0.0
2R_18779	0.0	0.0	0.0	0.0	0.0	0.0	0.0	0.0	0.0	0.0	0.0	0.0	0.0	0.0	0.0	0.0	0.0	0.0	0.0	0.0	0.0	0.0	0.0	0.0	0.0	0.0	0.0	0.0	0.0	0.0	0.0	0.0	0.0	0.0	0.0	0.0	0.0	0.0	0.0	0.0	0.0	0.0	0.0	0.0	0.0	0.0	0.0	0.0	0.0
2R_18780	0.0	13.029536656646952	9.467625926525542	9.908426323914382	0.0	0.0	0.0	0.0	0.0	0.0	9.241213223436825	26.10540055473976	0.0	0.0	0.0	0.0	0.0	0.0	12.892263223916693	0.0	0.0	0.0	5.418556388207053	20.254190085573953	0.0	5.8317266926295135	0.0	0.0	0.0	0.0	0.0	0.0	10.594724251111915	0.0	0.0	0.0	0.0	0.0	0.0	0.0	0.0	15.82358600435465	20.932698235268873	0.0	0.0	0.0	0.0	0.0	5.991141498180789
2R_18781	0.0	0.0	0.0	5.618349980504325	0.0	0.0	0.0	0.0	0.0	0.0	0.0	3.700619853825516	0.0	0.0	0.0	4.073578606216933	0.0	10.620401366208432	0.0	0.0	3.00591865382939	0.0	3.0724703583422177	11.484682304975738	4.610406794633118	0.0	3.9744127308388597	0.0	11.894849530153444	0.0	0.0	15.54882291523326	18.022499288111277	0.0	0.0	19.141137174959564	0.0	0.0	0.0	18.16667928241617	0.0	0.0	0.0	28.91109260801184	0.0	0.0	0.0	3.144408863711258	0.0
2R_18782	14.597204732608404	0.0	0.0	3.2963548249075205	0.0	0.0	0.0	0.0	0.0	0.0	3.074385053815573	0.0	0.0	0.0	4.315545804340058	2.3900185178634765	0.0	0.0	2.144511786880134	0.0	1.763609332315143	5.474633377489293	1.802656033399611	6.738203931741994	0.0	0.0	2.3318366828224084	4.193302875976777	0.0	3.8709967119753927	2.662233161042477	0.0	0.0	0.0	3.6213475541237554	0.0	0.0	16.14941438186098	0.0	0.0	10.031207085242189	5.2642218216734324	0.0	0.0	0.0	0.0	3.6620673542076054	3.689726473197089	1.9931447778510591
2R_18783	0.0	0.0	0.0	5.334101443941261	0.0	0.0	0.0	2.9718565187672743	0.0	0.0	9.949827992348583	0.0	0.0	0.0	0.0	0.0	4.937625446546502	0.0	0.0	0.0	0.0	5.905968128442995	5.834050435366014	0.0	0.0	0.0	0.0	0.0	5.64652738565782	0.0	0.0	7.381081549879504	11.40712603163196	0.0	0.0	0.0	0.0	0.0	0.0	0.0	4.058079229938885	8.518468038707919	0.0	0.0	0.0	0.0	11.851781619071888	2.985324146495827	0.0
2R_18784	0.0	3.8815023898410215	0.0	2.951722802530925	0.0	0.0	1.8887967156091672	6.578125102783204	30.590581771684132	6.921603154036125	5.505919689554224	1.9442014192670363	0.0	2.4547997718018135	3.8643579446562115	6.4204303229219635	2.732325542380282	0.0	0.0	2.1464441576795052	0.0	0.0	0.0	0.0	2.4221778479240483	1.7372729123712596	0.0	3.7548954449363356	6.249218847644045	0.0	4.767796396022704	0.0	0.0	17.222256666735557	3.242737726724115	0.0	0.0	7.230501146034432	7.302926867029768	3.1814205042551498	4.49122504450804	0.0	0.0	0.0	0.0	0.0	0.0	3.303967668693981	8.923813123930705
2R_18785	0.0	0.0	0.0	0.0	0.0	0.0	1.591518353071344	0.0	0.0	0.0	0.0	0.0	0.0	6.205313982682211	0.0	0.0	0.0	4.701475134838307	1.618066947196327	5.425843727742738	0.0	2.7537964181645367	0.0	5.084077938914803	2.040950446131358	1.4638429331664942	0.0	0.0	2.6328260755094517	0.0	2.0086956434404537	0.0	2.6594202782923757	0.0	0.0	4.236731615762336	0.0	0.0	0.0	0.0	1.8921747975940617	0.0	2.627196369004442	12.798460089282058	0.0	0.0	0.0	1.3919775323690455	4.511574670395634
2R_18786	0.0	0.0	0.0	0.0	0.0	0.0	0.0	4.179431346570985	0.0	0.0	3.49820244867175	4.941016614168365	0.0	0.0	0.0	5.4389859989622416	0.0	0.0	4.8802841887088775	2.727499357673901	0.0	0.0	4.102320067113956	0.0	6.155751595724706	2.207563022612951	0.0	0.0	0.0	4.404630499951989	0.0	0.0	4.010565433578218	21.88442398007642	4.120566116337591	6.3892456217694376	0.0	0.0	0.0	8.085299914093689	0.0	5.989917770408847	0.0	0.0	0.0	0.0	0.0	0.0	0.0
2R_18787	0.0	0.0	0.0	0.0	0.0	0.0	0.0	0.0	0.0	0.0	0.0	0.0	0.0	7.4228469290197685	0.0	0.0	8.262031997197518	0.0	0.0	12.980876572633196	0.0	0.0	0.0	0.0	7.324204444913193	0.0	0.0	0.0	9.448223733938018	10.481389245256123	0.0	0.0	0.0	0.0	0.0	0.0	0.0	0.0	0.0	0.0	13.580609063155263	14.253785805509942	0.0	0.0	0.0	0.0	9.915677082093874	9.990568902955609	0.0
2R_18788	0.0	4.0535013536667766	0.0	3.0825209349409293	0.0	0.0	0.0	1.7174045208956608	0.0	0.0	0.0	4.060707578295518	0.0	0.0	0.0	2.2349784860970927	0.0	0.0	0.0	2.241558403131726	4.947613024096524	0.0	5.0571542718625	0.0	0.0	3.62851153739671	4.361141790532179	0.0	0.0	3.6198859156754817	0.0	0.0	0.0	17.985417423552985	10.159294348960248	0.0	0.0	0.0	7.626537605312951	3.322397109514515	2.3451211630300093	4.922732786187994	3.2560912513060996	0.0	0.0	0.0	6.849019528609381	3.4503746416785934	0.0
2R_18789	0.0	0.0	0.0	0.0	29.513935004412335	0.0	3.402513232373961	0.0	0.0	12.468703554079262	4.959232628180046	0.0	0.0	0.0	0.0	7.710587716416921	0.0	0.0	0.0	0.0	0.0	2.9436759978252125	0.0	0.0	0.0	0.0	0.0	0.0	5.628729032984352	0.0	4.294398172304138	0.0	0.0	31.02449073298462	0.0	36.2308995226579	0.0	13.025158092856353	0.0	0.0	0.0	0.0	5.616693261709261	0.0	0.0	0.0	5.9072118786942225	2.975914141305927	0.0
2R_18790	0.0	0.0	0.0	0.0	0.0	0.0	3.4078842082735252	0.0	0.0	0.0	0.0	0.0	0.0	8.858204069990443	0.0	3.8613795627991605	0.0	10.06716814586924	0.0	0.0	0.0	0.0	0.0	10.886427346705494	0.0	0.0	0.0	13.549630603195679	0.0	0.0	0.0	0.0	0.0	0.0	0.0	0.0	0.0	26.0914374425173	0.0	0.0	12.155020266470459	0.0	5.625559391561998	0.0	0.0	0.0	11.833073202940755	5.961223433807767	3.2201794477199037
2R_18791	4.291322431085653	0.0	0.0	0.0	0.0	0.0	0.0	0.0	0.0	0.0	0.0	0.0	0.0	0.0	3.806084559019431	0.0	5.382245747420357	0.0	0.0	0.0	0.0	3.2188925818528173	0.0	0.0	0.0	0.0	2.056557384634843	0.0	0.0	0.0	0.0	0.0	0.0	0.0	6.387676383706443	0.0	0.0	0.0	7.192800869465769	6.266891230269084	0.0	9.285533881056026	0.0	0.0	0.0	0.0	3.229750915149922	0.0	0.0
2R_18792	7.9427108154304635	0.0	2.5707548867479644	0.0	0.0	0.0	1.721606575710748	1.4989627177992828	0.0	0.0	0.0	1.7721070352649302	6.645401382243487	0.0	0.0	1.9507049067250941	2.4904689752317877	0.0	0.0	0.0	0.0	0.0	0.0	0.0	4.415549091191686	0.0	1.9032175796401396	0.0	0.0	0.0	4.345766571494378	3.722913939632206	0.0	31.395597081465294	0.0	0.0	0.0	0.0	6.656495541479286	2.899811512251704	2.0468382080832095	4.296595721278117	11.367757175612523	0.0	0.0	0.0	0.0	0.0	6.507124976493011
2R_18793	0.0	0.0	6.940208025795364	0.0	0.0	0.0	0.0	2.0233576406031224	0.0	0.0	3.3871185173091916	2.3920583662241355	0.0	0.0	4.7545329717352525	2.6331366555794053	0.0	0.0	0.0	0.0	0.0	0.0	1.9860263188207767	0.0	0.0	2.1374627974600098	2.569036431505635	0.0	3.8443795171459327	4.264763331223697	0.0	0.0	0.0	0.0	3.9897192913301005	0.0	0.0	0.0	0.0	0.0	2.762901090351286	0.0	3.8361591760543874	0.0	0.0	0.0	4.034581202402028	4.0650538700938865	0.0
2R_18794	0.0	0.0	6.619561864439317	0.0	0.0	0.0	4.4330485542942055	0.0	0.0	0.0	0.0	0.0	0.0	8.64220576746244	0.0	0.0	0.0	0.0	0.0	0.0	0.0	3.8352411101028694	1.894269456041583	0.0	0.0	0.0	0.0	0.0	14.667057788207686	0.0	0.0	4.793156139937152	0.0	0.0	0.0	0.0	0.0	0.0	4.285033577523114	3.733432891543775	5.270503311984282	5.5317567089145365	3.658923895846536	17.824549395391283	0.0	0.0	0.0	1.9386216865078136	0.0
2R_18795	0.0	0.0	0.0	0.0	0.0	0.0	0.0	1.773301177471982	0.0	0.0	0.0	2.0964360587002098	0.0	2.647015225631578	0.0	0.0	2.94627178767987	0.0	0.0	0.0	3.4057625502349977	0.0	1.7405834435702847	6.506180871828238	2.611838943563384	0.0	4.503084612959878	0.0	0.0	0.0	0.0	0.0	0.0	0.0	0.0	0.0	0.0	0.0	0.0	0.0	2.4214482197512686	0.0	6.72413561236703	0.0	0.0	0.0	3.535967865124042	0.0	1.9245129057835462
2R_18796	0.0	0.0	0.0	0.0	0.0	0.0	2.159974633257907	0.0	0.0	0.0	3.1482072061833306	0.0	0.0	0.0	0.0	0.0	0.0	0.0	0.0	2.4546129787170323	0.0	3.737393538009199	5.537824262684848	6.900001725000431	11.079736989203349	0.0	4.775657518496718	0.0	0.0	0.0	2.726158719686819	4.670869515056314	0.0	0.0	0.0	0.0	0.0	0.0	4.175710559787406	10.9145481831825	10.272076489990374	10.781252695313173	3.5655746618854685	0.0	0.0	0.0	7.500001875000468	1.8891621037104653	0.0
2R_18797	0.0	0.0	0.0	0.0	0.0	0.0	3.3252131627898005	0.0	0.0	6.092716522959793	2.4232830978669533	0.0	0.0	0.0	3.4015873167054673	5.651560923449984	0.0	0.0	1.690341019539328	1.8893998245881203	1.3901071633612234	1.4384000158799362	1.4208844437308448	0.0	0.0	0.0	0.0	3.305233341210806	2.750426316078992	0.0	4.196835795651868	0.0	0.0	0.0	2.8544083339589243	0.0	0.0	0.0	0.0	0.0	1.97669242428675	0.0	8.23363544371473	0.0	0.0	0.0	2.8865043796930956	1.4541528861444823	4.713092830490317
2R_18798	0.0	3.2609755469226664	0.0	0.0	0.0	0.0	0.0	0.0	0.0	0.0	0.0	0.0	0.0	2.0623565888787008	0.0	0.0	4.591029908034785	0.0	0.0	0.0	0.0	0.0	0.0	0.0	0.0	0.0	1.7542336235712863	0.0	2.625085315272747	0.0	4.005579772623264	0.0	2.6516013285583298	0.0	5.448657437185835	0.0	0.0	0.0	0.0	0.0	1.8866116228859575	0.0	2.6194721606427978	0.0	0.0	0.0	0.0	1.3878849854161046	5.9977469463596
2R_18799	0.0	0.0	2.553446834045107	0.0	0.0	0.0	1.7100155611416066	1.4888706915804364	0.0	0.0	0.0	0.0	0.0	2.222444466668889	0.0	1.937571447947143	2.4737014613391386	5.0515255607193374	0.0	0.0	1.4297458626729098	1.479415778708988	0.0	0.0	0.0	1.572834010962653	0.0	0.0	0.0	3.1381902057083684	2.1582539725362184	0.0	0.0	0.0	5.871602727359467	0.0	0.0	0.0	6.611679531893089	0.0	2.0330575151971053	0.0	2.8228054451917037	0.0	0.0	0.0	0.0	4.486853519188777	0.0
2R_18800	0.0	0.0	0.0	0.0	0.0	0.0	4.294171349460523	1.869417452133566	34.773779179547454	0.0	0.0	4.420133709044698	0.0	0.0	0.0	2.432803533598476	6.211930571736771	0.0	0.0	0.0	0.0	0.0	3.6698527104614653	0.0	0.0	1.974841311626404	2.373580154021616	0.0	0.0	3.9402935203449174	0.0	0.0	0.0	0.0	0.0	11.43138028201215	0.0	0.0	4.1507933411312905	0.0	0.0	0.0	7.088596468532125	0.0	0.0	0.0	7.455248010007924	0.0	2.0288251418503815
2R_18801	0.0	0.0	0.0	0.0	0.0	0.0	0.0	0.0	0.0	0.0	0.0	0.0	0.0	0.0	0.0	0.0	0.0	0.0	0.0	0.0	0.0	0.0	0.0	0.0	0.0	0.0	0.0	0.0	0.0	0.0	0.0	0.0	0.0	0.0	0.0	0.0	0.0	0.0	0.0	0.0	0.0	0.0	0.0	0.0	0.0	0.0	0.0	0.0	0.0
2R_18802	0.0	0.0	0.0	0.0	0.0	0.0	0.0	0.0	0.0	0.0	0.0	0.0	0.0	0.0	0.0	0.0	0.0	0.0	0.0	0.0	0.0	0.0	0.0	0.0	0.0	0.0	0.0	0.0	0.0	0.0	0.0	0.0	0.0	0.0	0.0	0.0	0.0	0.0	0.0	0.0	0.0	0.0	0.0	0.0	0.0	0.0	0.0	0.0	0.0
2R_18803	0.0	28.90265297451653	0.0	21.97927793676122	0.0	0.0	7.032230117072568	0.0	0.0	0.0	0.0	7.238508867173362	0.0	9.139531397946165	0.0	0.0	0.0	0.0	0.0	0.0	0.0	0.0	0.0	0.0	0.0	6.468087748665633	0.0	0.0	0.0	0.0	0.0	0.0	0.0	0.0	0.0	0.0	0.0	0.0	0.0	0.0	0.0	17.5502639559699	11.608442588125492	0.0	0.0	0.0	0.0	0.0	0.0
2R_18804	4.707069642036768	12.580029957244673	0.0	0.0	0.0	0.0	2.040543143611794	1.7766533536108704	0.0	0.0	0.0	0.0	0.0	0.0	8.349642969266634	0.0	0.0	6.027931021179739	0.0	0.0	3.4122006646966896	0.0	0.0	0.0	0.0	0.0	2.255798530121678	0.0	3.3756413718606537	3.7447685583240213	0.0	0.0	0.0	0.0	0.0	16.296199726223847	0.0	7.811401521661017	0.0	0.0	2.426025626593899	5.092562414444951	3.3684233218851856	0.0	0.0	0.0	0.0	1.784704652796418	0.0
2R_18805	0.0	0.0	5.413478804335763	5.6655233640518015	0.0	0.0	0.0	6.313011748514864	0.0	0.0	0.0	0.0	0.0	0.0	0.0	0.0	0.0	0.0	3.685823365024042	0.0	0.0	0.0	3.0982677584962244	0.0	4.6491171791388535	0.0	0.0	0.0	5.99736116108912	0.0	0.0	0.0	0.0	0.0	0.0	0.0	0.0	0.0	7.008602358534866	0.0	0.0	0.0	0.0	0.0	0.0	0.0	0.0	0.0	6.851330579783573
2R_18806	0.0	5.989277396676729	0.0	0.0	0.0	0.0	0.0	2.537562265434088	0.0	0.0	2.1239507948567256	2.9999625004687442	0.0	0.0	0.0	0.0	0.0	0.0	0.0	0.0	2.436792644785081	0.0	3.7361156601778647	0.0	0.0	1.3403327295581164	0.0	0.0	0.0	2.674293037264134	1.8392140670448702	0.0	0.0	0.0	0.0	3.8792618540544104	0.0	0.0	0.0	2.4545147731107906	0.0	3.63680798817601	7.216588338618683	0.0	0.0	0.0	2.5299533830789636	0.0	0.0
2R_18807	0.0	0.0	2.286330941831168	0.0	0.0	0.0	0.0	0.0	0.0	0.0	0.0	0.0	0.0	0.0	0.0	0.0	0.0	0.0	0.0	3.479979676918687	0.0	1.3246541990213456	0.0	0.0	0.0	2.816599913248723	0.0	3.043862052171796	0.0	0.0	0.0	0.0	0.0	0.0	0.0	4.075976196299014	0.0	0.0	2.960016102487598	0.0	1.820379512720812	7.64245536806065	0.0	12.312844759653272	0.0	0.0	0.0	2.678322727175334	0.0
2R_18808	3.14796440030019	0.0	0.0	2.132629053914569	0.0	0.0	0.0	2.3763580886476623	0.0	5.000880154907264	0.0	0.0	0.0	0.0	2.792010828534798	3.092520800294903	1.9741138400383453	0.0	2.7748518506596933	0.0	0.0	2.361267282705559	1.1662569217348306	0.0	0.0	1.2551851699370098	1.5086187388550791	2.7129238265247992	0.0	2.50440274001695	1.7223739825075701	0.0	0.0	0.0	2.3428882564131883	0.0	0.0	0.0	0.0	2.29858636938283	0.0	0.0	0.0	10.97415367326872	0.0	0.0	0.0	2.3871270830070928	1.2894966372506695
2R_18809	0.0	0.0	0.0	6.506883632194499	18.058429855640913	0.0	0.0	0.0	0.0	0.0	0.0	2.1429336762027216	0.0	0.0	0.0	0.0	3.0116182207720947	0.0	0.0	0.0	3.481300195997201	3.602241891263447	1.7791884765520751	0.0	0.0	0.0	0.0	0.0	0.0	0.0	0.0	0.0	3.4787884353940286	0.0	0.0	0.0	0.0	0.0	0.0	3.506618742877181	0.0	0.0	6.873272660664466	16.741669345333765	0.0	0.0	0.0	0.0	1.967197377175081
2R_18810	4.9332141468795445	0.0	0.0	0.0	0.0	0.0	0.0	1.8620101516793468	0.0	0.0	0.0	0.0	0.0	0.0	0.0	2.423163896021068	0.0	0.0	2.174252415920572	0.0	0.0	0.0	0.0	0.0	0.0	0.0	0.0	0.0	3.537819288190759	3.9246806683574187	0.0	0.0	3.5735548365563226	0.0	7.343138626341086	0.0	0.0	8.186689261929029	4.134346413578516	0.0	7.627741791787057	5.337227374425714	3.530254457211021	0.0	0.0	0.0	0.0	1.870448264149193	0.0
2R_18811	0.0	0.0	0.0	0.0	0.0	0.0	3.051441195676718	0.0	0.0	11.182180077827972	0.0	3.1409501374165685	0.0	0.0	0.0	0.0	4.414202254333091	0.0	0.0	0.0	0.0	0.0	2.607799929589402	0.0	0.0	0.0	3.3733354697791307	0.0	0.0	0.0	0.0	0.0	0.0	0.0	0.0	0.0	0.0	0.0	11.798226726523003	5.139736588499839	7.255788305120409	0.0	0.0	0.0	0.0	0.0	5.297704504638141	2.6688586892701203	11.533476636780545
2R_18812	0.0	0.0	0.0	0.0	0.0	0.0	2.0176585476086712	0.0	0.0	0.0	0.0	0.0	0.0	0.0	0.0	0.0	0.0	0.0	0.0	4.585767611640512	3.373932993690745	3.491144711439434	0.0	0.0	0.0	1.8557971391031305	0.0	0.0	0.0	0.0	2.5465379816139957	0.0	3.3714986986015023	18.397233056148355	3.463971235182863	0.0	0.0	0.0	7.801163933658902	0.0	2.398817862557332	0.0	0.0	0.0	0.0	0.0	0.0	3.52937854702544	0.0
2R_18813	0.0	0.0	0.0	0.0	0.0	0.0	5.647860421036699	0.0	0.0	0.0	2.057968020000157	0.0	0.0	0.0	0.0	3.199717400959148	4.085085801099623	0.0	0.0	1.6045687849755883	2.3610911074225625	0.0	0.0	0.0	1.8106927927908354	1.298693877593427	0.0	0.0	2.335793702700178	0.0	0.0	3.0533251015688596	0.0	0.0	0.0	3.758748487103734	0.0	0.0	0.0	0.0	8.3935091986146	0.0	2.3307991331291866	0.0	0.0	0.0	2.4513577089806966	2.469872495302303	4.002584068274478
2R_18814	4.378092027494418	3.900270093703989	0.0	0.0	0.0	0.0	1.8979293590692554	0.0	0.0	0.0	0.0	0.0	0.0	2.4666691333357997	0.0	0.0	0.0	0.0	0.0	0.0	0.0	1.641988941204481	1.6219942419204412	0.0	2.433889477078846	0.0	2.098140522961525	0.0	0.0	0.0	0.0	4.1042057848780535	0.0	0.0	0.0	0.0	0.0	0.0	3.6691188611055057	6.393606393606393	2.2564704289550286	0.0	0.0	0.0	0.0	0.0	3.2950557688188873	3.319942896982172	1.7933922462686234
2R_18815	0.0	0.0	7.244329501083028	0.0	0.0	0.0	0.0	4.224043254202924	0.0	0.0	0.0	0.0	0.0	12.61049950188527	0.0	5.497042591085996	0.0	0.0	0.0	0.0	0.0	0.0	0.0	15.497869043006588	0.0	0.0	5.363224370491539	0.0	8.025682182985555	0.0	0.0	0.0	0.0	0.0	8.329099374484638	0.0	0.0	0.0	0.0	0.0	5.76794407401426	0.0	8.008521066414666	0.0	0.0	0.0	0.0	0.0	4.584232989057436
2R_18816	0.0	0.0	0.0	0.0	0.0	0.0	0.0	0.0	0.0	0.0	0.0	0.0	0.0	0.0	0.0	0.0	0.0	0.0	0.0	0.0	0.0	0.0	0.0	0.0	0.0	0.0	0.0	0.0	0.0	0.0	0.0	0.0	0.0	0.0	0.0	0.0	0.0	0.0	0.0	0.0	0.0	0.0	0.0	0.0	0.0	0.0	0.0	0.0	0.0
2R_18817	0.0	0.0	0.0	0.0	0.0	0.0	0.0	0.0	0.0	0.0	0.0	0.0	0.0	0.0	0.0	0.0	0.0	0.0	0.0	0.0	0.0	0.0	0.0	0.0	0.0	0.0	0.0	0.0	0.0	0.0	0.0	0.0	0.0	0.0	0.0	0.0	0.0	0.0	0.0	0.0	0.0	0.0	0.0	0.0	0.0	0.0	0.0	0.0	0.0
2R_18818	0.0	0.0	0.0	0.0	0.0	0.0	0.0	0.0	0.0	0.0	0.0	7.964954201513341	0.0	0.0	0.0	0.0	0.0	0.0	0.0	0.0	6.469728142023472	0.0	0.0	0.0	0.0	0.0	0.0	15.382958758287568	0.0	0.0	0.0	0.0	0.0	0.0	13.284764235289117	0.0	0.0	0.0	0.0	0.0	0.0	0.0	0.0	0.0	0.0	0.0	13.434143143482023	0.0	14.62353892566709
2R_18819	0.0	0.0	6.565634680207632	0.0	0.0	0.0	0.0	0.0	0.0	0.0	0.0	4.5259108395564605	0.0	0.0	0.0	0.0	0.0	0.0	0.0	0.0	0.0	0.0	0.0	0.0	0.0	0.0	0.0	0.0	0.0	0.0	0.0	9.508216049488363	0.0	0.0	0.0	0.0	0.0	16.831899816532292	0.0	7.406035919274208	0.0	0.0	0.0	0.0	0.0	0.0	0.0	3.8456568689584727	8.309505825379057
2R_18820	0.0	0.0	2.8390371008207373	0.0	0.0	0.0	0.0	3.3107868747165137	0.0	0.0	2.7711431991019277	0.0	0.0	2.4710137729365673	0.0	0.0	2.7503726067288965	0.0	0.0	0.0	0.0	0.0	1.6248511230158535	0.0	9.752705522420738	3.4974952687632754	4.203672117778485	0.0	0.0	3.48918109617509	0.0	0.0	0.0	0.0	3.2641560736641684	10.12263573189187	0.0	7.278258749376799	7.35116284369443	3.2024338497257916	0.0	4.744985499324314	0.0	0.0	0.0	0.0	0.0	1.6628952203070102	1.7965510172880308
2R_18821	0.0	0.0	0.0	0.0	0.0	0.0	6.952961822677224	4.035854531659261	0.0	0.0	0.0	4.771276912983837	0.0	0.0	0.0	2.6260697295043136	0.0	0.0	0.0	0.0	0.0	2.005112636199782	0.0	0.0	0.0	0.0	5.124283080770231	4.607456246443619	3.834061805076298	0.0	0.0	0.0	0.0	0.0	0.0	6.169754628858411	0.0	8.872209135713746	0.0	0.0	0.0	5.78414496455476	0.0	0.0	0.0	0.0	8.047506037641405	2.0270719513243267	0.0
2R_18822	0.0	0.0	0.0	0.0	0.0	0.0	0.0	0.0	0.0	0.0	0.0	0.0	0.0	0.0	0.0	0.0	0.0	0.0	0.0	0.0	0.0	0.0	0.0	0.0	0.0	0.0	0.0	0.0	0.0	0.0	0.0	0.0	0.0	0.0	0.0	0.0	0.0	0.0	0.0	0.0	0.0	0.0	0.0	0.0	0.0	0.0	0.0	0.0	0.0
2R_18823	0.0	5.204172705675411	0.0	0.0	0.0	0.0	0.0	0.0	0.0	18.56045139017781	0.0	0.0	0.0	0.0	5.181186077116773	0.0	3.6633995248570814	0.0	0.0	0.0	0.0	2.1909236605514333	2.1642445163454567	0.0	0.0	4.658540618980292	0.0	5.034422866348659	0.0	0.0	0.0	0.0	0.0	0.0	0.0	0.0	0.0	0.0	0.0	4.265529192215409	0.0	0.0	0.0	0.0	0.0	0.0	0.0	0.0	7.178828199872934
2R_18824	4.581490047171021	0.0	5.931419738697235	0.0	0.0	0.0	0.0	0.0	0.0	0.0	0.0	0.0	0.0	2.581265997396019	0.0	0.0	0.0	0.0	0.0	2.2570245374679616	3.321166792317477	3.4365453921252938	0.0	6.344573803254766	0.0	0.0	2.195616232629931	0.0	3.28558286239979	0.0	0.0	4.294879558692536	0.0	36.21902367999768	0.0	5.287144836045639	0.0	0.0	15.35831721989885	0.0	0.0	0.0	9.835672146884617	0.0	0.0	0.0	3.4481379365515035	1.7370906372204327	0.0
2R_18825	0.0	0.0	0.0	12.518809511290714	0.0	0.0	0.0	0.0	0.0	0.0	23.351637124899735	0.0	0.0	0.0	0.0	0.0	0.0	0.0	0.0	0.0	0.0	6.930472803785148	0.0	0.0	0.0	0.0	0.0	0.0	0.0	0.0	0.0	0.0	0.0	0.0	0.0	0.0	0.0	0.0	0.0	0.0	0.0	0.0	0.0	0.0	0.0	0.0	0.0	14.012745993755921	0.0
2R_18826	0.0	0.0	0.0	2.928662468136152	0.0	0.0	0.0	0.0	0.0	0.0	2.731452345989791	0.0	7.233796296296296	2.435621648584611	0.0	0.0	0.0	0.0	0.0	4.259350125395268	1.5668872843963095	0.0	0.0	0.0	0.0	1.7237004677433587	0.0	0.0	3.1001984126984126	0.0	0.0	4.052546944703807	3.1315135481802145	0.0	3.2174038382340826	0.0	0.0	0.0	0.0	6.313131313131312	4.456137348847821	0.0	0.0	0.0	0.0	0.0	0.0	0.0	5.312457500339997
2R_18827	8.307055348248374	0.0	0.0	0.0	0.0	0.0	0.0	0.0	0.0	0.0	0.0	0.0	0.0	0.0	0.0	0.0	0.0	0.0	0.0	4.092386442414802	0.0	0.0	0.0	0.0	0.0	0.0	0.0	0.0	0.0	0.0	4.545113661929901	0.0	0.0	0.0	0.0	0.0	0.0	0.0	6.961839373657235	0.0	4.281459738008915	0.0	5.944606963393705	0.0	0.0	0.0	0.0	0.0	0.0
2R_18828	9.871317505004757	0.0	0.0	0.0	0.0	0.0	0.0	0.0	0.0	15.681649960482241	0.0	0.0	0.0	0.0	0.0	4.848729341988638	6.190382745174752	0.0	4.350659690528875	0.0	3.5779071389981145	7.404409992547461	0.0	0.0	0.0	0.0	0.0	0.0	7.079144839303412	0.0	0.0	0.0	7.15065135283173	0.0	0.0	0.0	0.0	0.0	0.0	0.0	0.0	0.0	0.0	0.0	0.0	0.0	0.0	0.0	0.0
2R_18829	0.0	0.0	0.0	0.0	0.0	0.0	0.0	0.0	0.0	0.0	0.0	0.0	0.0	0.0	0.0	0.0	0.0	0.0	0.0	0.0	0.0	0.0	0.0	0.0	0.0	0.0	0.0	0.0	0.0	0.0	0.0	0.0	0.0	0.0	0.0	0.0	0.0	0.0	0.0	0.0	0.0	0.0	0.0	0.0	0.0	0.0	44.356519964869634	0.0	0.0
2R_18830	0.0	0.0	0.0	0.0	0.0	0.0	0.0	0.0	0.0	0.0	8.313429597305785	0.0	0.0	0.0	11.669646316359444	0.0	4.1255589100933445	0.0	0.0	0.0	2.384483687747092	4.934643119207654	0.0	0.0	3.6572645709077767	0.0	0.0	0.0	0.0	0.0	7.198931678538905	0.0	9.531053124183904	0.0	0.0	0.0	0.0	0.0	11.026744265541646	4.803650774588687	10.172001768572041	7.117478248986472	0.0	0.0	0.0	0.0	0.0	2.4943428304605155	0.0
2R_18831	0.0	0.0	0.0	0.0	0.0	0.0	0.0	0.0	0.0	14.436847454495057	0.0	0.0	0.0	0.0	8.06014804879936	0.0	0.0	0.0	0.0	0.0	3.2938944372710743	3.4083255850731695	0.0	0.0	0.0	0.0	4.3551730745779835	7.831834842266846	13.034410844629823	0.0	0.0	0.0	0.0	0.0	0.0	0.0	0.0	0.0	7.616099825743635	0.0	4.683823198788951	0.0	13.006539688155204	0.0	0.0	0.0	0.0	10.336957240831808	0.0
2R_18832	12.769435080192054	0.0	8.265965712774223	0.0	0.0	0.0	0.0	0.0	0.0	0.0	8.068290006615998	5.698005698005698	0.0	0.0	0.0	0.0	0.0	0.0	5.6279687535174805	0.0	0.0	0.0	0.0	0.0	0.0	0.0	0.0	0.0	0.0	0.0	0.0	0.0	0.0	0.0	0.0	0.0	0.0	0.0	0.0	0.0	0.0	0.0	0.0	0.0	0.0	0.0	9.610579325721755	0.0	5.230727384950151
2R_18833	0.0	0.0	0.0	0.0	0.0	0.0	0.0	0.0	0.0	0.0	6.028032763563676	0.0	0.0	0.0	0.0	0.0	5.982850756591307	0.0	0.0	0.0	0.0	3.5780889283909905	0.0	0.0	0.0	0.0	0.0	0.0	0.0	7.589971522426848	0.0	8.943551877967023	0.0	0.0	0.0	0.0	0.0	15.832304233558151	0.0	0.0	14.751351223772097	0.0	6.827187499146602	0.0	0.0	0.0	7.180317887033494	0.0	0.0
2R_18834	0.0	0.0	0.0	3.225448530872703	0.0	0.0	2.063952816387455	5.391106830172947	0.0	0.0	6.016506888298736	0.0	0.0	2.68244372769548	0.0	2.338607985691461	0.0	0.0	0.0	0.0	1.725673185109511	0.0	1.7638799714956996	0.0	0.0	0.0	4.563355343917275	4.103102766311885	0.0	0.0	0.0	0.0	3.4488562213227603	18.819349302178527	7.086900997410447	0.0	0.0	0.0	0.0	0.0	4.907715321101998	0.0	0.0	0.0	0.0	0.0	3.583294394867576	3.610358551928509	1.9502712047137276
2R_18835	0.0	0.0	0.0	0.0	0.0	0.0	0.0	0.0	0.0	0.0	0.0	0.0	0.0	0.0	0.0	0.0	0.0	0.0	0.0	0.0	0.0	0.0	0.0	0.0	0.0	0.0	0.0	0.0	0.0	0.0	0.0	0.0	0.0	0.0	0.0	0.0	0.0	0.0	0.0	0.0	0.0	0.0	0.0	0.0	0.0	0.0	0.0	0.0	0.0
2R_18836	0.0	0.0	0.0	0.0	0.0	0.0	0.0	10.025062656641603	0.0	0.0	0.0	0.0	0.0	14.964459408903853	0.0	0.0	0.0	0.0	0.0	0.0	0.0	0.0	0.0	0.0	0.0	0.0	0.0	0.0	0.0	0.0	0.0	0.0	0.0	0.0	0.0	0.0	0.0	0.0	0.0	19.393939393939394	0.0	0.0	0.0	0.0	0.0	0.0	0.0	0.0	0.0
2R_18837	0.0	0.0	0.0	0.0	0.0	0.0	0.0	0.0	0.0	15.854493797722025	0.0	0.0	0.0	5.622918114568081	0.0	0.0	0.0	0.0	4.398612853450536	0.0	0.0	0.0	0.0	0.0	0.0	0.0	0.0	0.0	0.0	0.0	0.0	0.0	7.229466147301818	0.0	0.0	0.0	0.0	0.0	0.0	0.0	5.1437577413554	0.0	0.0	0.0	0.0	0.0	0.0	3.78400305142006	0.0
2R_18838	0.0	0.0	0.0	0.0	0.0	0.0	3.643704043782748	0.0	59.012717240565344	13.352561021203867	0.0	3.750586029067042	0.0	0.0	0.0	0.0	0.0	0.0	0.0	0.0	0.0	0.0	0.0	0.0	0.0	0.0	0.0	0.0	6.027727546714889	0.0	0.0	0.0	0.0	0.0	0.0	0.0	0.0	0.0	7.0440889527552955	6.137322593018795	8.664084769405385	0.0	0.0	29.301453352086263	0.0	0.0	0.0	0.0	0.0
2R_18839	0.0	0.0	0.0	50.168314695804426	0.0	0.0	0.0	0.0	0.0	0.0	0.0	0.0	61.95786864931846	0.0	0.0	0.0	0.0	0.0	0.0	36.481571334240506	0.0	0.0	0.0	0.0	0.0	0.0	0.0	0.0	0.0	0.0	0.0	0.0	0.0	0.0	0.0	0.0	0.0	0.0	0.0	27.036160865157147	0.0	0.0	0.0	0.0	0.0	0.0	0.0	0.0	0.0
2R_18840	0.0	0.0	6.169811728195114	0.0	0.0	0.0	0.0	7.195021045436558	0.0	0.0	0.0	4.253056884635832	0.0	0.0	8.453514125822105	0.0	0.0	24.411678547016894	4.200780505017832	0.0	0.0	0.0	0.0	0.0	5.298658909430023	0.0	4.567722191136335	0.0	0.0	0.0	5.214919885793255	0.0	0.0	0.0	0.0	0.0	0.0	0.0	7.987794649775144	6.959547629404089	0.0	0.0	0.0	33.22700691121744	0.0	0.0	0.0	7.227626880989896	11.712824957687419
2R_18841	0.0	0.0	0.0	0.0	0.0	0.0	0.0	0.0	0.0	0.0	0.0	0.0	0.0	0.0	0.0	0.0	0.0	0.0	0.0	0.0	17.783784745069447	0.0	0.0	0.0	0.0	0.0	0.0	0.0	0.0	0.0	0.0	0.0	0.0	0.0	0.0	0.0	0.0	0.0	0.0	0.0	0.0	0.0	0.0	0.0	0.0	0.0	0.0	0.0	0.0
2R_18842	0.0	0.0	0.0	0.0	0.0	0.0	0.0	0.0	0.0	0.0	0.0	0.0	0.0	0.0	0.0	0.0	0.0	0.0	0.0	0.0	0.0	0.0	0.0	0.0	0.0	0.0	0.0	0.0	0.0	0.0	0.0	0.0	0.0	0.0	0.0	0.0	0.0	0.0	0.0	0.0	0.0	0.0	395.9768749505029	0.0	0.0	0.0	0.0	0.0	0.0
2R_18843	9.449866567884062	0.0	0.0	0.0	0.0	0.0	0.0	0.0	0.0	0.0	0.0	0.0	0.0	0.0	0.0	4.641715280898042	0.0	0.0	0.0	4.6553807822157	0.0	0.0	0.0	0.0	0.0	7.535874530703414	0.0	0.0	0.0	0.0	0.0	0.0	6.8453578890011535	0.0	0.0	0.0	0.0	15.682092618439006	0.0	0.0	4.870465109936139	0.0	0.0	0.0	0.0	0.0	14.224386857804495	0.0	3.870936774441289
2R_18844	0.0	0.0	0.0	0.0	0.0	0.0	0.0	0.0	0.0	0.0	0.0	0.0	0.0	0.0	0.0	0.0	0.0	0.0	0.0	0.0	0.0	0.0	0.0	0.0	0.0	0.0	0.0	0.0	0.0	0.0	0.0	0.0	0.0	0.0	0.0	0.0	0.0	0.0	0.0	0.0	0.0	0.0	0.0	0.0	0.0	0.0	0.0	0.0	0.0
2R_18845	0.0	0.0	0.0	0.0	0.0	0.0	0.0	0.0	0.0	0.0	0.0	0.0	0.0	0.0	0.0	0.0	0.0	0.0	0.0	0.0	0.0	0.0	0.0	0.0	0.0	0.0	0.0	0.0	0.0	0.0	0.0	0.0	0.0	0.0	0.0	0.0	0.0	0.0	0.0	0.0	0.0	0.0	0.0	0.0	0.0	0.0	0.0	0.0	0.0
2R_18846	22.35726007306353	9.958602091107267	0.0	7.573106988311667	0.0	0.0	0.0	4.2193024649165	0.0	0.0	0.0	0.0	0.0	0.0	9.914615332754321	0.0	0.0	14.315490505966697	0.0	0.0	0.0	4.192508239326818	0.0	0.0	0.0	4.457245653962626	0.0	0.0	0.0	8.893299965671863	0.0	10.479313311557322	0.0	0.0	8.319751339271972	0.0	0.0	0.0	0.0	8.162432404856649	0.0	0.0	0.0	0.0	0.0	0.0	0.0	0.0	0.0
2R_18847	0.0	0.0	0.0	0.0	0.0	0.0	3.2246372605545606	2.807616502046753	0.0	0.0	0.0	0.0	0.0	0.0	13.194805468982972	0.0	0.0	0.0	0.0	0.0	8.088368117809777	2.789787036027031	2.755815459573565	0.0	4.135249111541729	0.0	0.0	12.821047030805772	0.0	0.0	0.0	0.0	0.0	0.0	5.536145215303455	0.0	0.0	0.0	6.233939812557898	0.0	3.8338089812342724	0.0	0.0	0.0	0.0	0.0	5.598395723721411	0.0	0.0
2R_18848	0.0	0.0	0.0	0.0	0.0	0.0	0.0	0.0	0.0	0.0	0.0	7.297938332421091	0.0	0.0	0.0	0.0	0.0	0.0	0.0	0.0	0.0	0.0	0.0	0.0	0.0	0.0	0.0	0.0	0.0	0.0	8.948425748200247	0.0	0.0	0.0	0.0	0.0	0.0	0.0	0.0	0.0	0.0	0.0	0.0	0.0	0.0	0.0	24.61823275554341	0.0	0.0
2R_18849	0.0	0.0	0.0	0.0	0.0	0.0	0.0	2.431693723312162	0.0	0.0	4.070676717438861	0.0	0.0	0.0	5.714050621917271	3.1645329275980183	4.040165711436821	0.0	0.0	0.0	2.335128268595794	0.0	0.0	0.0	0.0	0.0	0.0	0.0	0.0	0.0	0.0	0.0	0.0	0.0	0.0	0.0	0.0	0.0	10.798506350601587	0.0	0.0	0.0	4.610338776914006	0.0	0.0	0.0	0.0	0.0	0.0
2R_18850	0.0	0.0	0.0	3.3993140184310806	0.0	0.0	4.350417422551694	0.0	0.0	0.0	0.0	0.0	0.0	0.0	0.0	0.0	3.146647954600163	0.0	2.2114940190144257	2.4719251105568505	1.8186943593194445	0.0	0.0	0.0	0.0	0.0	2.4046698688853754	0.0	3.598416696653472	0.0	0.0	0.0	0.0	0.0	0.0	0.0	0.0	0.0	0.0	0.0	5.172262192315053	0.0	0.0	0.0	0.0	0.0	0.0	0.0	0.0
2R_18851	0.0	0.0	2.7494470174686114	0.0	0.0	0.0	1.8412747513358447	4.809465027173478	29.8209253433134	0.0	0.0	1.8952854773750296	0.0	0.0	0.0	2.0862976145273073	0.0	0.0	1.8719896067137036	2.092439805737888	1.5394918137522802	0.0	0.0	0.0	0.0	0.0	0.0	0.0	3.045994517209869	0.0	0.0	0.0	0.0	0.0	3.161150722085854	0.0	0.0	0.0	0.0	0.0	0.0	0.0	3.0394813429036467	0.0	0.0	0.0	6.393391790245602	6.441680247875856	1.739858149365082
2R_18852	0.0	0.0	3.433148698596323	3.592991654198986	0.0	0.0	2.299142327945983	0.0	0.0	0.0	0.0	0.0	0.0	0.0	0.0	0.0	0.0	0.0	0.0	0.0	0.0	0.0	0.0	0.0	2.948401789326078	0.0	2.541677151084915	0.0	7.606876616461282	4.21934519138106	0.0	0.0	0.0	0.0	0.0	0.0	0.0	0.0	0.0	0.0	10.93390889429753	11.475891447247623	0.0	0.0	0.0	0.0	0.0	0.0	0.0
2R_18853	0.0	3.774187351414962	0.0	0.0	0.0	0.0	0.0	1.599063588362655	0.0	0.0	2.676846535585061	1.8904485089087386	0.0	4.7738598709816635	0.0	0.0	0.0	0.0	0.0	2.0870996786283915	3.071125736494341	0.0	3.139121140254363	5.866909165578844	4.7104198726961926	1.6892411219398975	2.0303146277062827	0.0	0.0	6.740901973129417	0.0	0.0	3.068909917059641	0.0	0.0	0.0	0.0	14.06118725634599	0.0	0.0	4.367052510312795	0.0	0.0	0.0	0.0	0.0	0.0	1.606310100092395	3.4708356956708784
2R_18854	0.0	11.614024166461485	0.0	0.0	0.0	0.0	5.651556664767744	0.0	0.0	0.0	0.0	0.0	0.0	0.0	11.562725473146726	0.0	0.0	0.0	0.0	0.0	0.0	0.0	0.0	0.0	0.0	0.0	6.247735195991454	0.0	18.698578908002993	0.0	0.0	0.0	9.443726721213633	0.0	9.70274665352268	0.0	0.0	0.0	10.92571388614532	0.0	0.0	0.0	0.0	0.0	0.0	0.0	9.811848002700222	0.0	5.340271413954343
2R_18855	0.0	0.0	0.0	0.0	0.0	0.0	0.0	0.0	0.0	0.0	0.0	0.0	0.0	0.0	0.0	0.0	0.0	0.0	0.0	0.0	0.0	0.0	0.0	12.562024998429745	0.0	3.6169452437893432	0.0	0.0	0.0	7.216694234438643	0.0	0.0	6.571044822410943	0.0	6.751273627769879	0.0	0.0	0.0	0.0	0.0	0.0	0.0	0.0	0.0	0.0	0.0	0.0	0.0	3.715817267997375
2R_18856	4.7048461797589995	0.0	0.0	0.0	0.0	0.0	0.0	0.0	0.0	0.0	0.0	2.0994069175457932	0.0	0.0	0.0	0.0	0.0	0.0	0.0	0.0	1.705294427609399	0.0	1.743050023792633	0.0	0.0	1.8759593186965986	2.2547329663379645	0.0	0.0	3.7429996548954323	0.0	0.0	0.0	0.0	0.0	0.0	0.0	0.0	7.885919139362329	3.4353931378022073	0.0	0.0	3.366832191359968	0.0	0.0	0.0	0.0	1.7838616180053004	0.0
2R_18857	0.0	12.730436819478587	0.0	0.0	0.0	0.0	0.0	0.0	0.0	0.0	0.0	6.37653435357883	0.0	0.0	0.0	0.0	0.0	18.30000292800047	0.0	0.0	5.179495413556812	0.0	0.0	0.0	0.0	0.0	0.0	0.0	0.0	0.0	0.0	0.0	0.0	0.0	0.0	0.0	0.0	0.0	0.0	0.0	0.0	0.0	0.0	0.0	0.0	0.0	10.755024209559496	0.0	0.0
2R_18858	0.0	0.0	0.0	0.0	0.0	0.0	0.0	0.0	0.0	0.0	0.0	0.0	0.0	0.0	0.0	0.0	0.0	0.0	0.0	5.890481806068846	0.0	0.0	4.429816206925574	16.558347476921803	6.647177143282561	0.0	0.0	0.0	0.0	0.0	0.0	0.0	0.0	0.0	8.89903774704841	13.798622897434836	0.0	19.842647802922823	10.0207027719268	0.0	0.0	0.0	0.0	0.0	0.0	0.0	0.0	9.067070937136183	0.0
2R_18859	0.0	3.496104989431275	0.0	2.65864394270516	0.0	0.0	1.7012566161869804	1.4812444823643034	0.0	0.0	0.0	0.0	0.0	0.0	0.0	0.0	0.0	0.0	0.0	1.9333220427326039	1.422422499310125	1.4718379989126062	0.0	5.434634928398685	0.0	3.1295554591652475	0.0	0.0	0.0	0.0	0.0	7.3578157293913105	5.685584881802376	0.0	0.0	0.0	0.0	0.0	0.0	0.0	2.0226439030231247	0.0	0.0	0.0	0.0	0.0	0.0	1.4879570706529635	0.0
2R_18860	0.0	0.0	0.0	4.605896468659178	0.0	0.0	5.894592889942056	2.5661423182529703	0.0	0.0	0.0	0.0	0.0	0.0	0.0	0.0	0.0	0.0	0.0	0.0	4.928475499316174	0.0	5.037593038046421	0.0	0.0	0.0	0.0	0.0	0.0	5.408826122466642	0.0	0.0	0.0	0.0	0.0	0.0	0.0	0.0	0.0	0.0	0.0	0.0	4.865244879937919	0.0	0.0	0.0	0.0	0.0	0.0
2R_18861	0.0	0.0	0.0	0.0	0.0	0.0	0.0	2.8610338631968046	0.0	0.0	0.0	0.0	0.0	0.0	0.0	0.0	0.0	0.0	0.0	0.0	0.0	2.842865175981883	2.808247260554797	0.0	4.213925845018549	0.0	0.0	0.0	0.0	0.0	0.0	0.0	10.981746141563493	0.0	5.641475223204966	0.0	0.0	0.0	0.0	16.604400166044	0.0	8.200808271663256	0.0	0.0	0.0	0.0	0.0	0.0	3.1049979910662997
2R_18862	0.0	0.0	0.0	0.0	0.0	0.0	2.186222426269649	0.0	0.0	8.01153661272232	0.0	0.0	0.0	5.682706104647034	4.47287203113119	0.0	0.0	0.0	2.222691457085385	2.4844411870659995	0.0	0.0	1.8683731141108881	0.0	0.0	2.0108384190788353	0.0	0.0	0.0	0.0	0.0	0.0	3.6531682101302354	0.0	3.753366300400672	0.0	0.0	0.0	0.0	7.364787111622555	7.797676292464845	0.0	0.0	0.0	0.0	0.0	3.795570569145807	1.9121190102872005	2.06580625836006
2R_18863	0.0	0.0	4.685649168578411	0.0	0.0	0.0	0.0	0.0	0.0	0.0	0.0	0.0	0.0	4.07825020228121	0.0	0.0	0.0	0.0	0.0	0.0	7.870875661153556	0.0	0.0	0.0	0.0	0.0	6.937891990897485	6.2381475197125456	0.0	0.0	0.0	6.785660000434282	0.0	0.0	0.0	0.0	0.0	0.0	6.066312070505106	0.0	3.7307196408958503	0.0	5.179930050224601	0.0	0.0	0.0	10.89571493323106	0.0	0.0
2R_18864	0.0	0.0	0.0	0.0	0.0	0.0	0.0	7.419865453106451	0.0	0.0	0.0	0.0	0.0	3.6918896568019375	0.0	0.0	4.10927380913245	8.391514500537058	0.0	0.0	0.0	0.0	0.0	9.074410163339383	0.0	0.0	0.0	5.647165123108199	0.0	5.213112019351072	7.170514842965725	0.0	0.0	0.0	4.8769068705863985	0.0	0.0	0.0	5.491608821720411	0.0	0.0	0.0	4.689199834940165	22.843567251461987	0.0	0.0	0.0	2.4844967403402767	2.684189052803367
2R_18865	0.0	5.08779499035354	0.0	7.7381173470019435	0.0	0.0	0.0	0.0	0.0	0.0	0.0	5.096839959225281	0.0	0.0	0.0	2.805256826873014	0.0	0.0	0.0	0.0	2.070016228927235	0.0	4.23169369308372	0.0	0.0	0.0	0.0	0.0	0.0	4.54353799851699	0.0	5.353823486581177	4.137045421449091	0.0	4.250515162437688	0.0	0.0	0.0	0.0	0.0	5.887007139762259	0.0	0.0	0.0	0.0	0.0	4.298309560815922	2.1653870672690485	0.0
2R_18866	0.0	0.0	0.0	0.0	0.0	0.0	0.0	0.0	0.0	0.0	0.0	0.0	0.0	0.0	0.0	0.0	0.0	0.0	0.0	8.024155918978492	0.0	0.0	3.017201063261655	0.0	0.0	0.0	7.805837595645904	7.018553546299643	0.0	6.47909261603731	4.455920916315577	0.0	11.79886707278367	0.0	12.122483145202496	0.0	0.0	0.0	6.8252211030376335	0.0	4.197440904229509	0.0	0.0	0.0	0.0	0.0	6.129396462847889	6.1756909980657735	3.3360321833696798
2R_18867	0.0	6.646527687772716	0.0	0.0	0.0	0.0	3.234299095043113	0.0	0.0	0.0	0.0	0.0	0.0	0.0	0.0	0.0	0.0	0.0	0.0	0.0	0.0	0.0	0.0	0.0	0.0	5.949671726862471	3.5754829136610264	6.429731076497726	0.0	0.0	0.0	0.0	5.404499786522258	0.0	5.552732916323091	0.0	0.0	0.0	6.2526182839063855	5.447735784814437	0.0	0.0	0.0	0.0	0.0	0.0	0.0	0.0	0.0
2R_18868	0.0	0.0	0.0	0.0	0.0	0.0	0.0	1.9112346193394008	0.0	16.088240783046857	0.0	0.0	0.0	0.0	0.0	4.974446269513509	0.0	0.0	2.231731381669362	0.0	0.0	1.899097529862834	0.0	0.0	0.0	0.0	4.8533499641458775	0.0	0.0	0.0	5.541018078956737	4.746857224503088	3.6680260371160216	0.0	0.0	0.0	0.0	0.0	4.243642810887151	0.0	0.0	5.478323370089231	3.623580960401145	0.0	0.0	0.0	7.6220151236024085	1.9198958034149571	8.296832456047012
2R_18869	0.0	0.0	0.0	0.0	0.0	0.0	0.0	0.0	0.0	0.0	0.0	0.0	0.0	0.0	0.0	0.0	0.0	0.0	0.0	0.0	0.0	0.0	0.0	0.0	0.0	0.0	0.0	0.0	0.0	0.0	0.0	0.0	0.0	0.0	0.0	0.0	0.0	0.0	0.0	0.0	0.0	0.0	0.0	0.0	0.0	0.0	0.0	0.0	0.0
2R_18870	4.1569947256050925	3.703303198320774	5.381847459068359	0.0	0.0	0.0	0.0	0.0	0.0	0.0	0.0	0.0	0.0	0.0	0.0	0.0	13.03442443631328	0.0	0.0	0.0	0.0	0.0	6.16032871514024	0.0	2.310976026859088	0.0	3.9843653503651675	0.0	0.0	0.0	4.5489075798447	0.0	0.0	0.0	0.0	4.797267476445416	0.0	6.898549924805806	0.0	3.035361966914555	0.0	4.497438259167579	0.0	0.0	0.0	0.0	3.1286527020296195	1.5761415047233809	0.0
2R_18871	0.0	0.0	0.0	0.0	0.0	0.0	6.1375825044528165	2.671925015096376	0.0	11.245760348348673	4.472826016460894	0.0	0.0	3.9883953648464425	0.0	3.477162690878846	0.0	0.0	3.1199826778561723	0.0	0.0	0.0	5.245255011185506	0.0	0.0	0.0	0.0	0.0	0.0	0.0	0.0	0.0	5.127936897659712	0.0	0.0	0.0	0.0	0.0	17.797964624765513	0.0	0.0	0.0	5.065802238172744	0.0	0.0	0.0	0.0	0.0	0.0
2R_18872	0.0	0.0	0.0	0.0	0.0	0.0	0.0	0.0	0.0	5.783181582648605	4.600340793245963	0.0	0.0	0.0	0.0	1.788146164498003	0.0	0.0	1.6044647762220887	0.0	0.0	2.7306468137720716	4.046093092509873	0.0	0.0	4.3546117079832225	3.4892322293402556	0.0	2.6106934001670843	0.0	0.0	0.0	2.6370640405728123	0.0	2.7093927058813327	0.0	0.0	6.041273983857716	0.0	0.0	0.0	3.9385460778382737	0.0	0.0	0.0	0.0	0.0	0.0	4.473648421338945
2R_18873	0.0	3.4338678263067246	0.0	0.0	0.0	0.0	0.0	2.909751158080961	0.0	0.0	0.0	3.4399724802201583	0.0	0.0	3.4187005655898215	0.0	0.0	0.0	0.0	0.0	1.3971007365515085	0.0	0.0	0.0	4.285680000274284	0.0	0.0	0.0	0.0	0.0	2.1089749538134486	0.0	0.0	0.0	0.0	0.0	0.0	0.0	3.230358130423771	0.0	0.0	4.1702252588875846	0.0	0.0	0.0	0.0	0.0	1.461468670788398	0.0
2R_18874	0.0	0.0	0.0	0.0	0.0	0.0	4.007229041190308	0.0	32.4501484594292	0.0	0.0	0.0	0.0	0.0	0.0	0.0	0.0	0.0	2.037037414266188	0.0	0.0	5.200266600334377	3.4246282137995396	0.0	0.0	0.0	6.644923001954715	0.0	3.3145508783559827	7.353995609664621	2.528812659236172	0.0	3.348031190258568	0.0	0.0	5.3337600341360645	0.0	0.0	0.0	0.0	0.0	0.0	3.3074634566631333	0.0	0.0	0.0	0.0	0.0	1.8932563156664122
2R_18875	0.0	5.387440475517047	3.914665000585243	0.0	0.0	0.0	0.0	0.0	0.0	0.0	0.0	2.6985090737367607	0.0	0.0	0.0	2.9704723169802896	0.0	0.0	5.330680786573934	0.0	0.0	0.0	0.0	0.0	0.0	0.0	0.0	0.0	0.0	0.0	0.0	5.66913670953101	0.0	0.0	0.0	0.0	0.0	0.0	0.0	4.415742120660154	3.1168610964618644	0.0	0.0	0.0	0.0	0.0	0.0	0.0	0.0
2R_18876	0.0	0.0	0.0	0.0	0.0	0.0	0.0	6.265664160401004	0.0	0.0	0.0	0.0	0.0	0.0	0.0	0.0	10.410160316468874	0.0	0.0	0.0	0.0	0.0	0.0	0.0	0.0	0.0	0.0	0.0	0.0	0.0	0.0	0.0	0.0	0.0	0.0	0.0	0.0	0.0	0.0	0.0	0.0	17.95977011494253	0.0	0.0	0.0	0.0	0.0	0.0	0.0
2R_18877	0.0	0.0	0.0	0.0	0.0	0.0	0.0	3.448989446092295	0.0	0.0	0.0	4.077471967380224	0.0	0.0	0.0	0.0	0.0	0.0	0.0	0.0	3.3120259662835756	6.854174020624209	3.385354954466976	0.0	5.079906936104932	3.643491630899724	0.0	0.0	0.0	0.0	0.0	0.0	0.0	0.0	0.0	0.0	0.0	0.0	0.0	0.0	0.0	0.0	6.5390676597330755	0.0	0.0	0.0	0.0	6.929238615260956	0.0
2R_18878	0.0	0.0	0.0	0.0	0.0	0.0	3.601158708826152	0.0	0.0	0.0	0.0	0.0	0.0	0.0	0.0	0.0	0.0	0.0	0.0	0.0	3.0109326966214325	0.0	0.0	0.0	0.0	3.3122651189997487	0.0	0.0	0.0	0.0	0.0	0.0	0.0	0.0	0.0	0.0	0.0	0.0	0.0	0.0	0.0	0.0	5.944606963393705	0.0	0.0	0.0	6.252086633914069	0.0	0.0
2R_18879	0.0	0.0	0.0	5.292265354184859	0.0	0.0	3.3865014053980826	0.0	0.0	0.0	4.935895062870963	0.0	0.0	0.0	0.0	0.0	0.0	0.0	0.0	0.0	0.0	5.85964680978854	0.0	0.0	0.0	0.0	3.743740933127427	0.0	0.0	0.0	4.274189239728589	7.3231907141941734	0.0	0.0	5.814037994738296	0.0	0.0	0.0	0.0	0.0	0.0	0.0	0.0	0.0	0.0	0.0	5.879413234559191	5.9238196789289725	0.0
2R_18880	0.0	15.553224300046583	0.0	0.0	32.8248760040309	0.0	0.0	0.0	0.0	0.0	0.0	0.0	0.0	4.918205327203282	0.0	0.0	0.0	0.0	0.0	0.0	0.0	0.0	3.234037598921125	0.0	0.0	0.0	0.0	0.0	0.0	0.0	0.0	0.0	0.0	0.0	0.0	0.0	0.0	0.0	0.0	0.0	0.0	9.44422617788389	0.0	0.0	0.0	0.0	6.569896471571401	0.0	0.0
2R_18881	6.256381509139322	0.0	0.0	0.0	47.05173809120509	0.0	5.424358406887634	0.0	0.0	0.0	0.0	0.0	0.0	0.0	0.0	0.0	0.0	0.0	0.0	0.0	0.0	0.0	4.635724749207291	0.0	0.0	0.0	2.998284980990873	0.0	0.0	0.0	0.0	0.0	0.0	0.0	0.0	0.0	0.0	0.0	0.0	4.568296025582458	0.0	0.0	4.477125470545887	0.0	0.0	0.0	4.70870092591895	2.372132566154033	0.0
2R_18882	0.0	0.0	0.0	5.796940143114858	0.0	0.0	0.0	0.0	0.0	0.0	0.0	3.8182512409316534	0.0	0.0	7.5892802933712185	0.0	0.0	0.0	0.0	0.0	0.0	0.0	0.0	0.0	0.0	3.411860719656958	0.0	0.0	0.0	0.0	0.0	0.0	0.0	0.0	0.0	0.0	0.0	0.0	7.171173031799849	0.0	0.0	0.0	0.0	0.0	0.0	0.0	0.0	0.0	0.0
2R_18883	0.0	0.0	0.0	0.0	0.0	0.0	0.0	0.0	0.0	0.0	0.0	0.0	0.0	0.0	0.0	0.0	0.0	0.0	0.0	0.0	0.0	0.0	0.0	0.0	0.0	0.0	0.0	0.0	0.0	0.0	0.0	0.0	0.0	0.0	11.564584154900666	0.0	0.0	0.0	0.0	11.345908381789817	8.008533893717145	0.0	0.0	0.0	0.0	0.0	0.0	0.0	0.0
2R_18884	7.134784643660316	6.356099185656572	0.0	0.0	0.0	0.0	0.0	0.0	0.0	0.0	0.0	0.0	0.0	0.0	0.0	0.0	4.474280938310404	0.0	0.0	3.5148791865725992	0.0	0.0	2.643292908573785	0.0	0.0	0.0	0.0	0.0	5.11665984445354	0.0	0.0	0.0	5.168343277225799	0.0	0.0	8.23370549682179	0.0	0.0	5.979402155454889	0.0	18.386354677194447	0.0	0.0	0.0	0.0	0.0	0.0	0.0	5.845225444500168
2R_18885	0.0	0.0	0.0	4.49842555105713	0.0	0.0	0.0	0.0	0.0	0.0	0.0	0.0	0.0	3.741114852225963	5.889281507656065	0.0	0.0	0.0	0.0	0.0	0.0	0.0	2.4600246002460024	0.0	0.0	0.0	0.0	0.0	0.0	0.0	0.0	6.224712107065048	0.0	0.0	0.0	0.0	0.0	0.0	0.0	0.0	3.4223134839151266	0.0	0.0	0.0	0.0	0.0	0.0	0.0	0.0
2R_18886	0.0	0.0	9.27691115966028	0.0	0.0	0.0	0.0	0.0	0.0	0.0	0.0	0.0	0.0	0.0	0.0	0.0	0.0	0.0	0.0	7.060102653892589	10.388800872659273	5.374855886676539	0.0	0.0	0.0	0.0	0.0	0.0	0.0	0.0	0.0	0.0	0.0	0.0	0.0	0.0	0.0	0.0	0.0	0.0	0.0	0.0	0.0	0.0	0.0	0.0	0.0	0.0	0.0
2R_18887	0.0	0.0	0.0	3.911674392223591	0.0	0.0	0.0	0.0	0.0	0.0	3.6482702638611464	2.576489533011272	0.0	3.2531433497617073	0.0	0.0	0.0	0.0	2.544820653764426	0.0	0.0	0.0	0.0	0.0	6.419824417802173	0.0	0.0	0.0	4.140786749482402	9.187165529754932	0.0	0.0	0.0	0.0	4.297332430893523	0.0	0.0	0.0	0.0	0.0	0.0	12.493753123438282	4.13193260817916	0.0	0.0	0.0	4.345653260326358	0.0	0.0
2R_18888	0.0	0.0	0.0	0.0	0.0	0.0	0.0	0.0	0.0	0.0	0.0	0.0	0.0	0.0	0.0	2.8778634741567855	3.674174229341955	0.0	0.0	2.8863360849737343	0.0	0.0	2.1706099413935314	0.0	0.0	2.336121104518058	2.8078056998455705	0.0	0.0	0.0	3.205641929796441	0.0	0.0	0.0	0.0	0.0	0.0	9.722897423432181	0.0	0.0	6.039376736320811	0.0	0.0	0.0	0.0	0.0	0.0	0.0	2.3999808001535983
2R_18889	0.0	12.392617965330412	0.0	4.712037937559843	0.0	0.0	0.0	0.0	0.0	0.0	0.0	6.207324643078833	0.0	7.8375311149985265	0.0	3.416458034962665	0.0	8.907194162581234	0.0	3.4265163019939586	0.0	7.825820198128898	0.0	0.0	3.8666889387949546	0.0	0.0	0.0	0.0	0.0	0.0	0.0	0.0	0.0	15.529815174493004	0.0	0.0	0.0	5.829081989535632	0.0	0.0	0.0	0.0	0.0	0.0	0.0	0.0	0.0	2.84913921805944
2R_18890	0.0	0.0	0.0	0.0	0.0	0.0	0.0	69.61849067112225	0.0	0.0	0.0	0.0	0.0	0.0	0.0	0.0	0.0	0.0	0.0	0.0	0.0	0.0	0.0	0.0	0.0	0.0	0.0	0.0	0.0	0.0	0.0	0.0	0.0	0.0	0.0	0.0	0.0	0.0	0.0	0.0	0.0	0.0	0.0	0.0	0.0	0.0	0.0	0.0	0.0
2R_18891	0.0	0.0	0.0	0.0	0.0	0.0	0.0	0.0	0.0	0.0	0.0	0.0	0.0	0.0	0.0	0.0	0.0	0.0	0.0	0.0	0.0	0.0	0.0	0.0	0.0	0.0	0.0	0.0	0.0	0.0	0.0	0.0	0.0	0.0	0.0	0.0	0.0	0.0	0.0	0.0	0.0	0.0	0.0	0.0	0.0	0.0	0.0	0.0	0.0
2R_18892	0.0	0.0	0.0	0.0	0.0	0.0	2.250020475186324	1.9590403836584684	0.0	0.0	3.279450862511974	4.632042151583579	8.68507903421921	2.9242690350906435	0.0	0.0	0.0	0.0	0.0	0.0	1.8812445561485653	0.0	1.9228957271334046	0.0	0.0	4.13903687095435	0.0	4.473002077709465	0.0	0.0	0.0	0.0	3.75977447368797	0.0	0.0	0.0	0.0	8.613301521539713	0.0	3.7898526694774737	2.675075677890927	0.0	0.0	0.0	0.0	0.0	0.0	0.0	0.0
2R_18893	0.0	4.34956591332185	6.32103260388617	0.0	0.0	0.0	2.116563378373802	1.842842400117942	0.0	0.0	3.084934414294352	2.178649237472767	0.0	0.0	0.0	2.3982195617973217	3.061811857784963	0.0	0.0	2.405280070811445	0.0	0.0	0.0	0.0	0.0	0.0	0.0	4.207691660355129	3.5014005602240896	0.0	2.671368274830368	0.0	0.0	0.0	0.0	0.0	0.0	0.0	4.091786965203443	3.5650623885918007	2.5164069734670047	10.564570655848547	3.493913602504437	0.0	0.0	0.0	0.0	0.0	3.999968000255998
2R_18894	0.0	0.0	16.681638437164022	0.0	0.0	0.0	0.0	4.863387446624324	0.0	0.0	8.141353434877722	0.0	0.0	0.0	0.0	0.0	0.0	0.0	0.0	0.0	0.0	0.0	0.0	0.0	0.0	0.0	0.0	0.0	0.0	0.0	0.0	0.0	9.333773887460822	0.0	0.0	0.0	0.0	0.0	0.0	0.0	0.0	0.0	0.0	0.0	0.0	0.0	9.697609151439806	0.0	5.278094903313219
2R_18895	0.0	0.0	0.0	0.0	0.0	0.0	2.90760221675593	0.0	0.0	0.0	0.0	0.0	0.0	3.778903891137337	0.0	0.0	0.0	0.0	0.0	0.0	0.0	2.5155049435960906	0.0	0.0	0.0	0.0	0.0	0.0	0.0	0.0	0.0	0.0	0.0	0.0	0.0	0.0	0.0	0.0	0.0	4.897459442913989	0.0	0.0	0.0	0.0	0.0	0.0	10.095962119950128	0.0	0.0
2R_18896	0.0	0.0	11.193495236048427	0.0	0.0	0.0	0.0	0.0	0.0	27.470112517580873	0.0	0.0	0.0	0.0	0.0	0.0	0.0	0.0	0.0	0.0	0.0	0.0	0.0	0.0	0.0	6.894801870973435	0.0	0.0	0.0	0.0	0.0	0.0	0.0	0.0	0.0	19.95530012771392	0.0	0.0	0.0	0.0	0.0	0.0	12.374277342203216	0.0	0.0	0.0	0.0	0.0	0.0
2R_18897	0.0	0.0	3.398762918273007	0.0	0.0	0.0	0.0	0.0	0.0	0.0	0.0	0.0	8.785802143735724	0.0	0.0	0.0	0.0	0.0	0.0	2.586595331816209	0.0	1.9691749294887688	1.945196046583555	7.27100867067784	0.0	4.187038352852609	2.516220184363453	0.0	0.0	0.0	2.8727418453631794	0.0	0.0	0.0	0.0	0.0	0.0	0.0	0.0	0.0	5.412198445833094	5.680475523967063	0.0	0.0	0.0	0.0	3.9516351471075217	1.990740667009605	0.0
2R_18898	5.869274815880849	0.0	0.0	0.0	0.0	0.0	0.0	0.0	0.0	0.0	0.0	0.0	0.0	0.0	0.0	2.882951034806444	0.0	0.0	0.0	0.0	2.1273472617849722	0.0	0.0	0.0	0.0	0.0	0.0	0.0	0.0	0.0	0.0	0.0	4.251624758401423	0.0	0.0	0.0	0.0	0.0	0.0	0.0	3.025026650484791	0.0	4.200108278791427	0.0	0.0	0.0	0.0	0.0	0.0
2R_18899	0.0	0.0	3.8886931579999358	4.069745673453374	0.0	0.0	0.0	0.0	0.0	9.543296025408072	0.0	0.0	0.0	0.0	0.0	2.950764720184883	3.767247400410931	0.0	0.0	0.0	0.0	0.0	0.0	0.0	0.0	2.3952990818339557	2.878932261602816	0.0	0.0	0.0	0.0	0.0	0.0	0.0	0.0	0.0	0.0	0.0	0.0	0.0	0.0	0.0	0.0	0.0	0.0	0.0	0.0	0.0	0.0
2R_18900	0.0	0.0	0.0	5.867511588335388	0.0	0.0	0.0	3.2690421706440014	0.0	0.0	0.0	0.0	0.0	0.0	0.0	0.0	0.0	0.0	0.0	0.0	0.0	0.0	0.0	0.0	0.0	0.0	0.0	0.0	0.0	6.890374147316199	0.0	0.0	0.0	0.0	0.0	0.0	0.0	0.0	0.0	0.0	0.0	0.0	0.0	0.0	0.0	0.0	0.0	0.0	0.0
2R_18901	0.0	0.0	0.0	3.5070885273314425	0.0	0.0	0.0	3.9078986447407504	36.34619019234404	0.0	0.0	2.31000231000231	0.0	0.0	0.0	0.0	0.0	0.0	2.2816089541287083	0.0	0.0	0.0	0.0	0.0	0.0	0.0	0.0	0.0	0.0	0.0	0.0	0.0	0.0	0.0	0.0	0.0	0.0	17.181835363653548	4.338485139820699	3.78000378000378	0.0	5.600759911104739	0.0	0.0	0.0	0.0	0.0	0.0	0.0
2R_18902	0.0	0.0	0.0	0.0	0.0	0.0	3.6983205926188916	0.0	0.0	0.0	0.0	0.0	0.0	0.0	0.0	0.0	0.0	0.0	0.0	6.304203012148199	1.5460849264450096	1.5997965058844514	0.0	0.0	0.0	0.0	2.0442268478533063	0.0	0.0	3.3935461539244662	0.0	0.0	6.179877700220313	0.0	6.34937768161998	0.0	0.0	0.0	7.149674868535353	0.0	0.0	0.0	0.0	0.0	0.0	0.0	0.0	1.617316935896026	0.0
2R_18903	0.0	0.0	0.0	0.0	0.0	0.0	0.0	0.0	34.36367072730709	0.0	0.0	2.184002184002184	0.0	0.0	4.3409937402870264	0.0	0.0	0.0	0.0	0.0	0.0	1.835638742624174	1.8132859461272743	0.0	0.0	0.0	0.0	0.0	0.0	0.0	0.0	0.0	0.0	0.0	0.0	0.0	0.0	0.0	0.0	0.0	2.5225897915836315	0.0	0.0	0.0	0.0	0.0	0.0	0.0	0.0
2R_18904	0.0	0.0	0.0	0.0	0.0	0.0	0.0	0.0	0.0	0.0	0.0	0.0	0.0	0.0	5.944765990231561	0.0	0.0	0.0	0.0	0.0	0.0	0.0	4.966402288518175	0.0	0.0	0.0	0.0	0.0	4.8067679292443755	0.0	0.0	0.0	0.0	0.0	0.0	0.0	0.0	0.0	0.0	0.0	0.0	0.0	0.0	0.0	0.0	0.0	0.0	0.0	0.0
2R_18905	0.0	16.821070072372656	0.0	0.0	0.0	0.0	0.0	3.5634108969105225	0.0	0.0	0.0	4.21274354923644	0.0	0.0	0.0	0.0	0.0	0.0	0.0	0.0	3.421903604975448	0.0	0.0	0.0	0.0	0.0	0.0	0.0	0.0	0.0	0.0	0.0	0.0	0.0	0.0	0.0	0.0	0.0	0.0	0.0	0.0	0.0	0.0	0.0	0.0	0.0	0.0	0.0	3.8672676400579316
2R_18906	4.4805035369094925	0.0	0.0	0.0	0.0	0.0	0.0	1.6911374252094475	0.0	0.0	0.0	0.0	0.0	5.048737992207778	0.0	0.0	0.0	0.0	1.9747258784271864	0.0	0.0	0.0	1.6599356276963582	0.0	0.0	0.0	0.0	0.0	0.0	0.0	0.0	0.0	0.0	0.0	0.0	0.0	0.0	0.0	0.0	0.0	0.0	0.0	3.2062904854291734	0.0	0.0	0.0	6.744266193488951	1.6988011899762576	1.8353429420877725
2R_18907	0.0	0.0	0.0	6.843446578687318	0.0	0.0	0.0	1.9063886897771813	0.0	0.0	0.0	0.0	0.0	0.0	0.0	2.4809167880661946	0.0	0.0	0.0	0.0	1.830683723757149	0.0	0.0	0.0	0.0	0.0	4.84104431007857	0.0	0.0	0.0	0.0	4.73482158245313	0.0	19.96454297168229	0.0	0.0	0.0	0.0	0.0	0.0	0.0	0.0	0.0	0.0	0.0	0.0	0.0	3.830055826893733	0.0
2R_18908	0.0	5.313242193518907	0.0	0.0	0.0	0.0	0.0	0.0	0.0	0.0	0.0	2.6613439787092483	0.0	3.3602828014005657	0.0	0.0	3.7401773592103735	0.0	0.0	0.0	0.0	0.0	0.0	0.0	0.0	0.0	2.85824532319609	10.27986944565804	0.0	4.744868424798581	0.0	0.0	0.0	0.0	0.0	6.882786151834262	0.0	0.0	9.996701088640748	0.0	0.0	0.0	0.0	0.0	0.0	0.0	0.0	0.0	4.886188455402537
2R_18909	0.0	0.0	0.0	0.0	0.0	0.0	0.0	0.0	0.0	0.0	0.0	4.865292221614061	0.0	3.071522867180594	0.0	0.0	0.0	0.0	4.805490561295715	2.6856986012344546	0.0	4.089244489589704	0.0	0.0	0.0	0.0	0.0	4.698243561644479	0.0	0.0	2.982808582733416	0.0	0.0	0.0	0.0	0.0	0.0	9.047030990604659	0.0	0.0	2.8097811854803996	0.0	3.901249999512344	0.0	0.0	0.0	0.0	0.0	0.0
2R_18910	0.0	0.0	0.0	0.0	0.0	0.0	3.8380349261178277	0.0	0.0	0.0	0.0	0.0	0.0	0.0	0.0	0.0	0.0	0.0	0.0	0.0	0.0	0.0	0.0	0.0	4.921865386981666	0.0	4.242906390877751	0.0	0.0	0.0	0.0	0.0	0.0	0.0	0.0	0.0	0.0	0.0	0.0	0.0	4.563084645220169	0.0	0.0	0.0	0.0	0.0	0.0	0.0	0.0
2R_18911	0.0	0.0	0.0	0.0	0.0	0.0	0.0	5.557130075743682	0.0	0.0	0.0	3.2848813336618212	0.0	0.0	0.0	0.0	0.0	0.0	3.244505268103204	0.0	0.0	0.0	0.0	0.0	0.0	2.9352593330973384	0.0	0.0	0.0	0.0	0.0	0.0	0.0	0.0	0.0	0.0	0.0	0.0	12.338869784205507	0.0	0.0	0.0	0.0	25.66313541923298	0.0	0.0	11.080934034091602	0.0	0.0
2R_18912	0.0	8.873114463176575	0.0	0.0	0.0	0.0	0.0	0.0	0.0	0.0	0.0	4.444444444444445	0.0	0.0	0.0	0.0	0.0	0.0	0.0	0.0	0.0	0.0	0.0	0.0	0.0	0.0	0.0	0.0	0.0	0.0	0.0	0.0	0.0	0.0	0.0	11.49425287356322	0.0	0.0	0.0	0.0	0.0	0.0	0.0	0.0	0.0	0.0	0.0	0.0	0.0
2R_18913	0.0	0.0	0.0	0.0	0.0	0.0	0.0	0.0	0.0	0.0	0.0	0.0	12.732365673542144	4.28699180927345	6.748603713891596	0.0	0.0	0.0	0.0	0.0	0.0	0.0	0.0	0.0	4.230021818452539	0.0	0.0	0.0	0.0	0.0	0.0	0.0	0.0	0.0	0.0	0.0	0.0	0.0	12.753621709725019	0.0	3.9216732054031245	0.0	0.0	0.0	0.0	0.0	0.0	0.0	3.1168581820176606
2R_18914	0.0	0.0	0.0	0.0	0.0	0.0	0.0	0.0	0.0	0.0	0.0	0.0	10.199918400652793	0.0	0.0	0.0	0.0	0.0	0.0	0.0	0.0	0.0	0.0	0.0	0.0	0.0	0.0	0.0	0.0	0.0	0.0	0.0	0.0	0.0	0.0	0.0	0.0	0.0	0.0	0.0	3.1416586449649264	0.0	4.362046358083875	0.0	0.0	0.0	0.0	0.0	0.0
2R_18915	0.0	5.45031600932222	0.0	4.14474098684625	0.0	0.0	2.6522047247435845	2.309212835528625	0.0	0.0	0.0	0.0	0.0	0.0	0.0	0.0	3.8366684213030244	0.0	0.0	0.0	0.0	0.0	0.0	0.0	0.0	0.0	0.0	0.0	0.0	0.0	0.0	0.0	0.0	0.0	0.0	0.0	0.0	0.0	0.0	0.0	3.153237239479539	0.0	0.0	0.0	0.0	0.0	0.0	0.0	2.506122457162849
2R_18916	0.0	0.0	0.0	0.0	0.0	0.0	0.0	4.540336348116668	0.0	0.0	0.0	0.0	0.0	0.0	5.334494119253683	2.9543284456923526	0.0	0.0	0.0	0.0	2.180017091333996	0.0	0.0	0.0	3.3436585509386316	0.0	0.0	0.0	0.0	0.0	0.0	0.0	0.0	0.0	0.0	6.940973957465712	0.0	0.0	0.0	0.0	3.099921633981093	0.0	0.0	0.0	0.0	0.0	0.0	0.0	2.463748405954781
2R_18917	0.0	0.0	0.0	0.0	0.0	0.0	4.488346457258374	0.0	0.0	0.0	0.0	0.0	0.0	0.0	0.0	0.0	0.0	13.258941830370402	0.0	0.0	0.0	0.0	3.8357971937307735	0.0	0.0	0.0	0.0	0.0	0.0	0.0	0.0	0.0	0.0	0.0	0.0	0.0	0.0	17.181835363653548	0.0	0.0	0.0	0.0	0.0	0.0	0.0	0.0	0.0	0.0	0.0
2R_18918	0.0	0.0	0.0	0.0	0.0	0.0	4.4149174763625325	0.0	0.0	0.0	0.0	0.0	0.0	0.0	0.0	0.0	3.1933007105732742	0.0	0.0	0.0	0.0	0.0	1.88652193270399	0.0	0.0	0.0	0.0	0.0	0.0	0.0	0.0	4.773552229344363	7.377307990804924	0.0	0.0	0.0	0.0	0.0	4.2675078778195425	0.0	0.0	5.509131937098935	0.0	17.751647352874347	0.0	0.0	3.8324396084166508	1.9306927634546118	0.0
2R_18919	0.0	0.0	3.0198844290229014	0.0	0.0	0.0	0.0	0.0	0.0	0.0	2.9476656698643926	0.0	0.0	0.0	4.13766850654993	0.0	0.0	0.0	0.0	0.0	0.0	1.7496603471851029	0.0	0.0	0.0	0.0	0.0	0.0	0.0	0.0	0.0	0.0	0.0	0.0	6.944167159991875	5.383724999327034	0.0	0.0	0.0	0.0	4.808871405969733	0.0	0.0	0.0	0.0	0.0	0.0	0.0	0.0
2R_18920	0.0	0.0	0.0	0.0	0.0	0.0	0.0	0.0	0.0	0.0	0.0	0.0	20.70393374741201	0.0	0.0	0.0	0.0	0.0	0.0	0.0	0.0	0.0	0.0	0.0	0.0	0.0	0.0	0.0	0.0	0.0	0.0	0.0	0.0	0.0	0.0	0.0	0.0	0.0	0.0	0.0	0.0	0.0	0.0	0.0	0.0	0.0	0.0	0.0	0.0
2R_18921	0.0	0.0	0.0	0.0	0.0	0.0	4.001658287194213	0.0	0.0	0.0	11.664997599926744	0.0	0.0	0.0	0.0	0.0	0.0	0.0	0.0	0.0	6.69158165569805	0.0	0.0	12.783228404333515	0.0	0.0	0.0	0.0	0.0	0.0	0.0	0.0	0.0	0.0	0.0	0.0	0.0	0.0	0.0	0.0	0.0	0.0	0.0	0.0	0.0	0.0	0.0	0.0	0.0
2R_18922	0.0	0.0	0.0	0.0	0.0	0.0	2.130137785832539	0.0	0.0	0.0	0.0	0.0	0.0	0.0	0.0	0.0	0.0	0.0	0.0	0.0	0.0	0.0	0.0	0.0	0.0	0.0	2.3548444448630836	0.0	0.0	0.0	0.0	0.0	0.0	0.0	0.0	0.0	0.0	8.154378697501091	0.0	0.0	0.0	0.0	0.0	0.0	0.0	0.0	0.0	0.0	0.0
2R_18923	0.0	0.0	0.0	0.0	0.0	0.0	4.224842751352794	0.0	0.0	7.741088458966038	0.0	0.0	0.0	0.0	0.0	0.0	0.0	0.0	0.0	0.0	0.0	0.0	0.0	0.0	0.0	0.0	0.0	8.398914860200062	0.0	0.0	0.0	0.0	0.0	0.0	0.0	0.0	0.0	0.0	4.083779554312635	0.0	2.511482497980768	0.0	3.487076198194252	0.0	0.0	0.0	0.0	0.0	0.0
2R_18924	0.0	0.0	0.0	0.0	0.0	0.0	0.0	0.0	0.0	0.0	4.5570356300944805	0.0	0.0	4.063484633120162	0.0	0.0	0.0	9.236134714566493	0.0	0.0	0.0	0.0	0.0	0.0	0.0	0.0	0.0	0.0	0.0	0.0	0.0	0.0	0.0	0.0	0.0	0.0	0.0	0.0	0.0	0.0	0.0	0.0	0.0	0.0	0.0	0.0	0.0	0.0	0.0
2R_18925	0.0	0.0	0.0	0.0	0.0	0.0	0.0	0.0	0.0	0.0	0.0	5.044772354647496	0.0	0.0	0.0	0.0	0.0	0.0	0.0	0.0	0.0	4.24009630106719	0.0	0.0	0.0	4.507838680681838	0.0	0.0	8.107669855683476	0.0	0.0	0.0	0.0	0.0	0.0	0.0	0.0	0.0	0.0	0.0	0.0	0.0	0.0	0.0	0.0	0.0	0.0	0.0	0.0
2R_18926	0.0	0.0	0.0	0.0	0.0	0.0	0.0	0.0	0.0	0.0	0.0	0.0	0.0	4.8293220983984035	0.0	0.0	0.0	0.0	0.0	0.0	0.0	3.214737384888291	0.0	0.0	0.0	0.0	0.0	0.0	6.1470371281042535	6.819217099323262	0.0	0.0	0.0	0.0	0.0	0.0	0.0	0.0	0.0	0.0	0.0	0.0	0.0	0.0	0.0	0.0	0.0	0.0	0.0
2R_18927	0.0	0.0	0.0	0.0	0.0	0.0	0.0	0.0	0.0	0.0	0.0	0.0	0.0	0.0	0.0	0.0	0.0	0.0	0.0	4.186664969671799	0.0	0.0	0.0	0.0	0.0	0.0	0.0	7.323968419048177	0.0	0.0	0.0	0.0	0.0	0.0	0.0	0.0	0.0	0.0	0.0	0.0	4.380094049379428	0.0	0.0	0.0	0.0	0.0	0.0	0.0	0.0
2R_18928	0.0	0.0	0.0	0.0	0.0	0.0	0.0	0.0	0.0	0.0	0.0	0.0	0.0	0.0	0.0	0.0	0.0	0.0	0.0	0.0	0.0	0.0	0.0	0.0	0.0	0.0	0.0	0.0	0.0	0.0	0.0	0.0	0.0	0.0	0.0	0.0	0.0	0.0	0.0	15.506881178522969	0.0	0.0	0.0	0.0	0.0	0.0	0.0	0.0	8.699290746825412
2R_18929	0.0	0.0	0.0	0.0	0.0	0.0	4.3924611311114505	0.0	0.0	0.0	0.0	0.0	0.0	5.708720527303098	0.0	0.0	0.0	0.0	0.0	0.0	0.0	0.0	0.0	0.0	0.0	0.0	0.0	0.0	0.0	0.0	5.5438365011739075	0.0	0.0	0.0	0.0	0.0	0.0	0.0	0.0	0.0	0.0	0.0	0.0	0.0	0.0	0.0	7.625892038721229	0.0	0.0
2R_18930	0.0	0.0	0.0	0.0	0.0	0.0	7.2690055418898245	0.0	39.24246348488773	0.0	0.0	0.0	0.0	0.0	0.0	5.490873070781746	0.0	0.0	0.0	0.0	0.0	4.192508239326818	0.0	0.0	0.0	0.0	0.0	0.0	0.0	4.446649982835932	0.0	5.239656655778661	0.0	0.0	4.159875669635986	0.0	0.0	0.0	0.0	4.081216202428324	0.0	0.0	0.0	0.0	0.0	0.0	0.0	2.1192115854754325	0.0
2R_18931	0.0	0.0	0.0	0.0	0.0	0.0	0.0	4.825928749987934	0.0	0.0	0.0	0.0	0.0	0.0	0.0	0.0	0.0	0.0	0.0	0.0	0.0	0.0	0.0	0.0	0.0	0.0	0.0	0.0	0.0	0.0	0.0	0.0	0.0	0.0	0.0	0.0	0.0	0.0	0.0	0.0	0.0	0.0	0.0	0.0	0.0	0.0	0.0	0.0	0.0
2R_18932	0.0	0.0	8.099815648195847	0.0	0.0	0.0	5.424358406887634	0.0	0.0	0.0	0.0	0.0	0.0	7.049839545651941	0.0	0.0	0.0	0.0	0.0	0.0	0.0	0.0	0.0	0.0	0.0	0.0	0.0	0.0	0.0	0.0	0.0	0.0	9.06407941583821	0.0	0.0	0.0	0.0	0.0	0.0	0.0	0.0	0.0	0.0	0.0	0.0	0.0	0.0	0.0	0.0
2R_18933	0.0	0.0	0.0	0.0	0.0	0.0	0.0	0.0	0.0	0.0	0.0	0.0	0.0	0.0	0.0	0.0	0.0	0.0	0.0	0.0	0.0	0.0	0.0	0.0	0.0	0.0	0.0	0.0	0.0	0.0	0.0	0.0	0.0	0.0	0.0	0.0	0.0	0.0	0.0	0.0	0.0	0.0	0.0	0.0	0.0	0.0	0.0	0.0	0.0
2R_18934	0.0	0.0	0.0	0.0	0.0	0.0	0.0	0.0	0.0	0.0	0.0	0.0	0.0	0.0	0.0	0.0	0.0	0.0	0.0	0.0	0.0	0.0	0.0	0.0	0.0	0.0	0.0	0.0	0.0	9.880212306002031	0.0	0.0	0.0	0.0	0.0	0.0	0.0	0.0	0.0	0.0	0.0	0.0	0.0	0.0	0.0	0.0	0.0	0.0	0.0
2R_18935	0.0	0.0	4.019609261822876	0.0	0.0	0.0	0.0	0.0	0.0	0.0	0.0	0.0	0.0	0.0	0.0	0.0	0.0	0.0	0.0	0.0	2.2506909621253723	0.0	2.3005217583347903	0.0	0.0	0.0	0.0	0.0	0.0	0.0	0.0	0.0	0.0	0.0	4.621507757662922	0.0	0.0	0.0	0.0	0.0	0.0	0.0	4.4436307662774635	0.0	0.0	0.0	0.0	0.0	0.0
2R_18936	0.0	8.89089625568795	0.0	0.0	0.0	0.0	0.0	0.0	0.0	0.0	0.0	0.0	0.0	0.0	0.0	0.0	0.0	0.0	4.398612853450536	0.0	0.0	0.0	0.0	0.0	0.0	0.0	0.0	0.0	0.0	0.0	0.0	0.0	0.0	0.0	0.0	0.0	0.0	0.0	0.0	0.0	0.0	0.0	7.141867484077205	0.0	0.0	0.0	0.0	0.0	0.0
2R_18937	0.0	0.0	0.0	2.90595965830564	0.0	0.0	0.0	0.0	0.0	0.0	0.0	0.0	0.0	0.0	0.0	2.1069629225092745	0.0	5.493153333684895	0.0	2.113165953684474	0.0	1.6087531616021509	1.5891631784534899	0.0	0.0	0.0	0.0	0.0	0.0	0.0	0.0	0.0	0.0	0.0	0.0	0.0	0.0	0.0	0.0	0.0	2.210796824234578	0.0	0.0	0.0	0.0	0.0	3.22835998021661	0.0	0.0
2R_18938	0.0	0.0	0.0	0.0	0.0	0.0	0.0	0.0	0.0	0.0	0.0	4.683292354525231	0.0	0.0	0.0	2.5776437861256776	0.0	0.0	0.0	0.0	0.0	3.9362748590518377	0.0	0.0	0.0	0.0	0.0	0.0	0.0	0.0	0.0	0.0	0.0	0.0	0.0	0.0	0.0	8.708601485687414	4.397916443105914	3.831784653702462	0.0	0.0	0.0	0.0	0.0	0.0	0.0	0.0	0.0
2R_18939	0.0	0.0	0.0	0.0	0.0	0.0	0.0	0.0	0.0	0.0	0.0	0.0	0.0	0.0	0.0	0.0	0.0	0.0	0.0	0.0	0.0	0.0	0.0	0.0	0.0	0.0	0.0	0.0	0.0	0.0	0.0	0.0	0.0	0.0	0.0	0.0	0.0	0.0	0.0	0.0	0.0	0.0	0.0	0.0	0.0	0.0	0.0	0.0	0.0
2R_18940	0.0	0.0	0.0	2.6153636924750754	0.0	0.0	1.6735617410397505	0.0	0.0	0.0	0.0	1.722652885443583	0.0	0.0	0.0	0.0	0.0	0.0	0.0	0.0	0.0	2.8957556908838713	0.0	0.0	0.0	0.0	0.0	0.0	0.0	0.0	4.224489364848024	3.6190186668982838	0.0	0.0	0.0	0.0	0.0	0.0	0.0	2.818886539816772	1.9897171418111201	0.0	0.0	0.0	0.0	0.0	0.0	1.463734513688845	3.162765395551254
2R_18941	0.0	0.0	0.0	0.0	0.0	0.0	0.0	0.0	0.0	0.0	0.0	1.851851851851852	0.0	0.0	0.0	2.0384866275277234	2.6025400791172184	0.0	1.8290898448931814	0.0	0.0	0.0	0.0	0.0	0.0	0.0	0.0	0.0	0.0	0.0	0.0	0.0	0.0	0.0	0.0	0.0	0.0	0.0	0.0	0.0	0.0	0.0	0.0	0.0	0.0	0.0	0.0	1.5735146022155087	0.0
2R_18942	0.0	0.0	0.0	0.0	0.0	0.0	0.0	2.43642157889864	0.0	0.0	0.0	0.0	0.0	0.0	0.0	0.0	0.0	0.0	0.0	0.0	0.0	0.0	0.0	0.0	0.0	2.5738210483996755	0.0	0.0	0.0	0.0	0.0	0.0	0.0	25.5152811018519	0.0	0.0	0.0	0.0	0.0	0.0	0.0	0.0	0.0	0.0	0.0	0.0	0.0	0.0	0.0
2R_18943	0.0	0.0	0.0	0.0	0.0	0.0	0.0	0.0	0.0	0.0	0.0	0.0	0.0	0.0	0.0	0.0	0.0	7.149720874897044	0.0	0.0	0.0	0.0	0.0	0.0	0.0	0.0	0.0	0.0	4.003843689942345	0.0	0.0	0.0	0.0	0.0	0.0	6.442966857378486	0.0	0.0	0.0	0.0	8.632517195974255	6.04028142879233	0.0	0.0	0.0	0.0	0.0	0.0	0.0
2R_18944	0.0	0.0	0.0	0.0	0.0	0.0	0.0	0.0	0.0	0.0	0.0	0.0	0.0	0.0	0.0	0.0	0.0	0.0	0.0	0.0	0.0	0.0	0.0	0.0	0.0	0.0	0.0	0.0	0.0	0.0	0.0	0.0	0.0	0.0	0.0	0.0	0.0	0.0	0.0	0.0	0.0	0.0	0.0	0.0	0.0	0.0	0.0	0.0	0.0
2R_18945	0.0	0.0	0.0	0.0	0.0	0.0	0.0	0.0	0.0	0.0	0.0	0.0	0.0	0.0	0.0	0.0	0.0	0.0	0.0	0.0	0.0	0.0	0.0	0.0	0.0	2.9927700660743777	0.0	0.0	0.0	0.0	4.106700286853015	0.0	0.0	0.0	0.0	8.66183336364975	0.0	0.0	0.0	0.0	0.0	0.0	0.0	0.0	0.0	0.0	0.0	2.8458440431930825	0.0
2R_18946	0.0	0.0	0.0	0.0	0.0	0.0	3.589184781282258	0.0	0.0	0.0	0.0	0.0	0.0	0.0	0.0	0.0	0.0	0.0	0.0	0.0	0.0	0.0	0.0	0.0	0.0	0.0	0.0	0.0	0.0	0.0	0.0	0.0	0.0	0.0	0.0	0.0	0.0	0.0	0.0	0.0	0.0	0.0	0.0	0.0	0.0	0.0	0.0	0.0	0.0
2R_18947	0.0	0.0	0.0	0.0	0.0	0.0	0.0	0.0	0.0	0.0	0.0	0.0	0.0	0.0	0.0	0.0	0.0	0.0	0.0	0.0	0.0	0.0	0.0	0.0	0.0	0.0	0.0	0.0	0.0	0.0	0.0	0.0	0.0	0.0	0.0	0.0	0.0	0.0	0.0	0.0	0.0	0.0	0.0	0.0	0.0	0.0	0.0	0.0	0.0
2R_18948	0.0	0.0	0.0	0.0	0.0	0.0	0.0	0.0	0.0	0.0	0.0	2.7588109524794815	0.0	0.0	0.0	0.0	3.8771546802491152	0.0	0.0	0.0	0.0	0.0	0.0	8.561827093901838	0.0	0.0	0.0	0.0	0.0	4.918640763136952	0.0	0.0	0.0	0.0	0.0	0.0	0.0	0.0	0.0	9.028835844478303	0.0	0.0	0.0	0.0	0.0	0.0	0.0	0.0	0.0
2R_18949	0.0	0.0	0.0	0.0	0.0	0.0	0.0	0.0	0.0	0.0	0.0	0.0	0.0	0.0	0.0	0.0	0.0	0.0	0.0	0.0	0.0	0.0	0.0	0.0	0.0	0.0	0.0	0.0	0.0	0.0	0.0	0.0	0.0	0.0	0.0	0.0	0.0	0.0	0.0	0.0	0.0	0.0	0.0	0.0	0.0	0.0	0.0	0.0	0.0
2R_18950	0.0	0.0	0.0	0.0	0.0	0.0	0.0	0.0	0.0	0.0	0.0	0.0	0.0	0.0	0.0	0.0	0.0	0.0	0.0	0.0	0.0	0.0	0.0	0.0	0.0	0.0	0.0	0.0	0.0	0.0	0.0	0.0	0.0	0.0	0.0	0.0	0.0	0.0	0.0	0.0	0.0	0.0	0.0	0.0	0.0	0.0	0.0	0.0	0.0
2R_18951	0.0	0.0	0.0	0.0	0.0	0.0	0.0	0.0	0.0	0.0	0.0	0.0	0.0	0.0	0.0	0.0	0.0	10.506673839222675	7.231986207155906	0.0	0.0	0.0	0.0	0.0	0.0	0.0	0.0	0.0	0.0	0.0	0.0	7.691159934594376	0.0	0.0	0.0	0.0	0.0	0.0	6.875819941528027	0.0	0.0	0.0	0.0	0.0	0.0	0.0	6.1748367990634	0.0	0.0
2R_18952	0.0	0.0	0.0	0.0	0.0	0.0	0.0	0.0	0.0	0.0	0.0	0.0	0.0	0.0	0.0	0.0	0.0	0.0	0.0	0.0	0.0	0.0	0.0	0.0	0.0	0.0	2.5801457782364707	0.0	0.0	0.0	2.9457250165697033	0.0	0.0	0.0	0.0	0.0	0.0	8.934554389099844	0.0	3.9312039312039313	8.324546312225984	0.0	3.8527479724913793	0.0	0.0	0.0	0.0	0.0	0.0
2R_18953	0.0	0.0	0.0	0.0	0.0	0.0	0.0	0.0	0.0	0.0	0.0	0.0	0.0	0.0	39.08815159948716	0.0	0.0	0.0	0.0	21.7113776303334	0.0	0.0	0.0	0.0	0.0	0.0	0.0	0.0	0.0	0.0	0.0	0.0	0.0	0.0	0.0	0.0	0.0	0.0	0.0	0.0	0.0	0.0	0.0	0.0	0.0	0.0	0.0	0.0	0.0
2R_18954	7.350671116272915	0.0	0.0	4.979806883089074	0.0	0.0	3.1865603630129566	2.7744638348639126	0.0	0.0	0.0	0.0	0.0	0.0	6.519499823973504	0.0	0.0	0.0	0.0	0.0	0.0	0.0	0.0	0.0	0.0	0.0	0.0	0.0	0.0	0.0	0.0	0.0	0.0	0.0	0.0	0.0	0.0	0.0	0.0	0.0	0.0	0.0	0.0	0.0	0.0	0.0	0.0	0.0	0.0
2R_18955	0.0	0.0	0.0	0.0	0.0	0.0	0.0	0.0	0.0	0.0	0.0	0.0	0.0	3.3382940382742086	0.0	0.0	0.0	0.0	0.0	0.0	2.1475956592796535	0.0	0.0	8.205296518902953	0.0	0.0	0.0	0.0	0.0	0.0	3.2418746464330463	0.0	0.0	0.0	4.409814659899659	0.0	0.0	0.0	0.0	0.0	0.0	0.0	0.0	0.0	0.0	0.0	0.0	0.0	0.0
2R_18956	0.0	0.0	0.0	0.0	0.0	0.0	0.0	0.0	0.0	0.0	0.0	0.0	0.0	0.0	0.0	0.0	0.0	7.688427993258786	0.0	0.0	0.0	2.251672598698128	0.0	0.0	0.0	2.3938552608081367	0.0	0.0	4.30551967622492	0.0	0.0	0.0	0.0	0.0	0.0	0.0	0.0	0.0	0.0	0.0	0.0	0.0	0.0	0.0	0.0	0.0	4.518536391840246	0.0	0.0
2R_18957	0.0	5.728285644400629	0.0	0.0	0.0	0.0	2.787468877909978	0.0	0.0	0.0	4.062792901975777	2.869234631662004	0.0	0.0	0.0	0.0	0.0	0.0	0.0	3.167702611010554	0.0	0.0	0.0	8.904521270675184	0.0	0.0	0.0	0.0	4.611269943742506	0.0	0.0	0.0	4.657848428022733	0.0	0.0	0.0	0.0	0.0	0.0	0.0	0.0	0.0	0.0	0.0	0.0	102.47266541650013	0.0	2.437982598655404	0.0
2R_18958	0.0	0.0	0.0	0.0	0.0	0.0	0.0	2.666240068255746	0.0	0.0	8.926618730724083	0.0	0.0	0.0	0.0	0.0	0.0	9.046171660153425	0.0	0.0	0.0	0.0	0.0	0.0	0.0	0.0	0.0	0.0	0.0	0.0	3.8649583550737243	0.0	0.0	0.0	0.0	8.151952392598028	0.0	0.0	0.0	0.0	0.0	0.0	5.055023935538335	0.0	0.0	0.0	0.0	5.356645454350668	0.0
2R_18959	0.0	0.0	0.0	0.0	0.0	0.0	0.0	0.0	0.0	0.0	0.0	0.0	0.0	0.0	0.0	0.0	0.0	0.0	0.0	0.0	0.0	0.0	0.0	0.0	0.0	0.0	0.0	0.0	0.0	0.0	0.0	0.0	0.0	0.0	0.0	0.0	0.0	0.0	0.0	0.0	0.0	0.0	0.0	0.0	0.0	0.0	0.0	0.0	0.0
2R_18960	0.0	0.0	0.0	0.0	0.0	0.0	0.0	0.0	0.0	0.0	0.0	0.0	0.0	3.567496680444339	0.0	0.0	7.941635333606261	0.0	0.0	0.0	0.0	0.0	7.03757832238208	0.0	0.0	0.0	3.0345007563493134	0.0	0.0	0.0	0.0	0.0	4.5867814462855785	0.0	4.7125864229442636	0.0	0.0	0.0	0.0	0.0	3.2634902898109917	6.85051625490497	0.0	0.0	0.0	0.0	4.765576525151283	0.0	0.0
2R_18961	0.0	0.0	0.0	0.0	0.0	0.0	0.0	0.0	0.0	0.0	0.0	0.0	0.0	0.0	0.0	3.003295215510458	0.0	0.0	0.0	0.0	0.0	0.0	0.0	0.0	0.0	0.0	0.0	0.0	0.0	0.0	0.0	0.0	0.0	0.0	0.0	0.0	0.0	0.0	0.0	4.464534851275182	0.0	0.0	0.0	0.0	0.0	0.0	0.0	0.0	0.0
2R_18962	0.0	0.0	0.0	0.0	0.0	0.0	0.0	0.0	0.0	0.0	0.0	0.0	0.0	0.0	0.0	0.0	0.0	0.0	0.0	0.0	1.689334723092699	0.0	0.0	0.0	0.0	0.0	2.23363111358796	0.0	0.0	0.0	0.0	0.0	0.0	0.0	6.937668173412566	0.0	0.0	0.0	0.0	0.0	2.402185412200604	0.0	0.0	0.0	0.0	0.0	0.0	1.7671666098817131	1.9092032570243884
2R_18963	0.0	0.0	0.0	0.0	0.0	0.0	1.603338021493708	2.7919780885559606	0.0	0.0	0.0	0.0	0.0	0.0	0.0	0.0	0.0	0.0	0.0	1.8220465445433898	0.0	0.0	2.7404655776969946	0.0	0.0	0.0	0.0	0.0	0.0	0.0	0.0	0.0	0.0	0.0	2.7526544535058766	0.0	0.0	0.0	0.0	2.7006042602032205	1.906227339722499	0.0	0.0	0.0	0.0	0.0	0.0	0.0	0.0
2R_18964	0.0	0.0	0.0	0.0	0.0	0.0	0.0	0.0	0.0	0.0	0.0	0.0	0.0	0.0	0.0	0.0	0.0	0.0	0.0	0.0	0.0	0.0	1.596727347628301	0.0	4.791950290224468	0.0	0.0	0.0	0.0	0.0	0.0	0.0	0.0	0.0	0.0	0.0	0.0	0.0	0.0	0.0	0.0	4.662856801802474	0.0	0.0	0.0	0.0	0.0	0.0	0.0
2R_18965	0.0	0.0	0.0	0.0	13.985505422180454	0.0	0.0	0.0	0.0	5.908433461585729	0.0	0.0	0.0	0.0	6.597402734491486	0.0	4.664746967797853	0.0	0.0	0.0	0.0	0.0	1.3779077297867826	0.0	0.0	0.0	0.0	0.0	0.0	5.917797064535945	0.0	0.0	0.0	0.0	0.0	0.0	0.0	0.0	0.0	0.0	0.0	0.0	0.0	0.0	0.0	0.0	0.0	0.0	0.0
2R_18966	0.0	0.0	0.0	2.3307904409622435	0.0	0.0	0.0	2.5971664913579287	0.0	0.0	0.0	0.0	0.0	0.0	0.0	0.0	0.0	0.0	0.0	0.0	0.0	0.0	0.0	0.0	0.0	0.0	0.0	0.0	4.934616333580064	0.0	0.0	0.0	0.0	0.0	2.5605866816204927	0.0	0.0	0.0	0.0	0.0	0.0	0.0	0.0	0.0	0.0	0.0	0.0	0.0	0.0
2R_18967	0.0	0.0	5.850683535357436	3.061541890465379	0.0	0.0	0.0	0.0	0.0	0.0	0.0	4.033071183706392	0.0	0.0	0.0	0.0	0.0	0.0	0.0	0.0	1.6379801738879753	0.0	0.0	0.0	0.0	0.0	0.0	0.0	0.0	3.5952496685179804	0.0	4.2364193106159584	0.0	0.0	0.0	0.0	0.0	0.0	0.0	0.0	0.0	9.778459227736404	0.0	0.0	0.0	0.0	0.0	0.0	0.0
2R_18968	0.0	0.0	0.0	0.0	0.0	0.0	0.0	0.0	0.0	0.0	2.5223511844330573	0.0	0.0	0.0	3.540650205003647	0.0	0.0	0.0	0.0	0.0	0.0	0.0	0.0	0.0	0.0	0.0	0.0	0.0	0.0	0.0	0.0	0.0	0.0	0.0	0.0	0.0	0.0	0.0	0.0	0.0	0.0	0.0	0.0	0.0	0.0	0.0	0.0	0.0	1.635257459022492
2R_18969	0.0	0.0	0.0	0.0	0.0	0.0	0.0	0.0	0.0	0.0	0.0	0.0	0.0	0.0	0.0	0.0	2.950446948455987	0.0	0.0	0.0	1.705294427609399	0.0	0.0	0.0	0.0	0.0	4.509465932675929	0.0	0.0	0.0	0.0	4.410518734339902	0.0	0.0	0.0	0.0	0.0	0.0	0.0	0.0	0.0	0.0	6.733664382719936	0.0	0.0	0.0	0.0	0.0	0.0
2R_18970	0.0	0.0	2.187802258555784	0.0	0.0	0.0	0.0	1.2756696627894815	0.0	0.0	0.0	0.0	5.6554688383667004	0.0	2.9975983242226327	0.0	0.0	0.0	0.0	0.0	2.4500226014584983	0.0	0.0	0.0	0.0	2.695219462287546	1.6197046792458332	0.0	2.4237723593000147	2.6888124429635663	0.0	0.0	0.0	0.0	0.0	0.0	0.0	0.0	0.0	2.467840947650924	0.0	0.0	0.0	0.0	0.0	0.0	0.0	3.8443519294033464	0.0
2R_18971	0.0	0.0	0.0	0.0	0.0	0.0	0.0	0.0	0.0	0.0	0.0	0.0	0.0	0.0	0.0	0.0	0.0	0.0	0.0	0.0	1.0913265729289896	0.0	0.0	0.0	0.0	0.0	0.0	2.594827988852619	0.0	0.0	0.0	0.0	0.0	0.0	0.0	3.4746834563371274	0.0	0.0	0.0	0.0	0.0	0.0	0.0	0.0	0.0	0.0	0.0	2.2832134494058165	1.2333637727512448
2R_18972	0.0	0.0	2.962984033071643	0.0	0.0	0.0	0.0	0.0	0.0	0.0	0.0	0.0	0.0	0.0	4.059706921637913	0.0	2.8704486166734027	0.0	0.0	0.0	0.0	0.0	0.0	0.0	0.0	0.0	0.0	0.0	0.0	0.0	0.0	0.0	0.0	0.0	0.0	0.0	0.0	0.0	0.0	0.0	0.0	0.0	0.0	0.0	0.0	0.0	0.0	0.0	0.0
2R_18973	0.0	0.0	0.0	0.0	0.0	0.0	0.0	0.0	0.0	0.0	0.0	2.4011045080737143	0.0	0.0	0.0	0.0	0.0	0.0	0.0	0.0	0.0	0.0	0.0	0.0	0.0	0.0	5.157503716626116	0.0	0.0	0.0	0.0	0.0	3.897896928691094	0.0	0.0	0.0	0.0	0.0	0.0	0.0	0.0	0.0	0.0	18.75862896932589	0.0	0.0	0.0	0.0	0.0
2R_18974	0.0	0.0	0.0	3.8868884369733263	0.0	0.0	4.974411626592807	0.0	0.0	0.0	3.6251533439864505	0.0	0.0	0.0	0.0	0.0	0.0	0.0	0.0	0.0	0.0	0.0	0.0	0.0	0.0	0.0	0.0	0.0	0.0	0.0	0.0	0.0	0.0	0.0	0.0	0.0	0.0	9.521270518337968	4.808321088142295	0.0	0.0	0.0	0.0	0.0	0.0	0.0	0.0	0.0	0.0
2R_18975	0.0	0.0	0.0	0.0	0.0	0.0	0.0	0.0	0.0	0.0	0.0	0.0	0.0	0.0	0.0	0.0	0.0	0.0	0.0	0.0	0.0	0.0	0.0	0.0	0.0	0.0	0.0	0.0	0.0	0.0	0.0	0.0	0.0	0.0	0.0	0.0	0.0	0.0	0.0	0.0	0.0	0.0	0.0	0.0	0.0	0.0	0.0	0.0	0.0
2R_18976	5.542659634140122	0.0	7.175796612091146	0.0	0.0	0.0	0.0	0.0	0.0	0.0	3.502095829249014	0.0	0.0	0.0	0.0	0.0	0.0	0.0	0.0	0.0	0.0	0.0	0.0	0.0	0.0	0.0	0.0	0.0	0.0	4.409532704181207	0.0	0.0	0.0	0.0	0.0	0.0	0.0	0.0	0.0	4.047149289219407	0.0	0.0	0.0	0.0	0.0	0.0	0.0	0.0	0.0
2R_18977	0.0	0.0	0.0	2.338869437291402	0.0	0.0	0.0	0.0	0.0	0.0	0.0	0.0	0.0	0.0	0.0	1.6957947681339813	0.0	0.0	3.0431997419366623	0.0	1.251337366810779	0.0	0.0	0.0	1.9192715980431108	0.0	0.0	0.0	0.0	0.0	0.0	0.0	2.5008690519955685	0.0	0.0	0.0	0.0	0.0	0.0	0.0	1.7793657628674835	0.0	0.0	0.0	0.0	0.0	0.0	0.0	1.4142001248738711
2R_18978	6.280050039438715	0.0	0.0	0.0	0.0	0.0	2.7224396544026206	0.0	0.0	0.0	0.0	0.0	0.0	0.0	0.0	0.0	0.0	0.0	0.0	0.0	0.0	0.0	0.0	0.0	0.0	0.0	0.0	0.0	0.0	0.0	0.0	0.0	0.0	0.0	0.0	0.0	0.0	0.0	0.0	0.0	0.0	13.588728964647563	0.0	0.0	0.0	0.0	0.0	0.0	2.5724888778443367
2R_18979	0.0	0.0	0.0	0.0	0.0	0.0	0.0	0.0	0.0	0.0	0.0	0.0	0.0	0.0	0.0	0.0	17.69432348408307	0.0	0.0	0.0	0.0	0.0	0.0	0.0	0.0	0.0	0.0	0.0	0.0	0.0	0.0	0.0	0.0	0.0	0.0	0.0	0.0	0.0	0.0	0.0	0.0	0.0	0.0	0.0	0.0	0.0	0.0	0.0	0.0
2R_18980	0.0	0.0	0.0	0.0	0.0	0.0	0.0	0.0	0.0	0.0	0.0	0.0	0.0	0.0	0.0	0.0	0.0	0.0	0.0	0.0	0.0	0.0	0.0	0.0	0.0	0.0	0.0	0.0	0.0	0.0	0.0	0.0	0.0	0.0	0.0	0.0	0.0	0.0	0.0	0.0	0.0	0.0	0.0	0.0	0.0	0.0	0.0	0.0	0.0
2R_18981	0.0	0.0	0.0	11.534424489890077	0.0	0.0	7.380836396380438	0.0	0.0	0.0	0.0	0.0	0.0	0.0	0.0	0.0	0.0	0.0	0.0	0.0	0.0	0.0	6.3077553852461605	0.0	0.0	6.788727996035383	0.0	0.0	0.0	0.0	9.315540650690513	0.0	0.0	0.0	0.0	0.0	0.0	0.0	0.0	24.864024864024863	0.0	0.0	0.0	0.0	0.0	0.0	0.0	0.0	0.0
2R_18982	0.0	0.0	0.0	0.0	0.0	0.0	0.0	8.467113730271626	0.0	0.0	0.0	0.0	0.0	0.0	0.0	0.0	0.0	0.0	0.0	0.0	0.0	0.0	0.0	0.0	0.0	0.0	0.0	0.0	0.0	0.0	0.0	0.0	0.0	0.0	0.0	0.0	0.0	0.0	0.0	16.38001638001638	0.0	0.0	0.0	0.0	0.0	0.0	0.0	0.0	0.0
2R_18983	0.0	0.0	0.0	0.0	0.0	0.0	0.0	0.0	0.0	0.0	0.0	0.0	0.0	0.0	0.0	0.0	0.0	0.0	0.0	0.0	0.0	0.0	0.0	0.0	0.0	0.0	0.0	0.0	0.0	0.0	0.0	0.0	0.0	0.0	0.0	0.0	0.0	0.0	0.0	0.0	0.0	0.0	0.0	0.0	0.0	0.0	0.0	0.0	0.0
2R_18984	0.0	0.0	0.0	0.0	0.0	0.0	0.0	0.0	0.0	0.0	0.0	0.0	0.0	0.0	0.0	0.0	0.0	0.0	0.0	0.0	0.0	0.0	0.0	13.602666122560024	0.0	0.0	0.0	0.0	0.0	0.0	0.0	0.0	0.0	0.0	0.0	0.0	0.0	0.0	0.0	0.0	0.0	0.0	0.0	0.0	0.0	0.0	0.0	0.0	0.0
2R_18985	0.0	0.0	0.0	0.0	0.0	0.0	0.0	0.0	0.0	0.0	0.0	0.0	0.0	2.6016097720625613	0.0	0.0	0.0	0.0	0.0	0.0	0.0	0.0	0.0	0.0	0.0	0.0	0.0	0.0	0.0	0.0	5.052935818872462	0.0	0.0	0.0	0.0	0.0	0.0	0.0	0.0	0.0	0.0	0.0	0.0	0.0	0.0	0.0	0.0	0.0	1.8915008624298182
2R_18986	6.974901514390617	6.213665590459787	0.0	0.0	0.0	0.0	0.0	0.0	48.97063720593132	0.0	0.0	0.0	0.0	0.0	0.0	0.0	0.0	0.0	0.0	0.0	0.0	0.0	0.0	0.0	0.0	0.0	0.0	0.0	0.0	0.0	0.0	0.0	0.0	0.0	0.0	0.0	0.0	0.0	0.0	0.0	0.0	0.0	0.0	0.0	0.0	0.0	0.0	2.64456235666472	0.0
2R_18987	0.0	0.0	0.0	0.0	0.0	0.0	0.0	0.0	0.0	0.0	0.0	0.0	0.0	0.0	0.0	0.0	0.0	0.0	0.0	0.0	0.0	0.0	0.0	0.0	0.0	0.0	0.0	0.0	0.0	0.0	0.0	0.0	141.4707297060238	0.0	0.0	0.0	0.0	0.0	0.0	0.0	0.0	0.0	0.0	0.0	0.0	0.0	0.0	0.0	0.0
2R_18988	0.0	0.0	0.0	0.0	0.0	0.0	6.203720246957696	0.0	0.0	0.0	0.0	0.0	0.0	0.0	0.0	0.0	0.0	0.0	0.0	0.0	0.0	0.0	0.0	0.0	0.0	0.0	0.0	0.0	0.0	0.0	0.0	0.0	0.0	0.0	10.650716154154205	0.0	0.0	0.0	0.0	0.0	0.0	0.0	0.0	0.0	0.0	0.0	0.0	0.0	0.0
2R_18989	0.0	9.147540683687192	0.0	0.0	0.0	0.0	4.451329166889233	0.0	0.0	0.0	0.0	0.0	0.0	0.0	0.0	0.0	6.439274422558066	0.0	0.0	5.058527159232318	0.0	0.0	0.0	0.0	0.0	0.0	0.0	0.0	7.363770250368189	0.0	0.0	0.0	0.0	0.0	0.0	0.0	0.0	17.04012950498424	0.0	0.0	0.0	0.0	0.0	0.0	0.0	0.0	0.0	0.0	0.0
2R_18990	8.7677459177375	0.0	0.0	0.0	0.0	0.0	0.0	0.0	0.0	0.0	0.0	0.0	0.0	0.0	0.0	0.0	0.0	0.0	0.0	0.0	0.0	0.0	0.0	0.0	0.0	0.0	0.0	0.0	0.0	0.0	0.0	0.0	0.0	0.0	0.0	0.0	0.0	0.0	0.0	0.0	0.0	0.0	0.0	0.0	0.0	0.0	0.0	0.0	0.0
2R_18991	0.0	0.0	0.0	0.0	0.0	0.0	0.0	0.0	0.0	0.0	0.0	0.0	0.0	0.0	0.0	0.0	0.0	0.0	0.0	0.0	0.0	0.0	0.0	0.0	0.0	0.0	0.0	0.0	0.0	0.0	0.0	0.0	0.0	0.0	0.0	0.0	0.0	0.0	0.0	0.0	0.0	0.0	0.0	0.0	0.0	0.0	0.0	0.0	0.0
2R_18992	0.0	0.0	0.0	0.0	0.0	0.0	0.0	0.0	0.0	0.0	0.0	0.0	0.0	0.0	0.0	0.0	0.0	0.0	0.0	0.0	0.0	0.0	0.0	0.0	0.0	0.0	0.0	0.0	0.0	0.0	5.5950629164824965	0.0	0.0	0.0	0.0	0.0	0.0	0.0	0.0	0.0	0.0	0.0	0.0	0.0	0.0	0.0	0.0	0.0	0.0
2R_18993	0.0	4.494992129268782	0.0	0.0	0.0	0.0	0.0	0.0	0.0	8.015595141908097	0.0	0.0	0.0	0.0	0.0	0.0	0.0	0.0	6.671452321798837	0.0	0.0	0.0	1.869319605050154	0.0	0.0	0.0	0.0	0.0	0.0	0.0	0.0	0.0	0.0	0.0	0.0	0.0	0.0	0.0	0.0	0.0	0.0	0.0	0.0	0.0	0.0	0.0	0.0	1.9130876622680957	0.0
2R_18994	0.0	0.0	0.0	0.0	0.0	0.0	0.0	0.0	0.0	0.0	0.0	0.0	0.0	0.0	0.0	0.0	0.0	0.0	0.0	0.0	0.0	3.7618578461633376	0.0	0.0	0.0	0.0	0.0	0.0	0.0	0.0	0.0	0.0	0.0	0.0	0.0	0.0	0.0	0.0	0.0	0.0	0.0	0.0	0.0	0.0	0.0	0.0	7.549095542863009	0.0	0.0
2R_18995	0.0	0.0	0.0	0.0	0.0	0.0	0.0	0.0	0.0	0.0	0.0	0.0	0.0	0.0	0.0	0.0	0.0	0.0	0.0	0.0	0.0	0.0	0.0	0.0	0.0	0.0	0.0	0.0	0.0	0.0	0.0	0.0	0.0	0.0	0.0	0.0	0.0	0.0	0.0	0.0	0.0	0.0	0.0	0.0	0.0	0.0	0.0	0.0	0.0
2R_18996	0.0	0.0	0.0	0.0	0.0	0.0	0.0	2.788871288012316	0.0	0.0	0.0	0.0	0.0	0.0	0.0	0.0	0.0	0.0	0.0	0.0	0.0	0.0	0.0	0.0	4.107639881568527	0.0	0.0	0.0	0.0	0.0	0.0	0.0	0.0	0.0	0.0	0.0	0.0	0.0	0.0	0.0	0.0	0.0	0.0	0.0	0.0	0.0	0.0	0.0	0.0
2R_18997	0.0	0.0	0.0	0.0	0.0	0.0	0.0	2.2811884079129863	0.0	0.0	0.0	0.0	0.0	0.0	0.0	0.0	0.0	0.0	2.663723075087157	0.0	0.0	0.0	0.0	0.0	0.0	2.4098336636412006	0.0	0.0	0.0	0.0	0.0	0.0	0.0	0.0	0.0	0.0	0.0	10.029687876113295	0.0	4.41306266548985	3.114969797252846	0.0	0.0	0.0	0.0	0.0	4.548696525523646	0.0	2.4757083496730083
2R_18998	0.0	0.0	0.0	0.0	0.0	0.0	0.0	0.0	0.0	0.0	0.0	0.0	0.0	0.0	0.0	0.0	0.0	0.0	0.0	3.774439495734883	0.0	0.0	0.0	0.0	0.0	0.0	0.0	0.0	0.0	0.0	0.0	0.0	0.0	0.0	0.0	0.0	0.0	0.0	0.0	0.0	0.0	0.0	0.0	0.0	0.0	0.0	0.0	0.0	0.0
2R_18999	0.0	0.0	0.0	0.0	0.0	0.0	0.0	0.0	0.0	0.0	0.0	0.0	0.0	0.0	0.0	0.0	0.0	0.0	0.0	0.0	0.0	0.0	0.0	0.0	0.0	0.0	0.0	0.0	0.0	0.0	0.0	0.0	0.0	0.0	0.0	0.0	0.0	0.0	43.93287057376329	0.0	0.0	0.0	0.0	0.0	0.0	0.0	0.0	0.0	0.0
2R_19000	0.0	0.0	0.0	0.0	0.0	0.0	3.7513373517659043	0.0	0.0	0.0	0.0	0.0	14.480162177816391	0.0	0.0	0.0	0.0	0.0	0.0	0.0	0.0	0.0	0.0	0.0	0.0	0.0	0.0	0.0	0.0	0.0	0.0	0.0	0.0	0.0	0.0	0.0	0.0	0.0	0.0	0.0	0.0	0.0	6.192514117384059	0.0	0.0	0.0	0.0	0.0	0.0
2R_19001	0.0	0.0	8.079515358350744	4.227843563023618	0.0	0.0	5.410763523662351	0.0	0.0	0.0	0.0	0.0	0.0	0.0	0.0	0.0	0.0	0.0	0.0	0.0	2.261972621083394	0.0	2.312053195719927	0.0	0.0	0.0	0.0	0.0	4.47547440028643	0.0	0.0	0.0	0.0	0.0	0.0	0.0	0.0	0.0	0.0	0.0	0.0	0.0	4.46590460470492	0.0	0.0	0.0	4.696899670465519	0.0	0.0
2R_19002	0.0	0.0	0.0	0.0	0.0	0.0	0.0	0.0	0.0	0.0	0.0	0.0	0.0	0.0	0.0	0.0	0.0	0.0	0.0	0.0	0.0	0.0	0.0	0.0	0.0	0.0	0.0	0.0	0.0	0.0	0.0	0.0	0.0	0.0	0.0	0.0	0.0	0.0	0.0	0.0	0.0	0.0	0.0	0.0	0.0	0.0	0.0	0.0	0.0
2R_19003	0.0	0.0	0.0	0.0	0.0	0.0	0.0	7.299802905321556	0.0	0.0	12.219934378952384	0.0	0.0	0.0	0.0	0.0	0.0	0.0	0.0	0.0	0.0	0.0	0.0	0.0	0.0	0.0	0.0	0.0	0.0	0.0	0.0	0.0	0.0	0.0	0.0	0.0	0.0	0.0	0.0	0.0	0.0	0.0	13.839968444871944	0.0	0.0	0.0	0.0	0.0	0.0
2R_19004	0.0	0.0	0.0	0.0	0.0	0.0	0.0	0.0	0.0	0.0	0.0	0.0	0.0	0.0	0.0	0.0	0.0	0.0	0.0	0.0	0.0	0.0	0.0	0.0	0.0	0.0	0.0	0.0	0.0	0.0	0.0	0.0	0.0	0.0	0.0	0.0	0.0	0.0	0.0	0.0	0.0	0.0	0.0	0.0	0.0	0.0	0.0	0.0	0.0
2R_19005	0.0	0.0	0.0	0.0	0.0	0.0	0.0	0.0	0.0	0.0	0.0	0.0	0.0	0.0	0.0	0.0	0.0	0.0	0.0	0.0	0.0	0.0	0.0	0.0	0.0	0.0	0.0	0.0	0.0	0.0	0.0	0.0	0.0	0.0	0.0	0.0	0.0	0.0	0.0	0.0	0.0	0.0	0.0	0.0	0.0	0.0	0.0	0.0	0.0
2R_19006	0.0	0.0	0.0	0.0	0.0	0.0	0.0	0.0	0.0	0.0	0.0	0.0	0.0	0.0	0.0	0.0	0.0	0.0	0.0	0.0	0.0	0.0	0.0	0.0	0.0	0.0	0.0	0.0	0.0	0.0	0.0	0.0	0.0	0.0	0.0	0.0	0.0	0.0	0.0	0.0	0.0	0.0	0.0	0.0	0.0	0.0	0.0	0.0	0.0
2R_19007	0.0	0.0	3.7859384944004075	3.9622068858401027	0.0	0.0	2.5354018155505322	0.0	0.0	0.0	0.0	0.0	0.0	0.0	0.0	0.0	3.6677018143754103	0.0	0.0	2.8812515234617426	0.0	0.0	2.1667862010387573	8.099297385951768	0.0	0.0	0.0	0.0	0.0	0.0	0.0	0.0	0.0	0.0	0.0	0.0	0.0	0.0	0.0	0.0	0.0	0.0	0.0	0.0	0.0	0.0	0.0	0.0	7.187259002221582
2R_19008	0.0	15.458387566509712	0.0	0.0	0.0	0.0	0.0	0.0	0.0	0.0	0.0	0.0	0.0	0.0	0.0	0.0	0.0	0.0	0.0	0.0	0.0	0.0	6.4286357149285775	0.0	0.0	0.0	0.0	0.0	0.0	0.0	0.0	0.0	0.0	0.0	0.0	0.0	0.0	0.0	0.0	0.0	0.0	0.0	0.0	0.0	0.0	0.0	0.0	0.0	0.0
2R_19009	0.0	0.0	0.0	0.0	23.91646457254103	0.0	0.0	0.0	0.0	0.0	4.018688509042452	0.0	0.0	0.0	0.0	0.0	0.0	0.0	2.8032028274225	0.0	0.0	0.0	0.0	0.0	0.0	0.0	0.0	0.0	4.561211457763182	0.0	0.0	0.0	0.0	0.0	0.0	0.0	0.0	0.0	0.0	0.0	0.0	0.0	0.0	0.0	0.0	0.0	0.0	0.0	0.0
2R_19010	0.0	0.0	0.0	0.0	0.0	0.0	0.0	0.0	0.0	0.0	4.2011122864889705	0.0	0.0	0.0	0.0	6.5318663632397005	0.0	0.0	0.0	0.0	0.0	0.0	0.0	0.0	0.0	0.0	0.0	5.730100792472939	0.0	0.0	0.0	0.0	0.0	0.0	0.0	0.0	0.0	0.0	5.572259952613501	0.0	0.0	0.0	0.0	0.0	0.0	0.0	0.0	0.0	0.0
2R_19011	11.33123932030694	0.0	0.0	15.352988228863923	0.0	0.0	0.0	0.0	0.0	0.0	0.0	0.0	0.0	0.0	0.0	0.0	0.0	0.0	0.0	0.0	0.0	0.0	0.0	0.0	0.0	0.0	0.0	0.0	0.0	0.0	6.19976254909437	0.0	0.0	0.0	0.0	0.0	0.0	0.0	0.0	0.0	0.0	0.0	0.0	39.50195929718114	0.0	0.0	0.0	0.0	0.0
2R_19012	0.0	0.0	0.0	0.0	0.0	0.0	0.0	0.0	0.0	0.0	0.0	0.0	0.0	0.0	0.0	0.0	0.0	0.0	0.0	0.0	0.0	0.0	0.0	0.0	0.0	0.0	0.0	0.0	0.0	0.0	0.0	0.0	0.0	0.0	0.0	0.0	0.0	0.0	0.0	0.0	0.0	0.0	0.0	0.0	0.0	0.0	0.0	0.0	0.0
2R_19013	0.0	0.0	0.0	0.0	0.0	0.0	0.0	0.0	0.0	0.0	0.0	0.0	0.0	0.0	0.0	0.0	0.0	0.0	0.0	0.0	0.0	0.0	0.0	0.0	0.0	0.0	0.0	0.0	0.0	0.0	0.0	0.0	0.0	0.0	0.0	0.0	0.0	0.0	0.0	0.0	0.0	0.0	0.0	0.0	0.0	0.0	0.0	0.0	0.0
2R_19014	0.0	0.0	0.0	0.0	0.0	0.0	0.0	0.0	0.0	0.0	0.0	0.0	0.0	0.0	0.0	0.0	0.0	0.0	0.0	0.0	0.0	0.0	0.0	0.0	0.0	0.0	0.0	0.0	0.0	0.0	0.0	0.0	0.0	0.0	0.0	0.0	0.0	0.0	0.0	0.0	0.0	0.0	0.0	0.0	0.0	0.0	0.0	0.0	0.0
2R_19015	0.0	0.0	0.0	0.0	0.0	0.0	0.0	0.0	0.0	0.0	0.0	0.0	0.0	0.0	0.0	0.0	0.0	0.0	0.0	0.0	0.0	0.0	0.0	0.0	0.0	0.0	0.0	0.0	0.0	0.0	0.0	0.0	0.0	0.0	0.0	0.0	0.0	0.0	0.0	0.0	0.0	0.0	0.0	0.0	0.0	0.0	0.0	0.0	0.0
2R_19016	0.0	0.0	0.0	0.0	0.0	0.0	0.0	0.0	0.0	0.0	0.0	0.0	0.0	0.0	0.0	0.0	0.0	0.0	0.0	0.0	0.0	0.0	0.0	0.0	0.0	0.0	0.0	0.0	0.0	0.0	0.0	0.0	0.0	0.0	0.0	0.0	0.0	0.0	0.0	0.0	0.0	0.0	0.0	0.0	0.0	0.0	0.0	0.0	0.0
2R_19017	0.0	0.0	0.0	0.0	0.0	0.0	0.0	0.0	0.0	0.0	0.0	0.0	0.0	0.0	0.0	0.0	0.0	0.0	0.0	0.0	0.0	0.0	0.0	0.0	0.0	0.0	0.0	0.0	0.0	0.0	0.0	0.0	0.0	0.0	0.0	0.0	0.0	0.0	0.0	0.0	0.0	0.0	0.0	0.0	0.0	0.0	0.0	0.0	0.0
2R_19018	0.0	0.0	0.0	0.0	0.0	0.0	0.0	0.0	0.0	0.0	0.0	0.0	0.0	0.0	0.0	0.0	0.0	0.0	0.0	0.0	0.0	0.0	0.0	0.0	0.0	0.0	0.0	0.0	0.0	0.0	0.0	0.0	0.0	0.0	0.0	0.0	0.0	0.0	0.0	0.0	0.0	0.0	0.0	0.0	0.0	0.0	0.0	0.0	0.0
2R_19019	0.0	0.0	0.0	0.0	0.0	0.0	0.0	6.14280800039314	0.0	0.0	0.0	0.0	0.0	0.0	0.0	0.0	0.0	0.0	0.0	0.0	0.0	0.0	0.0	0.0	0.0	0.0	0.0	0.0	0.0	0.0	8.904560916101227	0.0	0.0	0.0	12.112579155704783	0.0	0.0	0.0	0.0	0.0	0.0	0.0	0.0	0.0	0.0	0.0	0.0	0.0	6.666613333759996
2R_19020	0.0	0.0	0.0	0.0	0.0	0.0	0.0	0.0	0.0	0.0	14.703893002711398	0.0	0.0	0.0	0.0	0.0	14.593682686638607	0.0	0.0	0.0	0.0	0.0	0.0	0.0	0.0	0.0	0.0	0.0	0.0	0.0	0.0	0.0	0.0	0.0	0.0	26.855731012998174	0.0	0.0	0.0	0.0	0.0	0.0	0.0	0.0	0.0	0.0	0.0	0.0	0.0
2R_19021	0.0	0.0	0.0	0.0	0.0	0.0	0.0	4.438487008548526	0.0	0.0	0.0	5.247277974550701	0.0	0.0	0.0	0.0	0.0	0.0	0.0	0.0	2.1311147008554294	0.0	0.0	0.0	3.2686532233496894	0.0	0.0	0.0	0.0	0.0	0.0	0.0	4.259154200122323	0.0	0.0	0.0	0.0	0.0	0.0	0.0	0.0	0.0	0.0	20.49717958808868	0.0	0.0	0.0	0.0	0.0
2R_19022	0.0	0.0	230.26618771299619	0.0	0.0	0.0	0.0	0.0	0.0	0.0	0.0	0.0	0.0	0.0	0.0	0.0	0.0	0.0	0.0	0.0	0.0	0.0	0.0	0.0	0.0	0.0	0.0	0.0	0.0	0.0	0.0	0.0	0.0	0.0	0.0	0.0	0.0	0.0	0.0	0.0	0.0	0.0	0.0	0.0	0.0	0.0	0.0	0.0	0.0
[truncated: 337 more columns]
