# Supplementary material for: Convergence of topological domain boundaries, insulators, and polytene interbands revealed by high-resolution mapping of chromatin contacts in the early Drosophila melanogaster embryo
Source: eLife. 2017 Nov 17;6:e29550. doi: 10.7554/eLife.29550 (PMC5739541; doi:10.7554/eLife.29550)
Supplement: Supplementary file 3. [file elife-29550-supp3.zip › local_HiC_maps/nc14_posterior_dm3_CompressedBinCounts_500bp_VCnorm_chr2R_9,323,231-9,411,472.txt]

2R_18646	2R_18647	2R_18648	2R_18649	2R_18650	2R_18651	2R_18652	2R_18653	2R_18654	2R_18655	2R_18656	2R_18657	2R_18658	2R_18659	2R_18660	2R_18661	2R_18662	2R_18663	2R_18664	2R_18665	2R_18666	2R_18667	2R_18668	2R_18669	2R_18670	2R_18671	2R_18672	2R_18673	2R_18674	2R_18675	2R_18676	2R_18677	2R_18678	2R_18679	2R_18680	2R_18681	2R_18682	2R_18683	2R_18684	2R_18685	2R_18686	2R_18687	2R_18688	2R_18689	2R_18690	2R_18691	2R_18692	2R_18693	2R_18694	2R_18695
2R_18646	0.0	0.0	189.87341772151896	26.371308016877634	142.06765261617582	83.86635058370979	123.85741534345661	79.06450873267498	20.182123482304313	34.729554016959135	69.87490838623123	34.273180094137004	47.285124572660685	40.87066187117568	0.0	105.13478279153875	50.27096047697087	22.6579257424247	0.0	45.20795660036166	0.0	34.49108405477184	0.0	22.83230131331397	0.0	23.4585393775042	18.187108977156992	0.0	0.0	0.0	23.014959723820485	8.122579471317549	17.050414666084677	11.27782238783078	0.0	0.0	0.0	35.58347408574194	0.0	0.0	12.765457692720114	14.008662957172715	8.795322295790207	7.864207162090747	15.482176917932078	0.0	0.0	0.0	0.0
2R_18647	0.0	31.684159623211976	165.02342493531924	115.37654709460877	144.7945647651962	88.95075908354033	89.28802345873478	117.9250381978853	32.10850104673714	52.48992884023227	43.23146558991497	47.71068242179424	61.12249582897737	30.18909987715358	60.762570256721865	45.300365817877186	54.98485167336399	33.04340250919583	32.411671442886586	53.942281758518384	14.960220772964686	54.87316582156276	52.884589959331755	54.48715329143271	49.55327720598802	37.32107460436163	28.93455726510565	0.0	62.4125574065502	42.025149950988165	4.576920876480348	12.92251787507285	0.0	13.456734579815706	0.0	0.0	0.0	9.435181716882278	4.753222209335709	10.27052828259564	12.693154911578214	2.7858637473043286	3.4982024486717505	0.0	2.0525982404306844	10.850458974414618	4.06673098879514	0.0	16.93559258654596
2R_18648	189.873417721519	165.0234249353192	13.82716049382716	192.5925925925926	164.6090534979424	121.71181782489204	104.37051532941945	72.17711152751752	62.35827664399093	70.23705004389815	58.88125613346418	54.552747693541924	43.16606483210891	45.92045920459204	30.65134099616858	44.296788482835	40.59659341629159	44.55051710421639	45.779685264663804	44.44444444444444	59.869695368902974	31.486527399333937	37.34827264239029	32.0666987333654	34.99562554680665	29.651593773165306	15.32567049808429	0.0	14.692378328741965	14.83954739380449	0.0	15.97079625827059	33.524904214559385	12.671259998416092	0.0	0.0	0.0	13.326669998334166	8.392077878482713	1.8133188267827192	7.171350454932544	0.0	7.411524921252547	4.417936823503424	2.899180981372762	10.727969348659004	1.4360078980434394	1.7307026652821047	11.96029183112068
2R_18649	26.37130801687764	115.37654709460877	192.5925925925926	0.0	65.46950991395437	176.67844522968198	138.61709067188517	114.51176348115762	42.517006802721085	29.265437518290902	114.49133137062479	60.16847172081829	37.35524841240194	67.65067650676507	22.98850574712644	46.14248800295312	59.57108816521048	7.955449482895784	57.224606580829764	35.714285714285715	52.826201796090864	63.57856494096277	46.68534080298786	36.075036075036074	65.61679790026247	74.12898443291327	0.0	0.0	0.0	27.824151363383418	36.36363636363637	17.111567419575636	0.0	0.0	0.0	0.0	0.0	0.0	6.294058408862035	0.0	6.723141051499261	14.755791648221928	9.264406151565685	16.56726308813784	0.0	0.0	16.15508885298869	0.0	0.0
2R_18650	142.06765261617582	144.79456476519618	164.60905349794237	65.46950991395437	40.93812548732115	232.99346031972652	233.3621055082242	84.12250760782926	107.36617879475023	51.73183399697886	63.33094327860439	66.85385746757588	58.69511535057544	66.26328889551522	46.44142575177058	59.037526737785136	40.11521088566363	56.25065290936413	48.1688607582742	48.10004810004809	48.91314981119524	64.22077266763915	20.958626623114643	32.390604781177174	66.27959383864895	33.27900535708789	19.35059406323774	0.0	9.275491369155283	37.47360452980932	24.487297214569942	8.64220576746244	24.188242579047177	11.99929924092433	0.0	0.0	89.07416314823723	8.413301766625105	16.95369268380346	11.44771986605252	6.79105156717097	0.0	9.35798601168251	5.578203059979072	5.490873070781746	3.870118812647549	3.626282570816766	4.370461275964911	9.060827144788393
2R_18651	83.86635058370982	88.95075908354033	121.71181782489204	176.67844522968198	232.9934603197265	124.86109203511094	233.38150788656623	165.53258453749095	78.87430590610802	108.58201199365881	91.02667688477236	41.45884093837302	72.59853931738894	35.85724903185427	97.47776288534179	39.13143858907685	63.149563426018176	75.90004807003044	7.582765889685922	50.479555779909134	90.99919920704697	43.32713915714271	57.738053996628096	31.86840642671031	0.0	45.83947800621845	10.153933633889768	0.0	43.80457319744182	22.121675112230633	6.424670735624799	9.069735381400513	19.038625563543317	6.296452075184675	0.0	0.0	0.0	0.0	10.008220084762954	14.416845795975682	10.690506972348647	3.9105454898114647	14.731387873514342	4.3906174261849396	8.643759551354306	9.138540270500792	0.0	13.7600035225609	4.7545329717352525
2R_18652	123.85741534345661	89.28802345873477	104.37051532941942	138.61709067188517	233.3621055082242	233.38150788656623	86.1669494219155	158.90264279541526	124.80530372618713	126.71189923526146	112.82693404569538	114.8028570015613	71.27469119783149	88.45978870747611	80.97712396248059	86.68647452609588	64.11760957116589	65.38725602380096	79.78969117190059	66.39642158233156	85.28692070797447	53.32281096530285	73.08859616906122	35.2984697407398	77.04516387506357	50.7732770088447	33.74046831770025	0.0	56.60590965696818	40.83779554312635	14.232342999466285	17.580377485865377	15.81584452392199	17.43538099097126	33.974777125462055	0.0	0.0	18.337211042228397	5.542712884516468	7.984280548456199	5.920574311496413	2.165722844650968	13.597464997405604	2.43159438671299	3.1913684971079816	6.74809366354005	3.161465528960605	7.620510757112984	2.6331366555794062
2R_18653	79.06450873267498	117.9250381978853	72.17711152751752	114.5117634811576	84.12250760782929	165.53258453749095	158.90264279541532	42.915089374575	127.47135081390456	148.06373760034748	183.8889947953285	139.80431905149536	97.99627940792514	99.10779932284021	60.30713562644037	127.96542581705924	64.49503611473965	68.57289373139402	64.33747148375613	66.9224591772999	74.24044599700466	91.90441260315845	75.81629362134194	112.66407268905706	24.590929881422536	55.562012067142994	64.6147881711861	0.0	51.62062966844069	26.06884887262656	31.79830787575947	22.44490417308484	47.11494970815654	4.451957369837009	0.0	0.0	0.0	9.364462053795089	7.07639296436706	2.548386858376713	10.07841256939302	16.589896918675496	6.9439646357769025	9.313264696642134	8.148853476687963	2.1538262723728705	10.090623893184691	2.4322804477731013	6.7234619912608435
2R_18654	20.182123482304313	32.10850104673713	62.35827664399093	42.517006802721085	107.36617879475023	78.87430590610802	124.80530372618715	127.47135081390456	48.80778842149104	134.38211105337658	106.39682762211852	124.32770942311942	157.2351017358755	178.85382935462007	35.186488388458834	63.563631432639504	131.70478675981911	48.70683356874969	109.48585442760796	9.110787172011662	90.96348523561564	90.3631207251293	154.82383429562302	82.82533792737875	100.43387433713643	94.55227606238937	29.322073657049025	0.0	21.0828132906055	31.940990085516678	37.105751391465674	39.28676193269916	54.97888810696693	18.18261160487003	0.0	0.0	0.0	0.0	19.26752574141439	10.408080000666116	5.145261008800454	11.29269768996576	35.45053374323604	0.0	0.0	17.593244194229417	4.121196135966502	0.0	0.0
2R_18655	34.729554016959135	52.48992884023227	70.23705004389815	29.265437518290895	51.73183399697886	108.58201199365882	126.71189923526148	148.06373760034745	134.38211105337658	77.08192498232897	215.39821529654733	247.22427362021915	195.13935737821907	221.92056863501034	211.92213375314097	140.9796823970824	142.95666460483642	115.24575633694508	90.43397001360277	125.42330364981814	100.87531949648606	100.47534406824667	65.58081236591798	82.34863370947654	17.282738691904072	29.28713168991306	45.411885804244505	0.0	43.53536159745754	14.657147338042186	19.155559102881316	11.267493911046293	14.191214313826405	9.386633558967144	30.484830748219686	0.0	0.0	6.581432725252825	4.9733560737276825	10.74618268725492	5.312402937971321	7.773024573251235	7.320426283063314	15.272718386782032	7.158864363574095	4.54118858042445	8.510143381732409	1.7094297615824123	2.362656419668264
2R_18656	69.87490838623124	43.23146558991496	58.88125613346418	114.49133137062479	63.33094327860439	91.02667688477236	112.82693404569538	183.8889947953285	106.39682762211852	215.39821529654733	62.598653069597184	159.42578375486693	186.9595357244847	144.8493385817077	74.44756522621908	122.26174446317312	124.71539556995324	128.81738613128599	92.66005972362032	84.11608019066311	112.75465054612131	136.3734815080233	82.46674528496385	56.643825044217586	96.58998709557774	47.2854169591694	28.199835312961774	0.0	48.66219515162329	12.287407373427415	21.41136586671425	10.075505840770735	47.587222090622994	34.97342369533391	0.0	0.0	0.0	7.356478777294375	16.677092938103527	12.011680157785431	9.896674756868393	8.688395474909868	8.182498073021705	12.193765766539137	16.003820432013534	3.3839802375554124	4.756159623058496	9.553682524251068	10.563555101087939
2R_18657	34.273180094137	47.71068242179424	54.55274769354192	60.168471720818296	66.85385746757588	41.45884093837302	114.8028570015613	139.80431905149533	124.32770942311943	247.22427362021915	159.4257837548669	75.59071537489085	254.8787707560999	241.1179346450504	174.28109050168055	179.90572939779554	141.93833281241487	99.94571913529721	96.06296772594165	87.67405879319236	74.3762407959402	90.49862776537246	101.12348188372822	98.97843832861884	85.27814889564797	82.96023528593182	33.196398190796295	0.0	29.835605811976016	48.215135936548876	23.629799803085003	22.23886018428602	27.23142039088759	18.011944492333345	25.070196550340953	0.0	0.0	10.82491245352053	5.453335805512231	14.729124044263964	13.106484360323469	7.990500892538949	8.026922297385429	10.765730526587765	1.1774652000160135	0.0	3.4992972244740845	2.811610828075621	9.7150384909825
2R_18658	47.285124572660685	61.12249582897737	43.16606483210891	37.35524841240195	58.69511535057544	72.59853931738894	71.27469119783149	97.99627940792516	157.23510173587553	195.1393573782191	186.9595357244847	254.8787707560999	79.5386312852787	215.03390230017354	154.5734417064908	206.83969220599081	140.9352104518739	139.07920649963492	157.1164954684717	114.7339772666631	156.8802033167435	103.82112637779287	108.12443518062187	115.89290632996273	102.94753499480849	52.61302593296048	38.6433604266227	0.0	61.74421225190404	18.708805548782276	27.167453390837775	26.84668777072008	16.10140017775946	23.9627395375351	25.941144730834687	0.0	0.0	14.00121754587779	9.874876846178761	13.716737483134128	10.548073371795626	11.575331513360496	10.382225795553627	11.139736107078114	8.52859552794565	7.72867208532454	2.4139094289112726	7.273218148832154	16.08406820770805
2R_18659	40.87066187117568	30.189099877153588	45.92045920459204	67.65067650676507	66.26328889551522	35.85724903185427	88.45978870747612	99.10779932284021	178.85382935462005	221.92056863501034	144.84933858170768	241.1179346450504	215.03390230017354	57.188763769556516	178.13971243160708	214.53702909122114	190.5102450547937	144.43103858246218	148.86844147411432	129.15129151291515	119.8823398693575	74.40401379490635	124.0348537939161	119.8063928691235	29.055408664322865	54.707737588865875	59.37990414386903	0.0	36.595407276386815	30.8016435757012	16.1019792016102	22.731233472498996	31.810662934215546	26.30104704468285	25.625256252562526	0.0	0.0	11.06457841190106	16.72222160288068	12.044184089331713	5.954073255940304	11.434377291980091	6.153480100670934	11.004086184002993	4.814138160951082	10.179412138948976	5.961287399626824	2.8738605143060774	9.930131594103885
2R_18660	0.0	60.76257025672186	30.65134099616858	22.988505747126432	46.44142575177058	97.47776288534176	80.9771239624806	60.30713562644038	35.186488388458834	211.92213375314097	74.44756522621907	174.28109050168055	154.5734417064908	178.13971243160705	38.049940546967896	168.0223011417879	98.60042179069322	131.6764052341371	118.39573775344087	108.37438423645321	98.36603093065193	105.23348679883492	103.0297176341801	119.4208090759815	0.0	112.4715625878684	110.97899326198971	0.0	113.99259048161869	46.053767773876	40.125391849529784	21.24194576223182	0.0	29.49344999631332	47.89272030651341	0.0	0.0	10.339657757328231	15.626627773726431	16.882623559701177	11.127957602481533	18.317534459861704	7.6670947461233245	6.855419208884622	17.9949164361068	4.756242568370987	22.282881176536126	10.742292405199269	14.847258824839464
2R_18661	105.13478279153875	45.3003658178772	44.29678848283499	46.14248800295312	59.037526737785136	39.13143858907685	86.68647452609588	127.96542581705924	63.5636314326395	140.9796823970824	122.26174446317313	179.90572939779554	206.83969220599081	214.53702909122114	168.02230114178792	73.58270512098836	182.5175458734762	219.3695372359967	147.33910332273442	138.42746400885935	140.4018652387797	159.92709738353236	118.9106133409436	103.87053576422348	87.19840252526573	90.3010884564835	70.00929214241164	0.0	18.30445805075826	13.865856161154525	20.13490385583409	17.05471835838103	11.933402069729254	15.786453486398786	38.45207333579427	0.0	0.0	4.150748545992784	8.364197221079115	9.036472558717868	4.4672033564779134	0.0	9.233627393587062	8.256111173490618	5.417904657880992	5.728032993470043	3.5780927692112274	2.156191028175379	14.900695802891212
2R_18662	50.27096047697087	54.98485167336399	40.59659341629159	59.57108816521049	40.11521088566363	63.14956342601818	64.11760957116589	64.49503611473965	131.7047867598191	142.95666460483642	124.71539556995324	141.93833281241487	140.9352104518739	190.51024505479367	98.60042179069322	182.5175458734762	67.81987797469026	168.7136625840488	132.94835126999766	150.34607965505504	119.58274433586891	121.19821752050089	103.82760464524704	140.4032380998227	62.54182484536533	64.76718258634202	73.03734947458756	305.4927598215922	52.51445788668693	66.300598959611	14.441475918838906	28.541931359101532	8.55906439155323	22.645222395898497	0.0	0.0	0.0	8.931197625968588	13.497980702086968	16.203206355286408	14.418173819736303	14.064297043579279	6.622689067838853	7.895439120637572	2.590610487723874	5.477801210594067	5.132673186017058	9.278985695515653	12.824776784760061
2R_18663	22.6579257424247	33.04340250919583	44.55051710421639	7.955449482895784	56.25065290936413	75.90004807003045	65.38725602380096	68.57289373139402	48.7068335687497	115.24575633694508	128.81738613128599	99.94571913529721	139.07920649963492	144.43103858246218	131.67640523413712	219.3695372359967	168.7136625840488	27.340924237159733	188.47245126860398	143.1980906921241	177.76836403935113	145.66926573585738	142.6187022143782	120.53711337720884	75.1696014131885	99.07453766690078	60.351685732312845	0.0	23.669105899524645	23.906192102191003	24.3002820568453	19.6027502658623	20.574438317833923	30.619691523618844	16.573853089366217	0.0	0.0	25.047142299971732	7.210377174830016	9.737392267926296	5.7764457721712015	12.678007144057025	7.959871633803452	11.862002211077213	12.454715433104946	16.45955065426714	10.795763433978122	11.152499275087548	12.845182157528177
2R_18664	0.0	32.411671442886586	45.77968526466381	57.22460658082976	48.16886075827421	7.582765889685922	79.78969117190059	64.33747148375613	109.48585442760796	90.43397001360277	92.66005972362031	96.06296772594165	157.1164954684717	148.86844147411432	118.39573775344087	147.33910332273442	132.94835126999766	188.472451268604	14.735950192488348	98.09932556713672	163.23976520680438	215.17699477260237	192.35161875909162	136.2490632876899	135.17623601770808	63.63002955614873	59.197868876720435	0.0	42.56375696094776	93.14522774008182	37.45610612563402	22.032061055247596	27.749001035962706	18.35429291616065	0.0	0.0	136.2490632876899	12.869101929721834	9.724725438585118	14.008471623214138	3.4625619149352413	11.399324020085608	19.08547190022115	21.331240027645286	2.799638286733354	0.0	11.093623246687512	6.68511759121843	0.0
2R_18665	45.20795660036166	53.94228175851839	44.44444444444444	35.714285714285715	48.100048100048106	50.47955577990914	66.39642158233156	66.9224591772999	9.110787172011662	125.42330364981814	84.11608019066311	87.67405879319236	114.7339772666631	129.15129151291515	108.37438423645321	138.42746400885937	150.34607965505506	143.1980906921241	98.09932556713673	30.612244897959187	107.53905365632782	221.87621642662518	200.0800320128051	175.2216037930324	56.242969628796395	116.4884041088637	65.68144499178982	549.4505494505495	59.031877213695395	53.66086334366802	31.16883116883117	22.000586682311532	76.9704433497537	40.72904999490886	0.0	0.0	0.0	32.12679374598415	8.092360811394045	8.742787200559539	5.76269232985651	9.48586605957124	7.940919558484873	3.5501278046009657	20.967291025999444	2.463054187192118	9.231479344564967	5.5629728526924795	11.533138551437798
2R_18666	0.0	14.960220772964687	59.869695368902974	52.826201796090864	48.91314981119524	90.99919920704697	85.28692070797447	74.24044599700466	90.96348523561564	100.87531949648606	112.75465054612131	74.3762407959402	156.8802033167435	119.8823398693575	98.36603093065196	140.4018652387797	119.58274433586891	177.76836403935113	163.23976520680438	107.53905365632782	106.74074055470024	185.68337961023767	155.37118175320842	217.2506134471269	124.78630345533276	88.10893553832797	36.43186330764887	0.0	104.77924323191576	52.91439245017449	17.2885751332661	28.474082076948363	25.61615388819061	22.59139064693836	0.0	0.0	125.77667094307348	23.759910852814482	8.977262389819066	12.931750745677077	9.589266159032228	0.0	4.40463049995199	7.876670247926073	5.168904285331787	8.197169244220996	10.240943805381105	12.342570513105343	34.118106649789574
2R_18667	34.49108405477184	54.87316582156275	31.486527399333937	63.57856494096276	64.22077266763915	43.327139157142724	53.32281096530285	91.90441260315845	90.36312072512928	100.4753440682467	136.3734815080233	90.49862776537246	103.82112637779287	74.40401379490633	105.23348679883492	159.92709738353236	121.19821752050089	145.6692657358574	215.17699477260237	221.87621642662518	185.68337961023764	50.486676714505265	284.94594931523926	192.66231800291746	64.36525134630651	129.27125350698773	87.69457233236243	0.0	72.06071114914316	77.33142885735991	51.52340847163735	50.35556624834247	46.979235178051304	11.652725475382645	18.92219194671511	0.0	0.0	8.170301770095879	8.232010997966695	22.234154551831704	15.388115758199941	7.237173015476695	3.029233619040551	10.834177496329923	8.887135160883808	3.758338814244104	8.8038631351437	8.48845993871332	2.933041593462837
2R_18668	0.0	52.884589959331755	37.34827264239029	46.68534080298786	20.958626623114643	57.738053996628096	73.08859616906123	75.81629362134194	154.82383429562302	65.58081236591798	82.46674528496385	101.12348188372822	108.12443518062187	124.03485379391608	103.02971763418012	118.91061334094363	103.82760464524704	142.6187022143782	192.35161875909162	200.08003201280513	155.37118175320842	284.94594931523926	95.89892601920943	195.36434102260432	110.28033260548314	110.74358085215802	150.25167154984598	0.0	92.59902308030651	109.11431907209183	13.581190051778288	9.586312279874305	40.245983450851604	33.275367642899404	97.26112667289138	0.0	0.0	0.0	7.052166284439254	11.428480000731422	15.065862300278456	4.133274971490736	15.570430506833084	4.640689940654857	15.226790868554422	6.439357352136257	6.033646630434618	10.907789907240154	10.050665404303091
2R_18669	22.83230131331397	54.48715329143271	32.0666987333654	36.075036075036074	32.390604781177174	31.86840642671031	35.2984697407398	112.66407268905706	82.82533792737875	82.34863370947656	56.643825044217586	98.97843832861882	115.89290632996273	119.80639286912348	119.42080907598148	103.87053576422348	140.4032380998227	120.53711337720884	136.2490632876899	175.2216037930324	217.2506134471269	192.66231800291746	195.36434102260432	72.87886075764864	113.62216086625536	128.36187780591044	215.6209052760777	0.0	71.55379056205503	60.225435851479254	41.978223796405615	33.33422224592656	7.774792257550878	41.140454540311985	0.0	0.0	0.0	16.2256534070627	19.072904269278894	17.662196364766743	17.46270402986821	12.77557718460773	16.042261734312874	14.343950725660468	4.70646263209864	2.487933522416281	4.662363305335842	5.619164497669171	23.299269800884442
2R_18670	0.0	49.55327720598802	34.99562554680665	65.61679790026247	66.27959383864895	0.0	77.04516387506357	24.590929881422536	100.43387433713643	17.282738691904072	96.58998709557771	85.27814889564797	102.94753499480849	29.055408664322865	0.0	87.19840252526573	62.54182484536534	75.1696014131885	135.17623601770808	56.242969628796395	124.78630345533274	64.36525134630651	110.28033260548314	113.62216086625536	0.0	145.92319770258518	181.01185627658612	0.0	130.14902062861975	98.58951270490188	85.89835361488905	101.05256350143091	0.0	56.122706685898045	0.0	0.0	0.0	29.512802653791212	0.0	0.0	0.0	34.85620074383132	0.0	19.56763356866674	0.0	13.57588922074396	0.0	30.66205509358059	21.189493401591754
2R_18671	23.4585393775042	37.32107460436162	29.651593773165306	74.12898443291327	33.27900535708788	45.83947800621845	50.7732770088447	55.56201206714299	94.55227606238937	29.287131689913053	47.28541695916941	82.96023528593182	52.61302593296048	54.707737588865875	112.47156258786842	90.3010884564835	64.76718258634202	99.0745376669008	63.63002955614873	116.4884041088637	88.10893553832797	129.2712535069877	110.743580852158	128.3618778059104	145.92319770258518	87.92170132888157	195.97317723643735	0.0	208.29631989413645	228.94594524355517	86.2591818855718	79.9131762367135	31.952148462462613	42.268843582559235	25.73923070587266	0.0	0.0	16.67068615432832	22.395463574898265	30.24438369355906	29.90277710081213	16.407477740795322	8.241132232675183	11.053029488008937	14.50665057395563	10.224687507988037	16.76584462133741	11.546570783942876	7.979438582660201
2R_18672	18.187108977156992	28.93455726510565	15.32567049808429	0.0	19.35059406323774	10.153933633889768	33.74046831770025	64.6147881711861	29.322073657049025	45.41188580424449	28.19983531296177	33.196398190796295	38.6433604266227	59.37990414386903	110.97899326198969	70.00929214241162	73.03734947458756	60.35168573231284	59.197868876720435	65.68144499178982	36.43186330764887	87.69457233236243	150.25167154984598	215.62090527607768	181.01185627658612	195.97317723643735	0.0	0.0	75.99506032107912	287.836048586725	66.87565308254963	70.80648587410607	74.31629013079667	16.385249997951846	39.91060025542784	0.0	0.0	51.698288786641164	26.044379622877383	4.689617655472549	9.273298002067945	45.79383614965426	25.55698248707775	34.27709604442312	14.995763696755665	3.963535473642489	14.85525411769075	17.903820675332117	18.55907353104933
2R_18673	0.0	0.0	0.0	0.0	0.0	0.0	0.0	0.0	0.0	0.0	0.0	0.0	0.0	0.0	0.0	0.0	305.49275982159224	0.0	0.0	549.4505494505495	0.0	0.0	0.0	0.0	0.0	0.0	0.0	0.0	1271.4558169103625	0.0	559.4405594405595	0.0	0.0	0.0	0.0	0.0	0.0	0.0	0.0	0.0	0.0	340.51826880512147	0.0	0.0	0.0	0.0	0.0	0.0	0.0
2R_18674	0.0	62.41255740655021	14.692378328741965	0.0	9.275491369155281	43.80457319744182	56.60590965696818	51.6206296684407	21.0828132906055	43.53536159745754	48.662195151623294	29.83560581197601	61.74421225190404	36.595407276386815	113.9925904816187	18.30445805075826	52.51445788668693	23.66910589952465	42.56375696094776	59.031877213695395	104.77924323191576	72.06071114914315	92.59902308030651	71.55379056205503	130.14902062861975	208.29631989413645	75.99506032107912	1271.4558169103625	27.320538214602824	41.391299548834844	228.39969947407965	144.24627080964584	35.62268452550584	94.24904131053292	57.3921028466483	0.0	0.0	24.780997930786675	43.69428978052982	13.487495405821878	26.670311609253265	73.16921478457154	27.563522434410302	98.58206135090286	0.0	22.79851809632374	26.702626203287092	12.872995031023919	26.688254499194908
2R_18675	0.0	42.025149950988165	14.83954739380449	27.824151363383418	37.473604529809315	22.121675112230633	40.83779554312635	26.06884887262656	31.940990085516678	14.657147338042186	12.287407373427415	48.21513593654888	18.708805548782273	30.801643575701195	46.053767773876004	13.865856161154525	66.300598959611	23.906192102191003	93.14522774008182	53.66086334366802	52.91439245017449	77.33142885735991	109.11431907209183	60.225435851479254	98.58951270490188	228.94594524355517	287.83604858672504	0.0	41.39129954883483	55.741204734657934	206.40461375018972	227.10677960872502	188.89240688503827	71.39482887254476	115.93396401409758	0.0	132.49595887325435	87.60227565682935	40.97967912280791	71.51862651542861	40.4061899589271	44.34127707312098	23.199681514772163	20.743651612860397	19.05763792012563	23.026883886938002	21.576078601654345	45.50678961301026	53.91116518201307
2R_18676	23.014959723820485	4.576920876480347	0.0	36.36363636363637	24.487297214569942	6.424670735624799	14.232342999466285	31.798307875759473	37.105751391465674	19.155559102881316	21.41136586671425	23.629799803085003	27.167453390837775	16.1019792016102	40.125391849529784	20.13490385583409	14.441475918838906	24.3002820568453	37.45610612563402	31.16883116883117	17.2885751332661	51.52340847163736	13.581190051778286	41.97822379640561	85.89835361488906	86.2591818855718	66.87565308254963	559.4405594405594	228.39969947407965	206.4046137501897	5.289256198347108	276.27403397423933	274.294670846395	176.24570725069654	277.77777777777777	0.0	115.44011544011543	103.5845713506883	98.87393573194177	100.88646563554764	88.01202831053578	57.950018109380665	64.68239931274951	50.605458160130134	66.417600664176	42.63322884012539	25.84814216478191	36.816765788728404	31.314218612388686
2R_18677	8.122579471317549	12.92251787507285	15.97079625827059	17.111567419575636	8.64220576746244	9.069735381400513	17.580377485865377	22.44490417308484	39.28676193269916	11.267493911046289	10.075505840770736	22.238860184286025	26.84668777072008	22.731233472498996	21.241945762231822	17.05471835838103	28.541931359101532	19.6027502658623	22.032061055247596	22.000586682311532	28.47408207694836	50.35556624834246	9.586312279874305	33.334222245926554	101.0525635014309	79.9131762367135	70.80648587410607	0.0	144.24627080964584	227.10677960872502	276.27403397423933	65.88129139980352	171.48445797635063	292.71391166772287	196.07004334930414	0.0	162.96730875786318	73.11539302217474	102.74694938491412	62.833172899298525	97.3267852424431	79.53583793959457	91.31242202775213	66.33709039398109	41.8580416330128	51.33470225872691	48.10036722142424	63.96847633486218	69.07252725878215
2R_18678	17.050414666084677	0.0	33.524904214559385	0.0	24.188242579047177	19.038625563543317	15.81584452392199	47.114949708156544	54.97888810696693	14.191214313826405	47.587222090622994	27.23142039088759	16.10140017775946	31.810662934215546	0.0	11.933402069729256	8.55906439155323	20.574438317833923	27.749001035962706	76.97044334975371	25.61615388819061	46.979235178051304	40.245983450851604	7.774792257550878	0.0	31.952148462462613	74.31629013079667	0.0	35.62268452550584	188.89240688503827	274.294670846395	171.48445797635063	11.611920332936979	253.4593359058176	187.08093869731803	0.0	342.09085933223867	56.545003360388776	138.3607667465361	105.51639724813236	95.63088564632568	76.32306024942375	41.92942439286193	32.13477754164667	59.74874597926085	44.589774078478	52.22550275750655	46.158287678590604	46.39768382762332
2R_18679	11.27782238783078	13.456734579815706	12.671259998416092	0.0	11.99929924092433	6.296452075184676	17.43538099097126	4.451957369837009	18.182611604870033	9.386633558967146	34.97342369533391	18.011944492333345	23.962739537535104	26.30104704468285	29.49344999631332	15.786453486398788	22.6452223958985	30.619691523618844	18.35429291616065	40.72904999490888	22.59139064693836	11.652725475382647	33.275367642899404	41.14045454031199	56.122706685898045	42.26884358255925	16.385249997951846	0.0	94.24904131053293	71.39482887254476	176.24570725069657	292.71391166772287	253.4593359058176	0.0	0.0	0.0	113.13624998585797	53.4301630367995	110.35911394013262	101.78108168862376	77.6299964606472	82.03504979054243	87.16333656498007	53.13804981940148	55.79321917110804	56.52911249293386	59.876309362467	47.18416033288703	49.870069288707036
2R_18680	0.0	0.0	0.0	0.0	0.0	0.0	33.974777125462055	0.0	0.0	30.484830748219682	0.0	25.070196550340953	25.94114473083468	25.625256252562526	47.89272030651341	38.45207333579427	0.0	16.573853089366217	0.0	0.0	0.0	18.922191946715106	97.26112667289136	0.0	0.0	25.73923070587266	39.91060025542784	0.0	57.3921028466483	115.93396401409757	277.77777777777777	196.07004334930414	187.08093869731803	0.0	0.0	0.0	0.0	104.11460936198567	183.57670359180932	56.66621333695997	14.006543857290124	61.482465200924686	19.300846149095175	51.77269715043075	56.62462854243677	35.91954022988506	33.656435110393105	54.08445829006576	56.06386795837818
2R_18681	0.0	0.0	0.0	0.0	0.0	0.0	0.0	0.0	0.0	0.0	0.0	0.0	0.0	0.0	0.0	0.0	0.0	0.0	0.0	0.0	0.0	0.0	0.0	0.0	0.0	0.0	0.0	0.0	0.0	0.0	0.0	0.0	0.0	0.0	0.0	0.0	0.0	0.0	377.64350453172204	0.0	0.0	0.0	0.0	0.0	0.0	0.0	0.0	0.0	0.0
2R_18682	0.0	0.0	0.0	0.0	89.0741631482372	0.0	0.0	0.0	0.0	0.0	0.0	0.0	0.0	0.0	0.0	0.0	0.0	0.0	136.2490632876899	0.0	125.77667094307347	0.0	0.0	0.0	0.0	0.0	0.0	0.0	0.0	132.49595887325435	115.44011544011543	162.96730875786315	342.09085933223867	113.13624998585797	0.0	0.0	0.0	237.97624997025298	59.94341341773366	0.0	64.02991477618343	0.0	88.23243953872081	157.78345798226513	0.0	0.0	51.28599635869426	123.62161894872173	0.0
2R_18683	35.58347408574194	9.435181716882276	13.326669998334166	0.0	8.413301766625105	0.0	18.337211042228397	9.364462053795089	0.0	6.581432725252825	7.356478777294375	10.824912453520533	14.00121754587779	11.06457841190106	10.339657757328233	4.150748545992784	8.931197625968588	25.047142299971735	12.869101929721834	32.12679374598415	23.75991085281448	8.170301770095879	0.0	16.2256534070627	29.512802653791212	16.67068615432832	51.698288786641164	0.0	24.780997930786675	87.60227565682936	103.5845713506883	73.11539302217474	56.545003360388776	53.430163036799485	104.11460936198567	0.0	237.97624997025298	5.619379215939256	169.85464971441772	189.62367041693352	178.41018982239416	172.55648404217544	116.673180919268	134.12776713035132	85.57365153039919	59.45303210463734	82.34977826111178	78.8157323207555	92.79536765524664
2R_18684	0.0	4.753222209335709	8.392077878482713	6.294058408862035	16.95369268380346	10.008220084762954	5.54271288451647	7.07639296436706	19.26752574141439	4.973356073727683	16.677092938103524	5.453335805512231	9.874876846178761	16.722221602880683	15.626627773726431	8.364197221079115	13.497980702086968	7.210377174830016	9.724725438585118	8.092360811394045	8.977262389819067	8.232010997966693	7.052166284439254	19.07290426927889	0.0	22.395463574898265	26.044379622877386	0.0	43.69428978052983	40.979679122807894	98.87393573194177	102.74694938491412	138.3607667465361	110.3591139401326	183.57670359180932	377.64350453172204	59.94341341773366	169.85464971441772	65.60272359690036	174.10736847035736	249.83273393788792	180.54669539365196	142.74462650448638	118.2482146396545	135.48853717706922	123.71080320866757	115.91642303881613	105.88135641076319	85.36613127197161
2R_18685	0.0	10.27052828259564	1.813318826782719	0.0	11.44771986605252	14.416845795975682	7.9842805484562	2.5483868583767135	10.408080000666118	10.746182687254919	12.01168015778543	14.729124044263964	13.716737483134128	12.044184089331713	16.882623559701177	9.036472558717868	16.20320635528641	9.737392267926296	14.008471623214138	8.742787200559537	12.931750745677077	22.234154551831704	11.42848000073142	17.662196364766743	0.0	30.244383693559065	4.689617655472549	0.0	13.487495405821878	71.51862651542861	100.88646563554764	62.83317289929853	105.51639724813234	101.78108168862376	56.66621333695997	0.0	0.0	189.6236704169335	174.10736847035736	76.57221483966194	218.89296446741778	140.8753670209682	151.94986833657305	162.22534235630687	133.07134247426998	108.33016784141587	85.6859057890057	122.33546991437152	96.6192485745367
2R_18686	12.765457692720114	12.693154911578214	7.171350454932544	6.72314105149926	6.79105156717097	10.690506972348647	5.920574311496413	10.07841256939302	5.145261008800454	5.312402937971321	9.896674756868393	13.106484360323469	10.548073371795628	5.954073255940304	11.127957602481533	4.4672033564779134	14.418173819736303	5.7764457721712015	3.4625619149352413	5.76269232985651	9.589266159032224	15.388115758199943	15.065862300278456	17.46270402986821	0.0	29.90277710081213	9.273298002067945	0.0	26.670311609253265	40.4061899589271	88.01202831053578	97.3267852424431	95.63088564632568	77.6299964606472	14.006543857290124	0.0	64.02991477618343	178.41018982239416	249.83273393788792	218.89296446741778	110.65113146477202	180.3551782739509	239.9253226827418	148.3635500430254	167.09176390223212	150.2274276335007	130.33552926977566	141.3744613633022	71.64595953696737
2R_18687	14.008662957172715	2.7858637473043286	0.0	14.755791648221928	0.0	3.9105454898114647	2.165722844650968	16.589896918675496	11.292697689965761	7.773024573251235	8.68839547490987	7.990500892538949	11.575331513360496	11.434377291980091	18.3175344598617	0.0	14.064297043579279	12.678007144057025	11.399324020085608	9.485866059571238	0.0	7.237173015476694	4.133274971490736	12.77557718460773	34.85620074383132	16.407477740795322	45.79383614965426	340.51826880512135	73.16921478457154	44.34127707312098	57.950018109380665	79.53583793959459	76.32306024942375	82.03504979054243	61.4824652009247	0.0	0.0	172.55648404217544	180.54669539365196	140.87536702096818	180.3551782739509	50.949612596782224	100.88729142475248	136.41039992889057	151.60059912556775	129.74920242402038	120.1440870872997	110.32367587455646	97.68365838166291
2R_18688	8.795322295790207	3.49820244867175	7.411524921252547	9.264406151565684	9.35798601168251	14.731387873514338	13.597464997405604	6.9439646357769025	35.45053374323604	7.320426283063314	8.182498073021703	8.026922297385429	10.382225795553627	6.153480100670934	7.6670947461233245	9.23362739358706	6.622689067838853	7.959871633803452	19.08547190022115	7.940919558484872	4.404630499951989	3.029233619040551	15.570430506833082	16.042261734312874	0.0	8.241132232675183	25.55698248707775	0.0	27.563522434410302	23.199681514772166	64.68239931274951	91.31242202775212	41.92942439286193	87.16333656498007	19.300846149095175	0.0	88.23243953872081	116.67318091926799	142.74462650448635	151.94986833657305	239.9253226827418	100.88729142475248	18.539111809692308	174.05295851351036	135.97464997405604	159.092215982059	145.47662002135453	112.55820557977	104.71072614794369
2R_18689	7.864207162090746	0.0	4.417936823503424	16.56726308813784	5.57820305997907	4.3906174261849396	2.43159438671299	9.313264696642133	0.0	15.272718386782032	12.193765766539137	10.765730526587765	11.139736107078114	11.004086184002993	6.855419208884622	8.256111173490616	7.895439120637572	11.862002211077213	21.33124002764529	3.550127804600965	7.8766702479260715	10.834177496329922	4.640689940654856	14.343950725660466	19.567633568666736	11.053029488008937	34.27709604442312	0.0	98.58206135090285	20.7436516128604	50.605458160130134	66.33709039398109	32.13477754164667	53.13804981940148	51.77269715043075	0.0	157.78345798226513	134.12776713035132	118.2482146396545	162.22534235630687	148.3635500430254	136.41039992889057	174.05295851351036	27.172946416925882	141.0324744293534	133.68067457325017	136.49925969225038	156.76966239943516	96.30056046926194
2R_18690	15.482176917932076	2.0525982404306844	2.899180981372762	0.0	5.490873070781746	8.643759551354304	3.1913684971079816	8.148853476687963	0.0	7.158864363574094	16.00382043201353	1.1774652000160135	8.528595527945647	4.814138160951082	17.9949164361068	5.417904657880992	2.590610487723874	12.454715433104946	2.799638286733354	20.967291025999437	5.168904285331786	8.887135160883808	15.226790868554422	4.706462632098639	0.0	14.506650573955628	14.995763696755665	0.0	0.0	19.05763792012563	66.417600664176	41.8580416330128	59.74874597926086	55.793219171108035	56.62462854243676	0.0	0.0	85.57365153039919	135.48853717706922	133.07134247426998	167.09176390223212	151.60059912556773	135.97464997405604	141.0324744293534	72.33768593444758	227.1858200058483	222.35640887022922	193.0529391801956	126.39055946781147
2R_18691	0.0	10.850458974414618	10.727969348659004	0.0	3.8701188126475476	9.138540270500792	6.748093663540049	2.1538262723728705	17.593244194229417	4.54118858042445	3.3839802375554124	0.0	7.72867208532454	10.179412138948974	4.756242568370987	5.728032993470043	5.477801210594067	16.459550654267137	0.0	2.463054187192118	8.197169244220996	3.758338814244104	6.439357352136256	2.487933522416281	13.575889220743957	10.224687507988037	3.9635354736424886	0.0	22.798518096323736	23.026883886938	42.63322884012539	51.33470225872691	44.589774078478	56.52911249293386	35.91954022988506	0.0	0.0	59.453032104637344	123.71080320866757	108.33016784141587	150.2274276335007	129.74920242402038	159.092215982059	133.68067457325017	227.1858200058483	92.74673008323424	212.80151523592002	212.1602750026856	135.4812367766601
2R_18692	0.0	4.06673098879514	1.4360078980434394	16.15508885298869	3.626282570816766	0.0	3.161465528960605	10.090623893184691	4.121196135966503	8.510143381732409	4.756159623058496	3.4992972244740845	2.4139094289112726	5.961287399626824	22.28288117653613	3.578092769211228	5.132673186017059	10.795763433978125	11.093623246687514	9.231479344564967	10.240943805381105	8.803863135143702	6.033646630434619	4.662363305335842	0.0	16.765844621337415	14.855254117690752	0.0	26.702626203287092	21.57607860165435	25.848142164781905	48.10036722142423	52.22550275750654	59.876309362467	33.656435110393105	0.0	51.28599635869426	82.34977826111177	115.91642303881613	85.6859057890057	130.33552926977566	120.1440870872997	145.47662002135453	136.49925969225038	222.35640887022922	212.80151523592	67.85659292046947	217.66591678871058	135.64014322207942
2R_18693	0.0	0.0	1.7307026652821045	0.0	4.37046127596491	13.7600035225609	7.620510757112984	2.4322804477731013	0.0	1.7094297615824123	9.553682524251068	2.811610828075621	7.273218148832154	2.8738605143060774	10.742292405199269	2.156191028175379	9.278985695515651	11.152499275087546	6.68511759121843	5.5629728526924795	12.34257051310534	8.48845993871332	10.907789907240154	5.61916449766917	30.66205509358059	11.546570783942876	17.903820675332117	0.0	12.872995031023919	45.50678961301026	36.816765788728404	63.96847633486218	46.158287678590604	47.184160332887025	54.08445829006576	0.0	123.62161894872176	78.8157323207555	105.88135641076319	122.33546991437152	141.3744613633022	110.32367587455646	112.55820557976999	156.76966239943516	193.0529391801956	212.16027500268558	217.66591678871055	84.91765413767334	144.6133416496484
2R_18694	0.0	16.93559258654596	11.960291831120681	0.0	9.060827144788393	4.7545329717352525	2.6331366555794053	6.7234619912608435	0.0	2.362656419668264	10.563555101087939	9.7150384909825	16.084068207708047	9.930131594103885	14.847258824839464	14.900695802891212	12.824776784760061	12.845182157528177	0.0	11.533138551437798	34.118106649789574	2.9330415934628364	10.050665404303091	23.299269800884442	21.189493401591754	7.979438582660201	18.559073531049332	0.0	26.688254499194908	53.911165182013086	31.314218612388686	69.07252725878216	46.39768382762332	49.870069288707036	56.06386795837819	0.0	0.0	92.79536765524664	85.36613127197161	96.6192485745367	71.64595953696737	97.68365838166294	104.71072614794369	96.30056046926194	126.39055946781149	135.48123677666013	135.64014322207942	144.6133416496484	40.55427262435968
2R_18695	0.0	11.697520827435834	0.0	0.0	10.43061761773038	0.0	9.09362064324635	0.0	0.0	0.0	9.120392833560127	6.7102384818756455	0.0	27.435218590104117	0.0	10.292004759023001	7.3817953116741615	0.0	0.0	39.83005841741901	88.3709695473639	0.0	0.0	40.232382239817184	0.0	13.77862164180544	0.0	0.0	0.0	31.030652078122767	27.036160865157147	19.08353243818844	40.058966799128314	13.248296931429463	64.53944650970672	0.0	295.0374697586593	69.66776834631013	126.34912791024156	45.50149472410169	67.48134140910038	115.19391249541282	72.32436029103323	166.28851426755452	127.3106890054489	102.55095500576849	126.11779401961432	123.04716904654367	90.03565411903112
2R_18696	0.0	11.35968629090339	8.022462896109106	30.084235860409148	0.0	0.0	13.246483500180151	11.274541858991562	11.511824946585131	15.847709847449945	4.428493993190748	6.516440980594039	0.0	6.660716426658852	0.0	14.992144116482962	21.50580800188104	17.232020540568485	0.0	25.7864878803507	14.303123229988502	0.0	16.853913647288035	0.0	35.532562039853325	26.76136622126833	20.747748869247687	0.0	59.67121162395203	45.20168994051458	72.20216606498195	32.431671102083776	48.627536412299264	57.89553586821432	156.68872843963095	0.0	143.2582660019483	33.827851417251665	57.94169293356747	62.59877718812184	58.251041601437635	59.92875669404212	85.28604940972019	76.25725789666333	117.74652000160134	136.93514253703475	99.1467546934324	151.12408200906467	121.43798113728127
2R_18697	0.0	0.0	8.465608465608465	0.0	0.0	16.826518593303046	27.95638803466592	11.897326075964427	0.0	0.0	0.0	0.0	0.0	7.028641714988579	0.0	10.546854400674999	0.0	18.18388453233322	0.0	27.2108843537415	0.0	10.380173867912287	35.569783468943136	0.0	0.0	14.119806558650147	43.78762999452655	0.0	31.48366784730421	79.49757532395263	55.41125541125541	29.33411557641537	41.050903119868636	81.45809998981773	66.13756613756614	0.0	0.0	99.95002498750625	79.12530571140843	69.94229760447631	92.20307727770415	92.75069036025211	63.52735646787898	56.80204487361545	24.85012269748082	98.52216748768473	67.69751519347642	103.84215991692628	164.02685939822646
2R_18698	0.0	12.688036703952578	8.960573476702509	16.801075268817204	5.656927699938453	0.0	9.863644971908338	0.0	0.0	13.275652100031154	0.0	25.47455455921742	11.29695012471833	7.439590524937508	0.0	27.908762905011965	24.02060006661713	9.623527600277159	17.305828603073515	14.400921658986174	7.987832932876642	21.974158389733674	0.0	0.0	0.0	14.945359764700255	0.0	0.0	16.662223407091442	33.65824761699607	21.994134897360702	144.89633702060013	10.862764182424916	64.66557836893294	105.00672043010752	0.0	0.0	83.12376070029502	57.10335249975636	69.91879548834576	56.929823419953415	107.09848776935269	50.43124316376482	65.13339318925159	121.65162132020286	125.13904338153505	84.68393350356975	109.91357652497237	108.51071217750616
2R_18699	0.0	0.0	16.877637130801688	0.0	7.103382630808792	0.0	0.0	15.812901746534997	16.14569878584345	11.113457285426925	24.844411870659993	4.569757345884933	9.457024914532138	37.36746228221776	0.0	0.0	5.027096047697087	12.084227062626507	21.730863258542943	9.041591320072333	0.0	20.694650432863103	0.0	9.13292052532559	0.0	18.76683150200336	0.0	0.0	0.0	10.566133429132943	46.02991944764097	19.494190731162114	40.92099519860323	54.13354746158773	43.9521800281294	1265.8227848101267	200.92425155716296	56.9335585371871	23.90148762859	56.809672104901644	66.3803800021446	67.24158219442903	63.32632052968949	100.66185167476156	41.28580511448554	135.31209079004802	61.34843868223554	108.44276193856224	109.0051913722391
2R_18700	0.0	0.0	0.0	0.0	0.0	0.0	0.0	0.0	0.0	0.0	0.0	0.0	0.0	0.0	0.0	0.0	0.0	0.0	0.0	0.0	0.0	0.0	0.0	0.0	0.0	0.0	0.0	0.0	0.0	0.0	0.0	0.0	0.0	0.0	0.0	0.0	0.0	0.0	0.0	0.0	403.3884630899557	0.0	0.0	0.0	326.1578604044358	0.0	0.0	0.0	0.0
2R_18701	0.0	11.318824110000861	0.0	0.0	0.0	0.0	0.0	0.0	0.0	7.895351848459775	8.825128317365735	6.493000545412046	0.0	0.0	0.0	0.0	14.285632653527696	0.0	0.0	38.54059609455293	0.0	19.602846333287594	0.0	25.95326336333531	70.8094941369739	39.997653470996376	20.67311667907054	0.0	0.0	30.026062622356207	39.24133420536299	46.1643005923803	38.762093773257256	38.45818569663158	0.0	0.0	0.0	0.0	74.71364298289464	44.02842475101926	87.06225822085374	71.65582275215684	49.98780297607384	125.14839023413475	76.25993138952634	62.0193500372116	98.79011169093803	63.03368520137162	77.4407384748821
2R_18702	0.0	32.43951652144576	22.90950744558992	0.0	0.0	45.53568176022731	0.0	0.0	0.0	0.0	25.29263579616159	0.0	0.0	0.0	0.0	28.541745156465847	20.471164317941746	24.604482936791083	0.0	36.81885125184094	0.0	28.090676704401808	48.1292173226679	37.190758840243376	0.0	0.0	59.24872615238772	0.0	0.0	0.0	0.0	26.461186731302522	55.54568076786349	36.74012241808789	0.0	0.0	0.0	77.28094715528835	77.86464010963341	0.0	83.17287898761971	91.27293803023872	0.0	25.619479002275007	84.06130422794735	124.4223249200142	16.654730776277002	40.14516491633748	166.45766981456615
2R_18703	28.742570045643202	2.857977386539727	0.0	7.568876778686043	0.0	8.023544288359764	13.330702741325712	2.836555944541927	0.0	15.948467312420108	8.913299444968843	6.5578715772009035	6.785694534496265	8.378830382309273	12.527796047480347	2.5145770028857286	14.42835922863106	4.335394813567184	15.592535853087128	6.48760866744518	14.39406043490214	7.424511281544892	0.0	13.106280136252886	53.63770945525542	10.099316680233414	10.439830039566955	0.0	22.518972234107235	34.116806848835246	19.816695566014367	53.61935294962392	39.14936264837608	38.84241825127548	15.768493288929255	0.0	0.0	47.66009365889262	36.01504811610429	64.84961744284247	54.957556279285505	70.36140431713453	70.68211777761286	58.68512810512041	69.61589209358982	84.56262332049235	88.038631351437	107.87417838781509	83.10284514811372
2R_18704	14.397438407758493	0.0	0.0	0.0	0.0	8.038145824826296	13.35496243694232	22.73374409419954	0.0	7.988745455402428	17.859040380183252	16.42451457347178	10.197065080728466	10.072894177531403	12.550594584418437	5.038306242360669	3.6136541198186523	8.686569044108227	0.0	0.0	7.210127633679371	0.0	0.0	6.565065709742689	35.823547534265224	20.23539156494448	10.458828820348698	0.0	15.03996871686507	83.54840718759351	39.70551741252378	28.02622507300832	19.610304038153807	64.85517515112876	31.59437872813669	0.0	0.0	47.74682722333101	44.671206177546736	77.96115975021245	88.09211204876193	56.39156043906469	75.86865820208477	85.92666023874949	80.12977462165391	97.26710802924288	99.95869353987543	53.14942215948228	97.94597495913204
2R_18705	0.0	10.339429690844158	2.4339783375927952	18.254837531945963	6.14640994341615	0.0	8.037844314457617	13.682576538622834	0.0	4.808122264779447	10.748677643932854	13.839407515193692	4.091483944403279	2.0208307230936495	15.10745175057597	18.19419023117538	6.524763216342879	13.070289402347946	4.700816531831579	15.647003598810828	4.3395017904784385	8.953326309946249	10.226799737784853	7.902527070106479	0.0	28.41746391185065	37.768629376439925	0.0	18.103971106062115	18.285313053702136	15.93149457333466	30.924519432968015	29.506741700343692	54.64741100083611	57.046367287331144	0.0	86.92779777117127	41.05285801786949	68.24882612019073	75.96872412315334	48.60101964939225	46.061343042094734	63.9274466099275	51.71599101992644	62.5165668902259	83.09098462816785	86.70310556368518	106.62872390155353	88.42493960576626
2R_18706	0.0	16.033799248816507	2.830856334041047	0.0	0.0	5.6267020773784076	3.116157901953208	7.9568104329698395	8.124268815806577	2.79606090939085	0.0	11.497160201430248	2.3793151855033083	7.051025924271981	17.570832418185812	3.5268143696524676	12.647789419365285	3.040299165437879	16.40195730023783	9.099181073703367	10.094178687151118	0.0	11.894354344710283	9.191091993639763	0.0	9.443182730307422	0.0	0.0	42.11191240722219	26.583584105143395	32.42617255356109	29.42753632665873	34.31803206676916	49.93848486636916	44.232130219391365	0.0	0.0	66.84555811266341	45.702080166259364	70.1650437751912	25.693532680888897	64.85029450492439	38.94591121040351	66.48010028997987	60.24571943776202	83.46145398638261	88.49284339853679	101.69256106514277	92.55894633637978
2R_18707	0.0	8.042512722249812	11.359602413915512	31.94888178913738	0.0	5.644678761331693	3.126113677997787	11.97334732884599	8.150224946208516	2.804994011337786	12.54126861202645	4.613556937059549	14.321500988780297	2.357851054548884	17.62696926297235	7.076164294382588	10.150558153816485	3.0500125813018983	16.454359719727407	4.564125969876769	15.189642688971812	0.0	5.966177738401005	9.220456504801552	25.15659983396644	9.473352643183805	14.689141052476957	0.0	10.561613814590869	10.66740627350163	18.588440313679932	39.36207201947111	20.65660460504572	59.20676596704005	22.18672346467874	0.0	0.0	57.47924759664897	72.39172610831733	65.17519744826066	41.24099303156096	48.085966393566665	42.62218804554181	73.04416313619878	66.69042513061945	90.33821747273328	72.25918336800054	82.1116120748858	72.22029252657535
2R_18708	21.082991086111367	8.385431319334415	2.9609889703160857	11.103708638685323	11.215867311803354	5.885357935698934	3.259405666933069	8.322579866597367	0.0	14.622970112403848	13.076006247715785	0.0	4.977381533964283	7.375157029385084	27.56782834432218	7.3778794941430705	5.29168005020746	9.540179259968294	17.155944677797063	9.517464547444561	10.558201558179388	7.261280853636177	6.220565063689255	24.03400138243576	0.0	24.693199344741263	22.973190286935147	0.0	33.03582735476624	27.805614287191958	9.690509357398097	27.360267692859107	78.97034161133956	42.73701115388506	92.53090532237768	666.2225183211193	0.0	29.965030809045842	47.80297525718	19.027162905947918	64.49915465795426	58.98384403020091	55.54940397341183	59.60241217584566	63.01517622737266	75.81152794688599	62.42472708016949	44.10351562094637	71.71394169226257
2R_18709	0.0	0.0	0.0	0.0	0.0	0.0	0.0	0.0	0.0	0.0	0.0	0.0	0.0	0.0	0.0	0.0	0.0	0.0	0.0	0.0	0.0	0.0	0.0	0.0	0.0	0.0	0.0	0.0	0.0	0.0	0.0	0.0	0.0	0.0	0.0	0.0	0.0	0.0	0.0	0.0	0.0	0.0	0.0	0.0	0.0	0.0	0.0	0.0	0.0
2R_18710	15.08368428038759	0.0	16.94735727147548	0.0	16.048633779806323	0.0	0.0	5.954333832108031	0.0	0.0	4.67757039509566	6.882951960436792	0.0	10.553013061112498	0.0	21.113817198682074	3.7858969281989503	18.20121902664431	8.182736880004255	6.809206046574969	7.553794346438159	5.195034585942755	17.801845873398612	20.633957716893846	75.06211389925163	7.0666334063787675	0.0	0.0	0.0	15.914671895166874	34.66504896438167	58.72415892323382	10.272509121988099	13.589292181332796	33.10030717085054	0.0	0.0	42.87655981351555	61.2005679412705	46.672648544455114	42.300029494656926	80.1792301190324	21.195972129416244	80.54627430839179	65.29375661099286	78.8928700568686	40.041211647064436	37.12183981777631	87.22233794859217
2R_18711	0.0	14.877697884540137	0.0	0.0	0.0	0.0	0.0	14.76618484605514	0.0	0.0	0.0	0.0	0.0	0.0	32.60780957039211	0.0	9.388666377495742	22.568651015307186	20.292413681145305	16.886187098953055	0.0	12.883194516912413	0.0	0.0	0.0	17.524582608253727	27.173174641993423	0.0	0.0	19.73344068325065	68.77283473028153	36.407590254416235	25.474851226868832	67.40031914051113	82.0856317310218	0.0	0.0	35.44327127216533	62.49419696742445	48.22656454209359	85.82733257233099	73.25570321812303	65.70500816713252	46.99932790961089	46.26352629850152	24.45585717779408	61.10671906567826	82.85278716776033	38.171144141874514
2R_18712	0.0	0.0	0.0	54.02485143165856	9.095092833612552	14.31754013206499	23.78785043468332	10.123332560585615	0.0	0.0	7.952627786799592	5.8510669420568835	6.054335237018142	5.980610859593199	0.0	0.0	6.43663837549546	15.472511149878347	0.0	0.0	0.0	0.0	30.2660232110132	0.0	127.61775928738243	48.05768844921444	37.25851822873005	0.0	0.0	40.58628237770677	35.36172093708561	16.640097976896886	0.0	57.759997966848076	56.275886907977664	0.0	0.0	97.19613450973056	61.20640267937148	46.288122401665845	39.22740321782389	71.74615063965281	45.04573493467918	72.49855808423366	47.57570086936664	27.943888671547533	83.7865224142039	138.8489172308982	17.446130709900505
2R_18713	0.0	5.90917014569059	0.0	31.298904538341155	5.269175848205582	0.0	9.187545363505233	5.8648790515317595	0.0	16.48757043283994	9.214594074094551	3.3897730546939884	10.522605186592097	3.4648233806281725	12.951270843451514	5.199153577797534	7.45803920691211	0.0	0.0	0.0	7.440310112125473	15.350961353954792	0.0	0.0	36.96721008465491	55.68374417495833	10.792725702876261	0.0	31.040235905792883	39.18894558223017	34.14425949637217	28.920959019001074	30.354541039339487	33.4628345028594	0.0	0.0	0.0	56.309873232397884	63.82707118846006	68.95719482131466	34.08916589492582	20.78280513834074	67.85198871569234	70.00252009072327	67.37533266570503	45.3294479520803	57.64257055526482	69.4718675500563	101.07288871369589
2R_18714	0.0	5.742031209088028	4.0551500405515	0.0	15.360416820270837	8.06014804879936	4.463839330352679	5.69899287397931	0.0	0.0	8.953962307400271	23.05726106089752	10.224976755219512	6.733643978775554	12.584948401711554	0.0	10.870636526498263	0.0	15.663669684533692	6.517205422314912	14.459726769002973	9.944509636229837	8.519222774267858	0.0	35.921604689924706	6.76359347015632	0.0	0.0	30.162273028895456	15.23219965148727	19.907100199071003	28.102939192733707	49.15995469418575	26.013079376310408	63.36171938361719	0.0	0.0	20.51893761148623	48.239133790548436	44.671175477311515	18.40275835264396	56.545916900120524	55.789307117092626	58.952852229687565	53.56607196423215	47.193556506418325	70.75221395469501	85.27184664711099	58.928445153331815
2R_18715	0.0	0.0	0.0	0.0	0.0	0.0	0.0	0.0	0.0	0.0	0.0	0.0	0.0	0.0	0.0	0.0	0.0	0.0	0.0	0.0	0.0	0.0	0.0	0.0	0.0	0.0	0.0	0.0	0.0	0.0	0.0	0.0	0.0	0.0	0.0	0.0	0.0	0.0	0.0	0.0	0.0	0.0	0.0	0.0	0.0	0.0	538.5029617662897	0.0	0.0
2R_18716	0.0	13.681013489479302	9.66183574879227	36.231884057971016	0.0	19.20417882931326	21.27116480898494	0.0	0.0	9.543077451616599	10.666894227076844	0.0	0.0	16.043638697256537	0.0	0.0	8.633491038436302	0.0	18.66019779809666	0.0	0.0	0.0	20.297974262168637	15.684798293493946	85.58712769599452	64.45998646340284	24.987506246876563	0.0	0.0	0.0	15.810276679841897	33.479153646995805	46.85157421289355	0.0	0.0	0.0	0.0	0.0	49.25784841718114	44.34747130718606	26.307943244997105	28.87002713782551	24.168016047562656	32.4142103898349	56.723106157293174	74.96251874062969	63.21556507691228	110.05011512935121	11.700285486965884
2R_18717	0.0	0.0	5.453306066803	0.0	0.0	0.0	0.0	22.99176511612757	31.300863903843748	0.0	18.061735010265085	0.0	9.166932125742807	0.0	0.0	0.0	9.745781294921962	11.713545250889497	0.0	0.0	9.722613827501386	0.0	22.913050700852942	0.0	0.0	18.191161824027798	28.206755517946547	0.0	20.280890331085537	51.21009453383451	26.770775237032908	44.09115531424397	79.33149989422466	26.23650459794743	0.0	0.0	194.76093095724997	27.593565180599885	13.900987896873204	65.07923396735526	44.54596524919755	43.45263798249402	47.74295194671887	42.688653355938	44.02130631225513	21.15506663845991	55.50214575259918	43.00212143799094	66.03842115342707
2R_18718	0.0	0.0	0.0	0.0	0.0	0.0	0.0	0.0	0.0	0.0	0.0	0.0	0.0	0.0	0.0	0.0	0.0	0.0	0.0	0.0	0.0	0.0	0.0	0.0	0.0	0.0	0.0	0.0	0.0	0.0	0.0	0.0	0.0	0.0	0.0	0.0	0.0	0.0	0.0	0.0	0.0	0.0	0.0	0.0	0.0	0.0	0.0	0.0	0.0
2R_18719	0.0	0.0	0.0	0.0	0.0	0.0	0.0	0.0	0.0	0.0	0.0	0.0	0.0	0.0	0.0	0.0	0.0	0.0	0.0	0.0	0.0	0.0	0.0	0.0	0.0	0.0	0.0	0.0	0.0	0.0	0.0	0.0	0.0	0.0	0.0	0.0	0.0	0.0	0.0	0.0	0.0	0.0	0.0	0.0	0.0	0.0	0.0	0.0	0.0
2R_18720	0.0	0.0	0.0	0.0	0.0	0.0	0.0	0.0	0.0	0.0	0.0	0.0	0.0	0.0	0.0	0.0	0.0	0.0	0.0	0.0	0.0	0.0	0.0	0.0	0.0	0.0	0.0	0.0	0.0	0.0	0.0	0.0	0.0	0.0	0.0	0.0	0.0	0.0	0.0	0.0	0.0	0.0	0.0	0.0	0.0	0.0	0.0	0.0	0.0
2R_18721	0.0	0.0	0.0	0.0	0.0	0.0	0.0	0.0	0.0	0.0	0.0	0.0	0.0	0.0	0.0	0.0	0.0	0.0	0.0	0.0	0.0	0.0	0.0	0.0	0.0	0.0	0.0	0.0	0.0	0.0	0.0	0.0	0.0	0.0	0.0	0.0	0.0	0.0	0.0	0.0	0.0	0.0	0.0	0.0	0.0	0.0	115.39349180706208	139.07432131731196	0.0
2R_18722	0.0	9.127289637651165	0.0	0.0	0.0	19.218104992351194	0.0	0.0	0.0	12.733330319778492	0.0	5.235835102609278	2.7088650045251588	8.027636476509798	20.004501012727864	4.015299898734137	8.63975172809434	3.461399339911146	12.449152990753392	5.179736869367036	17.238426982045603	3.9518428431138153	27.083591473814568	5.232057443805087	0.0	16.12668261774763	0.0	0.0	0.0	6.05311487238218	26.36956951677764	26.058224496815683	54.699807456677746	15.505983500599822	50.35855289662396	0.0	0.0	27.18002854990199	43.81650523935861	17.751852183877237	49.72881705967546	22.47074870287603	24.185541802492	61.27124129768164	63.85976962233332	47.51068990522867	46.86030124144653	42.35766131491735	62.446773882573524
2R_18723	0.0	4.607076284890541	3.253619651862697	0.0	4.108105621038759	6.467000191423206	0.0	13.717634384805251	0.0	12.854511355032605	3.5920727265412506	5.285663694361782	2.734644832533085	8.104034188218895	10.097440298884234	4.05351285531067	8.72197484117284	10.483022744665014	6.2838147782755955	10.458063166701526	5.8008274300246185	0.0	13.670670806145788	0.0	28.821433923980585	16.280157635339663	0.0	0.0	0.0	18.332164148642075	31.944629309197392	26.306216384413492	23.665875700509922	52.178504751896426	50.83780706035465	0.0	0.0	43.901914342974926	22.116749899368788	32.85478840620227	44.295951290990736	42.12854130897915	73.24713501969941	36.38491161377271	38.20297047196905	37.865401120815875	63.86345520215149	82.67082643459541	51.22086911570716
2R_18724	0.0	0.0	0.0	0.0	0.0	0.0	12.292381673534011	0.0	0.0	0.0	0.0	0.0	0.0	0.0	0.0	0.0	0.0	0.0	0.0	0.0	0.0	0.0	0.0	0.0	0.0	0.0	0.0	0.0	0.0	0.0	18.273184102329832	0.0	27.075030324033964	17.908501882183547	0.0	0.0	0.0	75.3392148147032	47.44265132308067	20.50234854402572	50.676942599240654	22.244912032495368	55.86576573808453	12.487886749852644	24.584763347068023	69.31207762952695	48.708810612026205	68.48886175425415	108.18354420109156
2R_18725	0.0	0.0	13.932427725531173	0.0	5.863816382799316	9.230848758081608	5.112192169348523	19.580238839753363	0.0	0.0	10.254485568349736	3.772317976226853	11.710109220188697	15.423351725680268	0.0	5.785891912596003	8.299698803930406	14.96322786751558	8.96937407223037	7.463800567248843	8.279968933556562	11.388905497709407	9.7566020486913	0.0	0.0	15.491950769678844	12.010713556492393	0.0	34.54320923685415	8.722304502628031	22.79851809632374	32.184766306411845	11.260043959211618	67.03056817343936	36.28236386857077	0.0	0.0	54.83151841007396	43.4072993714623	34.10631022161854	33.72108364388344	32.37948010581614	29.042025553497442	46.74149460603153	44.3056654676872	57.65142507116349	23.633358823598922	36.62145138136115	73.11150178898221
2R_18726	0.0	5.383461253345148	0.0	0.0	4.800404002000808	7.556819727531307	4.185088029141605	0.0	0.0	3.755188732030483	4.197409191150854	6.176404282718729	3.195487460427882	0.0	0.0	4.736611257788173	3.3972676455780144	0.0	7.342763889755743	0.0	6.778383463997972	27.970528386589997	7.987226826858487	12.343896005144934	0.0	6.341230490411743	19.665103290955035	0.0	14.139371787711472	7.140500777600534	31.106617932965236	26.3480080027683	9.218017167635173	42.680142210233846	59.40499952476	0.0	0.0	38.475202090998984	45.226767009787075	41.88161533202174	27.60571175979166	68.16191180530231	28.53024991072409	55.27145085007491	44.64093897751045	70.79437184743813	63.57006734281264	49.96682203017196	78.26880454069564
2R_18727	0.0	0.0	4.8732943469785575	0.0	6.153149428003228	0.0	0.0	13.697579363774834	0.0	14.440182985998797	0.0	7.91690417379188	8.191940441316214	8.092186185019745	30.24803387779794	12.142760000777136	0.0	5.233848344010383	0.0	7.832080200501252	26.065560096755355	0.0	20.47602666797713	31.644768486873748	0.0	8.128178117643998	25.206694898164955	0.0	18.123821951573145	9.152681369534019	15.948963317384369	39.40163550560179	35.44691470054446	46.89199834940166	0.0	0.0	174.0462266778056	24.658723269943973	28.985795303969894	40.2628357920505	30.961833789799226	33.977151821563645	85.3300566591576	43.598060758257475	32.18663096096405	71.83908045977012	56.68452229118839	72.58703612614089	35.40875871055464
2R_18728	0.0	0.0	6.01413321305067	0.0	0.0	0.0	0.0	0.0	0.0	0.0	6.639744715095195	9.770252512176178	0.0	4.993284032975648	0.0	0.0	0.0	6.459092949577091	0.0	19.33114247052001	0.0	7.3742777816697584	0.0	0.0	0.0	20.06197142974649	15.553792792372422	0.0	0.0	0.0	9.841308894082914	20.839527303948675	58.32672297139658	19.28980716944263	93.97083145391672	0.0	214.79047189466678	40.57511163227588	30.661177634510587	44.1674409771163	38.21000326968457	35.941035137753005	30.087381277073945	73.98101243688075	22.067514235753432	51.32751621482898	30.60503977562134	21.077569671906552	29.131969277425203
2R_18729	0.0	0.0	0.0	16.750418760469014	0.0	0.0	0.0	12.55496721584186	12.819198030971183	4.411875002757422	4.931428486889797	3.628249551004118	3.754296322854467	0.0	0.0	11.129846352471105	0.0	9.594511939170795	0.0	14.357501794687725	7.96374901448606	0.0	18.767976202206178	7.251263532670568	39.567918331816564	22.350447567712543	11.552012938254492	0.0	16.611985547572576	8.389191365844246	43.85564184559159	25.7963327933301	21.660024259227175	21.490202258620254	0.0	0.0	0.0	22.601764444410957	64.5220057993897	49.20563650566172	36.48739867145327	13.34694721949722	50.279189164276076	39.96123759952846	26.22374757020589	41.587246577716165	19.483524244810482	46.96379091720283	37.86424047038205
2R_18730	7.552641914141566	6.007891365308332	4.242906390877751	15.910898965791567	5.357205038987059	0.0	2.3352591437071775	11.92572064893809	6.088354196093713	0.0	11.710671466480544	5.1696061621705445	5.349200249985958	7.045416516217669	0.0	5.286012945445703	0.0	2.2784103530966444	8.194454402982782	10.228435049437437	7.564611235717069	5.2024737762806215	13.370503332597956	10.331752575189329	0.0	3.5383763452464567	5.486516884755713	0.0	7.889701966508215	23.906192102191003	17.357344326318074	26.953781615560665	10.287219158916962	37.42406741775636	33.147706178732435	0.0	75.76618555138842	35.781631857102475	25.236320111905055	23.36974144302311	28.88222886085601	23.24301309743788	55.71910143662417	23.724004422154426	62.27357716552472	37.85696650481442	43.18305373591249	42.751247221168924	30.82843717806762
2R_18731	0.0	0.0	46.05641911341394	0.0	58.1520443351186	0.0	0.0	32.36319269368562	66.08861161044729	0.0	0.0	0.0	0.0	0.0	0.0	0.0	0.0	0.0	0.0	0.0	0.0	0.0	0.0	0.0	0.0	0.0	0.0	0.0	0.0	0.0	0.0	26.598291325765235	0.0	36.930485746679025	0.0	0.0	0.0	0.0	19.567020960192856	42.27945451047791	0.0	0.0	0.0	25.752222416794567	0.0	35.733428622476325	66.96409887249199	60.52975642826013	0.0
2R_18732	0.0	0.0	0.0	0.0	0.0	0.0	0.0	0.0	0.0	0.0	0.0	0.0	0.0	0.0	0.0	0.0	0.0	0.0	0.0	0.0	0.0	0.0	0.0	0.0	0.0	0.0	0.0	0.0	0.0	0.0	0.0	0.0	0.0	0.0	0.0	0.0	0.0	0.0	314.70292044310173	0.0	0.0	0.0	0.0	0.0	0.0	0.0	0.0	0.0	0.0
2R_18733	0.0	0.0	0.0	0.0	0.0	0.0	0.0	0.0	0.0	0.0	0.0	0.0	0.0	0.0	0.0	0.0	0.0	0.0	0.0	0.0	0.0	0.0	0.0	0.0	0.0	0.0	0.0	0.0	0.0	0.0	0.0	0.0	0.0	0.0	0.0	0.0	0.0	0.0	0.0	0.0	0.0	0.0	0.0	0.0	0.0	0.0	0.0	0.0	0.0
2R_18734	0.0	0.0	0.0	0.0	0.0	0.0	0.0	0.0	0.0	0.0	0.0	0.0	0.0	0.0	0.0	0.0	0.0	0.0	0.0	0.0	0.0	0.0	0.0	0.0	0.0	0.0	0.0	0.0	0.0	0.0	0.0	0.0	0.0	0.0	0.0	0.0	0.0	0.0	0.0	0.0	268.9256420599704	0.0	0.0	0.0	0.0	0.0	0.0	0.0	0.0
2R_18735	0.0	0.0	0.0	0.0	0.0	0.0	0.0	0.0	0.0	0.0	0.0	0.0	0.0	85.81481163648846	0.0	0.0	0.0	0.0	0.0	0.0	184.27744812589836	0.0	217.14112001389702	0.0	0.0	0.0	0.0	0.0	0.0	0.0	0.0	119.38302850866721	0.0	0.0	0.0	0.0	0.0	0.0	0.0	0.0	0.0	0.0	0.0	0.0	151.7013304206678	0.0	75.13994815343578	0.0	0.0
2R_18736	0.0	0.0	0.0	0.0	0.0	0.0	0.0	16.813179515158343	0.0	5.908230992925484	6.603999117705718	0.0	10.055248563230672	0.0	18.564069243978278	0.0	26.72547696958748	0.0	11.552746954407084	0.0	31.99433486977239	7.334577766694416	0.0	0.0	0.0	9.976983099988328	15.470057703315234	0.0	0.0	11.234516028284018	0.0	20.727336039862813	29.006358193716064	19.18595894780364	46.732465978764765	0.0	0.0	30.2675042021385	50.826851215574976	21.964831010827012	21.716740946969345	17.873771848451863	22.444052587911486	46.825373465800084	35.11793920909133	27.84610386596742	34.78888582070243	31.446145331505264	28.975134987910124
2R_18737	0.0	0.0	0.0	0.0	0.0	0.0	0.0	0.0	0.0	0.0	0.0	0.0	0.0	0.0	0.0	0.0	0.0	0.0	0.0	0.0	0.0	0.0	0.0	0.0	0.0	0.0	0.0	0.0	0.0	0.0	0.0	0.0	0.0	0.0	0.0	0.0	0.0	182.8354115625114	0.0	0.0	0.0	0.0	0.0	0.0	0.0	0.0	78.80531147799361	94.97758528987158	0.0
2R_18738	0.0	10.013152275513887	0.0	0.0	0.0	14.055564457413046	7.78419714569059	9.938100540781742	0.0	6.984591293148186	7.80711431098703	2.872003423428081	2.971777916658866	2.9355902150906954	0.0	8.810021575742839	3.1594318835964197	11.392051765483224	20.486136007456956	5.6824639163541315	0.0	4.335394813567185	0.0	5.73986254177185	0.0	5.897293908744095	18.288389615852378	0.0	0.0	6.640608917275278	11.57156288421205	24.503437832327876	25.718047897292404	11.340626490229202	27.62308848227703	0.0	0.0	11.927210619034158	21.03026675992088	35.703771649063086	41.71877502123646	35.216686511269515	48.64365998435443	31.6320058962059	25.947323818968638	24.68932598140071	41.12671784372619	43.370830514229354	21.40863692921363
2R_18739	0.0	9.055059288000688	0.0	0.0	4.03717430096327	0.0	3.519689141055062	0.0	18.352664806929965	0.0	3.5300513269462943	5.194400436329636	2.6874279433382693	0.0	0.0	0.0	2.857126530705539	6.868013942068302	6.175317256924074	10.27749229188078	0.0	11.761707799972555	0.0	10.381305345334123	28.323797654789555	5.3330204627995155	0.0	0.0	0.0	24.020850097884967	20.928711576193592	29.545152379123394	7.752418754651451	35.89430665018947	0.0	0.0	0.0	64.71584351709038	21.734877958660263	23.481826533876937	17.412451644170748	28.662329100862735	19.995121190429536	32.18101463163465	18.77167541896033	42.1731580253039	27.89367859508839	22.41197696048769	58.08055385616158
2R_18740	0.0	5.56433793559724	0.0	0.0	9.923381570891149	0.0	4.325701066371827	5.522631467622744	11.277720637326548	0.0	17.353744807976476	19.151768186997863	13.211405274059041	9.787896287450938	0.0	9.79150939054708	3.5114110324320946	4.22039760365824	0.0	6.315523556902868	14.012255118326488	9.636766190369496	8.255586348892637	0.0	34.80997236088194	6.554286864094895	0.0	0.0	0.0	36.90205751111859	32.15175628968732	22.694386498110923	19.05545900789658	12.604038459962956	92.10138520483348	0.0	0.0	13.255971483754145	10.017069085722069	3.6073981965173454	0.0	46.968037076568464	19.659217297752114	35.15599594299807	23.070405687316406	6.0977468825269066	25.711016742157067	34.43042437563869	33.31115761983213
2R_18741	0.0	0.0	0.0	0.0	0.0	0.0	0.0	0.0	0.0	0.0	0.0	0.0	0.0	0.0	0.0	0.0	0.0	0.0	0.0	0.0	0.0	0.0	0.0	0.0	0.0	0.0	0.0	0.0	0.0	0.0	0.0	0.0	0.0	0.0	0.0	0.0	0.0	0.0	0.0	0.0	0.0	0.0	0.0	0.0	0.0	0.0	0.0	0.0	0.0
2R_18742	0.0	0.0	0.0	0.0	0.0	0.0	0.0	0.0	0.0	0.0	0.0	0.0	0.0	0.0	0.0	0.0	0.0	26.518164942985944	0.0	0.0	0.0	0.0	0.0	0.0	0.0	41.18276912939626	0.0	0.0	0.0	46.37358560563903	0.0	0.0	0.0	39.59768749505029	0.0	0.0	0.0	41.64584374479427	0.0	22.66648533478399	0.0	0.0	0.0	0.0	36.23976226715953	0.0	0.0	43.26756663205261	0.0
2R_18743	15.01212980087911	0.0	4.2167404596247104	0.0	5.324167247000896	0.0	2.320857640449021	0.0	12.101614839484181	8.329820925509743	4.6553807822157	0.0	5.31621182339686	0.0	0.0	2.626707096942303	3.767937265351707	2.2643594353593315	8.14391934262283	0.0	3.7589802037066553	0.0	4.429349222294864	13.690715778002307	0.0	3.5165552387530017	10.905363257650112	0.0	7.841046309219503	11.879381511880965	6.900120752113162	12.176162774840344	5.11188902702349	23.66844698470748	0.0	0.0	0.0	7.1121934289022475	12.540344078377867	5.8064051616619325	11.481645059486402	14.699792438930762	10.547710988499832	11.788849446018386	7.73619213483007	1.635804488647517	9.19644526735599	9.236435002098517	12.765966138530137
2R_18744	0.0	0.0	0.0	0.0	6.708514379365146	0.0	2.924308371826979	11.200411577790778	7.624089683691767	2.623918486397869	5.865835438679436	4.315730189180032	6.698490450520372	2.2056407055403486	0.0	0.0	4.747645998422832	2.853119958002074	0.0	12.808470668602169	4.736359993672223	3.257376736792559	5.581032971068482	4.312616386734736	0.0	0.0	0.0	0.0	0.0	14.96816271789903	0.0	18.410532788545215	25.764165137992865	34.08288702502834	0.0	0.0	0.0	8.961448743649692	6.77185005137577	12.19356652797704	24.111683388520962	10.583950973022302	3.3225604847217034	11.883272986112019	5.848616743653958	8.244532844157717	9.656359147034486	9.310414816221721	9.651161967730376
2R_18745	0.0	0.0	2.7017899358324895	0.0	3.411350929081426	0.0	0.0	7.594037920828358	0.0	2.668580928719535	17.89703833843896	0.0	4.541671539501756	2.243183526060185	0.0	3.366017361917553	2.414228497070334	0.0	0.0	13.026487190620928	0.0	3.3128214472060495	0.0	0.0	0.0	9.012642484244775	0.0	0.0	0.0	20.297253274200667	4.421110804089528	12.482602372942711	0.0	8.665755318065717	0.0	0.0	0.0	0.0	9.18282077888686	24.802233193076702	12.261047510332999	13.455129162512396	6.758229411476488	18.128312193707057	1.9827225556500654	8.384865318100829	13.74901178977761	7.101667471522313	16.359061775089074
2R_18746	0.0	0.0	5.734767025089606	0.0	7.24086745592122	5.699304684828451	6.312732782021337	0.0	24.68729427254773	0.0	3.165658931906677	4.6582042622569	0.0	2.3806689679800024	0.0	3.5723216518415315	7.686592021317482	3.07952883208869	0.0	4.6082949308755765	0.0	0.0	6.0239149423210145	4.654843364520784	0.0	4.782515124704083	0.0	0.0	0.0	21.541278474877483	9.3841642228739	6.623832549513148	0.0	4.598441128457453	22.40143369175627	0.0	0.0	9.672583063307055	12.182048533281357	5.264474013240153	5.20501242696717	2.855959673849405	14.34488694435977	16.032835246585005	14.729709824716455	6.674082313681868	4.169055187868049	7.5369309617123905	6.944685579360394
2R_18747	0.0	0.0	0.0	0.0	3.9969175771644907	0.0	3.484592525688416	0.0	0.0	3.1266493075097115	0.0	2.57130221029138	5.3212604576071145	0.0	0.0	0.0	5.657273330029486	6.7995294725605	12.227480038638838	0.0	0.0	7.762950542242096	0.0	5.138894027782917	0.0	0.0	0.0	0.0	0.0	5.94533148790244	15.54001554001554	10.968953474086945	15.350230867472247	15.229879805788574	0.0	0.0	0.0	16.01763220953626	8.069305652387225	14.529798291528198	0.0	12.611787733523016	0.0	0.0	6.969185051376832	9.824147755182238	16.109062958820633	13.867809817965583	15.333707475795743
2R_18748	20.285621551444336	0.0	0.0	0.0	14.388903277792165	11.32554136087705	0.0	8.00781562805298	0.0	0.0	0.0	0.0	9.578268823692806	0.0	0.0	14.197688616293268	0.0	0.0	0.0	0.0	0.0	0.0	0.0	0.0	0.0	0.0	0.0	0.0	0.0	0.0	0.0	0.0	13.815207780725022	0.0	0.0	0.0	0.0	19.22115865144351	14.524750174297003	5.230727384950151	0.0	5.675304480085356	0.0	6.3720242646684	12.5445330924783	4.420866489832007	4.142330475125306	0.0	13.800336728216168
2R_18749	0.0	0.0	0.0	0.0	0.0	0.0	13.186975488049963	5.611946262247371	0.0	19.720645227958826	4.408599590705615	3.243583381176188	6.712533407439703	19.892382212231826	0.0	0.0	0.0	0.0	0.0	0.0	0.0	9.792616856521025	0.0	0.0	0.0	6.660286112570824	30.981813675372557	0.0	0.0	14.999542513953324	13.068692313975333	4.612282323335751	0.0	6.40393867844479	0.0	0.0	0.0	13.470353771901111	16.96511700501896	7.331477736318272	0.0	3.9773023310571234	4.994289030493631	4.465569565535806	11.721755989377746	3.0981813675372556	8.708942777891478	6.99745012917293	4.835697505843941
2R_18750	7.393824677629245	0.0	0.0	0.0	2.6222767655789463	0.0	0.0	2.918736537327722	5.960328056456228	2.051315713898895	0.0	5.0608994905361175	1.745572355719717	3.448632617167293	6.445375443119562	2.587429233810455	7.423188556412522	2.2304998550175097	8.022141109462115	3.3377837116154874	0.0	7.639613944841987	8.726231925792124	3.3714986986015023	18.397233056148355	10.391913705548589	0.0	0.0	0.0	7.801163933658902	13.593882752761257	14.392907175343991	25.177247824685786	3.330646611733202	16.22533748701973	0.0	0.0	0.0	15.882203461614479	7.626107215441342	1.884992818177363	10.342844613239668	25.97497051840846	13.935081102172013	3.048204302845194	4.834031582339671	3.019642776259569	7.27865606894343	15.090087824311137
2R_18751	0.0	0.0	4.142073107590349	0.0	5.229890287361552	4.116459581306663	2.2797613728175845	2.9105760437471218	0.0	2.045580441632635	0.0	3.3644998166347597	3.481383822218261	0.0	0.0	2.5801950421036226	7.402434068370361	4.448527203855983	0.0	3.3284516043136736	0.0	10.15767247093001	0.0	10.086216982768708	0.0	13.817145281064915	16.06838705530739	0.0	15.404404119137661	3.8896763322530403	0.0	4.784222018520681	15.064112864350676	9.96400337713288	16.1799730765248	0.0	0.0	13.972510482875988	10.558532279544886	3.802392693626391	1.8797225679867455	4.125570824293177	0.0	2.316020003001562	9.119045491270338	3.213677411061478	10.53920055646979	18.145764197971737	12.539914548006303
2R_18752	0.0	0.0	0.0	0.0	2.748125503593999	8.652225525449657	11.979353344922961	3.058813021489385	0.0	6.449288385519542	0.0	1.7679276705431428	0.0	0.0	0.0	8.134816690040706	0.0	2.337546371076136	4.203570512793567	3.497971176717504	7.7609503128439075	0.0	0.0	0.0	0.0	3.6302147126793964	11.257838269895414	0.0	0.0	8.17555867680218	7.123141305315645	10.055769296518493	0.0	10.47147465588989	0.0	0.0	0.0	11.013102655332471	11.096283188983017	5.994075455819468	9.877288518363263	6.503532068266275	10.88862623102725	14.6038558073693	3.194494225312789	5.066027221452937	14.240528861596301	3.813987264333727	7.907146901083701
2R_18753	0.0	6.95388530956959	7.366482504604051	9.208103130755065	9.301114273489965	4.880620033969115	0.0	3.4508818728626105	0.0	0.0	0.0	3.9890699483415446	6.191477637414687	0.0	15.240998285387695	3.0591704753339086	2.1941468937462427	2.637165574440591	9.484741422236977	0.0	0.0	3.010823911963509	0.0	0.0	0.0	0.0	0.0	0.0	18.264006209762112	4.611737795035926	16.07232546459066	5.672342791019547	11.907029910459137	0.0	19.18354818907305	0.0	0.0	4.141575621029265	10.43214100916359	6.762376840211798	4.457331083866913	12.228556614548559	6.142147724794929	5.491910415957296	0.0	5.7153743570203845	10.710556145627862	6.454277895389064	8.92065965304581
2R_18754	0.0	0.0	0.0	0.0	0.0	0.0	0.0	0.0	0.0	40.27353786920766	0.0	0.0	0.0	0.0	0.0	0.0	0.0	0.0	0.0	0.0	0.0	0.0	0.0	0.0	0.0	0.0	0.0	7057.163020465773	0.0	76.5802331102296	0.0	0.0	0.0	0.0	0.0	0.0	0.0	0.0	0.0	0.0	37.00811587981244	40.6122705914365	0.0	0.0	0.0	0.0	29.64236486786916	0.0	0.0
2R_18755	0.0	0.0	2.5586899507452188	9.595087315294569	0.0	0.0	2.8165618342351966	0.0	22.02953720348243	7.581719564324066	5.6497079383481275	4.156716526481402	0.0	6.373120726025913	0.0	3.187736649599525	2.2863591696492227	5.495992734297606	9.883351741075952	0.0	4.561848168919764	9.41207475069767	5.375399056187434	4.153717452508472	0.0	0.0	6.617301596754876	0.0	9.515789073019409	0.0	4.18694719212854	5.910731405725607	6.203720246957696	0.0	0.0	0.0	0.0	8.631262952288969	6.522340320064284	9.395434335661758	6.966985545595088	10.193983867510832	6.400280588300992	17.168148277863047	7.5108315579605245	21.837095269291087	13.020797002984551	4.483685661352602	3.098521199772197
2R_18756	0.0	0.0	6.353744738305139	0.0	0.0	0.0	3.4970463946151082	4.4646863401582015	9.117299528817961	0.0	7.01468383767741	0.0	2.6701392717942776	0.0	0.0	3.9578974698744633	11.354984639544528	0.0	6.135590412526422	5.105687736138058	5.663995903798162	0.0	6.674101615866743	5.157260339533392	0.0	0.0	24.648147691700967	0.0	11.814814596021952	0.0	0.0	3.669385436649528	0.0	0.0	0.0	0.0	0.0	16.074878929370197	8.098145200823202	5.832691008236051	14.417028702285762	3.164215507124073	0.0	10.65799626828024	11.656821315383693	7.39444430751029	6.928558478765701	8.350423867515515	11.541382396006371
2R_18757	0.0	0.0	5.0562507900391855	0.0	0.0	0.0	0.0	0.0	0.0	7.4911529483679775	5.582219959562398	10.26765729024203	0.0	0.0	0.0	0.0	4.518095423982592	0.0	4.882645612698785	4.0630586705672025	9.014710204111068	0.0	5.311187804663009	0.0	0.0	8.433331562333706	0.0	0.0	0.0	0.0	0.0	14.600313497931428	24.518457494802085	4.0543707332815995	0.0	0.0	0.0	4.264079564313406	6.444428404978193	4.641601092447233	6.8837621687705735	12.590265911452157	0.0	5.65435600277742	5.5658337952975385	5.8844297987525005	5.513682202385219	6.645189414479071	9.184524443693354
2R_18758	0.0	0.0	0.0	0.0	0.0	0.0	0.0	0.0	0.0	3.560272204171642	0.0	0.0	0.0	5.98546131446716	0.0	0.0	3.2209293411846707	0.0	0.0	0.0	0.0	4.419782060546595	0.0	0.0	0.0	0.0	0.0	0.0	13.405454679509093	33.8493325588606	11.796800117968003	12.490195196770536	0.0	28.903421529233785	0.0	0.0	0.0	0.0	3.0628021454316467	6.617951922564669	6.543202969828965	14.360867784157593	18.032907350979436	0.0	5.290476243380954	5.59331040076069	10.48180947476963	6.316433084971185	4.365070011357912
2R_18759	0.0	9.97875191093099	4.698144233027954	0.0	2.9660001471136077	0.0	7.757454396511421	0.0	0.0	4.6403970694964425	2.593430943158218	3.816182138741118	0.0	0.0	0.0	2.9265848627665827	0.0	2.522869814871813	4.536834559790943	0.0	0.0	2.8803336578509255	0.0	0.0	0.0	0.0	0.0	0.0	8.736218615134625	17.647453296014852	11.531808571977704	2.713250647924255	5.69548735146169	22.603331128252808	91.76062955132723	0.0	0.0	7.924156315077134	5.988004828727094	4.312861903024438	17.056594633824762	11.698566317300681	8.813917057514923	13.134722321462347	5.171636264340948	10.935335714806445	10.246356566377607	0.0	19.912748027500072
2R_18760	0.0	0.0	0.0	0.0	7.1395321607365725	0.0	0.0	0.0	0.0	11.17001431995836	12.48542326833422	9.186026216918824	4.752576133893378	0.0	0.0	0.0	0.0	0.0	0.0	0.0	0.0	0.0	0.0	0.0	0.0	0.0	0.0	0.0	0.0	0.0	0.0	6.531132602891463	0.0	9.068172708790144	44.17585524455754	0.0	0.0	28.61164837428614	14.413874218768015	5.190798168271143	0.0	0.0	21.21619729366187	6.323382858067878	12.448773297879226	4.387119417390542	4.110709631803738	4.9543015227541165	0.0
2R_18761	0.0	0.0	0.0	0.0	0.0	0.0	0.0	0.0	0.0	0.0	0.0	0.0	0.0	0.0	0.0	0.0	0.0	0.0	0.0	0.0	0.0	0.0	0.0	0.0	0.0	0.0	0.0	0.0	0.0	0.0	0.0	0.0	0.0	0.0	0.0	0.0	0.0	0.0	0.0	0.0	0.0	0.0	0.0	0.0	0.0	0.0	0.0	0.0	0.0
2R_18762	0.0	0.0	0.0	0.0	0.0	0.0	0.0	0.0	0.0	0.0	0.0	29.591051665976213	0.0	0.0	0.0	0.0	0.0	0.0	0.0	0.0	0.0	0.0	0.0	0.0	0.0	0.0	0.0	0.0	0.0	0.0	0.0	0.0	0.0	0.0	0.0	0.0	0.0	0.0	0.0	33.44235541197638	0.0	0.0	0.0	0.0	26.734250852822605	0.0	26.48375221801425	0.0	0.0
2R_18763	13.285293711273368	0.0	0.0	0.0	0.0	0.0	4.1077816171843295	0.0	5.354786750972429	3.685823365024042	4.119875184261418	1.5155786327662037	3.136460823879256	4.647401637744338	0.0	0.0	5.001770626801887	0.0	7.20712929229594	0.0	9.979761044601549	2.287821696328275	0.0	0.0	16.528160680166867	6.224096090085077	0.0	0.0	0.0	7.008602358534866	9.159606136936112	2.1551092467979385	0.0	2.9922685764521626	14.576919488758278	0.0	0.0	6.294082178054549	3.170810281542586	8.564163224729466	3.386972821913985	9.292060231877787	4.667207129252234	2.086557063997209	12.323344851552987	4.342916702857639	10.851445073376114	4.904384127058861	4.519001951305042
2R_18764	7.903488916147144	3.143489612967272	0.0	0.0	5.606066212126818	8.825097164319779	2.4437402128204475	3.1199281667738883	0.0	0.0	2.450934737490184	1.8032509007238249	0.0	0.0	13.77932412415171	0.0	1.983719219620729	2.3842505942744605	8.57511587125321	3.5678607107178535	0.0	0.0	4.663870210088698	0.0	0.0	3.702746475170493	5.741385051729879	0.0	0.0	4.1694532512562565	3.632730905458178	5.128341883988702	5.382548485996762	7.120463285823229	0.0	0.0	0.0	0.0	1.8863311914671432	6.1138372031884884	4.029854776123433	4.422315179287291	2.776545300169536	19.860854850914492	4.887480425640895	1.7224155155189638	3.2277899806171213	7.780381612157313	2.6883772847174354
2R_18765	0.0	6.589807544670658	9.307737056428158	17.452006980802796	5.876096626532927	0.0	5.122898330959725	6.540414858514477	0.0	0.0	10.275960930796542	11.340654355756328	3.911544336377167	7.727825969359171	0.0	0.0	0.0	4.998188156793163	0.0	7.479431563201197	8.297309182632073	0.0	9.77703472313882	0.0	0.0	0.0	0.0	0.0	0.0	8.740571108916257	7.615421227986674	0.0	0.0	0.0	0.0	0.0	0.0	7.849478402160178	0.0	8.544434262326948	4.223962964292729	9.270654438673462	29.102846549421	5.204375839205605	0.0	3.6107600649936815	3.3832646812541767	0.0	11.271479212574464
2R_18766	0.0	0.0	0.0	0.0	0.0	0.0	0.0	0.0	0.0	0.0	0.0	0.0	0.0	0.0	0.0	0.0	0.0	0.0	0.0	0.0	0.0	0.0	0.0	0.0	0.0	0.0	0.0	0.0	0.0	0.0	0.0	0.0	0.0	0.0	0.0	0.0	0.0	0.0	0.0	0.0	0.0	0.0	0.0	0.0	0.0	0.0	0.0	0.0	0.0
2R_18767	0.0	0.0	14.964459408903853	0.0	0.0	0.0	16.47261921234524	0.0	0.0	0.0	0.0	0.0	0.0	0.0	0.0	0.0	0.0	0.0	0.0	0.0	0.0	0.0	31.43793993467196	0.0	0.0	0.0	0.0	0.0	0.0	28.105203397356988	24.487297214569942	0.0	0.0	0.0	0.0	0.0	0.0	0.0	0.0	0.0	0.0	0.0	37.43194404673004	16.73460917993721	0.0	11.610356437942645	0.0	0.0	0.0
2R_18768	0.0	4.837253040092604	3.4161755914253993	12.810658467845247	0.0	0.0	0.0	0.0	0.0	6.748371449260007	3.771538312417639	0.0	0.0	2.8363081478624164	0.0	0.0	0.0	3.668923666208663	0.0	0.0	0.0	0.0	0.0	0.0	0.0	11.395693225659226	8.834936874376032	0.0	12.704785257367188	0.0	11.180211026483125	19.728940145552226	8.28275331972753	0.0	0.0	0.0	0.0	5.761915352853935	5.805434350987272	6.272048209471357	6.201206196617305	10.207695990314937	0.0	0.0	2.506978173746624	0.0	2.4834879097599836	0.0	0.0
2R_18769	0.0	24.34532381106568	8.596604341285191	0.0	10.854298410713627	0.0	0.0	0.0	0.0	0.0	0.0	0.0	10.838079810174644	0.0	26.67911692122991	0.0	3.8408180635209854	4.616314980403743	8.301441960468534	0.0	0.0	15.811193270756146	0.0	0.0	38.07551135411749	0.0	0.0	0.0	0.0	0.0	0.0	9.929342796658975	31.264590142066297	0.0	33.58048570814528	0.0	0.0	0.0	0.0	11.837429478513883	0.0	0.0	0.0	0.0	0.0	3.3348896151537386	15.623877033838195	7.532071560705484	5.205156019346523
2R_18770	0.0	3.8373574421710233	2.7100271002710024	0.0	0.0	0.0	2.9831511622356928	7.617190475465029	0.0	0.0	2.991933746619115	0.0	4.555518099073407	2.2500225002250023	16.82085786375105	0.0	2.4215889498053045	2.9105302986204085	0.0	4.355400696864112	4.831664798422945	3.3229215125938727	0.0	0.0	0.0	4.52006002639715	0.0	0.0	0.0	0.0	0.0	9.390494315620774	0.0	0.0	21.17208672086721	0.0	0.0	0.0	0.0	7.4633549273069235	4.91937150109702	0.0	6.778833769438306	9.091790719100034	1.9887674414904617	0.0	3.940265573899681	7.123318896740369	3.2817873926855525
2R_18771	0.0	0.0	2.73000273000273	0.0	3.446973143942841	0.0	3.0051399914413612	0.0	0.0	0.0	3.01398731231901	0.0	0.0	0.0	8.472422265525713	0.0	2.439438499803869	0.0	10.545074922757326	8.775008775008775	4.867279035266357	0.0	0.0	0.0	0.0	4.5533774221691194	0.0	0.0	0.0	0.0	13.401831583649765	9.459711718438617	0.0	4.378122696012931	0.0	0.0	0.0	9.209154636440994	0.0	7.518367371488547	7.433448337038495	8.157378675306962	3.4144003015598345	9.158806375506177	8.01370664384363	4.236211132762857	5.953963950732933	2.3919416442780927	9.91793241524135
2R_18772	0.0	0.0	0.0	0.0	0.0	0.0	0.0	0.0	0.0	0.0	0.0	0.0	0.0	0.0	0.0	0.0	0.0	0.0	0.0	0.0	0.0	0.0	0.0	0.0	0.0	65.60087117956925	0.0	0.0	0.0	0.0	64.36041834271923	0.0	0.0	0.0	0.0	0.0	0.0	0.0	0.0	0.0	0.0	0.0	0.0	0.0	0.0	0.0	0.0	0.0	0.0
2R_18773	0.0	0.0	3.466805338880222	0.0	0.0	0.0	0.0	4.872149914103996	0.0	0.0	0.0	0.0	0.0	0.0	0.0	0.0	0.0	0.0	13.39109358365751	5.571651437486071	0.0	4.2508512329594	7.283204493445845	11.25586148987085	0.0	0.0	0.0	0.0	0.0	0.0	0.0	8.008533893717145	0.0	5.559737713813614	0.0	0.0	0.0	5.847310354183283	5.891474329668051	3.1825018410773156	9.439667623009882	10.358980096255642	13.007746546660087	3.876894638409791	2.544133076477658	8.06928828877293	5.0405893457063	6.075009355514408	12.594691085813508
2R_18774	0.0	4.882285651792459	3.44797862253254	0.0	0.0	0.0	7.590950979156767	4.845691380823371	19.79069362423014	3.405597849296846	0.0	2.8007046572917744	0.0	0.0	10.700623311307885	4.295654430065457	12.323990310878818	0.0	6.659186180856838	0.0	0.0	4.227766703377775	7.243652568345673	11.194735787443312	0.0	0.0	0.0	0.0	0.0	6.475752838646256	0.0	7.9650430191973465	0.0	16.588635568135885	0.0	0.0	0.0	5.815556147449937	5.8594802875364165	0.0	6.258936587896906	6.868483311817809	0.0	7.71168180983918	0.0	8.025467483480913	20.05286436367875	9.06302792137642	0.0
2R_18775	0.0	0.0	0.0	0.0	0.0	0.0	0.0	0.0	0.0	0.0	0.0	80.22462896109106	0.0	0.0	0.0	0.0	0.0	0.0	0.0	0.0	0.0	0.0	0.0	0.0	0.0	0.0	0.0	0.0	0.0	0.0	0.0	0.0	0.0	0.0	0.0	0.0	0.0	0.0	0.0	0.0	0.0	0.0	0.0	0.0	0.0	0.0	0.0	0.0	0.0
2R_18776	0.0	0.0	6.678353785791803	12.52191334835963	0.0	0.0	3.675708419283649	0.0	0.0	0.0	3.686529935729037	8.136983403266186	8.419665307077823	11.089517356480853	0.0	0.0	5.96755203257806	0.0	0.0	5.366534292154127	5.9533660927224865	12.283075764058491	0.0	0.0	0.0	0.0	0.0	0.0	0.0	0.0	5.464107642920566	7.713704321371436	0.0	5.355059165371189	0.0	0.0	0.0	0.0	2.8372915441902484	3.0653398649595176	6.0614344566484695	3.3258733992987066	0.0	0.0	9.801889118089731	2.590740692764061	7.2825344190782975	0.0	8.08734984824088
2R_18777	0.0	0.0	0.0	0.0	0.0	0.0	16.584297986666222	21.173207423326524	0.0	0.0	0.0	0.0	12.662796072000658	0.0	0.0	0.0	20.193589208545923	0.0	0.0	0.0	0.0	0.0	31.65107851050024	0.0	0.0	25.128469299292632	58.445353594389246	0.0	0.0	0.0	0.0	8.700796993004559	18.26417299824664	0.0	0.0	0.0	0.0	12.705511650954184	0.0	0.0	6.83709259474501	0.0	0.0	0.0	0.0	11.689070718877849	0.0	0.0	0.0
2R_18778	0.0	0.0	0.0	0.0	0.0	0.0	0.0	0.0	0.0	0.0	0.0	0.0	0.0	0.0	0.0	0.0	0.0	0.0	0.0	0.0	0.0	0.0	0.0	0.0	0.0	0.0	0.0	0.0	0.0	0.0	0.0	0.0	0.0	0.0	0.0	0.0	0.0	0.0	0.0	0.0	0.0	0.0	0.0	0.0	0.0	0.0	0.0	0.0	0.0
2R_18779	0.0	0.0	0.0	0.0	0.0	0.0	0.0	0.0	0.0	0.0	0.0	0.0	0.0	0.0	0.0	0.0	0.0	0.0	0.0	0.0	0.0	0.0	0.0	0.0	0.0	0.0	0.0	0.0	0.0	0.0	0.0	0.0	0.0	0.0	0.0	0.0	0.0	0.0	0.0	0.0	0.0	0.0	0.0	0.0	0.0	0.0	0.0	0.0	0.0
2R_18780	0.0	9.241213223436825	26.10540055473976	0.0	0.0	0.0	0.0	0.0	0.0	12.892263223916693	0.0	0.0	0.0	5.418556388207053	20.254190085573953	0.0	5.8317266926295135	0.0	0.0	0.0	0.0	0.0	0.0	10.594724251111915	0.0	0.0	0.0	0.0	0.0	0.0	0.0	0.0	15.82358600435465	20.932698235268873	0.0	0.0	0.0	0.0	0.0	5.991141498180789	0.0	6.5003487437100995	8.162472380234084	14.596707566641268	0.0	0.0	4.744519486927663	5.718180612165543	0.0
2R_18781	0.0	0.0	3.700619853825516	0.0	0.0	0.0	4.073578606216933	0.0	10.620401366208432	0.0	0.0	3.00591865382939	0.0	3.0724703583422177	11.484682304975738	4.610406794633118	0.0	3.9744127308388597	0.0	11.894849530153444	0.0	0.0	15.54882291523326	18.022499288111277	0.0	0.0	19.141137174959564	0.0	0.0	0.0	18.16667928241617	0.0	0.0	0.0	28.91109260801184	0.0	0.0	0.0	3.144408863711258	0.0	3.3587715494584147	0.0	9.256692241364547	0.0	8.147157212433866	0.0	8.070818744207505	0.0	8.962749915077945
2R_18782	0.0	3.074385053815573	0.0	0.0	0.0	4.315545804340058	2.3900185178634765	0.0	0.0	2.144511786880134	0.0	1.763609332315143	5.474633377489293	1.802656033399611	6.738203931741994	0.0	0.0	2.3318366828224084	4.193302875976777	0.0	3.8709967119753927	2.662233161042477	0.0	0.0	0.0	3.6213475541237554	0.0	0.0	16.14941438186098	0.0	0.0	10.031207085242189	5.2642218216734324	0.0	0.0	0.0	0.0	3.6620673542076054	3.689726473197089	1.9931447778510591	0.0	6.487646547825957	5.431014842148911	2.4280307408116033	0.0	1.6845509829354985	3.15683221357864	5.707006834711385	2.629277637520423
2R_18783	0.0	9.949827992348583	0.0	0.0	0.0	0.0	0.0	4.937625446546502	0.0	0.0	0.0	0.0	5.905968128442995	5.834050435366014	0.0	0.0	0.0	0.0	0.0	5.64652738565782	0.0	0.0	7.381081549879504	11.40712603163196	0.0	0.0	0.0	0.0	0.0	0.0	0.0	4.058079229938885	8.518468038707919	0.0	0.0	0.0	0.0	11.851781619071888	2.985324146495827	0.0	3.1888416054541944	0.0	4.394184735920483	3.928995198767867	10.31329202859876	2.725909772386534	5.108328491063618	3.0783248987231104	4.254649267987594
2R_18784	6.921603154036125	5.505919689554224	1.9442014192670363	0.0	2.4547997718018135	3.8643579446562115	6.4204303229219635	2.732325542380282	0.0	0.0	2.1464441576795052	0.0	0.0	0.0	0.0	2.4221778479240483	1.7372729123712596	0.0	3.7548954449363356	6.249218847644045	0.0	4.767796396022704	0.0	0.0	17.222256666735557	3.242737726724115	0.0	0.0	7.230501146034432	7.302926867029768	3.1814205042551498	4.49122504450804	0.0	0.0	0.0	0.0	0.0	0.0	3.303967668693981	8.923813123930705	5.293811851574221	1.936455596879518	2.4316026644529356	0.0	0.0	1.5084321356382175	5.653574401745824	3.4068950103978435	4.708776311464835
2R_18785	0.0	0.0	0.0	0.0	6.205313982682211	0.0	0.0	0.0	4.701475134838307	1.618066947196327	5.425843727742738	0.0	2.7537964181645367	0.0	5.084077938914803	2.040950446131358	1.4638429331664942	0.0	0.0	2.6328260755094517	0.0	2.0086956434404537	0.0	2.6594202782923757	0.0	0.0	4.236731615762336	0.0	0.0	0.0	0.0	1.8921747975940617	0.0	2.627196369004442	12.798460089282058	0.0	0.0	0.0	1.3919775323690455	4.511574670395634	0.0	0.0	6.146675662667981	1.8319863348475312	3.606611062341715	1.2710194847287009	2.38187819432196	0.0	3.967660393663329
2R_18786	0.0	3.49820244867175	4.941016614168365	0.0	0.0	0.0	5.4389859989622416	0.0	0.0	4.8802841887088775	2.727499357673901	0.0	0.0	4.102320067113956	0.0	6.155751595724706	2.207563022612951	0.0	0.0	0.0	4.404630499951989	0.0	0.0	4.010565433578218	21.88442398007642	4.120566116337591	6.3892456217694376	0.0	0.0	0.0	8.085299914093689	0.0	5.989917770408847	0.0	0.0	0.0	0.0	0.0	0.0	0.0	2.242292735352727	4.921331289012316	0.0	0.0	3.625990665974827	0.0	1.7960076545846237	6.493742629602115	2.991735032798391
2R_18787	0.0	0.0	0.0	0.0	7.4228469290197685	0.0	0.0	8.262031997197518	0.0	0.0	12.980876572633196	0.0	0.0	0.0	0.0	7.324204444913193	0.0	0.0	0.0	9.448223733938018	10.481389245256123	0.0	0.0	0.0	0.0	0.0	0.0	0.0	0.0	0.0	0.0	13.580609063155263	14.253785805509942	0.0	0.0	0.0	0.0	9.915677082093874	9.990568902955609	0.0	5.335826231348618	0.0	0.0	0.0	0.0	0.0	4.273833029891188	0.0	0.0
2R_18788	0.0	0.0	4.060707578295518	0.0	0.0	0.0	2.2349784860970927	0.0	0.0	0.0	2.241558403131726	4.947613024096524	0.0	5.0571542718625	0.0	0.0	3.62851153739671	4.361141790532179	0.0	0.0	3.6198859156754817	0.0	0.0	0.0	17.985417423552985	10.159294348960248	0.0	0.0	0.0	7.626537605312951	3.322397109514515	2.3451211630300093	4.922732786187994	3.2560912513060996	0.0	0.0	0.0	6.849019528609381	3.4503746416785934	0.0	3.68559582539932	6.066794190680556	0.0	2.2705248636095714	4.469956972194186	3.150548983160316	5.904098256003176	3.557862948272942	4.917433827322344
2R_18789	12.468703554079262	4.959232628180046	0.0	0.0	0.0	0.0	7.710587716416921	0.0	0.0	0.0	0.0	0.0	2.9436759978252125	0.0	0.0	0.0	0.0	0.0	0.0	5.628729032984352	0.0	4.294398172304138	0.0	0.0	31.02449073298462	0.0	36.2308995226579	0.0	13.025158092856353	0.0	0.0	0.0	0.0	5.616693261709261	0.0	0.0	0.0	5.9072118786942225	2.975914141305927	0.0	6.357580190543036	0.0	4.380333877808835	0.0	2.5701959054723074	2.7173174641993425	0.0	0.0	4.241238237986057
2R_18790	0.0	0.0	0.0	0.0	8.858204069990443	0.0	3.8613795627991605	0.0	10.06716814586924	0.0	0.0	0.0	0.0	0.0	10.886427346705494	0.0	0.0	0.0	13.549630603195679	0.0	0.0	0.0	0.0	0.0	0.0	0.0	0.0	0.0	26.0914374425173	0.0	0.0	12.155020266470459	0.0	5.625559391561998	0.0	0.0	0.0	11.833073202940755	5.961223433807767	3.2201794477199037	0.0	3.493873318442445	0.0	3.9227931542552104	0.0	0.0	2.550132415625681	0.0	16.99173267246821
2R_18791	0.0	0.0	0.0	0.0	0.0	3.806084559019431	0.0	5.382245747420357	0.0	0.0	0.0	0.0	3.2188925818528173	0.0	0.0	0.0	0.0	2.056557384634843	0.0	0.0	0.0	0.0	0.0	0.0	0.0	6.387676383706443	0.0	0.0	0.0	7.192800869465769	6.266891230269084	0.0	9.285533881056026	0.0	0.0	0.0	0.0	3.229750915149922	0.0	0.0	1.7379942399394899	3.8145088276316916	9.579739234708162	0.0	0.0	0.0	1.3920800390339243	1.677760015891743	2.3188846721259395
2R_18792	0.0	0.0	1.7721070352649302	6.645401382243487	0.0	0.0	1.9507049067250941	2.4904689752317877	0.0	0.0	0.0	0.0	0.0	0.0	0.0	4.415549091191686	0.0	1.9032175796401396	0.0	0.0	0.0	4.345766571494378	3.722913939632206	0.0	31.395597081465294	0.0	0.0	0.0	0.0	6.656495541479286	2.899811512251704	2.0468382080832095	4.296595721278117	11.367757175612523	0.0	0.0	0.0	0.0	0.0	6.507124976493011	1.6084069501194402	0.0	4.432730216060136	3.9634600689324975	1.3004699378167295	1.3749106308089973	1.288284597527009	1.5526638743559549	2.145985376397251
2R_18793	0.0	3.3871185173091916	2.3920583662241355	0.0	0.0	4.7545329717352525	2.6331366555794053	0.0	0.0	0.0	0.0	0.0	0.0	1.9860263188207767	0.0	0.0	2.1374627974600098	2.569036431505635	0.0	3.8443795171459327	4.264763331223697	0.0	0.0	0.0	0.0	3.9897192913301005	0.0	0.0	0.0	0.0	0.0	2.762901090351286	0.0	3.8361591760543874	0.0	0.0	0.0	4.034581202402028	4.0650538700938865	0.0	2.1710896829384048	0.0	0.0	2.675015568590609	3.510848874105874	1.855907353104933	6.955904780619457	2.0958455311543247	5.793467517765667
2R_18794	0.0	0.0	0.0	0.0	8.64220576746244	0.0	0.0	0.0	0.0	0.0	0.0	0.0	3.8352411101028694	1.894269456041583	0.0	0.0	0.0	0.0	0.0	14.667057788207686	0.0	0.0	4.793156139937152	0.0	0.0	0.0	0.0	0.0	0.0	4.285033577523114	3.733432891543775	5.270503311984282	5.5317567089145365	3.658923895846536	17.824549395391283	0.0	0.0	0.0	1.9386216865078136	0.0	0.0	0.0	0.0	0.0	1.674321665320512	0.0	1.6586333524629049	1.9990148854644432	0.0
2R_18795	0.0	0.0	2.0964360587002098	0.0	2.647015225631578	0.0	0.0	2.94627178767987	0.0	0.0	0.0	3.4057625502349977	0.0	1.7405834435702847	6.506180871828238	2.611838943563384	0.0	4.503084612959878	0.0	0.0	0.0	0.0	0.0	0.0	0.0	0.0	0.0	0.0	0.0	0.0	0.0	2.4214482197512686	0.0	6.72413561236703	0.0	0.0	0.0	3.535967865124042	0.0	1.9245129057835462	5.70832730787673	4.17616744760998	0.0	4.688848043812596	1.538480473605829	0.0	6.096259944524035	1.8368306589078938	5.077482381136138
2R_18796	0.0	3.1482072061833306	0.0	0.0	0.0	0.0	0.0	0.0	0.0	0.0	2.4546129787170323	0.0	3.737393538009199	5.537824262684848	6.900001725000431	11.079736989203349	0.0	4.775657518496718	0.0	0.0	0.0	2.726158719686819	4.670869515056314	0.0	0.0	0.0	0.0	0.0	0.0	4.175710559787406	10.9145481831825	10.272076489990374	10.781252695313173	3.5655746618854685	0.0	0.0	0.0	7.500001875000468	1.8891621037104653	0.0	2.0179512910953257	0.0	5.561424403140981	0.0	0.0	1.7250004312501077	3.232634087641559	3.8960290113904303	2.6924118679361206
2R_18797	6.092716522959793	2.4232830978669533	0.0	0.0	0.0	3.4015873167054673	5.651560923449984	0.0	0.0	1.690341019539328	1.8893998245881203	1.3901071633612234	1.4384000158799362	1.4208844437308448	0.0	0.0	0.0	0.0	3.305233341210806	2.750426316078992	0.0	4.196835795651868	0.0	0.0	0.0	2.8544083339589243	0.0	0.0	0.0	0.0	0.0	1.97669242428675	0.0	8.23363544371473	0.0	0.0	0.0	2.8865043796930956	1.4541528861444823	4.713092830490317	3.1065726845587647	1.7045581418816242	0.0	1.913815528086774	2.51180485486666	2.6555840293176476	1.2441346825559254	2.9989071982169695	4.144883576437663
2R_18798	0.0	0.0	0.0	0.0	2.0623565888787008	0.0	0.0	4.591029908034785	0.0	0.0	0.0	0.0	0.0	0.0	0.0	0.0	0.0	1.7542336235712863	0.0	2.625085315272747	0.0	4.005579772623264	0.0	2.6516013285583298	0.0	5.448657437185835	0.0	0.0	0.0	0.0	0.0	1.8866116228859575	0.0	2.6194721606427978	0.0	0.0	0.0	0.0	1.3878849854161046	5.9977469463596	2.9650015662620777	3.253757805561616	0.0	0.0	2.3973381874636956	3.8018476979812186	3.5623128672521926	1.4311212777966686	1.9779975464918433
2R_18799	0.0	0.0	0.0	0.0	2.222444466668889	0.0	1.937571447947143	2.4737014613391386	5.0515255607193374	0.0	0.0	1.4297458626729098	1.479415778708988	0.0	0.0	0.0	1.572834010962653	0.0	0.0	0.0	3.1381902057083684	2.1582539725362184	0.0	0.0	0.0	5.871602727359467	0.0	0.0	0.0	6.611679531893089	0.0	2.0330575151971053	0.0	2.8228054451917037	0.0	0.0	0.0	0.0	4.486853519188777	0.0	0.0	3.5063267282903587	0.0	0.0	1.291714298631429	0.0	0.0	0.0	0.0
2R_18800	0.0	0.0	4.420133709044698	0.0	0.0	0.0	2.432803533598476	6.211930571736771	0.0	0.0	0.0	0.0	0.0	3.6698527104614653	0.0	0.0	1.974841311626404	2.373580154021616	0.0	0.0	3.9402935203449174	0.0	0.0	0.0	0.0	0.0	11.43138028201215	0.0	0.0	4.1507933411312905	0.0	0.0	0.0	7.088596468532125	0.0	0.0	0.0	7.455248010007924	0.0	2.0288251418503815	4.011819622973204	4.402523614586353	5.528238379850234	0.0	3.2437380447979685	5.144121126905468	1.60667218826342	5.809171054527203	0.0
2R_18801	0.0	0.0	0.0	0.0	0.0	0.0	0.0	0.0	0.0	0.0	0.0	0.0	0.0	0.0	0.0	0.0	0.0	0.0	0.0	0.0	0.0	0.0	0.0	0.0	0.0	0.0	0.0	0.0	0.0	0.0	0.0	0.0	0.0	0.0	0.0	0.0	0.0	0.0	0.0	0.0	0.0	0.0	0.0	0.0	0.0	0.0	0.0	0.0	0.0
2R_18802	0.0	0.0	0.0	0.0	0.0	0.0	0.0	0.0	0.0	0.0	0.0	0.0	0.0	0.0	0.0	0.0	0.0	0.0	0.0	0.0	0.0	0.0	0.0	0.0	0.0	0.0	0.0	0.0	0.0	0.0	0.0	0.0	0.0	0.0	0.0	0.0	0.0	0.0	0.0	0.0	0.0	0.0	0.0	0.0	0.0	0.0	0.0	0.0	0.0
2R_18803	0.0	0.0	7.238508867173362	0.0	9.139531397946165	0.0	0.0	0.0	0.0	0.0	0.0	0.0	0.0	0.0	0.0	0.0	6.468087748665633	0.0	0.0	0.0	0.0	0.0	0.0	0.0	0.0	0.0	0.0	0.0	0.0	0.0	0.0	0.0	17.5502639559699	11.608442588125492	0.0	0.0	0.0	0.0	0.0	0.0	0.0	7.209670186427652	0.0	0.0	0.0	5.616084465910367	0.0	0.0	8.765686195446753
2R_18804	0.0	0.0	0.0	0.0	0.0	8.349642969266634	0.0	0.0	6.027931021179739	0.0	0.0	3.4122006646966896	0.0	0.0	0.0	0.0	0.0	2.255798530121678	0.0	3.3756413718606537	3.7447685583240213	0.0	0.0	0.0	0.0	0.0	16.296199726223847	0.0	7.811401521661017	0.0	0.0	2.426025626593899	5.092562414444951	3.3684233218851856	0.0	0.0	0.0	0.0	1.784704652796418	0.0	0.0	0.0	2.626958266039419	0.0	1.5413887542742712	4.888859917867154	7.63473008175269	3.6806058571689366	5.087080646506905
2R_18805	0.0	0.0	0.0	0.0	0.0	0.0	0.0	0.0	0.0	3.685823365024042	0.0	0.0	0.0	3.0982677584962244	0.0	4.6491171791388535	0.0	0.0	0.0	5.99736116108912	0.0	0.0	0.0	0.0	0.0	0.0	0.0	0.0	0.0	7.008602358534866	0.0	0.0	0.0	0.0	0.0	0.0	0.0	0.0	0.0	6.851330579783573	0.0	3.7168240927511147	14.001621387756703	4.173114127994418	0.0	0.0	0.0	3.2695894180392404	4.519001951305042
2R_18806	0.0	2.1239507948567256	2.9999625004687442	0.0	0.0	0.0	0.0	0.0	0.0	0.0	0.0	2.436792644785081	0.0	3.7361156601778647	0.0	0.0	1.3403327295581164	0.0	0.0	0.0	2.674293037264134	1.8392140670448702	0.0	0.0	0.0	0.0	3.8792618540544104	0.0	0.0	0.0	2.4545147731107906	0.0	3.63680798817601	7.216588338618683	0.0	0.0	0.0	2.5299533830789636	0.0	0.0	1.3614190451905352	1.4940052293171038	3.752037590914216	1.6774144199937064	3.3023070577566904	2.3275571124326464	2.180909733781801	3.942707725499226	0.0
2R_18807	0.0	0.0	0.0	0.0	0.0	0.0	0.0	0.0	0.0	0.0	3.479979676918687	0.0	1.3246541990213456	0.0	0.0	0.0	2.816599913248723	0.0	3.043862052171796	0.0	0.0	0.0	0.0	0.0	0.0	0.0	4.075976196299014	0.0	0.0	2.960016102487598	0.0	1.820379512720812	7.64245536806065	0.0	12.312844759653272	0.0	0.0	0.0	2.678322727175334	0.0	0.0	3.139530137919559	0.0	5.287424389831226	4.626352629850153	0.0	3.4372529474444025	4.142639358388016	9.542786035468628
2R_18808	5.000880154907264	0.0	0.0	0.0	0.0	2.792010828534798	3.092520800294903	1.9741138400383453	0.0	2.7748518506596933	0.0	0.0	2.361267282705559	1.1662569217348306	0.0	0.0	1.2551851699370098	1.5086187388550791	2.7129238265247992	0.0	2.50440274001695	1.7223739825075701	0.0	0.0	0.0	2.3428882564131883	0.0	0.0	0.0	0.0	2.29858636938283	0.0	0.0	0.0	10.97415367326872	0.0	0.0	0.0	2.3871270830070928	1.2894966372506695	0.0	1.3990952890223067	5.2705218308527915	0.0	2.0616805335299353	2.1796939709664764	0.0	1.2307462063478938	1.7010528836928906
2R_18809	0.0	0.0	2.1429336762027216	0.0	0.0	0.0	0.0	3.0116182207720947	0.0	0.0	0.0	3.481300195997201	3.602241891263447	1.7791884765520751	0.0	0.0	0.0	0.0	0.0	0.0	0.0	0.0	0.0	3.4787884353940286	0.0	0.0	0.0	0.0	0.0	0.0	3.506618742877181	0.0	0.0	6.873272660664466	16.741669345333765	0.0	0.0	0.0	0.0	1.967197377175081	0.0	2.13439609183538	0.0	0.0	0.0	0.0	1.55786777753025	0.0	2.595048854389733
2R_18810	0.0	0.0	0.0	0.0	0.0	0.0	2.423163896021068	0.0	0.0	2.174252415920572	0.0	0.0	0.0	0.0	0.0	0.0	0.0	0.0	0.0	3.537819288190759	3.9246806683574187	0.0	0.0	3.5735548365563226	0.0	7.343138626341086	0.0	0.0	8.186689261929029	4.134346413578516	0.0	7.627741791787057	5.337227374425714	3.530254457211021	0.0	0.0	0.0	0.0	1.870448264149193	0.0	3.995923358989159	2.1925396208353534	0.0	0.0	1.6154425973473787	1.7079127598162285	0.0	0.0	0.0
2R_18811	11.182180077827972	0.0	3.1409501374165685	0.0	0.0	0.0	0.0	4.414202254333091	0.0	0.0	0.0	0.0	0.0	2.607799929589402	0.0	0.0	0.0	3.3733354697791307	0.0	0.0	0.0	0.0	0.0	0.0	0.0	0.0	0.0	0.0	0.0	11.798226726523003	5.139736588499839	7.255788305120409	0.0	0.0	0.0	0.0	0.0	5.297704504638141	2.6688586892701203	11.533476636780545	2.8508018592929725	3.1284363918491715	7.856740199207648	3.5124939409479516	2.305002547027814	0.0	0.0	0.0	0.0
2R_18812	0.0	0.0	0.0	0.0	0.0	0.0	0.0	0.0	0.0	0.0	4.585767611640512	3.373932993690745	3.491144711439434	0.0	0.0	0.0	1.8557971391031305	0.0	0.0	0.0	0.0	2.5465379816139957	0.0	3.3714986986015023	18.397233056148355	3.463971235182863	0.0	0.0	0.0	7.801163933658902	0.0	2.398817862557332	0.0	0.0	0.0	0.0	0.0	0.0	3.52937854702544	0.0	1.884992818177363	2.0685689226479336	0.0	0.0	0.0	1.6113438607798904	0.0	5.458992051707572	0.0
2R_18813	0.0	2.057968020000157	0.0	0.0	0.0	0.0	3.199717400959148	4.085085801099623	0.0	0.0	1.6045687849755883	2.3610911074225625	0.0	0.0	0.0	1.8106927927908354	1.298693877593427	0.0	0.0	2.335793702700178	0.0	0.0	3.0533251015688596	0.0	0.0	0.0	3.758748487103734	0.0	0.0	0.0	0.0	8.3935091986146	0.0	2.3307991331291866	0.0	0.0	0.0	2.4513577089806966	2.469872495302303	4.002584068274478	1.31912512455839	0.0	1.8177382900390489	1.6253037692744774	1.0665724669863825	2.2552490922622406	2.1131574693248782	2.546815563691782	8.800083917600238
2R_18814	0.0	0.0	0.0	0.0	2.4666691333357997	0.0	0.0	0.0	0.0	0.0	0.0	0.0	1.641988941204481	1.6219942419204412	0.0	2.433889477078846	0.0	2.098140522961525	0.0	0.0	0.0	0.0	4.1042057848780535	0.0	0.0	0.0	0.0	0.0	0.0	3.6691188611055057	6.393606393606393	2.2564704289550286	0.0	0.0	0.0	0.0	0.0	3.2950557688188873	3.319942896982172	1.7933922462686234	0.0	5.8374560366592245	0.0	4.369388067201188	4.3009827745639875	1.5157256536566883	2.840455182943067	1.7116839546746088	0.0
2R_18815	0.0	0.0	0.0	0.0	12.61049950188527	0.0	5.497042591085996	0.0	0.0	0.0	0.0	0.0	0.0	0.0	15.497869043006588	0.0	0.0	5.363224370491539	0.0	8.025682182985555	0.0	0.0	0.0	0.0	0.0	8.329099374484638	0.0	0.0	0.0	0.0	0.0	5.76794407401426	0.0	8.008521066414666	0.0	0.0	0.0	0.0	0.0	4.584232989057436	0.0	4.973862353333234	0.0	5.584470703866688	0.0	0.0	3.6303570456154364	0.0	6.047338566296973
2R_18816	0.0	0.0	0.0	0.0	0.0	0.0	0.0	0.0	0.0	0.0	0.0	0.0	0.0	0.0	0.0	0.0	0.0	0.0	0.0	0.0	0.0	0.0	0.0	0.0	0.0	0.0	0.0	0.0	0.0	0.0	0.0	0.0	0.0	0.0	0.0	0.0	0.0	0.0	0.0	0.0	0.0	0.0	0.0	0.0	0.0	0.0	0.0	0.0	0.0
2R_18817	0.0	0.0	0.0	0.0	0.0	0.0	0.0	0.0	0.0	0.0	0.0	0.0	0.0	0.0	0.0	0.0	0.0	0.0	0.0	0.0	0.0	0.0	0.0	0.0	0.0	0.0	0.0	0.0	0.0	0.0	0.0	0.0	0.0	0.0	0.0	0.0	0.0	0.0	0.0	0.0	0.0	0.0	0.0	0.0	0.0	0.0	0.0	0.0	0.0
2R_18818	0.0	0.0	7.964954201513341	0.0	0.0	0.0	0.0	0.0	0.0	0.0	0.0	6.469728142023472	0.0	0.0	0.0	0.0	0.0	0.0	15.382958758287568	0.0	0.0	0.0	0.0	0.0	0.0	13.284764235289117	0.0	0.0	0.0	0.0	0.0	0.0	0.0	0.0	0.0	0.0	0.0	13.434143143482023	0.0	14.62353892566709	0.0	0.0	9.961727044694284	8.907130692547225	0.0	6.17970584600173	5.790354427594513	0.0	9.645396638000548
2R_18819	0.0	0.0	4.5259108395564605	0.0	0.0	0.0	0.0	0.0	0.0	0.0	0.0	0.0	0.0	0.0	0.0	0.0	0.0	0.0	0.0	0.0	0.0	0.0	9.508216049488363	0.0	0.0	0.0	0.0	0.0	16.831899816532292	0.0	7.406035919274208	0.0	0.0	0.0	0.0	0.0	0.0	0.0	3.8456568689584727	8.309505825379057	8.215650979428831	4.5078793222673905	5.660533290162332	0.0	6.642726281149403	3.5114825479317364	3.290242128918267	0.0	0.0
2R_18820	0.0	2.7711431991019277	0.0	0.0	2.4710137729365673	0.0	0.0	2.7503726067288965	0.0	0.0	0.0	0.0	0.0	1.6248511230158535	0.0	9.752705522420738	3.4974952687632754	4.203672117778485	0.0	0.0	3.48918109617509	0.0	0.0	0.0	0.0	3.2641560736641684	10.12263573189187	0.0	7.278258749376799	7.35116284369443	3.2024338497257916	0.0	4.744985499324314	0.0	0.0	0.0	0.0	0.0	1.6628952203070102	1.7965510172880308	1.7762591945836883	0.0	2.4476634482339983	0.0	0.0	4.5551860793513415	2.8454581863476336	3.429397619449348	0.0
2R_18821	0.0	0.0	4.771276912983837	0.0	0.0	0.0	2.6260697295043136	0.0	0.0	0.0	0.0	0.0	2.005112636199782	0.0	0.0	0.0	0.0	5.124283080770231	4.607456246443619	3.834061805076298	0.0	0.0	0.0	0.0	0.0	0.0	6.169754628858411	0.0	8.872209135713746	0.0	0.0	0.0	5.78414496455476	0.0	0.0	0.0	0.0	8.047506037641405	2.0270719513243267	0.0	0.0	2.376133920808684	0.0	0.0	3.5014263060057513	1.8509263886575231	1.7343090556080183	0.0	2.8889593794977486
2R_18822	0.0	0.0	0.0	0.0	0.0	0.0	0.0	0.0	0.0	0.0	0.0	0.0	0.0	0.0	0.0	0.0	0.0	0.0	0.0	0.0	0.0	0.0	0.0	0.0	0.0	0.0	0.0	0.0	0.0	0.0	0.0	0.0	0.0	0.0	0.0	0.0	0.0	0.0	0.0	0.0	0.0	0.0	0.0	0.0	0.0	0.0	0.0	0.0	0.0
[truncated: 128 more columns]
