# Supplementary material for: Convergence of topological domain boundaries, insulators, and polytene interbands revealed by high-resolution mapping of chromatin contacts in the early Drosophila melanogaster embryo
Source: eLife. 2017 Nov 17;6:e29550. doi: 10.7554/eLife.29550 (PMC5739541; doi:10.7554/eLife.29550)
Supplement: Supplementary file 3. [file elife-29550-supp3.zip › local_HiC_maps/nc14_posterior_dm3_CompressedBinCounts_500bp_VCnorm_chr3L_1367546_1464138.txt]

3L_2675	3L_2676	3L_2677	3L_2678	3L_2679	3L_2680	3L_2681	3L_2682	3L_2683	3L_2684	3L_2685	3L_2686	3L_2687	3L_2688	3L_2689	3L_2690	3L_2691	3L_2692	3L_2693	3L_2694	3L_2695	3L_2696	3L_2697	3L_2698	3L_2699	3L_2700	3L_2701	3L_2702	3L_2703	3L_2704	3L_2705	3L_2706	3L_2707	3L_2708	3L_2709	3L_2710	3L_2711	3L_2712	3L_2713	3L_2714	3L_2715	3L_2716	3L_2717	3L_2718	3L_2719	3L_2720	3L_2721	3L_2722	3L_2723	3L_2724
3L_2675	18.611957438175732	205.24212534257322	94.08665380815731	222.03089189809276	0.0	108.44646106663602	79.9248951907961	78.5058076851952	148.80633510234304	0.0	79.82351745958027	45.74204460078059	27.898905525936218	40.277500470383664	48.39505073495144	33.213791362587486	42.97837696457231	33.35590416181616	53.816823677249744	11.100540929359488	0.0	15.502914547935012	31.74535148849985	50.608348497763465	0.0	0.0	41.88047521775229	0.0	27.21708688714775	21.450573588337754	33.768724757878246	0.0	7.777973091324293	11.94097575683397	0.0	7.6643622484173095	14.248109453976825	15.200629306053271	0.0	0.0	0.0	0.0	0.0	0.0	6.893665892967564	16.273437139780686	0.0	0.0	0.0
3L_2676	205.24212534257325	7.8314668337379585	126.42225031605562	164.02886908095823	145.07471347744087	114.31264684778479	127.61867539791103	121.65312450490008	100.38765077452933	96.40040873773304	51.779325927320656	40.79846301062985	76.91333224749805	52.25381919432076	42.37993137590371	59.24840702578383	53.76643859076173	61.30500320949722	34.90949712869386	32.40277367742679	32.03781886529165	50.28157683024939	28.314465603072374	51.58724575694904	0.0	0.0	23.77087592281936	4.27928313448931	17.654977600247168	20.871597929537483	0.0	14.460061310659956	10.09071553263842	13.555120931043163	9.109168833889752	9.943323058566172	2.310589431363941	7.3951734168166245	0.0	0.0	0.0	0.0	0.0	6.400355006357685	6.707597919750298	7.037421488766516	6.545530711630098	0.0	0.0
3L_2677	94.08665380815731	126.42225031605561	9.706617486471401	71.26377395130902	0.0	117.47476250518845	119.87825697014365	69.2930845501619	116.06014494622546	85.85809802848343	68.12703070956923	74.32518921954423	50.36920628204741	58.174202649834925	55.91893152901581	35.978880397206844	17.735763724155664	24.088549507991377	51.81968046689531	64.1315980391764	15.8523197888471	22.391401701746528	22.92546073011861	46.98990500207539	0.0	0.0	7.561179392761682	28.58476812988919	0.0	30.981813675372553	36.58001268107106	12.878714704272513	5.61699928664109	12.935076694225568	5.070621075022373	27.67476614822605	30.868564225906443	10.977400277179354	0.0	0.0	0.0	0.0	13.322808314764668	19.001382350566	4.978381378862291	3.917382405076927	7.287142565657153	0.0	0.0
3L_2678	222.03089189809276	164.02886908095826	71.26377395130902	0.0	148.22280852577595	183.27549973119594	126.31335327726107	115.62137237944161	114.40058825571451	59.09536810504793	33.66549959601401	83.36756456059989	64.71486629908622	15.253633606195416	44.903255935087856	38.52169156451998	65.10596810133093	44.21316048935126	53.500540355457595	22.07060533784947	36.370037490234644	30.823606772973864	26.298985805911382	23.957581664208618	0.0	62.78882861161342	41.63434222596623	52.46571365612573	27.057131132386036	42.649015660718554	22.380176534832504	11.819073621009586	10.309682234974154	7.9138654880283	0.0	10.159091370867788	9.442915216785725	5.037098228452553	81.4557776583093	0.0	0.0	0.0	6.11331394190151	8.71898873681035	18.275070884431194	3.595066131241484	6.6875675444321985	0.0	0.0
3L_2679	0.0	145.0747134774409	0.0	148.22280852577595	0.0	65.15676718183951	221.63284303223278	104.81740807513312	214.5738563213458	0.0	87.19916288803628	0.0	0.0	0.0	0.0	0.0	73.77786959023771	133.60588934760244	0.0	0.0	0.0	0.0	95.3661583650426	86.87568957578601	0.0	0.0	0.0	0.0	0.0	0.0	0.0	0.0	0.0	71.74373139146968	0.0	0.0	0.0	0.0	0.0	0.0	0.0	0.0	110.84139704496836	0.0	0.0	0.0	0.0	0.0	0.0
3L_2680	108.446461066636	114.31264684778479	117.47476250518848	183.27549973119594	65.15676718183951	15.797149435978575	177.3238922988413	165.18323649360207	133.52588806854283	95.2509603028634	50.73909955011331	73.29453609222851	44.703671553184364	63.70028946752593	49.34717911785291	67.73448469055499	66.183088897125	56.68691847319778	57.48874527155069	51.7436979409889	67.14868765883863	67.7482295129354	43.93059520869807	35.80687205488478	92.4316929788886	82.80339162692103	24.402534447227694	30.7509694243111	21.805581435917357	15.623281439041703	4.919013363975508	12.988767314026829	6.797997944285422	13.915318330300954	6.136741324897905	13.39740269019846	14.52842798258249	2.2142411131432924	0.0	0.0	0.0	0.0	0.0	5.749126516044662	8.03347710579527	6.321372243486616	8.819296149612892	0.0	0.0
3L_2681	79.92489519079608	127.61867539791103	119.87825697014365	126.31335327726107	221.6328430322328	177.3238922988413	64.98832951763833	126.7822998078672	184.82296712431983	235.63578954189458	91.0895266221127	90.65953679776162	55.2949015336041	91.2330893291688	63.945150407786215	30.171563740034127	46.647296545787974	56.928512112734616	56.29464498671002	62.336115601959705	61.63401936830931	25.60530951698144	23.594421335019547	52.540412532990004	0.0	0.0	31.127252705217654	17.43340222432779	17.98118493761091	14.171492059713	11.154788304427559	8.836342107821046	17.98502926164261	3.944450306335872	4.63873852289113	5.063521882009813	11.766408550884423	10.04241665735651	0.0	0.0	0.0	0.0	9.141043559814877	13.037226060719577	6.83153280695614	5.375587842928907	0.0	0.0	0.0
3L_2682	78.5058076851952	121.65312450490009	69.2930845501619	115.6213723794416	104.81740807513313	165.18323649360207	126.78229980786718	53.14591087185458	172.95786969465684	55.719929347129586	71.42079773630081	42.87585510533526	71.91460206381832	80.90082529628579	58.97141156692484	46.69893043882985	43.162884063342396	59.92617095738051	37.83350232297705	41.61993095253455	61.72674393483302	43.59451290397582	29.756192635639888	37.27211490112047	0.0	0.0	49.07031383409915	6.183618851627776	19.13375129950061	20.10648393894063	15.826390823225546	8.357989402069439	10.935909736459157	11.192756048285549	6.581432725252827	10.776171729072674	16.69415637750162	7.12408010315668	0.0	0.0	0.0	0.0	17.292391866350563	6.165729886772537	12.923419691931523	17.7960370767721	14.187563371116392	0.0	0.0
3L_2683	148.80633510234304	100.38765077452933	116.06014494622546	114.40058825571451	214.5738563213458	133.52588806854283	184.82296712431977	172.9578696946568	28.553676342936505	38.021801701095406	85.86758753852438	80.45770192323165	57.99491072352666	58.88488226335822	74.29020353658515	71.6987505297741	72.65124418200982	53.33742964793029	63.1071915808122	85.20101048398435	59.67098122961534	89.24321751546881	32.99535932961552	30.057775669109205	0.0	30.298623230560402	43.5295646105979	37.97583724062503	30.464850091176945	30.870295366986067	32.398527810896276	8.554905382746467	9.9498329423049	11.456459724815838	15.718482869997368	19.60899660764359	11.391649465275975	7.291924922341	0.0	0.0	0.0	0.0	8.849902120082552	12.62199154831446	13.227898166348757	15.613127517616812	9.681216890238236	0.0	0.0
3L_2684	0.0	96.40040873773304	85.85809802848344	59.09536810504793	0.0	95.2509603028634	235.63578954189458	55.71992934712959	38.02180170109541	94.93024999881338	127.47415751170445	73.04775314242303	111.38288535136846	101.07609283931015	38.642235499694344	79.56114074763603	49.024510294166674	97.65746378239785	100.26656582714902	70.90803051172553	0.0	99.02951079421669	25.347867800730274	34.63671283740488	0.0	0.0	50.16076525263469	42.14021735924114	21.732161969803162	85.63872788808045	0.0	0.0	12.421033280916573	9.534569967058061	0.0	0.0	0.0	0.0	0.0	0.0	0.0	0.0	0.0	0.0	0.0	8.662621222555735	32.22853901586934	0.0	0.0
3L_2685	79.82351745958026	51.779325927320656	68.12703070956923	33.66549959601401	87.19916288803628	50.73909955011331	91.0895266221127	71.42079773630081	85.86758753852438	127.47415751170445	2.829334540516071	173.88667938863227	135.97006483052692	170.49992372371835	88.6839304717985	132.73591380583002	105.32968190436064	123.54991416532279	104.91418020059591	112.52878139985803	59.90996388285035	60.44487427466151	74.26385949277784	70.4709715973796	0.0	36.938534278959814	53.069022386962985	20.576978476480516	63.67061070727436	33.45376689415228	26.33242047609016	6.953135864274787	9.097746185011767	9.311420457190744	8.21278785821443	11.953143676786995	16.665740792178212	14.816570852841819	0.0	0.0	0.0	0.0	17.98224792484859	12.823406307064158	8.063388988635996	21.149697559324903	11.80284527256704	0.0	0.0
3L_2686	45.74204460078059	40.79846301062985	74.32518921954423	83.36756456059987	0.0	73.29453609222851	90.65953679776162	42.87585510533526	80.45770192323164	73.04775314242303	173.8866793886323	0.0	102.84944384163242	187.37164600334512	151.64729099955485	102.03566248439492	120.71617891043087	78.56205480079053	71.64298865891489	81.84439062417944	67.43547605062786	57.15156595290711	58.514692307804836	79.95767573697657	194.93557379286145	0.0	25.732094161452167	8.106605099703136	50.16795814320025	46.1286224148202	20.7480932502303	0.0	9.557844553127756	0.0	21.57032854630222	4.709117793872496	8.754286864849131	9.339531669184447	0.0	931.3588525658937	0.0	0.0	5.66749808863627	4.041576505830783	8.47117703192829	3.332894502223874	30.999370092799715	0.0	0.0
3L_2687	27.89890552593622	76.91333224749808	50.369206282047415	64.71486629908622	0.0	44.70367155318437	55.2949015336041	71.91460206381832	57.994910723526665	111.38288535136846	135.97006483052692	102.84944384163242	10.454957950159125	176.81269670412507	184.98488564669628	192.92356368406837	128.84724055227608	116.66608333624998	87.39272542953525	108.15649745998626	41.13012419652302	81.33482059862428	95.17113554630018	119.20979080849163	0.0	0.0	117.7085442278084	39.55492795069874	10.199450249631546	80.38481820169517	12.654639697098546	6.682973121082108	11.65900669926525	26.84888107288129	15.787363163029784	11.488706601410813	10.678797780945821	17.089051044995472	0.0	0.0	0.0	0.0	27.653681880339754	14.790186415509583	36.16707535461818	20.32793016949428	7.562832008325166	0.0	0.0
3L_2688	40.277500470383664	52.25381919432075	58.174202649834925	15.253633606195416	0.0	63.700289467525934	91.23308932916879	80.90082529628579	58.884882263358215	101.07609283931015	170.49992372371835	187.37164600334512	176.81269670412507	85.38432105500866	228.9100187631408	159.15583743822765	189.81231737682415	185.61695466512126	138.64660394848892	161.29259196852115	132.33110055704606	95.85522027529619	115.31622776574318	111.75489380267706	98.08441144448912	0.0	74.44779963054471	40.78945543629625	27.34622743015931	43.10470597285332	26.09919363931332	16.539724282796204	16.832045521545737	14.766318396894642	19.53611283016845	11.847274416047844	13.214505562756237	9.398617698302022	0.0	0.0	0.0	0.0	17.110059602892626	12.20143594632507	10.655961829492249	15.092909434996935	6.239097177682001	0.0	0.0
3L_2689	48.39505073495143	42.379931375903716	55.91893152901581	44.903255935087856	0.0	49.34717911785291	63.945150407786215	58.971411566924836	74.29020353658514	38.64223549969434	88.6839304717985	151.64729099955485	184.98488564669628	228.9100187631408	84.31107969649521	196.47565850112392	166.03292113532032	190.81139074616794	149.26420907810925	118.34145319263592	111.30082987611077	92.71501822051663	99.05360471544684	112.79355226937808	0.0	73.90327539316543	40.8368060499456	34.30712977632437	38.923620356699594	33.465634140301326	4.390293587712797	18.54827303985328	10.112192756191392	15.524539251080702	27.385670758146738	17.936075825757	7.409623433675071	9.881217879866128	31.958173142990454	0.0	0.0	0.0	7.195450748218946	13.683152242514716	5.377499573833159	11.283840060030029	13.118924626005695	0.0	0.0
3L_2690	33.213791362587486	59.24840702578383	35.978880397206844	38.521691564519976	0.0	67.734484690555	30.171563740034127	46.69893043882985	71.69875052977409	79.56114074763603	132.73591380583002	102.03566248439492	192.92356368406837	159.15583743822762	196.4756585011239	81.49811313345798	158.87163883765126	203.37695024854153	116.04627925616737	118.85618747978826	137.10375179520224	138.32789243623083	123.9237663477577	103.21445286179811	141.544820167306	42.26685602218165	74.73740312748005	58.862932951587595	51.60561772683325	28.709562581104514	0.0	7.9561140747636045	13.88010779291712	10.654577272987584	18.794937520928947	10.258023484035096	25.42632800916619	13.563069119095616	54.83267808283025	0.0	0.0	0.0	20.57615708990587	11.738528962765972	0.0	9.680202413032458	13.505385947916029	0.0	0.0
3L_2691	42.97837696457231	53.76643859076173	17.735763724155664	65.10596810133093	73.77786959023771	66.183088897125	46.64729654578797	43.162884063342396	72.65124418200982	49.024510294166674	105.32968190436064	120.71617891043084	128.84724055227608	189.81231737682415	166.03292113532032	158.87163883765126	72.91458218729164	174.22280125323044	180.4914219232574	124.50390685935965	119.48097464613718	163.65272890925456	125.66701696347644	131.17368970601353	0.0	31.25312531253125	55.262625264828856	21.76233097197534	29.17997535414389	35.38089658022406	33.419183502508666	8.824411852950002	20.526568050191564	17.726061446407225	18.529902398371593	12.641713609563203	2.3501044621433422	12.536072548759055	0.0	0.0	0.0	0.0	30.429006389482765	8.679749363557377	4.548206210211723	10.736660147128033	6.6574704807758875	0.0	0.0
3L_2692	33.35590416181616	61.30500320949722	24.088549507991377	44.21316048935126	133.60588934760244	56.68691847319778	56.92851211273461	59.9261709573805	53.3374296479303	97.65746378239785	123.54991416532279	78.56205480079053	116.66608333624998	185.61695466512126	190.81139074616794	203.37695024854153	174.22280125323044	26.56873431199266	144.67383284385355	142.57455156987845	150.80375121052793	134.28910128176634	132.7509360126265	157.64362089689286	0.0	113.19387847505207	62.547653493505365	74.87873585777139	60.97226371723503	44.85040467879421	25.21645807612546	23.970468382952202	18.58599600958666	33.883856838921496	4.194523546167652	16.02520077287254	10.639633485905676	13.621101810925486	0.0	0.0	0.0	0.0	11.020905003656184	11.788754942435508	14.413773307586215	6.4810809146749495	6.028076368493896	0.0	0.0
3L_2693	53.816823677249744	34.909497128693864	51.81968046689532	53.50054035545759	0.0	57.488745271550705	56.294644986710026	37.83350232297704	63.1071915808122	100.26656582714902	104.91418020059592	71.6429886589149	87.39272542953526	138.6466039484889	149.26420907810927	116.04627925616737	180.4914219232574	144.67383284385355	34.58052312550871	74.89398488960359	211.57270987087188	82.1827744904668	145.33777454974933	97.55665864263149	0.0	45.657096939148225	70.64060432027844	57.225916473052315	45.90758475277946	31.012367732251626	16.273816730785505	8.594277070898489	11.245077467338673	14.386481311241452	16.91873895840799	25.855254895877195	13.732891820861292	14.650968154289346	0.0	0.0	0.0	0.0	4.445315726326805	19.02012138641469	23.255358117565134	5.228327601779201	4.862886064524663	0.0	0.0
3L_2694	11.100540929359488	32.40277367742679	64.1315980391764	22.07060533784947	0.0	51.743697940988895	62.3361156019597	41.619930952534546	85.20101048398433	70.90803051172553	112.52878139985803	81.84439062417944	108.15649745998624	161.2925919685212	118.34145319263592	118.85618747978826	124.50390685935966	142.57455156987842	74.8939848896036	13.241165990594798	111.28225303358695	110.95495228937051	151.4684630826388	99.17542105356208	0.0	113.00967362806257	56.2012805149536	47.21487331462575	52.756635668761376	44.77741785262856	40.28067574861636	31.90861373027649	23.194687859807598	10.682752518013793	29.31388343208622	4.571177809674441	21.24463838438774	13.598935656635941	0.0	0.0	0.0	0.0	22.005940503638953	19.615951063694567	12.334557606701118	16.176334992486094	12.03653328582915	0.0	0.0
3L_2695	0.0	32.03781886529165	15.8523197888471	36.370037490234644	0.0	67.14868765883863	61.63401936830931	61.72674393483302	59.670981229615336	0.0	59.90996388285035	67.43547605062786	41.13012419652302	132.33110055704608	111.30082987611077	137.10375179520224	119.48097464613718	150.80375121052793	211.57270987087188	111.28225303358695	6.472286639452858	63.994734147590144	154.44253965312205	115.1120359865805	0.0	0.0	117.31081624248516	31.122059159922255	68.21241345550044	63.247266453143894	29.870243661534296	21.032816451869024	13.760066635416026	21.124863788638695	8.28106257626341	22.5984614967413	21.00535846694492	4.4819232829191655	0.0	0.0	0.0	0.0	10.879042992346049	23.27401820493704	28.456476023183086	19.192967696635954	11.900964930236544	0.0	0.0
3L_2696	15.50291454793501	50.28157683024939	22.391401701746528	30.82360677297386	0.0	67.7482295129354	25.60530951698144	43.59451290397582	89.24321751546881	99.02951079421668	60.44487427466151	57.151565952907106	81.33482059862428	95.85522027529619	92.71501822051663	138.32789243623085	163.65272890925456	134.2891012817663	82.1827744904668	110.95495228937051	63.99473414759013	38.739669421487605	39.66365222909725	114.41923206629089	0.0	0.0	95.93246354566386	43.95990856339019	68.01178871004308	26.801029159519725	42.19171917191719	22.281639928698752	32.39349020420856	34.81201511836085	0.0	38.304392236976504	11.868027533823879	12.661433274246644	0.0	0.0	0.0	0.0	15.366648226688794	5.479091785745594	11.4842206807846	18.073377914332188	16.810112963959117	0.0	0.0
3L_2697	31.745351488499846	28.314465603072374	22.92546073011861	26.29898580591138	95.36615836504257	43.93059520869807	23.594421335019547	29.756192635639884	32.99535932961552	25.34786780073027	74.26385949277784	58.514692307804836	95.17113554630016	115.31622776574318	99.05360471544685	123.9237663477577	125.66701696347644	132.7509360126265	145.33777454974933	151.4684630826388	154.44253965312205	39.66365222909725	50.76209127633157	154.14243932876516	135.28687582017668	201.99082153706934	84.82684385654977	123.77309915462973	78.33818594874072	41.160393822648096	14.399345693731677	34.21962153098587	43.115942749987894	17.82115957193575	2.9939967371423557	13.072664405095725	27.33995871666234	25.92684416832355	52.40842937178015	0.0	0.0	0.0	7.866579662295601	14.024435053682733	14.697664629276396	18.504447428286593	25.81657837396863	0.0	0.0
3L_2698	50.60834849776348	51.58724575694904	46.98990500207538	23.957581664208618	86.87568957578601	35.80687205488478	52.540412532990004	37.27211490112047	30.057775669109205	34.63671283740488	70.4709715973796	79.95767573697655	119.20979080849163	111.75489380267706	112.79355226937807	103.21445286179811	131.17368970601353	157.64362089689286	97.55665864263149	99.17542105356205	115.1120359865805	114.41923206629089	154.14243932876516	36.50896758537271	0.0	110.40452216922806	93.5430487143728	112.75355455580737	68.72062028289108	58.32691737242237	13.117368970601353	27.709370269923905	9.06399725904723	37.10751554746921	35.45672765496567	20.84040418475316	24.90587654156998	14.761607420955283	0.0	0.0	0.0	0.0	32.24797402103213	12.77583670232147	13.389128509658782	6.321372243486616	15.67874871042292	0.0	0.0
3L_2699	0.0	0.0	0.0	0.0	0.0	92.4316929788886	0.0	0.0	0.0	0.0	0.0	194.93557379286145	0.0	98.08441144448912	0.0	141.54482016730597	0.0	0.0	0.0	0.0	0.0	0.0	135.28687582017668	0.0	0.0	0.0	0.0	224.91116009176375	0.0	0.0	575.6389592447616	0.0	0.0	203.55198208742559	0.0	0.0	0.0	0.0	0.0	0.0	0.0	0.0	0.0	112.13025049897962	0.0	0.0	0.0	0.0	0.0
3L_2700	0.0	0.0	0.0	62.78882861161342	0.0	82.80339162692103	0.0	0.0	30.298623230560402	0.0	36.93853427895981	0.0	0.0	0.0	73.90327539316543	42.26685602218164	31.25312531253125	113.19387847505207	45.65709693914822	113.00967362806254	0.0	0.0	201.99082153706937	110.40452216922804	0.0	0.0	159.88743924277307	268.64388566516226	242.44943197561653	109.18937805730258	85.94609460946094	0.0	0.0	30.391441769997567	71.48167209927374	78.02746566791511	36.263417464461845	38.6877127824203	0.0	0.0	0.0	0.0	0.0	33.48333869066752	0.0	27.6121051468964	102.72846811308348	0.0	0.0
3L_2701	41.88047521775229	23.77087592281936	7.561179392761684	41.634342225966236	0.0	24.402534447227687	31.127252705217654	49.07031383409915	43.52956461059791	50.16076525263469	53.069022386962985	25.732094161452167	117.7085442278084	74.4477996305447	40.83680604994559	74.73740312748005	55.26262526482886	62.547653493505365	70.64060432027844	56.2012805149536	117.31081624248516	95.93246354566386	84.82684385654977	93.5430487143728	0.0	159.8874392427731	23.559776158566716	155.86705875891226	225.83602390799672	247.3730192057999	28.494791152177385	55.17684177789817	30.628380607509555	43.66291557439405	55.298177648555594	43.11571395310735	36.068602481920614	12.826624652345028	0.0	0.0	0.0	0.0	41.5123574504563	18.50192160957837	15.512070911880967	15.257648277640373	34.05886279727711	0.0	0.0
3L_2702	0.0	4.27928313448931	28.584768129889184	52.46571365612573	0.0	30.7509694243111	17.43340222432779	6.183618851627776	37.97583724062503	42.14021735924114	20.576978476480516	8.106605099703136	39.55492795069874	40.78945543629626	34.30712977632438	58.8629329515876	21.76233097197534	74.87873585777139	57.225916473052315	47.21487331462575	31.12205915992226	43.95990856339019	123.77309915462973	112.75355455580737	224.91116009176375	268.64388566516226	155.86705875891226	18.70634406952774	361.76483356405885	364.95018429984304	95.7542562766915	56.88929343497554	38.59649896671658	59.25449381848655	39.81957749437299	59.76571838393497	50.502244824782466	48.4905955183914	0.0	0.0	0.0	0.0	6.538999245399487	41.96751155039179	24.43451208677575	23.07239733744535	21.45971867739462	0.0	0.0
3L_2703	27.21708688714775	17.654977600247168	0.0	27.057131132386036	0.0	21.80558143591736	17.98118493761091	19.13375129950061	30.464850091176945	21.73216196980316	63.67061070727437	50.16795814320025	10.199450249631544	27.34622743015931	38.923620356699594	51.60561772683325	29.17997535414389	60.97226371723503	45.90758475277946	52.756635668761376	68.21241345550042	68.01178871004308	78.33818594874072	68.72062028289108	0.0	242.44943197561653	225.83602390799672	361.7648335640589	134.32752283878833	372.4964318762841	80.24493222389572	52.157188727527576	105.21017865825743	78.57817163873686	43.63768910200053	47.63372467707136	41.67127872225441	36.12139567515751	0.0	0.0	0.0	0.0	23.605624208579297	64.92928719666601	35.28319171752277	41.645389508336514	25.823016423438446	0.0	0.0
3L_2704	21.450573588337754	20.871597929537483	30.981813675372557	42.649015660718554	0.0	15.623281439041707	14.171492059713	20.10648393894063	30.87029536698607	85.63872788808045	33.45376689415229	46.1286224148202	80.38481820169515	43.10470597285332	33.465634140301326	28.709562581104514	35.38089658022406	44.85040467879421	31.01236773225162	44.77741785262856	63.247266453143894	26.801029159519725	41.160393822648096	58.326917372422365	0.0	109.18937805730259	247.3730192057999	364.95018429984304	372.4964318762841	111.24955500178	126.486705274301	107.90479713898138	98.60659911218204	92.89459559886048	60.69198574466639	30.91654300049466	73.89526577663925	48.177151766787546	70.82554252365574	0.0	0.0	0.0	26.577536241128417	30.3245331538121	43.69782082940053	18.755392175250385	46.518551598377435	462.4491305956345	0.0
3L_2705	33.768724757878246	0.0	36.58001268107106	22.380176534832508	0.0	4.919013363975508	11.154788304427559	15.826390823225546	32.398527810896276	0.0	26.33242047609016	20.7480932502303	12.654639697098546	26.09919363931332	4.390293587712797	0.0	33.419183502508666	25.216458076125463	16.273816730785505	40.28067574861636	29.870243661534296	42.19171917191719	14.399345693731677	13.117368970601353	575.6389592447616	85.94609460946094	28.49479115217738	95.7542562766915	80.24493222389572	126.48670527430102	0.0	64.7123535883	162.28817864682708	184.15408280434173	127.3930789888047	159.91767716097453	96.94180906341286	117.21227833089718	111.4976362501115	0.0	0.0	0.0	25.103930271323275	41.771293812119886	18.76135061712336	73.81453851150522	91.54021911066847	0.0	0.0
3L_2706	0.0	14.460061310659958	12.878714704272513	11.819073621009585	0.0	12.98876731402683	8.836342107821046	8.357989402069437	8.554905382746467	0.0	6.953135864274787	0.0	6.682973121082107	16.539724282796204	18.54827303985328	7.956114074763604	8.824411852950002	23.970468382952202	8.594277070898489	31.908613730276485	21.032816451869024	22.281639928698752	34.21962153098587	27.7093702699239	0.0	0.0	55.17684177789816	56.88929343497554	52.157188727527576	107.90479713898138	64.7123535883	29.903028749626213	145.3260893867239	223.1089372291586	168.19216964535002	121.17206433135053	88.73871567774194	94.6711089263932	0.0	0.0	0.0	0.0	61.86833534405424	72.48158022450382	72.65833737908166	51.975727335334405	58.0113702285648	0.0	0.0
3L_2707	7.777973091324293	10.09071553263842	5.616999286641091	10.309682234974154	0.0	6.797997944285422	17.98502926164261	10.935909736459157	9.9498329423049	12.421033280916573	9.097746185011767	9.557844553127756	11.65900669926525	16.83204552154574	10.112192756191392	13.88010779291712	20.526568050191567	18.58599600958666	11.245077467338673	23.194687859807598	13.760066635416027	32.39349020420856	43.115942749987894	9.06399725904723	0.0	0.0	30.628380607509555	38.59649896671658	105.21017865825743	98.60659911218204	162.28817864682705	145.3260893867239	65.00860063786439	204.5964335348525	173.12094816289334	99.29150705289995	86.33753211607336	139.7521939506357	0.0	0.0	0.0	0.0	73.24126520816324	96.21210205300132	77.78366116745785	97.47671326658067	46.385944552772024	0.0	0.0
3L_2708	11.940975756833971	13.555120931043165	12.935076694225565	7.913865488028301	71.74373139146968	13.915318330300954	3.944450306335872	11.192756048285549	11.456459724815838	9.534569967058061	9.311420457190744	0.0	26.84888107288129	14.766318396894645	15.524539251080702	10.654577272987584	17.726061446407225	33.883856838921496	14.386481311241452	10.68275251801379	21.124863788638695	34.812015118360854	17.82115957193575	37.10751554746921	203.55198208742559	30.391441769997567	43.66291557439405	59.25449381848655	78.57817163873686	92.8945955988605	184.1540828043417	223.1089372291586	204.5964335348525	91.9324488027235	182.44249964243525	142.60074250731444	125.69202027069491	124.34247819435217	118.2802058075581	0.0	0.0	190.27685282085434	62.13909392324046	86.51449961912517	75.18772051839721	102.66627804290232	38.84349954035193	0.0	0.0
3L_2709	0.0	9.109168833889752	5.070621075022374	0.0	0.0	6.136741324897905	4.638738522891131	6.581432725252827	15.718482869997368	0.0	8.21278785821443	21.57032854630222	15.787363163029784	19.53611283016845	27.385670758146734	18.794937520928947	18.529902398371593	4.194523546167653	16.918738958407985	29.31388343208622	8.28106257626341	0.0	2.993996737142356	35.45672765496567	0.0	71.48167209927375	55.298177648555594	39.819577494373	43.63768910200053	60.69198574466639	127.39307898880469	168.19216964535002	173.1209481628933	182.44249964243522	58.274301906973555	106.9815586923962	88.68953154458195	114.68925662724702	370.9319200827178	0.0	0.0	0.0	83.51611182389793	76.9272382476273	88.42199762456904	69.57738898569468	76.13432531283594	0.0	0.0
3L_2710	7.66436224841731	9.943323058566172	27.67476614822605	10.15909137086779	0.0	13.397402690198462	5.063521882009813	10.776171729072674	19.60899660764359	0.0	11.953143676786997	4.709117793872496	11.488706601410813	11.847274416047844	17.936075825757	10.258023484035096	12.641713609563203	16.02520077287254	25.8552548958772	4.571177809674442	22.5984614967413	38.304392236976504	13.072664405095727	20.84040418475316	0.0	78.02746566791512	43.11571395310735	59.76571838393498	47.63372467707136	30.916543000494666	159.9176771609745	121.17206433135053	99.29150705289995	142.60074250731444	106.98155869239622	15.780835753061481	120.28045882594537	109.54273731651593	50.61241016297196	0.0	0.0	0.0	75.96994628924797	94.80675674211479	79.4862914535204	75.94880157258694	62.32963233827538	0.0	0.0
3L_2711	14.248109453976825	2.310589431363941	30.868564225906443	9.442915216785725	0.0	14.52842798258249	11.766408550884423	16.69415637750162	11.391649465275975	0.0	16.665740792178212	8.75428686484913	10.678797780945821	13.214505562756239	7.409623433675071	25.42632800916619	2.3501044621433422	10.639633485905678	13.732891820861292	21.24463838438774	21.00535846694492	11.868027533823879	27.33995871666234	24.905876541569988	0.0	36.26341746446185	36.068602481920614	50.50224482478246	41.67127872225442	73.89526577663925	96.94180906341286	88.73871567774195	86.33753211607336	125.69202027069491	88.68953154458195	120.28045882594539	8.180572503732387	130.91194716975642	47.04443346740997	0.0	580.2146794313896	0.0	98.86010765159578	98.1944804630751	87.07617978328587	87.20522816105976	81.10989231696202	307.1724773460298	0.0
3L_2712	15.200629306053271	7.3951734168166245	10.977400277179358	5.037098228452553	0.0	2.2142411131432924	10.04241665735651	7.12408010315668	7.291924922340999	0.0	14.816570852841819	9.33953166918445	17.089051044995472	9.398617698302022	9.88121787986613	13.563069119095616	12.536072548759053	13.621101810925486	14.650968154289346	13.59893565663594	4.481923282919166	12.661433274246646	25.926844168323555	14.761607420955283	0.0	38.687712782420306	12.826624652345027	48.4905955183914	36.12139567515751	48.17715176678755	117.21227833089715	94.6711089263932	139.7521939506357	124.34247819435217	114.68925662724702	109.54273731651593	130.91194716975642	15.51819119963377	50.189465231247965	0.0	0.0	0.0	94.1688749267837	77.89772834107387	73.19191341959657	124.04680551786771	74.1705262810898	0.0	0.0
3L_2713	0.0	0.0	0.0	81.4557776583093	0.0	0.0	0.0	0.0	0.0	0.0	0.0	0.0	0.0	0.0	31.958173142990454	54.83267808283024	0.0	0.0	0.0	0.0	0.0	0.0	52.40842937178016	0.0	0.0	0.0	0.0	0.0	0.0	70.82554252365573	111.4976362501115	0.0	0.0	118.28020580755812	370.9319200827178	50.61241016297196	47.04443346740997	50.18946523124796	0.0	0.0	0.0	0.0	182.73851945251542	130.31353436367903	136.5691107985196	71.64221875951498	133.2693640385948	0.0	0.0
3L_2714	0.0	0.0	0.0	0.0	0.0	0.0	0.0	0.0	0.0	0.0	0.0	931.3588525658936	0.0	0.0	0.0	0.0	0.0	0.0	0.0	0.0	0.0	0.0	0.0	0.0	0.0	0.0	0.0	0.0	0.0	0.0	0.0	0.0	0.0	0.0	0.0	0.0	0.0	0.0	0.0	0.0	0.0	0.0	0.0	0.0	0.0	0.0	0.0	0.0	0.0
3L_2715	0.0	0.0	0.0	0.0	0.0	0.0	0.0	0.0	0.0	0.0	0.0	0.0	0.0	0.0	0.0	0.0	0.0	0.0	0.0	0.0	0.0	0.0	0.0	0.0	0.0	0.0	0.0	0.0	0.0	0.0	0.0	0.0	0.0	0.0	0.0	0.0	580.2146794313895	0.0	0.0	0.0	0.0	0.0	0.0	0.0	1122.9015776767167	0.0	0.0	0.0	0.0
3L_2716	0.0	0.0	0.0	0.0	0.0	0.0	0.0	0.0	0.0	0.0	0.0	0.0	0.0	0.0	0.0	0.0	0.0	0.0	0.0	0.0	0.0	0.0	0.0	0.0	0.0	0.0	0.0	0.0	0.0	0.0	0.0	0.0	0.0	190.27685282085434	0.0	0.0	0.0	0.0	0.0	0.0	0.0	0.0	0.0	0.0	0.0	172.87578874578614	321.5847697453048	0.0	0.0
3L_2717	0.0	0.0	13.32280831476467	6.11331394190151	110.84139704496836	0.0	9.141043559814875	17.29239186635056	8.849902120082552	0.0	17.98224792484859	5.667498088636269	27.653681880339754	17.110059602892626	7.195450748218946	20.57615708990587	30.42900638948276	11.020905003656184	4.445315726326805	22.00594050363896	10.879042992346049	15.366648226688794	7.866579662295601	32.24797402103213	0.0	0.0	41.5123574504563	6.538999245399487	23.605624208579297	26.577536241128417	25.103930271323275	61.86833534405424	73.24126520816324	62.13909392324046	83.51611182389792	75.96994628924797	98.8601076515958	94.1688749267837	182.73851945251542	0.0	0.0	0.0	4.571551872713367	61.94078070159996	105.91262345226637	129.04318510841645	85.01666326600014	0.0	0.0
3L_2718	0.0	6.400355006357687	19.001382350566004	8.718988736810351	0.0	5.7491265160446625	13.037226060719577	6.165729886772537	12.62199154831446	0.0	12.823406307064158	4.041576505830783	14.790186415509583	12.201435946325072	13.68315224251472	11.738528962765972	8.679749363557379	11.78875494243551	19.02012138641469	19.61595106369456	23.274018204937043	5.479091785745595	14.024435053682733	12.775836702321472	112.13025049897962	33.48333869066753	18.50192160957837	41.96751155039179	64.92928719666601	30.324533153812098	41.77129381211988	72.48158022450382	96.21210205300132	86.51449961912517	76.9272382476273	94.80675674211479	98.19448046307511	77.89772834107387	130.31353436367903	0.0	0.0	0.0	61.94078070159997	30.22218419909817	102.3280608393922	145.70244875970792	106.98818279858261	283.62357479153667	0.0
3L_2719	6.893665892967566	6.707597919750298	4.978381378862291	18.275070884431194	0.0	8.03347710579527	6.831532806956139	12.923419691931523	13.227898166348757	0.0	8.063388988635998	8.47117703192829	36.16707535461818	10.65596182949225	5.377499573833159	0.0	4.548206210211724	14.413773307586215	23.25535811756514	12.334557606701118	28.456476023183082	11.484220680784603	14.697664629276396	13.389128509658784	0.0	0.0	15.512070911880969	24.43451208677575	35.28319171752277	43.697820829400534	18.76135061712336	72.65833737908167	77.78366116745785	75.18772051839721	88.42199762456904	79.4862914535204	87.07617978328584	73.19191341959657	136.5691107985196	0.0	1122.9015776767167	0.0	105.91262345226639	102.32806083939221	15.320031630758642	124.56840563491211	171.92354036914227	297.238652914425	0.0
3L_2720	16.27343713978069	7.037421488766516	3.9173824050769275	3.595066131241484	0.0	6.321372243486616	5.375587842928907	17.796037076772105	15.613127517616812	8.662621222555734	21.1496975593249	3.332894502223874	20.32793016949428	15.092909434996935	11.28384006003003	9.680202413032458	10.736660147128033	6.4810809146749495	5.228327601779201	16.17633499248609	19.192967696635954	18.073377914332188	18.504447428286593	6.321372243486616	0.0	27.6121051468964	15.257648277640373	23.07239733744535	41.64538950833652	18.755392175250385	73.81453851150523	51.9757273353344	97.47671326658069	102.66627804290233	69.57738898569468	75.94880157258694	87.20522816105976	124.04680551786772	71.64221875951498	0.0	0.0	172.87578874578614	129.04318510841645	145.7024487597079	124.5684056349121	37.94331426945287	149.98764807604078	0.0	0.0
3L_2721	0.0	6.545530711630098	7.287142565657154	6.6875675444321985	0.0	8.819296149612892	0.0	14.187563371116392	9.681216890238236	32.22853901586933	11.80284527256704	30.999370092799712	7.562832008325165	6.239097177682001	13.118924626005695	13.505385947916029	6.6574704807758875	6.028076368493897	4.8628860645246625	12.03653328582915	11.900964930236544	16.810112963959117	25.81657837396863	15.678748710422918	0.0	102.72846811308351	34.05886279727711	21.45971867739462	25.823016423438446	46.518551598377435	91.54021911066846	58.0113702285648	46.385944552772024	38.84349954035193	76.13432531283594	62.32963233827538	81.109892316962	74.1705262810898	133.2693640385948	0.0	0.0	321.5847697453048	85.01666326600014	106.98818279858261	171.92354036914227	149.98764807604078	5.470746822590246	0.0	0.0
3L_2722	0.0	0.0	0.0	0.0	0.0	0.0	0.0	0.0	0.0	0.0	0.0	0.0	0.0	0.0	0.0	0.0	0.0	0.0	0.0	0.0	0.0	0.0	0.0	0.0	0.0	0.0	0.0	0.0	0.0	462.4491305956345	0.0	0.0	0.0	0.0	0.0	0.0	307.1724773460298	0.0	0.0	0.0	0.0	0.0	0.0	283.62357479153667	297.23865291442496	0.0	0.0	0.0	0.0
3L_2723	0.0	0.0	0.0	0.0	0.0	0.0	0.0	0.0	0.0	0.0	0.0	0.0	0.0	0.0	0.0	0.0	0.0	0.0	0.0	0.0	0.0	0.0	0.0	0.0	0.0	0.0	0.0	0.0	0.0	0.0	0.0	0.0	0.0	0.0	0.0	0.0	0.0	0.0	0.0	0.0	0.0	0.0	0.0	0.0	0.0	0.0	0.0	0.0	0.0
3L_2724	0.0	0.0	0.0	0.0	0.0	0.0	0.0	0.0	0.0	0.0	0.0	0.0	0.0	0.0	0.0	0.0	0.0	0.0	0.0	0.0	0.0	0.0	0.0	0.0	0.0	0.0	0.0	0.0	0.0	0.0	0.0	0.0	0.0	0.0	0.0	0.0	0.0	0.0	0.0	0.0	0.0	0.0	0.0	0.0	459.3688272313841	0.0	0.0	0.0	0.0
3L_2725	0.0	5.7390126602619285	0.0	11.727096394386942	0.0	10.310149930200286	5.845051199725984	8.292946682987186	0.0	0.0	13.798051715097827	0.0	26.523862192621593	5.470336825049329	23.004910628222703	15.788397580270187	23.3486383657821	10.570634565763617	8.527395537272819	10.55343255670623	10.434568473203505	0.0	7.5451824387387765	20.62029986040057	0.0	0.0	19.908163641123497	50.17473350944665	19.406736078092706	40.786693749031315	32.10437775295039	93.24957825758923	29.57849170397254	107.8482291604583	66.75331246624786	65.5795042189481	60.956406010301635	43.35432405189513	0.0	0.0	0.0	0.0	78.92597532774012	62.53697498646075	91.7546036233893	77.35687045044907	57.55991987659153	0.0	997.7052778609199
3L_2726	11.801526645486861	7.655326576231742	8.522678848415634	7.821445778609284	0.0	1.719101556268257	7.796772448077394	2.765511199214153	5.661334444464574	0.0	6.902009865272767	14.502127462098692	8.845111483785143	7.296937183586562	9.205944339633064	13.162688726630963	11.679368628904411	14.100275519383649	17.062167714283763	17.59666198360836	6.959387796574311	14.745202893991822	20.12918913587404	16.044947858503733	100.5874305946729	60.07304882737409	26.55569925139484	33.464290255867965	21.57236666120167	17.001806271898328	58.88348350405975	45.23147205825814	61.64851076925505	88.965950648505	75.6864763404075	80.18739551339372	60.98277123781474	84.3365365153107	0.0	480.5843906189927	0.0	0.0	99.43125323151574	102.1879056234213	83.05197654961873	128.98388217408353	102.37300628570259	0.0	332.71227042853343
3L_2727	0.0	9.374531273436329	0.0	0.0	0.0	25.262051682789473	9.547742531755791	0.0	18.487295530511435	0.0	22.53876667868734	0.0	0.0	0.0	22.546761984355555	25.789946047432867	19.069703580527545	8.633431409114142	27.85856762388705	17.238763773772256	0.0	0.0	24.649727374015242	11.227578525684208	0.0	0.0	0.0	20.489787889715764	21.133606661312818	49.96802046690119	104.8833696929015	41.542040545031576	84.55249985505286	55.63179171457182	87.23187103640186	95.21995810321845	33.19024649289729	35.40909305509655	0.0	0.0	0.0	0.0	42.9745247017568	61.29153523037446	53.528147240945174	126.36048118071233	47.0113328653094	0.0	0.0
3L_2728	0.0	13.029383866495722	5.802247790794153	5.324847656108558	0.0	9.36292767512888	7.962075044149706	0.0	2.569494549588161	0.0	6.265193093251134	14.809593062001843	6.021760232777163	4.967761710380485	8.356554108061108	7.168936710476038	13.252208613087458	4.799740430037543	3.8719799524365976	4.791929623804772	0.0	0.0	13.70397093113686	12.483903566838507	0.0	0.0	13.559358805040828	17.086890254321272	41.12216514074061	23.149691460912212	36.44357368599051	73.13486839572892	43.64917879106548	77.32098259504683	24.248199722721836	59.5545320998928	52.28082800530189	65.61873546134893	106.1131803181273	0.0	0.0	0.0	47.78321710065774	53.951952095209855	77.3730769070529	79.61652932815358	95.8315038228058	0.0	0.0
3L_2729	8.542620414641709	8.312045261857133	0.0	11.323220187942807	0.0	12.443840945811552	11.287500250441411	4.0036705651741515	8.195995764309389	27.28427348118681	0.0	26.243674618325116	32.012989590656304	5.281940754055143	0.0	7.622325945139834	11.272260601138385	15.309879618416561	0.0	15.284965249631504	25.188015945021615	14.23122900893721	10.927994352412519	19.91014551329848	0.0	0.0	9.611267481093435	60.558421314626436	12.492250900613215	29.536513037416857	15.49935832656528	28.648487155246148	21.419865783121004	52.06699103488626	77.34522817003446	31.66048700864683	55.587254823420544	41.86121959174846	56.4120789543457	0.0	0.0	272.2495984318423	46.57143232133611	48.30658255685533	47.461400434050326	62.24394397547091	87.99783617952299	0.0	481.6723664563364
3L_2730	0.0	11.273321684234258	0.0	0.0	0.0	10.126274644820917	5.740808248393291	0.0	0.0	55.50698694198132	13.55197181189863	10.677999583558016	26.050825159886937	5.372776677850996	0.0	15.506821062915048	28.665286910856693	10.38211369452707	0.0	10.365218472892362	10.248474258394781	14.475969889982629	14.821237351000248	0.0	0.0	0.0	29.329670383387676	24.6399487489066	19.060628683069396	20.02964387293194	47.29772340291354	83.26048041297199	14.525488601122818	33.44994355322026	45.89396527138085	42.93995562871252	53.21714257205102	28.38741727729184	0.0	0.0	0.0	0.0	34.45261258467806	85.99033222979074	77.24418496120089	86.10755847083107	47.1111446123695	0.0	0.0
3L_2731	0.0	2.711261495748742	0.0	0.0	0.0	7.306181614140091	5.522713817388154	0.0	0.0	13.34956640608313	6.518564872757614	0.0	0.0	5.168663838373814	8.694502987431227	7.458856945090879	8.272886112140625	9.987695159563419	12.085702130951	0.0	9.859132711813606	13.92602495543672	7.129087818955389	6.494383657013415	0.0	0.0	4.702571742434502	11.851936132286571	18.336511662021415	19.268713774818107	15.166957872257814	40.04869921824939	48.907818543609004	50.95035826146651	37.84323817020375	55.07821105970478	57.59483950238059	20.481730296575453	55.20226108461402	0.0	0.0	0.0	62.144533269697334	32.498534611530246	80.50213516432342	56.0363310334074	90.6427659821325	0.0	0.0
3L_2732	0.0	0.0	0.0	158.62440912407598	0.0	0.0	39.53100416656783	0.0	38.27194513333946	0.0	0.0	0.0	0.0	0.0	31.117168586595966	0.0	0.0	0.0	0.0	0.0	0.0	0.0	0.0	0.0	0.0	0.0	0.0	0.0	43.750273439208996	68.96171245724373	0.0	57.33287467033597	0.0	38.38918960420745	0.0	49.28050463236743	0.0	48.868689830425645	0.0	0.0	0.0	3813.882532418001	59.30987034862341	42.29474360926424	0.0	34.87844860660598	0.0	0.0	0.0
3L_2733	8.268221092232006	2.681684097613301	0.0	5.479752315195353	0.0	7.2264778147131095	0.0	3.8750678136867394	10.576973927759267	0.0	9.671179883945841	0.0	0.0	5.112278414682463	10.74956732991497	3.6887437982994893	2.7275454818209095	14.818107727643179	11.953858107704262	9.862662425721823	4.87578926838782	13.774104683195592	17.62828987959878	3.2117679176502705	0.0	0.0	4.651270959789763	41.02924799249751	30.227461648908033	14.29388221841052	15.001500150015001	19.805902158843338	44.918973083169206	31.828128108215633	18.71520142235531	57.88219271365339	28.483266081177312	30.387439858191946	54.6000546000546	0.0	0.0	0.0	49.173274325404144	35.066187428771805	64.31163581239377	60.24459304777396	80.68854222700377	0.0	0.0
3L_2734	12.424922406359572	4.029853152151135	17.94574999775678	8.234600473654218	0.0	3.6198203989910835	4.104311908004311	5.8231893375073955	3.973589931876774	0.0	0.0	7.634088955458144	9.312339594950476	0.0	6.461488558965283	11.086388464834531	8.197541065581968	0.0	5.987815992019439	29.64188160736067	7.327005731183883	20.69879119059447	21.192479636676126	9.652854397309557	0.0	0.0	0.0	8.807996251316796	18.169512466556743	14.3199184337446	22.54323793035041	23.81037418003024	36.34679410891162	19.928814275408243	42.18590484547303	46.04899613188432	38.04686422500916	25.368991988472334	0.0	0.0	0.0	0.0	73.89426469664556	26.347545199213787	32.21438952351237	39.83385660535873	67.3629299102187	0.0	0.0
3L_2735	0.0	5.41588587645281	0.0	5.533409620607302	0.0	0.0	2.7579770348768253	7.826024348326952	2.670135706977171	0.0	3.255293106591317	5.129883520864775	12.515237301414473	7.743506166670194	8.683861000910502	14.89945475445326	2.754253393515606	12.469337898108552	4.023636449961654	9.959236843599147	0.0	13.908979637253811	10.680542827908686	9.729651892514589	0.0	0.0	9.393631681337952	17.756144217770824	24.418757268395716	24.056411322294327	7.574196832167916	23.99980800153599	24.423977926306577	16.06989332269149	25.197945611494294	27.505397934344614	15.978984439664954	17.047217382706624	55.13469405758267	0.0	0.0	0.0	33.10318345039446	26.557164591863593	34.016908258872384	38.934082165513644	40.739319055861756	0.0	0.0
3L_2736	0.0	0.0	0.0	0.0	0.0	0.0	0.0	0.0	0.0	0.0	0.0	0.0	0.0	0.0	0.0	0.0	0.0	0.0	0.0	0.0	0.0	0.0	0.0	0.0	0.0	0.0	0.0	0.0	0.0	0.0	0.0	0.0	0.0	57.58378440631118	67.71947883089092	147.8415138971023	0.0	73.30303474563847	0.0	0.0	0.0	0.0	88.96480552293512	0.0	0.0	0.0	0.0	0.0	0.0
3L_2737	0.0	0.0	0.0	0.0	0.0	0.0	0.0	0.0	0.0	0.0	0.0	0.0	0.0	0.0	0.0	0.0	0.0	0.0	0.0	0.0	0.0	0.0	0.0	0.0	0.0	0.0	247.56764785977768	0.0	0.0	0.0	0.0	0.0	0.0	0.0	0.0	0.0	0.0	0.0	0.0	0.0	0.0	0.0	218.10726515300223	0.0	0.0	0.0	0.0	0.0	0.0
3L_2738	0.0	0.0	0.0	14.666003763296567	0.0	3.223489698371622	7.30986938359892	5.185613862597827	0.0	0.0	4.3139894048420215	0.0	0.0	0.0	14.385065769959207	9.872550311750459	3.6500000365000007	0.0	15.99664710276726	0.0	0.0	0.0	9.436067575454336	8.595972528990991	0.0	0.0	12.448657069996932	7.843617099712767	16.18014978773666	25.504088305355353	20.075000200750004	10.601699452422224	18.4955532066203	7.098730924378994	12.522336718120949	18.2253934406809	29.64600551839217	31.627911179788857	0.0	0.0	0.0	0.0	27.41818823902299	31.28370330222951	32.78544752340778	29.02294263615388	23.994970654150894	0.0	0.0
3L_2739	0.0	4.68230556726132	0.0	0.0	0.0	0.0	4.768819550252629	27.063965682891514	9.233866127408886	0.0	11.257458065968704	0.0	0.0	4.463100203294214	3.7538171628274504	12.881327549617264	0.0	12.936443254291666	0.0	8.610260847852386	0.0	0.0	0.0	11.215697490207296	0.0	0.0	0.0	40.93621114897711	0.0	16.638381418255634	13.096547750013098	34.58173392813915	12.06614661574753	9.262153682284973	16.338667908405426	17.834849295523455	5.525854089822759	11.790541038451904	95.333428666762	0.0	0.0	0.0	42.92904901424171	15.306669115733724	16.04145110966738	12.622676638581211	23.48079271156194	0.0	0.0
3L_2740	0.0	0.0	0.0	0.0	0.0	0.0	0.0	0.0	0.0	0.0	41.555851063829785	0.0	0.0	0.0	9.237909424145679	0.0	0.0	0.0	0.0	0.0	0.0	0.0	15.149311615280201	0.0	0.0	0.0	39.97185981069327	0.0	0.0	0.0	0.0	0.0	29.694032687191182	45.587162654996355	13.402813518613826	29.26029962546816	27.197563098346386	14.507892293407613	0.0	0.0	0.0	0.0	52.82285327924273	25.112504018000642	39.47700859019707	10.354539430086149	0.0	0.0	0.0
3L_2741	0.0	0.0	0.0	5.068156569547272	0.0	4.455787890237904	2.526084346966779	7.168006606034887	2.445628780942095	0.0	2.98158572655281	18.794236935186195	5.731473584784542	9.456568816396933	5.965286803035775	3.4116744771267693	5.0453475840857624	6.8525442126152605	0.0	4.560928532074274	0.0	19.10925397472483	6.52167674917892	0.0	0.0	0.0	17.207616779491275	5.4210649573687455	11.18280531854221	8.813492399244154	27.749411712471694	14.654591283449106	6.3915406680949625	9.812483441434193	8.654731599463638	18.894543255907696	23.416735941177162	15.613875113981287	0.0	0.0	0.0	0.0	18.94990252170143	18.918837107731427	14.162155548052759	20.059018088776757	24.87595191976013	0.0	0.0
3L_2742	0.0	5.311859256977127	0.0	0.0	0.0	9.542767822550323	10.820010744270668	15.351409105841824	0.0	26.154252550693478	12.771065873157774	10.062700687986846	0.0	10.126361805793595	12.775596226429558	0.0	10.80540226891837	9.783864646102938	0.0	0.0	9.657925921776593	0.0	6.983596230813442	6.361845215033548	0.0	0.0	9.213201781096167	0.0	0.0	9.43773735909458	29.71485623952551	23.538827295624134	20.532728484780456	10.507485269819087	12.356975729046122	0.0	31.34413034143161	13.375823867151317	0.0	0.0	0.0	0.0	48.70102199094648	23.15294488094177	42.462664702060714	14.319843245449274	8.879291361515019	0.0	0.0
3L_2743	19.46157603735066	2.1040317456309783	9.369678315519232	4.299377708070534	0.0	0.0	4.285815002366841	9.121058334640685	2.074656084260912	0.0	2.5293147580457505	0.0	0.0	4.011060097111776	3.373615995123101	5.788328356818028	8.560057146941514	5.813095042941334	0.0	0.0	3.8255122647835966	5.40353607400683	2.7662081123478828	5.039864064786444	0.0	0.0	3.6493566731588722	9.197508211075455	9.48650722219653	7.476590794223287	35.310235731133744	6.2158323465699485	10.844040467790217	12.486070227901996	26.920344413991828	8.014233278302266	22.347783658555663	13.24543661594989	0.0	0.0	0.0	0.0	19.290514179010184	25.21997550452561	24.027851162839873	13.234903465559473	28.13675588831959	0.0	0.0
3L_2744	0.0	0.0	31.014323448379244	0.0	0.0	4.170580060957199	4.728787486871704	13.418388022210117	0.0	45.72191474234558	0.0	0.0	10.729222324507477	0.0	0.0	0.0	4.722402985314271	8.55189847870278	6.898868792484096	0.0	8.441817725960025	0.0	12.208469381464004	0.0	0.0	0.0	0.0	10.148142585462583	20.934023807218576	8.249354900446786	12.986608209614246	27.433148845407352	17.94728523381125	18.368804259725707	5.400504083051112	23.580178501951263	38.35626946923143	23.383129656531057	0.0	0.0	0.0	0.0	14.189559747624491	0.0	10.604526966516737	25.033430059725593	7.761227391544609	0.0	0.0
3L_2745	9.389239368329532	0.0	0.0	0.0	0.0	10.94167322255254	0.0	0.0	0.0	0.0	0.0	0.0	0.0	8.708113610694493	2.441402077681996	0.0	12.389401362710256	2.8045283035800925	0.0	0.0	5.536856361211219	0.0	8.007344336225186	7.294448815035025	0.0	0.0	10.563795022234148	6.65600817890285	3.432574791513989	0.0	8.517713436863302	35.98594748750613	19.61890666187442	27.107576417010907	31.87895631130722	23.19880603478275	25.15727791065213	15.336629430608461	0.0	0.0	0.0	0.0	23.266776392784134	19.910257831202163	31.299046039853426	21.892047576892395	10.180935587256727	0.0	0.0
3L_2746	0.0	0.0	0.0	0.0	0.0	0.0	0.0	0.0	6.093577856425556	0.0	0.0	11.707024683090841	14.280654853708972	0.0	0.0	0.0	6.285544755592879	17.073936976683832	9.182432903962772	0.0	0.0	0.0	0.0	22.20426144185592	0.0	0.0	0.0	0.0	20.897476977946194	10.979937458276238	34.57049615576083	18.256837185525978	15.925291273577393	12.224490544356563	7.188101104954902	31.38534931893792	7.293201277768865	23.342307153639066	0.0	0.0	0.0	0.0	28.32957494305755	40.40447573845913	35.28671158900296	5.55327254350989	10.330237016958117	0.0	0.0
3L_2747	0.0	0.0	0.0	0.0	0.0	0.0	6.766568280763864	0.0	0.0	0.0	7.986710114369689	12.585930440079643	15.352776088972409	6.332777315485033	5.326362190498409	18.277559360943414	6.757432500006757	6.11858802567849	9.871804743599617	0.0	0.0	0.0	17.46947645726005	15.914165357726565	0.0	0.0	11.523419044524186	0.0	22.466356630945157	11.804257087275953	37.165878750037166	49.06867651965691	34.24176742306731	13.142245089728677	23.183245005169862	8.43540169382866	15.68147782246999	33.45964348749864	0.0	0.0	0.0	0.0	10.152139969584189	28.95856319192867	53.11020975497984	23.880739586504994	0.0	0.0	0.0
3L_2748	12.57379244440812	8.156274213939072	9.080384100247441	8.333263889467588	0.0	0.0	8.306975990762643	0.0	8.042399530323868	20.07971647440338	0.0	0.0	0.0	7.774432612189922	13.077814631785957	5.609610384510744	4.147880225810599	3.7557415899556448	0.0	0.0	7.414794739944611	0.0	5.3615996868825775	4.884255358638661	0.0	0.0	21.22008410226666	0.0	9.193605847133318	7.2457467466597105	11.406670620979147	12.047829884642029	21.01844894356021	20.167592695297927	14.23045269441763	10.355718945787812	14.438521976633659	10.269180904458109	83.03234109685722	0.0	0.0	0.0	6.231636147228636	31.10710175132983	23.2859774172591	25.652536394536007	54.53603468491806	0.0	708.9684509039348
3L_2749	0.0	15.050267894768528	13.404376528936696	6.150742394607029	0.0	5.407568432778516	3.0656697108766893	8.6991318266437	2.9680283980957127	0.0	0.0	0.0	0.0	2.8691358449748514	2.413168176103361	12.421280137130934	9.184591928580614	2.7720949830624995	13.417595835178254	0.0	0.0	15.46072974644403	3.9573711974609505	10.815136865557035	0.0	0.0	0.0	0.0	13.57151339338728	10.69610234030719	0.0	13.338668800853675	15.513617077389679	32.74832909093615	7.002286246459469	38.21753420469311	3.552334772028916	11.36945028707862	0.0	0.0	0.0	0.0	27.597245794869675	36.080005772800924	51.56180713821657	10.819437118783895	15.094795314575535	0.0	0.0
3L_2750	0.0	0.0	0.0	6.336083616028263	0.0	0.0	0.0	4.480632020030217	3.0574644325162565	0.0	3.727504510280457	0.0	7.165346093381657	11.822367742433167	7.4576535785675	8.530381593825027	6.307568388233357	11.42250770876489	4.607303405211874	5.701959706531537	5.63773811691654	7.963305090144614	4.076619243355008	0.0	0.0	0.0	0.0	13.554561855565298	0.0	16.527614338035992	17.345813067641732	0.0	23.971636759386296	15.334154221722669	3.6066435817433145	27.558404132185853	40.25315575592682	3.904015865920479	0.0	0.0	0.0	0.0	37.90511685910621	16.89418630503197	17.70517554150394	27.863652005277377	10.366432661726714	0.0	0.0
3L_2751	0.0	6.245277009261747	6.952869970902239	0.0	0.0	5.609827520243063	19.082009068406776	0.0	3.0790414574457996	0.0	3.7538101172690284	0.0	0.0	0.0	2.5034278185405365	0.0	9.528122889917785	5.751559103884086	4.639817896427201	11.484398731433318	11.35504910774863	8.019503432347468	12.316165829783198	11.219655040486126	164.12007024339007	49.008076531012314	16.248264820719356	20.47532791237652	14.079128220380596	0.0	0.0	13.837574549932889	32.1877446771529	12.353895878277065	10.896288760369181	11.8940949783131	3.6852026216531453	15.726268569283059	0.0	0.0	0.0	0.0	38.17261944809073	17.013411331884697	17.8301238516063	19.642203237876902	31.318770800883605	0.0	0.0
3L_2752	7.822571560884639	0.0	11.29841370271614	5.184398692702026	0.0	11.39496215049372	5.1680441226935026	3.6662052136371104	7.505163552524137	0.0	3.0499707202810855	0.0	0.0	7.255096947442143	2.0340351025641863	0.0	5.161066565372134	4.6731417719058195	11.309556122541304	0.0	13.83896610006864	6.515846538782319	3.3356282455662827	9.115969720394977	0.0	0.0	4.400571722278158	11.090802619203947	11.439291679059233	18.031273440655475	28.385866109546736	3.7476764406068237	22.883474731413386	10.037540401100115	23.60862564746656	12.885269559839193	26.948044170838624	9.583194909406863	0.0	0.0	0.0	0.0	3.8769066626967144	19.352755390018846	23.17916100708819	11.39949295055356	16.964334183811953	0.0	0.0
3L_2753	13.296846785753226	0.0	0.0	13.218700760339667	0.0	1.9369214415654044	4.392333796285315	0.0	2.126219174074414	10.617199013025179	2.5921778441375305	0.0	14.948755665578396	0.0	8.643657940721102	8.89828547835403	2.1932017763179825	3.971715034212353	3.2040068027472435	11.895755118743427	7.841181571968717	5.537834485202906	5.669917797531771	7.747685766261617	0.0	0.0	14.960228233241926	9.426101251409202	12.15285373311361	7.662412495249304	12.062609769748903	19.110958223445323	13.891945116814588	14.929129290525122	17.556901919119866	10.951223251637208	10.179204902305079	24.434344915212822	0.0	0.0	0.0	0.0	13.17997118858298	9.39883191316983	17.237524218721525	11.626149535535324	3.604507653090649	0.0	0.0
3L_2754	0.0	2.4352112058678848	0.0	0.0	0.0	2.187431369340787	0.0	0.0	2.401211747496256	23.980729086106404	2.9274347474794786	0.0	0.0	0.0	1.9523154754386023	0.0	7.430572446347551	4.485393093122592	7.236788067404891	8.95618767333022	0.0	12.508130284685045	3.201615663328342	0.0	0.0	38.219286980982076	12.6713215470332	0.0	8.2347790402914	0.0	13.622716151637178	7.194218725831921	12.550917503446795	12.042838786130021	11.330061400435245	9.275692121227111	5.747861436304355	6.132119582463977	0.0	0.0	0.0	0.0	14.884590467238457	18.575236874074225	8.342967142892501	13.12980674018629	4.070693287915251	0.0	0.0
3L_2755	0.0	0.0	15.531608116818402	0.0	0.0	4.177154806192549	2.3681211113971274	3.3598853875896584	4.58539332128292	11.44849835771291	11.18055477912814	13.214234902406268	5.373068247638268	0.0	3.7281736404329373	3.1983327730920426	2.3649238281684184	6.424035142041841	6.909744570927318	0.0	4.227562949469208	5.971432666125256	0.0	5.569539741590065	0.0	0.0	8.06578779154294	10.164140708298309	7.862634532952956	0.0	6.503540527463151	13.738198029255493	8.987789189607	11.498601195164609	10.818035504251624	2.9521689585338344	2.744052608976619	29.27499022947201	0.0	0.0	0.0	0.0	10.65894674683616	38.005260941587935	10.621244560263214	29.251709919150365	0.0	0.0	0.0
3L_2756	0.0	0.0	6.875238484834942	0.0	0.0	2.7735958116484367	3.1448251744513147	0.0	0.0	0.0	11.135692120384256	0.0	7.135344644281663	5.886433624721607	2.4754760773705096	0.0	0.0	0.0	0.0	5.678085485848223	5.614132793328613	7.9299625705766665	4.059550356083459	7.396255497729165	0.0	0.0	0.0	6.748904315384397	6.960964650481262	16.458412882328933	0.0	9.122048447199303	11.935633515577196	6.107979923069992	17.957712460389775	19.602154668841198	10.932167721317182	11.663009017449806	0.0	0.0	0.0	0.0	4.718300920965156	13.458760004064546	17.631043613207346	13.873493165223593	15.484542297575741	0.0	0.0
3L_2757	0.0	0.0	8.399161763655988	7.708091491962772	0.0	3.3883740819200425	0.0	0.0	3.7195240794549855	18.57330978237653	4.534653824527036	0.0	0.0	7.19118447078096	3.024174952149992	0.0	0.0	0.0	0.0	6.936655158755758	0.0	0.0	9.91873087854663	9.035664218453446	0.0	59.20242493132519	13.08541702242644	16.489650271007402	12.755834199667072	20.10648393894063	10.550927215483696	0.0	24.302021636575905	11.192756048285549	26.32573090101131	0.0	17.80710013600173	9.498773470875573	76.80314585685429	0.0	0.0	0.0	11.528261244233708	20.552432955908454	25.846839383863045	6.779442695913183	12.611167440992348	0.0	0.0
3L_2758	0.0	0.0	0.0	0.0	0.0	24.235139012757376	0.0	0.0	0.0	0.0	0.0	0.0	0.0	0.0	0.0	0.0	0.0	0.0	0.0	0.0	49.055196907560386	0.0	0.0	0.0	0.0	0.0	0.0	176.91182714535074	0.0	0.0	0.0	0.0	0.0	0.0	31.38219750699823	0.0	0.0	0.0	0.0	0.0	0.0	0.0	41.2275928033114	29.400004704000754	0.0	24.244775250933426	45.10030307403666	0.0	0.0
3L_2759	0.0	2.1365421347474394	4.757226822196269	0.0	0.0	3.838303040166306	0.0	3.0873307062207243	2.106712576147126	0.0	5.136792792052354	4.04743103481074	9.87440741212518	2.036518441387268	5.138614995951628	8.816649831763627	8.692322636416225	1.9676386408024502	6.349224489847749	0.0	0.0	21.948114656950967	2.8089501015295015	2.558868693444204	0.0	0.0	0.0	14.00943488741551	14.449631594601136	7.5921151329075665	5.975971812536155	6.311876110495703	13.764496079045646	19.018497602084427	17.395829424449044	18.988818298710388	10.085817701366503	13.450098118465775	43.50076778855147	0.0	0.0	0.0	16.323817527144058	11.640755121815845	2.439911684956651	13.43940221538946	7.142877551078717	0.0	0.0
3L_2760	8.243241572315897	5.347164665935888	0.0	5.463197172249144	0.0	4.803097036969438	2.7229815558844312	0.0	5.272509661873956	0.0	3.2139872726104004	5.064791343258636	18.53465052916427	2.548416732394582	2.1434182591371242	0.0	0.0	2.4622233384301353	7.945162488504343	0.0	14.58317636164333	0.0	0.0	6.404129382625917	0.0	0.0	0.0	0.0	9.04084200375195	0.0	22.434267595943886	0.0	10.334599895965027	7.932992655370967	9.329330014165032	3.394548355341322	15.776229954327814	10.098544967979196	0.0	0.0	0.0	0.0	16.34157152807993	17.480123642741233	12.212826826695407	12.012517042758555	26.814923398702156	0.0	0.0
3L_2761	0.0	0.0	0.0	0.0	0.0	0.0	0.0	0.0	0.0	0.0	43.59958144401814	0.0	0.0	0.0	29.076698515343775	0.0	0.0	33.40147233690061	0.0	0.0	0.0	0.0	0.0	0.0	0.0	0.0	0.0	0.0	0.0	0.0	0.0	53.57334190506804	0.0	0.0	0.0	0.0	42.8027222531353	45.664185579250194	0.0	0.0	0.0	0.0	0.0	39.52131779882069	0.0	0.0	0.0	0.0	0.0
3L_2762	0.0	0.0	0.0	0.0	0.0	0.0	0.0	0.0	17.881154693445485	0.0	21.79979072200907	0.0	0.0	0.0	14.538349257671888	0.0	36.88893479511886	0.0	26.945171964087475	0.0	32.971525790327476	0.0	0.0	0.0	0.0	0.0	0.0	0.0	0.0	0.0	0.0	0.0	0.0	17.93593284786742	0.0	0.0	42.8027222531353	0.0	0.0	0.0	0.0	0.0	27.71034926124209	19.760658899410345	0.0	32.591337222566246	0.0	0.0	0.0
3L_2763	6.651664944994057	2.157376285256922	14.41084848674082	4.408381921049406	0.0	3.8757316412405753	2.197237676737559	6.234872640256577	2.1272558484645043	0.0	0.0	4.086898914233565	4.985348062045647	6.169131680321355	1.7295744606884156	2.967541329689984	4.388542218434423	0.0	9.616706912585098	0.0	3.922502336830767	0.0	0.0	0.0	0.0	0.0	3.7418805868615834	4.7153485538497515	2.431755812808301	19.165371087581146	6.034245550347331	0.0	13.89871837138154	8.53509042394861	10.037406906187636	19.17398473750815	7.638125960335213	19.013756452793597	0.0	0.0	0.0	0.0	6.593198654064427	11.75426809228699	14.78222457204844	15.509090750475208	7.212530184438822	286.8041414518026	0.0
3L_2764	0.0	0.0	0.0	0.0	0.0	0.0	0.0	0.0	0.0	0.0	0.0	0.0	0.0	0.0	0.0	0.0	0.0	6.7355035125650815	0.0	0.0	0.0	0.0	48.07715421708759	8.7593670481371	0.0	0.0	25.370568871580524	0.0	8.243853176974918	12.9944383803732	0.0	0.0	9.423560786678856	0.0	25.520729212302694	18.571826539140122	25.893878255615736	9.208315108543013	148.90923981833072	0.0	0.0	0.0	11.175744164864579	7.9695880519935915	0.0	0.0	0.0	0.0	0.0
3L_2765	0.0	4.862394242925216	21.653223623666975	0.0	0.0	0.0	0.0	0.0	4.79450741230846	0.0	11.690437222352116	0.0	22.47241511045192	0.0	11.694584238039363	0.0	4.945549500004945	8.955999176048076	0.0	8.941424726615939	0.0	0.0	0.0	0.0	0.0	0.0	0.0	10.627670202138287	0.0	0.0	0.0	7.1823601235365935	18.795343766837494	9.618390362372857	16.967078212574865	37.04161007531794	11.476773878862652	6.122011693042333	0.0	0.0	0.0	0.0	7.430027714003374	21.193849544862083	11.105619999000496	21.846940336005947	8.127966707848364	0.0	0.0
3L_2766	5.734579572165956	1.859932224069755	0.0	3.800584833994255	68.90896436717453	5.012059013987654	0.0	5.375251696160673	3.6679291678862533	0.0	2.2358759714881096	0.0	8.596005779954286	0.0	1.4911127443766037	0.0	7.566960983614124	1.7128960172769543	2.7636073809320485	3.4202171085416158	6.763389905708199	9.553288241812831	0.0	13.365490703967078	0.0	0.0	6.451952151032458	8.130458078138581	2.096482207679624	9.913789684900108	15.606857028704132	8.242052600779697	9.58596767707559	14.716662849532241	6.490139206995851	21.253382830100456	6.585034192790046	21.075777959653934	0.0	467.04964737751624	0.0	0.0	17.052522622302824	4.053468492186737	12.74415409721368	16.713506267982687	15.545291517742774	0.0	0.0
3L_2767	0.0	0.0	5.5599417318106505	0.0	92.51378455389852	0.0	0.0	0.0	0.0	0.0	3.0017770520147926	0.0	0.0	2.38015219645205	4.0037891860857115	0.0	7.6192720852220654	9.198599605196105	7.420566545414609	0.0	0.0	6.412887338395239	6.565841603010832	8.971925052126885	0.0	0.0	0.0	0.0	2.814633844283197	0.0	13.968665489573786	18.442290384927485	3.217412119605365	12.348667084874858	5.808894346667843	12.68166484896137	2.9469142860510757	15.719612417236242	0.0	0.0	0.0	0.0	7.63129257307344	10.883974653399825	8.5548370759795	15.707111731417365	12.522206045387152	0.0	0.0
3L_2768	0.0	18.208966094905133	0.0	0.0	0.0	16.356225506552306	0.0	26.312188858366753	0.0	0.0	0.0	0.0	0.0	0.0	0.0	0.0	0.0	0.0	0.0	33.48434774164817	0.0	0.0	0.0	0.0	0.0	0.0	0.0	0.0	0.0	0.0	0.0	0.0	23.461951752842417	18.00974327110967	0.0	23.119249086789665	0.0	22.926052019212033	0.0	0.0	0.0	0.0	0.0	0.0	0.0	16.36272897593861	0.0	0.0	0.0
3L_2769	0.0	0.0	0.0	0.0	0.0	7.456965850079193	0.0	11.995988541431746	0.0	0.0	0.0	15.726509705615465	0.0	0.0	13.310908888825292	0.0	8.44362109756942	0.0	0.0	15.265847094222334	0.0	21.320143271362785	10.914325816637145	0.0	0.0	0.0	0.0	18.144802784138538	9.357469365984663	14.749784653144063	0.0	36.78769819372402	0.0	0.0	0.0	63.24177329932331	19.59449198830209	20.904430171364066	0.0	0.0	0.0	0.0	12.685413170249662	0.0	9.480407316219933	22.379792539323162	69.3850816523641	0.0	0.0
3L_2770	6.568399038123644	2.130370130506474	0.0	13.059592662598458	0.0	3.827215019828801	0.0	6.156824162333288	2.10062674299504	0.0	0.0	8.071477778616314	0.0	0.0	5.123770657975841	2.930393484445911	4.333606206070775	0.0	3.165441482540849	3.9175235923064538	3.873400237284498	5.471177835164354	5.60167131465344	7.654430039657602	0.0	33.43497565933772	3.6950395202951896	4.656321561842003	9.605259840288541	11.355274752227905	0.0	0.0	10.979786761561302	14.749433463725348	9.91175809561427	13.524259817260202	10.056681973774687	2.6822487437017446	43.37510355805975	0.0	0.0	0.0	19.531993894298708	16.24997852681409	4.865726624501901	13.400578713563586	7.12224333571691	0.0	0.0
3L_2771	0.0	0.0	10.262725779967159	0.0	0.0	4.140169581346052	0.0	0.0	0.0	0.0	16.622340425531917	0.0	0.0	0.0	0.0	6.340028403327247	0.0	0.0	0.0	8.47572552210469	8.380262805041566	0.0	6.05972464611208	5.520226108461402	0.0	144.67592592592592	0.0	0.0	15.586034912718205	0.0	25.783828382838283	13.616557734204791	5.938806537438237	4.558716265499635	21.444501629782124	11.704119850187267	0.0	23.21262766945218	0.0	0.0	0.0	0.0	7.04304710389903	0.0	10.527202290719218	4.14181577203446	7.704635108481262	0.0	0.0
3L_2772	0.0	1.9958406680477885	0.0	0.0	0.0	1.7927662598521468	8.13086959853628	0.0	7.871902111322866	0.0	4.798510542327662	0.0	4.6120653474314945	5.707212032629274	3.200141830285918	0.0	4.059945913400542	3.676120545874492	5.931097843245236	7.340276500875511	7.2576024292646855	5.1256817156681835	5.24793474088191	0.0	104.89767232065121	0.0	0.0	8.72456462241393	11.2483788274015	7.09213822293711	5.582425630925745	14.740522581006541	10.286430809094645	11.84402602132517	6.964384832405561	12.670224465696633	14.132427915784863	5.025738061045128	40.63603522331533	0.0	0.0	0.0	21.3483430483543	15.223818403334624	15.954623228153618	21.521749072547127	30.026182831429004	0.0	0.0
3L_2773	0.0	6.550375664044332	0.0	0.0	0.0	0.0	0.0	4.732688299469371	6.458921902591706	0.0	7.874387766351165	6.204463118499661	7.5684299594786255	0.0	0.0	4.505127510876504	0.0	3.016269152555051	0.0	12.04544263689194	0.0	8.411277841329653	4.305947935061138	0.0	0.0	0.0	0.0	0.0	25.842130425232256	0.0	0.0	19.35143660227476	8.440050741585058	16.196771335601962	7.619067936562116	4.158384550769717	15.460938904167302	4.123634819147686	0.0	0.0	0.0	0.0	0.0	3.5689124881244436	7.480469429378571	8.829333400043852	0.0	0.0	0.0
3L_2774	0.0	0.0	0.0	3.5765788449653213	0.0	3.1444325934273816	3.565296261858175	2.5292175208002847	6.903483774051737	0.0	6.312281174252626	3.3157554086602223	4.044679143692889	5.005098527032871	4.2096802439144865	9.630422891129996	0.0	4.835814428522794	0.0	0.0	3.182378280395531	4.495109321058688	9.204645032068983	8.385153582473016	0.0	0.0	3.035837453976704	7.651249908185001	1.9729158117364816	3.109824058594061	9.791327233989222	10.341689418383387	6.765728966701789	8.655790377530954	14.251092855234957	4.4446024747546575	14.459463925703144	19.83357427453193	0.0	0.0	0.0	0.0	8.023724548745731	15.258230289418112	15.990687023877294	11.009890026927044	5.8516216013781746	0.0	0.0
3L_2775	0.0	0.0	10.294897334136337	0.0	0.0	0.0	0.0	0.0	0.0	0.0	0.0	0.0	10.684377090131271	0.0	7.413494710286188	0.0	9.405329247658308	4.258076933230799	13.74006679046467	17.00459038917556	8.406533221358313	23.748456350337232	0.0	16.612592677501397	0.0	0.0	0.0	20.21145221305296	5.211631318777247	16.429749676333934	25.864655431060353	13.65924286816782	29.7871174291573	27.438041472599686	0.0	5.870404940532798	16.369693150101902	11.642697263675077	0.0	0.0	0.0	0.0	14.130251242932227	5.038245320225835	15.840304387289105	16.619198082144543	15.457575139272754	0.0	0.0
3L_2776	0.0	2.2090757668806527	0.0	4.514024623101514	0.0	0.0	0.0	0.0	4.356467044633748	0.0	7.966773244388736	0.0	0.0	0.0	1.7710220763214881	6.0773113002437915	0.0	6.103314465953881	0.0	8.12450973661558	4.0165013943284595	0.0	11.61724545235666	10.582959688712826	0.0	34.67021689687691	0.0	4.828347420841658	4.980061080449152	11.774790644222346	6.178850536077073	19.57847542411872	14.23178800784001	10.924532238840863	12.847429833119596	8.414344774972372	7.821166422689725	13.906716526880988	0.0	0.0	0.0	0.0	10.126797633164855	4.8143792026521455	25.227444331229282	15.880751437456142	18.46342911668001	0.0	0.0
3L_2777	0.0	0.0	0.0	0.0	0.0	0.0	0.0	0.0	0.0	0.0	0.0	0.0	0.0	0.0	0.0	0.0	0.0	0.0	0.0	0.0	0.0	0.0	0.0	0.0	0.0	0.0	0.0	0.0	0.0	0.0	0.0	0.0	0.0	0.0	0.0	0.0	0.0	0.0	0.0	0.0	0.0	0.0	0.0	0.0	114.84220680784603	0.0	0.0	0.0	0.0
3L_2778	7.303300215301291	0.0	0.0	0.0	0.0	0.0	0.0	0.0	2.3356540391866694	0.0	11.390040548544352	0.0	10.947482735819726	6.773495222879602	1.8990135004667776	3.25825870834805	4.818468998934155	2.1814666087269137	3.519604903231983	4.3558332447647246	17.22709270415397	12.16663422230874	3.114205385582226	0.0	0.0	0.0	4.10845668289781	0.0	8.0099537024676	12.625752494848692	0.0	10.49670403493303	6.104126633769494	4.685618431348662	16.531093333450887	12.029930467001902	13.977334354610562	8.947051350110048	0.0	0.0	0.0	0.0	14.478212461976595	15.48694037940939	8.115188061368134	8.514225141655421	15.838222064543924	0.0	0.0
3L_2779	0.0	0.0	8.335208755303276	0.0	0.0	0.0	0.0	5.409358623166769	3.691202830119034	0.0	0.0	0.0	0.0	0.0	0.0	0.0	0.0	3.4475292936564084	0.0	6.883837987496197	0.0	0.0	14.764811320476136	0.0	0.0	58.751645046061284	12.985781867433348	0.0	0.0	0.0	10.470590206228744	5.5295665925704744	9.646792345077339	3.7025106724870134	0.0	4.752942071142037	13.253634809346462	18.85289556909822	0.0	0.0	0.0	0.0	0.0	4.079188469929038	12.825018019150315	3.363911286931541	0.0	0.0	0.0
3L_2780	0.0	0.0	0.0	0.0	0.0	6.16211286525924	3.4934375775106465	0.0	0.0	0.0	4.123371268349002	0.0	0.0	0.0	0.0	0.0	6.977441930239536	0.0	5.096606169951429	0.0	0.0	0.0	0.0	16.43230097402464	0.0	0.0	11.898600129694742	0.0	11.598909702487965	12.188581736629127	9.593982654079362	0.0	26.517461748561427	10.177599104371279	19.948373609099647	4.355021339604564	16.19203756552715	17.274513614476042	0.0	0.0	0.0	0.0	26.206686898228952	7.475350033265308	7.834197053558488	3.0822815047698304	5.733681941195357	0.0	0.0
3L_2781	0.0	0.0	0.0	4.489370069549321	0.0	0.0	2.2376040094283685	0.0	6.499009550944436	0.0	0.0	4.161980969758213	10.153871772845703	0.0	5.284047495837052	0.0	13.407497651453328	2.023326526862897	3.2644597612896447	0.0	0.0	11.284643856639885	8.665346067925915	2.6312895055228136	115.47077434701276	0.0	0.0	14.405928327625386	2.4764305720306976	0.0	0.0	3.24525705681147	11.323245831063964	13.037837978787438	2.5554520313543745	5.578925052720842	20.742530744319787	11.064609018209579	0.0	0.0	0.0	0.0	20.142974835381537	7.182126273271286	5.017931578495755	15.794014463368743	22.0351033887051	0.0	0.0
3L_2782	0.0	2.8788410937293087	12.820060831188645	0.0	106.65870281685635	0.0	2.932032839940621	0.0	0.0	14.17468599526849	0.0	0.0	13.305073357521957	5.488132325456125	2.3079747682966434	0.0	5.856148399485361	5.302510897985523	12.832703889207568	5.293881913611259	0.0	0.0	3.7848637997837336	3.447896593443687	0.0	0.0	14.979695023395786	6.292244556893847	0.0	5.114922069047357	32.20881619716949	12.757217395741641	3.7093391515554375	14.23671963200927	3.3485233514298702	3.6551577931619312	3.3974834839834136	0.0	0.0	0.0	0.0	0.0	30.79328336903155	12.548082684336041	3.2876103445317018	12.93475322431061	14.436791875358512	0.0	0.0
3L_2783	0.0	0.0	0.0	0.0	0.0	0.0	2.641579410896092	0.0	2.557445337163363	0.0	9.353720286348558	0.0	0.0	0.0	6.238025590044444	0.0	0.0	4.777232854750146	3.8538229538319717	4.769458675979194	4.715739913739685	6.6609826281573055	3.4099271162178177	6.212681200613067	0.0	0.0	13.4957744730125	5.668921385665792	2.9235235475204133	0.0	21.763606606850605	15.324613628178898	10.025652302357633	2.5652799618286344	12.067245934695684	3.293070063358668	9.182764563099367	3.2655513720214087	52.80779020521106	0.0	0.0	0.0	19.816310726093405	11.305042840459842	11.847730596823503	25.637499737798297	17.34220329224387	0.0	0.0
3L_2784	0.0	2.100037380665376	0.0	0.0	0.0	3.7727221624036167	2.1388393331697833	0.0	2.0707174870435208	0.0	0.0	3.9782770161808463	0.0	0.0	0.0	0.0	0.0	0.0	0.0	0.0	3.818249783027956	10.786555637053976	2.7609566493913613	5.030296216538155	0.0	0.0	7.284857222262087	0.0	9.468497716316707	14.924793963219338	5.873866931068997	9.306048000595586	16.235180662384547	8.308244166833697	7.327973978852933	15.998037574057584	17.34861167735052	18.508407444081474	0.0	0.0	0.0	0.0	9.626946207512677	16.018607214139944	7.194670763472081	18.871111253692842	0.0	0.0	0.0
3L_2785	0.0	0.0	0.0	4.916580380680985	0.0	4.322526153444491	2.4505353316958853	6.953629029454181	2.37248599521517	0.0	0.0	0.0	5.560059203510399	0.0	1.9289598797563567	3.309639623270341	4.894453556285481	8.86346846134176	3.575107101270986	0.0	0.0	6.1792476148104205	6.326629320573787	0.0	0.0	0.0	12.519734231081742	5.258934140264187	10.84835491477939	4.274951180057523	0.0	17.770385297494023	27.901733813739185	9.519016019314083	13.993149513724063	18.329453598988216	11.35819927108756	9.0881413387741	0.0	0.0	0.0	0.0	7.353262881721663	10.487440503439093	8.243160031884544	28.107591536155553	8.043990977859718	0.0	0.0
3L_2786	0.0	1.7784480550892068	0.0	3.634080112569266	0.0	3.194986172099847	3.6226161374507506	10.279520727625595	1.7536180647912771	17.51325753595472	0.0	13.476253493718717	12.32911841871659	1.6951887830036305	1.4257866635337382	0.0	0.0	0.0	2.6425329418156527	6.540752814485937	0.0	9.134755919321837	2.338157419721703	2.129990781399898	0.0	0.0	3.0846451300856543	0.0	0.0	6.319642459908189	4.974372035274267	13.134943151966038	6.874502744301496	5.276970596719835	10.343007216936714	13.548177318544745	6.29654193916701	4.47832045069817	0.0	0.0	0.0	0.0	2.717574445234353	19.37942432257284	8.123886012130587	12.785026177341098	5.945699119085218	0.0	0.0
3L_2787	10.949088926310441	0.0	0.0	0.0	0.0	9.569573350141757	3.616801344292724	10.263020694354928	7.003213074158423	0.0	0.0	6.727311134103566	0.0	0.0	2.846996162818572	0.0	0.0	3.270449137320927	15.829747895435018	0.0	0.0	9.120093389756311	9.337617432211232	12.759431133522341	0.0	0.0	18.478163122760293	0.0	0.0	0.0	0.0	10.49108782089615	4.575645486308753	10.537000677880377	8.26112422335106	0.0	8.381913507034522	0.0	72.30344308995994	0.0	0.0	0.0	10.852849469892568	11.608990621483443	32.44338426674302	6.382252232990499	17.808466382364394	0.0	0.0
3L_2788	0.0	8.744622057434677	0.0	0.0	0.0	0.0	0.0	0.0	8.622533093282012	0.0	0.0	16.56567129069771	0.0	0.0	0.0	12.028512385759202	0.0	0.0	0.0	0.0	0.0	0.0	0.0	0.0	0.0	0.0	30.334375824715842	38.22600744642625	0.0	0.0	0.0	0.0	0.0	25.946843566480137	0.0	0.0	82.56019153964438	11.009941977605777	0.0	0.0	0.0	0.0	0.0	19.05771055911511	9.986278852856175	7.857990397535734	14.617489533877494	0.0	0.0
3L_2789	0.0	7.386942839836306	0.0	7.547238163666388	0.0	3.3176651069217113	7.523429841383529	0.0	7.283809257430214	0.0	8.880048307462793	0.0	0.0	0.0	0.0	5.08049020633903	3.7566360976665276	3.401485496746139	0.0	13.583800502872295	0.0	0.0	9.711745676573619	0.0	0.0	0.0	0.0	0.0	0.0	6.562299849854579	0.0	5.455715953604592	14.276930574142003	3.6530614481466195	8.592120853335075	4.68946371292979	13.076624661642338	9.300551987760473	0.0	0.0	0.0	0.0	5.643844089935785	12.074125471092128	12.653732302700897	6.637968516115328	0.0	0.0	0.0
3L_2790	0.0	0.0	9.812964889211628	4.502784521948373	0.0	1.979363943273013	0.0	6.3683883392262155	0.0	0.0	2.6489785538696276	12.523251503625064	0.0	2.1004131932833827	0.0	0.0	2.2412599825719624	4.0587446465158115	3.274214123126167	0.0	0.0	0.0	0.0	2.6391519243640174	0.0	34.58388667552014	15.28804199930898	0.0	2.483830264975013	3.9151569821343553	12.326929904145793	13.019816160195816	14.19635028869698	10.897329718325821	10.252351376788265	5.595595147499888	10.402255208929295	13.8720882486766	0.0	0.0	0.0	0.0	16.835969172667006	14.407173619888816	12.582313494883529	11.880905800258212	0.0	0.0	0.0
3L_2791	0.0	0.0	0.0	0.0	0.0	9.451992385474934	0.0	0.0	5.187873656600116	0.0	0.0	9.966979397256887	0.0	0.0	0.0	0.0	0.0	4.8453978895384955	7.817624208367828	0.0	0.0	0.0	6.917164875466821	0.0	0.0	0.0	36.50224534436674	0.0	11.860954035837871	9.347961022741718	0.0	0.0	0.0	5.203766486182698	18.359145271632734	6.680115966813183	6.209193953486928	6.62429327071168	0.0	0.0	0.0	0.0	32.1585028287423	5.7331757092225	6.008391319316557	0.0	26.384481703241423	0.0	0.0
3L_2792	0.0	0.0	0.0	0.0	0.0	0.0	12.658804705024533	0.0	0.0	0.0	0.0	0.0	0.0	0.0	0.0	0.0	0.0	0.0	0.0	0.0	0.0	0.0	16.340830506369656	0.0	0.0	0.0	0.0	0.0	0.0	22.083245000353333	0.0	0.0	16.014759202080636	12.293167457527106	0.0	0.0	0.0	31.297924947575975	0.0	0.0	0.0	0.0	18.992486572311993	0.0	28.387961233400137	0.0	0.0	0.0	0.0
3L_2793	0.0	2.372535528719543	0.0	0.0	0.0	2.131132867609764	0.0	0.0	0.0	11.681765348379448	2.852090582396897	0.0	0.0	0.0	3.8041364277447083	6.526999750342259	2.4131099437021453	2.1849756702959113	0.0	13.08851984110537	0.0	0.0	9.357644493728039	5.683020980292705	0.0	0.0	0.0	10.371238481443262	2.6742794488310055	8.430708010858753	26.544209380723597	14.018118418055337	3.05697280211298	7.03973342876083	8.278842452248327	6.024640780793447	11.199854401892775	0.0	0.0	0.0	0.0	0.0	10.876126358836036	20.682469797130825	24.384725949548006	6.395940709629622	0.0	0.0	0.0
3L_2794	0.0	0.0	0.0	0.0	0.0	0.0	0.0	50.744935655421585	0.0	0.0	0.0	0.0	0.0	0.0	0.0	0.0	0.0	0.0	0.0	0.0	0.0	0.0	0.0	0.0	0.0	0.0	0.0	0.0	0.0	0.0	0.0	0.0	0.0	0.0	0.0	0.0	0.0	0.0	0.0	0.0	0.0	0.0	0.0	0.0	40.10362777416845	31.556691596453025	0.0	0.0	0.0
3L_2795	0.0	0.0	13.876361617983765	0.0	0.0	0.0	6.34723165491371	0.0	0.0	0.0	0.0	11.80595728604654	0.0	0.0	0.0	17.144865541391994	0.0	0.0	0.0	0.0	0.0	0.0	8.193430507419151	0.0	0.0	0.0	0.0	13.62138011823358	21.07407537494292	0.0	0.0	18.411120316671273	16.05987119983298	12.327796098252536	0.0	0.0	7.354833964623249	7.846522029110598	0.0	0.0	0.0	0.0	9.522993267243761	27.163948008203516	0.0	16.800604821773582	0.0	0.0	0.0
3L_2796	0.0	0.0	0.0	0.0	0.0	0.0	0.0	0.0	0.0	0.0	0.0	0.0	0.0	0.0	0.0	0.0	33.0915444485625	0.0	0.0	0.0	0.0	0.0	0.0	0.0	0.0	0.0	0.0	0.0	0.0	0.0	0.0	0.0	0.0	0.0	0.0	0.0	0.0	0.0	0.0	0.0	0.0	0.0	49.71562661575787	35.452946848942084	0.0	0.0	0.0	0.0	0.0
3L_2797	0.0	2.160536504424779	0.0	0.0	0.0	0.0	0.0	3.122002877237852	0.0	10.637935729847495	5.194481382978723	4.092885582564962	4.99265081799591	0.0	1.7321080170273147	2.971888314059647	4.394970747074708	7.958944580277098	0.0	3.9729963384865745	3.928248189863234	5.548650568181818	11.361983711460152	5.175211976682565	0.0	0.0	0.0	9.44451160541586	4.870635910224439	0.0	0.0	6.3827614379084965	11.135262257696693	0.0	2.5130275347400928	2.743153089887641	15.298629242819844	5.4404596100278555	43.9893018018018	0.0	0.0	0.0	3.3014283299526705	4.708594503375121	7.40193911066195	5.82442842942346	7.223095414201183	0.0	0.0
3L_2798	0.0	0.0	0.0	0.0	0.0	1.919151520083153	2.1760185779762113	3.0873307062207243	0.0	0.0	5.136792792052354	8.09486206962148	4.93720370606259	4.073036882774536	1.7128716653172091	5.877766554509084	0.0	3.9352772816049004	0.0	3.928873250227187	7.769244126354324	0.0	8.426850304588504	2.558868693444204	0.0	0.0	3.7057446082342387	9.339623258277006	0.0	11.388172699361352	0.0	6.311876110495703	8.258697647427388	6.339499200694808	12.425592446035031	8.138064985161595	7.564363276024877	5.38003924738631	0.0	0.0	0.0	0.0	13.059054021715248	13.968906146179014	14.639470109739909	9.59957301099247	3.5714387755393586	0.0	0.0
3L_2799	0.0	6.069655364968376	0.0	0.0	0.0	5.452075168850767	0.0	13.156094429183376	2.99245661536399	0.0	3.6482502991565244	0.0	7.012996485086162	0.0	2.4330296425733473	0.0	0.0	0.0	0.0	0.0	11.03573702721523	0.0	3.9899421538186535	3.634716779233845	0.0	0.0	0.0	6.6331823621027715	3.420803273024571	5.392068052212473	0.0	22.41408680527538	11.730975876421208	0.0	3.529959116013518	0.0	3.581572095255491	3.8210086698686716	0.0	0.0	0.0	0.0	9.27479454011395	13.227985655572356	3.4657456101133226	8.181364487969304	10.146021542032939	0.0	0.0
3L_2800	0.0	0.0	0.0	0.0	0.0	0.0	0.0	0.0	0.0	13.390591502598443	3.2692986700493005	0.0	0.0	5.184547869837777	10.901528023576953	0.0	8.298309855570682	2.5045971881388285	0.0	0.0	4.944715607154213	0.0	3.575498254620527	0.0	0.0	0.0	0.0	0.0	6.130954114406668	9.66396462215831	15.21356806854625	0.0	10.512454104377456	2.6898387307188996	12.653178589176914	3.4529671346588118	19.25727885021207	10.272336768288612	55.371905402636806	0.0	0.0	0.0	12.467102433453725	14.817457810252376	6.211502273565118	7.331548508579744	4.546066197997549	0.0	472.790884591745
3L_2801	0.0	2.6655293741337034	0.0	0.0	0.0	2.394314938609765	2.714779804210081	0.0	2.6283143043377706	0.0	0.0	5.049535947646412	6.159607756178087	0.0	2.1369621800433376	10.999567350350887	2.71111448494247	7.364421009220255	0.0	4.901624398325605	4.846417043879461	6.8455640744797375	0.0	0.0	0.0	0.0	0.0	0.0	0.0	4.735924831401076	7.455564833591794	7.874635798094339	27.475924221401	5.272732066120061	3.100409874185367	6.768647624204684	12.582968951524112	0.0	0.0	0.0	0.0	0.0	4.073087481772934	14.522893889928083	6.088020601861718	14.371601715011138	17.822770371426536	0.0	0.0
3L_2802	0.0	0.0	0.0	0.0	0.0	0.0	0.0	0.0	0.0	0.0	0.0	0.0	0.0	0.0	0.0	0.0	0.0	0.0	0.0	0.0	0.0	0.0	0.0	0.0	0.0	0.0	0.0	0.0	0.0	0.0	0.0	0.0	0.0	0.0	0.0	0.0	0.0	0.0	0.0	0.0	0.0	0.0	0.0	0.0	0.0	0.0	0.0	0.0	0.0
3L_2803	0.0	0.0	0.0	0.0	0.0	0.0	0.0	220.47799629596966	0.0	0.0	0.0	0.0	0.0	0.0	0.0	0.0	0.0	0.0	0.0	0.0	0.0	0.0	0.0	0.0	0.0	0.0	0.0	0.0	0.0	0.0	0.0	0.0	0.0	0.0	0.0	0.0	0.0	0.0	0.0	0.0	0.0	0.0	0.0	0.0	0.0	0.0	0.0	0.0	0.0
3L_2804	0.0	0.0	0.0	0.0	0.0	0.0	0.0	0.0	0.0	0.0	0.0	0.0	0.0	0.0	0.0	0.0	0.0	0.0	0.0	0.0	0.0	0.0	0.0	0.0	0.0	0.0	0.0	0.0	0.0	0.0	0.0	0.0	0.0	0.0	0.0	0.0	0.0	0.0	0.0	0.0	0.0	0.0	0.0	0.0	0.0	0.0	0.0	0.0	0.0
3L_2805	0.0	0.0	0.0	196.5563330450507	0.0	0.0	0.0	0.0	0.0	0.0	0.0	0.0	0.0	0.0	0.0	0.0	0.0	0.0	0.0	0.0	0.0	0.0	0.0	0.0	0.0	754.830917874396	0.0	0.0	0.0	0.0	0.0	0.0	0.0	47.569213205213586	0.0	0.0	0.0	0.0	0.0	0.0	0.0	0.0	0.0	0.0	0.0	0.0	0.0	0.0	0.0
3L_2806	8.298397081619715	10.765885063411064	0.0	10.999502822472424	0.0	2.4176172737787165	5.48240203769919	0.0	0.0	0.0	0.0	0.0	6.21955527691948	0.0	2.157759865493881	3.7022063669064216	2.7375000273750003	4.957396137593521	0.0	0.0	0.0	6.912187569121876	0.0	12.893958793486489	0.0	0.0	4.668246401248849	17.648138474353722	3.033778085200624	4.782016557254128	7.528125075281251	0.0	3.4679162262413064	2.662024096642123	0.0	3.417261270127669	3.1763577341134472	6.777409538526185	0.0	0.0	0.0	0.0	8.225456471706899	0.0	3.0736357053194796	12.092892765064116	13.497170992959875	0.0	0.0
3L_2807	0.0	4.657661853749418	0.0	0.0	0.0	4.183750313781274	0.0	0.0	0.0	0.0	0.0	0.0	0.0	0.0	0.0	0.0	0.0	8.578904473898682	13.84130938786809	8.564943685495267	0.0	0.0	0.0	0.0	0.0	0.0	8.07852324595064	0.0	10.500065625410159	8.275405494869249	0.0	6.879944960440316	0.0	9.213405505009788	27.08779153235637	11.827321111768184	0.0	5.864242779651077	0.0	0.0	0.0	0.0	7.11718444183481	10.150738466223418	21.276029892822	25.112482996756306	15.571473061351604	0.0	0.0
3L_2808	5.616535529922935	0.0	4.0560793531364645	3.722351305093591	0.0	1.63629592346324	1.8553044359772473	2.632302137745212	3.5924263031706034	0.0	8.759405411560662	0.0	0.0	5.20909389721659	2.920837561854212	0.0	5.55839857349259	3.355273466530979	0.0	6.699626596311655	6.624168211477895	4.678318799356264	2.3949508687804024	6.54518369385296	0.0	28.589725996066054	6.319141279253279	11.944643743037268	0.0	12.946291017086516	0.0	16.1447864448373	9.38864434078338	1.8017157739315148	2.118847423280243	4.625753419588215	8.599311840069998	6.880647147799741	0.0	0.0	0.0	0.0	5.5671677395990695	3.970029453648517	8.321213832104117	13.0955723051563	6.090119147090994	0.0	0.0
3L_2809	0.0	0.0	0.0	0.0	0.0	0.0	0.0	0.0	0.0	0.0	0.0	0.0	0.0	0.0	0.0	0.0	0.0	0.0	0.0	0.0	0.0	0.0	0.0	0.0	0.0	0.0	0.0	0.0	0.0	0.0	0.0	0.0	0.0	0.0	0.0	0.0	0.0	0.0	0.0	0.0	0.0	0.0	0.0	0.0	153.12294241046135	0.0	0.0	0.0	0.0
3L_2810	0.0	0.0	0.0	0.0	0.0	9.36292767512888	5.308050029433137	0.0	20.555956396705287	0.0	0.0	9.873062041334562	12.043520465554327	9.93552342076097	4.178277054030554	0.0	5.300883445234982	0.0	0.0	0.0	0.0	0.0	6.85198546556843	12.483903566838507	0.0	0.0	0.0	0.0	5.874595020105801	0.0	0.0	15.396814399100824	13.430516551097071	20.61892869201248	0.0	0.0	6.150685647682574	0.0	0.0	0.0	0.0	0.0	0.0	5.679152852127354	11.903550293392755	4.683325254597269	8.711954892982346	0.0	0.0
3L_2811	0.0	0.0	0.0	0.0	0.0	2.6131247850704864	0.0	0.0	2.868508708218737	0.0	3.497139340019864	0.0	0.0	2.7729320789697782	4.664506533690915	4.001595836419565	0.0	0.0	4.322565390688589	0.0	0.0	0.0	3.824678277624982	10.452499140281946	0.0	45.657096939148225	5.04575745144846	6.35843516367248	6.558226393254208	20.674911821501084	0.0	0.0	14.993436623118232	5.754592524496582	6.767495583363195	7.387215684536343	17.16611477607662	3.6627420385723366	59.230828461597696	0.0	0.0	0.0	13.335947178980415	19.02012138641469	13.28877606718008	10.456655203558402	4.862886064524663	0.0	0.0
3L_2812	13.738735953859829	2.2279852774732865	0.0	4.55266431020762	0.0	4.002580864141198	0.0	6.43893443361845	4.39375805156163	0.0	0.0	4.22065945271553	10.29702807175793	6.371041830986454	1.7861818826142701	0.0	2.266087635953928	2.051852782025113	0.0	4.097027442709217	0.0	0.0	0.0	2.6683872427607986	0.0	0.0	3.8643489847195913	4.869677685773334	0.0	3.958527301171091	18.695222996619904	3.2910109327383186	2.870722193323619	8.814436283745518	10.365922237961149	11.315161184471073	5.258743318109272	2.8051513799942214	0.0	0.0	0.0	0.0	6.80898813669997	9.711179801522906	7.633016766684629	6.006258521379277	14.897179665945643	0.0	0.0
3L_2813	0.0	6.604147404570071	0.0	0.0	0.0	0.0	0.0	0.0	6.511942903284623	0.0	0.0	12.510790556855289	0.0	0.0	0.0	0.0	0.0	12.164118283886191	0.0	0.0	0.0	0.0	8.682590537712832	0.0	0.0	103.64842454394693	11.454622512915087	0.0	14.88815275244724	23.467567821271004	0.0	0.0	0.0	6.531891962506941	7.68161252410106	33.5401643468053	7.793928529675383	0.0	0.0	0.0	0.0	0.0	10.091530178721	0.0	15.083752535955895	5.9345420017210175	11.039477170361213	0.0	0.0
3L_2814	0.0	0.0	15.418179575537517	0.0	0.0	3.109986539978255	0.0	0.0	0.0	0.0	0.0	0.0	0.0	0.0	5.551419747843413	4.762462650386665	7.0429578169084515	0.0	0.0	0.0	6.2950330929889695	0.0	18.207623349820338	0.0	0.0	0.0	6.005162037287253	0.0	7.805213101830714	6.151514256749442	0.0	5.1142000879642415	4.461075333286939	3.4243878050701486	4.027136456297113	0.0	8.172037738470276	13.077536715184328	70.49302823950711	0.0	0.0	0.0	0.0	11.318311670084796	23.723272767817956	6.222446230286512	11.575038660629128	0.0	0.0
3L_2815	7.272156077922607	0.0	0.0	0.0	0.0	0.0	0.0	0.0	11.628469470151114	0.0	0.0	4.468139484591174	0.0	2.2482034606146226	1.8909153618720365	3.2443642149222582	2.3989605783606076	8.688655917061567	7.009191854197594	8.674516525821433	12.86522221669494	0.0	6.201850384080594	2.82484918130221	0.0	0.0	4.090936611755388	0.0	2.65859870579415	16.762548443765002	6.597141590491672	6.967961313878785	9.117144364510725	4.665637116076386	2.743433044321807	5.989315061929517	8.350637710366481	0.0	0.0	0.0	0.0	0.0	0.0	5.140299329910579	16.161163431381315	4.23895857265787	3.942670417986147	0.0	0.0
3L_2816	0.0	2.1232143767091873	0.0	0.0	0.0	1.9071798455336897	2.162444565733557	3.0680719254237623	0.0	0.0	0.0	0.0	4.906405410391374	0.0	1.7021867652936373	0.0	2.159524973610605	1.955364503407809	0.0	0.0	0.0	10.905601116733555	0.0	0.0	0.0	66.64534015781616	14.730512636570266	0.0	0.0	3.7723777447820472	0.0	6.272502603088579	2.7357266199331605	10.499922300574974	0.0	13.47883284090664	5.011451165914114	8.01971781286256	0.0	0.0	0.0	0.0	9.733193694447797	4.627256018671903	0.0	7.6317526701594645	7.098320253495213	0.0	0.0
3L_2817	24.536987054285632	0.0	17.719814296346176	48.78556467664929	0.0	7.148494241173039	0.0	0.0	0.0	0.0	0.0	0.0	0.0	0.0	0.0	0.0	0.0	0.0	0.0	14.634346225216735	0.0	0.0	0.0	9.531325654897387	0.0	0.0	0.0	34.78841684872605	8.970379805880981	0.0	0.0	11.75530164104011	10.254054453130768	0.0	0.0	0.0	0.0	10.019839281777921	0.0	0.0	0.0	0.0	0.0	0.0	36.35292877370666	14.302673169615403	0.0	0.0	0.0
3L_2818	0.0	0.0	0.0	0.0	0.0	0.0	0.0	0.0	0.0	0.0	102.29132569558102	0.0	0.0	0.0	0.0	0.0	0.0	0.0	0.0	0.0	0.0	0.0	0.0	0.0	0.0	0.0	0.0	0.0	0.0	0.0	0.0	0.0	0.0	0.0	98.97462290668672	0.0	0.0	0.0	0.0	0.0	0.0	0.0	0.0	0.0	0.0	76.46429117602081	0.0	0.0	0.0
3L_2819	0.0	0.0	0.0	0.0	0.0	9.457615224490684	2.6808652438957368	3.803606122892993	0.0	0.0	3.1642765830875743	0.0	0.0	0.0	2.1102660433503515	0.0	0.0	4.848280339205085	3.9111373939543985	4.840390542070496	0.0	6.760045427505274	0.0	3.1525384081635615	0.0	0.0	4.565494993249916	0.0	0.0	4.676760987582265	14.72485142624911	11.664392110205176	3.391584935122372	2.6034310617963414	15.308389027804013	3.342044930452045	9.319331555411969	3.314116978386986	0.0	0.0	0.0	0.0	4.02220417593282	14.34146570926866	6.011965615163861	11.82671963460167	8.800059136397397	0.0	0.0
3L_2820	0.0	4.714734961174157	5.248916754804727	4.817043857257502	0.0	2.1175081502888706	2.400924067655159	0.0	0.0	0.0	0.0	0.0	10.894990810075251	0.0	0.0	3.2426357310570895	2.39768249600666	2.1710067262130393	3.5027288008723194	0.0	0.0	0.0	6.1985462549468275	0.0	0.0	0.0	0.0	0.0	2.6571822973200985	4.18840448594874	19.78088059205494	3.4821245138083645	3.037429022877308	11.657878569205248	5.483942878154192	5.986124164187413	5.564125854962713	2.9680504212405556	47.99685140654773	0.0	0.0	0.0	3.6021977729052046	5.137560758077915	2.6920922213879726	4.236700203679362	3.9405699009813593	0.0	0.0
3L_2821	0.0	0.0	0.0	0.0	0.0	0.0	0.0	0.0	0.0	0.0	0.0	0.0	0.0	0.0	55.42745654487407	0.0	0.0	0.0	0.0	0.0	0.0	0.0	0.0	0.0	0.0	0.0	0.0	0.0	0.0	0.0	0.0	0.0	0.0	0.0	0.0	0.0	0.0	0.0	0.0	0.0	0.0	0.0	0.0	0.0	0.0	0.0	115.56952662721893	0.0	0.0
3L_2822	0.0	7.14250001785625	7.951748788352278	3.6487454883262034	0.0	0.0	1.8186176250963413	0.0	3.5213896248593204	8.791966252916735	2.1465492074940324	0.0	0.0	5.106089215633212	2.863080886902292	0.0	0.0	1.6444631255455504	0.0	13.134296208588383	0.0	4.585809670555433	0.0	2.138586385844611	0.0	0.0	3.0970932540972993	3.902816740898241	0.0	9.517718184171654	4.9944461758524525	10.550359503500083	4.601496590751176	1.7660886258594228	2.0769493103905203	20.404276736403954	4.214634475288544	8.992785537802298	0.0	0.0	0.0	175.45706565603393	8.18562375271558	7.783052092745962	6.117502541822306	8.02288769401348	17.90907918678453	0.0	0.0
3L_2823	9.337826695539226	3.028596003464714	0.0	6.188631978146703	0.0	0.0	0.0	0.0	0.0	0.0	0.0	5.737323527099961	0.0	5.773620386191693	7.284101065445463	8.331864842154904	0.0	0.0	9.00016695309698	0.0	0.0	0.0	0.0	0.0	0.0	0.0	0.0	0.0	6.827558072648631	0.0	8.471072979987937	4.4736123972746755	15.609183507024524	0.0	14.090842960021108	3.8452960493428385	0.0	0.0	0.0	0.0	0.0	0.0	0.0	6.600411733683948	13.834516357413346	8.164564971566904	5.062593911117051	0.0	0.0
3L_2824	0.0	2.4747084793411336	11.020376676474802	0.0	0.0	0.0	2.5204331515596947	0.0	0.0	0.0	0.0	0.0	5.718651496227978	0.0	1.983980547467528	0.0	0.0	2.2790713786923233	0.0	4.550725112539432	8.998939924876849	0.0	6.507086868308274	2.9638797897779345	0.0	0.0	4.292280248128137	5.408937295271723	11.157787856979475	4.396887707005473	6.921833122909606	10.966355222178356	3.188620959698382	4.895265788455984	0.0	6.284091194731418	8.761631065239104	18.694733693518536	50.38595642622489	0.0	0.0	0.0	0.0	5.39328945353034	2.826094574689723	6.671381109317251	8.273433673536926	0.0	0.0
3L_2825	6.1619533885197875	0.0	0.0	0.0	0.0	0.0	0.0	0.0	3.9412843226745236	0.0	2.402506294566492	3.7860115957963156	0.0	0.0	4.8067170987424666	2.7490638063207573	2.0327235975630082	0.0	2.969567280595006	11.025334012493909	3.6337182894489173	0.0	0.0	0.0	0.0	0.0	10.399183040180365	0.0	2.252724106625937	3.5508740831643113	11.179979786596544	5.904198475535953	0.0	3.953358279024074	4.649214445481219	10.149914233224727	9.434385031404709	7.548822006325913	0.0	0.0	0.0	0.0	3.0538957632082515	6.533334378666834	2.2823202798307247	5.387727833540761	6.681526381338764	0.0	0.0
3L_2826	5.980957826472078	1.9398416313292184	0.0	3.9638716878879143	0.0	1.742465058348185	0.0	0.0	1.912758327575931	0.0	0.0	3.674804766809751	4.482660620454022	1.8490266076777873	1.5551763344462695	8.004945989295253	0.0	1.786488217931554	0.0	7.134323981780364	7.053969568469885	0.0	0.0	2.3232867444642467	0.0	30.444736713916896	3.364575661399872	4.239885964027112	2.186554656760116	6.893147935226468	10.851589323772359	8.596160954517712	0.0	11.511707886575142	6.768979032636181	0.0	6.867951049823551	7.3270898386696945	0.0	487.11578742267034	0.0	0.0	2.9641934325923147	12.682860424698266	4.430562998286037	3.4863157747944595	9.727904038766347	0.0	0.0
3L_2827	0.0	1.8622806233425702	0.0	0.0	0.0	1.6727957904428492	1.896689593850477	0.0	1.8362801957915396	0.0	4.477398094419371	3.5278744415374756	0.0	1.7750966717647443	2.985990924976381	0.0	1.8941288068200757	1.715058764773516	0.0	6.849071128973488	3.385964769713764	0.0	9.793494377554877	4.460788774514264	0.0	0.0	3.2300492776317795	8.14072380803522	8.396517124696675	0.0	0.0	13.754098721418984	9.598071171617352	7.367622247272138	8.664445102942272	7.093405969810465	2.1977828766340517	11.723549328006154	37.91670458337125	0.0	0.0	0.0	11.382702390139848	6.08787976193955	4.25341506695726	8.367304589968606	9.338951646643954	0.0	0.0
3L_2828	14.39089114154305	0.0	5.196316850616283	0.0	0.0	2.096288395618254	0.0	0.0	2.301161258017246	0.0	2.8054582996678334	0.0	0.0	0.0	0.0	6.420281927419996	0.0	4.298501714242484	6.93525523126302	8.583013186941459	4.243171040527375	5.9934790947449175	3.068215010689661	0.0	0.0	0.0	4.047783271968938	0.0	5.2611088312972845	0.0	13.055102978652293	6.894459612255591	6.013981303734923	11.541053836707938	2.7144938771876106	2.9630683165031053	19.27928523427086	0.0	0.0	0.0	0.0	0.0	14.264399197770187	0.0	5.3302290079590975	2.0971219098908658	0.0	620.5013651030032	0.0
3L_2829	0.0	2.0763860915354044	4.623283317113314	4.242886588490067	0.0	0.0	2.1147510441054593	3.0004044545204693	2.04739640788395	0.0	2.496081152590433	0.0	4.798192808660546	0.0	1.6646444011599908	0.0	0.0	0.0	0.0	0.0	0.0	0.0	5.459723754357201	2.4868217100530017	0.0	0.0	0.0	4.538329368346242	2.3404651206334237	3.689176546281457	5.807713572858928	3.0670801090653685	8.026167446185886	2.053668519417949	2.4151480014771045	10.545241723303402	7.351382611284618	10.457119926172732	0.0	0.0	0.0	0.0	15.864207460682941	4.525200160916118	4.742428061515931	7.463431517884714	0.0	0.0	0.0
3L_2830	0.0	0.0	0.0	0.0	0.0	0.0	0.0	0.0	0.0	0.0	0.0	0.0	9.064670988701794	3.739033414993823	6.289640458992802	0.0	3.9897606781954793	0.0	0.0	0.0	0.0	10.074145712443585	0.0	4.69806477315864	0.0	0.0	0.0	0.0	4.421570188005164	6.969534769615058	32.915525595112705	0.0	0.0	3.8797585238294765	4.56265992123024	4.980476531994581	4.629372442271725	0.0	0.0	0.0	0.0	0.0	0.0	0.0	0.0	3.524949593220817	0.0	0.0	0.0
3L_2831	0.0	0.0	0.0	5.205291491118212	0.0	2.2881766252689753	5.1888710132282485	3.6809797884761775	0.0	0.0	6.12452381827313	4.825693536610848	0.0	0.0	2.0422321352170067	0.0	0.0	4.691974237307858	0.0	0.0	0.0	0.0	13.396282464634654	0.0	0.0	0.0	4.418305747641398	0.0	0.0	4.525984582686118	0.0	18.81389669665602	9.846725865182568	7.558493289947582	0.0	19.40579457025868	0.0	16.036357630018777	0.0	0.0	0.0	0.0	3.89253035103228	2.77582082409679	0.0	11.445432185242032	4.258174844065637	0.0	0.0
3L_2832	0.0	0.0	0.0	0.0	0.0	0.0	0.0	0.0	0.0	0.0	0.0	0.0	0.0	5.09991498441721	4.28942831786208	0.0	10.883796964944377	0.0	7.949966093394612	0.0	0.0	0.0	0.0	0.0	0.0	0.0	9.280044841176672	0.0	6.030872033941748	0.0	0.0	0.0	6.893898761717904	0.0	6.223313653141124	13.586402728149668	12.628614546269665	6.736433664653595	0.0	0.0	0.0	0.0	0.0	5.830230678907042	24.440421279541596	4.807911899822348	26.831135565206814	0.0	0.0
3L_2833	0.0	0.0	7.7821617288850495	0.0	0.0	0.0	0.0	2.5252219165020224	1.7231444491313972	8.60445986363652	4.201539444052301	0.0	0.0	4.997191578332978	0.0	0.0	5.332286783180688	3.2187832741720968	7.78983644459401	0.0	3.1773508265560437	0.0	4.595051864350393	4.185953447174523	0.0	0.0	0.0	0.0	1.969799041101827	0.0	4.8879295512489636	5.162675918181912	6.755040611304156	5.185269685876363	8.130616731670948	2.218790492926496	4.124748905910353	11.001245340972599	0.0	0.0	0.0	0.0	8.01104883855814	13.329859952682806	1.995678159378051	9.422140144912516	11.684754666891013	0.0	0.0
3L_2834	0.0	1.8622806233425702	0.0	0.0	0.0	0.0	5.690068781551433	2.691019315060236	1.8362801957915396	0.0	0.0	0.0	0.0	0.0	1.4929954624881905	12.808138188539893	0.0	1.715058764773516	2.767096784190801	0.0	0.0	0.0	2.4483735943887193	0.0	0.0	0.0	0.0	12.211085712052832	4.198258562348338	6.6175380640789445	10.417708437510418	8.25245923285139	2.399517792904338	5.525716685454104	6.498333827206705	0.0	13.18669725980431	11.723549328006154	37.91670458337125	0.0	0.0	0.0	5.691351195069924	6.08787976193955	4.25341506695726	11.71422642595605	6.225967764429303	0.0	0.0
3L_2835	0.0	0.0	0.0	0.0	0.0	0.0	1.3756210241113351	1.9517282944392917	1.3318076145301276	13.300666895438138	0.0	0.0	0.0	0.0	1.0828318738925338	0.0	6.868818750006869	2.487777548902243	0.0	2.4837290907266496	0.0	3.468753468753469	0.0	0.0	0.0	0.0	2.342673102458214	5.90426122341016	1.5224454127197269	7.199299652129841	7.555700625007556	3.990200068631441	10.441857648243053	4.00766265098869	7.855128802117994	6.8595574213551735	1.5939963720642571	13.604470428982964	0.0	0.0	339.16700583367253	0.0	2.063896587223159	4.415385321846267	6.169788888333608	6.068594537779428	6.773305589873637	0.0	0.0
3L_2836	0.0	0.0	0.0	18.229014758210347	0.0	0.0	0.0	0.0	8.79637448629173	0.0	21.448181194234728	0.0	0.0	0.0	0.0	0.0	0.0	0.0	0.0	0.0	0.0	0.0	11.72849931505564	0.0	0.0	0.0	0.0	19.49834654021339	0.0	15.850071008318118	0.0	13.17731393632722	0.0	17.646643608385684	0.0	0.0	0.0	0.0	0.0	0.0	0.0	876.5778401122019	0.0	9.720969297290571	0.0	16.032835246585005	0.0	0.0	0.0
3L_2837	0.0	0.0	0.0	0.0	0.0	0.0	0.0	0.0	0.0	0.0	0.0	0.0	0.0	0.0	0.0	0.0	0.0	0.0	0.0	0.0	0.0	0.0	0.0	0.0	0.0	0.0	0.0	0.0	0.0	0.0	0.0	0.0	285.06271379703537	0.0	0.0	0.0	0.0	0.0	0.0	0.0	0.0	0.0	0.0	0.0	0.0	0.0	0.0	0.0	0.0
3L_2838	0.0	7.119515303398145	0.0	7.274007498046928	0.0	0.0	0.0	0.0	3.510057719389138	0.0	0.0	13.48709521012557	16.452049678609207	6.786210284976721	2.8538674327207887	0.0	3.62063559533749	0.0	0.0	0.0	19.416859918358575	0.0	0.0	4.2634087402437215	0.0	0.0	0.0	0.0	4.012494909147084	0.0	0.0	21.032816451869024	0.0	0.0	4.140531288131705	0.0	4.201071693388983	4.4819232829191655	0.0	0.0	0.0	0.0	0.0	0.0	8.130421720909453	0.0	35.70289479070963	0.0	0.0
3L_2839	0.0	3.329404635863015	7.4132556424142	0.0	0.0	2.990641684042295	0.0	0.0	0.0	0.0	4.00236940268639	12.614341118273954	15.387432468405754	6.347072523872132	2.6691927907238076	4.579704489988079	0.0	0.0	0.0	0.0	6.053462974296391	0.0	0.0	0.0	0.0	0.0	0.0	7.277035277611618	3.7528451257109294	5.915451632901269	0.0	0.0	0.0	6.585955778599924	3.872596231111896	0.0	11.787657144204303	8.383793289192662	0.0	0.0	0.0	0.0	10.175056764097922	10.883974653399825	11.406449434639333	2.99183080598426	0.0	0.0	0.0
3L_2840	0.0	0.0	0.0	0.0	0.0	0.0	0.0	0.0	0.0	0.0	0.0	0.0	0.0	0.0	0.0	0.0	0.0	0.0	0.0	0.0	0.0	0.0	0.0	0.0	0.0	0.0	0.0	0.0	0.0	0.0	0.0	0.0	0.0	0.0	0.0	0.0	0.0	0.0	0.0	0.0	0.0	0.0	0.0	0.0	0.0	0.0	0.0	0.0	0.0
3L_2841	0.0	10.792143319663284	0.0	0.0	0.0	0.0	0.0	0.0	0.0	0.0	0.0	10.222231308650052	0.0	0.0	4.32604538886822	0.0	0.0	0.0	0.0	0.0	0.0	6.929046563192904	7.094311780814143	3.2313518683676503	0.0	0.0	4.679632368081164	0.0	6.082355087890032	9.58736002454364	7.546486355952669	3.9853339709867686	6.952749117000862	2.66851683834125	9.414659252099469	6.851192107426692	6.368209896198178	3.3969699028466604	0.0	0.0	0.0	0.0	4.12275928033114	0.0	9.243397133314437	9.69791010037337	9.020060614807331	0.0	0.0
3L_2842	0.0	2.51122517653913	5.591496452195501	0.0	0.0	4.511422018265845	0.0	0.0	0.0	0.0	3.0188132441374647	4.757224559076642	0.0	2.393660438202629	2.013256083355244	6.908544003625604	0.0	0.0	0.0	0.0	0.0	0.0	3.301552588120089	3.007614678843897	0.0	0.0	0.0	0.0	2.8306079296650544	4.461768002341535	0.0	3.7093914372408063	6.47134424056834	7.451250195595318	11.683723929960749	12.753637975232435	8.890917335214256	0.0	0.0	0.0	0.0	0.0	7.674602973601668	5.472872612322501	8.603388932256342	9.026431648474645	8.395516122749163	0.0	0.0
3L_2843	0.0	1.992246177875708	0.0	0.0	0.0	0.0	0.0	2.8788212033242324	3.928862445025392	0.0	2.394934235105904	0.0	9.207518122697545	0.0	0.0	5.480798979913694	2.0263169945990547	3.6694998875298284	0.0	0.0	7.2445315559116645	0.0	0.0	0.0	0.0	0.0	0.0	4.354425882010735	6.736872362093415	10.619048023582781	16.7171152054422	5.885590015685097	2.5669762611169324	3.9408983474828005	6.9518420411720525	10.117924408986742	11.755812955611225	20.06674701726618	40.5628501081	0.0	0.0	0.0	3.044270697768154	4.341828700095563	9.100508058613643	3.58049810099332	6.660467991122928	264.85155070582937	0.0
3L_2844	7.6902845559091375	0.0	0.0	0.0	0.0	2.2404525355649434	2.5403238303205935	10.812618758596031	9.837658951974516	12.280999083837468	2.9983928614262756	4.725044911551884	0.0	7.1324064691877656	3.9992753313099665	3.4309060130744964	2.536894050171646	2.2970572858522402	7.412200630481785	4.586638388512122	4.534978744554624	0.0	6.558439301316343	14.936350237099623	0.0	0.0	4.3261539366702975	10.90324676882282	2.8114606381453355	0.0	0.0	0.0	0.0	4.933898100202536	11.60469084813463	12.667367594340218	2.943591947509868	3.1403780387083	0.0	0.0	0.0	0.0	11.434033629779712	8.153778080252746	11.393589852413134	8.96537348625272	0.0	0.0	0.0
3L_2845	8.661945906147816	2.8093833403567916	6.255375713503792	0.0	0.0	1.2617659676483204	0.0	2.029797426216864	1.3850799191113328	0.0	1.6886187098953056	0.0	0.0	4.016790182964793	5.630725744241175	0.0	1.4287143000014286	3.8809329762874993	6.261544723083184	0.0	0.0	0.0	1.8467732254817768	5.0470638705932815	0.0	0.0	0.0	0.0	3.1666864584570322	0.0	3.928964325003929	0.0	3.6198439847242585	4.167969157028238	4.901600372521628	5.350454788657036	4.973268680840483	7.074324623071141	0.0	0.0	0.0	0.0	6.439357352136256	7.653334557866862	9.624870665800428	5.049070655432485	2.348079271156194	0.0	0.0
3L_2846	5.138442486697857	0.0	3.710816101231063	0.0	0.0	0.0	3.394752900179837	0.0	0.0	0.0	2.0034459269944302	6.314297305531483	3.851204849437146	4.765683267924331	2.672208827775473	4.5848792973213985	0.0	0.0	2.476317122123293	0.0	3.0301515227268943	8.560178051703476	0.0	1.9960139601216371	0.0	0.0	5.781240740981626	0.0	0.0	0.0	0.0	9.847002203266744	10.736825378419411	3.2966987682709226	5.815458069093458	8.46399627584164	13.767805952609246	10.491583127436014	0.0	0.0	0.0	0.0	17.82646950591393	1.8160454883073913	3.806446026022768	4.49281710864755	11.14342704955482	0.0	0.0
3L_2847	0.0	3.0182665491554888	13.440950544022472	0.0	0.0	5.422323053331801	0.0	0.0	0.0	0.0	3.628341702708194	5.7177555750975735	0.0	2.876964319313119	4.839505073495143	4.151723920323436	3.069884068898022	0.0	0.0	0.0	0.0	15.502914547935012	3.9681689360624812	3.6148820355545337	0.0	0.0	5.235059402219036	6.596984914014898	3.402135860893469	10.725286794168877	0.0	8.916709021034517	11.666959636986439	5.970487878416985	3.51069603761781	7.6643622484173095	0.0	3.8001573265133177	0.0	0.0	0.0	0.0	4.6120908729488885	3.28895004874224	6.893665892967564	13.56119761648391	10.090654439484327	0.0	0.0
3L_2848	0.0	5.011074474588842	0.0	0.0	0.0	2.250601810924241	2.5518315260411857	0.0	2.470555914609682	0.0	0.0	4.746449418512482	0.0	4.776477567511929	0.0	0.0	2.5483862089493208	0.0	0.0	9.214831824711784	4.55552224962622	6.434675177597035	3.2940745528129094	3.0008024145656553	0.0	0.0	0.0	0.0	8.472589760028017	17.806648290205633	0.0	7.4019792892619485	6.456686609219374	7.4343730717094845	0.0	3.1811877282502197	11.827705809473402	3.1546039867885187	0.0	0.0	0.0	0.0	3.8286099772044566	10.920953049730745	20.02910515108526	9.005986729678554	16.753000462382815	0.0	0.0
3L_2849	0.0	7.449122493370281	0.0	0.0	0.0	0.0	0.0	0.0	0.0	0.0	0.0	0.0	0.0	0.0	0.0	0.0	0.0	0.0	0.0	0.0	0.0	0.0	0.0	0.0	0.0	0.0	0.0	0.0	0.0	13.235076128157889	20.835416875020837	11.003278977135185	0.0	7.367622247272138	17.328890205884544	0.0	0.0	0.0	0.0	0.0	0.0	0.0	0.0	0.0	0.0	6.693843671974884	0.0	0.0	0.0
3L_2850	NA	NA	NA	NA	NA	NA	NA	NA	NA	NA	NA	NA	NA	NA	NA	NA	NA	NA	NA	NA	NA	NA	NA	NA	NA	NA	NA	NA	NA	NA	NA	NA	NA	NA	NA	NA	NA	NA	NA	NA	NA	NA	NA	NA	NA	NA	NA	NA	NA
3L_2851	NA	NA	NA	NA	NA	NA	NA	NA	NA	NA	NA	NA	NA	NA	NA	NA	NA	NA	NA	NA	NA	NA	NA	NA	NA	NA	NA	NA	NA	NA	NA	NA	NA	NA	NA	NA	NA	NA	NA	NA	NA	NA	NA	NA	NA	NA	NA	NA	NA
3L_2852	NA	NA	NA	NA	NA	NA	NA	NA	NA	NA	NA	NA	NA	NA	NA	NA	NA	NA	NA	NA	NA	NA	NA	NA	NA	NA	NA	NA	NA	NA	NA	NA	NA	NA	NA	NA	NA	NA	NA	NA	NA	NA	NA	NA	NA	NA	NA	NA	NA
3L_2853	NA	NA	NA	NA	NA	NA	NA	NA	NA	NA	NA	NA	NA	NA	NA	NA	NA	NA	NA	NA	NA	NA	NA	NA	NA	NA	NA	NA	NA	NA	NA	NA	NA	NA	NA	NA	NA	NA	NA	NA	NA	NA	NA	NA	NA	NA	NA	NA	NA
3L_2854	NA	NA	NA	NA	NA	NA	NA	NA	NA	NA	NA	NA	NA	NA	NA	NA	NA	NA	NA	NA	NA	NA	NA	NA	NA	NA	NA	NA	NA	NA	NA	NA	NA	NA	NA	NA	NA	NA	NA	NA	NA	NA	NA	NA	NA	NA	NA	NA	NA
3L_2855	NA	NA	NA	NA	NA	NA	NA	NA	NA	NA	NA	NA	NA	NA	NA	NA	NA	NA	NA	NA	NA	NA	NA	NA	NA	NA	NA	NA	NA	NA	NA	NA	NA	NA	NA	NA	NA	NA	NA	NA	NA	NA	NA	NA	NA	NA	NA	NA	NA
3L_2856	0.0	0.0	0.0	0.0	0.0	0.0	0.0	0.0	0.0	0.0	0.0	0.0	0.0	0.0	0.0	0.0	0.0	0.0	0.0	0.0	0.0	0.0	0.0	0.0	0.0	0.0	0.0	0.0	0.0	0.0	0.0	0.0	0.0	0.0	0.0	0.0	0.0	0.0	0.0	0.0	0.0	0.0	0.0	0.0	0.0	0.0	0.0	0.0	0.0
3L_2857	NA	NA	NA	NA	NA	NA	NA	NA	NA	NA	NA	NA	NA	NA	NA	NA	NA	NA	NA	NA	NA	NA	NA	NA	NA	NA	NA	NA	NA	NA	NA	NA	NA	NA	NA	NA	NA	NA	NA	NA	NA	NA	NA	NA	NA	NA	NA	NA	NA
3L_2858	NA	NA	NA	NA	NA	NA	NA	NA	NA	NA	NA	NA	NA	NA	NA	NA	NA	NA	NA	NA	NA	NA	NA	NA	NA	NA	NA	NA	NA	NA	NA	NA	NA	NA	NA	NA	NA	NA	NA	NA	NA	NA	NA	NA	NA	NA	NA	NA	NA
3L_2859	0.0	0.0	0.0	0.0	0.0	0.0	0.0	0.0	0.0	0.0	0.0	0.0	0.0	0.0	0.0	0.0	0.0	0.0	0.0	0.0	0.0	0.0	0.0	0.0	0.0	0.0	0.0	0.0	0.0	0.0	0.0	0.0	0.0	0.0	0.0	0.0	0.0	0.0	0.0	0.0	0.0	0.0	0.0	0.0	0.0	0.0	0.0	0.0	0.0
3L_2860	0.0	0.0	0.0	4.489370069549321	0.0	3.9469342582842204	2.2376040094283685	0.0	0.0	0.0	2.6410868600646533	4.161980969758213	0.0	2.094155755766153	1.7613491652790172	0.0	0.0	10.116632634314485	3.2644597612896447	0.0	3.994564197040667	0.0	2.888448689308638	5.262579011045627	0.0	0.0	0.0	4.801976109208462	2.4764305720306976	3.9034931579571928	0.0	0.0	0.0	8.691891985858291	2.5554520313543745	8.368387579081263	2.5928163430399733	19.363065781866762	0.0	0.0	0.0	0.0	23.500137307945128	4.788084182180857	10.03586315699151	3.948503615842186	3.67251723145085	0.0	0.0
3L_2861	10.4781603703401	0.0	0.0	6.944386574556323	0.0	0.0	0.0	0.0	3.3509998043016114	0.0	0.0	6.437964418658251	0.0	3.2393469217458004	0.0	4.67467532042562	3.4565668548421664	0.0	0.0	0.0	0.0	17.45566261695294	0.0	8.1404255977311	0.0	0.0	0.0	0.0	3.830669102972216	0.0	0.0	0.0	0.0	6.722530898432642	7.9058070524542385	12.944648682234764	8.02140109812981	8.557650753715091	69.19361758071435	0.0	0.0	0.0	10.38606024538106	14.812905595871348	3.88099623620985	0.0	0.0	0.0	0.0
3L_2862	0.0	0.0	0.0	10.136313139094543	0.0	8.911575780475808	0.0	0.0	0.0	0.0	0.0	0.0	0.0	0.0	3.976857868690516	0.0	0.0	0.0	0.0	0.0	0.0	12.73950264981655	0.0	0.0	0.0	0.0	0.0	0.0	0.0	8.813492399244154	13.874705856235847	0.0	6.3915406680949625	9.812483441434193	17.309463198927276	18.894543255907696	0.0	6.245550045592515	0.0	0.0	0.0	0.0	0.0	10.810764061560816	0.0	0.0	0.0	0.0	0.0
3L_2863	0.0	0.0	0.0	0.0	0.0	3.0526595991491625	0.0	4.910800224718218	6.701999608603223	0.0	4.085367846520901	0.0	0.0	0.0	2.7245447149554076	0.0	0.0	0.0	0.0	6.249382873441247	0.0	17.45566261695294	8.93599947813763	0.0	0.0	0.0	0.0	7.42794153912891	0.0	0.0	0.0	10.03985823720169	21.894217649541886	16.806327246081604	7.9058070524542385	0.0	8.02140109812981	0.0	0.0	0.0	0.0	0.0	15.57909036807159	7.406452797935674	7.7619924724197	12.215493521207623	28.404184731728154	0.0	0.0
3L_2864	0.0	3.673539859744248	0.0	0.0	0.0	3.2997615592297302	3.741415089239297	0.0	3.622251345123037	0.0	4.416063873947873	3.479547394393127	0.0	7.003121116003374	1.4725434698513657	0.0	5.60454551059091	0.0	2.7291913487909274	6.75524823679577	3.339581690676589	9.434318276161363	0.0	2.1998410394864867	0.0	0.0	3.185802027253262	4.014603521770793	0.0	3.2634434288608496	0.0	8.1394118461	7.09994305845667	3.6333479575588625	17.09150814826969	2.33207867500618	4.33535252377128	9.250362209495265	0.0	0.0	0.0	0.0	5.613387480068966	8.005978865016395	4.1951491071359275	6.602147183317694	12.281361069559171	0.0	0.0
3L_2865	0.0	0.0	0.0	14.039738074646477	0.0	0.0	3.498862170022308	0.0	0.0	0.0	4.129774018765692	0.0	0.0	0.0	2.7541593314223136	0.0	0.0	6.327608113512227	10.209040309374759	0.0	0.0	0.0	0.0	0.0	0.0	0.0	0.0	7.5086800341194415	0.0	6.1037540528926915	19.2177602853453	10.148987131084318	4.426439655233468	6.795601886459083	0.0	4.361783795100845	4.0542951202503925	4.325334348345127	0.0	0.0	0.0	0.0	0.0	0.0	0.0	15.435338280873763	0.0	0.0	0.0
3L_2866	5.223033997772898	1.6940194337909444	0.0	3.46155869834316	0.0	3.0433099525974043	6.901277909630526	2.4478797444805207	0.0	0.0	0.0	0.0	0.0	3.229425491663884	2.716200014450184	0.0	0.0	1.5600993970527852	0.0	0.0	3.0800353341653532	4.350549909508563	0.0	4.0577466034632055	0.0	0.0	5.8764143060131	3.7025956676668614	1.909468289460117	3.0098144028046656	0.0	2.5022770721356435	10.913580160682823	5.026455912955187	3.9407966241559804	6.452500989383485	15.993666508062807	12.797160736604575	0.0	0.0	0.0	0.0	12.942812442080914	5.5378263071854406	5.803664356292373	4.56678002429527	5.66343775202298	0.0	0.0
3L_2867	0.0	0.0	0.0	0.0	0.0	2.2816089541287083	5.173977583224723	0.0	2.50459342434024	0.0	0.0	0.0	0.0	2.4211421883542092	0.0	0.0	0.0	4.67850703226392	0.0	0.0	4.6182848983007485	6.523327418849807	0.0	9.126435816514833	0.0	0.0	0.0	0.0	0.0	9.02598762356577	0.0	0.0	3.272821053926927	10.049064557702984	14.772331777117422	0.0	5.995329638211833	9.594197429394702	0.0	0.0	0.0	0.0	0.0	13.83926742668233	5.801443283059959	13.6950969270485	4.245952757831236	0.0	0.0
3L_2868	0.0	0.0	0.0	0.0	0.0	0.0	0.0	0.0	0.0	0.0	0.0	0.0	0.0	0.0	0.0	26.462727248670248	0.0	0.0	0.0	0.0	34.97848822973871	0.0	0.0	0.0	0.0	0.0	0.0	0.0	0.0	0.0	0.0	0.0	0.0	0.0	22.376871265859606	24.42598925256473	0.0	0.0	0.0	0.0	0.0	0.0	0.0	20.963481615026623	21.969813476283587	17.287578874578617	0.0	0.0	0.0
3L_2869	6.3365372978090155	0.0	0.0	4.199531500265831	0.0	3.6921159294864934	2.093141883413253	5.9394908430869675	4.0529509941483495	0.0	4.941150892865966	3.893278993540661	4.749163434860949	0.0	3.2952691303966004	0.0	6.270947577804693	0.0	3.0537027214293286	0.0	3.736670828072412	0.0	16.211803976593398	12.30705309828831	0.0	0.0	0.0	4.491955357150879	0.0	3.6514794334072396	11.496737225975268	3.0357397642444504	2.6480512196659114	4.065367036581189	9.56187717816574	7.828115459484284	9.701685304008372	5.175132968572711	0.0	0.0	0.0	0.0	3.1404204457701206	13.436880923704942	11.734921271586682	7.38716793525886	13.741662246431979	0.0	0.0
3L_2870	10.319640546280493	0.0	0.0	3.419663888075769	0.0	0.0	3.4088763048326274	7.2547600899203335	3.300303891982374	0.0	4.023561978948724	0.0	0.0	1.5951700802242936	1.3416630933706282	0.0	6.8085477231535565	4.623653129843277	2.486619500467982	0.0	6.085516106535479	4.2978957502406825	2.200202594654916	2.0043181029209327	0.0	0.0	2.902646400776516	3.6577836172261122	5.659074703558803	5.946773994043712	0.0	19.775938615486538	6.46889668223227	6.620828464265733	9.73275414362275	8.499209573509663	5.925036438974099	10.535231922595544	0.0	0.0	0.0	0.0	5.114466883315484	5.470802690759596	5.733423335338758	3.007672572733042	13.987234690132397	0.0	0.0
3L_2871	0.0	8.867292106336567	0.0	0.0	0.0	0.0	0.0	0.0	0.0	0.0	15.989425659830298	8.399027728550141	20.49087950953031	0.0	3.5544661511742888	0.0	0.0	0.0	0.0	0.0	0.0	0.0	0.0	0.0	0.0	0.0	0.0	19.38112201191551	9.995052449037725	7.877390000126038	0.0	0.0	17.138038905633387	0.0	5.156994379907525	5.629236000090067	0.0	0.0	0.0	0.0	0.0	0.0	6.774874969682434	0.0	0.0	0.0	14.82254449727858	0.0	0.0
3L_2872	5.45920960471501	0.0	0.0	0.0	0.0	1.5904613037583875	0.0	0.0	0.0	0.0	4.2570219577192585	0.0	8.183232393161765	0.0	1.4195106918255065	2.4355451249276343	0.0	1.6306441076838236	2.6309011441525985	0.0	0.0	0.0	2.3278654102711474	0.0	0.0	0.0	3.07106726036539	0.0	1.9958107931451883	3.1459124530315274	19.809904159683676	13.07712627534674	4.562828552173435	7.0049901798793925	4.118991909682041	6.744270742004667	0.0	17.834431822868424	0.0	0.0	0.0	0.0	8.11683699849108	0.0	8.088126609916326	12.728749551510464	8.879291361515019	0.0	0.0
3L_2873	0.0	0.0	0.0	0.0	0.0	0.0	0.0	0.0	0.0	0.0	0.0	0.0	10.763104079216447	8.879220404448489	0.0	0.0	0.0	8.578904473898682	0.0	0.0	0.0	11.961722488038276	12.247022442668626	11.156667503416728	0.0	0.0	8.07852324595064	10.180189351521939	5.250032812705079	0.0	0.0	6.879944960440316	6.0013202904639025	4.606702752504894	10.835116612942548	5.913660555884092	0.0	5.864242779651077	0.0	0.0	0.0	0.0	0.0	10.150738466223418	5.3190074732055	25.112482996756306	7.785736530675802	0.0	0.0
3L_2874	0.0	0.0	0.0	11.873396349405558	0.0	0.0	2.958985210104224	0.0	0.0	0.0	3.4925469049049327	0.0	0.0	0.0	0.0	3.9963409502259726	2.9549901805676297	2.6756268057136405	4.316889008035025	10.685090612239662	5.282371827209391	0.0	3.8196557191514096	3.4795909810393604	0.0	0.0	5.039131374690156	0.0	6.549614145856631	41.29552315233505	0.0	4.291495543281878	3.743436819396393	11.494071214391727	10.137912786239744	0.0	13.714857819783337	3.6579321343851103	0.0	0.0	0.0	0.0	0.0	0.0	9.953493958395057	7.832192661496548	4.856500134039404	0.0	0.0
3L_2875	0.0	0.0	0.0	24.24019120662824	0.0	0.0	0.0	0.0	0.0	0.0	0.0	0.0	0.0	5.65365910470916	4.755170534680885	0.0	6.032774859255363	0.0	0.0	0.0	0.0	0.0	7.7980370781067	0.0	0.0	0.0	0.0	0.0	13.371397244155029	0.0	0.0	0.0	7.6424320052824495	17.599333571902076	6.899035376873606	7.530800975991807	0.0	22.4036084745383	0.0	0.0	0.0	0.0	0.0	0.0	0.0	21.31980236543207	9.914811935847203	0.0	0.0
3L_2876	0.0	0.0	8.251437813038923	0.0	0.0	1.6643897814456492	1.8871584903637912	0.0	1.8270526571192203	0.0	2.227449303253858	0.0	0.0	0.0	7.427464863634715	5.097510274031957	0.0	3.412880758041771	2.7531917752250186	3.4073268430571626	0.0	0.0	2.4360702094922937	2.2191863752608656	0.0	0.0	3.213817874226595	0.0	0.0	3.292142051978973	5.182679071927294	13.684982647442002	4.77491982909607	7.330599019898911	4.3104525889009295	7.057760713680763	4.373477483151178	4.665854807930087	0.0	0.0	0.0	0.0	8.494127160481243	4.038191600884526	8.464082243794348	6.660206266588077	6.194681494256291	0.0	0.0
3L_2877	0.0	1.8223965243253488	4.057749896527378	0.0	0.0	4.910909552832219	1.8560685646576334	2.633386281953509	1.7969529428338955	0.0	2.190753268603877	0.0	0.0	0.0	0.0	5.013531521576736	0.0	5.034983062316979	5.4156688296847975	6.702385915338142	6.626896452092177	14.0407368578703	0.0	8.730505871701723	0.0	0.0	3.1608719454913956	3.983187761097958	10.270863204427153	0.0	0.0	2.6919059771080316	2.348127790749879	1.802457831499032	4.239440190401738	6.941487884789812	6.452140174896012	13.766962044485641	0.0	0.0	0.0	0.0	2.7847303211462395	9.929161390972249	18.73044229650207	6.550482934354335	6.092627433395397	0.0	0.0
3L_2878	0.0	6.028308938776494	0.0	0.0	0.0	0.0	0.0	0.0	0.0	0.0	0.0	0.0	0.0	0.0	0.0	8.292135241408934	6.131403331068802	0.0	0.0	0.0	0.0	0.0	7.925525422707898	7.219914256298292	0.0	94.61095973357554	0.0	0.0	0.0	0.0	0.0	0.0	0.0	0.0	0.0	0.0	7.114348930357638	7.589960000910795	0.0	0.0	0.0	0.0	18.423229481588745	13.137876761460827	6.88427397758205	0.0	0.0	0.0	0.0
3L_2879	0.0	0.0	0.0	0.0	0.0	0.0	0.0	0.0	0.0	0.0	0.0	0.0	0.0	0.0	0.0	0.0	0.0	0.0	0.0	0.0	0.0	0.0	0.0	0.0	0.0	0.0	0.0	0.0	0.0	0.0	0.0	0.0	0.0	0.0	0.0	0.0	0.0	0.0	0.0	0.0	0.0	0.0	0.0	0.0	0.0	0.0	0.0	0.0	0.0
3L_2880	8.39542449365096	2.7229407760381212	12.125805229253507	0.0	0.0	2.445884798825975	8.319755953825355	3.934684241589612	8.054772452678211	0.0	0.0	0.0	0.0	0.0	2.1829890577673483	0.0	0.0	0.0	8.091842411369038	0.0	0.0	0.0	7.159797735713966	3.261179731767967	0.0	0.0	4.722828974555759	0.0	3.0692499520429695	0.0	7.616146230007616	4.022121669180493	14.033856679238664	8.0794479043932	3.167187933013975	17.28608470181504	6.426993372163086	3.428326548103707	0.0	0.0	0.0	0.0	8.321631039683778	11.868555745122766	9.328720799160415	9.787429270530662	4.551661356395084	0.0	0.0
3L_2881	0.0	0.0	7.244277021153288	6.648228911817892	0.0	0.0	3.3136282904328924	4.701369038664059	3.208089518529925	0.0	0.0	0.0	0.0	0.0	0.0	4.475314167054527	3.3091544448562504	2.9963085478690252	0.0	0.0	11.830959254176328	8.355614973262032	4.277452691373234	3.896630194208049	0.0	0.0	0.0	0.0	3.6673023324042835	17.341842397336293	18.200349446709374	0.0	8.384197464618687	12.871669455528382	15.137295268081498	16.523463317911435	23.037935800952233	4.096346059315091	0.0	0.0	0.0	0.0	4.971562661575787	10.635884054682625	0.0	8.77090398783768	0.0	0.0	0.0
3L_2882	7.109205212184892	2.305773194925454	5.134036867518745	0.0	0.0	2.0711635216738977	2.348376485142644	0.0	2.2735808990102644	0.0	5.54366746865056	4.3680196316274325	5.3282693461467545	0.0	0.0	0.0	7.035617579475509	0.0	3.426066680165369	8.4801422628666	4.192314899864462	0.0	0.0	0.0	0.0	0.0	3.9992689336389304	5.039697698773237	0.0	0.0	0.0	6.811826693505263	11.883802555374062	2.2805459170816307	5.363919115318091	8.782664191907068	19.048215114214457	2.9030904849757806	0.0	0.0	0.0	0.0	7.046717269143376	7.537677078878776	2.633172016438366	4.143974091873977	11.56297504555812	306.5322012077369	0.0
3L_2883	8.689531721135548	0.0	6.275297292209219	11.517950726206793	0.0	0.0	0.0	0.0	2.7789820033125463	0.0	6.775985905949315	5.338999791779008	0.0	0.0	0.0	0.0	0.0	2.5955284236317673	4.187657298877289	0.0	0.0	0.0	3.705309337750062	0.0	0.0	0.0	0.0	6.15998718722665	0.0	0.0	0.0	4.1630240206485984	14.525488601122818	2.787495296101688	0.0	14.313318542904172	19.956428464519135	0.0	0.0	0.0	0.0	0.0	0.0	12.28433317568439	0.0	7.597725747426271	14.13334338371085	0.0	0.0
3L_2884	0.0	2.408698291269433	5.363209988442283	9.843866434482672	0.0	0.0	4.906406614032372	6.9611996653055215	2.3750689957543267	0.0	2.8955628395047435	4.562999277677215	0.0	4.591866839535148	0.0	0.0	0.0	2.218279599946584	3.57899943344439	0.0	4.379451438671696	0.0	0.0	0.0	0.0	0.0	8.355576574472629	0.0	13.575207327353908	8.559210909227858	6.737200666174402	7.115892991201199	6.207135847513019	7.14703475483884	11.206707438536114	3.058234909139841	14.213206627333987	15.163393142810353	0.0	0.0	0.0	0.0	3.6806343057937236	5.249429255804163	2.7507115403076896	4.328952793852022	8.052748725249877	0.0	0.0
3L_2885	0.0	6.26739201283562	0.0	0.0	0.0	1.8765641161908453	0.0	0.0	6.179889157508071	0.0	0.0	0.0	0.0	0.0	3.3497235305684048	2.8736672649641912	2.1248583781890935	0.0	0.0	3.8416886219171413	0.0	10.730534809854923	0.0	2.5020854882544605	0.0	0.0	0.0	4.566185025470181	2.3548305817137987	0.0	5.843360540020008	3.085905435513834	8.07543098575171	8.265094645665062	9.719887424263852	2.6524917507506554	9.862005882686509	2.6303260815243266	0.0	0.0	0.0	0.0	9.576947903318796	4.55297523272533	4.7715364490512036	3.7546205298895954	6.984371769728058	0.0	0.0
3L_2886	0.0	0.0	0.0	0.0	0.0	0.0	6.460981326148722	4.583413543070337	0.0	0.0	0.0	0.0	0.0	0.0	7.62872520187514	0.0	6.45225812903871	0.0	0.0	0.0	0.0	8.145975887911371	0.0	3.79886527894118	0.0	0.0	5.501503285772837	6.9327454365203165	3.5752911627740684	0.0	0.0	4.685267177360789	8.17384125582897	3.1371810859352327	3.689376624478645	16.108896137892152	14.973282049842313	15.974281406934834	0.0	0.0	0.0	0.0	9.693656229022322	3.4563446390366477	3.6222631537958603	5.7005636432302245	5.302114483255922	0.0	0.0
3L_2887	0.0	0.0	0.0	0.0	0.0	5.705114064247191	0.0	0.0	4.175121287273395	20.848318061940354	7.635142013641453	0.0	9.784640072014952	0.0	0.0	2.9121661565522285	8.613301521539714	1.9497510167951553	6.291504267212769	0.0	0.0	0.0	2.783414191515597	2.5356062507765293	0.0	0.0	0.0	4.627358796146336	2.386378551229582	0.0	29.608223980292767	3.127247709291053	2.727872859301774	2.093955796593134	9.850106011765952	8.06408257620558	2.4985321123839745	5.331129799682798	0.0	0.0	0.0	0.0	25.880670697581127	6.9209580451523305	14.50638401783318	7.609843332350396	14.155884601228731	0.0	0.0
3L_2888	0.0	0.0	0.0	0.0	0.0	5.0609882827999275	0.0	2.7138632820811206	0.0	0.0	4.515406567207312	0.0	0.0	0.0	0.0	0.0	0.0	1.7296178374795732	5.581173140269391	0.0	0.0	9.646550393579256	0.0	0.0	0.0	0.0	3.2574690507865487	0.0	6.350846144401307	3.336857054382761	5.2530719965035555	5.548342710032514	9.679548855586939	3.715082864923302	13.10699590275308	16.691783827092195	15.51507843980371	2.364614024052854	0.0	0.0	0.0	0.0	5.7396648724474275	6.139559556183519	8.579044311621775	0.0	0.0	0.0	0.0
3L_2889	0.0	0.0	0.0	4.317856408821553	0.0	0.0	2.1521177053432345	0.0	0.0	0.0	2.5401857383811905	0.0	4.882974630017012	0.0	0.0	0.0	0.0	0.0	0.0	3.8857194370680537	0.0	5.426760441087088	2.7780972589625588	2.530762685827577	0.0	0.0	3.66504158722689	0.0	0.0	0.0	0.0	12.48509591674938	5.445324045788641	0.0	9.831290145458853	21.46314241868152	0.0	7.981419255972097	0.0	0.0	0.0	0.0	6.457808232801404	4.605158329948542	2.4131122729442334	7.595306859891273	3.5322109379856785	0.0	0.0
3L_2890	0.0	0.0	4.302278056230774	3.9482931528700145	0.0	0.0	0.0	8.376238287226794	0.0	0.0	2.3227724612097	0.0	0.0	0.0	3.098128575434009	0.0	0.0	1.779467085197325	0.0	3.5531425769521854	10.539369815947472	0.0	2.5403212490251517	0.0	0.0	0.0	0.0	0.0	0.0	6.866056960808547	0.0	0.0	4.97926137636743	15.288620488662533	2.247458686090703	2.4532652961091213	2.2803197008220555	12.163822359538262	0.0	0.0	0.0	0.0	8.857631292239828	6.3165075608595505	6.619725457919508	10.417842291230782	12.91956280199478	0.0	0.0
3L_2891	5.213054949248304	0.0	0.0	0.0	0.0	1.5187477256752808	1.7220231085169024	0.0	5.001530468323307	0.0	4.065073699786177	0.0	7.814252101838458	0.0	2.711010484426397	0.0	0.0	1.5571186951096196	2.512274344378045	0.0	3.0741506659686295	4.342237815680689	2.2229024303659144	2.024996967567041	0.0	0.0	0.0	7.391043090520322	0.0	0.0	0.0	4.994992519998702	2.178545768414485	6.689136591333052	3.9332673986608406	2.1467243133702283	1.9953886568141026	2.1287851129799478	0.0	0.0	0.0	0.0	5.167233641377967	5.527245821310038	5.792575964323911	13.674164413594855	14.131543187126503	0.0	0.0
3L_2892	0.0	6.159784818183684	0.0	0.0	0.0	0.0	2.0911992923381595	0.0	0.0	0.0	2.468282568988498	3.889665741574498	0.0	3.914273496160587	3.2922108759832396	0.0	2.0883758909533645	3.7818836427859623	0.0	7.551458469810213	3.733202920111324	0.0	0.0	0.0	0.0	0.0	0.0	0.0	2.3143996158096636	3.6480905893855153	5.743033700121752	0.0	7.93678089458103	2.030797037067123	9.553003046213847	2.6069501290440313	12.11585177466939	5.170330060945265	0.0	0.0	0.0	0.0	0.0	6.712205250286947	4.689612157350557	11.070468142421571	10.296681722703497	0.0	0.0
3L_2893	0.0	2.0012567892636577	0.0	0.0	0.0	0.0	2.0382335933915576	2.8918416520050294	1.973316031298371	0.0	0.0	3.7911486535925114	0.0	5.72269971792813	1.6044130343156675	2.752793879327977	2.035481702851425	1.8430482248312414	0.0	0.0	7.277297415504209	0.0	0.0	0.0	0.0	0.0	3.47109773118639	0.0	0.0	3.5556920941319703	11.195149365682838	11.824419199309453	5.157172569824248	7.917444803038715	2.3277613709397147	5.0818430828492875	2.3617965241440553	12.598441068902135	0.0	0.0	0.0	0.0	6.116078896194545	6.542199147158919	2.2854170509024083	8.991730305637905	3.34529611223067	0.0	0.0
3L_2894	0.0	0.0	0.0	0.0	0.0	0.0	0.0	4.409559925919393	0.0	0.0	0.0	0.0	7.051688879486636	5.817420264983492	0.0	0.0	3.1037586517272415	8.430992327796982	4.53422204085334	0.0	5.548311926096485	0.0	0.0	0.0	0.0	0.0	0.0	6.669779230307476	3.439676670392983	10.843634786380395	17.070672584499828	4.5075501464953796	11.79569850194629	9.054553685957897	3.5494347525156615	7.748934521503292	0.0	3.8420900970127745	0.0	0.0	0.0	0.0	0.0	13.300967645396202	6.969733930407206	5.484335367107698	10.201999591920016	0.0	0.0
3L_2895	9.786631852354958	3.1741597999009663	0.0	0.0	0.0	5.70238565006056	0.0	4.586701501135668	0.0	0.0	3.8157452913703103	0.0	0.0	0.0	0.0	0.0	3.228443360835366	0.0	4.716371563297952	0.0	0.0	0.0	4.173124576949496	0.0	0.0	0.0	5.505449844801369	6.9377187115823835	0.0	0.0	0.0	4.688628201160904	4.0898524217652135	6.278863149038235	7.3840464722348775	0.0	3.7460058212930463	7.992870359639202	0.0	0.0	0.0	0.0	9.700610071367388	6.917648165647236	7.249723241815244	14.261632500549073	0.0	0.0	0.0
3L_2896	0.0	0.0	0.0	4.067292541642975	0.0	3.5758549690438235	4.0544619658018295	0.0	3.925327705983534	0.0	0.0	0.0	4.599617127870276	0.0	3.1915044704200994	0.0	6.073481842111336	1.8330992465595477	0.0	0.0	3.6190068793701773	5.111847217110375	0.0	0.0	0.0	0.0	10.357081084552101	4.35050826988117	2.243603766113282	7.072996149460896	11.134716710537452	8.820442256974765	7.694000372389618	11.81205833975614	11.57597928733178	12.636026828812163	0.0	10.024346631882183	0.0	0.0	0.0	0.0	0.0	8.675844842925999	15.911560817281408	5.3659151702470735	0.0	0.0	0.0
3L_2897	0.0	0.0	0.0	0.0	0.0	4.460788774514265	10.115677833869212	0.0	0.0	0.0	5.969864125892495	0.0	0.0	0.0	3.9813212333018413	6.831007033887944	5.051010151520203	0.0	0.0	0.0	0.0	0.0	0.0	0.0	0.0	0.0	0.0	0.0	11.195356166262236	0.0	13.890277916680558	0.0	6.398714114411568	4.911748164848093	0.0	0.0	0.0	0.0	0.0	0.0	0.0	0.0	0.0	5.4114486772796	11.342440178552694	8.925124895966514	8.301290352572405	0.0	0.0
3L_2898	0.0	0.0	0.0	0.0	0.0	2.2816089541287083	0.0	0.0	2.50459342434024	12.506597230038846	3.053472408823314	0.0	5.86966066317774	0.0	0.0	0.0	5.16699201493054	2.33925351613196	3.77418022918332	0.0	9.236569796601497	6.523327418849807	6.67891579824064	0.0	0.0	0.0	4.40562404342888	5.551768016042389	5.726212597095093	9.02598762356577	0.0	7.503958338023308	16.364105269634635	10.049064557702984	5.908932710846969	6.450031605154866	0.0	6.396131619596468	0.0	0.0	0.0	0.0	7.762715522093077	2.767853485336466	14.5036082076499	11.412580772540418	0.0	0.0	0.0
3L_2899	0.0	3.1072884558019287	0.0	0.0	0.0	0.0	0.0	4.490071553780281	0.0	0.0	7.470714797991871	0.0	7.180441625881758	8.885455812035882	2.49112164246625	0.0	3.1604284023908007	0.0	0.0	11.4279445241861	0.0	0.0	0.0	0.0	0.0	0.0	0.0	0.0	3.502479755667012	5.520811250088333	0.0	9.17970184328413	4.003689800520159	6.146583728763553	7.2284836954321765	15.780835753061481	22.002522955965617	7.824481236893994	0.0	0.0	0.0	0.0	9.496243286155996	6.771911195865341	10.645485462525052	5.584470703866687	15.582408084568845	0.0	0.0
3L_2900	0.0	0.0	0.0	14.194020910631608	0.0	12.479004075642733	0.0	0.0	0.0	0.0	0.0	0.0	0.0	0.0	5.568849637161602	0.0	14.130141428585558	0.0	0.0	25.546927790331253	0.0	0.0	9.132395071063733	0.0	0.0	0.0	0.0	0.0	0.0	12.341656546508299	0.0	0.0	0.0	0.0	8.07956105360708	17.638861940627592	0.0	17.491461980120953	0.0	0.0	0.0	682.5472663981981	31.84297591715731	0.0	0.0	6.241982953144555	0.0	0.0	0.0
3L_2901	0.0	3.068501221263486	0.0	6.270174285764448	0.0	5.512569761570332	0.0	0.0	0.0	0.0	0.0	5.81291932946813	0.0	0.0	0.0	8.441646695137528	6.2419556796178925	2.8259220701122567	13.678131676638024	0.0	5.5790931295699755	7.880469045517589	0.0	0.0	0.0	0.0	5.322189378400213	0.0	0.0	0.0	0.0	4.532557359513385	11.861139270334341	3.034928997836096	0.0	7.791924449500538	14.485248584972279	11.590216312070437	0.0	0.0	0.0	0.0	9.37770488175183	3.3436898553787264	3.5042004851215154	5.514761638215092	5.12929937873926	0.0	0.0
3L_2902	0.0	0.0	0.0	0.0	0.0	2.0973946164074984	0.0	0.0	4.604751182269866	0.0	2.8069387525964182	4.423340196882872	5.395751385359168	2.2256621066559537	1.871956316027409	0.0	4.749815350928233	0.0	0.0	0.0	0.0	0.0	9.209502364539732	5.5930523104199965	0.0	0.0	4.04991930535784	0.0	7.895827713039301	0.0	0.0	3.4490489247589977	0.0	4.618857641033931	13.579631638912161	2.9646319409445314	13.778184999689989	14.69928928936286	0.0	0.0	0.0	0.0	3.567981646302411	5.088760708660816	15.99912538114583	16.785828564234645	7.806279371126133	0.0	0.0
3L_2903	0.0	0.0	6.5769137174689405	0.0	0.0	2.6532461936530103	0.0	0.0	5.825102463552334	0.0	7.101667471522314	0.0	0.0	2.8155071375921445	0.0	0.0	0.0	5.440560247132009	0.0	0.0	5.370528900427171	0.0	3.8834016423682227	7.075323183074695	0.0	0.0	0.0	0.0	6.658920122923665	0.0	8.261840870335364	4.363115962896062	7.6118214632052155	14.607368540986815	6.87140239138546	18.751593885480265	10.457807973729986	14.875916263467353	0.0	0.0	0.0	0.0	4.513568237478685	3.2186921037757834	3.3732023361450096	10.617204649273916	9.875099738507359	0.0	0.0
3L_2904	0.0	0.0	0.0	73.50887252091329	0.0	0.0	0.0	0.0	0.0	0.0	0.0	0.0	0.0	0.0	0.0	0.0	0.0	0.0	0.0	0.0	0.0	0.0	0.0	0.0	0.0	0.0	0.0	0.0	0.0	0.0	0.0	0.0	0.0	0.0	0.0	0.0	0.0	0.0	0.0	0.0	0.0	0.0	0.0	0.0	0.0	0.0	0.0	0.0	0.0
3L_2905	0.0	0.0	0.0	0.0	0.0	1.9053512934286718	2.160371272765452	0.0	2.091563636241945	0.0	0.0	0.0	0.0	8.08749701268079	1.7005547549721671	2.9177503677824337	6.472363439603788	1.9534897531648485	0.0	0.0	7.7133770784658715	0.0	5.57750302997852	2.540468391238229	0.0	0.0	3.679097355538403	0.0	4.781909081562632	0.0	5.932999819636805	3.1332443491938164	8.19931103922441	2.0979710521954216	4.934497019317075	5.386363881198358	5.006646322993774	10.682704967724876	43.1879626510499	0.0	0.0	0.0	3.2412872577867065	13.868458594792301	9.689467113221907	7.624435553505429	0.0	0.0	0.0
3L_2906	0.0	0.0	0.0	0.0	0.0	0.0	0.0	0.0	0.0	0.0	0.0	0.0	0.0	0.0	0.0	0.0	0.0	0.0	0.0	0.0	0.0	0.0	0.0	0.0	0.0	0.0	0.0	0.0	0.0	0.0	87.361677344205	0.0	13.414715943389899	0.0	12.109836214465199	13.218770654329147	0.0	13.108307389808289	0.0	0.0	0.0	0.0	0.0	11.344942991661467	11.889546116576998	0.0	0.0	0.0	0.0
3L_2907	0.0	0.0	0.0	0.0	0.0	0.0	0.0	0.0	0.0	0.0	0.0	0.0	13.724763590947145	5.661247908876554	0.0	0.0	12.081745087260405	16.40931392658473	0.0	10.921740270094636	10.79872790985222	15.25320317266626	0.0	0.0	0.0	0.0	20.602945191015056	12.981449508652135	0.0	0.0	0.0	0.0	7.652690303276116	17.622956838441546	20.72488748113172	7.540909433677702	14.018609704382568	0.0	0.0	0.0	0.0	0.0	9.075604321802778	19.415842032709225	13.565253958510668	0.0	0.0	0.0	0.0
3L_2908	21.053340744109274	0.0	0.0	0.0	0.0	0.0	0.0	0.0	0.0	0.0	0.0	0.0	0.0	0.0	0.0	0.0	0.0	0.0	0.0	0.0	0.0	0.0	0.0	0.0	0.0	0.0	0.0	0.0	7.696807364305285	0.0	0.0	0.0	0.0	6.753653726666126	0.0	17.339436815092245	8.058537214324856	0.0	139.02791680569456	0.0	0.0	0.0	0.0	7.440741931259449	15.595855245509952	6.136023365976977	11.414274234787054	0.0	0.0
3L_2909	0.0	0.0	0.0	0.0	0.0	0.0	0.0	0.0	0.0	68.08278867102398	0.0	0.0	0.0	0.0	0.0	0.0	0.0	0.0	0.0	0.0	0.0	0.0	0.0	0.0	0.0	0.0	0.0	60.444874274661515	15.586034912718205	0.0	0.0	0.0	0.0	0.0	16.083376222336593	0.0	0.0	0.0	0.0	0.0	0.0	0.0	21.129141311697094	30.135004821600774	31.581606872157657	12.42544731610338	0.0	0.0	0.0
3L_2910	4.786864842871161	3.1051079024996118	3.4569181574626215	0.0	0.0	2.789166875854182	1.5812401666627136	2.2434603131870596	0.0	0.0	1.8663680477790219	0.0	0.0	0.0	2.4893734869276773	2.1355885148049674	0.0	7.149087061582236	4.61376979595603	0.0	5.645650731817476	0.0	4.082340814222875	3.718889167805576	0.0	0.0	0.0	6.786792901014625	1.7500109375683597	5.516936996579498	4.342539517109605	6.879944960440316	8.001760387285202	7.67783792084149	3.611705537647515	9.856100926473486	3.6645137648298287	7.818990372868103	31.610557926347397	0.0	0.0	0.0	9.489579255779747	15.226107699335127	8.8650124553425	11.161103554113911	2.595245510225267	0.0	0.0
3L_2911	11.368804001819008	1.8436578171091447	0.0	0.0	0.0	0.0	1.8777226979119723	0.0	1.8179173938336242	0.0	0.0	0.0	0.0	0.0	4.434196523589925	0.0	3.7503750375037503	0.0	0.0	0.0	0.0	0.0	0.0	2.208090443384561	0.0	0.0	3.197748784855462	0.0	4.156275976724855	3.275681341719078	5.156765676567657	2.723311546840959	4.75104522995059	14.587892049598835	2.1444501629782127	0.0	10.879025239338555	6.963788300835655	0.0	0.0	0.0	0.0	2.817218841559612	14.06300225008036	4.210880916287688	6.626905235255136	12.327416173570022	0.0	0.0
3L_2912	0.0	0.0	0.0	8.943215944680842	0.0	1.9656591484135557	0.0	0.0	0.0	0.0	5.261274912136709	4.145514180560357	0.0	2.085870273052934	1.754380424763571	6.0202050120614805	0.0	4.030642556975148	3.251543995666342	4.024083333936946	0.0	0.0	0.0	7.862636593654224	0.0	0.0	0.0	14.34893157855466	17.266428389954886	3.8880490702897057	6.120790120555082	6.464834532560139	11.278445649734337	0.0	2.5453414397367506	11.11370430878316	10.33023168127103	0.0	0.0	0.0	0.0	0.0	20.06327958380733	23.845701144689038	2.4990391194585677	3.932881445255273	14.631947980498538	0.0	0.0
3L_2913	0.0	4.540563120638221	0.0	0.0	0.0	0.0	0.0	0.0	0.0	0.0	2.7291682586814843	0.0	0.0	0.0	3.640181856205172	0.0	6.9273217727108785	2.0908053489491403	0.0	4.17480579847127	0.0	0.0	2.9847797128104654	2.7190441580928404	0.0	0.0	0.0	0.0	2.5590206116315164	0.0	12.700089916636609	13.41395117992468	0.0	6.73632778072804	13.203387355432811	5.764984636315944	2.6792878988622406	5.716809277238095	46.22375068757829	0.0	0.0	0.0	10.407375915458804	7.421653316761606	7.777922677596549	10.200469833640538	18.974986413909726	0.0	0.0
3L_2914	0.0	2.8022664731234626	12.47905857982074	0.0	0.0	0.0	0.0	0.0	2.763142333882646	0.0	0.0	0.0	0.0	0.0	4.493169371592072	0.0	0.0	0.0	4.163788447902054	0.0	10.190059902267135	0.0	0.0	6.712371202182326	0.0	0.0	0.0	0.0	3.158664453495773	4.978869677090428	0.0	4.139295574679101	3.610674018961816	13.858035512601806	16.297277996034545	14.231735346649494	0.0	7.056403598060195	0.0	0.0	0.0	0.0	8.564059809680899	12.214314810528496	9.600488472853499	22.663260462557147	9.368524007779623	0.0	0.0
3L_2915	0.0	5.305490121177394	11.81320953089745	0.0	0.0	0.0	0.0	0.0	0.0	0.0	12.755752844532884	0.0	0.0	5.057109942581574	4.253425921908801	0.0	0.0	9.772133393529675	0.0	0.0	0.0	13.625463265751034	0.0	0.0	0.0	0.0	0.0	0.0	0.0	0.0	14.839613457748651	0.0	0.0	10.494886366617866	6.1710796056926975	13.47236817287743	6.261309490266794	13.359785709037226	0.0	0.0	0.0	0.0	8.107104580027661	11.562591778072237	12.117642924568884	9.535115446410266	8.868644729187064	0.0	0.0
3L_2916	0.0	0.0	0.0	0.0	0.0	0.0	0.0	5.7447096968401805	0.0	0.0	0.0	0.0	0.0	3.7894247009101822	0.0	10.936976221373149	0.0	0.0	5.907117663286023	0.0	0.0	0.0	10.453433351783643	0.0	0.0	0.0	0.0	0.0	13.443480248166646	0.0	11.119710353784706	5.872369912325517	0.0	7.864092749109884	18.496605179326902	5.047598857223618	9.383525812906571	5.005418365380525	0.0	0.0	0.0	0.0	0.0	4.3320761648303	9.080066665849461	0.0	13.291014742393553	0.0	0.0
3L_2917	0.0	0.0	0.0	0.0	0.0	0.0	0.0	0.0	0.0	0.0	0.0	0.0	0.0	0.0	0.0	0.0	0.0	0.0	0.0	0.0	0.0	0.0	0.0	0.0	0.0	0.0	0.0	107.4575542660649	0.0	0.0	0.0	0.0	0.0	0.0	0.0	0.0	0.0	0.0	0.0	0.0	0.0	0.0	75.12583577492299	53.573341905068034	0.0	0.0	0.0	0.0	0.0
3L_2918	0.0	0.0	0.0	0.0	0.0	0.0	0.0	0.0	0.0	0.0	0.0	0.0	0.0	0.0	0.0	0.0	0.0	0.0	0.0	0.0	0.0	0.0	0.0	0.0	0.0	0.0	0.0	0.0	0.0	0.0	0.0	0.0	0.0	0.0	735.2400558782441	0.0	0.0	0.0	0.0	0.0	0.0	0.0	0.0	0.0	0.0	0.0	0.0	0.0	0.0
3L_2919	0.0	0.0	0.0	0.0	0.0	0.0	0.0	0.0	0.0	0.0	0.0	0.0	0.0	0.0	0.0	0.0	0.0	0.0	0.0	0.0	0.0	0.0	0.0	0.0	0.0	0.0	0.0	0.0	0.0	0.0	0.0	0.0	0.0	0.0	0.0	0.0	0.0	0.0	0.0	0.0	0.0	0.0	0.0	0.0	0.0	0.0	0.0	0.0	0.0
3L_2920	16.657588281053492	5.4026602699169075	0.0	0.0	0.0	0.0	0.0	0.0	5.3272304581205105	0.0	6.494687345751175	0.0	0.0	0.0	4.331327495570135	0.0	10.990110000010992	0.0	0.0	0.0	0.0	0.0	0.0	6.470594705888823	0.0	0.0	9.370692409832856	23.61704489364064	6.0897816508789075	9.599066202839788	0.0	15.960800274525765	0.0	0.0	0.0	13.719114842710347	6.375985488257029	0.0	0.0	0.0	0.0	0.0	8.255586348892637	5.887180429128355	24.679155553334432	24.274378151117713	9.031074119831516	0.0	0.0
3L_2921	0.0	7.265646569888254	8.088847905392834	0.0	0.0	0.0	3.699946202782211	0.0	0.0	0.0	4.367117353177514	0.0	0.0	0.0	0.0	0.0	3.6949507758657636	0.0	0.0	0.0	6.605133245352958	27.98925212718316	0.0	4.350917129821795	0.0	57.01514322203977	0.0	7.940213369413663	0.0	12.909089031405232	0.0	5.366131126780214	18.723330955470303	7.186153719014204	0.0	0.0	17.1492023477258	13.721750346474197	0.0	0.0	0.0	0.0	11.10234026230389	15.834485292138336	16.594604596207635	6.528970675128212	6.0726188047142955	0.0	631.5523556902866
3L_2922	0.0	0.0	0.0	0.0	0.0	0.0	0.0	0.0	0.0	0.0	0.0	0.0	0.0	0.0	0.0	0.0	0.0	0.0	0.0	0.0	0.0	0.0	0.0	0.0	0.0	0.0	0.0	148.78738282993604	0.0	0.0	0.0	0.0	0.0	0.0	0.0	0.0	80.33741715203855	0.0	0.0	0.0	0.0	0.0	0.0	0.0	0.0	0.0	0.0	0.0	0.0
3L_2923	0.0	0.0	0.0	0.0	0.0	3.404336443762064	1.9299933511729053	0.0	0.0	0.0	0.0	10.769459965430034	0.0	3.612530785535788	4.557632401120266	0.0	5.782162798720986	0.0	2.815683922585586	6.969333191623558	0.0	14.599961066770488	0.0	4.539115258349419	0.0	0.0	3.286765346318248	4.141832926743401	4.27197530798272	3.3668673319596514	5.30031589882757	19.593847531874992	9.76660261403119	3.748494745078929	13.224874666760709	12.029930467001902	13.41824098042614	7.157641080088038	0.0	0.0	0.0	0.0	8.686927477185957	8.259701535685007	15.148351047887186	15.325605254979758	6.335288825817568	0.0	0.0
3L_2924	0.0	0.0	0.0	0.0	0.0	4.255420554702581	0.0	0.0	0.0	0.0	0.0	8.974549971191696	0.0	0.0	3.7980270009335553	0.0	4.818468998934155	0.0	0.0	8.711666489529449	0.0	0.0	12.456821542328903	5.673894072936774	0.0	0.0	0.0	0.0	0.0	16.834336659798257	0.0	0.0	0.0	4.685618431348662	5.5103644444836295	0.0	0.0	11.929401800146733	0.0	0.0	0.0	0.0	0.0	10.324626919606262	10.820250748490846	8.514225141655421	7.919111032271962	0.0	823.5875473562841
3L_2925	0.0	1.9824277603324134	0.0	4.050892168491188	0.0	1.7807180995036782	2.0190566644214756	0.0	3.9094997716852133	0.0	2.3831312438038585	0.0	0.0	0.0	0.0	5.4537878738298895	2.016330665324597	3.6514154346790986	5.8912383147288025	3.6454733428407278	3.6044141096952975	0.0	0.0	2.3742907993382376	0.0	0.0	3.4384395536080237	4.332965897825198	2.234556976733793	3.5222380018484705	16.634727988927928	11.713167943401972	7.66297617733966	5.882214536128562	13.83516234179492	5.034030043091298	2.339575320287861	7.487944409500705	0.0	0.0	0.0	0.0	6.0585351431389505	19.441938594581142	11.319572355612062	12.469982969566116	3.3138215520349514	0.0	0.0
3L_2926	0.0	0.0	0.0	0.0	0.0	0.0	0.0	0.0	0.0	0.0	7.111161679371942	0.0	0.0	16.91562710740521	9.484912349924974	0.0	0.0	5.447833723398227	8.789601549782544	0.0	0.0	0.0	0.0	0.0	0.0	92.84016636957813	0.0	0.0	6.667822422553241	0.0	16.54577222428125	17.475796022508824	0.0	11.701517686843983	6.880588758218862	15.021330289010395	6.981192666955222	7.447901926027437	0.0	0.0	0.0	0.0	18.078409678457405	12.891980672342575	6.755423929873295	37.209895705978035	9.888301743505362	0.0	0.0
3L_2927	0.0	5.64865373752589	0.0	0.0	0.0	0.0	5.75302273402817	0.0	1.856596487319446	9.270847819033051	0.0	0.0	0.0	0.0	4.528541130474817	5.179938099739708	0.0	1.7340338830220743	0.0	0.0	3.423426507591448	0.0	7.426385949277784	0.0	0.0	0.0	6.5315719860877515	8.230791390592206	4.244707380484958	6.690753378830456	10.532968190436065	8.343763037129746	7.278196948009413	9.311420457190744	13.14046057314309	14.343772412144395	19.998888950613853	4.741302672909382	0.0	0.0	0.0	0.0	11.508638671903096	4.103490018260531	15.051659445453863	0.0	15.737127030089386	0.0	0.0
3L_2928	0.0	0.0	0.0	34.37867422080735	0.0	0.0	0.0	0.0	0.0	0.0	0.0	0.0	0.0	0.0	0.0	0.0	0.0	0.0	24.998562582651495	0.0	0.0	0.0	0.0	0.0	0.0	0.0	0.0	0.0	0.0	29.89214912595356	0.0	0.0	21.67777291232208	33.280362090339544	39.13825392507764	42.72226257102576	19.855255189667325	0.0	0.0	0.0	0.0	0.0	51.416921823141216	0.0	0.0	0.0	0.0	0.0	0.0
3L_2929	0.0	0.0	0.0	0.0	0.0	0.0	0.0	0.0	0.0	0.0	0.0	0.0	0.0	0.0	0.0	0.0	0.0	0.0	0.0	0.0	0.0	0.0	0.0	0.0	0.0	0.0	0.0	0.0	0.0	0.0	0.0	0.0	0.0	0.0	0.0	0.0	0.0	0.0	0.0	0.0	0.0	0.0	0.0	0.0	0.0	0.0	0.0	0.0	0.0
3L_2930	0.0	0.0	0.0	0.0	0.0	0.0	0.0	0.0	0.0	0.0	0.0	0.0	0.0	0.0	0.0	0.0	0.0	0.0	0.0	0.0	0.0	0.0	0.0	0.0	0.0	0.0	0.0	0.0	0.0	0.0	0.0	0.0	0.0	0.0	0.0	0.0	0.0	0.0	0.0	0.0	0.0	0.0	0.0	0.0	0.0	0.0	0.0	0.0	0.0
3L_2931	0.0	0.0	6.481721545242416	5.948415342152851	0.0	5.229687892226592	0.0	0.0	5.740791770000918	0.0	3.499440089585666	11.029249569859266	0.0	5.549512752780306	0.0	4.004228465259314	8.88246719408783	0.0	8.650818367417557	10.706179606869085	0.0	7.476076555023924	0.0	0.0	0.0	0.0	0.0	12.725236689402424	0.0	0.0	0.0	8.599931200550396	7.501650363079878	2.879189220315559	10.157921824633638	7.392075694855115	6.87096330905593	14.660606949127695	59.26979611190138	0.0	0.0	0.0	22.24120138073378	6.344211541389636	9.973139012260313	18.311185518468136	4.866085331672376	0.0	0.0
3L_2932	0.0	0.0	0.0	0.0	0.0	0.0	0.0	0.0	0.0	0.0	0.0	0.0	0.0	0.0	19.81763809425665	0.0	0.0	0.0	36.72973161585109	0.0	0.0	0.0	64.99816380187261	0.0	0.0	0.0	0.0	0.0	0.0	0.0	0.0	0.0	63.70116509430957	48.89796217742625	28.75240441981961	0.0	58.34561022215092	0.0	0.0	0.0	0.0	0.0	37.77276659074341	26.93631715897276	84.68810781360713	22.21309017403956	0.0	0.0	0.0
3L_2933	0.0	0.0	0.0	0.0	0.0	0.0	3.6833138332560145	0.0	0.0	8.903347925920585	4.3474858489335615	3.4255127393106015	4.178565130876839	1.7235920278353218	2.8993520383097184	7.461905108942571	0.0	4.995888383860083	2.686809137407987	3.325172252235596	0.0	4.643905338633577	2.377333739381936	8.662716900895703	0.0	0.0	9.408987025320526	7.904519725333749	4.0764455840374545	0.0	15.17315605692159	8.013013133328526	6.98968648460242	7.153849799558071	2.1032612959328607	9.183453253927073	2.13401394151308	11.38338913091239	36.81654682880674	0.0	0.0	0.0	13.815539885049182	9.852065327862942	6.19500257402357	9.749431486276457	6.04532055916797	0.0	0.0
3L_2934	0.0	1.7489244114869356	0.0	3.573751509910013	0.0	0.0	1.781238922920448	2.527218139360917	1.7245066186564024	0.0	2.1024304095534436	0.0	4.04148176887574	0.0	0.0	2.4057024771518405	3.5576680197664032	4.831991650318429	2.598664806022666	0.0	0.0	4.491555874955084	0.0	0.0	0.0	0.0	0.0	15.2904029785705	9.856780972470009	3.1073656996544607	9.78358705435761	7.75013562737348	11.26730094059428	8.648947855493379	8.13704409667622	15.54381134254119	10.320023942455547	8.807953582084622	35.608731260905174	0.0	0.0	0.0	5.344921122326537	9.528855279557556	3.99451154114247	7.857990397535734	20.464485347428493	0.0	0.0
3L_2935	0.0	0.0	0.0	0.0	0.0	0.0	6.276510410847819	0.0	6.076604101950833	0.0	0.0	0.0	0.0	5.874136061438763	0.0	8.47691819943476	6.268036274379527	11.350918175771238	9.15685509643084	11.33244638052995	0.0	0.0	0.0	7.380803710477641	0.0	0.0	10.68885387695419	0.0	0.0	32.848058022809695	0.0	0.0	0.0	12.190439038661976	14.336157078405877	23.473443710681984	36.364429769376784	7.759095599816885	0.0	0.0	0.0	0.0	0.0	6.7153214087132636	0.0	5.537803817761953	10.301461983484696	0.0	0.0
3L_2936	0.0	0.0	0.0	0.0	0.0	6.0038712962117975	0.0	0.0	0.0	0.0	0.0	0.0	0.0	0.0	0.0	0.0	0.0	0.0	0.0	0.0	0.0	0.0	0.0	16.01032345656479	0.0	0.0	23.186093908317545	0.0	0.0	0.0	0.0	19.74606559642991	8.612166579970857	6.610827212809138	7.774441678470861	0.0	0.0	0.0	0.0	0.0	0.0	0.0	20.42696441009991	21.850154553426542	15.266033533369258	18.018775564137833	22.345769498918465	0.0	0.0
3L_2937	0.0	0.0	0.0	0.0	0.0	0.0	4.903737187147698	0.0	0.0	0.0	0.0	9.121033376597435	0.0	0.0	3.860018736530947	0.0	0.0	4.434145402722388	14.308208834031216	0.0	0.0	0.0	0.0	0.0	0.0	0.0	0.0	10.523590733346945	0.0	8.554554102421966	13.46707031965438	0.0	6.203758733341357	14.28629254041235	16.8009153138663	6.113142032741989	5.6821894612432065	12.124114560758485	0.0	0.0	0.0	0.0	7.3572635688172685	10.493146401427907	5.498429923335391	0.0	8.048367469142558	0.0	0.0
3L_2938	0.0	0.0	0.0	12.70778822216772	0.0	0.0	0.0	4.493226909756234	0.0	0.0	3.737982386626994	0.0	7.185487614374999	0.0	2.4928722550048774	0.0	9.487948092068518	0.0	0.0	0.0	0.0	0.0	0.0	3.7241159972754367	0.0	48.80143671429687	0.0	0.0	0.0	11.04938189757665	0.0	9.18615279327941	4.006503356247862	12.30180636649234	3.6167817225212295	15.791925588446627	14.67865668273368	7.829979818227018	0.0	0.0	0.0	0.0	0.0	13.553340186805688	7.101977652206921	8.382592707982601	20.791144635676773	0.0	0.0
3L_2939	0.0	0.0	0.0	0.0	0.0	0.0	0.0	0.0	0.0	0.0	0.0	0.0	0.0	0.0	0.0	0.0	0.0	6.1648708397910355	0.0	0.0	0.0	0.0	0.0	0.0	0.0	0.0	0.0	0.0	0.0	0.0	0.0	0.0	8.625195576309693	6.620828464265733	7.7862033148981995	0.0	7.9000485852988	25.284556614229306	0.0	0.0	0.0	0.0	0.0	7.294403587679461	7.644564447118343	6.015345145466084	0.0	0.0	0.0
3L_2940	0.0	0.0	20.568302189495764	0.0	0.0	16.59525176656455	0.0	0.0	0.0	0.0	0.0	0.0	0.0	8.80507242612324	0.0	0.0	0.0	0.0	0.0	0.0	0.0	0.0	0.0	0.0	0.0	0.0	0.0	0.0	0.0	0.0	0.0	0.0	11.902409761880389	0.0	10.744635472124653	11.728554338392248	32.70521157546455	0.0	0.0	0.0	0.0	0.0	14.115501502595134	0.0	10.549179748528653	16.601850276213284	0.0	0.0	0.0
3L_2941	0.0	1.903130649919117	0.0	0.0	0.0	3.4189787510470624	3.876588795689233	2.750048125842202	3.7531197808178045	9.370534354721578	0.0	7.210520148897241	4.397827473228225	1.8140342761776482	3.0514900807500562	2.617818179438347	5.807032316134839	1.7526794086459676	0.0	10.498963227381296	6.920475090614971	0.0	0.0	2.279319167364708	0.0	0.0	3.3009019714637025	0.0	2.1451746976644412	0.0	15.969338869370809	8.43348091924942	7.356457130246074	5.646925954683419	8.854503898748748	9.66533768273529	8.983969229905387	7.188426633120676	0.0	0.0	0.0	0.0	0.0	18.664261050797897	8.693431569110064	8.550845464845336	12.725074759814213	0.0	0.0
3L_2942	5.487757362100888	0.0	3.963079947211775	0.0	0.0	0.0	0.0	0.0	3.510057719389138	0.0	0.0	3.3717738025313926	0.0	3.3931051424883605	1.4269337163603943	0.0	1.810317797668745	4.917513626430258	2.644658873385898	0.0	0.0	4.571052439113581	4.6800769591855165	2.1317043701218608	0.0	0.0	0.0	0.0	2.006247454573542	0.0	9.956747887178096	0.0	0.0	3.5208106314397822	10.351328220329265	9.03938459869652	6.301607540083475	2.2409616414595828	0.0	0.0	0.0	0.0	5.4395214961730245	5.81850455123426	6.09781629068209	15.994139747196629	5.950482465118272	0.0	0.0
3L_2943	0.0	0.0	0.0	7.025323481019683	0.0	0.0	1.7507903943235172	7.452053487859115	3.3900557460766887	0.0	2.066491428193556	3.2564994844961315	7.94479322086684	1.638550773936687	1.3781496576814065	0.0	0.0	3.166262334966491	0.0	0.0	3.125505941274244	0.0	0.0	2.0588255882373527	0.0	0.0	2.981583948583181	3.7572571421701015	0.0	9.162745011801615	9.616346250009615	0.0	13.289637006854795	5.1006615558037876	7.997949325792867	10.912932261246869	4.057445310709019	6.493042704741869	0.0	0.0	0.0	0.0	15.760664847885943	5.61958131871343	5.889343938863898	9.268398930426763	2.873523583582755	0.0	0.0
3L_2944	0.0	0.0	0.0	0.0	0.0	2.667491810800141	0.0	4.291182478243704	0.0	14.621806962904474	0.0	0.0	0.0	2.830623954438277	0.0	0.0	0.0	5.469771308861576	4.412497959219694	0.0	0.0	7.62660158633313	0.0	0.0	0.0	0.0	5.150736297753764	6.4907247543260675	3.3473363570938424	0.0	0.0	4.386542088871343	11.479035454914177	17.622956838441546	13.81659165408781	11.311364150516553	10.513957278286926	18.694733693518536	0.0	0.0	0.0	0.0	18.151208643605557	9.707921016354613	13.565253958510668	16.011314662361404	4.9640602041221555	0.0	0.0
3L_2945	0.0	5.74273687353919	6.393391790245602	23.469412900901578	0.0	5.15842024411708	0.0	4.14916410939852	5.662559046334455	0.0	10.3552542560095	0.0	6.6352685757661405	5.473886686713864	4.60396783760148	0.0	0.0	2.644373539975259	4.2664646069028835	0.0	10.441339770071256	14.74839242522565	7.550078728445941	3.438946829411386	0.0	0.0	0.0	0.0	6.473109892368365	5.101645178537175	0.0	4.241367756274043	0.0	0.0	3.339831532217852	3.645670037696228	0.0	3.615204828467569	0.0	0.0	0.0	0.0	0.0	28.159900676901433	3.279076638251281	2.580235652922181	0.0	0.0	0.0
3L_2946	0.0	0.0	0.0	0.0	0.0	0.0	0.0	8.34707818875081	0.0	0.0	6.9440586634075885	0.0	0.0	0.0	0.0	0.0	0.0	0.0	17.16611477607662	0.0	0.0	0.0	0.0	6.918299039324996	0.0	0.0	0.0	0.0	0.0	0.0	0.0	8.532568815167494	0.0	0.0	6.718903904892572	0.0	0.0	7.272885953875357	0.0	0.0	0.0	0.0	8.826795326035338	6.294517978402251	13.193360573225132	5.1907873905392705	0.0	0.0	0.0
3L_2947	8.029761508053449	2.6043430023907868	0.0	0.0	0.0	0.0	2.6524629046431625	0.0	5.135964385168567	0.0	9.39225827457954	0.0	0.0	4.964837777649244	10.439544493443025	0.0	10.595526886414362	0.0	0.0	0.0	0.0	0.0	0.0	3.1191389429799563	0.0	0.0	4.517126005681641	0.0	5.871137342048058	4.627213196071681	0.0	7.693876059350559	0.0	7.727547289369599	6.058481920126791	19.839826467651164	9.220598201675998	3.279005674319319	0.0	0.0	0.0	0.0	3.9795910651813236	8.513715311576439	17.844816125527576	7.02085310386065	21.76706799335495	0.0	0.0
3L_2948	0.0	1.9449576971700866	0.0	0.0	0.0	1.7470605705899822	5.9426828241609675	2.8104887439925803	1.9178029649233839	0.0	4.676174888940846	7.368993119202674	0.0	1.8539031613683659	0.0	0.0	7.912879200007913	1.7911998352096152	8.669831155038256	3.576569890646376	3.53628672212743	0.0	5.11414123979569	4.658828188239953	102.22335803731151	0.0	6.746898535079656	8.502136161710629	4.384642788632814	0.0	10.88020890001088	14.364720247073187	10.02418334231333	9.618390362372857	9.049108380039929	2.4694406716878627	4.590709551545061	4.897609354433867	0.0	0.0	0.0	0.0	17.832066513608098	2.119384954486208	13.326743998800593	3.4955104537609505	19.507120098836076	0.0	0.0
3L_2949	0.0	0.0	0.0	0.0	0.0	0.0	2.435964581074991	0.0	0.0	0.0	5.750431282346176	9.061869916857344	5.526999392030067	0.0	3.8349807771588544	0.0	0.0	4.405383378488513	3.5538497076958615	4.398214324984057	0.0	0.0	3.1445057623068093	0.0	0.0	0.0	4.148430856028707	0.0	0.0	8.499065102838689	0.0	7.065889418830595	6.163518136152116	9.462416464604647	2.7819894006203834	0.0	11.290664032178393	9.034103741624634	0.0	0.0	0.0	0.0	3.654770389050308	2.60627068727358	5.4627644319407835	15.044865939498147	15.992323684631376	0.0	0.0
3L_2950	0.0	2.945924607897435	0.0	0.0	0.0	0.0	0.0	0.0	5.809589540879758	14.504988265464494	0.0	0.0	6.807555842380576	2.808009115920794	0.0	8.104430448993552	2.9963049567273643	2.71303570246463	0.0	10.834482691372179	0.0	0.0	0.0	3.528240388896769	0.0	0.0	15.328755826204612	0.0	3.3205933236150638	5.234111331641669	0.0	8.702992959278697	7.591550300853139	8.741080455818208	13.70620610159177	7.480662487469891	3.476652539868513	3.7090749937872998	0.0	0.0	0.0	0.0	9.003096164771065	12.840481415329224	3.3642191075534122	18.530627155839927	0.0	0.0	0.0
3L_2951	0.0	0.0	10.053282396702524	0.0	0.0	8.111352649167776	0.0	0.0	0.0	0.0	5.427702996092054	0.0	0.0	0.0	0.0	0.0	0.0	4.15814247459375	0.0	0.0	8.209237033510107	11.595547309833025	0.0	0.0	0.0	0.0	7.831221513931744	0.0	5.08931752252023	16.044153510460788	0.0	6.669334400426838	11.635212808042262	8.931362479346225	0.0	0.0	26.642510790216868	0.0	0.0	0.0	0.0	0.0	20.697934346152252	24.60000393600063	10.312361427643316	4.057288919543961	22.642192971863302	0.0	0.0
3L_2952	4.984495726044139	1.6166528173408647	0.0	3.30346778226976	0.0	1.4521603208228753	3.29304674825629	0.0	1.594081748337851	0.0	0.0	3.0625610789525184	0.0	3.081936201763268	0.0	2.2237585923252308	1.6443003452701865	0.0	2.40212713161759	8.918556632685975	0.0	0.0	0.0	3.872427522194334	0.0	0.0	0.0	7.066992973288887	5.466786085571603	5.74470969684018	0.0	2.3879969720198395	8.33212170396888	4.796895449265236	7.5216374002889435	12.315624833225915	5.723710758000555	4.070902916089532	32.915633938651844	0.0	0.0	0.0	2.470341695192937	8.808185552532194	5.538608439399224	2.90547544110565	5.404786046139577	0.0	281.048874399258
3L_2953	0.0	0.0	0.0	0.0	0.0	0.0	2.1038909780526303	0.0	0.0	0.0	0.0	0.0	4.773552229344363	0.0	0.0	0.0	2.1010504411785718	3.804836251262255	3.069384668178032	0.0	0.0	5.3051523639758935	5.431685957299344	0.0	0.0	0.0	0.0	4.515023288490122	2.328445925336053	3.6702311952034483	5.777888713241073	3.051329464247573	5.323299977535674	2.0431221357981557	2.4027452806478573	0.0	2.4378768043335697	5.201709281669958	0.0	0.0	0.0	202.97974262168637	9.46964316490626	9.003923009255134	11.79518463946131	1.856275976261943	3.453057751700286	0.0	0.0
3L_2954	5.7807477975350885	0.0	4.1746681138849455	7.662365525485027	0.0	0.0	0.0	0.0	0.0	9.231564565562572	0.0	3.5517922343614585	0.0	1.7871312254716238	3.0062349312474073	0.0	1.9069703580527544	1.7266862818228281	2.785856762388705	3.447752754754451	0.0	0.0	0.0	2.245515705136842	0.0	0.0	6.5038958336043295	0.0	0.0	3.3312013644600786	5.244168484645075	5.538938739337543	12.078928550721837	3.708786114304788	10.903983879550232	4.760997905160922	0.0	4.721212407346206	38.17376698732631	0.0	0.0	0.0	0.0	6.129153523037444	2.141125889637807	3.369612831485662	3.134088857687293	0.0	0.0
3L_2955	0.0	0.0	6.040598864971473	0.0	0.0	0.0	0.0	0.0	0.0	0.0	0.0	0.0	0.0	2.5859164268013686	4.3499168839631395	0.0	0.0	7.4953641172934535	4.0310373753754405	0.0	0.0	0.0	0.0	3.24918274930898	0.0	0.0	0.0	5.929601400334666	3.057959026407005	4.820131955932425	15.176257049371399	4.007325390814408	3.495557495978361	2.683241946584703	18.933220323044914	13.777995163923697	3.201675116420911	0.0	0.0	0.0	0.0	0.0	8.291018049960845	5.912447297922897	9.294403003455349	4.875712006318922	4.5349170472973706	0.0	0.0
3L_2956	10.691665205472422	0.0	0.0	28.343546457907	0.0	6.229722254063025	0.0	0.0	0.0	0.0	0.0	0.0	0.0	3.305352423286075	2.78006051635732	0.0	3.526998467871865	0.0	0.0	0.0	0.0	0.0	4.559040486103132	0.0	0.0	0.0	0.0	15.15858915978972	7.8174469781658695	0.0	0.0	0.0	13.404202843120785	6.859510368149921	4.033448582404161	8.805607410799196	12.277269862576427	8.732022947756306	0.0	0.0	0.0	0.0	10.597688432199169	22.672103941016257	0.0	9.348298921206304	0.0	0.0	0.0
3L_2957	0.0	4.415946867327293	0.0	9.023544231609113	0.0	0.0	4.49753939619634	0.0	0.0	0.0	0.0	8.36549867574156	0.0	8.418422539147768	3.540276665540858	6.074278709774608	0.0	0.0	0.0	0.0	0.0	0.0	5.805724211843909	0.0	0.0	0.0	0.0	9.651876131682476	0.0	0.0	0.0	6.522901908601098	0.0	0.0	0.0	0.0	0.0	0.0	0.0	0.0	0.0	0.0	0.0	9.623953635640962	10.085942314461525	3.968206727697686	14.763372662958107	0.0	0.0
3L_2958	0.0	2.5169389994664084	0.0	0.0	0.0	2.2608434573903353	0.0	3.63700904014967	0.0	0.0	0.0	0.0	0.0	2.3991067645694155	0.0	6.924263102609962	0.0	0.0	7.4796609320106295	0.0	0.0	6.463956975902368	0.0	0.0	0.0	0.0	0.0	5.501239979491378	0.0	4.4719199204356	7.039953142071886	7.435662926528214	3.2430342866556923	2.489401373651678	5.855154028609454	3.195664122918025	0.0	6.337918817597865	0.0	0.0	0.0	0.0	7.692065096408498	8.227987664600892	0.0	2.261742401110968	4.207309274255979	0.0	0.0
3L_2959	0.0	0.0	0.0	3.9345480069940524	0.0	3.459149519662498	3.9221361836281408	0.0	0.0	9.480632016852772	0.0	0.0	4.449499075394092	1.8353479948272553	4.6310146460469195	0.0	0.0	0.0	5.722038258692206	0.0	0.0	9.890022944853232	7.5944329768506496	2.306099679774998	0.0	0.0	3.339685414992649	4.208520402065205	2.1703791001174175	0.0	10.771312118156985	2.8441896050558317	4.961927133107665	7.617698198223933	4.479269269928381	0.0	9.089525004147095	7.272885953875357	0.0	0.0	0.0	0.0	5.884530217356892	4.196345318934833	8.79557371548342	6.921049854052361	3.2186465205143655	0.0	0.0
3L_2960	0.0	0.0	0.0	0.0	0.0	0.0	0.0	0.0	14.399345693731677	35.95130754905556	0.0	0.0	0.0	0.0	5.853724783617063	0.0	0.0	0.0	0.0	13.426891916205454	0.0	0.0	0.0	0.0	0.0	0.0	0.0	0.0	0.0	0.0	0.0	0.0	18.816020712675602	0.0	0.0	0.0	8.617049694525589	0.0	0.0	0.0	0.0	0.0	0.0	0.0	8.338378052054827	0.0	12.205362548089129	0.0	0.0
3L_2961	7.120336535586017	0.0	0.0	0.0	0.0	0.0	4.704106967629158	0.0	0.0	0.0	5.552347532536756	0.0	0.0	0.0	0.0	0.0	0.0	2.126816088257763	0.0	0.0	0.0	0.0	3.0361877141271383	2.765875294427425	0.0	0.0	0.0	0.0	7.80928680386716	4.1031499061199295	6.459414208644246	0.0	0.0	9.136466836909499	5.372317736062326	0.0	5.450868595910757	11.630544135007355	0.0	0.0	0.0	0.0	10.586626126946353	0.0	13.186474685660816	8.300925138106642	11.581079912539685	0.0	0.0
3L_2962	0.0	0.0	0.0	0.0	0.0	3.0133152373708945	6.833259249414304	0.0	6.6156205385909	16.517431671514533	0.0	0.0	0.0	3.19759643071496	2.6894292789021534	0.0	10.236050140268008	0.0	0.0	0.0	6.09935731072017	0.0	0.0	0.0	0.0	0.0	0.0	7.332206128844459	3.781297325299337	5.9602996361833105	9.383045961912341	0.0	12.9672197329963	3.3179436049125473	0.0	12.77781090543568	3.959008426749436	4.223677513774468	136.60362409414722	0.0	0.0	0.0	0.0	10.966491519612108	0.0	3.014513374642215	0.0	0.0	0.0
3L_2963	0.0	0.0	4.296649258076089	0.0	0.0	0.0	0.0	2.7884264686363367	1.902748253467378	0.0	2.3197335090144846	0.0	0.0	0.0	0.0	0.0	0.0	0.0	0.0	0.0	10.525580845407637	0.0	7.610993013869512	2.311128244275162	0.0	0.0	0.0	0.0	2.175111719175676	6.857073894571117	0.0	11.4015660050908	7.459120291243838	5.725731724657196	4.489036538288452	2.4500556162624894	4.554672581668126	4.859163227796357	0.0	0.0	0.0	0.0	5.897361726771103	6.308243486423188	6.61106467450313	3.4680707729202633	6.451329877140874	0.0	0.0
3L_2964	0.0	0.0	0.0	0.0	0.0	2.3615940570957874	0.0	0.0	5.184791141058465	0.0	0.0	0.0	0.0	0.0	2.1077582999833275	0.0	8.02219259359091	4.8425188652428695	3.9064895776811315	0.0	0.0	0.0	0.0	3.1487920761277164	0.0	0.0	9.120139136842672	11.492786552520311	5.926953264491772	0.0	0.0	0.0	3.387554531159066	5.200674527486216	6.116078896194546	6.676146795115732	9.308256889273629	0.0	0.0	0.0	0.0	0.0	4.017424372990535	5.729769187707812	6.004821270998486	4.725066121394036	8.789601549782546	0.0	0.0
3L_2965	0.0	0.0	0.0	0.0	0.0	3.034017403123824	6.880205305326311	0.0	0.0	0.0	8.120838070488874	0.0	0.0	0.0	0.0	0.0	0.0	0.0	0.0	0.0	6.141261292244201	0.0	0.0	4.045356537498432	0.0	0.0	0.0	14.76516012816159	3.8072757038700957	6.001248259638005	0.0	4.989273062914733	0.0	3.3407386373127097	0.0	4.288532464190753	7.972415442568712	0.0	0.0	0.0	0.0	0.0	5.161316961635931	0.0	0.0	3.035223771872581	0.0	0.0	0.0
3L_2966	0.0	0.0	0.0	3.823083010601409	0.0	0.0	0.0	0.0	0.0	0.0	2.2491116009176375	0.0	0.0	5.350058806063043	0.0	5.147084369720217	0.0	0.0	5.559934003583377	3.440463636879706	0.0	0.0	4.919522757097334	4.481536629279447	0.0	0.0	0.0	0.0	2.1088926731796303	16.620793277221537	0.0	0.0	2.4106783407783117	1.8504725644311415	0.0	9.501864740955412	11.040025612859422	0.0	0.0	0.0	0.0	0.0	8.576733893965839	4.07746365450835	6.409797589275127	1.68124445714718	3.1274628770156494	0.0	0.0
3L_2967	8.38510436520148	0.0	0.0	0.0	0.0	2.442878179528094	8.309528841405163	0.0	8.044871072896186	0.0	0.0	0.0	0.0	0.0	0.0	0.0	0.0	2.5045971881388285	0.0	0.0	0.0	0.0	0.0	0.0	0.0	0.0	0.0	0.0	0.0	4.831982311079155	7.606784034273125	8.034354901559066	0.0	0.0	6.326589294588457	10.358901403976438	0.0	3.424112256096204	0.0	0.0	0.0	0.0	0.0	0.0	9.31725341034768	0.0	13.638198593992646	0.0	0.0
3L_2968	0.0	11.123124085123044	4.953351809335582	0.0	0.0	3.9965437889313318	0.0	0.0	4.387130965511008	0.0	0.0	0.0	0.0	2.1204774721533597	0.0	0.0	6.788009117653846	0.0	9.91647354334441	0.0	0.0	5.713241007358654	2.9247539770073385	5.328725051908442	0.0	0.0	0.0	0.0	0.0	0.0	6.2223416911826925	6.572094230687079	8.599176886788397	11.001426885066994	0.0	0.0	0.0	0.0	45.294162941221764	0.0	0.0	0.0	0.0	2.4241331178763814	2.540501306960897	5.997199307923201	11.156032736262462	0.0	0.0
3L_2969	0.0	1.9449576971700866	4.330644724733395	0.0	0.0	0.0	1.9808942747203224	0.0	3.8356059298467677	0.0	2.338087444470423	0.0	0.0	0.0	3.118555796810497	0.0	5.934659400005935	3.5823996704192305	2.8899437183460854	0.0	0.0	0.0	0.0	0.0	0.0	0.0	0.0	0.0	4.384642788632814	0.0	10.88020890001088	2.872944049414637	5.012091671156665	5.771034217423714	4.524554190019964	0.0	4.590709551545061	0.0	0.0	0.0	0.0	0.0	0.0	6.3581548634586245	2.2211239998000987	5.243265680641427	0.0	0.0	0.0
3L_2970	0.0	0.0	0.0	4.98984068436663	0.0	0.0	4.97409986201847	0.0	2.4078376077266546	0.0	0.0	0.0	0.0	2.327610205360393	1.9577026594216007	0.0	2.4836920778170533	2.248885002815604	0.0	0.0	0.0	0.0	0.0	2.9246231038206107	0.0	0.0	0.0	0.0	0.0	0.0	0.0	0.0	6.292775139007403	4.830427830992991	8.52099402507899	0.0	2.8818609905532595	9.223560663358482	0.0	0.0	0.0	0.0	7.462831368369834	2.6609275780662935	5.577325716937334	6.583018445617685	8.163851770576173	0.0	0.0
3L_2971	0.0	0.0	0.0	7.030786407521255	0.0	3.0906398118912985	7.00860727058901	0.0	0.0	0.0	0.0	0.0	15.90194226322803	3.2796498383460597	0.0	4.732836133121428	3.4995723522585536	6.337448872631221	0.0	0.0	0.0	0.0	0.0	0.0	0.0	54.00034560221186	0.0	0.0	3.8783290607074847	6.113246671948511	9.623823968711024	0.0	0.0	3.403085237075933	0.0	4.368567284673318	0.0	8.664122302750426	0.0	0.0	0.0	0.0	0.0	3.7493007554091164	3.929282348013394	6.183737389040562	0.0	0.0	0.0
3L_2972	NA	NA	NA	NA	NA	NA	NA	NA	NA	NA	NA	NA	NA	NA	NA	NA	NA	NA	NA	NA	NA	NA	NA	NA	NA	NA	NA	NA	NA	NA	NA	NA	NA	NA	NA	NA	NA	NA	NA	NA	NA	NA	NA	NA	NA	NA	NA	NA	NA
3L_2973	0.0	0.0	0.0	0.0	0.0	0.0	0.0	0.0	0.0	0.0	0.0	0.0	0.0	0.0	43.79453356632025	0.0	0.0	0.0	0.0	0.0	0.0	0.0	0.0	0.0	0.0	0.0	0.0	0.0	0.0	0.0	0.0	0.0	0.0	0.0	0.0	69.35774726036898	0.0	0.0	0.0	0.0	0.0	0.0	0.0	0.0	0.0	0.0	0.0	0.0	0.0
3L_2974	0.0	0.0	0.0	0.0	0.0	0.0	0.0	0.0	0.0	0.0	0.0	0.0	0.0	0.0	0.0	0.0	0.0	0.0	0.0	0.0	0.0	0.0	0.0	0.0	0.0	0.0	0.0	0.0	0.0	0.0	0.0	0.0	0.0	0.0	0.0	0.0	0.0	0.0	0.0	0.0	0.0	0.0	0.0	0.0	129.56556665500577	0.0	0.0	0.0	0.0
3L_2975	0.0	0.0	0.0	0.0	0.0	3.006477154381399	0.0	0.0	3.300303891982374	0.0	0.0	0.0	7.734454519860533	6.3806803208971745	0.0	0.0	0.0	3.0824354198955177	0.0	0.0	0.0	0.0	0.0	0.0	0.0	0.0	0.0	0.0	0.0	0.0	0.0	0.0	0.0	13.241656928531466	0.0	16.998419147019327	3.9500242926494	8.428185538076436	0.0	0.0	0.0	0.0	5.114466883315484	7.294403587679461	0.0	6.015345145466084	0.0	0.0	0.0
3L_2976	0.0	1.8917395301675701	0.0	3.865579871770984	0.0	0.0	1.9266928067502067	5.467175624269448	1.8653278089784942	9.314447359866469	0.0	3.5836809205186158	0.0	1.8031764395523866	1.5166127485557674	0.0	0.0	5.226566428091331	2.8108687299005317	3.478707354091708	0.0	0.0	0.0	0.0	0.0	0.0	0.0	4.134749843499718	8.529339328037324	6.722219085186649	5.291251656161768	5.588668415919881	4.874950214570934	0.0	8.801505585545463	2.4018715383026454	2.2325490016599	0.0	0.0	0.0	0.0	0.0	5.781381119917118	0.0	6.481048011387634	1.6999329376456098	3.162227321138098	0.0	0.0
3L_2977	0.0	0.0	0.0	0.0	0.0	0.0	0.0	0.0	0.0	0.0	0.0	0.0	0.0	0.0	0.0	6.2617564477306145	0.0	0.0	0.0	0.0	8.276802770411424	0.0	5.984913230727982	0.0	0.0	0.0	15.791352023977591	9.949773543154159	5.131204909536859	0.0	0.0	20.17267812474784	11.730975876421208	4.5024358177774175	0.0	5.779812271697416	0.0	5.731513004803008	0.0	0.0	0.0	0.0	0.0	9.920989241679267	5.198618415169984	0.0	7.6095161565247045	0.0	0.0
3L_2978	0.0	5.702034485904571	0.0	0.0	0.0	0.0	2.9036948936783076	0.0	2.811212464691171	0.0	0.0	5.400921181116651	0.0	2.7175449047120055	0.0	11.76500116081345	0.0	2.6256312017408985	0.0	0.0	5.1836677144587	0.0	0.0	0.0	0.0	0.0	0.0	0.0	0.0	0.0	0.0	0.0	3.6734885798587027	0.0	3.3161600458425964	7.239661763002432	3.3646469812387285	21.537489590213365	58.04773846010959	0.0	0.0	0.0	8.71304796358643	9.320104584000239	6.511671520032507	0.0	4.765753675349234	0.0	0.0
3L_2979	0.0	0.0	0.0	0.0	0.0	0.0	0.0	0.0	181.79173938336243	0.0	0.0	0.0	0.0	0.0	0.0	0.0	0.0	0.0	0.0	0.0	0.0	0.0	0.0	0.0	0.0	0.0	0.0	0.0	0.0	0.0	0.0	0.0	0.0	0.0	0.0	0.0	0.0	0.0	0.0	0.0	0.0	0.0	0.0	0.0	0.0	0.0	0.0	0.0	0.0
3L_2980	0.0	4.590019461682518	0.0	0.0	0.0	4.1229904544525	0.0	0.0	0.0	0.0	0.0	8.695258996984485	0.0	0.0	7.359662279817304	0.0	9.33703328839108	0.0	0.0	8.440556536535793	0.0	0.0	6.034580560443566	10.994641211873335	0.0	0.0	7.9612002942459625	0.0	0.0	8.155223257391894	0.0	6.7800287473218885	0.0	0.0	10.677760147609357	0.0	0.0	5.779077428079382	0.0	0.0	0.0	0.0	7.0138228420571265	0.0	5.241760476706665	0.0	15.345331336394215	0.0	0.0
3L_2981	0.0	0.0	0.0	0.0	0.0	0.0	0.0	0.0	0.0	0.0	0.0	0.0	0.0	0.0	0.0	0.0	0.0	0.0	0.0	0.0	0.0	0.0	0.0	0.0	0.0	0.0	0.0	117.94121809690051	0.0	0.0	0.0	0.0	0.0	0.0	0.0	0.0	0.0	0.0	0.0	0.0	0.0	0.0	0.0	0.0	0.0	0.0	0.0	0.0	0.0
3L_2982	6.967602044015735	2.2598461496741304	0.0	0.0	0.0	0.0	2.301600855459006	3.2655065845674773	0.0	0.0	0.0	0.0	0.0	4.308099787653762	1.8117248308845457	0.0	0.0	2.0811949055678625	3.3578253111528826	0.0	0.0	0.0	2.97106009206721	2.7065459980198914	0.0	0.0	7.839220718746791	0.0	0.0	4.0151354546096965	0.0	3.338073397557866	0.0	0.0	7.8856185768351015	0.0	5.333944959021968	0.0	0.0	0.0	0.0	0.0	6.906358753567998	9.850052648531406	5.161447496981844	2.0307166195878863	3.777553475046993	0.0	0.0
3L_2983	0.0	0.0	0.0	3.7594974303835063	0.0	0.0	0.0	0.0	0.0	0.0	0.0	0.0	4.251537993869282	0.0	1.4749926065995596	0.0	0.0	0.0	0.0	10.149725365347821	10.035408265496763	0.0	0.0	4.4069996375242795	0.0	0.0	3.1911006584836215	0.0	4.147635070328337	6.537742386798991	0.0	2.717649776473306	7.111751695560134	5.459086421887298	0.0	2.3359573921371677	0.0	0.0	0.0	0.0	0.0	0.0	2.8113618377310066	2.0048236055950617	4.202126486108296	6.613127885493691	3.075446862429111	0.0	0.0
3L_2984	0.0	0.0	0.0	0.0	0.0	1.3990013368856775	1.5862493752160272	0.0	3.0714549420631454	0.0	0.0	0.0	0.0	0.0	0.0	2.1423538427293756	0.0	1.4343469289341337	0.0	2.86402551961299	5.663535581020699	3.999872004095869	0.0	1.86533511584757	0.0	24.44366224725253	2.701371729550548	0.0	3.511109589630289	2.767207046858777	4.35629624208461	0.0	4.013554576515809	1.5404321066102251	3.6231470546622386	1.977464811013688	3.67612257295495	3.9218800708683728	0.0	0.0	0.0	0.0	9.519641280877254	6.788596651117386	1.7786191832260558	1.3995575998426897	0.0	0.0	0.0
3L_2985	0.0	1.7064322256312945	0.0	0.0	0.0	3.0656095627398456	0.0	2.4658163874211803	1.6826076919401074	0.0	0.0	0.0	0.0	0.0	1.3680513763486077	7.041759275581363	1.7356151349805247	4.714592701621914	0.0	0.0	0.0	0.0	2.2434769225868094	0.0	0.0	0.0	5.919473261591291	0.0	1.9234597655494892	9.095605730959258	0.0	5.041224614283302	0.0	0.0	1.984836248032283	4.333187449355872	4.027714704884309	0.0	0.0	0.0	0.0	0.0	0.0	0.0	1.9487300808118877	0.0	0.0	0.0	0.0
3L_2986	0.0	0.0	0.0	0.0	0.0	0.0	1.6169840240361444	2.2941736248952713	1.5654832239686753	7.817184203346849	1.9085572070937256	0.0	3.6688011751903926	0.0	5.091291308032925	4.367726779471946	1.6148008772890206	1.462138365662675	7.077095758059572	5.839035881751349	2.886635196569754	4.077372215154777	2.087310965291567	0.0	0.0	0.0	0.0	3.470104012897683	1.7895698500429946	0.0	0.0	2.345155261004055	0.0	0.0	1.846673983188988	2.015779522098991	0.0	1.9989345678753225	0.0	0.0	0.0	0.0	4.852045367594597	0.0	0.0	2.8533499398299833	2.65391090927234	0.0	0.0
3L_2987	0.0	0.0	3.975874394176139	0.0	0.0	4.811819368150375	0.0	0.0	0.0	0.0	2.1465492074940324	0.0	0.0	0.0	1.431540443451146	0.0	3.632324491529056	3.288926251091101	2.6531969165606712	0.0	3.2465909172073864	0.0	4.695186166479093	2.138586385844611	0.0	0.0	3.0970932540972993	0.0	4.025448887869108	3.172572728057218	4.9944461758524525	0.0	2.300748295375588	0.0	2.0769493103905203	4.534283719200878	2.107317237644272	0.0	0.0	0.0	0.0	0.0	8.18562375271558	5.837289069559471	2.0391675139407686	1.6045775388026962	5.96969306226151	0.0	0.0
3L_2988	0.0	2.497053476897261	11.119883463621301	5.102478171598381	0.0	2.2429812630317207	0.0	3.6082742057466817	0.0	0.0	3.0017770520147926	0.0	0.0	2.38015219645205	0.0	0.0	0.0	0.0	0.0	0.0	0.0	0.0	3.282920801505416	8.971925052126885	131.2404850648328	0.0	0.0	0.0	5.629267688566394	4.436588724675952	6.984332744786893	0.0	0.0	2.4697334169749716	2.9044471733339217	3.1704162122403425	0.0	3.143922483447248	0.0	0.0	0.0	0.0	0.0	5.441987326699913	5.703224717319666	0.0	0.0	0.0	0.0
[truncated: 265 more columns]
