# Supplementary material for: Convergence of topological domain boundaries, insulators, and polytene interbands revealed by high-resolution mapping of chromatin contacts in the early Drosophila melanogaster embryo
Source: eLife. 2017 Nov 17;6:e29550. doi: 10.7554/eLife.29550 (PMC5739541; doi:10.7554/eLife.29550)
Supplement: Supplementary file 3. [file elife-29550-supp3.zip › local_HiC_maps/nc14_posterior_dm3_CompressedBinCounts_500bp_VCnorm_chr3L_18179635-18227044.txt]

3L_36279	3L_36280	3L_36281	3L_36282	3L_36283	3L_36284	3L_36285	3L_36286	3L_36287	3L_36288	3L_36289	3L_36290	3L_36291	3L_36292	3L_36293	3L_36294	3L_36295	3L_36296	3L_36297	3L_36298	3L_36299	3L_36300	3L_36301	3L_36302	3L_36303	3L_36304	3L_36305	3L_36306	3L_36307	3L_36308	3L_36309	3L_36310	3L_36311	3L_36312	3L_36313	3L_36314	3L_36315	3L_36316	3L_36317	3L_36318	3L_36319	3L_36320	3L_36321	3L_36322	3L_36323	3L_36324	3L_36325	3L_36326	3L_36327	3L_36328
3L_36279	0.0	0.0	130.84209975401686	0.0	0.0	78.86932929522366	0.0	0.0	0.0	0.0	0.0	0.0	415.83499667332006	0.0	0.0	0.0	0.0	0.0	0.0	0.0	194.52225334578273	0.0	0.0	0.0	183.47277264054014	47.85971360747377	0.0	0.0	0.0	0.0	0.0	0.0	160.75102880658434	0.0	0.0	0.0	0.0	0.0	0.0	0.0	0.0	0.0	0.0	0.0	0.0	0.0	0.0	109.36132983377077	0.0
3L_36280	0.0	19.336955145032	152.8420988277011	130.66899257473452	161.19412608604543	83.75503995952957	32.34487398437096	89.9345276638607	50.27749586467596	61.953097964663726	0.0	0.0	0.0	56.06752211688537	70.37821251405052	351.17291754459893	36.25010761750699	60.271358878057264	49.069843372834555	79.73553896331477	68.85743481266645	60.96536035318105	0.0	0.0	0.0	40.65957970192462	17.250599458331177	0.0	0.0	16.37442413197131	15.949459353201576	18.94574506984349	51.212717141920685	12.946467006252497	0.0	0.0	0.0	34.850578146198174	37.07009120169188	0.0	0.0	0.0	15.011972047708047	0.0	0.0	26.22091117666339	48.43764379925503	7.742395032479347	0.0
3L_36281	130.84209975401686	152.8420988277011	24.40578026499796	62.595556028499765	0.0	125.7154076001116	77.47229590698367	110.09884003691661	61.93256438320155	101.75299206793031	0.0	0.0	28.20548258170423	100.71950658185189	101.14174582212344	168.2255568265931	52.09565630759012	57.744674497394485	45.2045642144396	36.46023863399806	59.37372593879756	45.89324313781282	0.0	0.0	37.334073377632286	38.9550565773503	41.31855781705796	129.04974222313993	0.0	19.609973318670303	22.9212437525285	72.60602067274924	21.807016625669476	37.211183076850084	0.0	0.0	94.20631182289215	31.004608954369562	39.95555166852164	0.0	0.0	18.59335101767608	21.573964539593618	17.592215092977057	25.256383866727116	16.74778876851416	3.314789297075726	11.126729742861277	14.53801108377965
3L_36282	0.0	130.6689925747345	62.595556028499765	110.37405768148254	0.0	132.0602723082815	109.28484000699424	101.28838829916539	72.80334118800492	89.7099676745083	0.0	0.0	0.0	23.679680229598183	135.87971927249998	0.0	30.619899872927416	87.27475839437717	63.76696998488723	61.228513383940744	93.06048000595588	117.70625814748006	0.0	0.0	0.0	80.13719487763049	0.0	0.0	0.0	82.98732230339613	53.88903708374087	0.0	57.678110003691394	21.87135705209101	0.0	0.0	0.0	33.643130493292404	0.0	0.0	0.0	87.42787200559538	50.72151352996374	0.0	0.0	29.531192321889996	23.379726503959358	0.0	0.0
3L_36283	0.0	161.19412608604543	0.0	0.0	2687.4496103198067	93.09166736485417	0.0	166.60002665600427	119.74757211797531	0.0	0.0	0.0	0.0	116.84563523129593	0.0	0.0	151.09163707788773	0.0	0.0	0.0	0.0	0.0	0.0	0.0	0.0	56.49015376619856	143.80212827149842	0.0	0.0	0.0	0.0	0.0	0.0	0.0	0.0	0.0	0.0	0.0	0.0	0.0	0.0	0.0	0.0	0.0	0.0	0.0	0.0	0.0	0.0
3L_36284	78.86932929522366	83.75503995952957	125.7154076001116	132.0602723082815	93.09166736485417	0.0	56.03873397292208	132.73131027732765	153.47545160151634	122.66984790472233	0.0	0.0	51.00531475379735	60.7119569770788	81.28863387483175	0.0	57.57097585420935	89.50494813188256	91.55502947744968	77.44485559988053	39.76604838414639	80.47605610991822	709.8239636570131	0.0	67.51297937028393	46.962853556907824	54.793428773523814	0.0	0.0	47.28219574734475	41.449574520117544	32.82422953327228	49.29333080951479	67.29075099842652	0.0	0.0	0.0	46.00378093574565	42.81690261456064	0.0	0.0	37.35915598194806	17.339211325972837	0.0	35.522915071307175	5.047637074894315	27.973358173675386	31.29932438172656	0.0
3L_36285	0.0	32.344873984370956	77.47229590698365	109.28484000699422	0.0	56.03873397292208	0.0	0.0	168.19807004728767	59.216447960585526	0.0	0.0	98.48723605420737	70.33799752410248	33.63470024755139	0.0	60.63545961678389	144.02249055212462	101.02030508132134	60.62428463344132	0.0	58.27234161577548	0.0	0.0	130.36223319196273	79.34636729660126	28.855032317636194	0.0	0.0	82.16836846487575	53.357237375677634	0.0	152.2904483430799	21.65552129170853	0.0	0.0	0.0	16.655562958027982	31.00352200009921	0.0	0.0	0.0	100.4419445560466	61.42808000393139	0.0	29.23976608187134	23.149005518722916	25.901367592208867	0.0
3L_36286	0.0	89.9345276638607	110.09884003691661	101.28838829916539	166.6000266560043	132.73131027732762	0.0	41.31138872364334	81.65713505199332	146.3560990245366	0.0	0.0	30.42695097609659	57.947835358610185	62.34724923936356	0.0	46.83226555767862	88.98950635741033	50.71547836399669	74.91781515677302	71.16667805333515	90.01418623575076	0.0	0.0	40.27451106743564	56.030884223383936	62.40193980887177	0.0	0.0	16.92356640468986	32.96869951667887	117.48672400018799	64.6924872026498	60.2129128598725	0.0	0.0	0.0	46.310589688175355	28.73497160984805	0.0	0.0	6.685922122379119	31.03084465959164	0.0	36.327441022399505	0.0	14.30345056441416	32.008194097689014	0.0
3L_36287	0.0	50.27749586467597	61.93256438320155	72.80334118800492	119.74757211797531	153.47545160151634	168.19807004728767	81.65713505199331	5.335720890574502	92.04718864874071	561.8924537843457	0.0	87.48026226582627	88.50907504372088	119.50268955740685	0.0	40.39411188495757	57.56691514252928	75.70988532756442	86.15822365436335	20.46106974564844	51.759800880046015	0.0	0.0	57.89644834237644	67.96149251492258	70.48300078172055	100.06303971502047	0.0	48.656798662424606	47.394010700382765	42.22313236529765	42.272001731461195	24.044114217236647	0.0	0.0	0.0	40.683858679069075	34.42319462392316	0.0	332.02735905438607	33.63961400945754	33.45619190471676	6.820356581882814	19.583383107765396	6.4929794659524385	15.421397394503506	34.50993023242438	22.545067590112637
3L_36288	0.0	61.953097964663726	101.7529920679303	89.7099676745083	0.0	122.66984790472233	59.21644796058553	146.3560990245366	92.0471886487407	8.101620243032404	692.3769300006924	0.0	53.89760532939521	51.323735367121884	82.83036892646321	0.0	41.478802258106	55.17189197028284	72.56003911331632	66.353852488087	37.81890794121429	71.75208220556334	0.0	0.0	47.560898758303836	49.625913659594765	47.373158368468424	0.0	0.0	74.94504654462116	58.400000584000004	69.37109895960694	57.2973964063073	35.55325907837657	409.13182227313644	0.0	0.0	50.13159543802482	8.483411960423187	0.0	0.0	23.686579184234212	13.741832198487023	25.21260529414286	24.13109943702145	56.00560056005601	19.002603990166786	14.174645811037797	0.0
3L_36289	0.0	0.0	0.0	0.0	0.0	0.0	0.0	0.0	561.8924537843457	692.3769300006924	0.0	0.0	2303.086135421465	0.0	0.0	0.0	0.0	673.5821096591675	0.0	0.0	0.0	0.0	0.0	0.0	0.0	530.1383661135557	0.0	0.0	0.0	0.0	0.0	0.0	0.0	0.0	0.0	0.0	0.0	0.0	0.0	0.0	0.0	0.0	0.0	0.0	0.0	0.0	0.0	0.0	0.0
3L_36290	0.0	0.0	0.0	0.0	0.0	0.0	0.0	0.0	0.0	0.0	0.0	0.0	0.0	0.0	0.0	0.0	0.0	0.0	0.0	0.0	0.0	0.0	0.0	0.0	0.0	0.0	0.0	0.0	0.0	0.0	0.0	0.0	0.0	0.0	0.0	0.0	0.0	0.0	0.0	0.0	0.0	0.0	0.0	0.0	0.0	0.0	0.0	0.0	0.0
3L_36291	415.83499667332006	0.0	28.20548258170423	0.0	0.0	51.00531475379735	98.48723605420739	30.426950976096588	87.48026226582627	53.89760532939522	2303.086135421465	0.0	89.64107712718275	85.36028442046769	153.06809693496444	0.0	110.37832169761859	104.86907096490033	57.46664061512292	55.178989606485516	41.93294084100707	159.11489686702768	0.0	0.0	118.65305056993014	41.2682560447678	26.263262947788633	0.0	0.0	24.929325362597037	121.41167786082336	288.440460120222	34.65291638944334	59.131243766581385	0.0	0.0	0.0	45.47866292730994	28.21877451506036	0.0	0.0	19.697447210841474	0.0	55.910587788009416	0.0	0.0	63.20926057806976	0.0	0.0
3L_36292	0.0	56.06752211688537	100.71950658185189	23.679680229598183	116.84563523129593	60.71195697707881	70.33799752410249	57.947835358610185	88.50907504372088	51.323735367121884	0.0	0.0	85.36028442046769	10.160490020112691	29.151671775497146	0.0	45.98441128457453	68.65448444851101	98.50019768442453	70.93430196311995	79.86088234295858	31.56591562935807	0.0	0.0	75.32453103417757	76.13890290226762	75.02719735904266	0.0	0.0	47.47766027716271	63.58752736431433	68.66651010702363	74.24566405321929	60.99972925504785	0.0	0.0	0.0	39.69793480516434	33.58899033510392	0.0	0.0	23.44599917470083	32.64542175164451	13.310147057159762	25.478404822552466	12.671259998416092	10.031785713031741	16.836812005769414	0.0
3L_36293	0.0	70.37821251405052	101.14174582212345	135.8797192725	0.0	81.28863387483177	33.6347002475514	62.34724923936356	119.50268955740687	82.83036892646321	0.0	0.0	153.06809693496444	29.15167177549715	20.90991590031825	0.0	103.66307615466532	71.62836339933888	82.4276108945751	64.07081860646724	57.282626752132344	54.339852304281436	0.0	0.0	135.07197985806638	102.17902046258203	71.75402719477631	0.0	0.0	68.10956786181931	58.04918258458181	39.40250048268064	65.08937362720594	33.656842907358865	0.0	0.0	0.0	36.24032512748828	19.274173186155746	0.0	0.0	20.180820148530838	46.831826909567745	28.641313376066172	9.137577189683311	0.0	7.1956008974353445	8.051140846657972	0.0
3L_36294	0.0	351.17291754459893	168.2255568265931	0.0	0.0	0.0	0.0	0.0	0.0	0.0	0.0	0.0	0.0	0.0	0.0	0.0	0.0	0.0	0.0	131.64130377547258	0.0	0.0	0.0	0.0	0.0	0.0	0.0	0.0	0.0	594.7424765076722	289.6535743251072	0.0	0.0	0.0	0.0	0.0	0.0	0.0	0.0	0.0	0.0	0.0	0.0	0.0	0.0	0.0	0.0	0.0	0.0
3L_36295	0.0	36.25010761750699	52.09565630759012	30.619899872927416	151.09163707788773	57.57097585420936	60.63545961678389	46.83226555767862	40.39411188495757	41.478802258106	0.0	0.0	110.37832169761859	45.98441128457453	103.66307615466532	0.0	8.494552867973413	96.84682866988952	162.74976339368635	108.7102379565193	90.35872413481522	89.79848403831947	0.0	0.0	73.05091039697082	85.75049147735393	56.59309564233163	126.25465564042673	4608.294930875576	61.3927717685339	74.74930950325346	71.03344787476803	48.00307219662059	54.60783986554337	0.0	0.0	0.0	74.6660444496296	43.43350547479337	0.0	0.0	36.38127577007034	14.071129559925422	43.02796387372153	32.94580826363236	24.57757296466974	12.971977286067771	0.0	28.44626500540479
3L_36296	0.0	60.271358878057264	57.74467449739448	87.27475839437719	0.0	89.50494813188256	144.02249055212462	88.98950635741033	57.56691514252929	55.17189197028284	673.5821096591675	0.0	104.86907096490033	68.65448444851101	71.62836339933887	0.0	96.84682866988952	46.00648384712352	110.92772554463832	125.87767401297378	85.8487002506782	62.048307709967595	0.0	0.0	127.24206298713467	78.45305067704983	99.85559344947308	119.95297843245449	0.0	58.32850907956155	85.22206740213312	67.48799557278748	50.674580009080884	92.2350749237043	0.0	0.0	0.0	44.33705025604646	90.78439366754095	0.0	0.0	51.84809659876486	40.10641568962982	16.35213338108156	54.77745485163918	7.7836154893948235	12.324514321701868	27.579739923052525	54.05288534301961
3L_36297	0.0	49.06984337283456	45.2045642144396	63.766969984887226	0.0	91.55502947744968	101.02030508132135	50.71547836399669	75.70988532756442	72.56003911331632	0.0	0.0	57.46664061512292	98.5001976844245	82.4276108945751	0.0	162.7497633936864	110.92772554463832	47.155735500532344	192.433813733973	145.16363167147856	132.60592748495858	0.0	0.0	86.20755228868374	107.14696727784532	60.6121830487928	52.58591223411248	0.0	95.88938200891452	74.72061495066104	36.98238528988642	62.202317480628416	78.3422774100043	0.0	0.0	76.77543186180424	68.0288636750164	36.18069362007739	0.0	0.0	27.78058389736337	52.74647990505633	53.76430802647355	24.01376331691821	27.297931328641504	21.611662733794294	27.20389317937945	23.696120945001304
3L_36298	0.0	79.73553896331477	36.46023863399806	61.228513383940744	0.0	77.44485559988053	60.62428463344133	74.91781515677303	86.15822365436335	66.353852488087	0.0	0.0	55.178989606485516	70.93430196311994	64.07081860646724	131.64130377547258	108.7102379565193	125.8776740129738	192.433813733973	19.02078550681359	108.41048546215389	137.12149976966853	0.0	0.0	58.42995781843962	88.91004665745218	116.39862649620734	100.98510974556802	0.0	95.14125868202348	104.62974671529857	63.91832090832195	61.85922376486329	67.94389872282457	0.0	0.0	73.71913011426466	100.78058294102004	55.58464099096298	0.0	167.54347753241967	50.92439909209071	22.509658050157146	34.41602713084251	23.057815495971965	22.934840479993447	18.157421210410014	29.023279572545142	22.752817936501437
3L_36299	194.52225334578276	68.85743481266647	59.37372593879756	93.06048000595588	0.0	39.76604838414639	0.0	71.16667805333516	20.46106974564844	37.81890794121429	0.0	0.0	41.93294084100707	79.86088234295856	57.282626752132344	0.0	90.35872413481522	85.8487002506782	145.16363167147856	108.41048546215389	58.84706823906033	12.405316422405987	0.0	0.0	18.501456064592283	130.30711940186134	85.99931200550395	0.0	0.0	104.9545546778245	68.15378219414286	26.985746128894718	72.94584500466854	36.881111891761314	0.0	0.0	0.0	92.18877424387478	13.200379114888179	0.0	0.0	64.49948400412796	42.765197682126285	26.15425255069348	37.54853147693394	37.34827264239029	0.0	0.0	86.4543348203479
3L_36300	0.0	60.96536035318105	45.89324313781282	117.70625814748006	0.0	80.47605610991822	58.27234161577549	90.01418623575076	51.759800880046015	71.75208220556334	0.0	0.0	159.11489686702768	31.56591562935807	54.339852304281436	0.0	89.79848403831946	62.048307709967595	132.60592748495858	137.12149976966853	12.405316422405987	7.845346258279783	0.0	0.0	70.2039307180809	100.72159391617154	77.69645548770066	0.0	0.0	81.1251916582653	107.75420834060675	51.198820379178464	82.01292523701736	46.648563136789335	0.0	0.0	0.0	40.36281687614222	33.39263308425212	0.0	0.0	29.136170807887744	13.522741871141791	0.0	15.830913182480561	23.619722468260996	12.466426355521287	6.974327500470767	0.0
3L_36301	0.0	0.0	0.0	0.0	0.0	709.8239636570131	0.0	0.0	0.0	0.0	0.0	0.0	0.0	0.0	0.0	0.0	0.0	0.0	0.0	0.0	0.0	0.0	0.0	0.0	0.0	0.0	0.0	0.0	0.0	0.0	0.0	0.0	0.0	0.0	0.0	0.0	0.0	632.9113924050633	0.0	0.0	0.0	822.3684210526316	0.0	0.0	0.0	0.0	0.0	0.0	0.0
3L_36302	0.0	0.0	0.0	0.0	0.0	0.0	0.0	0.0	0.0	0.0	0.0	0.0	0.0	0.0	0.0	0.0	0.0	0.0	0.0	0.0	0.0	0.0	0.0	0.0	0.0	0.0	0.0	0.0	0.0	0.0	0.0	0.0	0.0	0.0	0.0	0.0	0.0	0.0	0.0	0.0	0.0	822.3684210526316	0.0	0.0	0.0	0.0	0.0	984.251968503937	0.0
3L_36303	183.47277264054014	0.0	37.334073377632286	0.0	0.0	67.51297937028393	130.36223319196273	40.27451106743564	57.89644834237644	47.560898758303836	0.0	0.0	118.65305056993014	75.32453103417757	135.07197985806636	0.0	73.05091039697082	127.24206298713467	86.20755228868374	58.42995781843961	18.501456064592283	70.2039307180809	0.0	0.0	0.0	63.72865431483958	115.87754061507799	0.0	0.0	65.99520214880378	74.99616983846897	25.452870192907305	45.868193160135036	52.17922171212201	0.0	0.0	0.0	80.26353192983629	37.35166719166509	0.0	0.0	86.9081554613085	80.67199774118407	24.668608086123047	11.805218614940921	11.74225744899457	27.88889436337556	41.606424031870525	0.0
3L_36304	47.85971360747377	40.65957970192461	38.9550565773503	80.13719487763049	56.490153766198546	46.962853556907824	79.34636729660126	56.03088422338393	67.96149251492258	49.62591365959477	530.1383661135557	0.0	41.2682560447678	76.13890290226762	102.17902046258203	0.0	85.75049147735393	78.45305067704983	107.1469672778453	88.91004665745221	130.30711940186137	100.72159391617154	0.0	0.0	63.72865431483958	42.74720112700621	105.79515639546835	141.61230327690868	0.0	149.19797480964348	128.55747888722883	46.47648489049476	111.67266508410546	93.00979234316166	0.0	0.0	68.91798759476224	87.2379589807117	77.94682857089036	0.0	0.0	68.01117196851537	47.348235752126726	22.522218168222953	21.556117656985506	55.13439007580978	24.24981970259051	16.279839589313912	0.0
3L_36305	0.0	17.250599458331177	41.31855781705795	0.0	143.80212827149842	54.793428773523814	28.855032317636198	62.40193980887177	70.48300078172056	47.373158368468424	0.0	0.0	26.263262947788633	75.02719735904265	71.75402719477631	0.0	56.59309564233163	99.85559344947308	60.612183048792815	116.39862649620734	85.99931200550395	77.69645548770066	0.0	0.0	115.87754061507798	105.79515639546833	53.8627269929209	0.0	0.0	87.64625969586747	99.60017643459827	84.50799445627557	142.1377517868746	51.973251100100484	0.0	0.0	0.0	71.06373528758606	49.60563520015874	0.0	0.0	51.93905817174516	53.56903709655819	32.761642668763415	39.19539689258893	0.0	12.346136276652222	27.628125431689462	0.0
3L_36306	0.0	0.0	129.0497422231399	0.0	0.0	0.0	0.0	0.0	100.06303971502047	0.0	0.0	0.0	0.0	0.0	0.0	0.0	126.25465564042673	119.95297843245446	52.58591223411248	100.98510974556801	0.0	0.0	0.0	0.0	0.0	141.61230327690868	0.0	1876.5246762994932	0.0	0.0	0.0	0.0	158.54895991882293	0.0	0.0	0.0	0.0	69.3601525923357	0.0	0.0	0.0	0.0	0.0	0.0	0.0	0.0	192.8026761011443	0.0	0.0
3L_36307	0.0	0.0	0.0	0.0	0.0	0.0	0.0	0.0	0.0	0.0	0.0	0.0	0.0	0.0	0.0	0.0	4608.294930875576	0.0	0.0	0.0	0.0	0.0	0.0	0.0	0.0	0.0	0.0	0.0	0.0	0.0	0.0	0.0	0.0	0.0	0.0	0.0	0.0	0.0	0.0	0.0	0.0	0.0	0.0	0.0	0.0	0.0	0.0	0.0	0.0
3L_36308	0.0	16.37442413197131	19.609973318670303	82.98732230339613	0.0	47.28219574734475	82.16836846487575	16.92356640468986	48.656798662424606	74.94504654462115	0.0	0.0	24.929325362597037	47.47766027716271	68.10956786181931	594.7424765076722	61.392771768533905	58.32850907956155	95.88938200891451	95.14125868202348	104.9545546778245	81.1251916582653	0.0	0.0	65.99520214880378	149.19797480964348	87.64625969586749	0.0	0.0	41.59730893142753	67.52955937637802	128.34519724250345	101.18882412804145	98.66695462800092	378.4724850503369	0.0	0.0	113.8291929721013	70.62917251646249	0.0	0.0	43.82312984793374	25.424105865976827	46.64646874569978	22.322773917178047	51.80867795355722	17.578595364758783	32.781081382312635	25.698748984899417
3L_36309	0.0	15.949459353201576	22.9212437525285	53.88903708374087	0.0	41.449574520117544	53.35723737567764	32.96869951667887	47.394010700382765	58.40000058400001	0.0	0.0	121.41167786082336	63.58752736431433	58.04918258458181	289.6535743251072	74.74930950325346	85.22206740213312	74.72061495066104	104.62974671529857	68.15378219414286	107.75420834060675	0.0	0.0	74.99616983846896	128.55747888722883	99.60017643459824	0.0	0.0	67.52955937637802	32.88848370276967	93.76069457922544	112.64305668198612	165.51632818577554	0.0	0.0	0.0	61.59721580584558	76.44015156553252	0.0	0.0	69.36440858838093	61.91068764200764	60.58113972812699	21.743431852823058	43.25493376588267	11.414919185225898	70.24669361585276	0.0
3L_36310	0.0	18.94574506984349	72.60602067274924	0.0	0.0	32.82422953327228	0.0	117.48672400018798	42.22313236529765	69.37109895960694	0.0	0.0	288.4404601202219	68.66651010702363	39.40250048268064	0.0	71.03344787476803	67.48799557278748	36.98238528988642	63.918320908321945	26.985746128894718	51.198820379178464	0.0	0.0	25.4528701929073	46.47648489049476	84.50799445627555	0.0	0.0	128.34519724250345	93.76069457922544	111.37469789613195	122.65396417612217	126.84544263351432	0.0	0.0	0.0	87.80273651862149	54.48017738745757	0.0	0.0	25.352398336882672	58.83304652223154	35.98099483852629	0.0	17.126953543138512	13.559340419444636	75.85756982689303	59.46858869145317
3L_36311	160.75102880658434	51.212717141920685	21.807016625669476	57.678110003691394	0.0	49.2933308095148	152.2904483430799	64.6924872026498	42.27200173146119	57.2973964063073	0.0	0.0	34.652916389443334	74.24566405321929	65.08937362720593	0.0	48.003072196620586	50.674580009080884	62.202317480628416	61.85922376486329	72.94584500466853	82.01292523701736	0.0	0.0	45.868193160135036	111.67266508410546	142.1377517868746	158.54895991882293	0.0	101.18882412804145	112.64305668198612	122.65396417612217	16.744898834019203	137.15163484748737	263.04713804713805	0.0	347.22222222222223	114.27566807313642	125.44943624114218	643.0041152263374	0.0	95.18153021442495	26.505513146734522	54.03395926271743	31.029689206632906	36.008230452674894	36.65259207131128	31.897054534849808	17.86122542295382
3L_36312	0.0	12.946467006252496	37.21118307685009	21.87135705209101	0.0	67.29075099842652	21.65552129170853	60.21291285987252	24.044114217236647	35.55325907837657	0.0	0.0	59.13124376658139	60.99972925504784	33.656842907358865	0.0	54.60783986554337	92.2350749237043	78.3422774100043	67.94389872282456	36.88111189176131	46.64856313678933	0.0	0.0	52.179221712122015	93.00979234316168	51.973251100100484	0.0	0.0	98.66695462800092	165.5163281857755	126.84544263351434	137.1516348474874	4.333955544884393	0.0	0.0	131.6655694535879	83.3326388946759	93.07179744598578	0.0	0.0	90.95318942517584	10.050806828518159	36.881111891761314	29.415900235386037	52.66622778143516	46.328490307384904	25.918419183777143	40.63752143629255
3L_36313	0.0	0.0	0.0	0.0	0.0	0.0	0.0	0.0	0.0	409.13182227313644	0.0	0.0	0.0	0.0	0.0	0.0	0.0	0.0	0.0	0.0	0.0	0.0	0.0	0.0	0.0	0.0	0.0	0.0	0.0	378.4724850503369	0.0	0.0	263.04713804713805	0.0	0.0	0.0	0.0	0.0	0.0	0.0	0.0	0.0	0.0	0.0	0.0	0.0	0.0	0.0	0.0
3L_36314	0.0	0.0	0.0	0.0	0.0	0.0	0.0	0.0	0.0	0.0	0.0	0.0	0.0	0.0	0.0	0.0	0.0	0.0	0.0	0.0	0.0	0.0	0.0	0.0	0.0	0.0	0.0	0.0	0.0	0.0	0.0	0.0	0.0	0.0	0.0	0.0	0.0	0.0	0.0	0.0	0.0	0.0	0.0	0.0	0.0	0.0	0.0	0.0	0.0
3L_36315	0.0	0.0	94.20631182289215	0.0	0.0	0.0	0.0	0.0	0.0	0.0	0.0	0.0	0.0	0.0	0.0	0.0	0.0	0.0	76.77543186180422	73.71913011426466	0.0	0.0	0.0	0.0	0.0	68.91798759476224	0.0	0.0	0.0	0.0	0.0	0.0	347.22222222222223	131.6655694535879	0.0	0.0	0.0	101.26582278481013	0.0	0.0	0.0	131.57894736842107	0.0	0.0	0.0	0.0	140.74595355383534	0.0	0.0
3L_36316	0.0	34.850578146198174	31.004608954369562	33.643130493292404	0.0	46.00378093574566	16.655562958027982	46.31058968817536	40.683858679069075	50.13159543802482	0.0	0.0	45.47866292730994	39.69793480516434	36.24032512748828	0.0	74.6660444496296	44.33705025604646	68.0288636750164	100.78058294102001	92.18877424387478	40.36281687614222	632.9113924050633	0.0	80.26353192983629	87.2379589807117	71.06373528758606	69.36015259233571	0.0	113.8291929721013	61.59721580584557	87.8027365186215	114.27566807313643	83.33263889467588	0.0	0.0	101.26582278481014	43.582759173209425	33.405313830992974	562.5879043600563	460.2991944764097	89.94003997335109	61.84172383805199	42.548665035634514	58.822863994751195	27.0042194092827	53.44783046348177	27.907903917073657	46.88232536333802
3L_36317	0.0	37.07009120169188	39.95555166852164	0.0	0.0	42.81690261456064	31.00352200009921	28.73497160984805	34.42319462392315	8.483411960423187	0.0	0.0	28.218774515060357	33.58899033510392	19.274173186155746	0.0	43.43350547479336	90.78439366754095	36.180693620077385	55.58464099096298	13.200379114888179	33.39263308425212	0.0	0.0	37.3516671916651	77.94682857089036	49.605635200158744	0.0	0.0	70.62917251646248	76.44015156553252	54.48017738745757	125.44943624114218	93.07179744598578	0.0	0.0	0.0	33.405313830992974	17.766391494873066	0.0	0.0	124.01408800039684	71.94710448877984	61.601769202811504	33.69104803585401	67.02272489265891	33.16351403247769	37.106577511929764	29.0897243457721
3L_36318	0.0	0.0	0.0	0.0	0.0	0.0	0.0	0.0	0.0	0.0	0.0	0.0	0.0	0.0	0.0	0.0	0.0	0.0	0.0	0.0	0.0	0.0	0.0	0.0	0.0	0.0	0.0	0.0	0.0	0.0	0.0	0.0	643.0041152263374	0.0	0.0	0.0	0.0	562.5879043600562	0.0	0.0	0.0	0.0	0.0	0.0	0.0	0.0	0.0	0.0	0.0
3L_36319	0.0	0.0	0.0	0.0	0.0	0.0	0.0	0.0	332.02735905438607	0.0	0.0	0.0	0.0	0.0	0.0	0.0	0.0	0.0	0.0	167.54347753241967	0.0	0.0	0.0	0.0	0.0	0.0	0.0	0.0	0.0	0.0	0.0	0.0	0.0	0.0	0.0	0.0	0.0	460.29919447640964	0.0	0.0	20661.15702479339	0.0	0.0	0.0	0.0	0.0	0.0	0.0	0.0
3L_36320	0.0	0.0	18.59335101767608	87.42787200559538	0.0	37.35915598194806	0.0	6.685922122379118	33.63961400945753	23.686579184234212	0.0	0.0	19.697447210841474	23.44599917470083	20.180820148530838	0.0	36.38127577007034	51.84809659876486	27.78058389736337	50.92439909209071	64.49948400412796	29.13617080788774	822.3684210526316	822.3684210526316	86.90815546130848	68.01117196851536	51.93905817174516	0.0	0.0	43.823129847933735	69.36440858838094	25.352398336882672	95.18153021442495	90.95318942517584	0.0	0.0	131.57894736842104	89.9400399733511	124.01408800039684	0.0	0.0	56.267313019390585	120.53033346725593	122.85616000786278	111.70688114387848	105.26315789473685	55.557613244935	82.88437629506838	101.52696556205328
3L_36321	0.0	15.011972047708047	21.573964539593618	50.72151352996374	0.0	17.339211325972837	100.4419445560466	31.030844659591633	33.45619190471677	13.741832198487023	0.0	0.0	0.0	32.64542175164451	46.831826909567745	0.0	14.071129559925422	40.10641568962982	52.74647990505634	22.509658050157146	42.765197682126285	13.522741871141791	0.0	0.0	80.67199774118407	47.348235752126726	53.56903709655819	0.0	0.0	25.424105865976827	61.91068764200764	58.83304652223154	26.505513146734522	10.050806828518159	0.0	0.0	0.0	61.84172383805198	71.94710448877984	0.0	0.0	120.53033346725593	46.61732999242468	114.04052715233675	177.36665097653986	122.13740458015268	161.15948880210152	156.27817515177014	188.48364904344547
3L_36322	0.0	0.0	17.592215092977057	0.0	0.0	0.0	61.428080003931406	0.0	6.820356581882814	25.21260529414286	0.0	0.0	55.910587788009416	13.310147057159762	28.641313376066172	0.0	43.027963873721525	16.35213338108156	53.76430802647355	34.41602713084251	26.15425255069348	0.0	0.0	0.0	24.668608086123047	22.522218168222953	32.761642668763415	0.0	0.0	46.64646874569978	60.58113972812699	35.98099483852629	54.03395926271743	36.881111891761314	0.0	0.0	0.0	42.54866503563451	61.601769202811504	0.0	0.0	122.85616000786278	114.04052715233678	52.30850510138696	133.50588969576512	240.68886813984852	216.835502673976	132.33639912657978	28.818111606782633
3L_36323	0.0	0.0	25.256383866727116	0.0	0.0	35.52291507130718	0.0	36.3274410223995	19.5833831077654	24.13109943702145	0.0	0.0	0.0	25.478404822552463	9.13757718968331	0.0	32.94580826363236	54.77745485163918	24.01376331691821	23.057815495971965	37.54853147693394	15.830913182480561	0.0	0.0	11.805218614940921	21.556117656985506	39.19539689258893	0.0	0.0	22.322773917178047	21.743431852823058	0.0	31.02968920663291	29.41590023538603	0.0	0.0	0.0	58.822863994751195	33.69104803585401	0.0	0.0	111.70688114387846	177.36665097653986	133.5058896957651	47.91716081238754	111.21040611657234	150.93399844915317	154.8063864671072	27.58194596145147
3L_36324	0.0	26.22091117666339	16.74778876851416	29.531192321889996	0.0	5.047637074894315	29.23976608187135	0.0	6.492979465952439	56.005600560055996	0.0	0.0	0.0	12.671259998416092	0.0	0.0	24.577572964669734	7.783615489394824	27.297931328641504	22.934840479993447	37.34827264239029	23.619722468260996	0.0	0.0	11.74225744899457	55.13439007580978	0.0	0.0	0.0	51.808677953557215	43.25493376588267	17.126953543138516	36.008230452674894	52.666227781435154	0.0	0.0	0.0	27.0042194092827	67.02272489265891	0.0	0.0	105.26315789473685	122.13740458015268	240.68886813984852	111.21040611657233	55.30864197530864	231.44890139964033	132.98337707786524	54.86968449931413
3L_36325	0.0	48.43764379925503	3.314789297075726	23.379726503959358	0.0	27.97335817367539	23.149005518722916	14.303450564414158	15.421397394503506	19.002603990166786	0.0	0.0	63.20926057806976	10.031785713031741	7.195600897435344	0.0	12.971977286067771	12.324514321701868	21.611662733794294	18.157421210410014	0.0	12.466426355521287	0.0	0.0	27.88889436337556	24.24981970259051	12.346136276652222	192.8026761011443	0.0	17.578595364758783	11.414919185225898	13.559340419444636	36.65259207131128	46.328490307384904	0.0	0.0	140.74595355383534	53.44783046348177	33.16351403247769	0.0	0.0	55.557613244935	161.15948880210152	216.835502673976	150.93399844915317	231.4489013996403	39.61884688355674	94.20004765414176	65.16016368233117
3L_36326	109.36132983377077	7.7423950324793465	11.126729742861274	0.0	0.0	31.29932438172656	25.901367592208867	32.00819409768901	34.50993023242438	14.174645811037797	0.0	0.0	0.0	16.836812005769414	8.05114084665797	0.0	0.0	27.579739923052525	27.20389317937945	29.02327957254514	0.0	6.974327500470767	0.0	984.251968503937	41.606424031870525	16.279839589313912	27.628125431689462	0.0	0.0	32.781081382312635	70.24669361585276	75.85756982689303	31.897054534849808	25.918419183777143	0.0	0.0	0.0	27.907903917073657	37.106577511929764	0.0	0.0	82.88437629506838	156.27817515177014	132.33639912657978	154.80638646710716	132.98337707786527	94.20004765414176	49.60009920019839	97.2100709633518
3L_36327	0.0	0.0	14.538011083779649	0.0	0.0	0.0	0.0	0.0	22.545067590112634	0.0	0.0	0.0	0.0	0.0	0.0	0.0	28.44626500540479	54.052885343019604	23.696120945001304	22.752817936501437	86.4543348203479	0.0	0.0	0.0	0.0	0.0	0.0	0.0	0.0	25.69874898489941	0.0	59.46858869145317	17.86122542295382	40.63752143629255	0.0	0.0	0.0	46.88232536333802	29.0897243457721	0.0	0.0	101.52696556205328	188.48364904344547	28.81811160678263	27.58194596145147	54.869684499314126	65.16016368233117	97.2100709633518	190.51973784484073
3L_36328	73.79855945211949	15.674030326113874	15.016946624265483	17.652811563297686	0.0	24.13854074072733	34.9572123720566	10.799789188115048	23.28778501337883	19.13049965995537	0.0	0.0	15.908671498660489	30.297911792174503	43.464182254009025	0.0	29.383389569876147	9.30559768923398	20.39729858177583	29.3779742750789	14.8837430827804	23.531870153023046	0.0	0.0	35.09574822029461	32.95759236731457	32.62673154725283	0.0	0.0	30.96958698073957	25.85642958906376	61.427702665348015	30.749399771716458	31.482203110581594	0.0	0.0	0.0	29.594156499280324	30.048046826876174	0.0	0.0	66.41870350690755	113.5709128667732	133.95368774502361	137.70455061307015	75.56972487897035	145.83135463867103	121.33180483151614	49.19903963474633
3L_36329	0.0	0.0	0.0	0.0	0.0	0.0	0.0	0.0	0.0	0.0	0.0	0.0	0.0	0.0	0.0	0.0	0.0	0.0	0.0	147.43826022852932	0.0	0.0	0.0	0.0	0.0	0.0	0.0	0.0	0.0	0.0	0.0	0.0	0.0	0.0	0.0	0.0	0.0	405.0632911392405	0.0	0.0	0.0	0.0	0.0	0.0	0.0	0.0	0.0	0.0	0.0
3L_36330	100.93669250645995	0.0	17.1159723515429	24.144325117824305	0.0	24.76130105780278	0.0	14.771223293628285	26.542884808126793	19.624055428798695	0.0	0.0	0.0	20.719720200898404	14.861844295429684	0.0	6.698103097202872	19.091353398770007	25.108244431549345	18.751232223831853	40.71396000260569	38.62236595464189	0.0	0.0	9.600319498632913	47.58145945859311	44.62464300285598	0.0	0.0	54.460430261603705	29.470567155170787	0.0	12.617086563307494	38.27487484115927	0.0	0.0	0.0	25.758021783927	54.796922604826506	0.0	0.0	38.24969400244798	99.85797976211612	74.6422600047771	84.42961946921046	129.19896640826872	92.05767310933996	143.05987914301411	179.44300890037326
3L_36331	132.65414411546215	9.391443831183162	35.990950075603486	0.0	0.0	10.847357610804401	0.0	0.0	27.9067885356122	8.596848223504297	0.0	0.0	0.0	13.61525071463047	9.765949260034024	0.0	8.802855646371682	41.81741846021574	29.331588103841156	24.64345323781531	13.376888482231477	16.919571968668336	0.0	0.0	37.85111641867877	49.3681859561334	16.756312940900482	0.0	0.0	7.95262146237575	15.492454787207262	55.20866113475882	33.163536028865536	31.438770165613153	0.0	0.0	0.0	33.85199424516098	18.003955469016542	0.0	0.0	37.70170411702609	29.163659164315348	124.85095916749381	110.96003475609704	67.91892178711663	87.37809914994551	127.84934834435094	88.43609607697476
3L_36332	0.0	54.9320764874233	10.52584489641253	0.0	0.0	12.689590411745483	36.75389591296677	22.70972430394695	16.323132735634623	40.22748643579442	0.0	0.0	0.0	0.0	0.0	0.0	20.595731534639445	9.783874218513045	4.289130271609174	24.710322943328933	15.648717587593696	0.0	0.0	0.0	14.759820815775296	46.202002856823846	19.602077820248947	0.0	0.0	65.12263988575629	36.24715120046034	64.58488067943294	6.465963169873785	14.711236810456747	0.0	0.0	0.0	22.629234141857008	42.1232209520901	0.0	0.0	29.40311673037342	85.29148364535801	41.72991356691652	69.8948083134882	99.31719428926132	102.21773163127706	79.18004662824967	68.97027381198703
3L_36333	0.0	10.555922373858047	17.698448275905662	0.0	0.0	12.192360084285784	17.65686357600927	16.36489794849639	3.9208813200195887	9.66280202899517	0.0	0.0	16.070917745828794	7.651727052183631	27.442160159032806	0.0	14.84152956803728	23.50125449696505	18.54479030478363	9.892529537609322	7.517768245247643	14.263117432524757	0.0	0.0	14.181470349027258	22.1958092092632	28.250981721614824	0.0	0.0	8.938695299095448	8.70670969522598	62.05417950412505	12.425200294228743	38.87067267819288	243.98575123212802	0.0	0.0	40.767239446380884	80.9453199186702	0.0	0.0	35.31372715201854	81.94941262758499	110.26060093029876	76.74976267534322	95.42553825967676	90.65761903628685	105.66312061233893	182.23627098202158
3L_36334	0.0	0.0	4.274333567281857	0.0	0.0	5.152987031992835	0.0	0.0	19.885486113965044	8.167785925598004	0.0	0.0	0.0	12.935723682593562	0.0	0.0	8.363511671280538	0.0	17.417293979538165	16.72394058853554	12.709257931847874	0.0	0.0	0.0	0.0	18.761702612004235	7.960008915209984	0.0	0.0	7.555712042747197	14.719237896738658	0.0	5.251394770451031	23.895747632230105	0.0	0.0	0.0	32.16246640170921	17.1053914483306	0.0	0.0	29.850033432037446	41.56218395422618	101.674063454783	56.765747223749486	72.59528130671505	70.24525812577988	64.30684367720822	28.007438775738834
3L_36335	0.0	42.20103730149687	40.4318934862198	0.0	0.0	0.0	0.0	0.0	0.0	0.0	0.0	0.0	0.0	0.0	0.0	0.0	0.0	0.0	0.0	15.819555818511727	0.0	0.0	0.0	0.0	0.0	14.789267724197904	0.0	0.0	0.0	0.0	0.0	0.0	0.0	0.0	0.0	0.0	0.0	65.19258977562885	0.0	0.0	0.0	0.0	0.0	160.29301563257633	38.35429395497973	38.14973772055317	90.6089829745721	33.79405900442702	0.0
3L_36336	0.0	7.316102448845811	12.26644685193908	24.719190001582028	0.0	27.463427165301102	0.0	15.12291908633372	13.587429127969667	6.6970982812566975	0.0	0.0	22.276874821785	15.909785154261277	7.607848865517576	0.0	17.14395435593592	6.515303144024684	17.13737318343844	13.712635809945061	26.05208750166733	13.180648698806358	0.0	0.0	14.743347801471975	17.947392602802662	13.05346700083542	50.96216568819308	0.0	18.585702390864757	6.0344494651064	28.67235526195064	15.070408950617283	14.694818019373647	0.0	0.0	74.4047619047619	18.836648583484024	31.55715632152955	0.0	0.0	34.26535087719298	34.078516902944386	59.05139833711262	79.79062938848462	52.91005291005291	65.45105727019872	102.5262467191601	57.41108171663726
3L_36337	0.0	0.0	8.065608888946244	0.0	0.0	9.723615940507027	0.0	17.40171511304154	12.507879964377558	30.82500030825	0.0	0.0	0.0	24.409533387359765	0.0	0.0	47.345495865160025	29.988244608113614	13.14647805852812	6.311569359098001	23.98219561797322	15.166773845201838	0.0	0.0	0.0	0.0	15.020427781783225	234.56558453743665	0.0	71.28762560879632	13.887500138875001	0.0	29.727929984779298	0.0	0.0	0.0	0.0	17.340038148083924	16.13881967128452	0.0	0.0	22.530641672674836	52.28484785109275	63.95252164792858	30.604624970925602	45.662100456621005	12.050167256321519	94.38032574695286	52.849653306274305
3L_36338	0.0	7.810041057385838	7.482630009761091	0.0	0.0	18.041593992870865	0.0	16.14392633203536	5.80190778331731	7.1492455043756955	0.0	0.0	0.0	33.96783359384775	24.364453237304904	0.0	14.641127659652346	13.91035333688511	15.245320067872164	14.638429331664941	0.0	14.070525695945788	0.0	0.0	20.98497161257965	13.68506505058821	27.869514931092624	0.0	0.0	33.06749273672522	19.325576047108022	45.91220667838959	4.5965345806489575	15.686922492484657	0.0	0.0	0.0	32.17341470526136	0.0	0.0	0.0	15.676602148739603	60.63215080428548	37.08128737330251	42.58880297780911	28.24110846350719	55.89593072034762	62.54182484536533	24.514851096794434
3L_36339	0.0	20.744391753689385	4.968687332431019	0.0	0.0	23.96030257070086	0.0	0.0	0.0	9.49462034811076	0.0	0.0	0.0	15.037096517107704	21.571622099695404	0.0	9.72214120437885	18.47377094001936	8.09867424702576	15.552559095836424	0.0	18.68648929451028	0.0	0.0	13.934640960041023	10.904744872588962	9.253090532237767	0.0	0.0	35.13246696669793	17.110337723845994	81.29883010983471	48.835755586810436	0.0	0.0	0.0	0.0	10.682048816963091	0.0	0.0	0.0	6.939817899178324	0.0	59.09536810504793	18.85348204959974	37.50586029067041	22.269929359784072	66.4473902787468	97.67151117362087
3L_36340	0.0	8.625299729165588	12.395567345117385	0.0	0.0	4.981220797593075	28.855032317636198	0.0	19.22263657683288	15.791052789489475	0.0	0.0	52.526525895577265	25.009065786347552	17.93850679869408	0.0	8.084727948904519	15.362398992226627	26.938748021685694	25.866361443601633	0.0	31.078582195080262	0.0	0.0	57.93877030753899	18.136312524937427	7.694675284702986	0.0	0.0	0.0	7.114298316757019	16.901598891255112	15.229044834307992	5.774805677788942	0.0	0.0	0.0	17.765933821896514	24.80281760007937	0.0	0.0	34.62603878116343	53.56903709655819	57.33287467033597	54.87355564962451	62.37816764132554	37.038408829956666	55.256250863378924	27.07385748321421
3L_36341	0.0	18.00886756638969	12.94042744819947	30.42361846348557	0.0	26.00087778963418	60.24677077308656	9.306411745436135	13.378391756770135	0.0	0.0	0.0	0.0	0.0	28.090518888064903	0.0	8.440100605999223	8.018834638799612	7.030717203461926	13.501672182099753	25.65128615548784	0.0	0.0	0.0	12.097105888387262	25.244684100645507	0.0	0.0	0.0	7.624903544970156	37.135073631424	17.644526315046548	15.8984533984534	24.11457315999778	0.0	0.0	0.0	23.183567487364954	8.631017113580732	0.0	0.0	24.098708309234627	27.961860022928725	51.30257231097568	16.367308592509666	73.26007326007327	83.77735330585436	57.685097055175795	0.0
3L_36342	0.0	14.860717921282776	9.491819831021877	0.0	0.0	2.8607514908091205	0.0	20.478794208596998	3.679900201106546	18.137833934526952	0.0	0.0	0.0	21.544333750455575	15.453323237162152	0.0	18.572473273050182	30.879582860949235	15.471119770640648	9.28452520330789	35.27859506523012	4.462164194255855	0.0	0.0	0.0	15.623725147427205	4.4191082239604045	0.0	0.0	16.778629060166068	8.171586983479093	19.413423411617963	11.661535591006624	3.316513084473246	457.98030684680555	0.0	100.75566750629723	35.71086949590281	9.496292884665149	0.0	0.0	26.51464934376243	23.07381698617494	37.63050140291213	54.024486598550794	49.258326336411976	49.633333746944444	51.56786132212063	31.097428242684327
3L_36343	0.0	0.0	3.7383457072576247	0.0	0.0	9.01363763373985	78.32080200501252	0.0	11.594606189200785	14.287143000014288	0.0	0.0	0.0	11.313624998585796	8.115038789885416	0.0	14.629507717065321	6.949656686959664	0.0	2.925362306121613	0.0	14.05935861206012	0.0	0.0	0.0	16.409044665419582	20.885547201336674	0.0	0.0	13.216499477948272	19.31023828834048	30.583845612747346	9.185773074661963	15.674472553998559	0.0	0.0	0.0	16.073940124573035	44.881288990619815	0.0	0.0	31.328320802005013	36.350418029807344	44.46222933617892	0.0	77.60141093474427	61.43672575762653	74.99062617172854	24.495394865765235
3L_36344	0.0	21.718037970731686	15.605683902190856	0.0	0.0	15.67805551975733	0.0	0.0	8.066926448588067	24.85063525678907	0.0	0.0	16.532368724726144	15.742868578926677	16.93807102471942	0.0	5.089226870100029	9.670422336354697	8.478788720243427	8.141262298648776	7.733629067308868	24.454433808939463	0.0	0.0	7.294334417514572	7.611042252320512	4.843693994788185	0.0	0.0	9.195355793602884	22.391772725298182	0.0	15.977462830030472	14.540648200285798	0.0	0.0	0.0	33.550244986684746	10.408692090591012	0.0	0.0	21.796622976546832	33.72098414692233	51.557527115392446	64.14972743767731	78.53242530216578	58.28794321666289	30.435179589298993	17.04262701869917
3L_36345	0.0	28.898873449665746	3.4609225504368895	0.0	0.0	8.34473432660706	0.0	0.0	0.0	19.84033818517781	0.0	0.0	0.0	0.0	7.512820628402368	0.0	6.771924953527665	6.433921694025846	33.846626831067255	18.957895326960053	0.0	32.540029116818054	0.0	0.0	0.0	15.191327170043108	19.33562782783557	100.65121335037692	0.0	12.235701206623673	5.959074269730345	28.314214160221642	12.756143358641523	29.022535515118562	0.0	0.0	0.0	18.601363479943082	27.700428179368583	0.0	0.0	38.67125565567114	33.652848433179464	61.74402163510518	32.83082473001571	39.186872397746754	62.048179377150035	69.42556133459071	45.35517638628096
3L_36346	92.04035048965466	6.516131008117145	3.1214815050660083	0.0	217.27558148377497	15.052595650778274	65.3970911373862	0.0	24.203452283619924	5.964811192848907	0.0	0.0	19.841033638488433	33.06367544318314	13.551953446329522	0.0	6.107746760603812	17.408682754610687	17.807422897038755	12.213242232316874	18.56275976261943	35.218274058043235	0.0	0.0	0.0	20.552083775774026	0.0	0.0	0.0	0.0	0.0	51.07441414454826	11.505043811206832	26.176057545444905	0.0	0.0	0.0	23.4877653907777	18.737715085547038	0.0	0.0	21.799030379128737	10.117412572908604	37.12551952523885	17.766501971193392	29.45291215668949	46.63550482234437	26.090178091555654	61.360233659769776
3L_36347	0.0	0.0	0.0	0.0	0.0	30.205275049234597	0.0	27.028195813873033	58.28139813188692	23.938564069172873	0.0	0.0	0.0	18.956339758268754	0.0	0.0	0.0	23.28874315310951	20.41899783558623	0.0	0.0	0.0	0.0	0.0	0.0	0.0	0.0	0.0	0.0	66.43400003543147	0.0	0.0	0.0	35.017438684464864	0.0	0.0	0.0	26.932399676811205	0.0	0.0	0.0	0.0	81.20838070488875	49.66525617339134	71.30226455992242	47.28132387706855	18.716217227903634	62.82459373429385	0.0
3L_36348	0.0	9.546448243930845	4.573121933150103	32.254943070025476	0.0	11.026391668458455	0.0	0.0	7.091846504074266	0.0	0.0	0.0	0.0	0.0	0.0	0.0	8.948145496845777	17.00304354479452	11.180888135214207	28.628788393889185	27.195344157080307	25.79824055999381	0.0	0.0	12.825281194290184	6.691066756773032	17.032873445750297	0.0	0.0	0.0	55.11854424050583	37.41324803112782	5.618482560230133	0.0	0.0	0.0	0.0	39.32653312031461	27.451662198146096	0.0	0.0	25.549310168625443	0.0	45.32557359513385	26.028787839350322	25.889967637540455	20.496983527257573	22.934026450577175	0.0
3L_36349	0.0	0.0	26.61195249234241	0.0	0.0	0.0	0.0	0.0	0.0	0.0	0.0	0.0	0.0	0.0	0.0	0.0	0.0	0.0	0.0	41.64922605325686	0.0	0.0	0.0	0.0	74.6329922605587	0.0	49.55892556249381	0.0	0.0	47.041777802866726	0.0	0.0	32.69512450303411	0.0	0.0	0.0	0.0	0.0	0.0	0.0	0.0	0.0	172.5104584465433	52.75179751750041	50.48898582774168	50.21971123666039	79.51748788352279	44.48596467814404	0.0
3L_36350	0.0	0.0	0.0	0.0	0.0	0.0	0.0	0.0	0.0	0.0	0.0	0.0	0.0	0.0	0.0	0.0	0.0	0.0	0.0	0.0	0.0	0.0	0.0	0.0	0.0	0.0	0.0	0.0	0.0	0.0	0.0	0.0	0.0	0.0	0.0	0.0	0.0	0.0	0.0	0.0	0.0	0.0	0.0	0.0	0.0	0.0	0.0	0.0	0.0
3L_36351	0.0	5.269475718782836	5.048569765428303	0.0	0.0	15.215947773998137	0.0	21.78478376423636	15.658310609210062	19.294533955003214	0.0	0.0	16.04508025749145	26.737988340709197	0.0	0.0	9.878445725349573	14.07808267776395	20.57219503263779	13.827275208999266	7.50568180112345	4.746728791853094	0.0	0.0	21.238005836204003	9.233385261892046	14.102781068426694	73.41173706852251	0.0	4.462162203165814	8.692711769670954	30.977206971110654	9.303918065975944	10.584048991445972	0.0	0.0	0.0	21.707571872413745	50.509489217739336	0.0	0.0	7.051390534213347	24.545298348101422	25.01893933707817	28.734889040225973	14.29081814933905	82.96921163409372	25.31837861103375	16.540298783957233
3L_36352	0.0	0.0	0.0	0.0	0.0	0.0	0.0	0.0	0.0	0.0	0.0	0.0	348.1409274474307	0.0	0.0	0.0	107.16964955524595	101.82055146010671	0.0	0.0	0.0	0.0	0.0	0.0	0.0	0.0	0.0	0.0	0.0	0.0	0.0	0.0	0.0	0.0	0.0	0.0	0.0	0.0	0.0	0.0	0.0	0.0	0.0	0.0	0.0	0.0	0.0	0.0	0.0
3L_36353	0.0	6.157070564338617	2.9494775148056394	0.0	0.0	10.667360756273208	0.0	0.0	13.721857042948956	0.0	0.0	0.0	0.0	22.31554085506904	19.20779375439378	0.0	5.771189644177302	16.44940656024266	7.211217770363578	16.156352874134395	8.769945047524331	5.546271712960472	0.0	0.0	16.543568729015515	15.104130030160789	10.985510112162059	0.0	0.0	0.0	15.235378987670007	12.065011105842723	7.247385143440246	4.122278317269502	0.0	0.0	0.0	9.51150495787196	5.9017349330182585	0.0	0.0	16.478265168243087	57.35945737953319	35.07978019009733	67.15003500195574	27.829958950810546	30.846013615430408	29.583027231176565	0.0
3L_36354	134.8435814455232	19.09289648786169	9.146243866300207	0.0	0.0	11.026391668458455	0.0	9.866603520404135	7.091846504074266	8.73873795146505	0.0	0.0	0.0	0.0	0.0	0.0	17.896290993691554	17.00304354479452	11.180888135214207	3.578598549236148	0.0	0.0	0.0	0.0	25.65056238858037	6.691066756773032	8.516436722875149	0.0	0.0	24.25163496439052	15.74815549728738	18.70662401556391	0.0	19.174597493240952	0.0	0.0	0.0	9.831633280078652	9.150554066048699	0.0	0.0	25.549310168625443	59.29000222337508	36.26045887610707	34.70505045246709	8.629989212513484	47.82629489693433	30.5787019341029	59.930480642454754
3L_36355	0.0	0.0	5.119908251244138	18.055756175068613	0.0	15.430955731674198	17.877574370709382	0.0	11.9096770095595	9.78358705435761	0.0	0.0	0.0	7.747373640335927	16.671112296612428	0.0	0.0	14.277012106906266	12.51773345572895	4.0064744627317745	15.223480696626476	14.441406400431317	0.0	0.0	0.0	13.109399814221078	14.302059496567505	0.0	0.0	4.525214495167071	22.038858916040763	31.414928373963306	15.725644122383253	10.733606205455533	0.0	0.0	0.0	16.51073197578426	0.0	0.0	247.03557312252966	25.028604118993137	16.59475605708596	25.372467827710793	33.99774643509345	38.64734299516908	49.720037940213565	17.117425539198905	50.3220611916264
3L_36356	0.0	0.0	11.268697586470351	0.0	0.0	0.0	0.0	24.31244408137861	0.0	0.0	0.0	0.0	0.0	0.0	24.461600180037376	0.0	22.04925804246687	0.0	18.36732819660388	0.0	0.0	0.0	0.0	0.0	0.0	16.487556840852207	0.0	0.0	0.0	0.0	0.0	0.0	13.844586213007265	0.0	0.0	0.0	0.0	0.0	0.0	0.0	0.0	31.47821707378494	36.524343474926035	44.67496727558647	0.0	63.79585326953748	16.83564037725303	18.837358248879177	0.0
3L_36357	0.0	0.0	0.0	0.0	0.0	0.0	0.0	0.0	0.0	0.0	0.0	0.0	0.0	0.0	0.0	0.0	108.43046896177826	0.0	0.0	0.0	0.0	0.0	0.0	0.0	0.0	40.539992702801314	0.0	0.0	0.0	0.0	0.0	0.0	136.16557734204792	0.0	0.0	0.0	0.0	0.0	0.0	0.0	0.0	0.0	0.0	0.0	0.0	0.0	82.79173738460901	0.0	0.0
3L_36358	0.0	4.5969339370026985	8.808444303215722	0.0	0.0	7.964364248606037	0.0	4.751099404402178	3.4149611496944807	12.623983295945303	0.0	0.0	27.994501879830803	9.996611148820548	14.340741760526821	0.0	12.926493494742148	4.093766912374557	3.589314252538767	18.955363049483665	0.0	8.28181012211115	0.0	0.0	6.175801603608645	9.665916913711394	20.504744797946245	0.0	0.0	0.0	11.374894924408137	9.00786476672783	21.643897286721035	36.93283855640614	0.0	0.0	0.0	18.93704025896403	4.406297656863096	0.0	0.0	12.302846878767747	21.412588460756076	30.556090287135582	8.355820936428497	29.08939795335307	39.47993087064104	18.4058339131171	14.429264857814026
3L_36359	0.0	7.646066633941501	3.6627648453690567	0.0	0.0	13.247103520815175	0.0	0.0	0.0	13.998289409034214	0.0	0.0	0.0	5.542444594952606	7.950971131614015	0.0	14.33373228888204	0.0	8.955143685280431	5.7324362452771895	10.890826003807433	0.0	0.0	0.0	10.272192558412824	0.0	6.821096286595181	0.0	0.0	12.9492918679742	12.613219410735615	29.965509698337215	9.000057600368642	5.119190103172157	0.0	0.0	0.0	11.811721164635708	7.328981872496237	0.0	0.0	5.115822214946387	11.87183170491375	21.781652007614866	20.847318409432994	6.912044237083117	10.94447539298875	18.36862149618545	24.000153600983047
3L_36360	102.80450694958468	0.0	3.4865400378568516	0.0	0.0	4.203250710034126	0.0	15.044561992622148	16.22043352893374	0.0	0.0	0.0	22.161450599910467	5.275783678097003	0.0	0.0	13.644100461511698	0.0	5.682859501243836	8.184951530081197	20.733682073865815	6.556177591116117	0.0	0.0	9.777971598903694	7.651886113408094	12.985832456789643	0.0	0.0	6.163134471582095	6.003182887566988	0.0	8.567042245798723	9.745786043936928	0.0	0.0	0.0	7.495619747210224	13.952732328690095	0.0	0.0	9.739374342592232	22.60129618433617	20.733682073865815	13.229534406380868	19.738465334320257	10.417909219380853	17.48486102449629	0.0
3L_36361	0.0	10.711156526414785	5.131062735451642	0.0	0.0	6.185829748644995	35.83304666895999	0.0	15.914165357726567	0.0	0.0	0.0	0.0	23.292757350029582	11.138288535136846	0.0	30.119574711605075	0.0	4.181668402059054	8.03040633052992	0.0	0.0	0.0	0.0	14.390021383571778	3.753703028037159	9.555479111722661	0.0	0.0	27.210440101658204	0.0	20.988913655807007	6.3039619139837	7.171327312286922	0.0	0.0	0.0	16.546703069413418	0.0	0.0	0.0	0.0	49.89273062914734	0.0	9.734804456982873	9.682885499878964	22.99770482905806	25.732077607946067	0.0
3L_36362	0.0	0.0	0.0	0.0	0.0	0.0	0.0	38.34944009817456	0.0	0.0	0.0	0.0	0.0	0.0	0.0	0.0	0.0	0.0	14.48593053996306	0.0	0.0	0.0	0.0	0.0	0.0	13.003393885804195	0.0	0.0	0.0	0.0	0.0	0.0	0.0	0.0	0.0	0.0	0.0	0.0	0.0	0.0	0.0	24.826216484607745	0.0	0.0	33.722832043435005	67.08595387840671	0.0	0.0	0.0
3L_36363	0.0	0.0	0.0	0.0	0.0	0.0	0.0	0.0	0.0	0.0	0.0	0.0	0.0	0.0	0.0	0.0	0.0	0.0	0.0	0.0	0.0	0.0	0.0	0.0	0.0	0.0	0.0	0.0	0.0	0.0	0.0	0.0	0.0	0.0	0.0	0.0	0.0	0.0	0.0	0.0	0.0	0.0	0.0	0.0	0.0	0.0	0.0	0.0	0.0
3L_36364	0.0	0.0	0.0	0.0	0.0	0.0	0.0	0.0	0.0	0.0	0.0	0.0	0.0	0.0	0.0	0.0	0.0	0.0	0.0	42.367316157623364	0.0	0.0	0.0	0.0	0.0	0.0	0.0	0.0	0.0	95.70568587479782	0.0	0.0	0.0	0.0	0.0	0.0	0.0	0.0	108.33414583942714	0.0	0.0	75.62008469449485	0.0	0.0	0.0	0.0	0.0	0.0	0.0
3L_36365	0.0	24.129672861960177	0.0	81.5278315635	0.0	0.0	0.0	24.938899695745423	17.92540343361103	0.0	0.0	0.0	0.0	17.491003065298287	0.0	0.0	11.308699216872581	21.48850901980166	4.710149193975719	9.045292038560081	0.0	10.86797046085629	0.0	0.0	16.208637582967963	4.228097398451671	0.0	0.0	0.0	0.0	9.951288443071169	0.0	14.20131788229948	8.077642297766127	0.0	0.0	0.0	6.212627164712278	11.56450391169345	0.0	0.0	16.14465611882467	18.7327307638271	11.456525350426471	10.965092627619974	0.0	8.634721076922412	0.0	37.87018101946527
3L_36366	0.0	0.0	5.383217818450979	0.0	0.0	0.0	0.0	0.0	8.348116456224565	0.0	0.0	0.0	34.217279726261765	32.583239995927094	11.685655857435	0.0	10.533245556287032	20.015011258443835	4.387167534960241	16.850086883260495	32.012805122048825	10.122738200683285	0.0	0.0	15.097188148707303	3.938170719700699	20.05012531328321	0.0	0.0	9.515879624122755	0.0	0.0	6.613756613756614	0.0	0.0	0.0	0.0	28.933092224231466	10.771509357748755	0.0	0.0	22.556390977443606	0.0	0.0	30.639601685178093	0.0	48.25575550417211	0.0	0.0
3L_36367	0.0	11.74070649701346	2.8121287111311086	0.0	0.0	0.0	0.0	0.0	4.3609563577292505	0.0	0.0	0.0	0.0	0.0	6.10444708970485	0.0	0.0	0.0	9.167215744693042	2.2005710481870047	33.446214306618174	0.0	0.0	0.0	0.0	6.1717600831130355	0.0	0.0	0.0	0.0	0.0	0.0	17.274737423991155	7.860631012154501	0.0	0.0	0.0	12.091441526544493	16.880723620352526	0.0	0.0	7.855459544383346	9.11473168508602	11.148738102206057	32.01152414869353	5.306799336650084	4.201371747875681	9.401809848395816	0.0
3L_36368	0.0	0.0	0.0	0.0	0.0	13.20602723082815	0.0	0.0	0.0	0.0	0.0	0.0	0.0	0.0	0.0	0.0	0.0	20.36411029202134	0.0	0.0	32.571168002084555	0.0	0.0	0.0	0.0	0.0	0.0	0.0	0.0	0.0	0.0	0.0	26.916451335055985	0.0	0.0	0.0	0.0	0.0	0.0	0.0	0.0	0.0	0.0	0.0	20.782675561651807	0.0	0.0	0.0	0.0
3L_36369	0.0	0.0	0.0	0.0	0.0	0.0	0.0	0.0	0.0	0.0	0.0	0.0	0.0	0.0	0.0	0.0	0.0	0.0	0.0	0.0	0.0	0.0	0.0	0.0	0.0	0.0	0.0	0.0	0.0	0.0	0.0	0.0	0.0	0.0	0.0	0.0	0.0	0.0	0.0	0.0	0.0	0.0	0.0	0.0	0.0	0.0	0.0	0.0	0.0
3L_36370	0.0	0.0	4.796655388130963	0.0	0.0	11.565359896651943	0.0	0.0	14.876989611398153	0.0	0.0	0.0	0.0	36.291159618681526	10.412371563396764	0.0	9.385529390785287	0.0	3.909136041843392	18.76759931625882	0.0	9.019751451728995	0.0	0.0	0.0	14.036250019299843	8.932718762282487	0.0	0.0	25.43705093006337	0.0	0.0	0.0	13.407899129693266	0.0	0.0	0.0	10.312201912913453	0.0	0.0	0.0	6.6995390717118655	0.0	0.0	9.100356915998244	18.103643358225842	7.166290914146401	0.0	0.0
3L_36371	0.0	0.0	5.525296881108043	19.48539082822654	0.0	6.661104644288685	0.0	5.96047016188637	4.28422398779853	5.279120287395309	0.0	0.0	0.0	8.360802051740823	5.997037463493035	0.0	5.405624552346716	0.0	13.508873641373178	10.809256614994817	8.214429466801384	5.194953622051539	0.0	0.0	15.495647659963508	12.126332128110656	5.144826876575603	0.0	0.0	9.767031872266756	9.51354848223226	0.0	6.7883132399261426	11.583481183600107	0.0	0.0	0.0	2.9696722224284495	16.58370209037565	0.0	0.0	3.8586201574317025	0.0	16.42885893360277	5.241378587396056	10.426849136526556	4.127447318294291	18.47276421825571	18.102168639803047
3L_36372	0.0	0.0	0.0	0.0	0.0	0.0	0.0	0.0	0.0	0.0	0.0	0.0	0.0	0.0	0.0	0.0	0.0	0.0	0.0	0.0	0.0	0.0	0.0	0.0	0.0	0.0	0.0	0.0	0.0	0.0	184.32500184325002	0.0	0.0	0.0	0.0	0.0	0.0	0.0	0.0	0.0	0.0	0.0	0.0	0.0	0.0	0.0	0.0	0.0	0.0
3L_36373	0.0	0.0	3.7030782949250054	0.0	0.0	4.464301658220208	0.0	0.0	5.742611555972087	7.076179316044812	0.0	0.0	0.0	16.810339030917575	8.038481820169515	0.0	0.0	27.53637555210433	3.0179021958256382	8.693293645550076	22.02138717122069	0.0	0.0	0.0	0.0	2.709040392875874	0.0	0.0	0.0	0.0	0.0	0.0	0.0	5.175533390471222	0.0	0.0	0.0	15.922299180001593	7.409646767319309	0.0	0.0	10.34425686858656	0.0	0.0	28.102360036195844	6.988120195667366	5.532466727745099	12.3805279057099	97.05722493982452
3L_36374	0.0	17.605804281555542	0.0	0.0	0.0	5.083788459495169	0.0	18.196242839778442	6.539482452279762	0.0	0.0	0.0	0.0	19.143018126523867	0.0	0.0	0.0	7.839362064072674	6.8733600592483635	13.199486144004414	0.0	0.0	0.0	0.0	0.0	3.084959158225704	0.0	0.0	0.0	37.27123845616567	0.0	0.0	0.0	5.893713941521391	0.0	0.0	0.0	0.0	8.437843051056545	0.0	0.0	17.669509494416438	0.0	8.359058335360405	8.00049283035835	31.831294141052425	25.20070788788457	7.049253131630704	27.63133171966356
3L_36375	0.0	0.0	10.614795698354046	0.0	0.0	6.398413193528005	18.532246108228318	0.0	4.115268675603659	0.0	0.0	0.0	16.867673104495235	4.015540140343128	11.521069155217607	0.0	10.384889985071721	14.799832268567624	6.488064664377822	6.2297856434589844	0.0	9.980164423208874	0.0	0.0	0.0	9.706758816163696	24.70966147763776	0.0	0.0	14.072779725815343	9.138366288566763	0.0	19.561815336463223	0.0	0.0	0.0	0.0	0.0	15.929696937515764	0.0	0.0	3.7064492216456637	8.60122567465864	10.520640180955013	10.069352666490454	25.03912363067293	11.894024243986085	8.872130420317179	34.77656059815684
3L_36376	0.0	0.0	5.902651116722565	0.0	0.0	14.232059421694498	0.0	21.225149594854344	6.102424310105675	7.51954894737594	0.0	0.0	0.0	8.93180920940984	0.0	0.0	0.0	10.973142137304732	11.224478342369038	3.079328743285908	5.850293333707751	0.0	0.0	0.0	11.035956249055046	8.63633929758925	7.328262175907605	0.0	0.0	10.43407853522232	6.775522206435255	0.0	2.4173087038584113	5.499814931227564	0.0	0.0	0.0	6.34497636496304	7.8739103492315445	0.0	0.0	2.748098315965352	0.0	7.800391111610336	14.931579768605308	29.70388935301216	20.576893794420368	13.156250205566408	25.78462617448972
3L_36377	74.0345889599621	0.0	7.532487619101183	0.0	0.0	6.05393572415363	0.0	0.0	7.787422067373661	9.59584231344243	0.0	0.0	0.0	3.7993516786295585	0.0	0.0	0.0	9.335359728751788	2.0462535144404113	5.89438673621519	22.397018508896096	14.164279198717283	0.0	0.0	14.08319789991353	5.510500074208068	0.0	0.0	0.0	8.876753380711525	0.0	0.0	0.0	3.509210273283259	0.0	0.0	0.0	2.6989824836036815	15.07207466102904	0.0	0.0	14.027606329255976	0.0	4.977115224199132	14.290858994952469	9.476427386875148	11.253674324667005	0.0	0.0
3L_36378	0.0	8.339984470948915	0.0	0.0	0.0	12.041118976370026	0.0	4.309839536054394	0.0	3.81717561069084	0.0	0.0	0.0	6.045448472526761	4.33628026940442	0.0	7.817294199958568	0.0	6.511911099389671	6.252682791710318	11.879221578368414	11.268951559284828	0.0	0.0	5.602222065360005	18.99774891289035	14.880288082377275	0.0	0.0	17.655629073595016	0.0	16.342512922842094	4.908428360506393	0.0	0.0	0.0	0.0	12.883692466260833	0.0	0.0	0.0	16.740324092674435	25.89851666245816	19.79870263061402	15.15954281850768	15.07869192347564	11.93773991126678	3.3392772468326952	0.0
3L_36379	0.0	7.514590516812206	1.7998913225619437	0.0	0.0	2.1698860180573574	0.0	3.883302111584356	2.791212036376192	6.8787925792961415	0.0	0.0	0.0	8.170711214110492	7.814252101838458	0.0	3.5218150025797295	3.3460326425560476	4.400578822801159	5.6338655035739125	16.055333099995824	3.3845609192196693	0.0	0.0	10.09555951862353	2.633472968848385	0.0	0.0	0.0	0.0	6.198165900728315	29.450244915599278	8.845299254164367	5.031164289399613	0.0	0.0	0.0	0.0	3.601479055418479	0.0	0.0	5.027854312893429	5.8338462256473385	14.27140719999629	23.903650531361077	10.18978474079735	29.57977625319428	9.026384120785053	35.38119701665747
3L_36380	0.0	0.0	0.0	0.0	0.0	0.0	0.0	0.0	0.0	0.0	0.0	0.0	54.735136673636276	0.0	0.0	0.0	0.0	0.0	7.017863972742616	0.0	0.0	0.0	0.0	0.0	24.149981042264884	0.0	0.0	0.0	0.0	0.0	14.826874005672762	0.0	0.0	0.0	0.0	0.0	0.0	0.0	0.0	0.0	0.0	12.027326084864814	0.0	0.0	16.33738663895846	16.250253910217346	0.0	0.0	0.0
3L_36381	0.0	0.0	2.4044490000738166	0.0	0.0	17.392317639375513	0.0	15.562942765721685	7.457480244202649	0.0	0.0	567.1828030174125	0.0	0.0	15.658420942198505	0.0	4.7047421448448965	8.939834023041529	7.838226836325086	9.407750142198143	0.0	4.52138638366405	0.0	0.0	13.486513149687486	3.5180187644084855	13.433276913570298	0.0	0.0	0.0	4.1400204599811135	29.50661981015441	5.908154198098047	10.081590310381921	0.0	0.0	0.0	7.753891484288678	14.433492630980338	0.0	0.0	16.79159614196287	15.586702983684619	0.0	4.5617919813732914	4.5374624241393	17.961454001255145	12.058217072023732	0.0
3L_36382	0.0	17.558645877229946	2.8037592804432188	0.0	0.0	6.760228225304886	0.0	6.0491676345334895	4.347977320950294	10.715357250010717	0.0	0.0	0.0	4.242609374469674	12.172558184828123	0.0	5.486065393899495	10.424485030439497	6.854949273375377	6.582065188773629	16.673336001067096	15.816778438567633	0.0	0.0	23.58935648235516	4.102261166354896	5.221386800334169	0.0	0.0	4.9561873042306015	0.0	0.0	6.889329805996473	3.9186181384996397	0.0	0.0	0.0	12.055455093429778	22.440644495309908	0.0	0.0	3.9160401002506267	9.087604507451836	5.557778667022365	10.638750585131284	21.164021164021165	16.755470661170875	4.6869141357330335	18.37154614932393
3L_36383	0.0	6.069655364968376	0.0	0.0	0.0	0.0	40.61078622482131	18.819632640770855	9.018027036045053	22.22444466668889	0.0	0.0	0.0	8.799486110011175	0.0	0.0	5.689253001080957	10.810577068603921	4.739224189000261	2.2752817936501435	25.93630044610437	0.0	0.0	0.0	8.154345450690673	4.254196765108779	0.0	0.0	0.0	10.279499593959766	10.012716149509878	11.893717738290636	0.0	0.0	0.0	0.0	0.0	12.501953430223471	11.635889738308839	0.0	0.0	8.122157244964262	0.0	0.0	11.032778384580588	5.486968449931413	21.720054560777054	19.44201419267036	0.0
3L_36384	0.0	0.0	6.226458150885137	0.0	0.0	3.7532000722115693	0.0	13.433710014562141	9.655785722665557	11.898083397235956	0.0	0.0	0.0	4.710894744949803	0.0	0.0	12.183198759750367	0.0	5.074384128341324	4.872381369085568	0.0	11.708388533506772	0.0	0.0	8.731024210257033	6.832583039797974	11.59541285467469	0.0	0.0	16.509705230219584	5.360409835494383	12.734846487793012	15.299503072140215	13.05342724258968	0.0	0.0	0.0	0.0	0.0	0.0	0.0	4.348279820503008	0.0	6.1712281299389105	0.0	5.875009179701842	27.907327208295175	5.204240415090215	0.0
3L_36385	0.0	0.0	2.2010820519367322	0.0	0.0	2.6535475276897684	0.0	0.0	0.0	4.206028079443459	0.0	0.0	0.0	0.0	14.334040479330312	0.0	0.0	4.091853937181859	1.7938185014440238	1.7224095821089873	6.544673944344093	4.138970058690596	0.0	0.0	6.172915715008828	4.830700065053428	8.198065256599442	0.0	0.0	3.890838631358603	7.579719701965422	18.007310968253112	0.0	15.381491758596715	0.0	0.0	93.45794392523365	0.0	0.0	0.0	0.0	3.074274471224791	7.134194192765928	17.45246385158425	12.5278745208088	12.461059190031152	13.153827434937881	0.0	14.422522210684205
3L_36386	0.0	23.422681494160962	11.220380159944275	0.0	0.0	0.0	0.0	4.841639650317418	3.4800390181974716	12.864554678431158	0.0	0.0	0.0	6.79140900343883	9.742685922111123	0.0	0.0	4.171780574354062	9.144286786779922	3.5121071993456243	6.672511786992072	8.439634040588732	0.0	0.0	0.0	9.850117331314278	0.0	0.0	0.0	7.933677628496818	15.45555041658504	0.0	0.0	3.1363880289087156	0.0	0.0	0.0	4.824479408518824	0.0	0.0	0.0	3.134324615731802	7.273547199866166	13.345023573984143	8.515055256322322	25.40892488486581	13.410762606368301	11.253952950974028	29.40847787600209
3L_36387	0.0	5.923398609186006	11.35015805095086	0.0	0.0	3.420838379069943	0.0	6.1220491722989525	4.400362589877406	0.0	0.0	0.0	0.0	4.293725150065694	0.0	0.0	0.0	5.275040617812758	2.3125130078856695	4.440911452666546	8.437109783672506	5.335780678071009	0.0	0.0	7.957855198866802	6.227528999526708	10.56859015007398	0.0	0.0	0.0	0.0	0.0	3.486166889781348	3.965830405228551	0.0	0.0	0.0	3.0501753850846427	5.677753426524193	0.0	0.0	15.85288522511097	18.394187436769982	11.249479711563342	10.76692830302443	26.773761713520752	4.239335950416727	9.486765961483732	18.592890078833857
3L_36388	0.0	6.4604741729624	3.0948197050884407	0.0	0.0	7.462012758549415	0.0	13.35427283313569	0.0	5.913863396852169	0.0	0.0	0.0	9.366075885820042	0.0	0.0	0.0	5.7533294517537295	2.522188957352307	0.0	0.0	17.45873047095507	0.0	0.0	8.679395289171413	2.264060039249745	5.763423012195403	0.0	0.0	16.412078852379913	5.328712274049279	0.0	3.802258237212245	0.0	0.0	0.0	0.0	0.0	6.192556299625598	0.0	0.0	4.3225672591465525	0.0	6.1347359793676555	5.871583765775478	29.20134326179004	4.623717265237691	20.69386530363074	0.0
3L_36389	0.0	13.180752937330793	0.0	0.0	0.0	15.224106459131649	0.0	27.245580766799627	9.7916915538827	12.065549718510725	0.0	0.0	0.0	0.0	13.706365784524964	0.0	24.70935619772427	0.0	0.0	9.881920926845128	18.77426573846697	11.87318488686042	0.0	0.0	17.70782792241138	4.619168069354037	11.758619067776682	0.0	0.0	22.322773917178047	10.871715926411529	0.0	7.757422301658227	17.649540141231622	0.0	0.0	0.0	0.0	0.0	0.0	0.0	0.0	0.0	12.51617715897798	0.0	0.0	9.433374903072073	10.55498089548458	0.0
3L_36390	0.0	0.0	9.637474355283082	0.0	0.0	0.0	0.0	10.396523402574179	0.0	4.604040966756522	0.0	0.0	0.0	0.0	0.0	0.0	0.0	13.437187865323546	3.927132064542415	0.0	7.163990916059518	9.061274604192198	0.0	0.0	0.0	12.33825864867866	8.973841252748239	0.0	0.0	8.518050814432133	4.148491090078261	9.85566380359633	2.960121246566259	16.837029341891036	0.0	0.0	0.0	5.179837482598983	0.0	0.0	0.0	10.095571409341769	15.618593936080902	14.327981832119038	22.855627855525007	9.093492469451547	10.798922267557698	8.055259077270073	0.0
3L_36391	0.0	0.0	0.0	19.646712810246154	0.0	6.716252760799652	0.0	6.00981763809359	8.639387225542867	5.322826782973981	0.0	0.0	35.41114105319816	8.430022175173333	6.04668768495306	0.0	0.0	0.0	4.5402384306211845	2.1797495598540704	8.282437753339066	5.237963291305662	0.0	0.0	7.811969030229977	6.1133637724508185	15.56226462074761	0.0	0.0	0.0	0.0	11.394336331183222	6.844514532273256	3.893127423228501	0.0	0.0	0.0	8.982775527925204	5.573666876422331	0.0	0.0	15.562264620747614	9.028489398296324	5.521625168892711	5.284772614731093	10.51317432157172	8.323237939316105	18.625702538217613	0.0
3L_36392	0.0	13.378015906460911	4.272395094008714	0.0	0.0	2.5753250382113855	14.918248000954769	0.0	3.312744625485938	4.082040857146939	0.0	0.0	0.0	9.697392855930682	4.637165022791667	0.0	0.0	15.884929570193519	5.222818494000286	8.358178017490324	0.0	12.050878810337244	0.0	0.0	5.990947678058454	7.813830793056943	0.0	0.0	0.0	3.7761427079852203	3.6781406263505674	0.0	20.99605274208449	8.956841459427746	0.0	0.0	0.0	6.888831481959872	4.274408475297125	0.0	0.0	5.967299200381907	6.923889148534732	12.703494096051118	20.26428682882149	8.062484252960443	9.574554663526213	3.57098219865374	13.997368494722993
3L_36393	0.0	8.276802770411422	3.9649121137580865	0.0	0.0	4.779959351225677	0.0	8.55437847307766	6.148654797303446	0.0	0.0	0.0	0.0	17.9989488613865	0.0	0.0	0.0	0.0	12.925156879091618	6.20531398268221	0.0	0.0	0.0	0.0	11.119561978214554	11.602354813933037	0.0	0.0	0.0	0.0	6.826851920120371	0.0	14.61372989150767	5.541480195858076	0.0	0.0	0.0	8.52405915697055	15.867122370421145	0.0	0.0	0.0	12.851157889325828	15.71896996733598	0.0	7.482229704451926	0.0	6.627959383864895	0.0
3L_36394	0.0	0.0	0.0	0.0	0.0	0.0	0.0	0.0	0.0	0.0	0.0	0.0	0.0	0.0	0.0	0.0	0.0	0.0	0.0	0.0	0.0	0.0	0.0	0.0	0.0	0.0	0.0	0.0	0.0	0.0	0.0	0.0	0.0	0.0	0.0	0.0	0.0	0.0	0.0	0.0	0.0	0.0	0.0	0.0	0.0	0.0	0.0	0.0	0.0
3L_36395	114.03028644407954	0.0	0.0	27.276347587952582	0.0	4.662226362279232	54.014346210353466	0.0	0.0	7.389901551731527	0.0	0.0	0.0	0.0	0.0	0.0	0.0	21.567900062978268	3.151700815345001	3.0262368684016687	0.0	0.0	0.0	0.0	0.0	2.829145631968893	0.0	0.0	0.0	6.836120419628416	13.317405716096882	0.0	4.751261935169981	10.809981071723143	0.0	0.0	0.0	4.157053480493026	7.7381532742447945	0.0	0.0	5.401434621035347	0.0	7.66590160968602	29.348277476224226	7.297938332421091	11.55549700770405	12.929418305470437	25.3400636542399
3L_36396	0.0	0.0	0.0	0.0	0.0	38.62987557317078	0.0	0.0	0.0	0.0	0.0	0.0	0.0	0.0	0.0	0.0	0.0	0.0	0.0	0.0	0.0	0.0	0.0	0.0	0.0	0.0	0.0	0.0	0.0	0.0	0.0	0.0	39.36759889140841	0.0	0.0	0.0	0.0	34.44415740979936	0.0	0.0	0.0	0.0	0.0	0.0	0.0	0.0	0.0	107.12946595961219	0.0
3L_36397	0.0	0.0	0.0	21.46162232695494	0.0	3.6683408974522638	0.0	13.129976261002922	0.0	11.629069883732559	0.0	0.0	0.0	4.604382266866313	13.210528262604166	0.0	5.953869419735887	5.656697303339262	2.4798266105233924	9.52443541527967	9.04754666724571	0.0	0.0	0.0	0.0	4.4520663820905835	5.666621333695997	88.49244274538955	0.0	5.37880792707197	10.478423877394059	12.44691391216462	7.476792037515552	4.252763871239919	0.0	0.0	0.0	16.35429954535047	0.0	0.0	0.0	12.749898000815993	9.862516519715172	6.031697778163807	17.31889630137651	0.0	13.638173793976291	10.173146961281002	0.0
3L_36398	0.0	7.224718362416437	3.4609225504368895	0.0	0.0	0.0	0.0	0.0	5.367084422627842	0.0	0.0	0.0	0.0	0.0	0.0	0.0	0.0	0.0	8.461656707766814	8.124812282982878	10.290670272517529	19.524017470090833	0.0	0.0	9.706127575399623	2.5318878616738507	0.0	0.0	0.0	18.353551809935514	0.0	14.157107080110821	8.504095572427682	4.8370892525197595	0.0	0.0	0.0	7.440545391977231	6.925107044842146	0.0	0.0	0.0	0.0	6.8604468483450205	0.0	0.0	0.0	5.785463444549225	0.0
3L_36399	0.0	0.0	5.6343487932351755	0.0	0.0	0.0	0.0	0.0	0.0	0.0	0.0	0.0	0.0	0.0	0.0	0.0	0.0	0.0	4.59183204915097	8.818077764864192	0.0	0.0	0.0	0.0	0.0	12.365667630639155	10.49273902459498	0.0	0.0	0.0	0.0	0.0	0.0	7.874735015166739	0.0	0.0	0.0	12.113136696747622	0.0	0.0	0.0	15.73910853689247	18.262171737463017	11.168741818896617	0.0	10.63264221158958	8.417820188626514	18.837358248879177	0.0
3L_36400	0.0	6.0547054749068785	2.90044063494126	0.0	0.0	3.4966697717094237	0.0	0.0	0.0	0.0	0.0	0.0	0.0	21.944531247256936	18.888452355767775	0.0	17.025720187963948	5.391975015744567	2.3637756115087507	4.5393553026025035	0.0	0.0	0.0	0.0	0.0	6.365577671930009	5.401434621035347	0.0	0.0	0.0	0.0	0.0	7.126892902754972	0.0	0.0	0.0	0.0	6.235580220739539	0.0	0.0	0.0	4.05107596577651	18.801940360245176	5.749426207264515	5.502802026792043	10.946907498631637	8.666622755778038	4.848531864551414	0.0
3L_36401	0.0	29.351766242533643	0.0	0.0	0.0	0.0	0.0	0.0	0.0	0.0	0.0	0.0	0.0	0.0	0.0	0.0	0.0	0.0	0.0	11.002855240935023	0.0	0.0	0.0	0.0	0.0	10.286266805188392	0.0	0.0	0.0	0.0	0.0	0.0	0.0	0.0	0.0	0.0	0.0	15.114301908180616	28.13453936725421	0.0	0.0	19.638648860958366	0.0	55.74369051103028	0.0	0.0	0.0	0.0	0.0
3L_36402	0.0	0.0	12.5274350828314	29.452651916778585	0.0	5.0342125082057665	0.0	18.018797209248685	6.475710903542991	7.979521356390959	0.0	0.0	0.0	25.27511967769167	9.064670988701794	0.0	8.170735693041802	0.0	0.0	9.803075813067107	24.83262808669567	23.556904057441155	0.0	0.0	0.0	15.274376683236312	0.0	0.0	0.0	0.0	7.189982341403369	0.0	10.260703966377726	11.672479561488286	0.0	0.0	0.0	4.4887332794685335	0.0	0.0	0.0	17.497200447928332	0.0	0.0	0.0	7.880220646178093	0.0	41.88306248952923	54.72375448734787
3L_36403	0.0	0.0	0.0	0.0	0.0	0.0	0.0	0.0	0.0	0.0	0.0	0.0	0.0	0.0	0.0	0.0	0.0	0.0	11.977446468300192	0.0	0.0	0.0	0.0	0.0	41.21697232486393	0.0	0.0	0.0	0.0	0.0	25.305148458979723	30.05900582844123	0.0	0.0	0.0	0.0	0.0	7.899050139220758	0.0	0.0	0.0	0.0	23.81774660299389	0.0	0.0	0.0	10.97862352214004	24.567911850332283	48.1500741511142
3L_36404	0.0	0.0	0.0	0.0	117.60001881600301	0.0	0.0	0.0	10.480060113624813	12.913773443341464	0.0	0.0	0.0	0.0	0.0	0.0	6.611613961084041	0.0	2.753781630624255	7.93247454601126	20.094120862118164	12.707885115635401	0.0	0.0	0.0	4.943901549122112	6.292632585768582	0.0	0.0	17.919070310848085	0.0	0.0	0.0	0.0	0.0	0.0	0.0	14.528812451192273	6.761169790552483	0.0	0.0	9.438948878652875	10.952062821032342	6.698040287372721	0.0	6.37653435357883	15.144830009379698	0.0	44.281488566519656
3L_36405	0.0	6.351964916827372	6.085679058326366	0.0	0.0	3.6683408974522638	0.0	0.0	9.43747015400064	0.0	0.0	0.0	0.0	0.0	0.0	0.0	0.0	5.656697303339262	2.4798266105233924	4.762217707639835	0.0	0.0	0.0	0.0	0.0	6.678099573135875	0.0	0.0	0.0	10.75761585414394	10.478423877394059	0.0	7.476792037515552	4.252763871239919	0.0	0.0	0.0	9.812579727210284	6.088546956091835	0.0	0.0	0.0	9.862516519715172	0.0	17.31889630137651	5.7421762848119435	22.730289656627154	0.0	0.0
3L_36406	178.06267806267806	12.606207296472784	3.0194330712465427	0.0	0.0	0.0	0.0	13.02897644361059	0.0	23.079231000023082	0.0	0.0	0.0	9.137927883473143	0.0	0.0	0.0	0.0	4.921502042423348	4.725585263734914	8.977950154420743	5.677817901024278	0.0	0.0	0.0	4.417819717612963	16.869095816464238	0.0	0.0	10.67486496295822	5.198910308399359	0.0	14.83855650522317	16.880201211998447	0.0	0.0	0.0	6.491398896462187	12.083423959013027	0.0	0.0	16.869095816464238	19.573302016050107	5.985300102947162	22.91423202951353	11.396011396011396	0.0	5.047445992327882	0.0
3L_36407	0.0	11.380603809315707	5.451754156417369	0.0	0.0	3.286222053967653	38.072612085769975	5.881135200240891	4.227200173146119	10.417708437510418	0.0	0.0	0.0	4.1247591140677375	5.917215784291448	0.0	5.333674688513398	5.067458000908088	4.443022677187744	4.266153363094019	40.52546944703807	0.0	0.0	0.0	7.644698860022506	11.964928401868443	5.076348278102664	0.0	0.0	4.81851543466864	0.0	0.0	6.697959533607682	7.619535269304854	0.0	0.0	115.74074074074073	0.0	5.454323314832268	0.0	263.04713804713805	11.421783625730994	26.505513146734522	16.21018777881523	10.3432297355443	15.432098765432098	8.145020460291397	4.556722076407116	0.0
3L_36408	0.0	4.346968033266476	4.164735270684886	0.0	0.0	5.0208591593776335	0.0	0.0	3.2292669757721018	3.979177758624669	0.0	0.0	0.0	3.151009614990739	0.0	0.0	16.29812530813643	3.87116154976533	0.0	3.2590243198171818	6.191689761669477	3.915736483465019	0.0	0.0	5.83998215301454	7.6169305476085585	11.63385918376844	0.0	0.0	3.6809879182614544	7.170910770206012	0.0	5.116743622490749	5.820759038620154	0.0	0.0	88.41732979664013	8.953653650292672	8.333395833802086	0.0	0.0	14.542323979710549	6.749414488293141	4.127793174446318	7.901459320521907	0.0	6.2221906964560265	3.4809972360881942	13.64464965997533
3L_36409	0.0	0.0	3.504699100554023	0.0	0.0	4.2251426408155535	0.0	15.12291908633372	5.434971651187867	0.0	0.0	0.0	0.0	26.51630859043546	7.607848865517576	0.0	6.857581742374369	6.515303144024684	14.281144319532036	5.485054323978024	20.841670001333867	0.0	0.0	0.0	9.828898534314648	2.563913228971809	0.0	0.0	0.0	0.0	12.0688989302128	0.0	12.917493386243386	4.8982726731245485	0.0	0.0	0.0	3.7673297166968047	0.0	0.0	0.0	4.895050125313283	0.0	13.894446667555911	6.6492191157070515	0.0	5.236084581615898	17.575928008998876	0.0
3L_36410	0.0	0.0	0.0	0.0	0.0	0.0	0.0	0.0	0.0	0.0	0.0	0.0	0.0	0.0	0.0	0.0	0.0	0.0	0.0	737.1913011426466	0.0	0.0	0.0	0.0	0.0	0.0	0.0	0.0	0.0	0.0	0.0	0.0	0.0	0.0	0.0	0.0	0.0	0.0	0.0	0.0	0.0	0.0	0.0	0.0	0.0	0.0	0.0	0.0	0.0
3L_36411	0.0	0.0	0.0	0.0	0.0	0.0	0.0	0.0	0.0	0.0	0.0	0.0	0.0	0.0	0.0	0.0	0.0	0.0	0.0	0.0	0.0	0.0	0.0	0.0	0.0	0.0	0.0	0.0	0.0	0.0	231.72285946008571	0.0	0.0	0.0	0.0	0.0	0.0	0.0	0.0	0.0	0.0	0.0	0.0	0.0	0.0	0.0	0.0	0.0	0.0
3L_36412	0.0	0.0	4.774775054378719	0.0	83.08891344627887	2.878150891665537	0.0	15.452511342143326	3.702281753267356	0.0	0.0	0.0	0.0	3.6125614541860376	0.0	0.0	0.0	0.0	7.78260839957468	3.7363978770534545	7.098632661376765	0.0	0.0	0.0	6.695407820638058	8.732639076883201	4.445985719493868	0.0	0.0	4.2201696254979275	8.221287461837811	0.0	2.9331155788327608	6.673368953552351	0.0	0.0	0.0	10.26516196500863	0.0	0.0	0.0	3.3344892896204015	7.738051481256505	28.394530645507064	9.058844897628259	0.0	7.133601295176652	15.963539276292948	15.643283087108056
3L_36413	0.0	0.0	9.829540048298428	0.0	0.0	0.0	0.0	8.482972976641285	9.145995700162555	7.513272195333055	0.0	0.0	0.0	2.9747845363560317	4.2675078778195425	0.0	3.8466568705138364	0.0	14.419425850505803	6.153516704028769	0.0	7.393485747577524	0.0	0.0	16.540116398312467	2.876376777744668	18.305362739068038	0.0	0.0	6.950245969204851	10.154799767658183	0.0	2.415290916960366	2.7476120503670263	0.0	0.0	0.0	6.339680057479765	0.0	0.0	0.0	5.491608821720411	0.0	3.8969399668604225	3.729779003134506	3.7098868484511227	5.87420507319847	6.572634180326792	0.0
3L_36414	0.0	6.347864229340717	3.040875139538158	21.447767180197705	0.0	7.331945396069857	42.472223166049396	6.560749919958851	0.0	0.0	0.0	0.0	0.0	4.601409779928375	0.0	0.0	0.0	11.306090930366917	2.47822568953532	4.759143325646524	9.04170577204413	0.0	0.0	0.0	8.528108218282046	4.449192226905244	5.662963088806587	0.0	0.0	10.750670976252305	0.0	0.0	0.0	0.0	0.0	0.0	0.0	3.2687483145516505	6.0846163253906775	0.0	0.0	12.741666949814821	0.0	6.02780384802942	28.846192677567068	5.738469263324008	27.258738583699547	5.083289701763393	0.0
3L_36415	0.0	0.0	0.0	0.0	0.0	0.0	0.0	0.0	0.0	0.0	0.0	0.0	0.0	0.0	0.0	0.0	0.0	0.0	0.0	0.0	0.0	0.0	0.0	0.0	0.0	0.0	0.0	0.0	0.0	0.0	0.0	0.0	0.0	0.0	0.0	0.0	0.0	76.71653241273494	0.0	0.0	0.0	0.0	0.0	0.0	0.0	0.0	0.0	0.0	0.0
3L_36416	0.0	5.593197776592019	0.0	0.0	0.0	12.920572717306268	0.0	5.780774531294801	12.465190954260228	5.119965921506827	0.0	0.0	0.0	8.108741466563199	5.816239405719922	0.0	5.242656349118971	4.980982608401124	2.1836015887885156	0.0	0.0	0.0	0.0	0.0	15.028486496153457	5.880374368153774	4.989721174380776	0.0	0.0	0.0	4.613367509159842	0.0	0.0	14.979018140339917	0.0	0.0	0.0	2.880142855085612	10.722492250318727	0.0	0.0	0.0	0.0	5.311187804663009	5.08336205432894	15.16875237011756	4.003013468539116	4.47896231401109	0.0
3L_36417	0.0	0.0	0.0	0.0	0.0	0.0	0.0	0.0	12.770283040553311	31.471678636395108	0.0	0.0	0.0	0.0	17.87578474695039	0.0	16.112919338725792	15.308684310435625	20.13341744627733	6.443979905093064	0.0	0.0	0.0	0.0	0.0	0.0	0.0	0.0	0.0	29.11326808079514	0.0	0.0	0.0	0.0	0.0	0.0	0.0	17.7038151721696	16.477396307745035	0.0	0.0	0.0	26.690866385522874	32.64709147062088	31.246680040245725	15.54001554001554	12.302967967992597	0.0	0.0
3L_36418	0.0	11.733701302206171	1.8736338866923656	13.215032363614258	0.0	2.258787473848888	0.0	8.084806385056691	5.81113914017223	7.160620596665872	0.0	0.0	0.0	5.670313245114601	12.201609636343228	0.0	0.0	0.0	7.634788371301137	7.330860194338172	0.0	3.5232282918050415	0.0	0.0	0.0	9.594787453526962	13.956928917361026	0.0	0.0	6.624021218064765	3.226054129317025	22.992628563282615	4.603848080379505	7.855940898185435	0.0	0.0	0.0	10.070189218855422	3.7490336865672873	441.9694157164325	0.0	10.467696688020768	6.0728622006838044	14.85611481399773	3.554713799327875	7.071510651462919	8.3977299256465	18.792400353297126	0.0
3L_36419	0.0	8.967479882579818	6.443660179404387	0.0	0.0	2.589417104083951	14.999880000959992	4.634109268589266	0.0	4.104377606023256	0.0	0.0	0.0	3.2501521883762208	13.98761816040441	162.85584001042275	4.202731355107685	3.992962802357126	5.251397528167184	1.680782720343471	19.159510589461505	0.0	0.0	0.0	0.0	4.713952639860618	11.999904000767993	0.0	0.0	15.187222382320858	3.6982672508449617	26.358170637525074	2.638867777946665	12.007803871736241	0.0	0.0	0.0	4.617684577510722	4.297797851358942	0.0	0.0	2.999976000191998	6.961776366857767	0.0	4.075034423853295	8.106601813852155	12.83592827668357	3.5905224569227068	0.0
3L_36420	0.0	0.0	0.0	0.0	0.0	8.158896133988655	0.0	0.0	0.0	0.0	0.0	0.0	0.0	0.0	0.0	0.0	0.0	0.0	0.0	0.0	0.0	0.0	0.0	0.0	0.0	9.902009711891125	0.0	0.0	0.0	0.0	0.0	0.0	8.314708386547467	9.45873343775775	0.0	0.0	0.0	0.0	13.541768229928392	0.0	0.0	0.0	0.0	13.415327816950533	12.8398713958481	0.0	0.0	33.93972305185989	0.0
3L_36421	0.0	0.0	5.207645761353905	0.0	0.0	0.0	0.0	5.617800788289807	0.0	4.975621940303483	0.0	0.0	0.0	11.820205222403073	5.652265823800787	0.0	0.0	4.840556896389816	10.610203408209538	2.0375657853583373	0.0	4.896294044001036	0.0	0.0	0.0	3.8097284463660714	14.547147304413606	0.0	0.0	4.602761012220791	0.0	0.0	3.1990254488872507	7.278362048291204	0.0	0.0	0.0	2.798944797811225	0.0	0.0	0.0	0.0	8.439566375079648	0.0	4.940050022946532	14.741109268472453	7.780318051621632	13.05806923388308	17.061469060732005
3L_36422	0.0	0.0	0.0	0.0	0.0	4.184665961131986	0.0	22.467063285223862	5.382904863077741	6.632940375835668	0.0	0.0	0.0	10.504913410624985	7.53496600976833	0.0	0.0	6.452886827980233	0.0	5.432507746076983	0.0	19.581568000584834	0.0	0.0	0.0	2.5393510536021457	6.464207682064409	0.0	0.0	0.0	5.976639706044953	0.0	4.264581456917492	0.0	0.0	0.0	0.0	0.0	6.94552003539437	0.0	0.0	4.848155761548307	11.250682072600652	20.64200772423929	13.171039781150002	13.100794235650538	5.185923122838443	17.407551395795497	0.0
3L_36423	0.0	0.0	5.834412375488777	13.717007168507946	0.0	0.0	0.0	0.0	0.0	7.432617745672172	0.0	0.0	0.0	2.9428504331581555	0.0	0.0	15.221453116021719	0.0	4.754878108699684	4.565594350594425	0.0	10.971175795538242	0.0	0.0	5.4541864699087075	4.268248612392376	0.0	0.0	0.0	0.0	0.0	7.955335564009426	2.3893629384958865	2.7181166278610216	0.0	0.0	0.0	2.0905413456814643	7.78288248392251	0.0	0.0	5.432656786474857	6.303540698810522	7.710213179684204	3.6897400873287682	0.0	2.9055729470238503	9.75311612060053	0.0
3L_36424	0.0	4.26033002220484	2.0408646408772126	28.789073970646662	0.0	0.0	0.0	4.403206943681221	9.494716506754543	3.8998700563297226	0.0	0.0	0.0	9.264623590696342	0.0	0.0	0.0	3.794006683522173	9.979475545295177	1.5970348811582462	0.0	3.83769320866459	0.0	541.5944540727903	0.0	5.972095978748894	3.8006628355985286	0.0	0.0	3.6076233410344063	7.0279896716663774	0.0	5.014763463636947	8.557121065007879	0.0	0.0	0.0	2.1938003202948466	12.250958433314768	0.0	0.0	5.700994253397792	19.844682286636594	8.091046932926838	7.743977895589494	0.0	15.245445575588748	13.646474433330148	13.372702569698525
3L_36425	0.0	12.430899736092	2.9774434836565153	0.0	0.0	3.5895017125512676	0.0	0.0	0.0	0.0	0.0	0.0	18.925486574259825	4.505425884392574	6.463305230882191	0.0	5.8259101528136235	0.0	0.0	2.3299345800968605	0.0	11.197719248543457	0.0	0.0	0.0	8.712767078983848	27.724177700889392	0.0	0.0	10.526415513410129	5.1266119349576496	24.358815089798775	0.0	24.96818636920124	0.0	0.0	0.0	0.0	5.957693228843338	0.0	0.0	8.31725331026682	19.301106918481775	0.0	5.648894115998912	5.618766680713584	4.4483550427887275	9.954507898902019	0.0
3L_36426	0.0	0.0	2.6255939749969937	0.0	0.0	3.1653242526511174	0.0	5.664772366787212	0.0	0.0	0.0	0.0	16.689029966822208	3.973012123249193	5.699525571491429	0.0	5.137452542782135	9.76205956027779	4.279566993411606	0.0	0.0	0.0	0.0	0.0	0.0	7.683164726283414	4.889592990279489	0.0	0.0	4.641245636068791	4.5207915725211825	10.740146452637028	16.128865766546927	11.008826877390291	0.0	0.0	0.0	0.0	0.0	0.0	0.0	0.0	0.0	20.818435140685782	14.944064367074041	4.954787563483215	11.768056317210311	8.778166943178926	0.0
3L_36427	0.0	0.0	0.0	0.0	0.0	0.0	0.0	34.33311360140629	0.0	0.0	0.0	0.0	0.0	24.079674828071123	0.0	0.0	0.0	0.0	12.968822949629093	0.0	0.0	29.923634883776604	0.0	0.0	44.62851226391517	0.0	0.0	0.0	0.0	0.0	0.0	0.0	0.0	22.2408056509439	0.0	0.0	0.0	0.0	0.0	0.0	0.0	0.0	0.0	0.0	0.0	0.0	0.0	0.0	0.0
3L_36428	0.0	0.0	0.0	0.0	0.0	4.767919151348535	0.0	0.0	6.133167001844243	0.0	0.0	0.0	0.0	5.984537152904325	8.585179576201195	0.0	7.738530530437575	0.0	6.446299904433603	9.28452520330789	0.0	7.43694032375976	0.0	0.0	11.091553005977238	14.466412173543711	0.0	0.0	0.0	0.0	13.619311639131823	16.177852843014968	4.858973162919426	5.52752180745541	0.0	0.0	0.0	12.753881962822433	15.827154807775248	0.0	0.0	5.523885279950505	25.637574429083262	0.0	22.510202749396164	0.0	5.908730207969577	0.0	25.914523535570275
3L_36429	0.0	6.3560709057845965	3.044806458399875	0.0	0.0	3.67071215853659	0.0	0.0	0.0	0.0	0.0	0.0	0.0	9.214717193418295	19.828601568045812	0.0	5.957718074822981	0.0	4.962859202443712	2.3826480321352506	0.0	17.176591969485212	0.0	0.0	0.0	6.682416379582635	17.01085292416562	0.0	0.0	0.0	0.0	0.0	0.0	4.255512910587844	0.0	0.0	0.0	3.272974233510346	0.0	0.0	0.0	4.252713231041405	0.0	0.0	17.330091450892585	0.0	4.548996559593902	0.0	0.0
3L_36430	0.0	0.0	13.362597421686829	0.0	0.0	0.0	0.0	0.0	0.0	0.0	0.0	0.0	0.0	0.0	14.503473581922872	0.0	13.073177108866883	0.0	10.890132178979323	0.0	0.0	0.0	0.0	0.0	0.0	14.663401615906858	0.0	0.0	0.0	11.810488895187817	0.0	0.0	8.208563173102181	0.0	0.0	0.0	0.0	0.0	0.0	0.0	0.0	9.331840238895111	0.0	0.0	12.67595814398621	12.60835303388495	19.96396504309721	0.0	0.0
3L_36431	0.0	0.0	12.999951033517775	0.0	0.0	0.0	0.0	0.0	13.439929897325657	8.280496862933763	0.0	0.0	0.0	0.0	0.0	0.0	0.0	32.22287921092614	10.594585813496444	10.172833042446824	12.884638676077607	8.148478312417547	0.0	0.0	24.305500699390784	3.170100625334049	0.0	0.0	0.0	0.0	14.92235525501932	17.725687889632777	0.0	0.0	0.0	0.0	0.0	0.0	26.012154612778733	0.0	0.0	6.052389483368033	0.0	0.0	0.0	8.177450679750587	6.474054901280374	14.487609471999074	0.0
3L_36432	0.0	0.0	0.0	0.0	0.0	15.966049791722881	0.0	9.524462629818425	6.845924928956415	0.0	0.0	0.0	0.0	0.0	9.58289491589093	0.0	0.0	0.0	0.0	6.909009382780193	0.0	0.0	0.0	0.0	0.0	0.0	16.4422302241076	0.0	0.0	0.0	0.0	18.057940708557478	0.0	0.0	0.0	0.0	0.0	0.0	0.0	0.0	0.0	6.165836334040349	0.0	8.750766785939618	0.0	8.330729980214516	13.190811017229178	14.759167287781624	0.0
3L_36433	0.0	4.759361902830964	4.559840843315206	0.0	0.0	2.748592308449228	0.0	9.837949299144492	3.5356253142287	4.356679617622944	0.0	0.0	0.0	0.0	0.0	0.0	13.383237940587346	4.238415985270657	5.5742085088434825	5.352308575575846	6.7790911136962055	4.287219712293259	0.0	0.0	0.0	3.3358174053611926	0.0	0.0	0.0	4.030200712055862	0.0	0.0	5.602165573123947	3.186485223949368	0.0	0.0	0.0	9.803080618084234	13.685969053286778	0.0	0.0	3.1843888520915065	22.16918040540041	4.51939407579747	12.976598003161099	8.604926320318382	17.031214128005242	0.0	0.0
3L_36434	0.0	10.18419646944461	4.878628266333099	17.204863470805925	0.0	8.822255374297418	0.0	5.262869821862381	0.0	0.0	0.0	0.0	0.0	7.382272137865408	5.295157366781783	0.0	0.0	4.534731965597709	3.9759415775144595	7.635331964191056	0.0	0.0	0.0	0.0	13.682071082463894	5.353546421136372	13.628062907138379	0.0	0.0	4.311959953965515	8.40010365727913	9.97815781254833	2.9969119818938563	0.0	0.0	0.0	0.0	0.0	4.880927337146638	575.4071005236204	0.0	3.4070157267845946	0.0	4.835353785912776	4.627939146302578	9.206513608377927	10.933139841054013	12.233064341840748	15.983530570100568
3L_36435	62.30995463835302	0.0	4.2263935317582835	0.0	0.0	5.095192202114046	0.0	4.559264973538026	3.277075773529158	8.076177738904443	0.0	0.0	0.0	3.19765982463394	4.587235924295928	0.0	0.0	15.713893989356981	3.4443890471872685	9.921821011341137	18.85007031076226	7.947416712066285	0.0	0.0	17.779326554668764	3.0918792101732717	0.0	0.0	0.0	3.735484374655635	0.0	0.0	7.788744329794128	5.906934475261906	0.0	0.0	0.0	0.0	4.228385234647896	0.0	0.0	2.95152416707988	0.0	0.0	12.027658804186107	7.975674193709186	6.314309266659278	7.065065722773887	13.846656586300671
3L_36436	0.0	6.919663399893575	3.314789297075726	0.0	0.0	11.988582074432312	23.149005518722916	7.151725282207079	10.280931596335671	6.3342013300555955	0.0	0.0	42.13950705204651	0.0	7.195600897435344	0.0	12.971977286067771	0.0	5.402915683448573	2.5939173157728592	0.0	0.0	0.0	0.0	9.296298121125186	4.849963940518102	6.173068138326111	0.0	0.0	5.859531788252927	0.0	0.0	0.0	4.63284903073849	0.0	0.0	0.0	0.0	6.632702806495538	0.0	0.0	0.0	21.4879318402802	6.570772808302302	18.866749806144146	0.0	0.0	11.082358547546088	21.720054560777054
3L_36437	0.0	4.761666678570833	4.5620489986872705	0.0	0.0	0.0	0.0	0.0	7.074674962902174	4.358789389834867	0.0	0.0	14.49884734163634	10.354843219044627	4.951549092133474	0.0	22.316198212472525	4.240468486958439	13.012785061322749	1.7849668308538655	6.782373966535767	4.289295847747154	0.0	0.0	6.397113622333603	3.3374328133056768	4.247907905356612	0.0	0.0	0.0	0.0	0.0	2.802439243117209	3.1880283160675034	0.0	0.0	0.0	2.451956968155209	4.564198880402015	0.0	0.0	0.0	7.393305361994714	4.521582644357178	0.0	8.609093354856068	6.815784675730524	3.813082686698061	0.0
3L_36438	0.0	0.0	11.083095508575543	0.0	0.0	8.90759483804879	25.799793601651185	15.941335883947074	0.0	14.11905896472	0.0	0.0	0.0	5.590261764007099	0.0	0.0	0.0	0.0	3.010801249482518	2.8909462789907705	0.0	6.946977196547351	0.0	0.0	10.36081539617168	5.4053323603735075	13.759889920880632	0.0	0.0	0.0	0.0	15.11201783218104	0.0	15.49006699453975	0.0	0.0	0.0	3.9712087366592206	14.78442460867476	0.0	0.0	0.0	11.974255350995358	0.0	0.0	13.943355119825709	11.038898317947869	18.527095877721166	0.0
3L_36439	0.0	0.0	0.0	0.0	0.0	0.0	0.0	0.0	0.0	0.0	0.0	0.0	0.0	0.0	0.0	0.0	0.0	0.0	0.0	0.0	0.0	0.0	0.0	0.0	0.0	0.0	0.0	0.0	0.0	0.0	0.0	0.0	0.0	0.0	0.0	0.0	0.0	0.0	0.0	0.0	0.0	0.0	0.0	0.0	0.0	0.0	0.0	0.0	0.0
3L_36440	0.0	0.0	0.0	0.0	0.0	0.0	0.0	12.214665415884928	13.169354385570601	0.0	0.0	0.0	0.0	8.566807390756072	12.289602013528393	0.0	0.0	0.0	0.0	2.2151180923757408	0.0	0.0	0.0	0.0	15.877451478508283	4.141705985262154	5.271592442645074	0.0	0.0	5.003842951386665	0.0	0.0	0.0	3.9562971590621365	0.0	0.0	0.0	6.085686465433301	0.0	0.0	0.0	19.76847165991903	0.0	0.0	0.0	0.0	4.229145238997456	9.46396123561478	37.09639126305793
3L_36441	0.0	0.0	2.688536296315415	0.0	0.0	6.482410627004684	0.0	0.0	0.0	5.1375000513749995	0.0	0.0	0.0	4.068255564559961	5.836158033821703	0.0	0.0	4.998040768018936	4.382159352842707	4.207712906065334	0.0	5.055591281733946	0.0	0.0	0.0	1.9668375455126206	0.0	0.0	0.0	9.505016747839509	4.629166712958334	0.0	0.0	3.757579036917462	0.0	0.0	0.0	0.0	16.13881967128452	0.0	0.0	7.510213890891612	0.0	5.329376803994047	10.201541656975202	20.294266869609334	8.033444837547677	0.0	17.616551102091435
3L_36442	0.0	0.0	0.0	0.0	0.0	8.838275033861642	25.599016997747288	15.817278795356048	0.0	0.0	0.0	0.0	0.0	0.0	0.0	0.0	0.0	6.814449358419593	2.987370889564367	5.7368972851567825	0.0	0.0	0.0	0.0	0.0	2.6816337585510595	13.65280906546522	0.0	0.0	12.959369137910368	0.0	0.0	0.0	5.123173908699918	0.0	0.0	0.0	0.0	0.0	0.0	0.0	15.359410198648371	11.88107048445065	0.0	0.0	27.669693039342846	10.952992494461895	6.127638714421398	0.0
3L_36443	0.0	12.600822329665235	2.012095510954552	0.0	70.02752081568056	7.277135893963399	0.0	13.023410883404008	6.240582570864156	3.8448953823190952	0.0	0.0	0.0	6.089349636146135	8.73553940645504	0.0	3.937031124199552	7.4810486335490625	0.0	3.1490444303402243	5.9827433750091235	3.7835950130704292	0.0	0.0	0.0	1.4719775223144433	11.241259920411881	0.0	0.0	0.0	10.393379001840668	0.0	0.0	2.8121650887139658	0.0	0.0	0.0	4.325750652917989	0.0	0.0	0.0	5.620629960205941	6.521646976727503	3.988495583339416	7.634814601888318	3.797047795339124	18.036645051751645	16.8176329517973	13.184193733816402
3L_36444	0.0	0.0	0.0	0.0	0.0	0.0	0.0	0.0	27.72144933281402	0.0	0.0	0.0	0.0	0.0	0.0	0.0	0.0	0.0	7.284196571328674	0.0	0.0	0.0	0.0	0.0	0.0	6.538708500451825	16.64502813009754	0.0	0.0	15.799610381607991	15.389563721258066	0.0	10.981094946939349	0.0	0.0	0.0	0.0	0.0	0.0	0.0	0.0	0.0	0.0	0.0	0.0	0.0	0.0	0.0	0.0
3L_36445	0.0	0.0	0.0	0.0	0.0	0.0	0.0	0.0	0.0	0.0	0.0	0.0	0.0	0.0	0.0	0.0	0.0	0.0	0.0	0.0	0.0	0.0	0.0	0.0	0.0	0.0	0.0	0.0	0.0	0.0	0.0	0.0	0.0	0.0	0.0	0.0	0.0	0.0	0.0	0.0	0.0	0.0	0.0	0.0	0.0	0.0	0.0	0.0	0.0
3L_36446	0.0	49.660816622468545	0.0	0.0	0.0	28.679756107354063	0.0	51.326270838465966	0.0	0.0	0.0	0.0	0.0	0.0	0.0	0.0	0.0	0.0	19.38773531863743	0.0	0.0	0.0	0.0	0.0	0.0	0.0	0.0	0.0	0.0	0.0	0.0	0.0	29.22745978301534	0.0	0.0	0.0	0.0	0.0	0.0	0.0	0.0	0.0	0.0	0.0	0.0	0.0	0.0	0.0	0.0
3L_36447	0.0	0.0	2.154764680304029	0.0	0.0	0.0	0.0	4.648948593786029	3.341537922779732	12.35256188015874	0.0	0.0	0.0	3.2605598120352477	4.677469750803122	0.0	0.0	16.0229962041522	7.024284708307797	0.0	6.406954364545452	0.0	0.0	0.0	0.0	6.305396852219784	4.012776680952152	62.665279675143196	0.0	7.6179274209582895	0.0	0.0	7.941953847717801	12.04625521075827	0.0	0.0	0.0	16.213649576707933	4.311560241550851	0.0	0.0	6.019165021428228	6.984069337840387	4.271302909696969	4.088083481935168	4.066280370031514	6.438515716094938	7.204040025646384	0.0
3L_36448	0.0	13.006404353503664	4.153717452508471	0.0	0.0	0.0	0.0	4.48086491446925	3.2207239414446622	0.0	0.0	0.0	0.0	0.0	4.508354883269675	0.0	4.063752143629256	3.860920381644258	0.0	1.6252012811786738	12.350619260049697	7.810754784477843	0.0	0.0	5.824532464779051	6.077423950155399	11.603081778520375	0.0	0.0	25.69874898489941	3.5759700533963845	0.0	15.309621791103273	0.0	0.0	0.0	0.0	8.929966735873908	20.778374532694357	0.0	0.0	5.801540889260187	13.463117788817533	20.584365433416163	7.880555988986134	7.838526357044875	3.102864937253865	13.887152994764541	0.0
3L_36449	0.0	0.0	0.0	0.0	0.0	2.9483861418775206	0.0	5.276532516103978	7.5852563854584565	0.0	0.0	0.0	15.545233520497945	3.700718457481335	0.0	0.0	0.0	4.546504374646509	0.0	9.568942122827709	0.0	0.0	0.0	0.0	13.717590477797392	3.5782963444840203	0.0	0.0	0.0	0.0	4.210955389980789	10.004061649029506	0.0	3.418109279688159	0.0	0.0	0.0	2.628915440934842	4.893598488073811	0.0	0.0	17.079302617915506	0.0	9.695813250880136	13.919860578676444	0.0	0.0	0.0	16.025024678538003
3L_36450	0.0	3.268896838846001	4.697788156061775	0.0	0.0	0.0	0.0	3.378524476734129	0.0	0.0	0.0	0.0	0.0	7.108627409350783	10.197754862289518	0.0	9.192077654672026	5.822185788277378	5.104749458896557	7.35230685980033	0.0	2.9446130071801444	0.0	0.0	4.391635515332077	3.4367347537281696	2.916200074654722	0.0	0.0	8.304250004428933	0.0	6.405526175542163	5.77164598108747	4.377179835558108	0.0	0.0	0.0	11.782924858604902	9.400004010668377	0.0	0.0	10.935750279955208	0.0	12.416314043347835	0.0	2.9550827423167845	14.037162920927724	7.853074216786731	10.260703966377726
3L_36451	0.0	0.0	2.364616260614762	0.0	0.0	8.552095947674857	16.513422109490595	0.0	0.0	4.518524141570783	0.0	0.0	0.0	0.0	0.0	0.0	0.0	0.0	0.0	0.0	0.0	0.0	0.0	0.0	0.0	0.0	8.807158458394982	0.0	0.0	0.0	0.0	9.672601775115877	2.9051390748177894	13.219434684095168	0.0	0.0	0.0	5.083625641807737	9.462922377540322	0.0	0.0	6.605368843796237	7.6642447653208245	4.6872832131513915	26.91732075756108	8.92458723784025	7.0655599173612105	11.858457451854663	0.0
3L_36452	0.0	6.464721690498863	3.0968544320477362	0.0	0.0	7.4669187498436616	0.0	6.681526381338765	0.0	5.917751538467456	0.0	0.0	0.0	0.0	0.0	0.0	0.0	5.757112048368953	10.09538880497097	0.0	0.0	0.0	0.0	0.0	0.0	2.2655485731348532	5.767212244945039	90.06331451010061	0.0	0.0	0.0	25.33573009340017	11.414274234787056	4.328256721025243	0.0	505.74015071056493	0.0	3.32892251100625	0.0	0.0	0.0	4.325409183708779	30.112772332384782	12.277538672712128	11.75088822026335	11.688216816421944	9.253514369088451	5.176867684438854	20.292043084065877
3L_36453	0.0	0.0	4.404222151607861	0.0	0.0	2.654788082868679	0.0	0.0	6.8299222993889614	4.207994431981768	0.0	0.0	27.994501879830803	0.0	9.560494507017882	0.0	4.30883116491405	8.187533824749114	3.589314252538767	0.0	6.547733632957625	4.140905061055575	0.0	0.0	12.35160320721729	1.6109861522852322	4.100948959589249	0.0	0.0	11.67797289075373	7.583263282938757	0.0	0.0	12.310946185468712	0.0	0.0	0.0	16.569910226593525	4.406297656863096	0.0	0.0	3.075711719691937	35.68764743459346	8.730311510610166	8.355820936428497	8.31125655810088	3.2899942392200874	0.0	0.0
3L_36454	0.0	0.0	0.0	0.0	0.0	2.9120983124390283	16.869095816464238	10.423181154888471	3.745949691895638	13.847538600013847	0.0	0.0	0.0	3.6551711533892575	5.243563525772116	0.0	0.0	8.981094795455565	3.937201633938678	3.780468210987931	7.1823601235365935	0.0	0.0	0.0	0.0	3.534255774090371	0.0	0.0	0.0	8.539891970366574	4.159128246719487	9.880934736426067	2.9677113010446345	0.0	0.0	0.0	0.0	7.789678675754625	4.833369583605211	0.0	0.0	3.3738191632928474	0.0	14.364720247073187	4.582846405902706	0.0	7.2177412078889915	4.037956793862306	15.827793605571383
3L_36455	0.0	0.0	3.953265288413434	0.0	0.0	0.0	0.0	12.79387531600872	9.195889927649803	11.331389118769199	0.0	0.0	0.0	0.0	0.0	0.0	0.0	3.674598164317741	3.22179739243828	6.187086035607607	5.877298464497003	7.433819492738459	0.0	0.0	0.0	7.230170750604515	0.0	0.0	0.0	0.0	10.210197332483846	0.0	4.8569341477440515	0.0	0.0	0.0	0.0	4.249509978380618	0.0	0.0	0.0	0.0	0.0	11.754596928994006	7.50025219598009	0.0	11.812501347363435	6.608489927009229	0.0
3L_36456	0.0	0.0	2.9513255583612823	0.0	0.0	3.5580148554236244	0.0	0.0	4.576818232579257	5.639661710531955	0.0	0.0	0.0	0.0	0.0	0.0	5.774805677788942	0.0	7.2157360772372385	0.0	0.0	0.0	0.0	0.0	0.0	0.0	0.0	0.0	0.0	0.0	0.0	0.0	0.0	4.124861198420673	0.0	0.0	0.0	6.34497636496304	0.0	0.0	0.0	4.1221474739480275	0.0	11.700586667415502	16.79802723968097	11.13895850737956	13.228003153555951	0.0	0.0
3L_36457	0.0	0.0	0.0	0.0	0.0	4.4260262737771665	0.0	0.0	5.693376382849956	0.0	0.0	0.0	23.33602475485506	0.0	0.0	0.0	0.0	0.0	5.9840554841624485	5.745840227144556	0.0	0.0	0.0	0.0	0.0	2.685814013825496	6.837045849229465	0.0	0.0	6.4897854022661035	0.0	15.01778857056183	0.0	5.131160150178796	0.0	0.0	0.0	7.892893436072496	7.346119008597163	0.0	0.0	0.0	23.799182498081194	0.0	13.930710041325451	27.712825842210098	0.0	0.0	0.0
3L_36458	0.0	4.6447055697915784	0.0	15.693241078000117	0.0	5.364753622348705	0.0	0.0	0.0	0.0	0.0	0.0	0.0	3.366832191359968	9.659847780118682	0.0	0.0	4.1363096011191205	0.0	1.7411225818201383	6.615778101509854	4.183937612469474	0.0	0.0	6.239980930618276	6.510910495490055	8.287132569259711	0.0	0.0	11.799331135249046	3.8310345210689665	9.101475076065578	8.200808271663256	6.219441164553042	0.0	0.0	0.0	7.175188199207142	0.0	0.0	0.0	6.215349426944783	14.423406303749726	13.231556203019707	12.663982746589907	8.397627670183173	0.0	0.0	0.0
3L_36459	0.0	0.0	15.648889007124941	0.0	0.0	0.0	0.0	8.440699024930447	0.0	0.0	0.0	0.0	0.0	0.0	8.492482454531249	0.0	0.0	0.0	3.1883484992443614	0.0	0.0	7.3566411342175035	0.0	0.0	0.0	5.724085348402179	0.0	0.0	0.0	0.0	0.0	0.0	0.0	0.0	0.0	0.0	0.0	0.0	15.656263601379004	0.0	0.0	10.928484000699422	0.0	7.755040000496322	0.0	0.0	5.844931625989839	0.0	0.0
3L_36460	0.0	0.0	0.0	0.0	0.0	0.0	0.0	0.0	4.853556079200328	0.0	0.0	0.0	0.0	4.735936045919637	0.0	0.0	6.123979974585484	5.818317226291812	5.101357598790978	4.898281070715259	0.0	11.770625814748005	0.0	0.0	0.0	6.868902418082614	5.8285248003730254	0.0	0.0	5.532488153559742	0.0	25.605080047881504	11.535622000738277	4.374271410418203	0.0	0.0	0.0	0.0	6.262505440551601	0.0	0.0	4.371393600279769	0.0	12.408064000794116	0.0	0.0	4.675945300791871	20.927616606063776	0.0
3L_36461	0.0	0.0	0.0	0.0	0.0	5.74756245876124	0.0	0.0	14.786643520640677	0.0	0.0	0.0	0.0	0.0	0.0	0.0	9.328532248735984	0.0	3.88539634928159	0.0	0.0	8.964975633196229	0.0	0.0	13.370485455585921	10.46325722592544	0.0	0.0	0.0	0.0	0.0	0.0	5.857324936272305	0.0	0.0	0.0	0.0	15.374365807410443	19.079090461599517	0.0	0.0	6.658853611762199	0.0	18.900947693517352	9.045091590597448	8.99685110211426	7.122770928837821	0.0	31.239066326785625
3L_36462	0.0	0.0	0.0	0.0	0.0	0.0	0.0	0.0	10.718418047243572	6.603741812185621	0.0	0.0	0.0	0.0	0.0	0.0	0.0	0.0	8.449240483690854	8.112890328055537	0.0	0.0	0.0	0.0	9.69188527521562	2.5281726923977343	6.435751888893179	0.0	0.0	12.217747132952914	5.950330213575203	0.0	8.491617075622946	0.0	0.0	0.0	0.0	0.0	6.914945479112371	0.0	0.0	0.0	0.0	6.850380161847082	0.0	13.043123828156844	15.489283223092663	17.330922409460374	22.64431220166119
3L_36463	0.0	0.0	6.533031333071577	0.0	0.0	0.0	0.0	0.0	10.131209291534665	0.0	0.0	0.0	0.0	9.885691746337104	7.090810593103762	0.0	0.0	18.217546655136985	2.6621162226700497	7.668425462648889	0.0	0.0	0.0	0.0	9.160915138778703	4.779333397695024	0.0	0.0	0.0	0.0	11.248682498062415	0.0	8.026403657471619	4.565380355533561	0.0	0.0	0.0	7.022595200056181	6.536110047177643	0.0	0.0	0.0	10.587500397031265	0.0	0.0	6.1642780089382025	0.0	0.0	0.0
3L_36464	0.0	0.0	0.0	0.0	0.0	0.0	0.0	0.0	0.0	14.211947510540528	0.0	0.0	0.0	3.7513598679521327	10.763104079216447	0.0	0.0	4.608719697667988	2.0204061016264268	3.8799542165402445	7.371369600471767	23.308936646310194	0.0	0.0	0.0	3.627262504987486	9.233610341643583	0.0	0.0	0.0	8.537157980108422	10.140959334753067	3.0458089668615984	3.4648834066733656	0.0	0.0	0.0	0.0	4.960563520015874	0.0	0.0	3.4626038781163433	0.0	9.828492800629023	4.7034476271106715	14.035087719298247	3.703840882995667	0.0	16.244314489928524
3L_36465	0.0	0.0	0.0	0.0	0.0	0.0	0.0	0.0	0.0	0.0	0.0	0.0	0.0	0.0	12.274848589742644	0.0	0.0	0.0	0.0	4.424917773965465	0.0	10.633128362062273	0.0	0.0	0.0	8.27346789853088	0.0	0.0	0.0	0.0	0.0	23.130639539052613	6.947223333777956	0.0	0.0	0.0	0.0	0.0	0.0	0.0	0.0	7.897896000505465	36.65588372753681	22.417930757737267	21.456303701105103	21.34187008136588	8.448136467817246	0.0	0.0
3L_36466	0.0	8.396961307641991	4.022472750763968	0.0	0.0	0.0	0.0	0.0	12.475835865408188	7.686507335618276	0.0	0.0	0.0	12.173499144507348	0.0	0.0	7.870700138130787	7.477854334388708	0.0	3.1476998340847415	0.0	7.563958945856425	0.0	0.0	11.280990290451657	5.885396037127432	7.490973377080618	0.0	0.0	0.0	0.0	16.454161175090373	4.94196160293513	5.6219286700934195	0.0	0.0	0.0	8.647807240376613	0.0	0.0	0.0	5.618230032810463	0.0	7.97358510725668	15.263109293783565	15.18170604421672	6.009647888720552	6.724180826670791	52.714257097974716
3L_36467	0.0	0.0	1.80679539361128	12.74361003533803	62.88240361699585	0.0	25.23570145155755	0.0	0.0	0.0	0.0	0.0	0.0	0.0	3.922113109035529	0.0	0.0	0.0	2.9449724534639135	7.069345043562011	5.3723061913679935	10.192630524278336	0.0	0.0	10.13428433457529	2.6435745145670206	10.09428058062302	0.0	0.0	0.0	6.221940990489452	0.0	2.219807072127747	0.0	0.0	0.0	0.0	5.826572081979869	7.230587409305838	0.0	0.0	5.047140290311509	11.712447696600753	0.0	10.283717481599858	3.4096236627882197	5.398770753887048	3.0203359217612182	0.0
3L_36468	0.0	4.810587911569848	2.30445968255607	0.0	0.0	0.0	0.0	0.0	3.573679989822159	8.807142945214286	0.0	0.0	0.0	0.0	0.0	0.0	4.509094844300955	0.0	3.7561365881508912	7.213222124683429	0.0	8.666727911543909	0.0	0.0	6.462837392426072	6.743443013186129	0.0	0.0	0.0	4.073578606216933	0.0	0.0	2.8312314271218377	3.220782031643539	0.0	0.0	0.0	2.477148306869132	4.61109133465272	0.0	0.0	3.2186630960964053	0.0	9.136074521132652	17.4883571262432	0.0	0.0	7.704516387506356	0.0
3L_36469	0.0	4.988757834220584	4.779620082338514	0.0	0.0	5.76214277955972	16.68936420198136	0.0	3.7060385079637204	13.700000137	0.0	0.0	0.0	0.0	5.187696030063735	181.19881133579761	4.676098357052842	0.0	5.842879137123609	1.870094624917926	7.1058357386587305	4.4938589170968415	0.0	0.0	13.404403480587407	3.496600080911326	4.450497120528363	0.0	0.0	4.224451887928671	0.0	0.0	0.0	3.3400702550377446	0.0	0.0	0.0	7.706683621370634	9.563744990390827	0.0	0.0	0.0	0.0	4.737223825772487	0.0	0.0	7.140839855597936	3.9949344231514434	0.0
3L_36470	0.0	26.396890446305424	0.0	0.0	0.0	0.0	0.0	0.0	0.0	0.0	0.0	0.0	0.0	0.0	0.0	0.0	0.0	11.753781779287484	0.0	19.79037050047373	37.59893219032579	0.0	0.0	0.0	17.73159681895153	0.0	23.548804898151417	0.0	0.0	0.0	0.0	51.72569862021699	7.767834949043003	17.673230799139315	0.0	0.0	0.0	0.0	0.0	0.0	0.0	0.0	0.0	12.532977396775266	0.0	0.0	0.0	0.0	0.0
3L_36471	0.0	6.077158029201959	2.9111962862451217	0.0	0.0	0.0	40.66098497169995	6.2809651582300745	9.02917416464338	5.562979042032756	0.0	0.0	0.0	4.40518155074725	0.0	0.0	5.696285452256583	5.411969978720133	2.372541157657732	0.0	0.0	16.4228601834324	0.0	0.0	0.0	4.259455351963055	0.0	0.0	0.0	5.146103010573183	10.025092807296662	0.0	0.0	0.0	0.0	0.0	0.0	0.0	0.0	0.0	0.0	8.13219699433999	0.0	11.541493399996998	0.0	16.481252575195715	4.349380517732859	4.866511587164088	0.0
3L_36472	0.0	0.0	2.045295523727576	14.42578869393237	0.0	0.0	14.283428937084352	4.412766663489474	3.1717767690822813	3.9083369908853673	0.0	0.0	0.0	3.094912613594899	0.0	0.0	4.001992992510271	3.802243780099513	5.0005708985109125	3.2010043471239538	6.08145993959894	3.846025152235291	0.0	0.0	0.0	4.488796413032712	3.808914383222494	0.0	0.0	7.230911568482337	10.56487201185801	0.0	5.025650922307457	2.8585664232216215	0.0	0.0	0.0	4.397126477846728	0.0	0.0	0.0	0.0	0.0	0.0	7.76079070039972	3.8596999083321273	3.0557089351679405	3.4190255093493254	0.0
3L_36473	0.0	0.0	0.0	0.0	0.0	5.434059051919718	0.0	0.0	27.96019865721146	34.45320608615886	0.0	0.0	0.0	0.0	9.784640072014952	341.7634996582365	0.0	8.37949035939634	0.0	3.5272311059456776	0.0	8.475976962294617	0.0	0.0	0.0	3.297511368170442	0.0	0.0	0.0	7.967841790533408	7.7610527091894745	0.0	5.537834485202906	0.0	0.0	0.0	0.0	9.690509357398097	0.0	0.0	0.0	6.295643414756988	0.0	0.0	0.0	0.0	0.0	7.534943299551671	0.0
3L_36474	0.0	0.0	0.0	0.0	0.0	25.75325038211385	0.0	0.0	0.0	0.0	0.0	0.0	33.94571401414857	0.0	0.0	0.0	0.0	0.0	4.352348745000239	0.0	0.0	20.084798017228742	0.0	0.0	0.0	0.0	0.0	0.0	0.0	0.0	0.0	0.0	0.0	0.0	0.0	0.0	0.0	5.740692901633227	0.0	0.0	0.0	0.0	0.0	21.1724901600852	0.0	10.078105316200554	7.978795552938511	0.0	0.0
3L_36475	0.0	0.0	0.0	0.0	0.0	17.207853664412436	0.0	0.0	0.0	0.0	0.0	0.0	0.0	0.0	0.0	0.0	0.0	0.0	0.0	11.169565168827978	0.0	0.0	0.0	0.0	80.0608462431448	0.0	0.0	0.0	0.0	0.0	0.0	0.0	17.536475869809202	0.0	0.0	0.0	0.0	0.0	28.56082026675806	0.0	0.0	39.87240829346093	0.0	0.0	27.080456034879628	26.936026936026934	0.0	0.0	0.0
3L_36476	0.0	0.0	0.0	0.0	0.0	0.0	0.0	0.0	3.5424839472339933	0.0	0.0	0.0	0.0	3.4566361537871253	4.958753091782553	0.0	0.0	4.246637936745478	3.723347810950738	12.512946430646279	0.0	0.0	0.0	0.0	0.0	1.6711442190776489	0.0	0.0	0.0	0.0	15.732880855679925	0.0	5.613033013614973	9.577999717768277	0.0	0.0	0.0	2.4555243158295377	9.141678649883763	0.0	0.0	0.0	0.0	9.05632217322752	0.0	0.0	0.0	3.8186303336719183	0.0
3L_36477	0.0	0.0	9.692007389186433	17.089810371464118	0.0	2.9210862701934697	0.0	0.0	3.7575112650187728	0.0	0.0	0.0	0.0	3.66645254583799	10.519494727629244	0.0	0.0	4.504407111918301	0.0	1.89606816137512	0.0	13.668820872836225	0.0	0.0	0.0	1.7725819854619917	0.0	0.0	0.0	4.283124830816569	4.171965062295783	0.0	11.907483615302546	0.0	0.0	0.0	0.0	5.209147262593114	0.0	0.0	0.0	3.3842321854017765	0.0	0.0	13.790972980725735	9.144947416552355	3.6200090934628433	12.151258870418975	31.75328964080679
3L_36478	0.0	0.0	0.0	0.0	0.0	0.0	0.0	0.0	0.0	19.21216668091569	0.0	0.0	0.0	0.0	10.912432097391275	0.0	0.0	0.0	0.0	0.0	0.0	9.452930550264542	0.0	0.0	0.0	7.355174769985298	9.36171806249883	0.0	0.0	17.772453940464057	8.655603074816437	20.563311351153498	0.0	0.0	0.0	0.0	0.0	0.0	20.11754682610493	0.0	0.0	0.0	16.293677238547584	0.0	0.0	0.0	0.0	8.403431961613123	0.0
3L_36479	0.0	0.0	0.0	0.0	0.0	0.0	0.0	0.0	0.0	0.0	0.0	0.0	0.0	0.0	0.0	0.0	0.0	23.165522289865546	5.077740202500279	9.751207687072043	0.0	0.0	0.0	0.0	0.0	4.5580679626165495	11.603081778520375	181.19881133579761	0.0	0.0	0.0	0.0	0.0	8.708040307776976	0.0	0.0	0.0	6.697475051905431	0.0	0.0	0.0	8.70231133389028	0.0	12.350619260049697	0.0	0.0	0.0	0.0	0.0
3L_36480	0.0	0.0	3.82641396518652	0.0	0.0	0.0	0.0	0.0	5.933876441264413	0.0	0.0	0.0	0.0	17.370228470615075	0.0	0.0	0.0	0.0	12.473668864631067	2.994278233723178	0.0	0.0	0.0	0.0	0.0	2.7992683832153626	14.251713768580672	0.0	0.0	6.763927433880918	0.0	0.0	9.402172277883082	5.347911025734683	0.0	0.0	0.0	0.0	0.0	0.0	0.0	5.344392663217752	0.0	0.0	7.259586101957982	0.0	0.0	0.0	0.0
3L_36481	0.0	0.0	11.9627062632244	0.0	0.0	0.0	0.0	6.452445476835721	0.0	0.0	0.0	0.0	19.0095998479232	9.050899998868637	0.0	0.0	5.851803086826128	0.0	2.4373152972001337	0.0	17.784891734471568	0.0	0.0	0.0	8.387326749281835	2.1878726220559437	5.569479253689781	0.0	0.0	10.573199582358615	0.0	24.46707649019788	0.0	4.179859347732949	0.0	0.0	0.0	6.4295760498292145	5.984171865415974	0.0	0.0	0.0	0.0	5.928297244823856	5.674000312070017	16.93121693121693	4.468125509645566	4.999375078115236	39.19263178522438
3L_36482	0.0	0.0	0.0	0.0	0.0	0.0	0.0	0.0	0.0	0.0	0.0	0.0	0.0	0.0	0.0	0.0	0.0	0.0	0.0	23.328838643754636	0.0	0.0	0.0	0.0	0.0	0.0	0.0	0.0	0.0	0.0	0.0	0.0	36.62681669010783	0.0	0.0	0.0	0.0	0.0	59.65234612677316	0.0	0.0	0.0	0.0	0.0	0.0	0.0	0.0	49.8355427090601	0.0
3L_36483	99.56192751891676	14.09726407347494	3.376570316232693	0.0	117.51571772724601	0.0	0.0	7.285019086750007	0.0	0.0	0.0	0.0	0.0	5.109379031619393	14.659424910760752	0.0	13.213748905736418	6.277109265640987	11.007230374452218	5.284525456219688	0.0	0.0	0.0	0.0	18.939124917733178	4.940357533674712	0.0	0.0	0.0	0.0	11.627670367172762	0.0	8.296827293243064	9.438392075526012	0.0	0.0	0.0	3.629599382968105	13.512646147713491	0.0	0.0	0.0	0.0	0.0	0.0	6.371963361210673	0.0	0.0	0.0
3L_36484	0.0	6.258969886218186	0.0	0.0	0.0	0.0	0.0	0.0	13.94895334028611	0.0	0.0	0.0	19.058001120610466	4.536972469197359	6.508560709901733	0.0	0.0	0.0	2.4435210649842207	14.077491428567406	0.0	0.0	0.0	0.0	0.0	10.967216358173493	0.0	0.0	0.0	5.300060261685175	10.325016016681095	24.529373311305953	0.0	4.190501892221129	0.0	0.0	0.0	0.0	0.0	0.0	0.0	0.0	0.0	11.886783145254707	11.376894324010538	0.0	0.0	5.0121042317196025	0.0
3L_36485	0.0	0.0	6.382541451415457	0.0	0.0	0.0	0.0	0.0	9.897834551756766	0.0	0.0	0.0	0.0	0.0	0.0	0.0	12.488604148714298	0.0	5.201587524512481	4.9945210104515345	0.0	12.0018914981001	0.0	0.0	0.0	0.0	0.0	0.0	0.0	11.282377603126573	0.0	0.0	7.841513600321188	0.0	0.0	0.0	0.0	0.0	0.0	0.0	0.0	0.0	0.0	0.0	0.0	12.044564890093346	0.0	32.008194097689014	0.0
3L_36486	0.0	0.0	3.036953959474279	0.0	0.0	3.661245460513285	0.0	0.0	0.0	0.0	0.0	0.0	0.0	0.0	0.0	0.0	0.0	0.0	4.950060081354238	0.0	0.0	0.0	0.0	0.0	8.517111302462212	4.44345503512329	0.0	0.0	0.0	5.36840404326719	15.687234199425534	12.422838643475712	3.731165078682809	0.0	0.0	0.0	0.0	0.0	6.076770269522991	0.0	0.0	4.241745563134141	29.53032025632318	0.0	0.0	5.7310695608567945	4.537264782522093	0.0	0.0
3L_36487	0.0	0.0	8.79884606066863	0.0	0.0	0.0	0.0	0.0	9.096639974092769	0.0	0.0	0.0	0.0	4.438096979519957	6.366717855078221	0.0	0.0	5.452408110566113	4.780537475828408	2.2951161305810914	8.720798406535716	5.515190489164306	0.0	0.0	8.225429408542274	6.436922876223123	0.0	0.0	0.0	5.1845545897306415	5.050000050500001	0.0	0.0	24.595062787096122	0.0	0.0	0.0	3.152734208742532	0.0	0.0	0.0	4.096480304122697	9.506335972925955	0.0	5.564477267441019	11.069600110696001	4.381879002298733	0.0	0.0
3L_36488	0.0	8.882422485319577	4.255027634276971	0.0	0.0	0.0	0.0	9.180308605254075	0.0	0.0	0.0	0.0	27.04617864541919	0.0	18.473259033885498	0.0	0.0	15.820356685761837	0.0	6.659361347268712	0.0	16.0025219974668	0.0	0.0	0.0	9.338480703897321	7.924055848745622	0.0	0.0	0.0	0.0	0.0	5.227675733547459	5.946954356530618	0.0	0.0	0.0	9.14777080260254	0.0	0.0	0.0	5.943041886559215	0.0	0.0	0.0	24.089129780186692	0.0	14.225864043417337	0.0
3L_36489	0.0	0.0	0.0	0.0	0.0	9.67392114012965	0.0	0.0	0.0	0.0	0.0	0.0	0.0	0.0	0.0	0.0	0.0	14.91749135531376	0.0	0.0	0.0	0.0	0.0	0.0	0.0	5.870356694613478	14.943662392779222	0.0	0.0	0.0	0.0	0.0	0.0	11.21512516640442	0.0	0.0	0.0	8.62570892545231	16.056338480460237	0.0	0.0	0.0	0.0	0.0	0.0	0.0	0.0	0.0	0.0
3L_36490	0.0	0.0	2.644758894522519	0.0	0.0	0.0	0.0	0.0	8.202809544297018	0.0	0.0	0.0	0.0	8.004024423480127	0.0	0.0	10.349904392758171	0.0	10.777011771729956	8.278397542309339	7.863897945478023	0.0	0.0	0.0	0.0	0.0	0.0	0.0	0.0	0.0	4.553790051152724	10.81854168221832	0.0	3.6963944259850616	0.0	0.0	0.0	2.8429484218082575	0.0	0.0	0.0	11.08188776264074	0.0	0.0	0.0	4.990953896063385	3.9513181795012726	4.421120577221503	0.0
3L_36491	0.0	5.3265664632983585	5.103267162670212	0.0	0.0	9.228480567588468	0.0	5.505201314201657	3.9569891111573634	0.0	0.0	0.0	0.0	7.7221925775829385	0.0	0.0	0.0	0.0	6.238523715747905	3.993452335550631	0.0	4.798155972696573	0.0	0.0	0.0	3.7333687754475746	0.0	0.0	0.0	4.5105063223767115	4.393445331041712	20.87521423188605	0.0	3.5662396926757283	0.0	0.0	0.0	0.0	0.0	0.0	0.0	0.0	0.0	5.058000086997601	9.682069871625435	4.815216082821717	11.436561773063541	0.0	0.0
3L_36492	0.0	0.0	6.889783897334872	0.0	0.0	5.537388307416971	0.0	0.0	7.122966259577273	0.0	0.0	0.0	0.0	0.0	4.985348062045647	0.0	4.493705442101976	0.0	1.8716585046758707	1.7971509047846088	0.0	0.0	0.0	0.0	6.44077992692291	5.040320886988949	17.1076154550198	0.0	0.0	0.0	0.0	0.0	5.643137042454448	3.2097896015014107	0.0	0.0	0.0	2.4686938757876673	0.0	0.0	0.0	12.83071159126485	0.0	4.552446689711152	0.0	0.0	3.431154401604957	3.8391105548666484	15.048365446545194
3L_36493	0.0	0.0	0.0	0.0	0.0	0.0	24.045860264696827	7.428802358199021	0.0	6.579605328953948	0.0	0.0	0.0	0.0	14.948755665578396	0.0	6.737273290753765	0.0	0.0	10.77765060150068	0.0	0.0	0.0	0.0	9.656461717923165	7.556796885390595	0.0	0.0	0.0	0.0	0.0	0.0	8.46058046350444	0.0	0.0	0.0	0.0	0.0	0.0	0.0	0.0	0.0	0.0	6.825342222659044	0.0	0.0	0.0	0.0	0.0
3L_36494	0.0	6.160928377975419	0.0	0.0	0.0	0.0	0.0	0.0	0.0	0.0	0.0	0.0	0.0	0.0	6.40660957096217	0.0	0.0	10.973142137304732	2.4052453590790797	0.0	0.0	16.649240461650137	0.0	0.0	0.0	2.1590848243973126	0.0	0.0	0.0	5.21703926761116	0.0	0.0	0.0	0.0	0.0	0.0	0.0	3.17248818248152	5.9054327619236595	0.0	0.0	4.1221474739480275	0.0	0.0	0.0	0.0	4.40933438451865	4.933593827087404	0.0
3L_36495	0.0	19.561356149699147	3.1235514530136648	0.0	0.0	3.7656443695332253	0.0	0.0	0.0	0.0	0.0	0.0	0.0	0.0	6.7804700764294585	0.0	0.0	0.0	2.5456045047017315	9.777072959451546	0.0	5.873604725197529	0.0	0.0	0.0	9.140316657130269	0.0	0.0	0.0	11.042963754784365	0.0	0.0	3.8375577168680612	8.731138557930231	0.0	0.0	0.0	3.357620118859752	6.250046875351565	0.0	0.0	0.0	0.0	0.0	5.92609449039143	5.894488653109343	4.666643022342019	10.442991708264584	20.466974489962997
3L_36496	0.0	0.0	3.654240179320874	0.0	0.0	0.0	0.0	0.0	0.0	0.0	0.0	0.0	0.0	0.0	23.797398468399436	0.0	0.0	6.793302890278647	2.978100537696052	2.8595473279388925	10.865478852518509	0.0	0.0	0.0	0.0	2.6733121642654085	6.80522096552475	0.0	0.0	0.0	0.0	0.0	0.0	5.107275773994876	0.0	0.0	0.0	0.0	0.0	0.0	0.0	5.103915724143563	0.0	7.243652568345673	0.0	20.68787173519524	16.378505068328394	6.108623543856862	0.0
3L_36497	0.0	0.0	0.0	0.0	0.0	0.0	0.0	9.57832386994935	0.0	0.0	0.0	0.0	28.218774515060357	0.0	0.0	0.0	8.686701094958673	0.0	0.0	0.0	0.0	16.69631654212606	0.0	0.0	0.0	3.2477845237870984	0.0	0.0	0.0	0.0	0.0	0.0	0.0	6.204786496399052	0.0	0.0	0.0	4.772187690141854	17.766391494873066	0.0	0.0	6.200704400019842	14.389420897755969	0.0	0.0	0.0	6.632702806495538	14.842631004771905	0.0
3L_36498	0.0	10.658906982383492	0.0	0.0	0.0	0.0	0.0	0.0	0.0	4.87853663415122	0.0	0.0	0.0	0.0	5.54197771016565	0.0	4.995441659485719	9.492214011457103	0.0	1.997808404180614	0.0	4.8007565992400405	0.0	0.0	0.0	7.470784563117857	0.0	74.24731781564391	0.0	4.512951041250629	4.395826602223849	10.443264355572266	3.1366054401284753	0.0	0.0	0.0	0.0	2.7443312407807623	0.0	0.0	0.0	3.56582513193553	0.0	0.0	0.0	19.271303824149353	0.0	12.803277639075603	0.0
3L_36499	0.0	0.0	0.0	0.0	0.0	0.0	0.0	0.0	19.172183462457987	0.0	0.0	0.0	0.0	0.0	0.0	0.0	0.0	22.98311660254377	0.0	9.674426524181712	0.0	0.0	0.0	0.0	34.67202002655876	0.0	0.0	0.0	0.0	0.0	0.0	0.0	0.0	0.0	0.0	0.0	0.0	0.0	24.73771834128651	0.0	0.0	34.535156789611825	0.0	0.0	0.0	46.66083406240886	0.0	0.0	0.0
3L_36500	0.0	0.0	0.0	0.0	0.0	0.0	0.0	0.0	0.0	0.0	0.0	0.0	0.0	0.0	0.0	0.0	0.0	0.0	0.0	0.0	0.0	0.0	0.0	0.0	0.0	0.0	0.0	0.0	0.0	0.0	0.0	0.0	0.0	0.0	0.0	0.0	0.0	0.0	0.0	0.0	0.0	0.0	0.0	0.0	0.0	0.0	0.0	0.0	0.0
3L_36501	0.0	7.4042482614825085	0.0	0.0	0.0	4.276047973837429	0.0	0.0	0.0	13.555572424712352	0.0	0.0	0.0	5.367156437582118	7.699509695222609	0.0	6.940203209149964	0.0	5.781282519714174	2.775569657916591	0.0	0.0	0.0	0.0	0.0	5.18960749960559	6.605368843796238	0.0	0.0	6.269875505351966	6.107153675529369	0.0	0.0	9.914576013071377	0.0	0.0	0.0	0.0	0.0	0.0	0.0	4.954026632847178	0.0	14.061849639454177	0.0	0.0	0.0	0.0	23.241112598542315
3L_36502	0.0	0.0	0.0	0.0	0.0	0.0	0.0	0.0	0.0	0.0	0.0	0.0	0.0	11.313624998585796	16.230077579770832	0.0	0.0	0.0	0.0	11.701449224486453	0.0	0.0	0.0	0.0	20.968316873204586	5.46968155513986	0.0	0.0	0.0	13.216499477948272	0.0	0.0	9.185773074661963	20.899296738664745	0.0	0.0	0.0	0.0	0.0	0.0	0.0	0.0	24.23361201987156	0.0	0.0	0.0	0.0	0.0	0.0
3L_36503	0.0	13.95719189673353	3.3430202917988696	0.0	0.0	4.03022832452527	0.0	0.0	5.184245492687363	0.0	0.0	0.0	0.0	5.058611603342124	14.513767033719835	0.0	0.0	0.0	2.7244652896310937	7.84802662678474	0.0	6.286299450388839	0.0	0.0	9.375471703420079	0.0	0.0	97.22235725327397	0.0	0.0	0.0	0.0	4.107194490445023	0.0	0.0	0.0	0.0	3.5935352301210126	0.0	0.0	0.0	0.0	10.835468823647327	6.626733967776843	0.0	6.308650737323555	4.994533483102744	11.176743432266141	0.0
3L_36504	0.0	0.0	3.3911559331494647	0.0	0.0	0.0	0.0	7.316487851703571	5.258892656008995	0.0	0.0	0.0	0.0	10.262899566751694	0.0	0.0	6.635413867351441	0.0	2.7636944514688344	7.961029170006983	20.166453910577907	6.37681492123677	0.0	0.0	9.510467696269899	7.442547256453805	0.0	0.0	0.0	0.0	5.838948942478762	0.0	4.166333359997867	4.739581333822458	0.0	0.0	0.0	0.0	6.785508054737336	0.0	0.0	0.0	10.991487093246281	0.0	12.867603299510838	6.399488040956723	5.06644901201711	5.668837831556153	0.0
3L_36505	0.0	0.0	0.0	0.0	0.0	88.72799545712664	0.0	0.0	0.0	0.0	0.0	0.0	0.0	111.36849607982894	0.0	0.0	0.0	0.0	0.0	0.0	0.0	0.0	0.0	0.0	0.0	0.0	0.0	0.0	0.0	0.0	0.0	0.0	0.0	0.0	0.0	0.0	0.0	0.0	0.0	0.0	0.0	0.0	0.0	0.0	0.0	0.0	0.0	0.0	0.0
3L_36506	0.0	0.0	0.0	0.0	0.0	0.0	0.0	0.0	0.0	0.0	0.0	0.0	0.0	0.0	0.0	0.0	0.0	0.0	0.0	0.0	0.0	0.0	0.0	0.0	0.0	0.0	0.0	0.0	0.0	0.0	0.0	0.0	0.0	0.0	0.0	0.0	0.0	0.0	0.0	0.0	0.0	0.0	0.0	0.0	0.0	0.0	0.0	0.0	0.0
3L_36507	0.0	0.0	0.0	0.0	0.0	0.0	0.0	0.0	0.0	0.0	0.0	0.0	0.0	0.0	0.0	0.0	0.0	0.0	0.0	0.0	0.0	0.0	0.0	0.0	0.0	0.0	0.0	0.0	0.0	0.0	0.0	0.0	0.0	0.0	0.0	0.0	0.0	0.0	0.0	0.0	0.0	0.0	0.0	0.0	0.0	0.0	0.0	0.0	0.0
3L_36508	0.0	0.0	0.0	0.0	0.0	0.0	0.0	0.0	0.0	0.0	0.0	0.0	0.0	0.0	0.0	0.0	0.0	0.0	5.763921310946263	8.30170384169647	0.0	13.29939328167849	0.0	0.0	0.0	2.5870115463499337	13.171065802644751	0.0	0.0	0.0	6.088813874701953	0.0	8.689244800355912	0.0	0.0	0.0	0.0	3.8012696240544344	0.0	0.0	0.0	4.939149675991781	11.461843522912226	0.0	0.0	0.0	5.283256514783608	0.0	23.171319467615763
3L_36509	0.0	0.0	0.0	0.0	0.0	0.0	0.0	0.0	0.0	0.0	0.0	0.0	0.0	0.0	0.0	0.0	0.0	0.0	5.191036637038825	0.0	0.0	17.966320335898324	0.0	0.0	0.0	4.6597692761840594	11.861974069724683	0.0	0.0	5.629746227929284	0.0	0.0	3.912803946610573	0.0	0.0	0.0	0.0	0.0	6.372596814083949	0.0	0.0	4.448240276146756	0.0	0.0	6.042292421575576	0.0	0.0	5.3238781257819445	20.86828771525639
3L_36510	0.0	5.453600494314349	7.837463545997681	0.0	0.0	0.0	0.0	0.0	0.0	9.984359500841931	0.0	0.0	0.0	0.0	5.671075360652038	0.0	0.0	0.0	4.258204762163296	0.0	7.767943561229263	0.0	0.0	0.0	7.326699739389291	1.911203205622913	0.0	0.0	0.0	18.472312082323707	0.0	0.0	0.0	3.6512914435271187	0.0	0.0	0.0	2.808259089983642	15.682313956788951	0.0	0.0	0.0	8.467651454530829	5.178629040819508	9.9129789145982	0.0	0.0	0.0	0.0
3L_36511	0.0	5.909159670221617	0.0	0.0	0.0	0.0	0.0	0.0	4.3897847951902005	0.0	0.0	0.0	0.0	0.0	0.0	0.0	5.538816022686991	0.0	2.3069540823859445	0.0	0.0	10.645908564420523	0.0	0.0	15.877451478508283	6.212558977893231	5.271592442645074	0.0	0.0	0.0	4.8739784141244	11.579220394249297	3.4777866809116813	0.0	0.0	0.0	0.0	6.085686465433301	0.0	0.0	0.0	0.0	0.0	0.0	0.0	5.341880341880342	0.0	0.0	18.548195631528966
3L_36512	0.0	0.0	11.864774788777348	0.0	0.0	0.0	0.0	0.0	0.0	0.0	0.0	0.0	0.0	5.984537152904325	0.0	0.0	0.0	0.0	6.446299904433603	0.0	23.51906337682008	0.0	0.0	0.0	0.0	2.893282434708742	0.0	0.0	0.0	0.0	0.0	16.177852843014968	4.858973162919426	5.52752180745541	0.0	0.0	0.0	0.0	0.0	0.0	0.0	0.0	0.0	7.839687792273359	0.0	0.0	5.908730207969577	0.0	0.0
3L_36513	0.0	0.0	0.0	0.0	0.0	0.0	0.0	0.0	0.0	0.0	0.0	0.0	0.0	0.0	0.0	0.0	0.0	0.0	0.0	0.0	0.0	0.0	0.0	0.0	0.0	0.0	0.0	0.0	0.0	0.0	89.1241767154176	0.0	0.0	0.0	0.0	0.0	0.0	0.0	0.0	0.0	0.0	0.0	0.0	0.0	0.0	0.0	0.0	0.0	0.0
3L_36514	0.0	0.0	3.2778814134618	0.0	0.0	7.903398342736402	0.0	0.0	5.083230270839592	12.52734876827975	0.0	0.0	0.0	0.0	0.0	0.0	0.0	0.0	2.671378979185951	10.260143370113381	0.0	0.0	0.0	0.0	0.0	0.0	0.0	0.0	0.0	5.794289959016987	0.0	0.0	0.0	0.0	0.0	0.0	0.0	3.523515058622482	0.0	0.0	0.0	0.0	10.624339298899852	6.497611802781888	0.0	12.371452872496715	9.794429614045605	0.0	0.0
3L_36515	0.0	0.0	0.0	0.0	0.0	0.0	0.0	0.0	0.0	0.0	0.0	0.0	0.0	0.0	0.0	0.0	0.0	16.336879525315627	0.0	0.0	0.0	16.524992398503496	0.0	0.0	0.0	0.0	0.0	0.0	0.0	0.0	0.0	35.94743047766946	10.796710889994472	0.0	0.0	0.0	0.0	9.446438692612885	0.0	0.0	0.0	0.0	0.0	0.0	16.672668827444546	0.0	13.129286712111504	14.690327888118464	0.0
3L_36516	0.0	0.0	0.0	0.0	0.0	0.0	0.0	0.0	0.0	0.0	0.0	0.0	0.0	0.0	0.0	0.0	0.0	0.0	0.0	0.0	0.0	0.0	0.0	0.0	0.0	0.0	0.0	0.0	0.0	0.0	0.0	0.0	0.0	0.0	0.0	0.0	0.0	0.0	0.0	0.0	0.0	0.0	0.0	0.0	0.0	0.0	0.0	0.0	0.0
3L_36517	0.0	0.0	0.0	0.0	0.0	0.0	0.0	0.0	0.0	0.0	0.0	0.0	0.0	0.0	0.0	0.0	0.0	0.0	0.0	0.0	0.0	0.0	0.0	0.0	0.0	0.0	0.0	0.0	0.0	0.0	0.0	0.0	0.0	0.0	0.0	0.0	0.0	0.0	0.0	0.0	0.0	0.0	0.0	0.0	0.0	0.0	0.0	0.0	0.0
3L_36518	0.0	0.0	0.0	0.0	0.0	4.561117838759923	26.42147537518495	8.162732229731937	5.867150119836541	0.0	0.0	0.0	0.0	0.0	0.0	0.0	7.402883423093296	0.0	0.0	2.9606076351110304	0.0	0.0	0.0	0.0	0.0	0.0	0.0	0.0	0.0	0.0	0.0	0.0	0.0	10.575547747276136	0.0	0.0	0.0	0.0	0.0	0.0	0.0	0.0	0.0	0.0	0.0	7.139669790272201	0.0	0.0	0.0
3L_36519	0.0	5.320801780978773	2.5488720731301986	0.0	0.0	3.072831011502221	0.0	0.0	7.905413310818717	4.8706169318230526	0.0	0.0	0.0	7.713835226308498	0.0	0.0	4.987332176272268	0.0	4.154514711136592	1.9945652087192816	0.0	0.0	0.0	0.0	7.148289843137928	5.593992499574856	4.746715273031063	0.0	0.0	0.0	4.388690520077382	20.852622008691373	3.131513548180215	0.0	0.0	0.0	0.0	2.7398761575976764	10.200292952413593	0.0	0.0	7.120072909546594	0.0	5.052526060929423	0.0	0.0	3.8080615139024707	0.0	16.701405590294478
3L_36520	0.0	0.0	3.7925246305512132	0.0	0.0	13.716405094821509	0.0	0.0	5.881321980029383	7.2471015217463775	0.0	0.0	0.0	5.738795289137723	0.0	0.0	0.0	7.050376349089515	0.0	2.9677588612827956	11.276652367871463	0.0	0.0	0.0	0.0	2.7744761511579	0.0	0.0	0.0	0.0	0.0	15.513544876031263	0.0	5.3005462742990295	0.0	0.0	0.0	0.0	0.0	0.0	0.0	0.0	0.0	0.0	14.390580501626856	0.0	5.666101189767928	0.0	0.0
3L_36521	0.0	0.0	5.173328491097865	0.0	0.0	0.0	18.06410589901442	0.0	0.0	0.0	0.0	0.0	0.0	3.914104200499205	16.84505580766989	0.0	5.061279440829847	0.0	2.1080568880231803	2.0241386632142957	7.691159934594376	4.864028514880766	0.0	0.0	7.254277666182807	1.8923115759132958	4.817094906403846	0.0	0.0	9.144859605829117	0.0	0.0	0.0	0.0	0.0	0.0	0.0	5.561000702076338	10.351532880867833	0.0	0.0	10.838463539408654	0.0	0.0	0.0	4.88132283848923	7.72904742195691	4.324006451417626	0.0
3L_36522	0.0	4.395548364438431	0.0	0.0	0.0	5.076970683286638	0.0	4.542960047392159	3.2653562356712085	8.047295565497542	0.0	0.0	0.0	3.1862242955337736	4.570830967928307	0.0	0.0	3.9144244191189888	5.148106740845165	0.0	0.0	7.918995016180487	0.0	0.0	0.0	3.0808219756263853	7.842583660761201	0.0	0.0	0.0	7.251050586591865	0.0	2.586963360320535	0.0	0.0	0.0	0.0	2.2634292084222203	0.0	0.0	0.0	8.822906618356352	0.0	16.695696308623287	3.9948817574923012	7.947151442904684	0.0	7.039799506510055	0.0
3L_36523	0.0	0.0	3.978307087115377	0.0	0.0	4.796107862547386	0.0	0.0	0.0	0.0	0.0	0.0	0.0	0.0	8.63593655004698	0.0	7.784281977830366	0.0	3.2422057374072732	0.0	0.0	7.480908720944151	0.0	0.0	0.0	2.910387989643676	0.0	0.0	0.0	0.0	6.849915609039697	0.0	4.8877002002002	0.0	0.0	0.0	0.0	4.276428327061239	7.96036375678223	0.0	383.9066339066339	0.0	0.0	7.8860372978020035	0.0	0.0	0.0	0.0	0.0
3L_36524	69.75835705117474	4.938644746985822	0.0	0.0	0.0	2.852130441615321	0.0	0.0	0.0	0.0	0.0	0.0	0.0	10.739704292981996	10.271169136369286	0.0	0.0	0.0	7.712248303546382	3.7026182880092744	0.0	0.0	0.0	0.0	6.634876760481613	8.653690054590939	0.0	0.0	0.0	0.0	4.073480703718233	9.677459937735224	0.0	0.0	0.0	0.0	0.0	2.543089472245357	14.201512839824451	0.0	0.0	3.304343228739856	7.668094210205468	0.0	0.0	0.0	3.5345543333459406	0.0	15.501857122483274
3L_36525	0.0	0.0	5.996582547606119	21.14741652586012	0.0	0.0	0.0	0.0	4.649651113428704	5.729408077663272	0.0	0.0	0.0	9.073944938394717	0.0	0.0	0.0	0.0	4.8870421299684415	4.692497142855802	0.0	0.0	0.0	0.0	0.0	0.0	11.167319954884027	0.0	0.0	0.0	0.0	0.0	3.683664568451328	4.190501892221129	0.0	0.0	0.0	0.0	5.999408458326009	0.0	0.0	0.0	0.0	0.0	0.0	5.65810877714124	4.479502022719138	10.024208463439205	19.646211031740417
3L_36526	0.0	0.0	0.0	0.0	0.0	4.870147263512954	0.0	17.43156368098844	6.264667151969549	0.0	0.0	0.0	0.0	0.0	0.0	0.0	0.0	7.509920605119362	3.2922569409006956	6.3223953785818745	0.0	0.0	0.0	0.0	0.0	0.0	0.0	0.0	0.0	0.0	0.0	0.0	0.0	0.0	0.0	0.0	0.0	4.342445230909525	0.0	0.0	0.0	0.0	13.093632566482919	0.0	0.0	0.0	0.0	6.753015221296309	26.470152256315778
3L_36527	0.0	0.0	0.0	0.0	0.0	0.0	0.0	0.0	0.0	0.0	0.0	0.0	0.0	0.0	0.0	0.0	0.0	0.0	0.0	0.0	0.0	26.678903390355043	0.0	0.0	0.0	10.37921499921118	0.0	0.0	0.0	0.0	0.0	0.0	0.0	0.0	0.0	0.0	0.0	0.0	0.0	0.0	0.0	0.0	0.0	0.0	0.0	0.0	0.0	0.0	0.0
3L_36528	0.0	9.917137358798561	0.0	16.75370214933245	0.0	5.727273534297635	0.0	10.249724282416803	0.0	13.617095446307113	0.0	0.0	0.0	0.0	0.0	0.0	4.647801241427712	0.0	1.93584044028755	0.0	14.125670439633243	0.0	0.0	0.0	0.0	0.0	0.0	0.0	0.0	4.198887882555427	0.0	9.71650163188645	0.0	0.0	0.0	0.0	0.0	0.0	0.0	0.0	0.0	6.635347824932984	0.0	4.708556813211081	0.0	4.482546086176949	3.548813755769928	7.941518656612705	0.0
3L_36529	0.0	0.0	0.0	0.0	0.0	0.0	0.0	0.0	0.0	0.0	0.0	0.0	0.0	0.0	0.0	0.0	0.0	0.0	0.0	0.0	0.0	0.0	0.0	0.0	0.0	0.0	0.0	0.0	0.0	0.0	0.0	0.0	0.0	0.0	0.0	0.0	0.0	0.0	0.0	0.0	0.0	0.0	0.0	0.0	0.0	0.0	0.0	0.0	0.0
3L_36530	0.0	0.0	8.553841872538632	0.0	0.0	0.0	0.0	12.303391799051164	0.0	0.0	0.0	0.0	0.0	0.0	0.0	0.0	11.158099106236262	0.0	9.294846472373393	6.693625615701996	0.0	5.361619809683943	0.0	0.0	0.0	0.0	0.0	0.0	0.0	0.0	0.0	11.66333095401382	0.0	3.9850353950843793	0.0	0.0	0.0	3.064946210194011	0.0	0.0	0.0	11.947240983815473	0.0	5.651978305446472	10.819068391658933	5.380683346785042	4.259865422331578	4.766353358372577	37.36585657489613
3L_36531	0.0	18.44810823874066	0.0	0.0	0.0	0.0	0.0	0.0	0.0	0.0	0.0	0.0	0.0	0.0	0.0	0.0	0.0	0.0	0.0	0.0	0.0	0.0	0.0	0.0	0.0	12.930204051550138	0.0	0.0	0.0	0.0	0.0	0.0	0.0	0.0	0.0	0.0	0.0	0.0	0.0	0.0	0.0	0.0	0.0	0.0	16.766511241107462	0.0	0.0	29.5460253209437	0.0
3L_36532	0.0	11.726704461835148	0.0	0.0	0.0	0.0	0.0	0.0	4.355755455692601	0.0	0.0	0.0	17.853380894740035	0.0	0.0	0.0	0.0	5.221566741543934	0.0	0.0	0.0	0.0	0.0	0.0	0.0	2.054799868657192	0.0	0.0	0.0	9.930106942286715	4.836195635720333	0.0	0.0	3.9256281888368476	0.0	0.0	0.0	3.019255300680087	0.0	0.0	0.0	0.0	0.0	0.0	0.0	10.600940833498973	4.1963611673773205	0.0	0.0
3L_36533	0.0	19.167332731479085	0.0	0.0	0.0	0.0	0.0	0.0	0.0	17.54561421054386	0.0	0.0	0.0	0.0	0.0	0.0	0.0	0.0	0.0	7.185100401000453	0.0	0.0	0.0	0.0	0.0	0.0	34.198556820902155	0.0	0.0	0.0	0.0	0.0	22.561547902678505	0.0	0.0	0.0	0.0	9.869963234386953	0.0	0.0	0.0	0.0	0.0	0.0	0.0	0.0	0.0	0.0	0.0
3L_36534	0.0	0.0	9.358242896313788	0.0	0.0	3.7606567610967576	0.0	0.0	9.674969402909264	5.9608609867609275	0.0	0.0	0.0	0.0	0.0	0.0	6.103701895199438	0.0	5.084465686212201	4.88206159697117	9.275233272116793	0.0	0.0	0.0	8.748370615972775	6.846157708088963	0.0	0.0	0.0	5.514168656362523	5.371059656359603	12.760147507305183	0.0	4.359787067999599	0.0	0.0	0.0	10.059518819683124	0.0	0.0	0.0	0.0	40.44284919872605	6.183488848077863	5.918245358616078	0.0	9.320924076412936	0.0	0.0
[truncated: 207 more columns]
