# Supplementary material for: Convergence of topological domain boundaries, insulators, and polytene interbands revealed by high-resolution mapping of chromatin contacts in the early Drosophila melanogaster embryo
Source: eLife. 2017 Nov 17;6:e29550. doi: 10.7554/eLife.29550 (PMC5739541; doi:10.7554/eLife.29550)
Supplement: Supplementary file 3. [file elife-29550-supp3.zip › local_HiC_maps/nc14_posterior_dm3_CompressedBinCounts_500bp_VCnorm_chr3L_20614828-20689547.txt]

3L_41149	3L_41150	3L_41151	3L_41152	3L_41153	3L_41154	3L_41155	3L_41156	3L_41157	3L_41158	3L_41159	3L_41160	3L_41161	3L_41162	3L_41163	3L_41164	3L_41165	3L_41166	3L_41167	3L_41168	3L_41169	3L_41170	3L_41171	3L_41172	3L_41173	3L_41174	3L_41175	3L_41176	3L_41177	3L_41178	3L_41179	3L_41180	3L_41181	3L_41182	3L_41183	3L_41184	3L_41185	3L_41186	3L_41187	3L_41188	3L_41189	3L_41190	3L_41191	3L_41192	3L_41193	3L_41194	3L_41195	3L_41196	3L_41197	3L_41198
3L_41149	6.588379153314219	117.63598720120461	78.12602797405228	63.437929791974334	48.16300627818952	27.570934500282323	42.72043745727956	0.0	62.607537652909706	24.205416849552037	31.079322719399297	31.240627811656502	37.578162578162576	0.0	0.0	30.629747610879683	14.642603337732622	26.612731530764318	31.509639428894086	26.11609754466897	21.49218830595706	16.56506758547575	26.744260681657714	48.110230159341086	9.898637947418436	16.7877623927262	0.0	14.494434137291282	36.01682706160318	34.96503496503497	34.02512717836426	4.363915654238236	21.76108074231399	47.89808466612824	25.293403480372316	31.605562579013903	32.42037555763046	36.30554748765611	33.06266035390272	6.396282992027674	0.0	6.792370809107211	0.0	17.829507121105145	45.72891896835559	0.0	0.0	8.822699040090345	6.664107649329324
3L_41150	117.63598720120459	32.818735559756355	27.531826791771287	134.5067989647224	75.8782912208817	12.307025834908632	63.56470887363336	0.0	65.75659538651726	36.01578932203878	57.804537424969716	31.693390533564568	0.0	0.0	0.0	13.672409078479628	10.893530985559535	19.798843747525144	0.0	11.657620353272529	47.968072450976635	18.485655131617865	19.896696352537624	15.339493673992807	14.728408153646754	46.83542406666367	0.0	32.34989648033126	21.923286037497586	44.593088071348944	0.0	38.95901511609786	24.284104596495318	24.66991651700251	5.13199490906105	19.23816852635629	26.312188858366753	23.151363615316942	0.0	14.275762040177705	0.0	15.159784124674065	0.0	9.948348176268812	0.0	0.0	0.0	0.0	29.747031246281622
3L_41151	78.1260279740523	27.531826791771287	23.096608494008738	124.71627048464741	81.33660801589953	68.82956697942822	59.24977929457213	0.0	55.163587619084396	30.21385365617843	54.95823497425692	30.13280413039209	23.453037637434804	0.0	0.0	57.34931467568963	24.369722812680298	55.364547865419866	55.063653583542575	32.59881679334567	26.827128665591793	31.015445691954593	27.819089125128595	27.881511298017326	43.24511330219685	28.81303900028184	0.0	18.09234332030685	24.522095020665997	24.93959940768452	16.51653139627453	27.23578564347267	47.53484303994828	16.09668311747681	21.526300834359418	23.311904313598912	25.752355052869586	9.710906318886742	20.634851852081127	27.944044844603166	0.0	29.67447105255349	18.26630815992518	33.382906950154315	28.540034533441787	0.0	0.0	27.531826791771287	29.114115687850095
3L_41152	63.437929791974334	134.5067989647224	124.71627048464741	77.88065659807214	96.84193010058603	92.91588086378849	66.27223262010699	79.7505403099106	49.6450731874761	66.03598417311683	49.87589630102896	66.99826706931259	36.18311551097796	0.0	0.0	29.492652642910333	25.848190755888044	29.895557733660475	15.169939732863428	25.146566764386222	32.765998688670244	15.950108061982121	23.605459213092704	38.05201478800561	31.77054044866357	18.185102521546316	0.0	24.42360296991012	25.221631142787377	28.857426278293804	30.94187241646741	16.807640753486538	10.476612534009705	15.964588414285329	28.782489618930907	23.515823036515233	22.70313130100578	24.96981773281546	7.95881155842285	12.31765634416271	0.0	19.62063502185248	28.18108034989629	36.48116423841599	33.0234631705827	0.0	0.0	8.495166250403521	9.625065209816796
3L_41153	48.16300627818953	75.8782912208817	81.33660801589953	96.84193010058603	31.6755449564309	52.16632521435617	67.35862343467744	0.0	87.1016682344967	52.04375839205604	33.411627914746894	34.19567497987951	129.2741257837244	0.0	0.0	28.976917251144258	29.38401656418991	22.88787800761022	29.809328693917813	35.937208712077826	40.048736231321506	28.493072621718845	26.83449727965284	41.376477177178515	38.30928361639638	23.46185012931089	120.3586688331227	18.698578908002993	29.567740750049104	38.66290777285542	17.882820380887818	31.901518136951342	32.75175572804814	28.518940141121224	17.798080773623244	22.239725710049576	22.813081020657247	26.763461184617704	21.326281442936203	11.00205325818931	0.0	11.68335195367551	37.75674587192912	11.500498834136932	49.160583044514915	0.0	0.0	18.969572805220427	17.194095547588958
3L_41154	27.570934500282323	12.307025834908632	68.82956697942821	92.91588086378852	52.16632521435617	0.0	27.809560132214596	138.64241348713398	24.658723269943973	40.51776298729363	34.68272245498182	57.04810296041622	31.451288244766506	0.0	0.0	10.25430680885972	36.76566707626343	14.849132810643859	26.372198217661357	30.60125342734039	32.978049810046436	13.8642413487134	14.922522264403218	17.256930383241908	19.331035701661364	14.0506272199991	0.0	6.065605590062112	24.663696792184787	20.903010033444815	25.313379639942486	18.262038335670873	27.31961767105723	21.586176952377194	42.33895799975367	24.047710657945363	2.4667677054718826	4.340880677871926	0.0	10.706821530133277	0.0	17.05475714025832	32.660953177257525	3.7306305661008046	19.136558481322716	0.0	0.0	7.384215500945179	11.155136717355608
3L_41155	42.72043745727956	63.56470887363336	59.24977929457212	66.27223262010699	67.35862343467745	27.809560132214596	0.0	119.34598400763814	31.84003566083994	40.691523374373645	59.711073045302044	57.292753694359526	27.07385748321421	0.0	0.0	30.894847180845197	45.714607223611246	63.91205700955485	40.86302713305002	37.631616578984996	20.645907206970058	11.934598400763814	25.691172834153846	24.7584810176726	21.39495079161318	36.28512854006785	0.0	15.664160401002507	30.666959182277328	14.394961763382817	35.40912520394294	31.44060869018424	15.678158757035574	21.236325797092217	24.84965955966403	20.70071934999741	14.864078618235254	11.210133961100837	0.0	18.43326466942244	0.0	19.574738799579144	14.057579847053532	16.056983021346152	16.473107651758504	0.0	0.0	19.06941266209001	4.801275218698087
3L_41156	0.0	0.0	0.0	79.75054030991059	0.0	138.64241348713398	119.34598400763814	0.0	92.59602207489166	0.0	0.0	142.81429856757256	0.0	0.0	0.0	0.0	122.71896130671149	0.0	0.0	131.32666193890682	0.0	0.0	0.0	0.0	0.0	0.0	0.0	182.21574344023324	0.0	125.58869701726843	0.0	109.7213078779899	0.0	0.0	57.81349366942244	0.0	0.0	0.0	0.0	0.0	0.0	0.0	0.0	0.0	0.0	0.0	0.0	0.0	0.0
3L_41157	62.607537652909706	65.75659538651726	55.163587619084396	49.64507318747611	87.10166823449669	24.658723269943973	31.840035660839938	92.59602207489166	6.175868985938782	58.63187481282902	52.118501257214064	68.26445714198627	42.01115816360825	0.0	0.0	54.788891552237786	19.09827755363069	19.834776313310126	38.749422281340536	58.39388779497673	24.027564421904806	27.778806622467496	29.89920976388594	32.65558272158542	35.04345388281469	18.768169934517854	0.0	20.255379828882553	31.11435513851745	16.752757224626553	29.585873844143308	14.63614542474094	30.410221727008658	16.47645967015775	23.135889934859613	27.303535004737967	34.597424370030325	20.294208033027374	27.722230641566345	10.7262531481553	0.0	11.390473008375794	10.906742984782912	9.966403254628647	0.0	0.0	0.0	4.931744653988795	11.17538197455589
3L_41158	24.205416849552037	36.01578932203878	30.21385365617843	66.03598417311683	52.043758392056034	40.51776298729363	40.69152337437364	0.0	58.63187481282901	9.881071424336684	44.40491701989721	93.90820924696746	0.0	0.0	0.0	30.008627480400612	29.886824572708072	21.727558148377494	23.153007421310644	57.569640074610255	35.0939376977324	30.429666896579707	43.6698862290289	33.66759645345539	16.16318350062228	46.258128581150125	0.0	53.25191706901448	12.029477030515576	12.234286588163327	18.519530233596093	5.344278415528335	13.324876478395044	40.60972341168603	16.895792384503178	21.112264466299546	36.09425509398222	6.3516663596694585	0.0	7.833221318268482	0.0	16.636582180556825	23.895090992506496	49.12862200765751	0.0	0.0	0.0	10.804736796611634	24.483640031730797
3L_41159	31.079322719399297	57.804537424969716	54.95823497425692	49.875896301028966	33.411627914746894	34.68272245498183	59.71107304530205	0.0	52.11850125721407	44.40491701989721	20.36254285806208	84.85010336082328	0.0	0.0	0.0	48.163176843144576	26.86190410223487	55.79559284561011	39.6373970914078	36.9591945852316	30.97874238697406	45.58300665511897	52.56689400096092	32.42144419161722	7.7824645508739705	32.99700585168902	0.0	51.28088248700884	38.61408389501809	31.417210740758925	8.917029713623647	10.292936986639768	8.554451651094714	14.483933117831722	25.309544771680788	18.071846886277257	41.709940730174225	24.46627833246002	64.98595653479283	25.14429051109794	709.0689924129618	32.04161137263593	15.340434932011192	21.02675760038437	17.976396990751145	0.0	0.0	6.936544490996366	10.47885210462505
3L_41160	31.240627811656502	31.693390533564568	30.13280413039209	66.99826706931258	34.195674979879506	57.048102960416216	57.292753694359526	142.81429856757256	68.26445714198626	93.90820924696747	84.85010336082328	24.485306612354993	48.59653215146567	0.0	0.0	47.53290993833926	61.01597061470855	57.35984122795948	54.331526628967836	51.786265922025194	35.51450010716114	14.281429856757256	42.27177755514642	47.40322187848302	22.757400422149775	30.75602655294415	0.0	21.86843946815955	29.640159989115002	32.298002906820265	44.00170400672998	30.098497332520672	18.761127693863422	36.53012130859153	28.74491760120689	35.918428011419586	30.491941742096103	26.829011999275615	7.12617172078519	16.543500306881928	0.0	29.279918953184342	4.205469128492221	11.528666605949022	19.712396140312833	0.0	0.0	11.409620592083245	17.236208447810483
3L_41161	37.578162578162576	0.0	23.453037637434797	36.183115510977956	129.27412578372437	31.451288244766506	27.07385748321421	0.0	42.01115816360825	0.0	0.0	48.59653215146567	0.0	0.0	0.0	34.940600978336825	0.0	101.19409026512851	35.94432942259029	59.58339291672624	40.86169134712824	0.0	25.42355645046474	58.80139241697243	18.819632640770852	47.87621126814508	0.0	0.0	37.350783619440335	56.98005698005698	21.56324932291397	0.0	62.05937841326581	21.01511407003917	65.57549050466898	32.77613897082923	50.4316953118696	29.58229795290498	0.0	72.96500598313048	0.0	77.48334108166743	0.0	0.0	0.0	0.0	0.0	0.0	0.0
3L_41162	0.0	0.0	0.0	0.0	0.0	0.0	0.0	0.0	0.0	0.0	0.0	0.0	0.0	0.0	0.0	0.0	0.0	0.0	0.0	0.0	0.0	0.0	0.0	0.0	0.0	0.0	0.0	0.0	0.0	0.0	0.0	0.0	0.0	0.0	0.0	0.0	0.0	0.0	0.0	0.0	0.0	0.0	0.0	0.0	0.0	0.0	0.0	0.0	0.0
3L_41163	0.0	0.0	0.0	0.0	0.0	0.0	0.0	0.0	0.0	0.0	0.0	0.0	0.0	0.0	0.0	0.0	0.0	2185.792349726776	0.0	0.0	0.0	0.0	0.0	0.0	0.0	0.0	0.0	0.0	0.0	0.0	0.0	0.0	0.0	0.0	0.0	0.0	0.0	0.0	0.0	0.0	0.0	0.0	0.0	0.0	0.0	0.0	0.0	0.0	0.0
3L_41164	30.629747610879686	13.672409078479628	57.34931467568962	29.492652642910333	28.976917251144258	10.25430680885972	30.894847180845197	0.0	54.788891552237786	30.008627480400612	48.163176843144576	47.53290993833925	34.940600978336825	0.0	0.0	0.0	0.0	49.48963810702135	58.59603890776983	53.4226949321289	96.58778664090993	0.0	49.73423269404122	54.31917307047114	42.951372909955516	46.828354568691346	0.0	20.21563342318059	27.399971077808306	18.57764876632801	52.7282474009368	44.63379995942382	10.116849613030501	34.25860105002612	34.208135122133726	24.044080814827183	41.106589386278614	24.112363614443307	15.371017945663452	17.84200901021455	0.0	31.57811636535881	18.142235123367197	16.578077564680406	21.25963327132607	0.0	0.0	24.610336341263334	18.589088205223536
3L_41165	14.642603337732622	10.893530985559536	24.369722812680298	25.848190755888044	29.38401656418991	36.76566707626343	45.714607223611246	122.7189613067115	19.09827755363069	29.886824572708072	26.861904102234874	61.01597061470856	0.0	0.0	0.0	0.0	7.231784851507954	52.57468069096274	70.0298420500256	73.52081916122806	50.41983803025084	85.90327291469805	49.53236494257713	61.09970300452698	61.110051870212025	31.09218771473042	0.0	26.84477278584314	36.385008697229914	29.60358943521902	36.409864160398335	74.35713408207735	8.060628825775957	16.377382943337803	20.4415720250273	23.4143434139177	30.56833967189691	23.053913497874237	12.24690245219728	52.124129349343974	0.0	15.095972646097565	7.227438826957769	13.208630651353902	0.0	0.0	0.0	13.072237182671442	14.810909123223803
3L_41166	26.612731530764318	19.798843747525144	55.36454786541985	29.895557733660475	22.88787800761022	14.849132810643859	63.91205700955485	0.0	19.83477631331013	21.727558148377497	55.79559284561011	57.35984122795948	101.19409026512851	0.0	2185.792349726776	49.48963810702135	52.57468069096274	11.94422049031025	203.64524997454436	77.36073309843802	77.16830890474054	44.60800713728114	48.013011526123584	32.3889636919717	48.869341152427914	39.556738490401834	0.0	0.0	52.90340499540402	40.3530895334174	20.36136329507942	23.503143545449205	29.300165545935332	34.72661472557293	49.53637053205158	23.21195415639054	19.841978483358535	6.983362139702159	0.0	25.836789003862602	0.0	27.436724055147817	13.135771332492643	6.001626440765448	30.78580774263065	0.0	0.0	23.758612497030175	17.94574999775678
3L_41167	31.509639428894086	0.0	55.063653583542575	15.16993973286343	29.809328693917813	26.372198217661357	40.86302713305002	0.0	38.749422281340536	23.153007421310644	39.6373970914078	54.33152662896783	35.94432942259029	0.0	0.0	58.59603890776983	70.02984205002558	203.64524997454436	30.13965510589869	44.96510707690832	82.23098134453137	63.37938902268982	59.69008905761287	75.60179025039312	50.49739938393172	32.11571935999795	0.0	34.660603371783495	59.50606210177917	38.22264691829909	36.16197091420355	45.91598210111534	31.22242019549398	42.29128545771859	28.59254306476871	19.23816852635629	36.64912019558226	29.766038933978926	0.0	42.82728612053311	0.0	19.49115101743808	9.331700907787864	8.52715557965898	21.87035255008311	0.0	0.0	16.878206859303265	12.748727676977836
3L_41168	26.11609754466897	11.657620353272526	32.59881679334567	25.146566764386222	35.937208712077826	30.60125342734038	37.631616578984996	131.32666193890685	58.39388779497672	57.569640074610255	36.9591945852316	51.786265922025194	59.583392916726254	0.0	0.0	53.4226949321289	73.52081916122806	77.36073309843802	44.96510707690832	20.704653909287114	82.35445128649012	65.66333096945341	63.6079713509697	59.93655443274411	49.70126921346433	59.891476644320484	0.0	51.709873138444564	41.532917692659524	23.76002376002376	20.980458800673052	38.056489669392896	43.13006993972141	26.28917744668993	32.81306397453706	22.778783840730743	39.72226194448417	37.00642678278461	26.21183883913008	10.14185411348532	0.0	21.53977049374539	38.67191367191367	10.601328558494952	18.12677869015897	0.0	0.0	13.989144423927032	36.98279560348526
3L_41169	21.492188305957065	47.968072450976635	26.827128665591793	32.76599868867024	40.0487362313215	32.97804981004643	20.645907206970058	0.0	24.02756442190481	35.09393769773241	30.978742386974055	35.51450010716115	40.86169134712824	0.0	0.0	96.58778664090993	50.41983803025084	77.16830890474054	82.23098134453137	82.35445128649013	25.317658716402494	67.54687753300792	77.54970087626315	82.20777192275757	75.34497233763157	36.509308504569596	0.0	35.46211070482915	49.84499985224519	40.73596306606016	41.1091072705156	42.707058053127575	17.74690079955704	38.06091268466053	26.253347301780977	34.36721367815104	20.83145049069283	36.6580285312256	35.95163067608839	38.25349828241793	0.0	22.15763681417498	26.520809287799576	29.081137828598685	49.724649751998314	0.0	0.0	23.98403622548831	21.73922495315197
3L_41170	16.56506758547575	18.485655131617865	31.015445691954593	15.950108061982121	28.49307262171885	13.8642413487134	11.934598400763814	0.0	27.778806622467496	30.429666896579704	45.58300665511897	14.28142985675726	0.0	0.0	0.0	0.0	85.90327291469804	44.60800713728115	63.37938902268983	65.66333096945341	67.5468775330079	10.412328196584758	56.035593809187596	60.48143220031451	53.924008627841374	58.03769284342485	0.0	27.332361516034986	53.51071449152472	37.67660910518053	33.26901324106727	16.458196181698487	41.035180828363515	23.159513464941128	28.90674683471122	21.67238576846668	25.936300446104365	19.56053987090044	0.0	24.123124427075794	0.0	25.616941337204334	24.529042386185242	16.810678142756277	57.487783845932746	0.0	0.0	11.09139307897072	0.0
3L_41171	26.744260681657718	19.896696352537624	27.819089125128595	23.6054592130927	26.83449727965284	14.922522264403218	25.691172834153846	0.0	29.89920976388594	43.6698862290289	52.56689400096092	42.27177755514641	25.42355645046474	0.0	0.0	49.73423269404122	49.53236494257713	48.013011526123584	59.69008905761287	63.6079713509697	77.54970087626315	56.035593809187596	15.07822128857876	72.07287637269768	78.13092957947701	82.34392844142252	0.0	102.96540362438222	44.30405964744158	67.58754699446628	43.48174163302587	23.619304057205955	44.16746536166529	42.37644089246779	35.7802346872263	19.43889625947039	31.90407083979889	17.544690713419758	11.18429367270954	30.291897047362244	0.0	27.572325656738332	19.80103915853504	21.109509804010262	30.93796165239653	0.0	0.0	11.938017811522574	13.525832988424591
3L_41172	48.110230159341086	15.339493673992807	27.881511298017326	38.05201478800561	41.376477177178515	17.256930383241908	24.7584810176726	0.0	32.65558272158542	33.66759645345539	32.42144419161722	47.40322187848302	58.80139241697243	0.0	0.0	54.31917307047114	61.09970300452698	32.3889636919717	75.60179025039314	59.9365544327441	82.20777192275757	60.48143220031451	72.07287637269768	16.13179605681547	75.72471999063767	94.13087431382971	145.98966393179361	52.9212531752752	44.40347180499088	36.474956034651214	37.46637392939836	52.352207442207714	39.72640989028701	24.983251612476714	38.379152444392204	31.47175410069463	30.745826100377744	16.23143867356683	43.11303721000015	33.362492151473724	0.0	31.885608607697186	30.531492216504915	13.949588975360841	11.925916208512719	0.0	0.0	9.203696204395685	13.903777517313678
3L_41173	9.898637947418436	14.728408153646754	43.245113302196856	31.770540448663574	38.30928361639637	19.331035701661364	21.39495079161318	0.0	35.04345388281469	16.16318350062228	7.7824645508739705	22.757400422149775	18.819632640770852	0.0	0.0	42.951372909955516	61.110051870212025	48.869341152427914	50.49739938393173	49.701269213464336	75.34497233763159	53.924008627841374	78.13092957947701	75.72471999063768	29.744199881023203	79.87153294490545	140.17381553125875	68.96051103368177	75.43036301682096	50.03126954346467	45.44060345121383	56.82314887665006	27.24558076679963	49.82119725872701	43.75964439531081	25.90114396719189	35.425190853215724	33.767110834047635	24.837315582931797	28.830075534797903	0.0	17.008538286219682	34.2010631644778	33.48468410549015	22.901637467078896	0.0	0.0	26.511134676564154	33.37471798363304
3L_41174	16.7877623927262	46.83542406666367	28.81303900028184	18.185102521546316	23.46185012931089	14.050627219999102	36.28512854006785	0.0	18.768169934517857	46.258128581150125	32.99700585168902	30.756026552944146	47.87621126814509	0.0	0.0	46.82835456869134	31.09218771473042	39.556738490401834	32.11571935999795	59.8914766443205	36.509308504569596	58.03769284342485	82.3439284414225	94.1308743138297	79.87153294490545	5.347084609058603	0.0	78.48278918599497	77.17359428298015	70.00238644499244	52.98270981514332	50.03836274477099	41.5868430318472	53.98298174764975	51.26687778855196	56.73966560203531	28.162477216555935	23.127422184484146	42.1232653112804	36.67114054581326	0.0	25.961326277621765	18.644101503460345	11.357783233299658	29.130314461744614	0.0	0.0	22.481003551998565	12.735543884137115
3L_41175	0.0	0.0	0.0	0.0	120.3586688331227	0.0	0.0	0.0	0.0	0.0	0.0	0.0	0.0	0.0	0.0	0.0	0.0	0.0	0.0	0.0	0.0	0.0	0.0	145.98966393179361	140.17381553125875	0.0	0.0	307.8817733990148	139.0994700310192	0.0	0.0	0.0	0.0	0.0	0.0	122.06286237412266	125.20972629153833	0.0	0.0	0.0	0.0	0.0	0.0	0.0	0.0	0.0	0.0	0.0	0.0
3L_41176	14.494434137291279	32.34989648033126	18.092343320306846	24.42360296991012	18.698578908002993	6.065605590062112	15.664160401002507	182.21574344023324	20.25537982888255	53.25191706901448	51.28088248700884	21.86843946815955	0.0	0.0	0.0	20.21563342318059	26.84477278584314	0.0	34.660603371783495	51.709873138444564	35.46211070482915	27.332361516034986	102.9654036243822	52.9212531752752	68.96051103368175	78.48278918599499	307.8817733990148	15.943877551020407	57.62692329856509	87.9120879120879	70.69665313726794	43.20276497695853	59.84297204136346	48.63497827637637	40.46944556859571	41.08723135271808	35.662413113393505	51.34641716111364	36.36892638929299	35.1795564561522	0.0	29.886431560071728	42.925824175824175	39.224915666431315	25.15090543259557	0.0	0.0	0.0	36.65259207131128
3L_41177	36.01682706160318	21.923286037497586	24.522095020665994	25.221631142787377	29.567740750049104	24.663696792184787	30.666959182277328	0.0	31.114355138517446	12.029477030515576	38.61408389501809	29.64015998911501	37.350783619440335	0.0	0.0	27.399971077808306	36.385008697229914	52.90340499540402	59.50606210177917	41.532917692659524	49.844999852245174	53.51071449152473	44.30405964744158	44.403471804990886	75.43036301682098	77.17359428298013	139.0994700310192	57.62692329856509	29.29000538773377	86.88366897322122	99.57889400916464	58.556389803380654	70.29557667787431	64.08804452178143	66.27912424707486	41.40978913135827	39.54788853823094	41.24099303156096	16.431301958857663	57.21822171488733	0.0	33.756356743929345	19.39367611009402	42.08885666506951	34.08916589492583	0.0	0.0	26.307943244997105	39.74270572314833
3L_41178	34.96503496503496	44.593088071348944	24.93959940768451	28.857426278293804	38.66290777285541	20.903010033444815	14.394961763382817	125.58869701726846	16.752757224626553	12.234286588163329	31.417210740758925	32.298002906820265	56.980056980056986	0.0	0.0	18.577648766328014	29.60358943521902	40.3530895334174	38.22264691829909	23.76002376002376	40.73596306606016	37.67660910518053	67.58754699446627	36.47495603465121	50.03126954346467	70.00238644499245	0.0	87.91208791208791	86.8836689732212	22.72189349112426	74.52258965999069	82.71298593879239	82.49123530624871	55.86787248158106	47.06907823055131	39.21034717494894	33.51768057650411	31.45736053084296	12.533291555694815	38.794932411953695	0.0	51.49662053427743	14.792899408284024	33.79377349723313	17.33477789815818	0.0	0.0	46.82274247491639	25.26209422761147
3L_41179	34.02512717836425	0.0	16.51653139627453	30.94187241646741	17.882820380887818	25.31337963994249	35.40912520394294	0.0	29.585873844143308	18.519530233596097	8.917029713623647	44.00170400672998	21.563249322913972	0.0	0.0	52.7282474009368	36.409864160398335	20.36136329507942	36.16197091420356	20.980458800673052	41.1091072705156	33.26901324106727	43.48174163302587	37.466373929398365	45.44060345121383	52.98270981514332	0.0	70.69665313726796	99.57889400916464	74.52258965999069	10.846906971936233	75.12357828628093	56.19163094335759	69.76978718734942	69.9309003537448	49.46189579202922	55.810762953424394	44.642126393764386	37.94429208757163	33.03306279254906	0.0	42.873874804387945	22.39260506610297	25.57749507825051	39.36052270774156	0.0	0.0	15.188027783965493	15.296098041870009
3L_41180	4.363915654238235	38.95901511609786	27.23578564347267	16.807640753486535	31.901518136951342	18.262038335670876	31.440608690184245	109.72130787798991	14.63614542474094	5.344278415528335	10.292936986639766	30.098497332520676	0.0	0.0	0.0	44.63379995942382	74.35713408207734	23.503143545449205	45.91598210111534	38.056489669392896	42.707058053127575	16.458196181698487	23.619304057205955	52.352207442207714	56.82314887665006	50.03836274477099	0.0	43.20276497695853	58.55638980338066	82.71298593879239	75.12357828628093	11.562030292519367	93.68964224970453	100.05905924960585	56.35261506594779	68.5127033970882	54.66145040254254	65.271909031571	21.899568578499004	4.236677766762416	0.0	17.996130831871145	25.847808105872623	29.524130071507447	15.144631228229594	0.0	0.0	5.843852267414681	22.070378021434756
3L_41181	21.761080742313986	24.284104596495318	47.53484303994828	10.476612534009705	32.75175572804813	27.319617671057234	15.678158757035574	0.0	30.410221727008658	13.324876478395046	8.554451651094713	18.761127693863422	62.05937841326582	0.0	0.0	10.116849613030503	8.060628825775956	29.300165545935332	31.22242019549398	43.130069939721416	17.746900799557036	41.035180828363515	44.16746536166529	39.726409890287	27.245580766799627	41.5868430318472	0.0	59.84297204136346	70.29557667787431	82.49123530624871	56.19163094335759	93.68964224970453	0.0	115.61129777941122	102.52982858531622	56.94085268926902	48.67402228491436	68.52307086142065	54.60214149598947	10.56329845332184	0.0	44.86970958080474	0.0	7.3612442269442155	37.760072499339195	0.0	0.0	43.71138827369157	0.0
3L_41182	47.89808466612824	24.66991651700251	16.09668311747681	15.964588414285329	28.518940141121224	21.586176952377194	21.236325797092217	0.0	16.476459670157755	40.60972341168603	14.483933117831722	36.53012130859153	21.01511407003917	0.0	0.0	34.25860105002612	16.377382943337803	34.72661472557292	42.29128545771859	26.289177446689934	38.06091268466053	23.15951346494113	42.37644089246779	24.98325161247671	49.82119725872701	53.98298174764975	0.0	48.63497827637637	64.08804452178143	55.86787248158106	69.76978718734942	100.05905924960587	115.61129777941122	28.846892849658854	119.58969162576399	77.12732838165172	85.70870052094408	52.20879457144556	9.244938165231082	46.50152900604412	0.0	22.79128689102156	38.1909284542058	39.8837090752638	76.71996573174864	0.0	0.0	29.603899820403008	37.268182587261585
3L_41183	25.293403480372316	5.13199490906105	21.526300834359425	28.78248961893091	17.798080773623244	42.33895799975366	24.849659559664033	57.81349366942244	23.13588993485962	16.895792384503178	25.30954477168079	28.744917601206893	65.57549050466898	0.0	0.0	34.208135122133726	20.4415720250273	49.53637053205157	28.59254306476871	32.81306397453706	26.25334730178098	28.90674683471122	35.7802346872263	38.379152444392204	43.75964439531081	51.26687778855196	0.0	40.46944556859571	66.27912424707486	47.06907823055133	69.9309003537448	56.35261506594779	102.52982858531622	119.58969162576399	40.1255126034235	107.29775125974581	116.23577140435441	132.139851025894	75.0044714204116	31.252999729884788	314.762354422411	40.30011734445932	40.858574852909136	35.7802346872263	63.83912540398196	0.0	0.0	40.029560290676194	34.887453076375614
3L_41184	31.605562579013906	19.23816852635629	23.311904313598905	23.515823036515233	22.239725710049576	24.047710657945363	20.70071934999741	0.0	27.303535004737967	21.112264466299546	18.071846886277257	35.918428011419586	32.77613897082924	0.0	0.0	24.044080814827183	23.4143434139177	23.21195415639054	19.23816852635629	22.778783840730743	34.367213678151046	21.67238576846668	19.43889625947039	31.47175410069463	25.90114396719189	56.7396656020353	122.06286237412269	41.08723135271808	41.40978913135827	39.21034717494895	49.46189579202922	68.51270339708822	56.94085268926903	77.12732838165174	107.2977512597458	22.554624481165323	101.54176387041215	67.85603211852187	100.93181695294054	55.78917271630508	0.0	50.357314770244756	80.83730428863171	34.9900132670467	0.0	0.0	0.0	46.1716044632551	31.96884490750832
3L_41185	32.42037555763046	26.312188858366753	25.752355052869586	22.703131301005776	22.813081020657247	2.4667677054718826	14.86407861823525	0.0	34.597424370030325	36.09425509398222	41.709940730174225	30.491941742096113	50.4316953118696	0.0	0.0	41.10658938627863	30.568339671896908	19.841978483358535	36.64912019558226	39.72226194448417	20.83145049069283	25.936300446104365	31.90407083979889	30.745826100377748	35.425190853215724	28.162477216555935	125.20972629153833	35.662413113393505	39.54788853823094	33.517680576504105	55.810762953424394	54.66145040254254	48.67402228491437	85.70870052094408	116.23577140435442	101.54176387041215	36.917319443982976	64.96504648481094	44.371674897612365	68.67294680765224	806.9071249899137	45.578435930392615	56.7356572258533	49.850110687185776	51.142000879642424	0.0	0.0	35.52145495879511	38.75539147119044
3L_41186	36.30554748765611	23.151363615316942	9.710906318886742	24.96981773281546	26.7634611846177	4.340880677871927	11.210133961100837	0.0	20.294208033027374	6.35166635966946	24.466278332460025	26.829011999275615	29.58229795290498	0.0	0.0	24.112363614443307	23.053913497874237	6.983362139702161	29.766038933978926	37.00642678278461	36.65802853122559	19.56053987090044	17.544690713419758	16.23143867356683	33.76711083404764	23.127422184484146	0.0	51.34641716111364	41.24099303156096	31.45736053084296	44.642126393764386	65.271909031571	68.52307086142065	52.20879457144556	132.13985102589396	67.85603211852187	64.96504648481094	16.331696761220385	104.11040908883871	85.59984088500164	0.0	64.16511823759808	15.360039321700665	35.089381426839516	71.99748008819691	912.8251939753537	0.0	34.72704542297541	52.46121804456055
3L_41187	33.062660353902714	0.0	20.634851852081127	7.958811558422849	21.326281442936203	0.0	0.0	0.0	27.722230641566345	0.0	64.98595653479283	7.126171720785189	0.0	0.0	0.0	15.371017945663452	12.246902452197277	0.0	0.0	26.21183883913008	35.951630676088385	0.0	11.184293672709538	43.11303721000016	24.837315582931797	42.12326531128039	0.0	36.36892638929299	16.431301958857663	12.533291555694813	37.944292087571625	21.899568578499	54.602141495989464	9.244938165231082	75.0044714204116	100.93181695294054	44.37167489761236	104.11040908883871	82.9596691568394	0.0	0.0	51.129536681181776	24.479085069716433	44.73717469083815	0.0	0.0	0.0	22.13760736739573	33.442690932683206
3L_41188	6.396282992027674	14.275762040177705	27.944044844603166	12.31765634416271	11.00205325818931	10.70682153013328	18.433264669422442	0.0	10.7262531481553	7.833221318268483	25.144290511097932	16.54350030688193	72.9650059831305	0.0	0.0	17.84200901021455	52.124129349343974	25.8367890038626	42.82728612053311	10.14185411348532	38.25349828241793	24.123124427075794	30.291897047362244	33.36249215147372	28.8300755347979	36.67114054581325	0.0	35.1795564561522	57.21822171488732	38.794932411953695	33.03306279254906	4.236677766762416	10.563298453321842	46.50152900604412	31.252999729884788	55.78917271630508	68.67294680765222	85.59984088500164	0.0	0.0	0.0	72.53759590624186	85.24277141298417	82.22086341426896	88.79121854848556	0.0	788.0220646178094	25.69637167231987	25.87921394475564
3L_41189	0.0	0.0	0.0	0.0	0.0	0.0	0.0	0.0	0.0	0.0	709.0689924129617	0.0	0.0	0.0	0.0	0.0	0.0	0.0	0.0	0.0	0.0	0.0	0.0	0.0	0.0	0.0	0.0	0.0	0.0	0.0	0.0	0.0	0.0	0.0	314.762354422411	0.0	806.9071249899137	0.0	0.0	0.0	0.0	0.0	0.0	0.0	0.0	0.0	0.0	0.0	0.0
3L_41190	6.792370809107211	15.159784124674063	29.67447105255349	19.62063502185248	11.683351953675508	17.05475714025832	19.574738799579144	0.0	11.390473008375794	16.636582180556825	32.04161137263593	29.279918953184335	77.48334108166743	0.0	0.0	31.578116365358802	15.095972646097565	27.436724055147817	19.49115101743808	21.539770493745387	22.157636814174978	25.616941337204338	27.572325656738332	31.885608607697186	17.008538286219682	25.961326277621772	0.0	29.886431560071728	33.75635674392934	51.49662053427743	42.873874804387945	17.996130831871145	44.86970958080474	22.79128689102156	40.30011734445933	50.357314770244756	45.578435930392615	64.16511823759808	51.129536681181776	72.53759590624186	0.0	0.0	0.0	105.69391501749693	47.144793446873706	0.0	0.0	54.575222848826634	48.09310825758669
3L_41191	0.0	0.0	18.26630815992518	28.181080349896295	37.75674587192912	32.660953177257525	14.057579847053532	0.0	10.906742984782912	23.8950909925065	15.340434932011192	4.205469128492222	0.0	0.0	0.0	18.1422351233672	7.227438826957769	13.135771332492643	9.331700907787864	38.67191367191367	26.52080928779958	24.529042386185242	19.80103915853504	30.53149221650492	34.2010631644778	18.644101503460345	0.0	42.925824175824175	19.39367611009402	14.792899408284024	22.39260506610297	25.847808105872623	0.0	38.1909284542058	40.858574852909136	80.83730428863171	56.7356572258533	15.360039321700665	24.479085069716433	85.24277141298417	0.0	0.0	14.446190828402369	92.40484940649685	0.0	0.0	0.0	78.38628762541806	59.20803334596438
3L_41192	17.829507121105145	9.948348176268812	33.382906950154315	36.481164238416	11.50049883413693	3.7306305661008046	16.056983021346152	0.0	9.966403254628647	49.12862200765751	21.02675760038437	11.528666605949024	0.0	0.0	0.0	16.578077564680406	13.2086306513539	6.001626440765448	8.527155579658983	10.601328558494952	29.08113782859868	16.81067814275628	21.109509804010262	13.949588975360841	33.484684105490146	11.357783233299658	0.0	39.22491566643132	42.0888566650695	33.79377349723314	25.57749507825051	29.524130071507447	7.3612442269442155	39.8837090752638	35.7802346872263	34.99001326704669	49.850110687185776	35.089381426839516	44.73717469083816	82.22086341426896	0.0	105.69391501749693	92.40484940649685	9.046932773147256	15.468980826198266	784.4983133286264	0.0	41.78306234032901	40.57749896527377
3L_41193	45.72891896835559	0.0	28.540034533441787	33.023463170582694	49.160583044514915	19.136558481322723	16.473107651758504	0.0	0.0	0.0	17.976396990751145	19.712396140312837	0.0	0.0	0.0	21.25963327132607	0.0	30.78580774263065	21.87035255008311	18.12677869015897	49.724649751998314	57.48778384593274	30.937961652396535	11.92591620851272	22.901637467078896	29.130314461744614	0.0	25.150905432595575	34.08916589492582	17.33477789815818	39.36052270774155	15.144631228229594	37.7600724993392	76.71996573174864	63.839125403981974	0.0	51.14200087964241	71.99748008819692	0.0	88.79121854848556	0.0	47.14479344687371	0.0	15.468980826198267	79.34933544931562	0.0	0.0	30.61849357011635	69.3818080899188
3L_41194	0.0	0.0	0.0	0.0	0.0	0.0	0.0	0.0	0.0	0.0	0.0	0.0	0.0	0.0	0.0	0.0	0.0	0.0	0.0	0.0	0.0	0.0	0.0	0.0	0.0	0.0	0.0	0.0	0.0	0.0	0.0	0.0	0.0	0.0	0.0	0.0	0.0	912.8251939753537	0.0	0.0	0.0	0.0	0.0	784.4983133286262	0.0	0.0	0.0	0.0	0.0
3L_41195	0.0	0.0	0.0	0.0	0.0	0.0	0.0	0.0	0.0	0.0	0.0	0.0	0.0	0.0	0.0	0.0	0.0	0.0	0.0	0.0	0.0	0.0	0.0	0.0	0.0	0.0	0.0	0.0	0.0	0.0	0.0	0.0	0.0	0.0	0.0	0.0	0.0	0.0	0.0	788.0220646178094	0.0	0.0	0.0	0.0	0.0	0.0	0.0	0.0	0.0
3L_41196	8.822699040090345	0.0	27.531826791771287	8.495166250403521	18.969572805220427	7.38421550094518	19.069412662090006	0.0	4.931744653988795	10.804736796611634	6.936544490996366	11.409620592083245	0.0	0.0	0.0	24.61033634126333	13.072237182671442	23.758612497030175	16.878206859303265	13.989144423927032	23.984036225488317	11.09139307897072	11.938017811522574	9.203696204395685	26.511134676564154	22.48100355199856	0.0	0.0	26.307943244997105	46.82274247491639	15.188027783965492	5.843852267414681	43.71138827369157	29.603899820403004	40.02956029067619	46.17160446325509	35.52145495879511	34.72704542297541	22.13760736739573	25.69637167231987	0.0	54.575222848826634	78.38628762541805	41.78306234032901	30.61849357011635	0.0	0.0	23.629489603024577	26.77232812165346
3L_41197	6.664107649329324	29.747031246281622	29.114115687850095	9.625065209816796	17.194095547588958	11.155136717355608	4.801275218698086	0.0	11.17538197455589	24.483640031730797	10.47885210462505	17.236208447810487	0.0	0.0	0.0	18.589088205223536	14.810909123223803	17.94574999775678	12.748727676977836	36.98279560348526	21.73922495315197	0.0	13.525832988424591	13.903777517313678	33.37471798363304	12.735543884137115	0.0	36.65259207131128	39.74270572314833	25.26209422761147	15.296098041870009	22.07037802143475	0.0	37.268182587261585	34.887453076375614	31.968844907508316	38.75539147119044	52.46121804456057	33.442690932683206	25.87921394475564	0.0	48.093108257586685	59.20803334596438	40.577498965273776	69.38180808991882	0.0	0.0	26.77232812165346	0.0
3L_41198	11.25001125001125	12.554360380447337	38.617059893655636	16.248550832372636	14.513103518339122	18.831540570671006	12.157906894749	0.0	15.72143132941681	41.33204928433557	8.844935456294742	31.522074909058812	96.25009625009626	0.0	0.0	15.690581728317579	58.340407107695135	45.44266839348807	0.0	31.216247432463646	18.34953291263971	14.142871285728429	26.639235864936026	14.669786049972332	22.53660790246156	17.916253697018952	0.0	30.937530937530934	27.95484844698237	12.793858947705102	16.138814462056196	29.806481419384646	9.289553525478459	15.72856770314782	25.521271980195493	24.530997982325417	35.22879339872804	35.42495555275108	42.34220120167167	27.304991843998934	770.00077000077	57.991689790852966	16.65867050482435	49.47286660630977	39.04229256341932	990.0009900009901	693.000693000693	67.79354605441563	73.96559120697052
3L_41199	8.052463409606267	17.972164711295147	7.538476383461185	17.445430692792943	12.11944929222416	10.109342650103518	14.503852223150467	0.0	27.007173105176733	29.58439837167471	18.992919439632903	19.091494773790085	45.92886537330982	0.0	0.0	11.230907457322552	35.79303038112418	16.263335935467083	7.702356304840777	15.959837388408815	21.890191793104414	30.369290573372204	21.791619814684065	21.00049729177587	14.114724480578138	20.518376257776467	0.0	13.286564625850339	14.006543857290124	27.47252747252747	16.172436992185478	21.33469875405359	13.298438231414103	33.77429046970581	28.10378164485813	35.11729175445989	34.22150753305437	12.678127694102134	40.409918210325536	23.453037637434797	0.0	49.810719266786215	59.61920024420024	43.58323962936813	27.945450480661744	0.0	0.0	48.52484472049689	89.59522506320536
3L_41200	0.0	20.799014958651558	2.9080689607841084	8.97308031041474	16.029397915777537	15.59926121898867	16.785169966631084	0.0	10.418381358598603	28.531451931351047	10.990162339351302	18.077240432921787	0.0	0.0	0.0	34.659792474492555	10.355733244596205	31.369006167146612	13.370795330561714	11.082100634339438	15.199986218679161	17.5730452915954	18.914425464869293	24.303675396222822	11.667740098755752	17.80929098838003	0.0	30.752829260291943	20.84096537204134	38.85895963967147	10.694975553959628	12.345221781909311	15.390155840718043	18.240443440814712	39.02908642665947	28.448634973532606	18.75989584505827	40.34876000924353	46.76601326751796	22.61831413943196	0.0	14.411367686831372	41.39803938885455	50.43846790631812	32.34100354133989	0.0	0.0	62.39704487595468	47.130772812707974
3L_41201	26.38206863558976	19.6272394680233	18.29489393169345	12.701331988685654	7.563166622233062	22.080644401526218	23.231305662736354	73.70228698196506	14.747145444213515	25.129109776157065	11.523331404327655	21.48145733239219	0.0	0.0	0.0	24.53034608229931	10.858124059279277	19.734492142711954	28.038913525747574	27.8873518310138	23.906081611537648	25.795800443687764	25.781634710330444	22.934454247139843	27.893019991955068	16.80595065100651	0.0	38.69370066553165	24.76563334246748	17.779259382726337	11.774515339922688	15.532955105876505	29.046209614876304	24.58973260632969	29.668824306337775	30.681022828598547	26.226667117765338	20.768503871595264	14.710436098233352	25.612851504370834	0.0	24.17681715224293	30.384476484151453	29.748040050381277	20.345983448542466	0.0	0.0	35.32903104244195	59.300690675144295
3L_41202	0.0	0.0	45.23085830076711	0.0	15.582149090002492	0.0	26.10693400167084	0.0	0.0	0.0	0.0	0.0	0.0	0.0	0.0	0.0	26.84477278584314	0.0	0.0	28.72770729913587	39.402345227587944	0.0	24.515572291519568	18.90044756259828	36.29500580720093	0.0	0.0	0.0	72.03365412320636	0.0	20.793133275667042	48.003072196620586	0.0	20.264574281823485	25.293403480372316	0.0	32.42037555763046	57.05157462345961	0.0	0.0	0.0	74.71607890017931	0.0	24.515572291519568	0.0	0.0	0.0	0.0	0.0
3L_41203	18.057582017537523	30.22682207283455	2.8174950665661385	17.38721457257228	17.471419669324263	15.113411036417276	6.504953522107085	0.0	10.093893396373064	22.11425551253104	14.197154464330715	13.622164741011511	0.0	0.0	0.0	8.395072092681596	10.033196502829028	12.156798385577174	4.318117438976364	21.47388131815273	29.45314348491557	0.0	0.0	21.192047990099073	20.347811931956915	20.130375816861893	0.0	4.9658350548228185	11.217699196049935	17.113031573543253	28.49515038445139	20.931261736457472	22.366227592767657	30.295425845128776	17.331186366973693	21.656314292183055	22.214628858176155	35.53824448179909	22.65472611568862	8.765540207094652	0.0	18.61668706745291	46.79344570890733	42.759084931148706	15.666859891271992	0.0	0.0	24.18145765826764	31.96399575518136
3L_41204	0.0	0.0	0.0	20.621511742404326	9.209502364539732	0.0	30.85991143205419	0.0	11.971517365883091	0.0	33.67609990351797	27.696176635136112	0.0	0.0	0.0	19.913376810872702	0.0	0.0	40.97084514659368	0.0	11.64396481659591	0.0	14.489414758048508	22.341426142596386	0.0	0.0	0.0	23.55823595929137	21.28699013667312	32.47412218388472	49.15738104221021	0.0	0.0	0.0	14.949135566235881	9.339902398019941	9.580691457663882	0.0	0.0	20.792138908121615	0.0	22.079685585277264	0.0	57.95765903219403	0.0	0.0	0.0	57.359183205231155	64.98823712907964
3L_41205	0.0	0.0	0.0	0.0	0.0	0.0	0.0	0.0	0.0	0.0	0.0	0.0	0.0	0.0	0.0	0.0	0.0	0.0	0.0	0.0	0.0	0.0	0.0	0.0	0.0	0.0	0.0	0.0	0.0	0.0	0.0	0.0	0.0	0.0	283.28611898017	0.0	0.0	0.0	0.0	0.0	0.0	0.0	0.0	0.0	0.0	0.0	0.0	0.0	0.0
3L_41206	5.864799939944448	26.179106978302755	10.980902015215136	14.117689577982727	15.131797960233634	4.908582558431767	4.225399722813778	147.45782706146042	19.669964226891725	28.72935795630839	23.054988915161328	5.056286582233422	0.0	0.0	0.0	21.812629512487728	13.03445615035158	15.793297324615432	16.8294259146232	23.247855617797814	28.697661842058274	7.372891353073021	15.871353159827699	18.354191852696594	14.685840500023497	33.62404432994005	0.0	12.902559867877788	20.402595676515094	22.232103156958647	10.096087833271858	19.423208403256883	38.742270916952066	19.678892944198527	14.32805515073114	15.346053506573226	18.365299448831127	9.233780863912537	29.431501124283344	11.387602089852734	0.0	30.231939439378916	26.053245887060914	31.742706319655397	0.0	0.0	0.0	62.82985674792661	71.18653720208434
3L_41207	6.309275644681785	7.040785864355036	7.8754078969077606	21.26267806163959	16.278591820414576	10.561178796532554	4.54563017207483	0.0	10.580346090174174	23.180002766147	27.282483579045167	20.398078011497446	17.993119431129536	0.0	0.0	2.9332179600935695	11.685248939037823	21.237780312152893	21.122357593065107	17.506818905963872	13.721143149599223	15.863321620914203	14.939921241003766	16.45433445014386	26.858022175247015	4.019145601989638	134.0177171422062	20.82060962744989	29.787721720595247	11.958503991150707	16.29186035124165	29.25332965577189	5.209804017592466	15.87772318389279	28.625880658703533	28.89089902286852	40.92552654923581	29.80074477027972	39.57753357560061	27.563927639177162	0.0	32.52312800940569	42.041615593889205	40.551214797010225	32.843778567244904	0.0	0.0	12.673414555839065	15.954490135976929
3L_41208	0.0	0.0	0.0	0.0	0.0	0.0	0.0	0.0	67.71947883089092	0.0	0.0	0.0	0.0	0.0	0.0	0.0	0.0	0.0	0.0	0.0	65.8666069476097	0.0	0.0	31.594778015089666	0.0	0.0	0.0	66.63113006396588	60.2072332970083	0.0	34.75867055036879	0.0	0.0	0.0	42.28151029554776	52.833179236560554	0.0	0.0	0.0	58.80761676252308	0.0	0.0	0.0	40.98125517388347	0.0	0.0	0.0	81.11615833874107	0.0
3L_41209	0.0	0.0	0.0	0.0	0.0	0.0	0.0	0.0	0.0	0.0	0.0	0.0	0.0	0.0	0.0	0.0	0.0	0.0	0.0	0.0	0.0	0.0	0.0	0.0	0.0	0.0	0.0	0.0	0.0	0.0	0.0	0.0	0.0	0.0	0.0	0.0	0.0	0.0	0.0	0.0	0.0	0.0	0.0	0.0	0.0	0.0	0.0	0.0	0.0
3L_41210	9.02377222555099	10.070006686484438	8.44778676434561	8.688774819756796	21.342087469575397	7.55250501486333	19.5040129506646	0.0	12.610353200860732	11.050981492921293	17.736578465026838	11.669650855716048	0.0	0.0	0.0	8.390405571229298	13.370159208513314	30.375102136280933	17.262868605401895	7.153981584220606	14.718385765947247	11.344170797835533	15.262613099778722	9.413452482539222	13.557667538876611	20.119186058208832	0.0	4.963074724053046	20.180634618174544	23.944926668662077	12.945141338936683	23.908144907266283	0.0	2.523215474779578	23.620298969997496	21.644276318702133	40.367782795493184	14.207396015180601	11.321066580324665	26.282003266853007	0.0	46.51584678610386	20.043186385598837	39.68279405942469	0.0	0.0	0.0	24.168016047562656	54.76496247230946
3L_41211	16.030710566589434	0.0	10.004982481275675	18.008186521592716	6.893485311706173	0.0	7.69974090371859	0.0	29.869684540287633	6.544014386361226	8.402397540114096	16.124194999564647	60.95628215443883	0.0	0.0	19.87404821940949	31.669409369473936	21.584519582555394	15.333723150650764	16.945375734052494	17.43145226658269	13.43526218914162	21.69119760355649	30.65879051628846	16.05677676263267	6.807940509492652	0.0	47.023417661995666	10.622474340749324	24.307489745277763	12.265074005923418	24.775779198255787	26.47431021184743	8.96497295417076	33.56912535643884	16.312548427878145	19.12353949943179	16.82627085668855	26.815798259386533	10.375537387989588	0.0	27.545098212047677	15.825188636248543	32.536796405334734	0.0	0.0	0.0	28.62294988121476	21.619962143446287
3L_41212	12.205839273508447	9.080672696233336	15.235657532889975	11.752711203565774	13.996597077335572	3.4052522610875013	5.862609740726084	0.0	4.548576522977134	9.965271030458851	9.596422453709257	7.0154392278807585	0.0	0.0	0.0	18.91521255970114	9.042449780494533	21.912705260418807	19.458584349071437	25.80453708273257	2.2120614864610775	5.114827886041634	22.02100528641758	10.610777579002544	14.26330052774212	18.142564270033926	0.0	4.47547440028643	18.19797577849424	12.33853865432813	9.33867038345748	26.94909316301506	26.876843583489556	15.927244347819162	17.039766555198195	10.646084237141526	23.661186371884686	28.826058757116435	10.208821442608556	15.799941145219234	0.0	25.16752131374461	12.049354154617312	16.515753964813186	42.35941967595044	0.0	0.0	21.79361447096001	49.38454510660889
3L_41213	0.0	9.469912194974128	18.53684940292808	14.299234357710057	14.59655576021143	14.204868292461192	9.170862336185472	0.0	9.487098968467729	15.588642738446477	20.015538729900648	9.14519162285815	48.40177344097887	0.0	0.0	7.890402311887876	15.716751448062896	0.0	28.40973658492239	13.455319257723858	18.45504512489221	42.67258393163851	17.22369532660863	28.770571511911236	16.99964725731941	13.514455872868972	0.0	9.334627735045926	21.08669435911948	16.084281635771443	26.78216434461244	8.431276663912449	35.036136270949854	4.745702706877638	19.25101697199273	25.90565714787967	13.286761336739302	13.360745128755829	10.646418598015721	32.95439893853881	0.0	26.246317313601935	37.69753508383932	14.353079438840524	29.45009313591954	0.0	0.0	5.681947316984477	17.16713146675113
3L_41214	13.014777846418681	0.0	10.830264307185283	12.531618840787663	18.655272026512876	7.261868798364046	6.251152556252558	0.0	12.125080389282981	5.312858285880654	13.64323021211471	18.700963735465145	24.74414553516638	0.0	0.0	8.067525185805188	22.497383072261915	5.841240913219604	8.299278626701767	6.8786813842933565	9.434660963099624	27.269058344877237	14.67527577044464	11.314003885681494	15.208596767955921	22.108523001430974	0.0	4.7720852103535165	10.780023064937351	9.867203881100192	9.957588142703191	8.620541025154738	0.0	21.835051711467745	22.711340377886422	11.351650482681638	17.466455671882148	13.660665650085464	10.885408219136329	16.84707781117711	0.0	44.725819544735884	32.11980430045636	32.28560669497821	15.055592776326584	0.0	0.0	17.42848511607371	35.104994650876435
3L_41215	0.0	0.0	44.67245264273295	13.784044004182078	12.311821503211846	0.0	10.31385046979589	0.0	0.0	0.0	11.255063371634312	18.51296462912978	0.0	0.0	0.0	13.310705134604504	10.605342335147906	57.8251944372163	13.693077875272492	0.0	23.349537912644706	35.993233272144835	9.685164362081807	7.466843481520308	7.1693838631508005	0.0	0.0	15.747039556563365	7.114434975131492	0.0	41.072855853169465	28.44626500540479	0.0	0.0	19.984911391899114	6.243074089681759	12.808049603014503	11.269446839201896	35.919927298067144	27.79619275547828	0.0	0.0	63.59381359381359	48.425821810409026	0.0	0.0	0.0	57.51092707614447	57.920145495405485
3L_41216	0.0	0.0	0.0	0.0	0.0	0.0	0.0	0.0	0.0	0.0	0.0	0.0	0.0	0.0	0.0	0.0	0.0	0.0	0.0	0.0	0.0	0.0	0.0	0.0	0.0	0.0	0.0	0.0	0.0	0.0	0.0	0.0	0.0	0.0	0.0	0.0	0.0	0.0	0.0	0.0	0.0	0.0	0.0	0.0	0.0	0.0	0.0	0.0	0.0
3L_41217	19.975922354921533	0.0	8.31149488053473	6.411446226719638	5.72666348836843	11.145985661804044	14.392009556294346	0.0	14.888285747890702	24.463555011196153	5.235127917733107	14.35172401519905	0.0	0.0	0.0	6.191279582707757	14.798759074722389	26.89654244946812	12.73826932777605	26.39461212061704	3.620231883092576	16.741725402219952	18.01964952682653	3.473092907319127	0.0	16.966795133583823	0.0	29.298019453884915	6.618350501886065	30.289644727708716	7.641774985643015	17.641818165780165	21.993151332675005	22.34256590219095	11.619611114855207	2.903874494544346	29.787383613245378	36.69272723937025	16.7076282018081	12.928992036387356	0.0	6.864807905512785	0.0	22.52456190853316	23.10829703405008	0.0	0.0	8.916788529443236	33.67588442975278
3L_41218	0.0	0.0	9.606553975384166	4.940298957251099	19.856897955401408	4.294234046061672	7.393114053570505	0.0	17.20811029710376	31.417060217707657	4.033894394258316	8.846903451088567	0.0	0.0	0.0	28.62390573193712	7.60205954997328	20.72495906820584	19.630784210567647	12.202919914677183	8.368639694354963	19.35034443613096	13.884925899621706	24.085526097470378	17.98690553277214	13.07365566867173	0.0	11.287700921076397	10.199455451073467	11.66974618302052	29.441604638112626	10.195342767423842	0.0	25.82388227064232	8.953417161193741	17.90049561997248	20.65723044379994	20.195247654321985	0.0	9.962352270768767	0.0	10.579267808874949	7.597491004570651	34.71231474905426	0.0	0.0	0.0	34.35387236849337	36.32823284944127
3L_41219	12.656262656262658	9.415770285335503	2.6329813563856117	14.21748197832606	19.955517337716294	24.716396999005696	6.0789534473745	0.0	9.432858797650086	15.499518481625838	9.950552388331584	5.45574373426018	0.0	0.0	0.0	3.9226454320793946	12.501515808791817	11.360667098372017	8.070660244573288	6.689195878385068	16.05584129855975	26.517883660740804	11.41681537068687	17.6037432599668	19.015262917701943	16.12462832731706	0.0	18.562518562518562	8.386454534094712	9.595394210778826	12.104110846542147	13.971788165336553	13.934330288217689	30.670707021138252	11.779048606244075	14.718598789395251	13.210797524523016	3.321089583070414	31.756650901253753	16.382995106399363	0.0	21.746883671569865	31.23500719654566	14.271019213358588	29.281719422564496	0.0	0.0	28.247310856006507	25.60347387933595
3L_41220	0.0	0.0	25.890235756486796	6.65720012808453	17.83850798719195	0.0	9.96244159518615	0.0	15.458961095978506	0.0	0.0	5.960733074796471	0.0	0.0	0.0	25.7143775513484	10.244001880798745	0.0	13.226533484292169	0.0	15.035988638806984	0.0	18.710351595572007	0.0	6.925111840556225	8.808570386643389	0.0	15.210513506935994	6.872035146336553	20.967107849561003	7.934687996165958	9.159018885896943	0.0	15.465978327524569	24.129993098821974	6.030362877086128	6.185829748644994	32.656437944603795	0.0	53.69826675419484	0.0	14.255878768006957	20.475691259336916	9.355175797786003	0.0	0.0	0.0	18.517146878009036	27.97335817367539
3L_41221	7.2150072150072155	8.051529790660226	9.005966452774963	5.210368633580826	6.205158037618771	12.077294685990339	5.198180636777129	0.0	8.066142367412786	8.835873647006848	11.34510387860739	15.550890288469015	0.0	0.0	0.0	10.062893081761006	13.362731342286365	9.714632665452337	10.351966873706004	11.44001144001144	21.574973031283708	13.605442176870747	17.084629934712307	7.526578229372472	9.033423667570009	9.192232563483858	0.0	15.873015873015873	14.342700909865089	30.08547008547008	6.2102158049992235	16.726403823178014	5.9577003276735185	32.27921521158017	15.10859301227573	12.586037364798427	22.59339949971758	5.679801206957757	9.051821679112923	24.51624201033184	0.0	3.7192003719200373	21.36752136752137	9.76264567697846	62.59780907668232	0.0	0.0	14.492753623188406	10.946907498631637
3L_41222	36.91889656801937	11.771242384006177	13.166617621016027	22.852494006933444	22.679671190127085	0.0	7.599679293533812	0.0	23.585211600622177	12.917943928372585	8.293204589625283	11.36760985999197	0.0	0.0	0.0	9.807887993919108	11.721694159900318	7.1013396677283165	0.0	16.72516292399333	20.072409784554225	19.890997334606354	32.113966042692304	8.252827005890868	7.924055848745621	6.719468248160713	0.0	17.40462266778056	20.968860979334927	23.991602938971358	15.132104788009803	13.973603862304106	8.710088198353096	11.797958776162341	18.407155229380766	23.000799277774902	11.7968877922502	29.06331026952068	0.0	15.361053891185366	0.0	27.1871372216377	0.0	10.704655347564103	18.303452946398338	0.0	0.0	42.37647258242224	21.339000971991492
3L_41223	4.408953349746397	9.840272693636885	2.7516871970048435	21.226379550166318	3.791853770951177	14.760409040455327	6.353018160102411	0.0	7.39359872080884	10.798867846694952	10.399165016376951	7.602282053026677	0.0	0.0	0.0	8.198989474547261	6.532568282486543	0.0	21.0862986292219	10.486159318315755	9.58840340139022	0.0	17.897299923846987	9.198696912595361	15.45642832854184	30.894589346309807	0.0	9.699697369442072	13.146826608037662	10.027994818869344	20.239703872892633	14.601694964751509	7.281274164728633	7.396954870931768	7.693810944599945	9.613859339624002	7.889368956989921	17.35409114021585	0.0	38.52362075806781	0.0	13.63639462816961	19.585927380604186	11.931533282564658	15.300931061655099	0.0	0.0	41.32914531327492	17.8385238978245
3L_41224	3.553801714922556	15.863346785451409	17.743804307131057	15.39841868505717	12.225574067112289	8.923132566816417	10.241599328151084	0.0	9.932585555318939	8.704341377305346	5.588109397300049	10.723578022915367	0.0	0.0	0.0	19.826190397515116	18.429336133188286	38.28007617735159	3.3992885968824442	14.087141933026345	9.660820195905975	13.40290932485078	21.638963984108347	9.268170433498282	10.67874076288924	15.846942083501613	0.0	23.45509131848887	10.59689482723176	8.08298531591001	10.196282516964574	14.12349584769222	11.738026039636965	9.937094218757576	7.441842004733012	17.04818436836477	17.487698199212225	27.976253755812067	17.834149542910747	13.800736683324157	0.0	10.99150722874792	15.787080695136737	7.2129879947027815	36.99958067141906	0.0	875.6567425569177	23.79502017817711	3.594650010496378
3L_41225	4.17535139757362	0.0	2.605893070826089	10.0508654197161	8.977369846091971	13.978350331007338	3.008206387023801	0.0	14.003719387869417	0.0	3.282726816726675	1.7998715611653955	0.0	0.0	0.0	15.529155990371924	3.093224847751473	5.621893903618251	15.975257521151242	9.930565486121042	22.700939637293466	5.249013185521123	16.94903763364316	6.53348804633027	18.819632640770852	10.639158059587798	0.0	32.15020576131687	8.300174137653409	34.821145932257046	9.583666365739543	24.89048187972919	13.790972980725737	11.675063372243983	13.115098100933796	9.104483047452565	13.07488396974397	6.573843989534441	31.429936385808755	0.0	0.0	21.523150300463175	6.182731877176322	8.47451881682158	0.0	0.0	0.0	11.182680264805871	16.893375769493268
3L_41226	0.0	0.0	10.499183688468221	8.099018601420973	0.0	7.039873845460689	30.300275732509167	0.0	9.403533848020086	10.300888966717828	6.613078685716742	14.50342099442706	0.0	0.0	0.0	7.820901358881611	6.231325496402967	33.9760468869447	32.18228043639172	26.67360180313548	32.01185353205073	0.0	11.381322680415304	8.774508298491222	4.212477357934201	21.432666598796555	0.0	9.25240562546262	8.360382654714106	31.885213232363494	9.653185189117965	0.0	0.0	14.111703541332004	20.54925215400197	14.672841487459305	30.102234714649626	0.0	42.21056741555248	0.0	0.0	17.34342142346131	0.0	28.45330670103826	29.190688170473617	0.0	0.0	56.31899076368551	8.507959195827697
3L_41227	14.85928259383637	24.873146950552183	4.636939249140427	8.942280263582653	9.584626259479794	6.218286737638046	2.6764087946792996	0.0	4.153048129674775	9.09872572346243	5.841300623996939	6.405401034151997	0.0	0.0	0.0	17.270411467553213	2.752049933193988	0.0	10.659920121665222	2.9450830366162175	14.137958196077323	9.340120487554291	17.59286835382274	15.500962028455891	13.02301352532976	7.0992642795784935	0.0	4.086302713305002	11.077028734735624	0.0	12.789918133865678	9.842277503014197	0.0	10.387333270316844	10.372031816207597	14.580506672606873	4.985467362637911	17.546296634766524	9.321097838903468	10.819524914660997	0.0	7.659680399835318	11.00158422812885	12.566334538444815	0.0	0.0	0.0	14.92388817033131	30.060157890979323
3L_41228	6.205568132173637	0.0	11.618936077261278	5.975193387133975	2.6685025964530267	5.193790719319239	8.941824489868914	0.0	6.937622449036225	7.599661967035707	4.878915085410288	8.02511540115947	0.0	0.0	0.0	0.0	4.597269957208612	16.710950685984525	0.0	4.919729690371892	10.121703361215253	7.801285651875429	8.396770937768173	6.473547789024488	12.431316973720195	11.859244993026763	0.0	27.304499781564004	9.25202896995311	14.114326040931546	10.682710673737198	8.220709611653678	0.0	3.4703858097312397	4.331592033335933	2.7062867040134235	11.104226490686885	4.885150120663208	15.57079417278599	6.024633521542884	0.0	6.397707061789054	0.0	8.396770937768173	0.0	0.0	0.0	0.0	0.0
3L_41229	4.306038788797409	0.0	13.43728416362312	6.2192729048047	9.258359141009437	10.811901741436973	6.204724898009833	0.0	0.0	0.0	10.156425886021204	11.137242381662158	0.0	0.0	0.0	4.003803613432761	0.0	11.595715383165919	12.356459133070828	10.241389551734379	2.3411473026471348	0.0	5.826512671936747	4.491989659439803	8.626080955769769	10.972160884795054	0.0	14.20992800303145	10.69995923315532	0.0	12.354540726125775	2.8521719289238754	21.33394016540915	7.22429385537686	6.011376530083182	5.633670571113354	9.631517407041407	6.779603562681671	10.804561685943805	8.360976812921054	0.0	31.07554687413294	19.12874923485003	17.479538015810242	29.88754810027272	0.0	0.0	11.532695190866106	17.422133950076873
3L_41230	17.990875028185705	6.692257860726083	7.485565023547716	2.887164000875966	6.4469918658303635	5.019193395544562	6.4809234019663124	0.0	3.3522017596377474	7.344187552924051	11.787256985069554	3.8776693552702572	34.20487351037776	0.0	0.0	5.576039757163469	4.442725603272156	0.0	11.472442046959	0.0	4.8907233086330075	0.0	8.114500470336733	7.819911810162569	10.511741615384384	7.640385396320161	0.0	3.2983270885007125	7.450839731990316	11.366542581910148	12.044193932857747	5.958268288904513	4.951911982735654	5.030585119093234	6.278968281791726	10.461242730253588	6.706837943211326	16.523248801179285	15.047357796826061	11.644212258852003	0.0	6.182638224469955	4.440055696058652	8.114500470336733	0.0	0.0	0.0	4.01535471643565	15.164722245980288
3L_41231	0.0	20.822921872397135	0.0	2.2458485489572526	8.023911255541513	7.808595702148926	0.0	0.0	2.6075891273963743	0.0	3.6675982366187676	12.065345913467338	53.21413367390379	0.0	0.0	0.0	6.911757590837774	0.0	0.0	7.396559120697051	5.072485822402126	11.72882946281961	6.3120553945981435	7.299483196589682	7.008690776562938	8.914880718895981	0.0	5.1313628899835795	0.0	3.5366931918656057	10.707268629309006	15.449264615004326	7.703922837508859	7.826318343324933	11.396568004949367	6.103143118706133	2.0868287715256386	11.016855789357717	0.0	9.057724880664475	0.0	4.809310825758669	6.907603890362511	25.248221578392574	16.18908855431439	0.0	0.0	0.0	0.0
3L_41232	13.970538927509669	15.590311556786151	21.79800400036969	16.814872956908857	6.007575552772046	23.38546733517923	10.06532395245141	0.0	7.809303066557128	17.109049660727546	0.0	9.03343454794887	0.0	0.0	0.0	19.484947877764426	5.17489595871675	9.40530270966771	20.044686287296482	11.075742573160818	0.0	35.125926446310025	14.17768036136072	0.0	0.0	13.34930503517987	0.0	15.367592820260636	10.414504210584054	5.295908910366742	12.024944544964074	0.0	0.0	0.0	4.87583681549346	6.092638569448464	3.124855475434261	0.0	17.527193440623126	6.781601244559461	0.0	0.0	10.343572090560043	4.725893453786906	24.2418365615379	0.0	0.0	9.354186934071691	7.065559917361211
3L_41233	0.0	0.0	0.0	0.0	0.0	0.0	0.0	0.0	0.0	0.0	0.0	102.91030337957436	0.0	0.0	0.0	0.0	0.0	0.0	0.0	0.0	0.0	0.0	0.0	0.0	0.0	0.0	0.0	0.0	0.0	0.0	0.0	0.0	0.0	0.0	0.0	0.0	0.0	0.0	0.0	0.0	0.0	0.0	0.0	0.0	0.0	0.0	0.0	0.0	0.0
3L_41234	12.267329647682292	0.0	5.10413715837372	0.0	5.275165838026033	3.422407184317161	5.892144298613873	0.0	9.142982532331873	0.0	3.2149223837363503	12.338867609238639	0.0	0.0	0.0	7.604201321229979	12.117338244894434	0.0	3.91132249636247	6.483633687663914	11.116026865213728	15.421785842800597	5.532985585189304	6.3985394267335245	6.1436382625791	10.419407187828048	0.0	8.99604174163368	2.032183693148391	6.200348769618291	2.346429145465702	8.125457056959453	6.753060824818849	0.0	5.708536402623072	8.916430752769665	12.804823394046489	9.657092732232961	20.520502547107377	11.90965336953868	0.0	8.431436611405626	12.110056190660725	5.532985585189304	0.0	0.0	0.0	10.951702989814915	12.408333436736111
3L_41235	5.263867131571412	0.0	6.570500816713252	0.0	11.317773658108166	13.216883776010828	3.792446962629228	0.0	5.884831493735008	0.0	8.277069950345858	0.0	30.023538454148053	0.0	0.0	4.894403249883757	3.899629769149717	14.175047663597768	10.070006686484438	0.0	14.30954171689316	0.0	7.122552779896737	8.23677092222182	7.908639397678024	6.706395352736275	0.0	0.0	7.848024573734545	11.972463334331039	9.061598937255678	3.4866044656429995	26.079427504407423	11.775005548971365	11.022806185998832	9.182420256419086	14.128723978422613	12.431471513283029	0.0	10.220779048220614	0.0	10.853697583424232	0.0	21.36765833969021	18.267843115763323	0.0	0.0	7.049004680539108	10.648742702949061
3L_41236	0.0	10.725838975124633	0.0	6.940988410631651	6.19964724007204	8.044379231343475	6.9247521804313426	0.0	5.372652553782938	0.0	7.5566855319320965	4.143221213624071	27.410477380874063	0.0	0.0	4.468424991900979	10.680691126161392	6.470670070239123	0.0	0.0	0.0	24.165971894974685	6.502650317703238	2.5066312930858583	2.406773623686503	18.368137893284793	0.0	5.286306352025711	11.941635970691404	3.643484993396183	5.515289347246202	6.366304423944944	7.936545729582838	2.6875456714792545	8.386208377151272	8.383239807814226	10.749206816029046	0.0	0.0	0.0	0.0	4.9545298027353954	0.0	13.005300635406476	16.677924265545908	0.0	0.0	0.0	4.860971358184562
3L_41237	0.0	21.528154520481888	0.0	2.321911155784682	4.147832912846773	0.0	6.949439353980118	0.0	2.6959031976647014	17.718997955227636	7.583625587304405	8.315984111480757	0.0	0.0	0.0	0.0	7.145845637586291	6.49373841273552	0.0	7.647066470595883	7.86642186361827	0.0	3.2629163358885234	0.0	2.415353921810163	6.144540483612204	0.0	10.610304727951787	4.793683459179508	7.312948489419078	13.837379244650675	6.389000696401077	0.0	8.091380818410803	13.465769173151278	2.103281645186903	2.1575056817912133	3.7966585608006396	0.0	4.682246373249016	0.0	19.888772042353143	7.141551259198319	13.051665343554093	0.0	0.0	0.0	6.458446356144566	4.878301024345649
3L_41238	0.0	0.0	0.0	0.0	0.0	0.0	0.0	0.0	0.0	0.0	0.0	0.0	0.0	0.0	0.0	0.0	0.0	0.0	0.0	0.0	0.0	0.0	0.0	0.0	0.0	0.0	0.0	0.0	0.0	0.0	0.0	0.0	0.0	0.0	0.0	0.0	0.0	0.0	0.0	0.0	0.0	0.0	0.0	0.0	0.0	0.0	0.0	0.0	0.0
3L_41239	0.0	0.0	0.0	0.0	0.0	0.0	0.0	0.0	0.0	0.0	0.0	0.0	0.0	0.0	0.0	0.0	0.0	0.0	0.0	0.0	0.0	0.0	0.0	0.0	0.0	0.0	0.0	0.0	0.0	0.0	0.0	0.0	0.0	0.0	0.0	0.0	0.0	0.0	0.0	0.0	0.0	0.0	0.0	0.0	0.0	0.0	0.0	0.0	0.0
3L_41240	0.0	0.0	0.0	5.66344416693568	15.17565824417634	0.0	8.475294516484448	0.0	6.575659538651727	0.0	9.248725987995154	0.0	0.0	0.0	0.0	0.0	8.714824788447627	0.0	11.25213790620218	18.652192565236042	6.395742993463551	44.36557231588288	7.95867854101505	12.271594939194246	5.891363261458701	7.493667850666187	0.0	0.0	0.0	8.918617614269788	6.75023457065133	15.583606046439147	0.0	0.0	4.1055959272488405	5.130178273695011	0.0	9.260545446126777	0.0	0.0	0.0	0.0	0.0	0.0	0.0	0.0	0.0	15.752993068683049	11.898812498512648
3L_41241	12.89076196434587	9.590228707774223	8.045298247251324	4.137402303002244	3.6955017428910097	7.192671530830667	15.478965633600502	0.0	16.81335922270399	21.048931398375235	3.3783064752338046	9.261382516954814	0.0	0.0	0.0	3.995325469201035	3.1832869793694356	0.0	4.110098017617524	3.406567726313624	7.008569611683192	5.401843108868746	8.721262350397646	11.206194425680295	15.063676311723412	2.7372317718156007	0.0	9.453225440520306	2.135460365748839	6.515453842081687	4.931351883270956	8.538397172082856	21.288765067123478	7.20899625060105	10.497632783807251	9.369568578214816	3.844448980894242	6.765247599605587	10.781682783485481	8.343272256408781	0.0	0.0	6.362747892657898	5.8141749002650975	0.0	0.0	0.0	5.754137224664535	4.346310547365658
3L_41242	0.0	0.0	10.499183688468221	8.099018601420973	10.850988796354066	7.039873845460689	6.060055146501833	0.0	4.701766924010043	5.150444483358914	6.613078685716742	7.25171049721353	0.0	0.0	0.0	3.9104506794408054	0.0	5.66267448115745	4.022785054548965	3.334200225391935	6.859682899725155	15.861266786507349	2.845330670103826	4.387254149245611	6.318716036901301	0.0	0.0	4.62620281273131	0.0	9.565563969709046	4.826592594558982	13.928352554459858	0.0	7.055851770666002	7.339018626429274	3.6682103718648262	9.40694834832801	23.175354665695508	0.0	8.166031757697505	0.0	8.671710711730656	0.0	2.845330670103826	0.0	0.0	0.0	0.0	12.761938793741544
3L_41243	0.0	0.0	7.797623596232812	14.035113045818028	8.954339138431397	10.45686751288286	3.000489079719994	0.0	13.967793991799976	5.100234916820269	0.0	3.590508275942051	0.0	0.0	0.0	7.7446586057678335	3.085289432544312	0.0	7.967137152672655	3.3016964776841635	4.528540446885428	10.471094543512631	16.90555626464972	8.688969223236564	4.171411647415602	5.305932085130497	0.0	13.743311588360333	4.139440360081638	9.472313217823736	0.0	11.034056615744495	6.877796684076662	4.6580447810451115	4.360484130018009	7.264900993021154	7.452195099958156	3.278489665380952	10.449768485379206	16.17284894033472	0.0	4.293586883950787	6.1668705845206615	22.540741686199624	28.906120148288394	0.0	0.0	16.730988020612575	12.637527897342833
3L_41244	8.732526215043697	0.0	10.900174566295679	4.204170495089423	3.7551386725772544	7.308744766938746	9.437256400819154	0.0	2.4406697588325397	16.04145968727709	13.731298400681345	7.528672006251809	24.90387105771721	0.0	0.0	8.119601733534969	0.0	5.8789466103463575	4.176425581107855	10.384625769241154	9.495562486261107	5.489016478027467	8.862003539484213	6.832222034462639	4.373362722330827	8.344213260289944	0.0	4.802889418274034	17.359374420224018	19.861795009724005	5.010932602204861	11.568249781649284	7.2107723169797815	2.441777643425745	4.571588794731092	3.8083087776756934	11.719468733043394	6.874423192928967	0.0	21.194783878908265	0.0	13.504358531716111	6.465428063061198	5.908002359656142	15.1527778830054	0.0	0.0	0.0	13.249350119376645
3L_41245	0.0	8.738997602019058	7.331195556708996	1.8850827183722236	5.051232121795308	0.0	2.821009752230714	0.0	8.75485785175049	4.79515574186334	6.15689429012702	10.12720785790312	0.0	0.0	0.0	7.281398756701162	11.602950514286277	5.272051012365596	11.235854059738786	21.7293994428582	8.51531628652166	14.767122478513835	21.19242911066236	6.126917878468907	7.843783213519544	2.494274393130569	0.0	4.307077389566536	9.72958184008576	8.905710787042189	2.2468219265554357	5.187017931520989	0.0	6.569123935062896	10.932411731024409	5.122753992546392	1.7516073624961948	6.164762525641559	29.474093745302564	3.801360659034295	0.0	12.110276174848167	0.0	2.649053638832795	0.0	0.0	0.0	10.48679712242287	7.921061865869492
3L_41246	2.841051143466264	0.0	1.773138302305186	2.7355803116455157	2.4434031474697644	11.889181415592518	4.093771940058991	0.0	3.1762023672871487	6.958598426939239	2.233679010051332	12.246938449091804	0.0	0.0	0.0	5.283283032076132	10.523677115906304	3.8253278784157785	0.0	9.009459481983107	4.633947496139149	7.1432143035723215	5.76635092051143	5.927476729467294	5.691341477642988	1.809811276499709	0.0	3.1251562578128906	4.235790651977133	12.923723109232384	3.26052632394079	7.527258083334274	4.691923604223106	9.532932388789208	5.949305963881764	13.6290000340725	2.5418845379451254	6.709600655751637	21.385998016805118	2.7582151369191785	0.0	0.0	0.0	9.610584867519048	0.0	0.0	0.0	15.218152211958422	20.11594832615194
3L_41247	0.0	15.378558598459684	4.300387206864106	0.0	0.0	5.766959474422381	4.964306635292249	0.0	3.8516172170370893	8.438334340307899	5.417335256126194	5.940492894576448	78.6015217254606	0.0	0.0	38.440593266489415	15.313826241160095	18.555113325354633	6.590810827911293	0.0	3.7462331625550505	0.0	9.323409496265509	3.5939730509524743	13.803194059105277	4.389330065330789	0.0	0.0	10.273050842698362	10.447956118584303	7.9077450827664135	0.0	0.0	11.560096704062296	7.214417291515365	12.01977252580495	3.082412616684729	10.848516736549195	17.289133088288686	6.689491210677498	0.0	14.207471709371958	10.203082147054982	4.661704748132754	0.0	0.0	0.0	9.227135159075809	0.0
3L_41248	8.440433050485044	12.558711978499487	8.779646671899336	6.772576213493274	6.0492225236751445	2.3547584959686536	4.054040357971764	0.0	3.1453761398056788	20.6731879089415	6.636000968856141	2.425615469605219	0.0	0.0	0.0	5.232006801608843	6.252924544917362	7.576403291947231	8.073457700463955	4.461009660316419	4.588973309001577	0.0	7.6138484482501	1.4674870897823278	7.0451311098899545	5.3767391510845775	0.0	12.379301807378065	0.0	4.2660978536195175	1.614440850519729	1.8635508097128268	9.292773474707394	4.720205863911745	6.8734933548048165	7.361850278369964	3.7758219020325248	0.0	7.059479645755312	0.0	0.0	5.801179089649971	12.49833355552593	0.0	0.0	0.0	0.0	3.7676135935498456	11.383266029772932
3L_41249	0.0	0.0	5.799491848524232	8.947398912846294	9.989700618662159	3.8886538413678107	6.694851993559552	0.0	2.597140859570516	0.0	0.0	10.014168044949995	0.0	0.0	0.0	4.32007430527805	27.536252336709158	0.0	13.332527456118209	11.050383116782658	7.578241554933915	5.8409167902994055	0.0	2.4234117080835804	9.307477161777914	5.919439973622975	0.0	0.0	4.618070556267379	14.09008850336841	21.32873201487999	0.0	7.673054228543454	0.0	4.864672907501489	10.131147707067996	0.0	7.315141794879766	0.0	9.021431764371027	0.0	14.370121643079708	6.879926027035357	12.57352763205583	32.24844199714601	0.0	0.0	12.443692292376992	14.098764666239944
3L_41250	18.680973801802338	20.84688380780841	23.3180949582781	0.0	0.0	0.0	0.0	0.0	0.0	11.438846781222905	0.0	8.052820057319973	0.0	0.0	0.0	0.0	13.839422563932944	12.576480723399172	0.0	7.405070696209937	5.078322975247238	0.0	0.0	9.743844082904523	14.033512026719807	5.950092999953589	0.0	10.274535590991288	0.0	0.0	5.359794998560895	6.18681713005927	0.0	0.0	9.779727927969043	12.22033259671884	16.71384148425598	0.0	0.0	0.0	0.0	0.0	0.0	12.638637959264406	0.0	0.0	0.0	0.0	0.0
3L_41251	11.704229440350565	13.061241549376717	7.304767310289714	2.817430767978096	5.0330229216446405	24.489827905081345	4.2162604299742386	0.0	6.542473080994507	14.333609016413414	4.601024464107178	10.090700259280542	0.0	0.0	0.0	0.0	21.67710563817182	0.0	5.597674949732879	0.0	0.0	7.356944219648926	0.0	3.0524154679322386	5.861630353866625	14.911696660301855	0.0	0.0	11.633409173466635	4.43680328323443	6.716167056596133	7.752478855113922	9.664618411871244	3.2727214413327044	2.0424377720271805	10.208573926026121	2.617939482663743	9.213808735151371	0.0	28.407428428904442	0.0	6.033309903979873	0.0	3.959256087455216	0.0	0.0	0.0	0.0	0.0
3L_41252	0.0	11.76359872012046	13.15806786931407	7.61255157503692	4.532988826182543	8.822699040090345	3.79737221842485	0.0	17.67742239611568	12.90955565309442	0.0	6.816136977088692	0.0	0.0	0.0	0.0	11.714082670186096	7.096728408203818	0.0	12.535726821441108	2.8656251074609416	0.0	7.1318028484420575	2.7491560091052043	0.0	0.0	0.0	5.7977736549165115	10.477622417920927	3.9960039960039957	0.0	10.473397570171764	0.0	5.895148881985015	7.358081012471947	9.194345477531318	9.431381980401587	20.746027135803498	13.225064141561086	20.46810557448855	0.0	10.867793294571536	0.0	14.263605696884115	0.0	0.0	0.0	0.0	5.331286119463459
3L_41253	3.538309989922893	0.0	4.416613888130704	6.813908413575622	7.607675231387441	5.922823244001365	2.549238542447371	0.0	5.933572469489571	0.0	5.563749722507982	13.727355202332065	0.0	0.0	0.0	9.869882054909445	2.6212855728111872	19.056602874688544	3.384470425143637	2.805146658677609	3.8474827074889713	8.89632226037756	11.969241920881394	7.382214915469948	14.176253358000015	4.507960607637027	0.0	7.784281977830365	1.7584501442456655	2.6825833277446183	8.121467922841182	7.030964367072588	11.686857661085803	1.978755291686339	7.409401542637402	10.801552337378771	4.748581598676475	2.7854299728977665	0.0	6.870288270425539	0.0	7.295728715623438	15.718261686003622	9.575393536705118	0.0	0.0	0.0	9.476517190402184	10.736940659076366
3L_41254	12.569698980848806	0.0	7.844918512870177	3.025765757015578	10.810379856478693	10.520291538319109	9.056063827137853	0.0	5.2696923132052165	3.8483770239576867	0.0	6.773035839925529	0.0	241.96670538133952	0.0	14.609310513590312	4.656003952016154	0.0	3.0057975823768888	9.965166759591847	1.7085027740959544	3.9504768225524822	6.37803506771241	1.6390632032605557	3.147534378944254	8.007171222546914	0.0	6.913334439466844	3.123410476886997	9.529765627326602	3.6063970993026855	0.0	5.189634431771357	8.78680727667143	2.193465884476732	4.111292693205061	1.4057615417942746	7.42134304045003	7.884862089819618	6.101603287787916	0.0	0.0	9.306411745436135	8.50404675694988	10.905541650989951	0.0	0.0	8.416233230655289	12.714178279479254
3L_41255	3.775294472968892	0.0	0.0	1.8175704535747068	3.2468850196842403	6.319514661274014	5.439956480348158	0.0	0.0	9.246844514309492	8.90458734658138	17.901606262307354	0.0	0.0	0.0	7.0206230802983765	8.39055223817981	10.16647604524082	7.2223024700274445	14.965131244201013	8.210349145097394	4.74608448030375	5.108361110046869	3.938325817694898	1.8907165815844205	4.809889132055506	0.0	0.0	5.6286762291621715	5.724508050089446	4.332708701162249	5.0012503125781445	6.234802668495543	8.445143514657602	6.588049278608604	0.0	8.444376889429329	5.943978007281373	9.472836640932128	7.330437810398227	0.0	23.35311861438163	11.180679785330948	5.108361110046869	0.0	0.0	0.0	10.111223458038424	7.637377324626724
3L_41256	5.70606897496177	6.36764218945009	8.90308634391198	2.74711878747671	2.453709241589145	2.387865821043784	6.166558751888508	0.0	1.5947996772125455	3.4939746407320578	2.243100503239598	6.149297565739065	0.0	0.0	0.0	2.6527837649633588	6.340839125513741	0.0	5.457979019528649	6.785595537792375	6.204657526172021	7.173343854237653	7.72089728407787	2.976239194391575	5.715347135896668	5.452334780625311	0.0	0.0	5.671542539050343	6.4891172096796	9.8228369499109	11.338511253472419	4.71171379165744	7.977617994953358	4.978666414414234	7.465356081932283	7.657818057900762	0.0	7.158734192620062	0.0	0.0	11.765484480590628	4.2246856833851565	0.0	0.0	0.0	0.0	0.0	2.885827987336987
3L_41257	0.0	0.0	6.692016023363166	3.441458806856556	7.68472346138388	11.965615606991749	5.150112916225688	0.0	9.989443156472241	4.3770840391381345	11.240195388316435	6.162836309829199	0.0	0.0	0.0	0.0	2.6478331589735196	9.624801187700465	10.25624194885007	2.833556334216836	13.602570963641107	17.972843034175362	2.4180925553942685	3.7284898758450153	7.159913078655225	2.276807933491708	0.0	3.9315594137258603	10.657555167502132	8.12925515699624	6.152789767172282	0.0	17.70782792241138	11.99277315489686	7.484441716781241	12.469653928135825	7.994456324206542	5.62727992763318	0.0	6.939868468672913	0.0	3.6848088229062452	0.0	7.254277666182807	12.40379307992384	0.0	0.0	4.786246242796699	18.076135235521196
3L_41258	2.664767930690452	0.0	4.989352721292761	3.8487621226384956	6.875380294472537	6.690884695537982	13.439157096066936	66.99987940021707	7.447808735505075	3.2634136089568955	6.285247142202878	3.446109962152523	0.0	0.0	0.0	7.433194167420309	9.870697807007327	7.175943367454944	12.744542277215206	4.22521761983351	7.2440293261488025	16.74996985005427	7.211409314905297	5.559685166148411	9.3418531033636	6.790060166723136	0.0	8.79373417127849	6.621609702724157	8.081216223041567	6.116430536768768	5.295151759049414	8.801592736221545	8.941427391585938	4.650133272819599	3.4863654059581983	7.152492572136463	6.293279406921348	0.0	2.587071781411061	0.0	2.747275389632332	3.945906358907015	10.817113972357946	0.0	0.0	0.0	7.136943675240514	5.39079489427034
3L_41259	16.770419662981645	0.0	5.2333224480226415	4.036959168580186	7.211573132563138	7.018056054617319	0.0	0.0	4.687195332303401	10.268964724052381	6.592583607145307	3.6146180939106696	47.82675237220692	0.0	0.0	7.79666302822392	6.2120135372199	0.0	0.0	0.0	13.676847103790859	21.0828132906055	0.0	4.373657287212826	8.398844319021704	0.0	0.0	0.0	16.66894475578329	0.0	0.0	11.108148938060962	0.0	0.0	5.853018987193595	3.6568419512908656	3.7511178331142685	19.80302590235788	0.0	16.28144761607044	0.0	17.28967115045472	0.0	17.019074979236727	0.0	0.0	0.0	0.0	0.0
3L_41260	7.977280704553432	0.0	4.978728382983702	5.76084984056848	6.860739845033039	6.67663711141972	5.7473741684268	0.0	13.37750884030376	0.0	6.271863323554453	8.596929520652404	0.0	0.0	0.0	11.126048861897917	2.9549037366235202	0.0	7.630442413051108	9.486495972982459	8.6743246496115	15.042872185729328	5.397039993415611	8.321769541075215	5.992688919518188	5.081701048609012	0.0	0.0	0.0	15.12001512001512	2.2887773237097875	10.567752503236372	0.0	13.3835812455876	8.352416284427616	5.218412298058316	5.3529465294171175	6.279878484351327	0.0	3.8723442978762126	0.0	12.336414010054177	5.906255906255906	5.397039993415611	13.842267363394123	0.0	0.0	21.365238756543103	4.034486793107483
3L_41261	8.154939501222152	0.0	6.786143509291248	5.234797689464996	4.675688407448839	4.550219866623955	0.0	0.0	3.03898531926972	0.0	2.1371804861743655	8.20249571478188	15.50445287886681	0.0	0.0	5.055036712204122	10.069037347670568	3.660067564847247	0.0	0.0	4.433753515227578	3.4173079814645213	1.8390784304421917	9.924950361069694	2.7227331884839274	1.7316245200802642	0.0	11.960577935125826	5.403730249028206	4.121799165335669	4.679499518167533	9.002585542567825	0.0	1.5201823975647892	8.538429574084159	17.782098169036626	0.0	10.699558536214795	6.82069617481717	5.278111618337637	0.0	5.604957023992018	4.025194497398115	11.03447058265315	0.0	0.0	0.0	10.920527679897491	8.24867443801781
3L_41262	4.760635259168984	0.0	2.971176615651564	6.87585303551722	4.094312488164878	7.968889455565472	0.0	0.0	10.644469399811594	0.0	14.971544707839664	4.104340545343728	54.30650591940914	0.0	0.0	8.852985115918774	7.053641177746467	0.0	9.107302234931968	3.774197322584419	5.176613097348797	5.984798611526722	6.441628379237988	7.449325960156038	9.536752259018192	15.163140225688178	0.0	5.236698785085882	7.097744218591594	7.218587863749154	2.731766483137488	3.1532809888689184	0.0	7.986975904624859	6.646008656426275	0.0	10.648334494001793	3.747669418080631	0.0	9.243660582027088	0.0	4.908035681419404	0.0	0.0	0.0	0.0	0.0	0.0	4.815355204676673
3L_41263	0.0	7.2550829110875075	4.0575539685109465	4.69496572909766	6.989189820105243	0.0	7.025975029684745	81.73072993714906	3.634125015354178	7.961840490895237	7.667145692891458	9.808831479510893	18.540767439445855	0.0	0.0	0.0	4.816362918725562	0.0	3.109321247608932	10.308380352433216	1.767345881253444	0.0	8.796937434201658	3.3910294385438644	4.88390947185403	8.28294884575037	0.0	14.302877739001088	1.6154924432917726	4.928991713132682	0.0	6.459364140194039	5.368372341716226	9.089436602179537	11.345058829802563	7.088151799858946	8.72506703032746	17.912869245010945	8.156427223870274	3.155875308841847	0.0	10.053905691013316	9.626936939712271	17.593874868403315	0.0	0.0	0.0	4.353049746652505	6.5760357420694655
3L_41264	0.0	9.039891232028696	7.58361696060766	7.799953044282672	3.483434527106345	16.949796060053806	5.836280655064141	0.0	11.320371960253722	4.960258409622107	0.0	6.983932764282491	0.0	0.0	0.0	22.596316800361546	9.001839976091114	5.453573726863213	0.0	9.633243166177298	19.819143707289747	5.091857102122285	13.701317847555849	6.337874631769484	6.085390195219318	5.160310196566536	0.0	0.0	6.038749447454426	9.212344541685859	6.972547685253621	5.365612860300904	20.06710439710392	4.530204230667127	7.068016940623003	7.065514987723668	3.6238343936672766	0.0	10.162973442117801	7.864491662852387	0.0	0.0	5.9976201443267305	10.96105427804468	28.112788507492056	0.0	0.0	10.847869478434434	0.0
3L_41265	3.5741449215689634	0.0	4.4613440155754445	5.162188210284834	3.073889384553552	2.9914039017479372	5.150112916225688	0.0	7.991554525177792	0.0	8.430146541237328	3.0814181549145996	0.0	0.0	0.0	6.646560820185605	2.6478331589735196	9.624801187700465	3.4187473162833566	0.0	7.7728976935092025	0.0	4.836185110788537	7.456979751690031	21.479739235965674	2.276807933491708	0.0	7.8631188274517205	3.5525183891673766	5.419503437997494	4.101859844781521	7.102171844149941	17.70782792241138	1.998795525816143	2.494813905593747	4.676120223050934	14.390021383571776	5.62727992763318	17.93623846587765	6.939868468672913	0.0	3.6848088229062452	0.0	4.836185110788537	0.0	0.0	0.0	14.358738728390097	0.0
3L_41266	2.6700273410799724	0.0	3.3328000853196817	5.141811151560025	4.592633416000735	0.0	7.694675284702986	0.0	2.985003343203744	0.0	16.793739293991198	2.301940996648374	0.0	0.0	0.0	9.930486593843098	15.82428711586543	0.0	2.553939195815626	2.1167784325679064	5.806661401960328	0.0	3.6128211798028844	5.570658228976336	8.023106546854942	8.504327001578401	0.0	0.0	3.980807201545615	10.121457489878543	1.5321256097859928	7.074136955291454	4.409482150416255	5.972716630432186	7.454897867899209	3.493246390312063	7.166609333791996	6.30570035311922	6.699539071711866	7.776533532412592	0.0	5.505395287381634	7.907388663967611	12.644874129310095	9.266123054114159	0.0	0.0	10.72654462242563	2.7007173105176734
3L_41267	2.983051494628121	0.0	1.8617626349452103	5.744618118611715	2.5655284058512007	17.476790821788665	4.2983853115577135	0.0	1.6674770605180786	0.0	2.3453219153681206	2.5718120653476872	0.0	0.0	0.0	8.321025150298517	4.419867037139922	8.03304795930458	8.560060810671999	9.459766901883771	3.2437064795956267	0.0	0.0	4.667806233761869	2.9879019848632886	7.601074335846629	0.0	3.281356644090933	5.930003132524155	6.784835891781867	3.423492726019418	3.9517413348191885	14.779300702607957	0.0	5.205551616688166	6.504636179436893	6.6723301404899145	9.393276527493533	22.45490493715995	8.688225629744315	0.0	6.150827516957063	4.417210867045487	6.054562506395131	10.352449130653083	0.0	0.0	3.9946950449802663	6.0346788856844755
3L_41268	7.498275396658768	16.73528132007899	2.3398873578225943	7.219910346763269	1.6121946402589185	9.413595742544432	2.7011331253460824	0.0	4.191413470364611	13.774167925472568	2.9476309153425664	3.2322866650397493	0.0	0.0	0.0	6.971981349949888	11.109892109060254	5.048019283433662	0.0	5.944578692846592	8.153464508988176	18.85280671159919	10.145936615797476	1.9555197478161732	9.38808464297114	0.0	0.0	0.0	7.452904629837517	2.842423165748801	0.0	7.449899426357743	0.0	8.386632127720022	3.9254427572309925	3.270044349976496	6.708696651186349	11.80559142323783	0.0	7.279649557670294	0.0	3.8652197860600848	0.0	5.072968307898738	0.0	0.0	0.0	15.061753188071092	11.376693705275372
3L_41269	5.111387353200955	0.0	3.1900857239835747	0.0	10.989928829220903	8.556017960792904	7.365180373267341	0.0	0.0	0.0	4.018652979670438	13.220215295612826	0.0	0.0	0.0	14.257877477306211	15.146672806118044	6.882217725839975	4.889153120453088	0.0	0.0	12.851488202333831	6.91623198148663	0.0	10.239397104298499	6.51212949239253	0.0	5.62252608852105	2.540229616435489	0.0	0.0	13.542428428265756	8.44132603102356	2.858478991894497	3.5678352516394205	6.68732306457725	4.57315121215946	16.0951545537216	12.825314091942111	14.88706671192335	0.0	5.269647882128516	7.5687851191629525	6.91623198148663	0.0	0.0	0.0	6.844814368634322	10.34027786394676
3L_41270	0.0	31.988126007625965	5.963338587034627	6.900135035642647	4.108771508134854	11.995547252859737	3.4419971844463033	0.0	5.341030113795988	0.0	3.756104138738467	2.0594174896442192	0.0	0.0	0.0	13.326374004686441	3.539275517380143	6.4325849020799755	4.56973228680371	3.787525859332804	12.987235625337991	0.0	9.6965653795769	4.983755449113613	14.355646793666288	12.173350952229944	0.0	5.255192129824266	2.3742699416713102	18.110200570471317	2.7414136867271437	15.822083831728973	7.889832688208013	8.015181823063791	3.3347394818148315	2.0834744019126292	2.1371877942640443	3.760904271823117	0.0	0.0	0.0	0.0	7.074297097840358	6.464376919717933	16.579761085642755	0.0	0.0	12.795250403050387	4.83236057914875
3L_41271	0.0	11.372217218446647	3.1800728999911594	0.0	6.573260633070731	8.529162913834986	7.342063046295379	0.0	8.544642338361001	0.0	4.006039505157976	4.39290686114944	29.062332891585875	0.0	0.0	0.0	0.0	0.0	9.747614758668554	8.079104124301866	22.16227327301871	19.216726238518007	13.78904756635376	10.63076021097807	2.5518145953587594	6.491689663477301	0.0	5.604878486234419	10.129026066288906	3.863054710512338	0.0	3.3749805938615856	16.82966194258056	2.849506992547685	7.113273546269178	4.444222233332778	13.676391948981587	4.011159044461692	0.0	0.0	0.0	10.506215739887113	22.635086194408228	0.0	0.0	0.0	0.0	6.823330331067988	10.307822503419622
3L_41272	0.0	9.818938769097835	8.237164438513686	2.118036029910905	3.7836329497675427	3.6821020384116885	0.0	0.0	4.918379492324869	5.387727833540761	3.4588731337217644	9.482250175895741	0.0	0.0	0.0	4.090606943805287	6.518405532822617	17.77066950997379	4.208116615327644	3.4878083658571466	7.175711651203009	5.530667551573475	8.929249094797374	13.768130907388668	0.0	5.605019855782839	0.0	0.0	6.559162001462693	6.670835939128622	10.097911878047517	8.74202290410001	0.0	0.0	3.070852238267425	9.593016284145143	5.904198475535953	3.4632934188766806	0.0	12.813366904354622	0.0	0.0	13.02897644361059	0.0	0.0	0.0	0.0	17.674089784376104	13.349887193453215
3L_41273	0.0	0.0	0.0	0.0	0.0	0.0	0.0	0.0	0.0	0.0	0.0	0.0	0.0	0.0	0.0	0.0	0.0	0.0	0.0	0.0	0.0	0.0	0.0	0.0	0.0	0.0	0.0	0.0	0.0	0.0	0.0	0.0	0.0	0.0	0.0	0.0	0.0	0.0	0.0	0.0	0.0	0.0	0.0	274.57440966501923	0.0	0.0	0.0	0.0	0.0
3L_41274	0.0	0.0	0.0	7.1440154939408025	6.380989755320948	0.0	7.127304346586556	0.0	13.824512741223923	6.057500215041258	3.888861018718255	6.3966184916005995	0.0	0.0	0.0	4.599128465155853	3.6643687410291674	0.0	9.462492571943331	3.9213933181026417	13.446260406733243	6.218209404419904	6.692855811456898	2.579951404035354	7.431518556501835	12.603609547738378	0.0	10.881866457734832	2.458186856124044	15.000234378662167	2.8383070406760624	13.105043475981732	0.0	5.532315221363146	5.178905283001279	4.314226701827614	8.850900822558469	3.8938308091575116	0.0	14.40625346650474	0.0	0.0	7.324333192706136	6.692855811456898	17.165761172764807	0.0	0.0	19.871234401080994	5.003156992061991
3L_41275	6.080062259837541	0.0	3.7946487862815856	5.854346779304298	7.843598643057436	7.633121641426478	0.0	0.0	8.496638729718523	0.0	7.1703605974344455	9.17327797915307	0.0	0.0	0.0	5.653310720090453	2.2521457318460163	8.18648820122388	5.815711726801126	4.820229539330663	9.916994753909776	3.8217534204693115	10.283685755244166	9.513933155105653	7.612435674918547	3.8731316980971306	0.0	0.0	4.532454641460176	4.609622587150677	8.722213209268572	6.040836051709557	15.061601951983613	5.10029734733535	4.243986801201049	9.280434854661761	5.439823314538744	7.179523997558963	15.25587923445998	5.9027870008824666	0.0	3.1341576167865486	4.501584557764334	6.1702114531465	0.0	0.0	0.0	12.212994626282365	3.074974016469561
3L_41276	5.746465923457074	0.0	0.0	5.533134832121232	1.2355403172249764	4.8095421315890725	10.350359674998705	0.0	4.8182708831890535	7.037421488766516	9.035923443138628	6.192832415761997	0.0	0.0	0.0	5.343129069961596	4.257153347985036	7.73731805213018	0.0	6.833635152219223	6.248584305118372	3.6120642947444463	3.8877792518940772	1.4986549571759347	11.511619540974172	1.830311793614042	0.0	0.0	4.283771289450856	6.535057862491492	9.892379158405845	5.709391949757351	4.745071057439085	1.6068193412844112	9.025044498483291	10.024277547184589	2.570677566339548	4.523735474568125	28.83766198655444	2.789458635815254	0.0	14.810974932424926	4.2545949625595645	1.9438896259470386	9.971332419294528	0.0	0.0	11.542901115813775	11.625034511821207
3L_41277	0.0	0.0	0.0	6.772576213493274	9.073833785512717	11.773792479843268	5.067550447464704	0.0	0.0	8.61382829539229	0.0	0.0	40.118107709095575	0.0	0.0	0.0	10.421540908195604	0.0	6.727881417053295	0.0	3.8241444241679807	8.842358433841474	0.0	7.337435448911637	7.0451311098899545	4.480615959237148	0.0	7.737063629611289	3.4955672711434627	5.332622317024396	4.036102126299322	0.0	11.615966843384243	3.9335048865931204	4.909638110574869	15.337188079937423	3.1465182516937706	5.53706790106367	17.648699114388275	6.828614078143928	0.0	7.251473862062464	0.0	14.275965840468938	24.40989088778773	0.0	0.0	9.419033983874613	0.0
3L_41278	8.232132978583284	0.0	0.0	0.0	7.079921696066041	6.889937384249052	5.9309870348623415	0.0	0.0	10.081498836595033	6.472232182268413	17.74315575509903	0.0	0.0	0.0	0.0	0.0	22.168279408993673	7.874214153427488	0.0	0.0	0.0	5.569460642292479	0.0	0.0	0.0	0.0	0.0	4.09116088326527	18.7236698392885	14.171384950556039	0.0	0.0	0.0	8.619253112986916	10.770252562422588	14.730556034298626	6.48050340550454	0.0	15.984220377643192	0.0	8.487019104280003	24.37977843657357	11.138921284584958	0.0	0.0	0.0	0.0	0.0
3L_41279	0.0	0.0	5.29624268655088	2.042747765387151	9.122847350132146	3.551217073115298	6.113908224123648	0.0	2.371774742116932	15.588642738446477	6.671846243300215	3.6580766491432604	24.200886720489436	0.0	0.0	0.0	0.0	11.42599241885403	8.11706759569211	0.0	18.45504512489221	16.002218974364446	11.482463551072417	4.426241771063267	2.124955907164926	2.7028911745737947	0.0	18.66925547009185	10.54334717955974	0.0	2.4347422131465852	8.431276663912449	0.0	4.745702706877638	1.4808474593840562	7.401616327965619	15.184870099130627	13.360745128755829	10.646418598015721	4.119299867317351	0.0	0.0	18.84876754191966	5.741231775536209	14.72504656795977	0.0	0.0	5.681947316984477	12.875348600063347
3L_41280	0.0	0.0	0.0	20.513262336932385	0.0	0.0	30.697917146321622	0.0	0.0	0.0	0.0	0.0	0.0	0.0	0.0	0.0	15.78275355388153	28.684938972792338	0.0	16.889780669308227	0.0	0.0	0.0	22.224148315076196	0.0	0.0	0.0	0.0	10.587623703148441	0.0	24.44966852361899	0.0	0.0	0.0	0.0	9.290874038975216	9.530399114054099	0.0	0.0	0.0	0.0	0.0	31.546537452049265	0.0	0.0	0.0	0.0	28.529042565331505	21.549030509117397
3L_41281	0.0	9.787110766604812	5.47364249560877	2.1111704350003344	7.542736674577112	7.34033307495361	0.0	0.0	7.35365491356514	10.740527123590173	3.447661227291549	7.5612108371810445	0.0	0.0	0.0	4.077347277861024	3.248638089696847	0.0	4.194476042830634	3.476502666129895	9.53660219446753	5.512739942005975	2.9667683378176037	4.57450054459429	2.196132172018641	5.586851233884029	0.0	14.470942347765686	8.717200715071975	6.649212483896438	7.548884690031471	5.809123809855759	21.72581156769111	0.0	4.5913471471664495	7.649536485898557	5.885060068808122	3.4520671841315376	0.0	8.514554993169199	0.0	4.520908069594858	6.493371566305116	8.90030501345281	0.0	0.0	0.0	5.872266459962888	8.871075768745248
3L_41282	0.0	0.0	0.0	0.0	0.0	0.0	0.0	0.0	0.0	0.0	0.0	0.0	0.0	0.0	0.0	0.0	0.0	0.0	0.0	0.0	0.0	0.0	0.0	0.0	0.0	0.0	0.0	0.0	0.0	0.0	0.0	0.0	0.0	0.0	0.0	0.0	0.0	0.0	0.0	0.0	0.0	0.0	0.0	0.0	0.0	0.0	0.0	0.0	0.0
3L_41283	5.284429112554113	0.0	9.894250253292807	2.5441253093656373	4.54479348458406	4.422837409420289	0.0	0.0	8.861728675136115	0.0	12.464103382259095	2.2779624445999533	0.0	0.0	0.0	4.913522012578616	3.9148626979354577	7.115209471766849	5.054671325051759	12.568371943371943	2.8730876728449544	0.0	7.150375251693208	11.025261078182332	5.293021680216802	3.3662961047914512	0.0	5.812872023809523	5.252453946483797	20.03205128205128	3.0323319360347774	3.5002240143369177	17.45420017873101	14.776252080496294	9.221553352219075	2.3045722713864305	9.45594287097555	0.0	0.0	20.521407932755448	0.0	10.896094839609484	0.0	7.150375251693208	0.0	0.0	0.0	7.076539855072464	10.690339354132458
3L_41284	5.789502936435889	0.0	3.6133067972082147	11.149148288689357	0.0	0.0	12.513451960857921	0.0	3.2362375760839455	0.0	0.0	7.487054882108834	0.0	0.0	0.0	5.383145371840767	4.289036450805181	0.0	0.0	4.5898762018590835	6.295381833794366	0.0	0.0	3.019757670486459	11.597833524697586	11.06411729734594	0.0	12.736906460158957	8.631707484093202	4.389333918577856	6.6443107756767725	7.669535072783889	0.0	0.0	4.0411714547813125	2.5248380947571736	5.17986028880829	18.23046036470036	14.526817958633433	5.6206994623238895	0.0	5.968759512710474	8.572917809722375	7.833792001855043	20.092021458278918	0.0	713.2667617689016	0.0	5.856048947199521
3L_41285	13.964530093562352	0.0	8.715451405911255	1.6807640753486535	6.004991649308488	29.2192613370734	0.0	0.0	3.9029721132642505	8.550845464845336	5.489566392874543	3.0098497332520675	0.0	0.0	0.0	3.246094542503551	2.5863350985070377	4.700628709089841	10.018032458425164	2.7677447032285745	5.694274407083677	0.0	7.085791217161786	3.641892691631841	6.993618323280007	6.671781699302799	0.0	3.840245775729647	3.4700082846447793	5.293631100082712	10.016477104837458	2.312406058503873	5.7655164461356625	0.0	3.655304761034451	4.567513559805881	9.370534354721578	10.993163626369851	0.0	0.0	0.0	3.5992261663742298	0.0	0.0	0.0	0.0	0.0	14.025245441795231	3.53126048342956
3L_41286	17.23329748807456	0.0	0.0	12.445148010145285	11.115928013250187	0.0	6.208018276405805	0.0	14.449697712323859	0.0	0.0	0.0	0.0	0.0	0.0	0.0	6.3834703864425295	11.601870221479702	16.48402368424523	0.0	4.684779899670754	0.0	5.829605300743508	0.0	4.315329777501597	0.0	0.0	0.0	8.564510893629631	0.0	4.944439335190465	17.12211492363537	0.0	14.456256812511024	0.0	3.7577738947447528	0.0	0.0	0.0	16.730829397405717	0.0	8.883440378789897	25.51853666503348	0.0	0.0	0.0	0.0	0.0	0.0
3L_41287	14.27771876320689	7.9665532229487726	4.455458337454632	6.873837247468108	12.279336486052976	0.0	10.286637144018064	0.0	3.990505788627697	4.371309521936106	2.806341658626498	4.616029439189351	0.0	0.0	0.0	13.275584540581802	5.288679950772967	19.22420712160753	6.828474191098948	5.659636266496426	0.0	4.487283039865023	9.659609838699005	5.585356535649097	5.36285046227771	4.5476084581879235	0.0	7.852745319763789	3.54783168944552	2.70617684865706	6.144672630276276	2.364267408100926	0.0	5.988475777214329	9.96609037749059	4.6699511990099705	3.1935638192212945	8.429784113228859	8.956287941074791	0.0	0.0	3.6799475975462115	0.0	4.8298049193495025	12.387429236810485	0.0	0.0	14.339795801307789	7.220915236564405
3L_41288	0.0	0.0	8.514043915438517	0.0	3.910813889255527	3.805870174156619	0.0	0.0	2.541851586369575	0.0	0.0	7.840785019396142	0.0	0.0	0.0	4.228106336874372	13.475023202305575	12.24533529258698	0.0	10.815136865557035	0.0	0.0	3.07646397383775	4.743641741201137	4.55466739541345	0.0	0.0	15.006002400960385	4.519758690083536	3.447532859297565	10.437337487393652	12.047829884642029	0.0	0.0	4.761111243364201	3.966188245209588	6.102658928495146	3.5797066430406024	0.0	0.0	0.0	4.688067695697526	6.733462615815556	6.1529279476755	0.0	0.0	0.0	6.08939227865059	13.798622897434836
3L_41289	3.373600630458486	0.0	8.42203845334317	11.369258240357164	8.704242883193412	0.0	0.0	0.0	11.314725889450603	0.0	0.0	13.088342823836141	19.242018410763215	0.0	0.0	0.0	2.4992639667617884	13.627134349917556	6.453844684355364	2.6745662655887092	1.8341906340356815	12.723293806300575	4.564828090856512	3.5192853316891233	8.447715399847265	4.298113729808536	0.0	3.7109606935043344	5.02978133528623	12.788541466845706	0.0	15.641898837136551	11.142831036795856	9.43321828580312	4.709661163427597	2.9424962667078614	6.036711658278656	2.6557673972682774	0.0	6.550474352600244	0.0	6.956110421296827	14.986572031459811	0.0	35.12345895823821	0.0	0.0	4.517691279048755	13.649510596797553
3L_41290	0.0	0.0	12.236367463009461	9.439073611559467	0.0	0.0	2.825098172161482	0.0	0.0	4.802105242938504	3.0829086626650515	10.14188497074066	44.73072105922347	0.0	0.0	3.645975754261234	0.0	15.839074998020116	3.7507126354007263	3.1086987608726737	0.0	0.0	15.9173570820301	10.226329115995206	1.9637877538195672	7.493667850666187	0.0	17.25327812284334	7.794946146665809	2.9728725380899292	4.50015638043422	0.0	0.0	4.385762936356001	5.474127902998454	13.680475396520029	5.2624377716733495	6.173696964084518	0.0	7.613739754761442	0.0	12.127827299739252	0.0	2.6528928470050164	0.0	0.0	0.0	0.0	11.898812498512648
3L_41291	6.6206224444397375	0.0	4.132019681636147	3.1874196371823977	2.8469831942582045	11.082346265692602	0.0	0.0	7.401639611206675	8.107959096967948	5.205237301563342	14.269781055895303	0.0	0.0	0.0	12.311859398565668	24.523772854930108	8.91432442792323	12.665538589362974	0.0	3.599561717365294	0.0	8.958382044535702	20.719577099618345	3.315693842093397	0.0	0.0	0.0	6.580562203751315	10.03890074036893	3.7990716588494435	0.0	0.0	7.404999411302548	4.6213069980451875	5.774588921451154	8.88519264874701	5.211889362012623	0.0	6.427586171434008	0.0	6.82561242807511	19.607228008533067	13.43757306680355	0.0	0.0	0.0	8.865877012554083	6.696721552996516
3L_41292	8.523153430398793	0.0	7.092553209220744	5.4711606232910315	4.886806294939529	2.3778362831185036	12.281315820176975	0.0	11.11670828550502	13.917196853878478	0.0	4.898775379636722	0.0	0.0	0.0	2.641641516038066	6.314206269543784	3.8253278784157785	8.152581542120585	6.757094611487331	6.178596661518866	7.1432143035723215	5.76635092051143	5.927476729467294	5.691341477642988	1.809811276499709	0.0	0.0	4.235790651977133	6.461861554616192	9.781578971822368	7.527258083334274	9.383847208446213	9.532932388789208	3.9662039759211756	3.7170000092925	8.896595882807937	0.0	0.0	5.516430273838357	0.0	8.787050231172646	4.2069411162865835	3.8442339470076194	0.0	0.0	0.0	0.0	2.8737069037359917
3L_41293	7.039794550635834	0.0	4.393630641531584	11.862287652341431	6.0544690306341	2.9460009804291265	15.215836642777802	0.0	1.9675650831178193	4.310649545916177	5.5347969919485305	4.5519735232942695	0.0	0.0	0.0	0.0	2.6076448846612594	4.73935895430784	3.366858263347573	5.581098382486066	9.568652787272008	0.0	2.381391237337547	1.8359498066010471	5.288431028282529	4.48450200950535	0.0	3.8718870028497085	3.498598986036042	10.67449462939489	8.07920529705016	9.325835361702524	5.813020701329322	3.9369164259570346	2.456948126454206	13.815441057955777	3.1492472354333145	11.083740429882873	0.0	3.417268276746788	0.0	7.257763084839621	5.212155580759223	9.525564949350189	12.215530825892039	0.0	0.0	0.0	3.5603558646893876
3L_41294	18.35015022656319	0.0	3.817525342641987	1.4724101262945062	11.836327266558035	12.79856492251237	8.81379535248571	0.0	0.0	11.236274890221594	2.404529363872139	5.273474476119861	0.0	0.0	0.0	14.218481181840156	6.797169296189371	8.235841558880091	5.850772536005654	7.273933423142165	1.662796784284043	3.844793380803716	4.138272941447163	4.78564459761343	6.126662623069336	9.74120349841686	0.0	3.364194208203251	12.159411095401827	4.637412323923251	5.264877754803411	8.103005404704605	0.0	3.4206967890945448	5.336965316129803	6.668845156084321	9.577081551312087	12.038011224241666	7.6739256887732	5.938372755220869	0.0	3.1530523122909133	9.0574459451626	2.0691364707235813	0.0	0.0	0.0	0.0	3.0935119155891964
3L_41295	0.0	0.0	0.0	0.0	0.0	0.0	0.0	0.0	0.0	0.0	0.0	0.0	0.0	0.0	0.0	0.0	0.0	0.0	0.0	0.0	0.0	0.0	0.0	0.0	0.0	65.72835784270767	0.0	0.0	0.0	0.0	19.735855312497534	0.0	56.800109056209386	0.0	24.00729821865847	0.0	0.0	0.0	0.0	0.0	0.0	35.458478122119	0.0	46.538035536443935	0.0	0.0	0.0	0.0	34.78890094904122
3L_41296	0.0	0.0	8.461897766735941	2.17582209086059	0.0	11.347680836641812	3.256098672814181	0.0	15.15770071827291	0.0	0.0	9.740952992498688	25.7774478264456	0.0	0.0	4.202210362650754	6.696246218294948	0.0	8.645852066012809	0.0	0.0	17.044679787282394	6.115242976949203	0.0	2.2633856628098576	2.8789703880621764	0.0	0.0	8.984152852782975	10.279253040945692	5.1867058505004655	8.980530210503629	14.92742287000603	7.582290599880503	7.886584604124999	1.9709482231901767	4.043521227677741	7.115563872859104	0.0	4.387650693863081	0.0	0.0	0.0	0.0	31.368612566266194	0.0	0.0	6.052096446208966	13.714110173675492
3L_41297	6.878714505833149	0.0	12.879295244964196	6.623349957941728	8.873901854645487	5.757184966838615	19.82357022499752	0.0	19.22544526131225	8.424032078714156	5.408153331963268	0.0	0.0	0.0	0.0	12.791813239526704	0.0	9.261831990367694	0.0	21.81358113561503	7.479767229643813	0.0	0.0	14.35152628482039	0.0	0.0	0.0	7.566585956416464	0.0	15.645371577574966	15.788684249998026	13.668671405139419	0.0	0.0	4.801459643731694	8.999550022498875	6.154376377041714	0.0	0.0	13.35630617996287	0.0	0.0	10.185788787483702	4.653803553644393	0.0	0.0	0.0	9.211495946941783	6.957780189808243
3L_41298	9.082674133028478	0.0	1.8895397723558065	1.4575816766824392	6.509513980157699	15.203606700938973	8.725032773404356	0.0	11.846488463889534	11.123115836869866	0.0	3.9152745038107364	0.0	0.0	0.0	0.0	4.485810596067783	0.0	0.0	9.600904789267341	11.522356828955221	0.0	8.193193872883827	4.737448997413669	3.032480902951514	9.64310111331531	0.0	6.660627697554218	0.0	9.181419103090121	6.949141146959222	2.0053502745324527	9.99987000168998	6.7724947991472755	8.453147899445579	3.961010453766756	5.417504009630156	9.533422391387505	7.596642587841878	11.757136361325017	0.0	6.242596670511066	8.966229592861447	8.193193872883827	10.5069056637475	0.0	0.0	16.217180481001574	3.062357562093893
3L_41299	17.753462635352403	0.0	8.864140209424177	5.128315584233096	0.0	8.915325801666096	2.5581597621934686	0.0	3.9695582516795205	0.0	8.374830619050728	0.0	0.0	0.0	0.0	6.602948216378613	2.6304589256469217	0.0	3.396314591110894	2.814963444884705	9.652368034754703	13.391183244951524	4.80445161268625	3.704024719179366	5.334699016281501	0.0	0.0	3.905761779777528	7.058415802098962	2.691971195908204	6.112417130904747	11.759282777824817	5.863878275269211	13.899760487270003	7.435331206828608	12.387832051966955	4.765199557027049	0.0	0.0	6.894331273996582	0.0	7.321260574645743	10.515512484016421	2.402225806343125	12.322403361551638	0.0	0.0	19.019361710221006	10.774515254558699
3L_41300	3.7840946931856023	8.445660619573664	7.0851134680921914	5.465421643616251	3.254453516233621	6.334245464680247	10.9052740631688	0.0	6.3457413729646035	0.0	2.9751146534809587	1.6312122680212253	0.0	0.0	0.0	10.55548225359546	11.213480846673871	5.095087062300177	7.239137673920283	6.0000060000060005	10.2868593601162	4.757147614290472	0.0	5.921259096534287	9.475619231716793	4.8211009948341905	0.0	8.325008325008325	0.0	2.8689259458490226	4.342808255244212	2.506454119357345	0.0	4.2324145819379595	5.28272482946704	1.6502671369928008	8.464060751642451	14.894583584679431	0.0	14.695050156043063	0.0	15.605036525538617	0.0	10.24053742340398	26.264814997209363	0.0	0.0	0.0	15.310360137946345
3L_41301	6.070967177923049	13.549694860871732	1.894486211550455	5.845589342087688	9.137176429739682	2.5405677864134497	2.1869682933336834	0.0	1.6967857448278576	3.717411313718289	7.159634553160048	3.9255239135065763	0.0	0.0	0.0	8.467281014944751	2.2487767778716767	4.087121072787539	5.807012083230743	9.626038047877987	1.6503600095324793	3.816036511837345	2.0536605060958806	4.749850696359777	7.601048336586582	0.0	0.0	0.0	4.525674604599352	2.3013635579080605	3.483666307965159	10.052999412904834	5.013023835925735	5.0926678823430755	4.237638279434106	3.9713795910802814	2.715842978649672	4.77918949725316	0.0	0.0	0.0	3.1294692733059404	0.0	10.268302530479401	10.534410652396053	0.0	0.0	4.064908458261519	6.1407484098532
3L_41302	0.0	14.481168688237815	0.0	3.123722202386586	8.370267137075679	5.43043825808918	14.023868624398725	0.0	7.253725150551065	0.0	5.101215772755121	2.79692271375342	37.00743109216331	0.0	0.0	0.0	14.42021367872629	0.0	0.0	5.1438900359763675	7.055256059935811	0.0	0.0	10.152758402930491	0.0	16.532792380366647	0.0	14.274294849834417	3.224528082253842	29.514849658734548	7.446301924459501	12.892911477269797	0.0	7.25701780835885	4.528954739890807	2.8295947312946104	8.707630845214895	0.0	16.280254818548418	0.0	0.0	6.689209302014455	28.823095369857956	13.169036434773103	0.0	0.0	0.0	0.0	6.562894183831916
3L_41303	0.0	0.0	0.0	3.6419165658766257	9.75881098646941	0.0	0.0	0.0	0.0	9.264080012006248	17.84236979976698	6.521808601874238	43.1465948707328	0.0	0.0	14.06741810125024	16.812383329064854	10.185425674402497	7.235764357203637	0.0	4.11282634248821	19.01972345322099	0.0	3.945666592751179	0.0	4.818854442646477	0.0	0.0	7.518890271946982	0.0	0.0	25.05286153784485	12.492847844608962	4.230442347743207	5.280263168316308	9.896988841145083	10.152139969584189	11.910114366873207	18.980986745576956	7.344101254592817	0.0	0.0	11.201519822209477	5.117882752376873	0.0	0.0	0.0	0.0	7.651612883479708
3L_41304	0.0	0.0	0.0	0.0	0.0	0.0	0.0	0.0	156.45534764378246	0.0	0.0	0.0	0.0	0.0	0.0	0.0	0.0	0.0	0.0	0.0	0.0	0.0	0.0	0.0	0.0	0.0	0.0	0.0	0.0	0.0	0.0	0.0	0.0	0.0	0.0	0.0	0.0	0.0	0.0	0.0	0.0	0.0	0.0	0.0	0.0	0.0	0.0	0.0	0.0
3L_41305	9.88658114114874	0.0	0.0	4.759776461858245	6.377103647065575	4.137319281893767	10.68444558411864	0.0	0.0	0.0	7.772985300507498	10.654538108725724	0.0	0.0	0.0	4.5963275343000936	0.0	0.0	14.185094680778628	0.0	2.6876142907977156	12.428844863158417	10.033169658892298	10.313520716253386	0.0	15.74491722582116	0.0	5.437619627631808	0.0	3.7477747587369996	2.8365784736598156	6.548531164459811	0.0	5.528945967269745	6.901001680393909	4.311599279962921	8.845510505370552	7.782918828048083	0.0	0.0	0.0	0.0	21.95961772697461	0.0	0.0	0.0	0.0	19.85913255309008	10.000220004840106
3L_41306	0.0	0.0	0.0	8.513674237877167	15.208720680438164	0.0	0.0	0.0	9.884978391437237	0.0	0.0	0.0	0.0	0.0	0.0	0.0	13.100717002241533	0.0	0.0	14.019621862759118	0.0	0.0	0.0	9.223747830113323	0.0	0.0	0.0	0.0	0.0	0.0	20.29482289215433	0.0	0.0	9.889465444724317	6.171810871027669	7.7120326990186445	0.0	0.0	0.0	17.16823670191306	0.0	0.0	0.0	0.0	0.0	0.0	0.0	0.0	53.66131126780215
3L_41307	8.133149415714545	0.0	10.152016291955745	7.8312153811335055	10.492188565612901	6.807092445761087	5.859672561497263	0.0	0.0	0.0	12.788819502438187	0.0	0.0	0.0	0.0	0.0	6.025279663355574	0.0	7.779534223726957	6.447902239485405	4.4219064784467434	20.449061388082285	11.004986359319407	8.484369246537105	8.146374048910829	5.1809928025647976	0.0	0.0	4.041968568035627	12.332357021735778	4.666995845440298	0.0	13.431689115496406	4.548361361852165	8.515614799003105	7.093833685069254	14.55343512005856	0.0	0.0	7.8960126715211345	0.0	0.0	0.0	0.0	0.0	0.0	0.0	0.0	16.453267783514484
3L_41308	0.0	0.0	0.0	0.0	0.0	0.0	0.0	0.0	0.0	0.0	0.0	0.0	0.0	0.0	0.0	0.0	0.0	0.0	0.0	0.0	0.0	0.0	0.0	0.0	0.0	0.0	0.0	0.0	0.0	0.0	0.0	0.0	0.0	0.0	0.0	0.0	0.0	0.0	0.0	0.0	0.0	0.0	0.0	0.0	0.0	0.0	0.0	0.0	0.0
3L_41309	5.756654692824906	0.0	3.5928057657346932	2.7714726774366096	2.475461983092595	4.818069688559976	12.442453651860149	0.0	3.2178759444465896	7.0498991864416345	0.0	4.963050092064579	0.0	0.0	0.0	0.0	0.0	0.0	0.0	9.127668702136788	3.1298316776523762	0.0	0.0	3.002624293632635	8.64902266043937	0.0	0.0	0.0	14.30455542872183	0.0	0.0	3.8130099900861745	0.0	9.658009870486087	10.045607056034395	2.510512772233729	10.300942021147833	4.531756282147146	0.0	0.0	0.0	5.934894210510698	8.524277141298418	3.8946724775180033	39.956048346818505	0.0	0.0	7.708911501695961	5.822823137570019
3L_41310	6.057375460360536	27.038719446247026	3.780489649019341	8.748753302654372	2.6047771613138497	10.139519792342634	0.0	0.0	0.0	7.418177502151272	19.049614721542255	5.222313902844072	0.0	0.0	0.0	0.0	13.462453217975067	0.0	0.0	0.0	6.58666069476097	7.614986293024672	0.0	6.318955603017933	9.100837277029488	3.8586797141490066	0.0	0.0	6.0207233297008305	0.0	3.475867055036879	8.024394158241053	20.007202592933456	6.775021849445464	4.228151029554776	5.283317923656056	0.0	0.0	0.0	0.0	0.0	0.0	17.93915040183697	12.29437655216504	21.02165230187093	0.0	746.2686567164179	8.111615833874108	6.127000465652035
3L_41311	0.0	0.0	0.0	3.5460766562482933	12.669333561381336	6.164680817485993	5.30667261013999	0.0	12.351737971877563	18.04057686548585	0.0	6.350182059719652	0.0	0.0	0.0	6.848611444029723	10.913301459217537	0.0	7.045349505698278	0.0	4.004594070317468	0.0	0.0	3.84183326136299	3.688784619243651	0.0	0.0	0.0	7.321024738474693	5.58425240820885	8.453106812612374	0.0	0.0	4.119114917539438	0.0	3.2121805887927017	0.0	5.798345152293535	0.0	0.0	0.0	15.18729734450106	21.813485969565825	19.932806509257293	0.0	0.0	0.0	9.86348930797759	0.0
3L_41312	0.0	14.492753623188406	4.052684903748734	0.0	5.584642233856894	0.0	0.0	0.0	0.0	7.952286282306163	0.0	13.995801259622114	0.0	0.0	0.0	0.0	0.0	0.0	0.0	0.0	7.06090026478376	0.0	17.57276221856123	0.0	3.2520325203252036	4.1365046535677354	0.0	7.142857142857143	3.2271077047196455	0.0	0.0	0.0	0.0	7.262823422605538	2.26628895184136	5.663716814159293	8.714596949891067	10.223642172523961	0.0	0.0	0.0	0.0	38.46153846153846	21.96595277320154	22.535211267605636	0.0	0.0	0.0	13.136288998357966
3L_41313	28.701849776814417	0.0	3.58264224164492	0.0	2.4684592617825736	9.608880142672653	8.271503842113535	0.0	6.417546084398433	7.029956048714784	0.0	4.949010346401031	0.0	0.0	0.0	5.337460969816659	0.0	7.729110147548713	5.490788652955802	4.55092392857598	3.1209778398089463	7.216465086741911	3.8836550164783485	11.97652122778505	5.749703890249652	0.0	0.0	12.628813901798342	8.558453955232439	4.352083560004353	3.2939617070363636	0.0	0.0	6.420459178399521	4.006875798870863	12.51705448673818	2.5679505392182547	4.518936603838385	0.0	11.14599808511753	0.0	0.0	25.500489609400503	3.8836550164783485	0.0	0.0	0.0	15.374208228276245	0.0
3L_41314	7.429641296918185	8.291048983517395	4.636939249140427	10.730736316299184	6.389750839653197	9.327430106457069	5.352817589358599	0.0	4.153048129674775	13.648088585193644	5.841300623996939	9.608101551227994	0.0	0.0	0.0	6.908164587021286	0.0	5.001813157269511	7.106613414443482	8.835249109848652	4.039416627450664	0.0	5.026533815377926	0.0	3.7208610072370747	4.732842853052329	157.81582892764146	4.086302713305002	14.769371646314166	5.6328111248019725	2.1316530223109464	2.460569375753549	0.0	6.232399962190107	3.8895119310778483	4.860168890868958	4.985467362637911	8.773148317383262	0.0	10.819524914660997	0.0	0.0	11.00158422812885	15.079601446133779	0.0	0.0	0.0	9.949258780220875	0.0
3L_41315	0.0	0.0	9.013978878444691	2.3177796412726095	6.210678640855086	0.0	0.0	0.0	0.0	0.0	3.7850657957987286	8.301186986727233	0.0	0.0	0.0	0.0	10.699695914642104	6.482183718050937	4.604967470509789	7.633459590754965	0.0	0.0	6.51422086986997	12.555457455581303	9.644224556124566	15.334017843889884	0.0	0.0	2.3925768866545414	3.649968062779451	8.287654544038109	0.0	0.0	10.769311124859932	11.761582638559844	4.199078302312643	6.461000111129201	3.789902940585692	12.079833201663153	0.0	0.0	4.963345692064107	7.128843872616115	13.02844173973994	16.707600287370727	0.0	0.0	6.446954458713703	19.478483093650603
3L_41316	0.0	0.0	11.29510842739335	0.0	3.891194421583677	7.573554359943773	0.0	0.0	0.0	0.0	0.0	0.0	0.0	0.0	0.0	16.827580404282617	0.0	12.183903844630857	0.0	7.173920217398478	0.0	0.0	12.244120832330847	4.719844207382403	13.595453680289312	11.528719770255671	0.0	0.0	4.497084315384121	0.0	25.962440656351273	11.98738926649165	0.0	5.060495695795386	6.316301426536677	3.946290979765393	4.048029055133346	0.0	0.0	17.5701686648341	0.0	9.329097922876347	0.0	0.0	0.0	0.0	0.0	0.0	0.0
3L_41317	8.325008325008325	0.0	20.782999506403762	4.00797587198525	10.73969660357095	6.967670011148272	11.995801469485679	0.0	0.0	0.0	0.0	3.588666989646696	0.0	0.0	0.0	0.0	12.334828931341258	0.0	7.96305144131231	0.0	9.052436236902256	0.0	0.0	0.0	0.0	10.606422188635218	0.0	0.0	8.274635140306781	0.0	4.777089080768634	22.056796250344636	0.0	0.0	0.0	0.0	14.896746922890713	6.5536167772589495	0.0	8.082277585823686	0.0	0.0	12.327416173570018	0.0	57.7825929938606	0.0	0.0	0.0	0.0
3L_41318	8.25725647699198	0.0	0.0	0.0	3.5507643908042303	20.732893980273342	0.0	0.0	0.0	0.0	0.0	10.678383463597747	0.0	0.0	0.0	0.0	6.117221875919495	0.0	7.898245325818416	0.0	4.489382162248067	10.380550999647062	5.586457978942405	8.613835715202473	0.0	10.52010339157613	0.0	9.082982124691178	8.207293246998079	6.260270756710228	0.0	10.938645139413032	0.0	4.6177666725620155	2.881852685454425	3.6010407007625203	18.469389941274727	13.000562274318364	0.0	0.0	0.0	0.0	0.0	5.586457978942405	0.0	0.0	0.0	11.057543456145783	0.0
3L_41319	9.008749297317555	0.0	0.0	4.3371548004279905	3.8739194186021737	7.539931477102736	6.49051411362294	0.0	10.071487417690768	0.0	3.541410061995925	3.883407674700919	51.383236732848275	0.0	0.0	4.188218541243482	3.3369750854766167	12.129813261524838	12.925596817890405	7.142071514990494	2.448980391503801	16.987927246370244	3.0474407288015453	7.048335606029991	6.767548252619041	17.216306826724757	0.0	4.954812113524655	8.954238914316441	20.49005378639119	12.923590049249217	0.0	14.877720019162503	10.076059132360625	12.576520265490343	9.821928437429404	4.030057782968493	0.0	0.0	0.0	0.0	4.64384064196453	13.339878767181766	0.0	0.0	0.0	0.0	6.031945181682189	4.556149069907729
3L_41320	3.947900348678559	0.0	2.4639378062674693	1.9006694918217992	1.697666048716225	0.0	2.8443352219719205	0.0	2.2068118101506284	0.0	9.311703694139089	1.7018240831252571	0.0	0.0	0.0	0.0	5.849444653724576	5.315642873849163	15.10501002972666	0.0	8.585725030135896	4.963074724053046	0.0	14.414349113888184	1.977159849419506	5.029796514552208	0.0	0.0	3.9240122868672724	0.0	4.530799468627839	5.229906698464499	0.0	4.415627080864262	4.133552319749562	3.4434075961571575	0.0	15.539339391603786	0.0	7.66558428616546	0.0	8.140273187568175	5.845929362466328	8.01287187738383	0.0	0.0	0.0	0.0	3.993278513605899
3L_41321	0.0	0.0	2.083000053324801	6.4272639394500315	10.046385597501606	8.380112986270023	0.0	0.0	7.4625083580093605	8.174636392173277	13.120108823430625	5.754852491620934	0.0	0.0	0.0	9.309831181727905	4.945089723707946	4.493816508484326	0.0	7.937919122129649	10.887490128675616	0.0	6.774039712130408	3.4816613931102096	3.342961061189559	2.1260817503946003	0.0	7.342575187969924	4.9760090019320184	2.5303643724696356	3.830314024464981	6.632003395585738	0.0	3.732947894020116	5.824138959296257	4.366557987890079	10.451305278446661	7.882125441399024	8.374423839639832	0.0	0.0	3.440872054613521	4.942117914979757	15.806092661637619	0.0	0.0	0.0	4.469393592677346	10.127689914441275
3L_41322	3.162011342767089	0.0	3.9469077753688486	0.0	8.158320365003254	5.29293203028404	2.278127470344476	0.0	7.070050770034579	7.744727583079629	0.0	13.63050375888402	0.0	486.9497467861317	0.0	0.0	4.685024623318164	8.514968249812139	3.0245325887337366	2.5068198032748095	3.438303596018582	0.0	4.278526056330646	8.246397066657606	1.5835764123126232	2.0142698936344643	0.0	6.956424954087595	1.5714392796648058	4.794582122201912	10.886626849433778	2.094407513058631	0.0	3.536630026590153	6.621412987460148	4.136918202784836	7.072617963487751	7.467599950713841	0.0	15.349085793101077	0.0	13.039658491344113	0.0	4.278526056330646	0.0	0.0	0.0	12.703036872681697	9.595068902189787
3L_41323	4.486944785452248	10.014340535647046	2.8003627029772895	2.1601860006554	3.85892912787237	0.0	0.0	0.0	5.016257691177104	5.49494629788983	7.055412859830465	3.868380668773387	0.0	0.0	0.0	4.172012057114845	3.324062522956807	0.0	8.58372045912604	0.0	7.318511883067745	5.640730587425683	0.0	0.0	4.494240630631845	2.858281269740005	0.0	9.871278527994946	6.689692588556478	3.401794446570566	5.149432674128709	11.8879913455423	0.0	10.037069406585873	6.26392745119226	1.9567844161689094	4.014463308407531	7.064429361887756	0.0	0.0	0.0	4.62587110935328	13.288259556916273	0.0	15.571594297682168	0.0	0.0	12.017208642776454	9.077037726891904
3L_41324	9.898637947418436	14.728408153646754	0.0	3.1770540448663573	5.6754494246513145	11.046306115235065	7.13165026387106	0.0	5.533176928865477	8.08159175031114	0.0	4.267012579153083	0.0	0.0	0.0	24.543641662831725	0.0	0.0	0.0	2.6158562743928595	0.0	0.0	4.464624547398687	3.442032726847167	3.3049110978914666	0.0	0.0	3.629500580720093	4.91937150109702	7.5046904315197	3.7867169542678196	0.0	0.0	1.8452295281010003	4.606278357401138	2.8779048852435425	11.808396951071906	2.597470064157511	8.279105194310599	9.610025178265968	0.0	10.20512297173181	0.0	2.2323122736993435	0.0	0.0	0.0	0.0	0.0
3L_41325	7.266681393807625	8.109195178596915	4.535233777695539	0.0	6.249599635023381	3.040948191973843	5.235410220567833	0.0	16.247824822451893	8.899156537943334	5.713178989898529	7.8311332025638505	0.0	0.0	0.0	6.756642624279995	5.383374309784121	4.892104632333876	3.47536936225582	11.521945273064341	9.877042671194829	13.702884914037236	9.832566147359687	7.580483892608801	7.278497135911377	6.943550783741722	0.0	3.9966747665941935	1.8056779905548594	0.0	2.084897875447367	4.813199718909137	6.000369622768762	4.063800035029956	2.536133562937959	7.922611926699994	1.6253724540978565	5.720480177106066	0.0	0.0	0.0	0.0	37.660973762137594	14.74884922103953	12.609227432635203	0.0	0.0	9.7310342143163	3.6751032336498333
3L_41326	0.0	0.0	2.3974709558381053	5.5481918720098715	8.25935020388206	6.430173460359266	0.0	0.0	4.29456231109294	4.7043813785531015	3.0201708148209447	3.3118318172319245	0.0	295.7879791765263	0.0	10.715338113564725	0.0	5.172248816201552	0.0	3.0454360790375934	6.265588261462163	19.31676598703845	0.0	8.014576912488433	3.8476485096133497	2.447056704666194	0.0	4.225542559664661	5.727237999384131	5.824747897630055	8.817154479412054	5.0888254481983015	6.343978105662762	6.444767589865302	1.3406820585904873	8.376296755441452	12.029140765348926	9.07209137410432	0.0	3.7293992646370526	0.0	3.960341143786126	0.0	2.598905912588918	0.0	0.0	0.0	0.0	3.8855563767031365
3L_41327	0.0	0.0	2.1520204459158525	3.3201159517294982	2.9655067087175517	2.8859295925529165	17.389835392786697	0.0	5.782334428635971	0.0	5.421937919895205	2.972770021160177	0.0	0.0	0.0	12.824417691284205	2.554472856426875	9.28543903877135	0.0	2.7336475934606774	1.8747080142267842	0.0	0.0	0.0	12.08805630962002	10.982648294306859	0.0	7.58587207185338	1.7136298347066934	2.6142082216848572	7.91446364273478	6.851755419738537	0.0	1.9283197277521076	6.017122323283135	6.014992368478433	4.627547233374611	2.714433457021018	0.0	6.695174720627097	0.0	10.664656971308519	0.0	6.998498122302953	0.0	0.0	0.0	9.234974696169333	3.487757274415347
3L_41328	0.0	0.0	8.157578308672974	9.439073611559467	5.620614164509756	5.469789259959392	0.0	0.0	3.6531441881398483	8.00350873823084	0.0	5.634380539300367	0.0	0.0	0.0	0.0	0.0	0.0	0.0	5.181164601454457	7.106381103848389	16.431693450326993	4.421488078341694	0.0	3.2729795896992786	0.0	0.0	7.188865884518059	3.2478942277774205	4.954787563483215	11.25039095108555	0.0	10.792935376220141	7.309604893926669	6.842659878748067	0.0	0.0	5.144747470070432	0.0	6.344783128967868	0.0	0.0	19.354638919856313	4.421488078341694	0.0	0.0	0.0	17.503325631870055	0.0
3L_41329	0.0	0.0	0.0	0.0	0.0	0.0	0.0	0.0	0.0	0.0	0.0	0.0	0.0	0.0	0.0	0.0	0.0	0.0	0.0	0.0	0.0	0.0	0.0	0.0	0.0	0.0	0.0	0.0	0.0	0.0	0.0	0.0	0.0	0.0	0.0	0.0	0.0	0.0	0.0	0.0	0.0	0.0	0.0	0.0	0.0	0.0	0.0	0.0	0.0
3L_41330	4.173204687343504	9.31410901233188	10.418213120176693	2.0091395759309094	3.5891016927100856	3.4927908796244553	0.0	0.0	2.3327532553571677	10.221447663632599	3.281039039443011	3.597892354658641	0.0	0.0	0.0	7.760585924237279	3.0916345007860477	5.6190034697346425	0.0	9.925459796925095	6.806780460909795	0.0	8.470161737738383	6.530128926512106	8.359980772044223	2.658422013861012	0.0	4.590525156077855	4.147953347968695	0.0	0.0	5.528374381513115	20.675823759278277	4.667624307587106	5.825935608846683	1.819960415860955	3.7337604755317337	0.0	0.0	4.051527324513158	0.0	0.0	0.0	5.646774491825588	0.0	0.0	0.0	0.0	8.44234511462594
3L_41331	3.05605539039274	0.0	1.9073253500323484	1.4713013837295255	2.6283143043377697	5.115570979570456	2.201789614598746	0.0	8.54142522904686	0.0	2.40271872429091	6.586879357879384	17.43083444890674	0.0	0.0	11.366219595362582	4.5280339638771565	16.459279741918493	5.846366833794807	12.114093439394644	11.630812747902466	3.841898205065159	2.0675783860317716	9.564081899146117	4.591536879224214	3.893547301927462	0.0	0.0	7.593909320217539	4.633920296570899	5.260913238421781	2.024225936002073	10.093995284085404	3.4181209631991427	2.1331786067783884	2.6655293741337034	2.7342485410049786	2.4057892913507066	0.0	8.900851633484292	0.0	0.0	0.0	6.202735158095314	0.0	0.0	0.0	0.0	6.18236492769106
3L_41332	0.0	0.0	0.0	17.762620341752815	5.288486963879634	0.0	8.86053517632465	0.0	6.874553154044986	0.0	9.669122623813116	0.0	0.0	0.0	0.0	0.0	0.0	0.0	0.0	19.500019500019498	0.0	0.0	0.0	0.0	0.0	0.0	0.0	0.0	6.111946410453873	9.324009324009324	7.057063414771845	8.145975887911371	0.0	0.0	4.292213923941969	10.726736390453205	0.0	0.0	0.0	0.0	0.0	0.0	0.0	8.320436656515733	0.0	0.0	0.0	16.469038208168644	0.0
3L_41333	4.961419998094814	0.0	3.0964890768251325	14.331698564250438	8.533988743668846	0.0	0.0	0.0	5.546705478813804	0.0	7.801492581560704	0.0	28.29846961876302	0.0	0.0	4.613184481247405	7.351135823996166	13.360588934760242	4.74570608513417	0.0	0.0	0.0	0.0	5.175672682178503	9.938974695370426	0.0	0.0	0.0	4.9313993042781865	0.0	5.693963146392931	6.572547782422378	0.0	0.0	3.463155488755134	4.327411991258628	4.43897562647263	7.811462540131388	0.0	0.0	0.0	0.0	0.0	3.3566553748779855	17.21822376803609	0.0	0.0	6.643988519187839	10.03689562832974
3L_41334	0.0	0.0	0.0	3.51418747768491	6.27770035280676	6.109243040350329	0.0	0.0	0.0	8.939170731009627	0.0	6.293076105945195	0.0	0.0	0.0	0.0	0.0	9.828203011361405	0.0	5.786876290473413	0.0	0.0	9.876777326079829	0.0	7.311224191378606	4.64984785697812	0.0	0.0	3.6275940925355723	0.0	8.377089665016939	9.669683607952347	0.0	0.0	0.0	6.366588145412874	0.0	11.49240352127244	0.0	7.086529358073825	0.0	7.525360464766263	10.808660763696736	14.815165989119743	0.0	0.0	0.0	0.0	14.766511913621812
3L_41335	4.105656609450237	0.0	5.124791228817315	7.906477440942073	5.296511982034231	6.872512150601483	5.915987067652271	0.0	0.0	5.0280009372193755	0.0	1.7698281815404797	0.0	0.0	0.0	0.0	12.166371480078633	11.05610697889113	3.927149800343704	0.0	4.464403303479869	10.322793760903451	5.555375005867865	8.565908455279748	8.224664947711693	5.230784842650146	0.0	0.0	4.080813991805318	9.338158048324969	2.3559240534898422	2.7194456681949952	13.560774645690861	0.0	5.7316361958557405	7.1620091226091205	0.0	6.464113664974685	10.301769741023811	7.971897467049159	0.0	4.232777358027357	6.0795299793782345	11.11075001173573	0.0	0.0	0.0	10.996019440962373	0.0
3L_41336	0.0	26.918190236234032	7.527275081256934	5.806502934896908	0.0	20.18864267717553	0.0	0.0	6.741760894011429	0.0	0.0	0.0	0.0	0.0	0.0	0.0	17.869923043176414	16.239170503170698	0.0	0.0	6.557299651545096	0.0	8.159714997474568	0.0	0.0	15.365916246536907	0.0	13.266822330715346	5.9938850384837385	0.0	0.0	15.977248398280848	0.0	13.489642315389187	0.0	15.77930018803666	5.395367106173271	18.988934198595768	0.0	0.0	0.0	12.43417657774158	0.0	16.319429994949136	0.0	0.0	0.0	0.0	0.0
3L_41337	0.0	8.219574423314658	2.2984828174618497	3.5460766562482933	6.334666780690668	3.0823404087429966	10.61334522027998	0.0	6.175868985938782	9.020288432742925	0.0	4.762636544789739	0.0	0.0	0.0	0.0	2.7283253648043844	4.9586940783275315	3.522674752849139	14.598471948744182	4.004594070317468	4.629801103744583	14.94960488194297	0.0	5.533176928865477	4.692042483629463	0.0	0.0	5.49076855385602	0.0	8.453106812612374	4.8787151415803125	6.082044345401731	8.238229835078876	3.855981655809936	0.0	3.294992797145745	14.495862880733839	0.0	17.87708858025883	0.0	0.0	5.453371492391456	4.983201627314323	0.0	0.0	0.0	4.931744653988795	7.450254649703926
3L_41338	9.43823618242223	0.0	1.9635101277852391	0.0	4.0586062746053	5.266262217728346	0.0	79.1014080050625	12.310246345615443	3.8528518809622883	7.420489455484484	2.7123645851980838	0.0	0.0	0.0	8.775778850372971	2.330708955049947	4.236031685517008	3.0092926958447683	7.482565622100506	1.7104894052286241	7.910140800506249	2.128483795852862	4.922907272118623	9.453582907922103	4.0082409433795885	0.0	10.382059800664452	6.254084699069079	4.770423375074538	5.415885876452812	4.167708593815121	5.195668890412952	1.7594048988870004	5.49004106550717	6.860122110173561	7.036980741191107	7.429972509101717	0.0	0.0	0.0	3.243488696441893	4.6586165772212285	2.128483795852862	0.0	0.0	0.0	8.426019548365351	15.911202759639007
3L_41339	0.0	0.0	2.468740803940505	0.0	8.504876696297655	3.3106619205017376	11.39951894030072	0.0	4.422227175116658	4.844228973139718	3.109951721109481	3.4102829579975906	0.0	0.0	0.0	11.033873993158997	2.9304235399750795	0.0	3.783613623430557	9.407904144746249	2.150615334059381	4.972749333651588	0.0	8.252827005890868	7.924055848745621	7.559401779180803	0.0	0.0	9.829153584063246	5.9979007347428395	6.8094471546044115	2.62005072418202	0.0	2.212117270530439	2.7610732844071144	3.450119891666235	7.078132675350119	3.113926100305787	9.925243069202764	0.0	0.0	8.15614116649131	0.0	2.6761638368910257	0.0	0.0	0.0	5.29705907280278	8.002125364496811
3L_41340	0.0	14.40058984816018	4.0269126627074066	4.6595109004598	2.774563907917773	5.4002211930600685	4.648611459756971	0.0	5.410021957475784	3.950857652179135	0.0	2.781359550799307	0.0	0.0	0.0	5.999340072592015	0.0	8.687568957578602	0.0	0.0	8.7699973479528	0.0	4.3652529358508625	11.778975269536607	4.847027802551475	4.110199377551407	0.0	3.5487167840109017	1.6032927785769302	2.4458847988259755	1.8512169530005635	2.136861719404414	5.32783216902441	5.412477709612633	2.2518769394290143	0.0	5.7727854729008135	7.618970219985067	0.0	3.1320431821057606	0.0	9.97798191989676	4.777118747706983	6.547879403776292	22.39190308784344	0.0	0.0	0.0	6.526375694732693
3L_41341	0.0	0.0	3.087054314251016	4.762676995960535	4.253993170213965	4.139840500225207	0.0	0.0	2.7649025482447844	0.0	7.77772203743651	6.3966184916005995	0.0	0.0	0.0	13.797385395467558	0.0	0.0	0.0	0.0	5.378504162693297	12.436418808839807	3.346427905728449	10.319805616141416	2.477172852167279	9.452707160803783	0.0	0.0	7.374560568372131	3.750058594665542	5.676614081352125	3.276260868995433	0.0	5.532315221363146	3.452603522000853	0.0	6.638175616918851	7.787661618315023	37.23327016088496	0.0	0.0	5.099452063875736	0.0	6.692855811456898	17.165761172764807	0.0	0.0	0.0	10.006313984123983
3L_41342	0.0	0.0	6.576187100414431	5.072838349440441	9.062054684968997	0.0	0.0	0.0	1.963308127074726	4.301323173034489	5.522822095817098	3.0280833534448535	0.0	0.0	0.0	3.2657593298661856	5.204006148012863	18.91642016206643	10.078721534330814	8.353534965391304	0.0	4.415439910278261	4.752477882561994	5.4959328265106215	1.758996387021421	0.0	0.0	0.0	5.236544306663206	10.651399660486636	4.030862703374658	6.979243729149509	0.0	5.892597973771261	3.6774485371722627	3.0634556545647404	3.1424336325872884	2.764940007714183	0.0	13.63949917122993	0.0	3.621030219307695	0.0	7.128716823842991	0.0	0.0	0.0	9.406806765375425	7.105305602746626
3L_41343	5.2333224480226415	0.0	4.899280589638217	3.7792809237771947	2.2504199846296316	2.1900316766181707	3.770440500563681	0.0	7.313354419196795	0.0	4.11452026545239	4.511863720058709	0.0	0.0	0.0	4.866002457331241	1.9385006782813872	3.523198500526718	2.5028933447064805	10.372350797882712	1.422650762569262	3.2895169673285176	7.081222686396369	2.729658448756941	1.3104579788544501	1.6668700248096935	0.0	5.756654692824905	1.3004141298838028	0.0	3.0030057084135513	3.4663727182601582	21.606746836340125	2.926669657723057	5.479422030564216	4.564568676788598	4.682246373249016	0.0	0.0	7.621103139437227	0.0	8.093037559787316	7.749342855725835	3.5406113431981847	9.080920078822386	0.0	0.0	3.504050682589073	5.293475579609109
3L_41344	0.0	0.0	0.0	3.872920193444618	5.188901976452763	6.732882319989658	8.693686644758577	0.0	0.0	0.0	6.324698643921364	5.20161097359593	0.0	0.0	0.0	7.479851150962096	2.9797963845534503	5.415739221325015	3.847361325708376	0.0	2.186849685574752	5.056532028073866	5.442505642517724	10.489842056546124	2.014390807931865	2.562255112467626	0.0	8.848931049129265	0.0	6.098955553861401	6.924175203790017	7.992582883084497	19.927887617342044	17.99510263281848	2.807592854114668	3.5082487699202747	5.398040727137678	6.332781325894426	0.0	3.9049656323974693	0.0	0.0	0.0	8.163758463776587	0.0	0.0	0.0	10.772611711983453	4.068474045576673
3L_41345	24.157390228818798	0.0	0.0	4.652114851411452	8.310479514667996	8.087474120082817	10.442773600668337	0.0	10.802869242070695	5.916879674334944	0.0	6.2481255623313	0.0	0.0	0.0	0.0	10.737909114337254	13.010668748373668	0.0	11.491082919654348	7.8804690455175885	0.0	0.0	2.5200596750131043	4.83933410762679	6.1555128773329395	0.0	0.0	7.203365412320636	0.0	2.7724177700889396	9.600614439324117	15.958125877696926	8.105829712729395	8.431134493457439	2.107037505267594	0.0	3.803438308230641	12.122975463097664	18.762430109947843	0.0	14.943215780035864	7.15430402930403	9.806228916607829	0.0	0.0	0.0	6.469979296066253	19.548049104699352
3L_41346	0.0	0.0	6.3442155662941975	4.893896650201151	2.1855988704825036	8.507799950995071	3.661836704054019	0.0	5.6821604028424435	6.22439439754709	0.0	2.190951981781796	0.0	0.0	0.0	18.903368343946784	0.0	0.0	0.0	0.0	0.0	6.3895313917677266	3.438627547464235	7.953100038864149	0.0	3.2377149761801305	0.0	5.590839967796762	2.5259139830304043	11.560136794952074	0.0	0.0	0.0	2.842369842910746	8.869321195371633	2.2165454031619016	6.821068370296703	4.001112309221964	0.0	9.868779769790974	0.0	0.0	7.5261307258802566	10.315882642392706	0.0	0.0	0.0	0.0	5.141002269238402
3L_41347	0.0	0.0	0.0	5.412432791115816	4.8343509642113	18.818499337588822	0.0	0.0	12.568435129278924	0.0	8.838810154732212	4.846191571891314	0.0	0.0	0.0	0.0	8.328572166244964	15.137066133841937	10.753428192907899	0.0	0.0	0.0	0.0	5.863850767343512	5.630250208319258	0.0	0.0	12.366442421844082	5.5870978267306874	0.0	0.0	0.0	0.0	0.0	11.770891370367174	0.0	20.116798129942445	0.0	28.208585565102595	21.82886605589499	0.0	11.59030586817186	0.0	0.0	0.0	0.0	0.0	0.0	22.74288261488567
3L_41348	13.344649596190902	0.0	2.082143908625531	3.212311118113949	12.911472488879994	0.0	4.807195410089822	0.0	5.594580865190742	0.0	5.245886503671727	2.8762435798647994	19.028481831605546	0.0	0.0	6.204003133021582	9.886114433257482	0.0	9.573335579876082	5.2897710111027	0.0	0.0	9.028340638389452	1.7401151886650288	1.6707935266775604	6.375623695388001	0.0	3.669778638952498	8.289939644265425	2.5293243542318757	5.743109560726779	4.419518360889031	0.0	3.731413595666635	3.4930470897678174	7.2746054435872525	2.9848598951538112	10.505181023966257	8.370981824087165	3.2388905245286037	0.0	10.318373411615394	0.0	4.514170319194726	11.577893170779713	0.0	0.0	4.467556603942172	10.123527279868961
3L_41349	0.0	0.0	0.0	0.0	0.0	35.01792917974002	0.0	0.0	0.0	0.0	0.0	0.0	0.0	0.0	0.0	0.0	0.0	0.0	0.0	16.585068131459884	11.373872849200644	0.0	0.0	0.0	10.476908892800267	13.326368084947601	0.0	0.0	0.0	15.860428231562253	0.0	0.0	0.0	0.0	7.301188633509535	0.0	0.0	0.0	0.0	0.0	0.0	43.13505585989734	0.0	0.0	72.60055176419341	0.0	0.0	0.0	0.0
3L_41350	0.0	0.0	0.0	0.0	0.0	0.0	0.0	0.0	0.0	0.0	0.0	0.0	0.0	0.0	0.0	0.0	0.0	0.0	0.0	0.0	0.0	0.0	0.0	0.0	0.0	0.0	0.0	0.0	0.0	0.0	0.0	0.0	0.0	0.0	0.0	0.0	0.0	0.0	0.0	0.0	0.0	0.0	0.0	0.0	0.0	0.0	0.0	0.0	0.0
3L_41351	4.37567823012567	9.766006484628306	2.730919746461411	2.106618045922167	1.881618003321056	3.6622524317356153	3.152535426616857	0.0	2.445932658582044	5.358683478642967	0.0	0.0	24.95757212738345	0.0	0.0	4.068555154350811	9.724898820531855	0.0	0.0	0.0	0.0	5.500852632157986	0.0	6.84695458871485	0.0	13.937010288300995	0.0	9.626492106276473	2.1746008791911358	3.317437279701431	10.043475695416536	0.0	7.226321152164646	4.894085864289446	0.0	0.0	3.914913274883679	17.223116867459503	0.0	4.248097383384417	598.9817310572029	9.022318961531088	6.479369686916858	14.80185496846465	0.0	0.0	0.0	0.0	8.85194676439216
3L_41352	0.0	11.287191295318074	0.0	0.0	2.1747049197262047	4.232696735744278	3.6435845584886413	0.0	2.826919053999808	0.0	7.952175615846301	2.1800313488507967	0.0	0.0	0.0	0.0	11.23968056827825	13.618643923531314	4.837367697993461	8.018699607484654	8.248715262597852	6.357683260219977	3.4214879709036667	5.275638945821826	0.0	3.2215768329966785	0.0	5.5629728526924795	10.053295030279267	0.0	11.607880009344344	0.0	0.0	5.656404534739516	7.060090192652211	2.2054972017754255	4.524712850410731	0.0	38.06840893084874	9.819589590253075	0.0	5.213832297084164	7.488617301701415	3.4214879709036667	17.550787591593174	0.0	0.0	27.089259108763375	5.1153773358091765
3L_41353	2.781659738479478	0.0	5.208213978429661	2.678393745843468	2.3923244661827	2.328128259379563	6.012289118959152	0.0	6.219609433406021	10.21969621612341	2.186984555077675	4.796367806587427	0.0	0.0	0.0	10.345674861303298	4.12147299796358	0.0	7.982154032158501	6.615839378005245	6.049434771062167	6.993887342462688	0.0	2.9017822166017924	6.965456906111213	12.403843632185634	118.17257923471439	6.119651424654852	4.147242595167467	2.1089260294195182	7.9809147596802905	5.52742709323664	4.593840211537154	10.88925718776533	13.591520444559217	3.6392971304142128	2.4887471298523725	13.138676541112012	0.0	2.700555396222787	0.0	8.603359325037783	0.0	5.645806915661806	0.0	0.0	0.0	3.725005215007301	5.627265677843543
3L_41354	0.0	0.0	7.363162979194646	17.039723002262875	5.073257843256626	0.0	16.999864001087992	0.0	6.594774828008273	0.0	0.0	0.0	0.0	0.0	0.0	0.0	0.0	0.0	0.0	18.706414055251265	6.4143352696073395	14.831514000949216	0.0	0.0	11.816978634902627	0.0	0.0	0.0	0.0	0.0	6.769857345566014	7.814453613403351	0.0	13.195536741652504	8.235061598260755	10.290183165260341	0.0	0.0	0.0	0.0	0.0	0.0	17.469812164579608	0.0	40.943334425155584	0.0	0.0	0.0	0.0
3L_41355	5.375419282704051	0.0	0.0	2.5879314405202773	2.3115241034175886	4.498992225741434	19.364083497928043	0.0	0.0	6.583018445617685	0.0	4.634371278020567	0.0	0.0	0.0	4.998125702861427	0.0	0.0	5.1417054008473535	8.523187331134352	2.9225580566157947	0.0	0.0	2.803775002663586	0.0	3.424258819178589	0.0	11.825922421948912	0.0	12.226184411614875	6.169088548012474	21.362956633198035	0.0	3.00613552260163	0.0	2.3442536482447403	2.4046901075858353	8.463279944142354	26.975627520535195	15.6560675089631	0.0	5.541854858821248	23.879266428935303	7.273494295762099	0.0	0.0	0.0	7.198387561186294	10.874411422481758
3L_41356	0.0	0.0	5.572999042558764	8.597968042212583	1.9199127591642233	3.736786722150476	6.433391877199416	0.0	12.47856183077473	0.0	7.020485073395661	5.773845404134535	25.465509513914355	0.0	0.0	4.151358532079623	0.0	6.01153011476011	4.270613396743401	7.079215000007079	2.4274272087402915	5.612806178577041	3.0206205683720486	2.3287680165137594	11.179979786596547	0.0	0.0	0.0	4.437716865676079	0.0	5.123940433167676	2.957284975809409	0.0	0.0	3.116458954677337	7.788389458414867	1.9972948638364199	10.544185408956231	11.202749602862525	0.0	0.0	4.602970757326778	0.0	15.103102841860244	0.0	0.0	0.0	0.0	0.0
3L_41357	5.7689290098671755	0.0	0.0	0.0	7.442220460896713	4.8283427582583975	0.0	0.0	9.674211261555845	0.0	9.071245105496313	7.460448432634388	0.0	0.0	0.0	0.0	0.0	7.7675634318648745	11.036212018876336	0.0	3.136505092743319	0.0	7.805953366453993	6.018052955255174	0.0	7.349866122188583	0.0	12.691643821707789	5.7340222187626955	0.0	3.310349576225599	3.8211400753528824	9.527239329968312	6.452401761376633	8.053621008675764	5.03173135586291	10.322905650190792	4.541418875499272	0.0	0.0	0.0	0.0	0.0	3.9029766832269965	0.0	0.0	0.0	0.0	11.67047707743245
3L_41358	0.0	0.0	0.0	0.0	0.0	0.0	0.0	0.0	0.0	0.0	0.0	18.51296462912978	0.0	0.0	0.0	0.0	10.605342335147906	0.0	0.0	0.0	0.0	0.0	0.0	7.466843481520308	7.1693838631508005	0.0	0.0	0.0	0.0	10.85334418667752	8.214571170633894	0.0	0.0	0.0	4.996227847974779	0.0	6.404024801507251	0.0	0.0	0.0	0.0	0.0	21.197937864604533	9.685164362081807	0.0	0.0	0.0	0.0	14.480036373851371
3L_41359	2.5678212960718496	0.0	0.0	8.653728353780238	1.1042079709460797	8.596619121631845	1.8500326530763267	0.0	1.4353701618695638	6.289375420995067	6.056584243957598	3.320737407376332	0.0	0.0	0.0	9.550357243050623	5.706955808948621	0.0	2.4561768918948124	2.0357502167056105	2.7921940306800694	0.0	1.7372629526416907	6.696773574852918	3.8579949228786816	1.6357579300726572	0.0	14.123017128395173	7.656851561340505	1.946803591852627	5.893909337234315	1.700836471376623	0.0	7.180108571857736	4.480957275864757	7.838899418521639	5.743565426217354	4.042882858479897	6.443087243911443	2.492951802017745	0.0	7.94198118015193	7.604701530674324	13.898103621133526	8.91142489228315	0.0	0.0	3.4386476486527378	5.19467296676604
3L_41360	0.0	7.808595702148926	6.550676029766271	0.0	4.513450081242102	5.856446776611694	0.0	0.0	3.9113836910945614	4.28463700555289	5.501397354928152	4.524504717550252	0.0	0.0	0.0	3.253090435914118	2.5919090965641653	0.0	3.3465410152066823	16.642258021568367	7.60872873360319	4.398311048557354	2.367020772974304	3.649741598294841	3.504345388281469	2.2287201797239953	0.0	3.8485221674876846	3.47748675077548	2.6525198938992043	8.030451471981754	2.3173896922506487	17.333826384394932	5.8697387574937	2.4421217153462926	10.680500457735732	4.695364735932687	11.016855789357717	0.0	3.396646830249178	0.0	0.0	0.0	4.734041545948608	0.0	0.0	0.0	9.370314842578711	7.07774191721873
3L_41361	0.0	18.188696816250506	2.5431004667097974	0.0	0.0	6.8207613060939405	5.871438972263321	0.0	2.2777133944124954	4.990139484378867	3.2036249657212124	0.0	23.241112598542315	0.0	0.0	7.577479730241722	3.018689309251437	0.0	7.795155778393075	6.46084983434381	4.430785808724749	5.122530940086878	0.0	2.1253515331435815	0.0	5.191396402569948	0.0	4.482214572576018	6.075127456174031	3.0892801977139324	2.338183661520792	10.79587165867772	0.0	4.557494617598857	7.110595355927962	5.331058748267407	3.6456647213399713	3.207719055134275	10.224196173696823	3.9559340593263514	0.0	0.0	6.0337503861600235	8.270313544127086	14.141071327563775	0.0	0.0	5.456609044875152	8.243153236921412
3L_41362	2.8762874262519906	6.419540052794298	3.5902594824138316	6.923771217550708	1.2368537902765977	2.4073275197978616	6.216817735337635	0.0	12.86238152138821	0.0	4.522764657488771	4.959532692991536	0.0	0.0	0.0	2.674404610673549	6.392518537238338	7.7455434079616445	2.751231451197556	2.2802999415331096	3.127613512040999	7.231808386005005	1.9459561280299025	3.000496282085057	7.202410790939943	3.664515107696434	0.0	6.327832337754379	5.717767017575558	4.361336749713788	3.3009651692058246	0.0	9.500230855609791	3.2170550241874283	4.015395024524025	5.017467057192852	9.006936370369342	9.057089096849719	14.434159304042575	5.58484808375485	0.0	8.896032073160967	4.259117919642371	7.78382451211961	0.0	0.0	0.0	3.8517240316765786	5.818696402532763
3L_41363	0.0	0.0	2.349654976663227	1.8125122797706954	3.2378491615589597	3.1509639428894087	2.7124087274463213	0.0	2.104455047156629	0.0	11.83974198834259	4.868669269349065	0.0	0.0	0.0	10.501627752301607	0.0	0.0	0.0	2.984696862247883	2.0468750767578157	4.732876452993071	2.547072445872163	7.854731454586299	1.885454847127321	7.194755311168371	0.0	12.423800689106812	11.22602401920099	11.41715427429713	0.0	12.468330440680672	6.21745164066114	2.105410314994648	1.3139430379414192	3.283694813404042	6.736701414572563	2.963718162257642	0.0	10.965056557761724	0.0	11.64406424418379	0.0	0.0	0.0	0.0	0.0	0.0	7.616123027804941
3L_41364	0.0	7.436757811570406	2.079579691989293	3.208355069938932	7.1642064781620665	5.577568358677804	4.801275218698086	0.0	11.17538197455589	4.080606671955133	5.239426052312525	1.436350703984207	19.005047740679924	0.0	0.0	0.0	7.405454561611902	8.97287499887839	3.187181919244459	2.641628257391804	5.434806238287993	0.0	0.0	3.4759443793284195	3.3374717983633038	6.367771942068558	0.0	3.665259207131128	1.6559460717978474	2.5262094227611467	9.560061276168756	0.0	5.5028020267920414	1.8634091293630792	2.3258302050917075	1.4531293139776507	0.0	0.0	8.360672733170802	6.46980348618891	0.0	3.435222018399049	19.736011115321457	2.2543054980707655	0.0	0.0	0.0	4.462054686942243	3.3703532939136815
3L_41365	0.0	0.0	6.1404316723465655	0.0	2.1153947855518536	16.469038208168644	14.17685628211944	0.0	16.498927569707966	0.0	7.7352980990504925	12.723455690565558	0.0	0.0	0.0	18.296169239565465	3.644381275169008	0.0	9.410878976096367	7.8000078000078	8.023750300890637	6.184291898577612	6.656349325212587	5.131757883663049	4.927322000492732	6.267431293284448	0.0	0.0	2.4447785641815494	0.0	8.468476097726214	6.516780710329098	0.0	2.751069478259674	5.150656708730364	0.0	4.401311590854075	3.872591732016652	0.0	14.327673902141987	0.0	0.0	7.284382284382285	3.3281746626062936	0.0	0.0	0.0	6.587615283267458	0.0
3L_41366	3.965257995546222	0.0	7.424312842724841	1.9090261236861843	0.0	0.0	2.8568408482531846	0.0	0.0	9.712122963246413	6.235096171682126	3.4186129114856163	0.0	0.0	0.0	11.060825321916104	8.812744168093108	0.0	3.792855474000734	6.287255920866081	0.0	4.9848957658295365	8.048101895408477	4.136492676132892	3.9717055695227197	0.0	0.0	8.72356759020169	1.970632452808772	3.006275600315659	9.10143987054112	2.6264504572650247	0.0	2.217520585797978	9.687361176654566	3.458547150805625	8.869277143269692	6.243064345703445	9.949486457256507	3.8496436962276954	0.0	4.088031674069411	0.0	8.048101895408477	0.0	0.0	0.0	5.3099976636010275	8.021671347311898
3L_41367	0.0	0.0	22.514916131937408	17.36789544526942	0.0	0.0	0.0	0.0	20.16535591853196	0.0	0.0	0.0	0.0	0.0	0.0	33.542976939203356	0.0	0.0	0.0	0.0	0.0	0.0	0.0	0.0	0.0	0.0	0.0	0.0	0.0	0.0	0.0	0.0	0.0	0.0	12.590494176896444	0.0	16.138142499798274	0.0	0.0	0.0	0.0	0.0	0.0	0.0	0.0	0.0	0.0	0.0	0.0
3L_41368	0.0	0.0	1.9650334094980284	1.5158170966585023	10.831346458217403	7.905521637939757	6.80522096552475	79.16277449692056	3.5199418787196985	0.0	2.4754154118373375	1.357234412298498	0.0	0.0	0.0	2.927529019131402	4.665034215693455	4.239317978523615	3.0116272906437174	4.992247040346342	1.7118163946818656	3.9581387248460285	2.1301350633438263	3.2844842932676612	3.1536389840236647	4.011350517424103	0.0	3.4633713842402747	4.69420244092268	0.0	3.613391663110487	4.170941882095815	0.0	3.5215396734898845	4.3954401703672605	1.3730888319819852	2.816975998801095	14.871473292073256	0.0	6.113437273993866	0.0	0.0	9.324461419108433	10.650675316719132	0.0	0.0	0.0	4.216278206901204	6.369418637683265
3L_41369	3.495643030526751	0.0	6.54503375928413	0.0	6.012750036452297	5.8514024641426055	5.036996741063108	0.0	1.9540073564468954	8.561893068805086	2.748329427957216	10.54808449799255	0.0	0.0	0.0	6.500576926202201	2.5896766167221634	4.706701872796676	6.687317101877263	0.0	7.602175134349441	0.0	4.729963990784138	3.6465979793471277	10.503981008802336	13.360803144598629	0.0	0.0	1.7372457497414109	2.650235208374743	4.011767315890971	6.946180989691867	0.0	1.9548943320966672	4.880036502673041	1.524471580038569	3.127546996084937	8.255525010113018	0.0	0.0	0.0	3.603876329379881	0.0	9.459927981568276	0.0	0.0	0.0	14.043365913942253	7.071645670950669
3L_41370	4.970534670473434	0.0	0.0	7.17901373273537	4.274833308218688	0.0	7.162220718155871	0.0	2.778447692388054	6.087175660062893	0.0	4.28530350876366	0.0	0.0	0.0	13.864978220430046	0.0	0.0	0.0	3.9406040630780375	2.70242661695643	12.497344314333203	3.362821918738754	0.0	4.978616840669325	3.1663385284505012	0.0	0.0	4.94045882535157	0.0	2.8522117904160553	3.2923111365716506	0.0	5.559417806648453	5.20427652749853	6.5030428821486055	4.4471305112732535	11.738719579597323	0.0	19.302438814888163	0.0	5.12443407031236	0.0	3.362821918738754	0.0	0.0	0.0	0.0	0.0
3L_41371	3.923094788247036	0.0	7.345368965228492	1.8887271508872014	13.495993798590849	6.566919536848299	2.826463613520671	0.0	2.1929459070419	9.60885244357922	3.0843987103512114	6.764524533408465	0.0	0.0	0.0	3.6477379465059228	8.719036883560458	0.0	0.0	0.0	4.2658894784822134	0.0	5.308350114355132	4.092508703742886	9.82368451040721	0.0	0.0	8.630808534143478	0.0	0.0	2.2511657098837206	0.0	12.957782249652407	6.581824029669106	5.476773687388496	1.7108859395116276	3.509987493914559	6.176680867885429	0.0	7.617419667644363	0.0	4.044562995079789	0.0	5.308350114355132	0.0	0.0	0.0	5.253535629478639	11.904563495370313
3L_41372	0.0	0.0	4.115236498526333	0.0	1.4177097466127369	0.0	4.750571256193557	0.0	3.6857880435984494	0.0	7.77614248381396	4.263546281363357	0.0	0.0	0.0	0.0	0.0	4.439058386934963	6.3070472423066635	2.613731289604563	1.7924706196140738	4.144631044944379	4.460997719984065	3.4392365995304757	1.651113180506297	4.2003499731597636	0.0	7.253104328652663	8.192292101745647	7.498594013622446	3.7836408235169925	6.551191006524986	0.0	3.6874611203318124	3.4519023433814375	5.7511340517458285	5.8994022135736985	2.5953600153645313	0.0	0.0	0.0	6.797888575808353	0.0	2.2304988599920326	0.0	0.0	0.0	17.65973227845866	3.3347606108747874
3L_41373	10.146103896103897	0.0	0.0	4.884720593982024	4.363001745200698	8.491847826086957	0.0	0.0	0.0	0.0	0.0	0.0	0.0	0.0	0.0	9.433962264150944	0.0	0.0	0.0	0.0	5.516328331862312	0.0	13.728720483250962	0.0	5.081300813008131	0.0	0.0	0.0	0.0	7.6923076923076925	17.466231951560317	0.0	0.0	0.0	0.0	0.0	0.0	0.0	0.0	0.0	0.0	0.0	0.0	6.864360241625481	35.2112676056338	0.0	0.0	0.0	0.0
3L_41374	3.9098666266296327	0.0	4.880400895651173	1.8823586103976973	6.7252435378816156	3.272388372287845	2.816933148542519	0.0	4.371103161531495	4.788226326051398	3.0739985220215105	0.0	0.0	0.0	0.0	0.0	2.8965458111892404	5.264432441538478	7.479744850943644	0.0	2.1257527290413534	14.745782706146041	2.6452255266379505	0.0	1.9581120666697995	4.981339900731859	0.0	0.0	7.772417400577179	0.0	2.2435750740604132	2.5897611204342508	0.0	2.186543660466503	4.0937300430660395	8.525585281429569	1.7490761379839168	3.0779269546375123	0.0	7.5917347265684905	0.0	8.061850517167711	0.0	2.6452255266379505	0.0	0.0	0.0	5.235821395660551	0.0
3L_41375	0.0	0.0	0.0	1.9826364663549565	0.0	6.893433039948823	2.966998080352242	0.0	2.301981269238808	5.0433068761454605	3.23775795622357	3.5504315727098206	0.0	0.0	0.0	11.48732086959019	3.0508519046315894	0.0	11.81731378276941	3.264843447491849	8.955987144576053	5.177108895308504	11.14457269061468	6.443988210079171	0.0	5.246708084180282	0.0	0.0	6.139854841551836	3.122194903016821	2.36309581620975	8.183172124842473	0.0	4.606052398912695	0.0	7.183811281277641	5.526761130067901	6.483791332143557	0.0	15.992330078494355	0.0	4.2456625250228734	18.294110759864186	2.78614317265367	0.0	0.0	0.0	16.544239295877176	0.0
3L_41376	0.0	0.0	4.6754555880811415	3.6066234196452416	3.221413379012975	0.0	2.6986401552257817	0.0	4.187545068453799	0.0	2.9449104438009486	3.2293034747628315	0.0	0.0	0.0	6.965546664809187	2.774909600382493	0.0	14.331287780857412	0.0	8.145939391767143	9.417703398849156	0.0	1.9537149303285717	1.8758840103398728	2.386077903534688	0.0	4.120245236996506	1.8615065209504182	5.67959958822903	2.149359415666552	9.924031538572228	6.185890972434432	0.0	2.614546552655007	6.534052623626318	5.026878720518613	8.846021722880678	0.0	0.0	0.0	11.584957319086412	0.0	7.602429432349402	0.0	0.0	0.0	0.0	3.7887312524105803
3L_41377	0.0	0.0	6.54503375928413	0.0	1.5031875091130742	0.0	2.518498370531554	0.0	1.9540073564468954	8.561893068805086	0.0	4.520607641996807	0.0	0.0	0.0	0.0	5.179353233444327	0.0	3.3436585509386316	8.313961802333896	1.9005437835873602	8.789045333895833	9.459927981568276	3.6465979793471277	0.0	4.453601048199543	0.0	0.0	0.0	7.95070562512423	2.0058836579454855	6.946180989691867	0.0	5.864682996290002	7.32005475400956	1.524471580038569	4.691320494127405	0.0	8.771145037900117	0.0	0.0	0.0	10.35248128271384	2.364981995392069	0.0	0.0	0.0	4.681121971314084	0.0
3L_41378	0.0	0.0	4.47513792375081	3.452099359704611	3.0833934595057935	6.001305884160394	5.16603641022462	0.0	4.008131697588066	8.781234852369879	0.0	6.1818910157341485	0.0	0.0	0.0	0.0	5.312039844548465	19.309119697233	13.717270592366614	0.0	0.0	0.0	14.55341393984201	0.0	0.0	0.0	0.0	7.887430590610803	3.563502324116216	5.436259853220983	4.114542273630228	0.0	0.0	0.0	2.5025275528283566	3.127052127958973	9.623008999438017	0.0	0.0	0.0	0.0	0.0	0.0	4.851137979947335	0.0	0.0	0.0	0.0	14.505619476985384
3L_41379	0.0	0.0	0.0	0.0	0.0	0.0	0.0	0.0	0.0	0.0	0.0	0.0	0.0	0.0	0.0	0.0	0.0	0.0	0.0	0.0	0.0	0.0	0.0	0.0	0.0	0.0	0.0	0.0	0.0	0.0	0.0	0.0	0.0	0.0	0.0	0.0	0.0	0.0	0.0	0.0	0.0	0.0	0.0	0.0	0.0	0.0	0.0	0.0	0.0
3L_41380	7.965537896843098	0.0	0.0	3.834913125795505	0.0	6.6668088919230275	5.73891385316415	0.0	0.0	19.510025226462616	0.0	0.0	0.0	0.0	0.0	0.0	5.901108051058746	10.725183266569067	0.0	0.0	0.0	0.0	0.0	0.0	0.0	5.074220625083091	0.0	17.524183373054814	7.917339805494712	0.0	0.0	5.27609821984446	0.0	4.454626731234996	5.560080843575466	0.0	10.69013364805087	0.0	19.98684865358594	7.733288170930415	0.0	0.0	23.59024684834302	5.3890953810602396	0.0	0.0	0.0	0.0	24.171287411110093
3L_41381	5.548108760685658	0.0	3.462649439293177	5.342141456166261	0.0	0.0	3.9972339141314213	0.0	3.1013021747571377	6.794502975312853	0.0	7.174881028514413	0.0	0.0	0.0	15.476083003391842	0.0	7.47024042968823	0.0	8.797001278204286	3.0164474815378335	13.94953059829537	0.0	0.0	2.778565037871842	3.534265766889726	0.0	6.1029196367542236	8.271807172042836	4.20631999579368	0.0	11.024629021233435	0.0	6.205419875773701	9.681685542726248	0.0	0.0	8.735169320338313	0.0	0.0	0.0	0.0	0.0	7.507160893096904	19.254281670886563	0.0	0.0	7.429641296918185	0.0
3L_41382	0.0	0.0	0.0	0.0	0.0	0.0	14.125490860807412	0.0	0.0	0.0	0.0	0.0	0.0	0.0	0.0	0.0	29.04941596149209	0.0	0.0	0.0	0.0	24.647540175490484	0.0	0.0	0.0	24.978892835553957	0.0	0.0	0.0	0.0	0.0	0.0	0.0	0.0	6.842659878748067	0.0	0.0	0.0	0.0	19.034349386903607	0.0	20.213045499565418	0.0	0.0	0.0	0.0	0.0	0.0	0.0
3L_41383	0.0	12.977035837382168	0.0	11.197067264142177	0.0	4.866388439018313	0.0	0.0	9.75044071992054	0.0	0.0	0.0	0.0	0.0	0.0	0.0	0.0	0.0	0.0	0.0	3.1612196744196632	0.0	0.0	3.032736571649008	0.0	3.7038902700284164	0.0	6.395824805566925	2.889602171131487	8.816398501212255	3.336433992657176	3.851249345287611	0.0	3.2516222343327086	4.058540386535387	2.535689834419454	7.803184947968363	0.0	0.0	0.0	0.0	0.0	0.0	0.0	0.0	0.0	0.0	15.5724430048586	11.762436424031128
3L_41384	0.0	0.0	0.0	0.0	5.394747134714928	0.0	0.0	0.0	0.0	0.0	0.0	0.0	0.0	0.0	0.0	0.0	0.0	0.0	0.0	0.0	0.0	31.542756206037282	8.487616991190702	0.0	12.565813447933552	7.991701417248329	0.0	0.0	6.234752134311524	0.0	0.0	0.0	0.0	7.015864975469029	4.378456243897527	5.471132934852484	11.224364953491845	9.876006735436594	0.0	0.0	0.0	0.0	18.57686363095946	0.0	0.0	0.0	0.0	16.79994624017203	0.0
3L_41385	6.899178169896402	0.0	2.152935031740721	4.98229044860045	0.0	0.0	0.0	0.0	0.0	0.0	0.0	1.487016708417139	0.0	0.0	0.0	0.0	0.0	4.644692625853753	6.599213901640037	0.0	1.875504745214556	4.336626278220596	2.3338241365492496	3.598555252037412	6.910396345782413	2.1974631606288435	0.0	0.0	3.4287162183591637	2.615319232403805	0.0	4.569778228662563	0.0	0.0	3.6118077218041225	4.513161507245505	3.086342594521557	2.715587062400117	0.0	0.0	0.0	0.0	0.0	2.3338241365492496	35.91459509286916	0.0	0.0	4.619449731148026	13.956958136801916
3L_41386	6.940472951588812	0.0	2.1658213465950906	0.0	4.476786741548386	5.808874100786289	0.0	0.0	3.879611014681224	0.0	0.0	5.983668772818346	0.0	0.0	0.0	3.2266651608895915	2.5708546832102877	0.0	3.3193566290207364	5.502356934592933	11.320383066669132	4.362582998141539	0.0	5.430141411742645	0.0	2.210615996990025	0.0	0.0	3.4492386754164652	5.261946262373796	5.973914305792327	0.0	0.0	1.9406860363952378	6.055710110734716	6.053566496536225	1.5524078933110779	10.927364442629287	0.0	0.0	0.0	3.5776831281830197	0.0	4.695586313211102	0.0	0.0	0.0	9.294198561258062	10.530372754134751
3L_41387	0.0	0.0	3.467389548039642	8.024181673892443	2.3890495524712927	9.299764901943279	4.002705829140499	0.0	6.211095252114567	0.0	0.0	2.3949009684500537	0.0	0.0	0.0	0.0	4.1158310089177705	0.0	5.314151372539017	0.0	6.041153546187337	0.0	3.7587188181385245	0.0	2.7823686861098587	0.0	0.0	18.333822235259607	5.522087105954219	4.212078134049387	6.375991586241502	3.679906971951749	0.0	0.0	0.0	2.4228768027717713	7.456020662124459	0.0	0.0	0.0	0.0	11.455442623983686	0.0	0.0	0.0	0.0	0.0	0.0	5.619562370960799
3L_41388	13.88292437323224	0.0	2.8881733920672272	4.455845467714504	1.9899665884609798	3.8731346983292845	0.0	0.0	5.173551974537847	5.667250771312831	7.276648724876461	0.0	0.0	0.0	0.0	4.302833415804307	0.0	0.0	0.0	0.0	2.51599923916183	0.0	0.0	4.827480335258854	4.635166078000575	2.9479081054502108	0.0	0.0	16.09874140039732	0.0	0.0	15.32595235467932	0.0	12.939750966728795	1.615086197150342	6.054429319583051	0.0	0.0	0.0	0.0	0.0	9.541848160570222	0.0	0.0	0.0	0.0	0.0	0.0	0.0
3L_41389	0.0	0.0	4.485043054170799	3.459740128539725	1.5451090731122437	0.0	0.0	0.0	0.0	8.80067096315423	5.649952130780573	1.5488934550267945	0.0	0.0	0.0	3.3409339580879833	10.647594695048895	9.675928949653722	3.436907992598275	2.848608426297669	1.9535469966754537	0.0	4.861875337140668	5.6224438964435794	1.7994867863685278	4.577805061495944	0.0	0.0	0.0	5.448292300881942	6.185473909361776	4.7599327897490085	5.933964469794341	6.028239892600878	3.7620998536543158	4.70096017111495	3.2147694222705727	5.657172516890196	0.0	0.0	0.0	3.7043828405578063	5.320597950080021	0.0	12.469683083004446	0.0	0.0	0.0	0.0
3L_41390	0.0	10.092446812805298	2.8222039719698704	2.1770342480142726	3.8890266252485333	0.0	3.25791265536171	0.0	0.0	0.0	3.5552205747725107	0.0	25.791808521613536	0.0	0.0	0.0	0.0	6.088558077233359	0.0	3.5849618022319976	4.917061465726853	5.68472514353931	0.0	2.358607383856276	9.058586407591095	0.0	0.0	0.0	2.2472894879663268	3.428326548103707	2.5947976901110965	14.975888819001407	14.935738983025534	0.0	1.578195648914596	0.0	8.0915477714866	7.119527975295238	0.0	4.390095067508687	0.0	4.661950326919267	6.695950289265053	9.177974696323762	0.0	0.0	0.0	6.0554680876831775	4.573916782158066
3L_41391	0.0	8.223305505667502	6.898578478918633	1.7738431571428142	7.921927816978117	0.0	2.654540724636527	0.0	2.0595574587697194	4.5121914901873375	0.0	7.94133071925903	0.0	0.0	0.0	6.851720210005225	8.188691471668902	4.960944960796133	7.048547576286431	5.842039432597762	6.00961779231482	0.0	4.985463634407975	3.8435771711502635	7.380918112404003	0.0	0.0	0.0	3.6621739726732243	2.7933936240790533	10.571179876871126	0.0	0.0	0.0	0.0	1.6068193412844112	3.296488481574772	0.0	18.489876330462163	3.577040692772625	0.0	7.597095630340521	10.911693844058801	2.4927318172039876	12.786660955291442	0.0	0.0	0.0	0.0
3L_41392	0.0	10.137628443752384	5.669676698025649	0.0	7.812873858221732	3.801610666407144	0.0	0.0	2.539006760867203	0.0	7.142273006957646	3.916004829217156	0.0	0.0	0.0	8.446748529737835	3.364985508689907	0.0	17.37879161786123	3.6010108757730475	4.93907405203117	5.710174388725832	0.0	11.845831712428694	4.549569838171801	2.8934699591268433	0.0	0.0	6.772050303692596	6.88734880117085	13.03207010002635	3.0085865058878043	0.0	7.620477849684042	3.1705217569129265	5.942623965612016	4.063885912092458	3.5757002561989237	11.397089411306142	0.0	0.0	9.365641675232327	6.725926563643408	3.0730208132626666	0.0	0.0	0.0	0.0	4.594393186331129
3L_41393	0.0	20.084192936791027	2.808124240402393	4.33234642481776	0.0	3.7657861756483175	0.0	0.0	2.5150804222115806	0.0	7.074967773521792	0.0	0.0	0.0	0.0	4.183575283437226	6.666551113114039	0.0	4.303755629312363	0.0	0.0	0.0	3.0440621914081953	9.387361982310455	2.253348475835091	0.0	0.0	0.0	2.2360779550441	0.0	2.581852468818968	5.96047016188637	22.291838809199696	0.0	6.28128866918337	3.924415752604831	4.025589869683604	7.08400926588412	0.0	8.736386525696334	0.0	13.916076779634286	6.66254477230087	6.088124382816391	15.614752818462884	0.0	0.0	0.0	4.5510979068590505
3L_41394	0.0	0.0	4.899280589638217	7.558561847554389	13.502519907777788	6.570095029854512	0.0	0.0	0.0	0.0	0.0	0.0	0.0	0.0	0.0	0.0	0.0	0.0	0.0	0.0	0.0	0.0	10.621834029594556	0.0	3.93137393656335	0.0	0.0	0.0	0.0	0.0	0.0	5.199559077390238	0.0	0.0	0.0	0.0	7.023369559873523	0.0	0.0	0.0	0.0	8.093037559787316	23.248028567177503	5.310917014797278	0.0	0.0	0.0	0.0	0.0
3L_41395	0.0	7.032586191376361	1.9665590565550917	3.0339879465726853	4.06490845826152	7.911659465298407	4.540336348116668	0.0	1.7613373764245694	7.717669140436882	0.0	0.0	0.0	0.0	0.0	2.9298019453884914	0.0	4.242609374469674	3.0139655105898693	0.0	1.7131454446777366	0.0	6.3953666847442365	6.574068717425488	4.734131192243599	2.0072324599998717	0.0	0.0	3.131898005356798	4.777830864787386	1.8080985457101775	10.435450477526215	0.0	0.0	2.1994263895975927	5.49661957895894	2.819163091967866	2.4805032444982436	0.0	0.0	0.0	3.2485251695730137	0.0	6.3953666847442365	0.0	0.0	0.0	8.439103429651633	6.374363838488918
3L_41396	0.0	8.553324848435084	2.3918112038177135	3.690062771657809	1.6479704420021524	3.2074968181631562	0.0	0.0	2.14221203100552	4.6932756623619944	3.013041044247713	4.956020276070154	0.0	0.0	0.0	0.0	5.678214451396472	10.320077194177413	0.0	3.0382466643089874	0.0	9.635582278237075	2.5927706295091526	3.9978283796241882	3.8385652978342812	4.882559789385901	0.0	0.0	0.0	0.0	0.0	2.5384060840517026	0.0	6.429553313213118	2.6750341735615675	11.699131757293156	1.7143919086187969	0.0	0.0	7.44119041187733	0.0	19.7549594825781	5.674802062904047	10.37108251803661	0.0	0.0	0.0	0.0	0.0
3L_41397	0.0	0.0	0.0	0.0	0.0	0.0	0.0	0.0	0.0	0.0	0.0	0.0	0.0	0.0	0.0	0.0	0.0	0.0	0.0	0.0	0.0	0.0	0.0	0.0	0.0	0.0	0.0	0.0	0.0	0.0	0.0	0.0	0.0	0.0	0.0	0.0	0.0	0.0	0.0	0.0	0.0	0.0	0.0	0.0	0.0	0.0	0.0	0.0	0.0
3L_41398	0.0	39.9029560109813	0.0	0.0	0.0	14.963608504117987	0.0	0.0	9.993843792223991	0.0	14.056433770301007	0.0	0.0	0.0	0.0	0.0	13.244998026495296	24.072602970559206	0.0	0.0	0.0	0.0	0.0	0.0	0.0	11.38905466290676	0.0	0.0	0.0	0.0	0.0	0.0	0.0	0.0	12.47956471278282	0.0	0.0	0.0	0.0	34.71462839726032	0.0	0.0	26.474076584208746	12.09578897202728	0.0	0.0	0.0	0.0	0.0
3L_41399	0.0	15.510224339884852	4.337205590484518	1.6728495184869945	2.9883573597265056	5.816334127456819	10.013618521188816	0.0	15.538373567361955	0.0	2.7318582755636367	4.4935149592108665	0.0	0.0	0.0	0.0	0.0	0.0	9.97085850421169	0.0	3.778307076618022	0.0	7.052424905779603	10.8742301045086	1.740171511304154	0.0	0.0	0.0	6.907336696745816	0.0	0.0	0.0	5.738367182048551	5.82953506737388	2.425394854282277	4.546005576433507	1.5544015678315972	8.20604840474419	0.0	0.0	0.0	0.0	5.145218651211802	9.403233207706137	12.058653289600617	0.0	0.0	9.30613460393091	3.514632116427109
3L_41400	0.0	11.05979366848932	0.0	2.3856999238007446	0.0	4.147422625683496	0.0	0.0	8.309899416977457	0.0	0.0	6.4083339100833845	0.0	0.0	0.0	0.0	3.67108003908966	0.0	14.219734716629127	3.928575357146786	0.0	12.45919613266552	10.057670683700337	2.5846765897570303	2.4817097987829695	3.1566732704271483	0.0	10.90179661608233	4.925378059706418	3.756926833849911	2.8435054052194246	0.0	24.550962888764495	2.771223833411759	1.7294634858374234	2.1610641079667627	0.0	7.801924734832084	12.433820987792476	4.810879515371241	0.0	0.0	0.0	3.3525568945667796	0.0	0.0	0.0	6.635876201093592	0.0
3L_41401	0.0	20.32074260121762	5.682396107331371	6.575058567334189	1.9576003343581372	0.0	0.0	0.0	5.089405587963759	0.0	3.5791480267620055	1.96239501677259	0.0	0.0	0.0	0.0	0.0	0.0	0.0	0.0	0.0	0.0	0.0	4.748962707820544	2.2798881942829525	0.0	0.0	0.0	6.787242788950459	13.805599896458002	2.6122612752380356	0.0	7.5181299704236775	5.091715803845722	3.1776345370742565	1.9853185691809072	0.0	3.583722017850519	0.0	4.419641416813288	0.0	0.0	0.0	3.0799148588336425	0.0	0.0	0.0	0.0	9.209400587743946
3L_41402	6.577701067166221	0.0	6.157847807559867	1.583377826250251	4.242789379449626	0.0	2.369511027704323	0.0	0.0	0.0	2.585745920468661	7.08863515985723	0.0	0.0	0.0	12.23204183358307	2.436478567272635	0.0	0.0	2.6073769995974208	3.576225822925324	4.1345549565044815	6.675228760089609	3.4308754084457176	1.6470991290139805	6.285207638119533	0.0	0.0	3.26895026815199	0.0	0.0	2.1784214286959096	5.431452891922778	0.0	0.0	2.868576182211959	0.0	7.767151164295961	0.0	0.0	0.0	3.390681052196144	9.740057349457674	8.90030501345281	0.0	0.0	0.0	0.0	3.3266534132794683
3L_41403	0.0	0.0	0.0	0.0	0.0	0.0	4.396957305544563	0.0	0.0	14.947906545688278	0.0	0.0	0.0	0.0	0.0	0.0	4.521224890247266	0.0	0.0	4.838350703012357	6.636184459383234	0.0	0.0	3.183233273700764	0.0	7.7753846871573975	0.0	0.0	0.0	9.253903990746098	0.0	0.0	30.236449031425753	0.0	4.259941638799549	2.6615210592853815	5.460273778127236	0.0	0.0	5.924977929457213	0.0	0.0	0.0	8.257876982406593	0.0	0.0	0.0	0.0	6.173068138326111
3L_41404	16.486560156160696	0.0	0.0	2.6457525221297358	4.7263390604746895	0.0	7.918690882023384	0.0	6.143811891225039	6.730100103508939	4.320664137925969	4.737915118355488	0.0	0.0	0.0	0.0	4.071245161834031	0.0	15.769753192849365	13.070426069749022	0.0	0.0	11.15400445490938	2.8664185876926305	2.7522279285081273	3.500765617440534	0.0	0.0	8.193401416857597	8.332899328159991	12.613843882869107	10.920130167951603	0.0	0.0	3.835966404606228	2.39663033774513	0.0	4.326185753437695	13.789166403523408	0.0	0.0	0.0	0.0	3.7180014849697933	19.071776631352094	0.0	0.0	7.359218156663036	0.0
3L_41405	0.0	0.0	0.0	0.0	3.466138427170366	3.3731272397564873	5.80730210166263	0.0	4.505665423703765	14.806888559408199	3.1686300554700377	5.211941879203866	0.0	0.0	0.0	0.0	8.957143650489867	0.0	7.7100051194434	0.0	4.382385963743644	5.06657479277709	10.906629976763424	8.40854072298315	10.091957920572256	0.0	0.0	4.433252943679954	4.005843724825776	3.0555343365671073	2.312642429865649	13.347428217531048	13.311644227671712	0.0	2.8131690067544186	1.7576082466978935	1.8029205871174832	3.1726794229530664	0.0	0.0	0.0	8.310030622462843	0.0	5.453314988381712	0.0	0.0	0.0	10.794007167220759	8.153108861940147
3L_41406	0.0	0.0	0.0	0.0	0.0	0.0	0.0	0.0	32.40860772621208	0.0	0.0	0.0	0.0	0.0	0.0	0.0	42.95163645734902	0.0	0.0	0.0	0.0	0.0	0.0	0.0	0.0	0.0	0.0	0.0	0.0	0.0	0.0	0.0	0.0	0.0	0.0	0.0	0.0	0.0	0.0	0.0	0.0	0.0	0.0	0.0	0.0	0.0	0.0	0.0	0.0
3L_41407	6.781021818615803	15.134454493722227	0.0	6.529284001980985	5.831915448889822	5.675420435145836	4.885508117271737	0.0	0.0	8.304392525382376	0.0	5.846199356567298	0.0	0.0	0.0	6.305070853233713	0.0	0.0	0.0	0.0	7.373538288203592	0.0	9.175418869340659	0.0	0.0	4.319658159531887	0.0	0.0	3.36999551453597	0.0	0.0	0.0	0.0	3.7922010351950384	4.733268487555053	0.0	15.167427161464541	10.67631805819127	0.0	6.583308810508013	0.0	0.0	0.0	4.587709434670329	0.0	0.0	0.0	9.080672696233336	13.717929196280245
3L_41408	0.0	0.0	2.1465492074940324	0.0	1.4789836424409146	2.8785924834193075	2.47794627812469	0.0	0.0	0.0	5.408153331963268	1.4826060656379358	0.0	0.0	0.0	3.197953309881676	10.191913735642142	4.630915995183847	6.5796399621012736	10.906790567807516	9.349709037054767	12.971290210999653	0.0	1.7939407856025487	1.7224748518671626	6.572835784270765	0.0	11.349878934624696	3.418546297372505	0.0	3.9471710624995064	6.834335702569709	0.0	1.9234172199696868	2.400729821865847	5.99970001499925	3.077188188520857	8.122597065034928	17.259829472884807	3.3390765449907174	0.0	0.0	10.185788787483702	0.0	11.936022917164	0.0	0.0	4.6057479734708915	3.4788900949041217
3L_41409	0.0	0.0	0.0	0.0	0.0	0.0	0.0	0.0	0.0	0.0	0.0	0.0	0.0	0.0	0.0	0.0	0.0	0.0	0.0	20.96093301305028	0.0	0.0	0.0	13.790554573361613	0.0	0.0	0.0	0.0	26.279378702928707	0.0	0.0	17.51252145283878	0.0	0.0	0.0	0.0	0.0	0.0	0.0	0.0	0.0	0.0	0.0	0.0	0.0	0.0	0.0	0.0	0.0
3L_41410	0.0	16.439148846629315	0.0	0.0	6.334666780690668	0.0	0.0	0.0	4.117245990625854	0.0	0.0	3.175091029859826	42.01115816360825	0.0	0.0	0.0	0.0	0.0	7.045349505698278	11.678777558995343	4.004594070317468	0.0	9.966403254628647	7.68366652272598	0.0	4.692042483629463	0.0	0.0	0.0	11.1685048164177	4.226553406306187	0.0	12.164088690803462	8.238229835078876	0.0	0.0	0.0	17.395035456880606	0.0	0.0	0.0	7.59364867225053	32.720228954348734	0.0	25.561718769970092	0.0	0.0	0.0	7.450254649703926
3L_41411	4.210001616640621	0.0	0.0	2.026855018249803	5.431122504399209	0.0	3.0331707553808447	0.0	2.353322137795483	0.0	0.0	1.81480825461905	0.0	0.0	0.0	0.0	3.1188947635004483	5.668548624810104	4.026958068091028	3.3376589393186906	0.0	0.0	2.848282257935884	4.391805242761427	6.325270721586883	2.6818624569292893	0.0	0.0	4.184527625414478	0.0	2.415799716675009	0.0	6.952710444639739	4.708780745983881	4.407979029774428	3.6720155693460144	1.8833413187005246	0.0	10.563588577802943	0.0	0.0	13.021059393392244	6.23404085541015	2.848282257935884	14.610484483665479	0.0	0.0	5.63774129532744	4.258392439820398
3L_41412	0.0	201.28824476650564	0.0	0.0	0.0	0.0	0.0	0.0	0.0	0.0	0.0	0.0	0.0	0.0	0.0	0.0	0.0	0.0	0.0	0.0	0.0	0.0	0.0	0.0	0.0	0.0	0.0	0.0	0.0	0.0	0.0	0.0	0.0	0.0	0.0	0.0	0.0	0.0	0.0	0.0	0.0	0.0	0.0	0.0	0.0	0.0	0.0	0.0	0.0
3L_41413	0.0	9.68766953421685	2.7090139730940734	0.0	1.8665248107810475	10.898628225993955	0.0	0.0	2.426312877898231	5.315699386568291	6.825263028573963	5.61328927524951	0.0	0.0	0.0	4.035919685198265	9.646891610741493	0.0	0.0	0.0	7.079779677256444	0.0	2.9366247022996705	4.5280216620556315	6.52145558888744	5.5300864352509835	0.0	4.774637127578304	2.157157556630779	6.58165364047717	0.0	8.625150940141452	0.0	2.4274142455232415	1.5148990319795188	5.678860442004638	3.8835102272241837	0.0	10.891229293050307	4.214021735924114	0.0	0.0	6.427396133278487	8.809874106899013	0.0	0.0	0.0	0.0	0.0
3L_41414	0.0	11.053045777294392	6.181642623167683	7.152733023524624	6.388776197975397	0.0	10.704002226432463	0.0	8.304829313611394	6.064891917561137	0.0	2.1348080017727447	0.0	0.0	0.0	9.2094811608551	7.337680419803371	0.0	0.0	3.926178422822718	2.692533658016992	0.0	0.0	0.0	2.480195637831912	6.309494590554812	0.0	5.447572561666521	2.461186474008271	0.0	8.525311507778069	0.0	0.0	0.0	1.728408291520256	2.159745581970444	4.430850594819538	7.797164561107353	12.426234763882901	0.0	0.0	0.0	0.0	10.051534215925049	0.0	0.0	0.0	0.0	0.0
3L_41415	0.0	0.0	0.0	0.0	0.0	0.0	10.06532395245141	0.0	0.0	0.0	0.0	0.0	0.0	0.0	0.0	0.0	0.0	0.0	0.0	11.075742573160818	0.0	0.0	9.451786907573812	0.0	6.996627625484517	8.899536690119913	0.0	0.0	0.0	0.0	0.0	0.0	0.0	7.812847915883755	0.0	0.0	6.249710950868522	0.0	0.0	0.0	0.0	14.40309954702252	0.0	9.451786907573812	0.0	0.0	0.0	0.0	0.0
3L_41416	4.656846309169889	0.0	0.0	0.0	2.0025251842573484	3.8975778891965374	3.3551079841504694	0.0	0.0	5.703016553575847	0.0	0.0	0.0	0.0	0.0	8.659976834561967	3.4499306391444997	6.270201806445139	0.0	0.0	2.5318776049855707	5.854321074385004	3.1505956358579366	2.428973180735522	2.3322092084948385	2.9665122300399704	0.0	10.245061880173756	2.314334269018678	0.0	0.0	9.25360427886662	7.690663073588878	2.604282638627918	4.87583681549346	4.061759046298976	0.0	0.0	0.0	4.521067496372973	0.0	0.0	6.895714727040027	12.602382543431746	0.0	0.0	0.0	12.47224924542892	0.0
3L_41417	0.0	0.0	0.0	2.890367215373979	2.581657837396863	10.049524054540775	8.650818367417557	0.0	0.0	7.352335690002	0.0	0.0	0.0	0.0	0.0	0.0	0.0	0.0	0.0	4.759620144235528	6.528199209304511	7.547397657287767	4.061751622263598	3.1314350991287094	0.0	0.0	0.0	0.0	0.0	4.551661356395084	6.890032328031682	0.0	0.0	0.0	2.095311530918417	0.0	13.428557923278888	9.452331890277332	0.0	11.657131133399545	0.0	0.0	0.0	0.0	0.0	0.0	0.0	16.079238487265243	6.0726188047142955
3L_41418	9.432752024268584	0.0	2.9435538231760123	6.811928777197478	4.056247990889666	7.894803324659576	10.19399166131482	0.0	10.545508615153263	0.0	0.0	0.0	0.0	0.0	0.0	0.0	0.0	0.0	4.511316185519758	0.0	2.564243268733207	17.787475245763616	0.0	0.0	7.086067374328596	3.0044339436139857	0.0	0.0	7.031757055606431	7.151477227014705	0.0	6.247930373063922	0.0	2.6375738751472753	3.2921106215011036	8.227363181521342	2.1098675551740915	3.7128276338335127	0.0	4.578861502718241	0.0	4.862406064392843	0.0	6.381741072981272	0.0	0.0	0.0	6.315842659727661	4.770587230664571
3L_41419	6.346272960815573	0.0	0.0	0.0	2.7290081283507104	5.311554543291295	0.0	0.0	7.094925850929932	0.0	4.989539430583781	2.735692193045761	0.0	0.0	0.0	11.801672887131751	0.0	0.0	0.0	10.062558928860728	3.450400833064777	0.0	0.0	0.0	0.0	0.0	0.0	0.0	6.307872761375381	0.0	3.641643357114478	4.203552842862788	0.0	0.0	2.2149031976557465	2.7676489514070033	8.51700249207493	0.0	0.0	0.0	0.0	0.0	0.0	12.880738530024358	0.0	0.0	0.0	0.0	0.0
3L_41420	0.0	17.335829692809096	0.0	7.478998038632765	3.3400970298187165	0.0	0.0	0.0	0.0	19.02460833087599	0.0	10.044833439920177	0.0	0.0	0.0	0.0	5.754286223951065	10.458336601563522	14.85928259383637	0.0	8.446052948305933	0.0	0.0	0.0	0.0	0.0	0.0	8.544087491455914	0.0	0.0	17.828370732055188	0.0	12.82758443757456	0.0	2.710871951963349	0.0	0.0	6.114618524236819	0.0	0.0	0.0	8.007847690736922	0.0	0.0	0.0	0.0	0.0	10.40149781568546	0.0
3L_41421	0.0	0.0	0.0	0.0	0.0	0.0	0.0	0.0	0.0	0.0	0.0	0.0	0.0	0.0	0.0	0.0	0.0	0.0	0.0	0.0	0.0	0.0	0.0	0.0	0.0	0.0	0.0	0.0	0.0	0.0	0.0	0.0	0.0	0.0	0.0	0.0	0.0	0.0	0.0	0.0	0.0	0.0	0.0	0.0	0.0	0.0	0.0	0.0	0.0
3L_41422	0.0	0.0	0.0	0.0	0.0	0.0	0.0	0.0	0.0	0.0	0.0	0.0	0.0	0.0	0.0	0.0	0.0	0.0	0.0	0.0	0.0	0.0	0.0	0.0	0.0	0.0	0.0	0.0	0.0	0.0	0.0	0.0	0.0	0.0	0.0	0.0	0.0	0.0	0.0	0.0	0.0	0.0	0.0	0.0	0.0	0.0	0.0	0.0	0.0
3L_41423	0.0	0.0	0.0	0.0	0.0	5.361861295082529	4.615590541731862	0.0	0.0	0.0	0.0	11.04640983395589	0.0	0.0	0.0	11.9134487945079	9.492074355215253	0.0	0.0	0.0	3.483080241112747	0.0	4.3342448250200345	6.683031182355194	9.625194910196933	12.243009037789273	0.0	0.0	3.1838079170477953	4.857021431607067	0.0	4.243365498043809	0.0	0.0	4.471761941281294	2.793861885437693	0.0	0.0	0.0	0.0	0.0	6.604736256369442	0.0	0.0	0.0	0.0	0.0	0.0	6.48001627780089
3L_41424	0.0	0.0	0.0	0.0	0.0	0.0	0.0	0.0	0.0	0.0	0.0	9.559973537993248	0.0	0.0	0.0	0.0	0.0	0.0	0.0	0.0	0.0	0.0	0.0	11.567487032847037	0.0	0.0	0.0	0.0	11.021542707375838	0.0	12.725852059424637	0.0	0.0	0.0	0.0	0.0	0.0	0.0	0.0	0.0	0.0	0.0	0.0	0.0	0.0	0.0	0.0	0.0	0.0
3L_41425	0.0	0.0	0.0	0.0	0.0	0.0	0.0	0.0	0.0	0.0	0.0	0.0	0.0	0.0	0.0	0.0	0.0	0.0	0.0	0.0	0.0	0.0	0.0	0.0	0.0	0.0	0.0	0.0	0.0	0.0	0.0	0.0	0.0	0.0	0.0	0.0	0.0	0.0	0.0	0.0	0.0	0.0	0.0	0.0	0.0	0.0	0.0	0.0	0.0
3L_41426	0.0	0.0	0.0	300.5981903988938	0.0	0.0	0.0	0.0	0.0	0.0	0.0	0.0	0.0	0.0	0.0	0.0	0.0	0.0	0.0	0.0	0.0	0.0	0.0	0.0	0.0	0.0	0.0	0.0	0.0	0.0	358.2816810576475	0.0	0.0	0.0	0.0	0.0	0.0	0.0	0.0	0.0	0.0	0.0	0.0	0.0	0.0	0.0	0.0	0.0	0.0
3L_41427	0.0	0.0	0.0	0.0	0.0	0.0	0.0	0.0	0.0	0.0	0.0	0.0	0.0	0.0	0.0	0.0	0.0	0.0	0.0	0.0	0.0	0.0	0.0	0.0	0.0	0.0	0.0	0.0	0.0	0.0	0.0	0.0	0.0	0.0	0.0	0.0	0.0	0.0	0.0	0.0	0.0	0.0	0.0	0.0	0.0	0.0	0.0	0.0	0.0
3L_41428	0.0	0.0	0.0	0.0	0.0	0.0	0.0	0.0	0.0	0.0	0.0	0.0	0.0	0.0	0.0	0.0	0.0	0.0	0.0	0.0	0.0	0.0	0.0	0.0	0.0	0.0	0.0	0.0	0.0	0.0	0.0	0.0	0.0	0.0	0.0	0.0	0.0	0.0	0.0	0.0	0.0	0.0	0.0	0.0	0.0	0.0	0.0	0.0	0.0
3L_41429	0.0	0.0	0.0	0.0	0.0	125.80515297906602	0.0	0.0	0.0	0.0	0.0	0.0	0.0	0.0	0.0	0.0	0.0	0.0	0.0	0.0	0.0	0.0	0.0	0.0	75.27853056308341	0.0	0.0	0.0	0.0	0.0	0.0	0.0	0.0	0.0	0.0	0.0	0.0	118.32919181161992	0.0	0.0	0.0	0.0	0.0	0.0	0.0	0.0	0.0	0.0	0.0
3L_41430	0.0	0.0	10.409293417162841	2.6765592295791913	0.0	9.30613460393091	0.0	0.0	3.1076747134723917	6.808464282796372	0.0	4.7930826231582575	0.0	0.0	0.0	0.0	0.0	0.0	0.0	8.815077308227993	3.0226456612944177	6.98909700866648	3.761293283082455	0.0	5.568548836173293	0.0	0.0	6.1154598825831705	0.0	4.214963119072708	6.380358703766325	3.6824274561791137	0.0	3.109085369266069	1.9403158834258216	2.424536307431204	2.4870425085305556	0.0	13.94972519041375	0.0	0.0	0.0	8.232349841938884	0.0	19.29384526336099	0.0	0.0	0.0	0.0
3L_41431	0.0	0.0	0.0	0.0	3.1164298180004986	0.0	0.0	0.0	0.0	8.875319511502413	0.0	6.2481255623313	0.0	0.0	0.0	0.0	10.737909114337254	0.0	0.0	5.745541459827174	0.0	0.0	0.0	0.0	7.259001161440186	4.616634657999705	0.0	0.0	0.0	5.494505494505494	0.0	14.400921658986174	0.0	0.0	0.0	3.1605562579013906	0.0	5.70515746234596	0.0	0.0	0.0	0.0	0.0	0.0	0.0	0.0	0.0	0.0	0.0
3L_41432	4.678318799356264	0.0	0.0	2.2523207349773022	8.047034919102153	3.915549429896003	3.3705782226941032	0.0	5.230207586939126	5.729312883505881	0.0	0.0	0.0	0.0	0.0	0.0	3.4658381003048206	0.0	0.0	3.7089374265166772	2.543551968582046	23.525260248191497	0.0	2.440173057073208	0.0	0.0	0.0	0.0	4.650011101901506	0.0	5.369062655618926	3.0987573982832886	0.0	0.0	6.531092080234466	0.0	6.278528061881173	0.0	0.0	0.0	0.0	0.0	0.0	0.0	0.0	0.0	0.0	0.0	0.0
3L_41433	9.686018039239997	0.0	0.0	0.0	0.0	8.10677596762478	0.0	0.0	0.0	0.0	0.0	0.0	0.0	0.0	0.0	0.0	0.0	0.0	0.0	0.0	5.266184565023687	24.35341678437485	13.106177072315953	5.052148274489278	9.701767662068029	0.0	0.0	0.0	0.0	0.0	11.116138075774266	0.0	0.0	0.0	6.761005226257041	4.224132468794222	0.0	15.25006290650949	24.30381715752276	0.0	0.0	0.0	14.342757481182302	6.5530885361579765	0.0	0.0	0.0	0.0	0.0
3L_41434	9.09454690967296	0.0	0.0	6.567691554933814	0.0	0.0	0.0	0.0	5.08370317273915	0.0	0.0	1.9601962548490355	0.0	0.0	0.0	0.0	0.0	0.0	4.34956591332185	0.0	0.0	0.0	3.07646397383775	7.115462611801707	0.0	0.0	0.0	5.002000800320127	4.519758690083536	6.89506571859513	2.609334371848413	9.035872413481522	0.0	2.543005400071967	4.761111243364201	0.0	0.0	3.5797066430406024	0.0	4.414689437634785	0.0	0.0	0.0	6.1529279476755	0.0	0.0	0.0	0.0	0.0
3L_41435	6.902111493948229	0.0	0.0	1.661469589789804	2.968028398095713	5.7767672286305825	2.486374666825794	0.0	1.9290837932269096	4.226342624524959	2.7132742056618433	5.950595773648858	0.0	0.0	0.0	3.208830702092157	0.0	9.293334820266903	6.602019689863523	2.7359721237272256	1.876302153694664	0.0	2.33481640871615	0.0	1.7283336098667108	6.595192368571006	0.0	0.0	1.7150870029334848	2.6164311878597593	1.9802984072063852	0.0	5.699330670606044	1.9299594554117607	2.4088955695592684	0.0	6.175309630024849	5.433483297472343	0.0	0.0	0.0	0.0	0.0	2.33481640871615	0.0	0.0	0.0	0.0	6.9814461088211965
3L_41436	0.0	8.287256188922923	9.269636101895548	1.7876379117958006	3.1934139031661104	0.0	0.0	0.0	2.0755741453200787	0.0	2.9193142414074367	8.003088551933963	0.0	0.0	0.0	13.810008803880613	5.5015819798983205	0.0	3.55168122382411	0.0	0.0	0.0	2.5121171973011824	5.810201629490415	0.0	2.3653388915643503	0.0	0.0	3.6906538251597043	5.630234358505173	4.261355767382816	4.918887544392961	0.0	0.0	1.2959108828004118	4.85794557481641	4.983186727979796	2.9230449944315997	0.0	0.0	0.0	0.0	10.996551481455416	2.5121171973011824	0.0	0.0	0.0	4.972353713353754	0.0
3L_41437	0.0	0.0	17.5897782280761	0.0	0.0	0.0	0.0	0.0	0.0	0.0	0.0	0.0	0.0	0.0	0.0	0.0	0.0	0.0	0.0	0.0	0.0	0.0	0.0	0.0	0.0	0.0	0.0	0.0	0.0	0.0	0.0	0.0	0.0	0.0	0.0	0.0	0.0	0.0	0.0	0.0	0.0	0.0	0.0	0.0	0.0	0.0	0.0	0.0	0.0
3L_41438	0.0	0.0	0.0	0.0	0.0	0.0	0.0	0.0	0.0	0.0	0.0	0.0	0.0	0.0	0.0	0.0	0.0	0.0	0.0	0.0	0.0	0.0	0.0	0.0	0.0	0.0	0.0	0.0	0.0	0.0	0.0	0.0	0.0	0.0	566.57223796034	0.0	0.0	0.0	0.0	0.0	0.0	0.0	0.0	0.0	0.0	0.0	0.0	0.0	0.0
3L_41439	0.0	0.0	0.0	0.0	0.0	0.0	0.0	0.0	0.0	0.0	0.0	0.0	0.0	0.0	0.0	0.0	0.0	0.0	0.0	0.0	0.0	0.0	0.0	0.0	0.0	0.0	0.0	0.0	0.0	0.0	0.0	0.0	0.0	0.0	0.0	0.0	0.0	0.0	0.0	0.0	0.0	321.85387833923403	0.0	0.0	0.0	0.0	0.0	0.0	0.0
3L_41440	3.407591568800637	7.60534929848258	2.12672381598905	1.6405442800947185	1.4653238438961202	0.0	2.455060124422447	0.0	5.71436408270742	0.0	2.679101986446959	2.9378256212472946	0.0	0.0	0.0	3.168417217179158	2.5244454676863404	4.588145150559983	3.259435413635392	10.806056146106524	1.852671144202288	0.0	2.3054106604955433	0.0	1.70656618404975	4.34141966159502	0.0	0.0	3.386972821913985	7.750435962022864	3.910715242442836	4.5141428094219185	5.627550687349041	1.9056526612629978	4.75711366885256	1.4860717921282776	4.57315121215946	8.0475772768608	0.0	6.616474094188155	0.0	0.0	10.091713492217272	2.3054106604955433	11.825782571161646	0.0	0.0	9.126419158179097	3.4467592879822533
3L_41441	4.509379509379509	0.0	0.0	0.0	0.0	0.0	0.0	0.0	0.0	0.0	7.0906899241296175	1.9438612860586268	0.0	0.0	0.0	4.1928721174004195	6.681365671143182	0.0	4.313319530710835	0.0	12.258507404138472	0.0	3.050826774055769	0.0	4.5167118337850045	8.617718028266115	0.0	0.0	4.482094034332841	0.0	2.5875899187496763	0.0	0.0	0.0	4.721435316336167	1.9665683382497543	2.0172678124747843	0.0	0.0	4.377900358987829	0.0	0.0	6.677350427350428	6.101653548111538	0.0	0.0	0.0	0.0	0.0
3L_41442	0.0	0.0	0.0	0.0	0.0	0.0	26.764087946792994	0.0	0.0	0.0	14.603251559992348	8.006751292689996	0.0	0.0	0.0	0.0	0.0	0.0	0.0	0.0	0.0	23.350301218885722	0.0	0.0	0.0	0.0	0.0	0.0	0.0	0.0	10.658265111554734	0.0	0.0	10.387333270316844	6.482519885129748	0.0	0.0	0.0	0.0	0.0	0.0	0.0	27.503960570322125	0.0	0.0	0.0	0.0	0.0	18.78759868186208
3L_41443	12.643120119755634	28.21797823829518	0.0	6.086879244837413	0.0	0.0	0.0	0.0	0.0	0.0	9.940219519807876	0.0	0.0	0.0	0.0	0.0	0.0	0.0	12.09341924498365	0.0	0.0	0.0	0.0	0.0	0.0	0.0	0.0	0.0	6.283309393924543	19.17086029235562	0.0	0.0	0.0	28.282022673697575	0.0	0.0	0.0	0.0	0.0	12.274486987816344	0.0	0.0	0.0	0.0	43.87696897898293	0.0	0.0	0.0	0.0
3L_41444	0.0	9.651540771968838	0.0	2.081926731585306	1.859563876484048	0.0	3.115585091302221	0.0	7.251792884927584	0.0	3.3999045986769607	3.728236883223791	0.0	0.0	0.0	0.0	0.0	0.0	0.0	10.28503958711737	0.0	5.4363780674763245	0.0	11.277837650564772	4.331423175712843	2.7547313888969995	0.0	0.0	0.0	0.0	4.962878906499112	2.864328229100429	7.141622662368361	0.0	0.0	1.885893984469663	0.0	3.40424952468166	0.0	0.0	0.0	8.916569884731043	6.403426089094709	2.925672985242613	15.007466214441683	0.0	0.0	0.0	4.374097295670606
3L_41445	5.280990967393049	11.786559550413473	3.2959376250396337	5.08494011084661	0.0	4.419959831405053	0.0	0.0	5.903975382784244	6.467376612155305	4.15199800371936	2.276480361031574	0.0	0.0	0.0	0.0	0.0	0.0	0.0	0.0	5.742436780077879	0.0	3.5728615441121567	2.7545219609772387	5.289577944575803	3.364105931658861	0.0	5.809090064132355	2.6245183024720604	12.011410840298284	6.060718092061702	0.0	0.0	2.95332767672639	0.0	4.606145749966894	2.362447665878082	8.314608142911485	13.250877539365046	0.0	0.0	0.0	7.819928932485862	7.1457230882243135	18.327270061487994	0.0	0.0	0.0	0.0
3L_41446	0.0	7.421524796798651	0.0	0.0	7.149531741418596	5.566143597598988	2.395720285282372	0.0	1.8587484972018402	0.0	7.843040882896342	2.866817136342096	0.0	0.0	0.0	0.0	2.4634285555218614	0.0	0.0	7.908651907013234	0.0	4.1802874365641385	2.249687912044402	8.672061151212649	8.326588796408243	8.472971432953166	0.0	0.0	4.957662389470983	2.5210348848202186	1.9080958024372872	2.202517036469277	0.0	7.438368929337913	1.1605330560433018	1.4501528098523382	2.9750774784552325	2.6176879794459142	16.68709445145766	3.2282755617280183	0.0	10.284556538492525	4.92389625941449	4.499375824088804	0.0	0.0	0.0	0.0	3.36344966160333
3L_41447	5.3506151067126675	23.88390511402176	0.0	2.575989766107857	0.0	4.4782322088790805	0.0	134.52975125448992	2.990906448035393	6.552641959711736	16.826950380268045	4.6129865720573875	30.518323201250027	0.0	0.0	0.0	0.0	0.0	0.0	0.0	5.818144582056492	6.726487562724496	3.619965849242178	8.372512038276893	2.679657646939027	0.0	0.0	0.0	0.0	4.05658942244308	0.0	3.544063339500003	0.0	0.0	1.8674101448923528	0.0	0.0	0.0	26.851151981547886	5.194608204468089	0.0	0.0	0.0	0.0	0.0	0.0	0.0	7.165171534206529	5.41211642977833
3L_41448	0.0	29.408996800301153	8.223792418321294	0.0	0.0	0.0	0.0	0.0	0.0	0.0	10.359774239799767	0.0	0.0	0.0	0.0	0.0	9.761735558488416	35.483642041019095	12.603855771557635	0.0	7.164062768652354	0.0	0.0	13.745780045526024	6.5990919649456234	8.3938811963631	0.0	0.0	6.548514011200579	9.990009990009991	7.561139372969834	0.0	0.0	0.0	0.0	5.746465923457074	0.0	0.0	0.0	0.0	0.0	13.584741618214421	0.0	0.0	0.0	0.0	0.0	0.0	0.0
3L_41449	3.826913303575256	0.0	4.776856322193226	0.0	0.0	9.608880142672653	0.0	0.0	2.1391820281328107	0.0	0.0	1.6496701154670101	0.0	0.0	0.0	0.0	2.8350915153365692	0.0	3.660525768637201	6.067898571434639	2.0806518932059643	0.0	2.589103344318899	1.9960868712975084	13.415975743915855	4.8756537642241105	0.0	4.209604633932781	1.90187865671832	2.9013890400029014	4.3919489427151515	2.534815693550922	0.0	2.140153059466507	2.671250532580575	1.6689405982317576	5.135901078436509	3.012624402558923	0.0	0.0	0.0	0.0	5.6667754687556675	2.589103344318899	0.0	0.0	0.0	5.1247360760920815	0.0
3L_41450	0.0	13.156094429183376	3.6789078646956552	5.675782825251444	0.0	0.0	0.0	0.0	0.0	0.0	0.0	5.081990290349352	0.0	0.0	0.0	5.480878584837149	0.0	7.936791393343413	0.0	4.673207287586372	3.2048385370296657	0.0	7.976017709949723	6.149165220075548	2.9520992377679764	0.0	0.0	0.0	0.0	0.0	6.764940964051442	19.52194657233662	0.0	0.0	4.114540580685112	2.570677566339548	5.273902777711854	9.280720926401564	14.79055829920412	0.0	0.0	6.077124790719015	17.457125300262554	0.0	0.0	0.0	0.0	0.0	11.924735837289365
3L_41451	0.0	0.0	0.0	0.0	0.0	0.0	0.0	0.0	0.0	0.0	0.0	0.0	0.0	0.0	0.0	0.0	0.0	0.0	0.0	0.0	0.0	0.0	0.0	0.0	0.0	0.0	0.0	0.0	0.0	0.0	0.0	0.0	0.0	0.0	0.0	0.0	0.0	0.0	0.0	0.0	0.0	0.0	0.0	0.0	0.0	0.0	0.0	0.0	0.0
3L_41452	0.0	0.0	0.0	0.0	0.0	0.0	12.82445880783831	0.0	19.90002228802496	0.0	0.0	0.0	0.0	0.0	0.0	16.550810989738494	0.0	0.0	0.0	0.0	0.0	0.0	0.0	0.0	0.0	0.0	0.0	0.0	0.0	40.48582995951417	0.0	23.580456517638183	0.0	0.0	6.212414889916007	0.0	7.962899259768885	0.0	0.0	17.281185627583536	0.0	0.0	26.35796221322537	0.0	0.0	0.0	0.0	0.0	0.0
3L_41453	6.219833806040703	13.881947914931423	3.8818820917133463	0.0	10.698548340722018	0.0	8.962380408236427	0.0	6.953571006390332	0.0	4.890130982158357	2.68118798077052	0.0	0.0	0.0	0.0	9.215676787783698	0.0	5.949406249256324	4.931039413798034	0.0	0.0	0.0	3.2442147540398585	0.0	7.924338416796428	0.0	0.0	0.0	4.715590922487475	0.0	0.0	0.0	6.95672741628883	0.0	2.712508052758282	0.0	0.0	0.0	6.038483253776317	0.0	0.0	0.0	8.416073859464191	0.0	0.0	0.0	8.329168748958853	0.0
3L_41454	0.0	0.0	0.0	0.0	0.0	0.0	0.0	0.0	0.0	0.0	0.0	0.0	0.0	0.0	0.0	0.0	0.0	0.0	0.0	0.0	0.0	0.0	0.0	0.0	0.0	0.0	0.0	0.0	0.0	0.0	0.0	0.0	0.0	0.0	0.0	0.0	0.0	0.0	0.0	0.0	0.0	0.0	0.0	0.0	0.0	0.0	0.0	0.0	0.0
3L_41455	5.465914556823647	0.0	3.411350929081426	5.262998619778612	7.051315951839512	4.5747328356024015	0.0	0.0	0.0	0.0	4.297387832805829	0.0	0.0	0.0	0.0	0.0	0.0	0.0	0.0	0.0	0.0	0.0	3.6979718473403267	8.552929806105082	10.949604445539405	3.4819062740469153	0.0	24.050024050024053	0.0	4.144004144004144	0.0	3.62043372796061	0.0	0.0	3.815301265726195	2.3837191978784897	4.8903462120600825	0.0	0.0	5.3065458896822175	0.0	5.6351520786667235	0.0	3.6979718473403267	18.969033053540095	0.0	0.0	7.319572536963842	0.0
3L_41456	0.0	0.0	0.0	6.5842906068839415	1.470261750699477	0.0	0.0	0.0	1.911206858327587	0.0	2.6881301313044044	2.9477256233407987	19.501388498861115	0.0	0.0	6.358188552081511	0.0	0.0	6.540838378500003	2.7106177064054062	0.0	0.0	6.939538576200992	7.133446089337852	1.712317038924391	2.178024775467426	0.0	0.0	3.3983863781799126	0.0	1.96194686341593	2.264677374061291	16.939543897134055	1.9120744056985934	1.193286095114448	0.0	3.059041333154685	0.0	8.579022231678211	0.0	0.0	3.52493716799498	0.0	2.3131795254003302	0.0	0.0	0.0	0.0	3.458374315068967
3L_41457	0.0	21.747829566609248	0.0	4.691208253524152	0.0	0.0	0.0	0.0	0.0	0.0	7.661009521868734	0.0	0.0	0.0	0.0	0.0	0.0	0.0	0.0	15.450195522224332	0.0	24.499595756670015	6.592422801080892	0.0	9.760001561600248	6.207239876302124	0.0	0.0	0.0	0.0	5.591430796818028	0.0	0.0	0.0	0.0	4.249487405581701	0.0	0.0	0.0	0.0	0.0	0.0	0.0	0.0	0.0	0.0	0.0	0.0	0.0
3L_41458	0.0	14.021626957419123	0.0	0.0	8.10464720470718	5.258110109032172	0.0	0.0	0.0	7.69377542792779	0.0	2.7081658784098517	0.0	0.0	0.0	0.0	0.0	0.0	6.009268696036767	0.0	0.0	15.795792001010932	4.250377858591629	0.0	0.0	4.002036236036896	0.0	0.0	3.122201726702443	4.763038818766373	7.2100028695811424	4.161257032524385	10.375252118626483	0.0	0.0	0.0	0.0	4.945647335779781	15.763621345204392	0.0	0.0	0.0	9.302810192903072	0.0	0.0	0.0	0.0	0.0	0.0
3L_41459	0.0	0.0	0.0	0.0	0.0	0.0	0.0	0.0	0.0	0.0	0.0	0.0	0.0	0.0	0.0	0.0	0.0	0.0	0.0	0.0	0.0	0.0	0.0	0.0	0.0	0.0	0.0	0.0	0.0	0.0	0.0	0.0	0.0	0.0	177.0538243626062	0.0	0.0	0.0	0.0	0.0	0.0	0.0	0.0	0.0	0.0	0.0	0.0	0.0	0.0
[truncated: 262 more columns]
