# Supplementary material for: Convergence of topological domain boundaries, insulators, and polytene interbands revealed by high-resolution mapping of chromatin contacts in the early Drosophila melanogaster embryo
Source: eLife. 2017 Nov 17;6:e29550. doi: 10.7554/eLife.29550 (PMC5739541; doi:10.7554/eLife.29550)
Supplement: Supplementary file 3. [file elife-29550-supp3.zip › local_HiC_maps/nc14_posterior_dm3_CompressedBinCounts_500bp_VCnorm_chr3L_9012641-9034071.txt]

3L_17945	3L_17946	3L_17947	3L_17948	3L_17949	3L_17950	3L_17951	3L_17952	3L_17953	3L_17954	3L_17955	3L_17956	3L_17957	3L_17958	3L_17959	3L_17960	3L_17961	3L_17962	3L_17963	3L_17964	3L_17965	3L_17966	3L_17967	3L_17968	3L_17969	3L_17970	3L_17971	3L_17972	3L_17973	3L_17974	3L_17975	3L_17976	3L_17977	3L_17978	3L_17979	3L_17980	3L_17981	3L_17982	3L_17983	3L_17984	3L_17985	3L_17986	3L_17987	3L_17988	3L_17989	3L_17990	3L_17991	3L_17992	3L_17993	3L_17994
3L_17945	7.388753086343737	0.0	65.05008178692574	63.500127000254004	49.33757055998144	61.496643820663486	50.84814709351991	61.59477676293051	45.55794819150132	57.78352311093281	41.556987205915966	49.97134455710553	0.0	0.0	29.976518393924756	10.570349640740242	5.342065830277226	16.94607516794771	21.269053527118043	12.83200816115719	23.93348542493476	21.83360825485061	31.060509323329548	24.282711468269326	26.747980527470176	13.823897371385916	17.42005164077531	18.540893485657072	22.393658116021545	5.959506642242622	20.507351885651005	15.665338245983408	9.03967059440354	0.0	8.35016122769637	10.657363972070602	19.589917722345564	17.300524947356976	9.608478521447324	4.16340533248955	9.203113873579126	0.0	14.127472181493617	5.169561621174524	5.427757006555826	6.1995991959119845	0.0	9.211655046547644	3.663919642914392
3L_17946	0.0	0.0	0.0	0.0	0.0	0.0	0.0	656.6850538481743	0.0	0.0	0.0	0.0	0.0	0.0	0.0	0.0	0.0	0.0	0.0	0.0	0.0	0.0	0.0	0.0	460.6596646397642	0.0	0.0	0.0	0.0	0.0	0.0	0.0	0.0	0.0	0.0	0.0	0.0	0.0	0.0	0.0	0.0	0.0	0.0	0.0	0.0	0.0	0.0	0.0	0.0
3L_17947	65.05008178692574	0.0	8.948383042098264	26.87744315958321	79.84643932788461	69.93242046709895	86.73483091744188	64.55669562680033	50.13613632216011	67.22400820060226	52.95413041013696	65.30423697326547	0.0	0.0	36.6543385907873	25.203923979536743	23.51559289570423	34.63387992700244	31.208551143013185	17.65189544288076	41.38922559441982	16.819390739195402	15.191923365861772	10.02109440371983	24.907322118698332	7.606541016751124	12.780412909580283	15.869852698294379	15.16555765366833	14.75636987398552	13.888102860845027	10.34374327656687	13.264107953921814	38.597148056730084	24.504751318125887	3.909446277757557	7.186179539509615	10.879475000054395	7.930536955509159	4.581792323848411	5.063974455287258	4.379708460326629	6.663070089500579	9.481764670186298	9.955334396695786	10.233909650269782	0.0	2.534337099780653	6.0481688261653455
3L_17948	63.500127000254004	0.0	26.877443159583205	0.0	86.33789197402956	85.37501585536009	110.93003743384536	40.71964408704231	66.25931244518547	58.93724362299024	65.06734035944933	49.55327720598802	0.0	0.0	26.422871637689582	10.481916597486016	21.189493401591754	14.403687343960053	14.060742407199099	25.44930752434226	10.171394783023807	30.311323271128725	0.0	36.11933829372246	8.161293271176923	41.12473406005308	19.193681133072097	0.0	20.49813193690948	14.774121412547839	34.41440449314465	37.28227153424004	11.95205790533014	34.7792215019059	16.56060519075609	28.181874545567272	0.0	9.80330645920256	9.528092628305295	20.642868466944986	4.563059659267209	7.892958849269744	16.010605425033543	10.25262467191601	0.0	6.147732470355634	5.047445992327882	0.0	7.2665335437721446
3L_17949	49.33757055998143	0.0	79.84643932788461	86.33789197402956	27.358845456721728	72.46534344949528	62.91343111878056	65.66850538481745	85.89404968970774	68.0899409757483	82.47443936711177	62.56463478814511	124.42453651860147	0.0	11.77440244907571	12.455704401223151	18.88467131229581	19.96862073883897	25.062656641604008	22.681137232220827	20.144516763259624	18.00953476226128	8.133453708448219	28.613838367580524	16.971671855149207	32.5791265536171	27.36951583326491	24.275438839245616	18.268510568333365	19.3117638487292	11.15312120096809	14.76755862720775	21.30401900318495	0.0	9.839517470063269	12.558238832586119	19.236688211757464	8.73698189697351	14.152839342628917	2.4530005102241064	5.422302472298813	9.379235310945099	9.512733983528701	12.183235867446394	4.263910474935668	10.958063491019868	2.9989503673714197	8.141002157365572	4.317425778054093
3L_17950	61.49664382066349	0.0	69.93242046709894	85.37501585536009	72.46534344949528	29.004096572722396	97.33818162119702	117.17800217365195	111.22587599224856	82.4456003317611	52.79207259674557	62.38677774632444	87.88350163023897	0.0	33.26596974460052	45.45483204659501	17.7848205667222	30.223350560643155	33.43757990598139	24.030201156813884	27.034091269653253	29.075403970936954	25.851683720160693	40.42103561219554	15.412405136646383	37.3933283398858	20.942597307361936	27.433953186359357	32.97537843189459	18.60038086139852	21.007117999345105	10.430617617730382	22.57117254984279	29.19098640721718	11.58307508867423	8.87013151744001	13.587251896780366	12.342204910222803	9.996429275462804	15.593423317781493	0.0	6.624738695463081	6.7190314381801235	5.73683968975171	12.046735914316388	0.0	4.236435463201262	5.750150222674567	1.5247414457811852
3L_17951	50.84814709351991	0.0	86.73483091744188	110.93003743384536	62.91343111878056	97.33818162119702	20.99570008062349	42.388481959462084	72.11007885707406	95.43754022010623	69.99183579102515	83.82424248676865	0.0	0.0	37.82044229288151	25.460174467664125	27.57239407789091	7.4970011995201915	17.07650273224044	23.180772939692904	15.882382837426517	24.79210691438339	17.812763628901706	12.533213014488396	25.48731751080662	10.702543495136764	13.986215186312371	19.13929322417982	30.229144024445063	15.379618191750618	14.65561264369014	25.873488988243086	31.104740860182943	18.10229971615594	5.746439506082032	25.66976072849314	26.962899050905953	5.1025406570439555	4.9592941139130025	4.297777533281989	0.0	4.108220384660892	12.500083333888893	8.89401183970856	7.470580852602452	3.199844359570351	5.254308532997058	4.754478718953254	9.455427869457605
3L_17952	61.59477676293051	656.6850538481744	64.55669562680032	40.719644087042305	65.66850538481745	117.17800217365193	42.38848195946208	10.479016816726187	50.637892769198274	92.40777703851555	125.02774052993007	44.63309365362041	0.0	0.0	15.866216066130388	27.274459105515227	50.89485885583267	20.18105287435853	19.70055161544523	7.640808642060206	38.68175825285492	31.20192952732197	20.549949529323953	10.84434033877719	17.1522215557359	28.809998880525757	18.440453930213945	29.440425826319153	24.617141900591058	21.291499794537028	35.69394285061597	14.924660314731236	3.5884429172031385	41.767953955007556	3.314731062609966	21.1530618633986	7.776533532412592	17.659857025797518	11.442721170636148	9.916385041331493	13.699966352882637	4.739507204998853	12.017416601532268	8.20856317310218	10.773178061672567	3.691546211513785	12.123416378735527	0.0	6.54503375928413
3L_17953	45.55794819150132	0.0	50.136136322160105	66.25931244518549	85.89404968970774	111.22587599224856	72.11007885707406	50.637892769198274	0.0	85.50829796954439	134.86009344186152	92.43475454336077	0.0	0.0	41.07349691538038	47.79514479539115	13.175352078345913	47.7654715347643	17.485574401119077	23.736073847672955	29.514059443845493	21.539642905030096	17.023507761868363	33.68780389206428	32.98481074837969	4.261804345676655	16.7081346656559	15.242717410689108	31.86368122383726	20.209985423088696	19.453118373781557	15.4544218191709	22.294903607984253	0.0	27.45911852110679	17.523123952445744	28.183985054435354	18.286706295991067	5.924444375984198	2.5670935572112734	14.186256468223636	4.907739406889877	9.95518672694864	0.0	4.462231892374536	0.0	12.553745723880361	14.19942236749809	0.0
3L_17954	57.78352311093281	0.0	67.22400820060226	58.937243622990245	68.0899409757483	82.4456003317611	95.43754022010623	92.40777703851556	85.50829796954439	50.90727836852354	99.6977691451239	127.70766417657657	70.7804249656715	0.0	33.49006684617342	37.789761856006365	35.80925697940323	37.32372653067848	39.60333301650667	30.105701116620452	26.356747980672022	26.344144091930527	23.134074919238945	16.27733320311467	31.722072714714297	23.166295079293594	29.841513021798317	24.856886476113775	23.093925535484626	16.97795243097314	15.861474761855817	29.40247451225495	20.198421210604494	0.0	18.657767657804598	19.050422181168564	10.943026228245262	11.596991939096576	8.051016392513457	9.76793616346725	6.169086645130385	0.0	6.764294374515169	10.395874916833002	10.91510016787424	4.15575262134486	5.117969189825477	10.805921027241727	11.052092934839072
3L_17955	41.556987205915966	0.0	52.95413041013696	65.06734035944935	82.47443936711177	52.79207259674557	69.99183579102515	125.02774052993007	134.86009344186155	99.6977691451239	38.84731470850626	102.62267500702411	0.0	0.0	53.24167876928902	43.806311644671986	42.69650234996805	42.997344913951565	33.57887888518122	14.244433916225066	22.772448434447305	23.267370982912635	15.324158044784545	24.259969836770836	23.753715629287086	15.34550088328703	29.221089513479175	23.783296844267518	27.535613108726356	19.84641783404399	23.81528083679612	25.041067350454746	8.02773743839715	31.14648659844548	19.774437930140373	15.77390069319984	20.296444063000166	19.753511296374658	10.666088706873271	12.94068581197997	14.302547508465576	10.602793553360147	14.338276872484865	6.121149796777827	6.426872553671215	8.258390731442914	6.780350544123131	6.135352000482647	6.50753466767078
3L_17956	49.97134455710554	0.0	65.30423697326549	49.55327720598802	62.56463478814511	62.38677774632444	83.82424248676865	44.63309365362041	92.43475454336077	127.70766417657659	102.62267500702411	23.76311971740898	133.89928096086126	0.0	38.013017346606915	37.978532299513006	74.51660738080223	30.69885953736819	20.977554017201598	40.680453814870575	32.51773788405345	22.14963908547463	21.88201044909763	15.396369920881906	26.091485096021884	21.912486786770465	19.63577599114034	31.348773126577726	13.106420420327273	15.11441898567512	28.005634733708423	15.892086376667876	19.105240452824766	66.71306931265525	7.059188115715624	18.01937352945019	16.561226855685472	6.26819343143474	12.184445702150006	0.0	8.752804179639051	15.140175313136675	15.355671911737646	8.740647507167331	4.588600951629952	0.0	12.909264010585598	5.840618287851953	2.3230956829680616
3L_17957	0.0	0.0	0.0	0.0	124.42453651860147	87.88350163023895	0.0	0.0	0.0	70.7804249656715	0.0	133.89928096086123	4526.935264825713	0.0	142.7959445951735	0.0	0.0	0.0	101.31712259371834	0.0	146.58350495818704	0.0	0.0	0.0	88.21142514378462	0.0	0.0	0.0	0.0	63.874499383611074	135.26125711812364	0.0	0.0	0.0	0.0	0.0	139.97760358342666	0.0	0.0	0.0	0.0	0.0	0.0	0.0	0.0	0.0	0.0	0.0	0.0
3L_17958	0.0	0.0	0.0	0.0	0.0	0.0	0.0	0.0	0.0	0.0	0.0	0.0	0.0	0.0	0.0	0.0	0.0	304.8780487804878	0.0	0.0	0.0	0.0	0.0	0.0	259.1210613598673	0.0	0.0	0.0	0.0	0.0	0.0	0.0	0.0	0.0	0.0	0.0	0.0	0.0	0.0	0.0	0.0	0.0	0.0	0.0	0.0	0.0	0.0	0.0	0.0
3L_17959	29.976518393924756	0.0	36.6543385907873	26.422871637689582	11.77440244907571	33.265969744600525	37.82044229288151	15.866216066130388	41.07349691538038	33.49006684617342	53.24167876928902	38.013017346606915	142.7959445951735	0.0	18.017206432142697	126.27074830904408	93.91638551953821	98.21574725814372	70.31000319590923	86.76676659305951	94.78738726658607	56.1006504722789	84.00929702887119	61.57256326580875	44.52012866317183	56.08420108055561	65.43885916510486	36.21765136888792	44.26129070582781	46.341163646767505	55.466193355150025	50.84401057555421	44.82422790267437	0.0	45.16932852029044	24.02079239789962	48.569410102437296	40.10802427872404	22.739528447150086	22.521508040178368	12.445821782054992	16.146133270184013	10.91729873277455	16.312453392990303	26.91414631997984	20.960054328460817	13.766993632765445	9.343029321540355	4.9548980405855705
3L_17960	10.570349640740243	0.0	25.203923979536743	10.48191659748602	12.455704401223151	45.45483204659501	25.460174467664125	27.274459105515234	47.79514479539115	37.789761856006365	43.806311644671986	37.978532299513006	0.0	0.0	126.27074830904407	41.58533897532969	99.35066696777562	122.94691637012217	101.42502155281709	119.3235547680201	123.50583919710932	95.26723317873493	64.1841235139524	58.6218014479585	55.92673244827807	64.27351644363756	60.918304676809015	51.575612869323756	50.51888439024384	47.95689250846199	54.16212212610703	42.58058038675717	38.79645633167867	37.631191742211286	69.68348368042678	35.57498966419497	39.70255777889879	28.285862584450978	12.02765260427889	16.379460275937323	14.81172081091209	11.386931048431748	8.66175458564115	11.093361732339368	9.059106919591756	15.521005796652208	7.281796419176612	8.236370659741528	7.862404771536208
3L_17961	5.342065830277226	0.0	23.51559289570423	21.189493401591754	18.88467131229581	17.7848205667222	27.572394077890912	50.89485885583267	13.175352078345913	35.80925697940323	42.69650234996805	74.51660738080221	0.0	0.0	93.91638551953821	99.35066696777561	46.34774014212534	126.02063587912521	117.89430519247526	104.3722945831475	96.40745051609503	56.828487363001905	67.37021128795375	79.00376255419164	53.55354551248066	89.95205555438952	67.17168579100537	62.5569435749774	59.780701967420256	61.39927658726016	75.27456397208819	20.386861075773886	58.82110736616727	0.0	24.14865428605409	46.23162196710929	35.40875871055464	32.164131418352426	15.630584677650454	18.060843369141963	9.980772042659813	34.528508894975495	21.887479967483962	7.475182394450424	27.4698645774919	20.170385973782533	11.040269382572932	14.985052410220804	3.97351888077099
3L_17962	16.94607516794771	0.0	34.63387992700244	14.403687343960053	19.96862073883897	30.223350560643155	7.4970011995201915	20.18105287435853	47.76547153476431	37.32372653067848	42.997344913951565	30.698859537368186	0.0	304.8780487804878	98.21574725814372	122.94691637012217	126.02063587912521	21.41582391433671	95.23809523809524	75.67755056994655	107.54223973517723	75.11293766699217	67.84490654364123	56.68680540016409	58.649840229745585	61.145458251239894	68.49054449982879	60.74780548552684	74.49987724452045	33.6821140652115	60.47167909695626	55.43237250554325	29.61778251662298	86.18460742911317	46.509719163372225	55.86884787960263	28.883183568677794	51.01545039354776	9.444431327178712	18.41545261090195	18.09197507830433	3.9118274101746633	21.821283686606694	20.32520325203252	23.118714599468273	9.140628570558034	5.003126954346467	6.790787165412257	9.003412293259144
3L_17963	21.269053527118043	0.0	31.208551143013185	14.060742407199099	25.062656641604008	33.43757990598139	17.07650273224044	19.700551615445235	17.485574401119077	39.60333301650667	33.57887888518122	20.977554017201598	101.31712259371834	0.0	70.31000319590923	101.42502155281707	117.89430519247527	95.23809523809523	15.873015873015873	110.81355619170746	136.1481554385447	123.60421511323403	43.04920855685807	64.07455948740352	76.99597251836059	43.10916567183977	96.5752915830919	63.254857775405725	57.85028346638898	82.91518348558277	57.51823933642115	48.100048100048106	49.151415271633844	33.65303718660609	45.40234489757764	37.49531308586427	40.72681704260652	21.34319863403529	13.829345871940257	15.979546180888462	6.622955162593549	26.73082063619353	15.492166773175311	19.841269841269842	8.680103466833325	26.768983670919962	9.768009768009769	8.838802342282621	3.5156181335583327
3L_17964	12.832008161157189	0.0	17.65189544288076	25.44930752434226	22.681137232220827	24.030201156813884	23.180772939692904	7.640808642060206	23.736073847672955	30.10570111662046	14.244433916225063	40.680453814870575	0.0	0.0	86.76676659305951	119.32355476802009	104.37229458314751	75.67755056994656	110.81355619170746	29.2494303673436	122.46876545472318	139.34979386184065	80.91393185069043	75.11826184249281	85.75952386312352	45.014791860605385	73.11216818420635	40.24983879939561	69.55496266805658	67.9208477608534	41.09424101197033	40.8088643382761	31.398295622017898	0.0	54.38130211314864	41.64432140346916	25.516279386248428	19.315111886004786	18.772867699466413	16.268768736198663	17.980873744597872	15.551220796751247	5.257522660579857	24.689362924657043	14.139535059095008	16.15021639271189	9.944806324896822	11.99837422029315	9.544664615995474
3L_17965	23.93348542493476	0.0	41.389225594419834	10.171394783023807	20.144516763259624	27.03409126965325	15.882382837426517	38.68175825285492	29.514059443845497	26.356747980672026	22.772448434447305	32.51773788405345	146.58350495818706	0.0	94.78738726658605	123.50583919710934	96.40745051609504	107.54223973517723	136.1481554385447	122.46876545472318	90.18192898908787	130.33227607588915	146.12479440720526	107.44974354274446	97.11461066466953	117.54241362071893	81.95298531886161	104.38522322779987	71.73993127075451	73.42377004585262	96.35559067181526	67.41545666795407	48.10466571335769	24.344257007190077	54.09531478546668	61.644816866810956	56.6564533966677	37.740872541525256	18.340675717178776	8.669578103651164	14.372930597430024	27.62399652379628	19.612026486882286	19.137290925096643	17.581470335852547	6.454801436322415	1.7665191623166134	7.992372080086765	11.444227131287029
3L_17966	21.83360825485061	0.0	16.819390739195402	30.311323271128725	18.00953476226128	29.075403970936954	24.79210691438339	31.20192952732197	21.5396429050301	26.34414409193052	23.267370982912635	22.14963908547463	0.0	0.0	56.1006504722789	95.26723317873493	56.828487363001905	75.11293766699215	123.60421511323402	139.34979386184065	130.33227607588915	52.259456977789156	100.96145903381719	80.72425804316326	105.79161678044737	76.59248021156681	96.0883133961522	67.57180005979191	54.974312488957416	63.39677545509309	65.72637856883748	52.771445204353256	64.1088825260823	31.091675359380904	64.15382705954141	69.2830246197228	46.31023224581472	39.4374985758681	19.165173557682273	18.454161339565427	22.435879785292713	28.224359668660128	7.156522266535011	16.803539130859853	8.019453268961717	0.0	18.04911615734317	8.166073435456887	6.496082780882094
3L_17967	31.060509323329548	0.0	15.191923365861772	0.0	8.133453708448219	25.851683720160693	17.81276362890171	20.549949529323957	17.023507761868363	23.134074919238948	15.324158044784546	21.88201044909763	0.0	0.0	84.00929702887119	64.1841235139524	67.37021128795375	67.84490654364123	43.04920855685807	80.91393185069042	146.12479440720523	100.9614590338172	29.015728459206787	85.06547915257771	103.79258090631681	72.64035084320919	105.77613646965905	63.507789230349104	89.30989519845866	73.06922912798346	64.10330092211493	48.2923813939113	50.667416544431525	98.2912073600456	70.20406762367811	69.69036570517191	68.62601566503184	27.705589325590545	16.829871540956503	29.169894801691388	16.119849144003773	5.576666335784464	19.79614495529182	7.243857209086695	17.746525864040315	13.03079872715158	0.0	25.8156952973484	2.567036884726182
3L_17968	24.282711468269323	0.0	10.02109440371983	36.119338293722464	28.613838367580517	40.42103561219553	12.533213014488394	10.844340338777194	33.68780389206428	16.277333203114665	24.259969836770836	15.396369920881902	0.0	0.0	61.57256326580876	58.6218014479585	79.00376255419164	56.68680540016409	64.07455948740352	75.11826184249281	107.44974354274446	80.72425804316326	85.0654791525777	7.4815999401472	103.96539220310272	110.7391411753682	109.72915980859419	83.78367056260736	74.30311637884824	58.75672603850218	83.59724790083422	38.61242393352485	51.9896243563963	43.22408445986103	41.163485929805965	39.40291450224268	60.35731530661516	39.59696382665058	20.722873019115372	2.565523469408698	19.84861180226813	14.714213194234972	17.410921373522715	2.123683316343867	11.148756746391426	11.460726953910687	21.955618285893514	19.86703278769947	6.773209248139907
3L_17969	26.747980527470173	460.6596646397642	24.907322118698335	8.161293271176923	16.971671855149204	15.412405136646385	25.48731751080662	17.1522215557359	32.98481074837969	31.722072714714297	23.753715629287086	26.091485096021884	88.21142514378462	259.1210613598673	44.52012866317184	55.926732448278074	53.55354551248065	58.649840229745585	76.99597251836059	85.75952386312352	97.11461066466953	105.79161678044738	103.79258090631681	103.96539220310272	41.25310429609828	86.61428234870218	121.27350765672419	92.93507555621642	107.92963333281527	90.85962163564245	77.7527914569977	94.2258404944972	57.897116320844674	43.94986199743333	53.48095938330408	83.09680421561958	32.73108143493061	28.905935131778026	14.047221138579447	15.651607733146347	24.987102810779973	13.298915739399767	13.488204902018307	14.39561451999263	10.580225618776938	10.358368474098382	8.504486116426415	13.467080683204241	6.1217231181364005
3L_17970	13.823897371385916	0.0	7.606541016751125	41.12473406005308	32.5791265536171	37.3933283398858	10.702543495136764	28.809998880525757	4.261804345676655	23.166295079293594	15.34550088328703	21.912486786770465	0.0	0.0	56.08420108055561	64.27351644363756	89.95205555438952	61.145458251239894	43.10916567183977	45.0147918606054	117.54241362071893	76.59248021156681	72.64035084320919	110.73914117536822	86.61428234870216	29.096608499313323	57.03570761214849	89.61288390448539	96.68571052878382	94.07699595845226	77.47380499976093	74.73762696603923	42.28165331412055	24.607025798005846	62.490528779231894	94.71150874436466	54.977276059228856	20.808132373014903	16.853311473464796	17.52631283767363	16.14230018737982	33.50659968325095	8.495878366208608	7.253946146703807	12.693744624199152	21.748245786494863	17.85586743804014	16.157281440453957	2.570612145011316
3L_17971	17.42005164077531	0.0	12.780412909580283	19.193681133072097	27.36951583326491	20.942597307361936	13.986215186312371	18.440453930213945	16.708134665655905	29.841513021798317	29.221089513479175	19.63577599114034	0.0	0.0	65.43885916510486	60.918304676809015	67.17168579100537	68.49054449982879	96.5752915830919	73.11216818420635	81.9529853188616	96.0883133961522	105.77613646965906	109.72915980859419	121.27350765672418	57.0357076121485	18.253460247614274	142.47145228274886	142.14383223020695	117.08664083579255	116.53358696331323	66.47993192454972	75.77716587716331	27.562939973429327	56.87271798219097	64.21158779064119	48.75195007800312	23.307705216575197	16.9900310049188	31.083458103424807	16.273251764562932	21.893417837756015	9.516444098186865	18.959091697001213	8.531146933081114	12.180374785259993	14.000560022400895	12.668720205884801	11.517625710565522
3L_17972	18.540893485657076	0.0	15.869852698294379	0.0	24.27543883924562	27.433953186359357	19.13929322417982	29.440425826319153	15.242717410689108	24.856886476113775	23.783296844267518	31.348773126577726	0.0	0.0	36.21765136888792	51.575612869323756	62.55694357497741	60.74780548552683	63.254857775405725	40.249838799395604	104.38522322779987	67.57180005979191	63.5077892303491	83.78367056260734	92.93507555621642	89.61288390448539	142.47145228274883	13.785305243706103	70.60184034503263	133.3436518888253	87.08601485687413	96.96382672721401	70.57122110644082	44.00459407962192	74.50095419425239	41.60014357992413	79.19861921303882	41.34561794333666	12.055469626847048	6.96493295555537	26.942698461360227	19.973215917454695	11.816876897347298	14.413541810802085	16.646773772009116	15.556902091858838	14.901384764398463	11.557587122536427	12.258693367326691
3L_17973	22.393658116021545	0.0	15.16555765366833	20.49813193690948	18.268510568333365	32.97537843189459	30.229144024445066	24.617141900591058	31.86368122383726	23.093925535484626	27.53561310872636	13.10642042032727	0.0	0.0	44.26129070582781	50.51888439024384	59.78070196742026	74.49987724452045	57.85028346638898	69.55496266805658	71.73993127075451	54.97431248895742	89.30989519845866	74.30311637884824	107.92963333281527	96.68571052878382	142.14383223020695	70.60184034503264	49.39663218580941	122.96007413450437	90.47151769060196	76.69545156528842	67.43931041619116	61.3253888336279	77.86914207478046	67.08479542988557	57.08909552604175	44.94344731452531	26.881061049241733	20.383489140841757	14.482685707858161	38.96891588754351	14.115563269554041	19.283427822129664	24.042771838018027	19.51227549772021	14.240069776341903	14.496126715475663	14.094199737104736
3L_17974	5.959506642242622	0.0	14.75636987398552	14.774121412547839	19.3117638487292	18.60038086139852	15.37961819175062	21.291499794537025	20.209985423088696	16.977952430973136	19.84641783404399	15.11441898567512	63.87449938361109	0.0	46.341163646767505	47.95689250846199	61.39927658726016	33.6821140652115	82.91518348558277	67.9208477608534	73.42377004585262	63.39677545509309	73.06922912798346	58.75672603850218	90.85962163564245	94.07699595845226	117.08664083579255	133.3436518888253	122.96007413450435	63.088292696511694	138.36767746322616	92.868037929581	83.84739991947005	106.08132406465445	136.38262431486672	90.25645081120133	88.87800407653779	41.86197270360168	14.530984854935728	26.44468577668798	22.268717448528292	16.852213550287125	19.533803796858695	23.975115914473466	8.755673265854089	20.626556015819446	24.632627454602837	11.144692235841191	13.298345386621133
3L_17975	20.50735188565101	0.0	13.888102860845029	34.41440449314465	11.153121200968089	21.007117999345105	14.65561264369014	35.69394285061597	19.453118373781557	15.861474761855817	23.815280836796127	28.005634733708423	135.26125711812367	0.0	55.46619335515003	54.16212212610702	75.27456397208819	60.47167909695626	57.51823933642115	41.09424101197035	96.35559067181526	65.72637856883748	64.10330092211493	83.59724790083422	77.7527914569977	77.47380499976093	116.53358696331325	87.08601485687414	90.47151769060196	138.3676774632262	43.446122160795916	78.26195842724769	111.93751879295843	101.0874766094811	114.09586691287603	77.36130596806072	71.10114765617158	49.072622415614084	24.616763154121244	34.666370846968775	22.10458652486722	20.392234433205488	16.804519743630248	19.866497139224414	15.064642380454531	11.912453000409391	13.040572481131923	10.32504723709111	9.386901564491417
3L_17976	15.665338245983408	0.0	10.34374327656687	37.28227153424004	14.76755862720775	10.430617617730382	25.87348898824309	14.924660314731238	15.454421819170904	29.40247451225495	25.041067350454746	15.892086376667876	0.0	0.0	50.8440105755542	42.58058038675717	20.386861075773886	55.432372505543235	48.100048100048106	40.8088643382761	67.41545666795409	52.771445204353256	48.29238139391129	38.612423933524845	94.2258404944972	74.73762696603923	66.4799319245497	96.96382672721404	76.69545156528842	92.86803792958102	78.26195842724768	0.0	80.49529907453406	133.84730699218332	70.81470906484928	103.93845397424495	70.60738968633704	53.447824862167494	15.278633381247127	15.888753304860689	14.634054967851908	15.187966270564507	12.836785915273104	8.768237934904603	27.618511030833307	11.829727632350991	6.4750064750064755	17.577163748857487	6.991286061053502
3L_17977	9.03967059440354	0.0	13.264107953921815	11.95205790533014	21.30401900318495	22.57117254984279	31.104740860182947	3.588442917203139	22.294903607984253	20.198421210604494	8.02773743839715	19.105240452824766	0.0	0.0	44.82422790267437	38.79645633167867	58.82110736616727	29.617782516622977	49.15141527163385	31.398295622017898	48.10466571335768	64.1088825260823	50.667416544431525	51.9896243563963	57.897116320844674	42.28165331412055	75.77716587716333	70.5712211064408	67.43931041619116	83.84739991947005	111.93751879295843	80.49529907453406	0.0	42.90915488274001	74.91654467188427	99.96266611730663	83.88457482504076	66.52201152886934	23.51072765114312	25.468311308337714	16.88913884814384	9.738003874751742	14.814913580905355	21.082102138568438	15.494538064656934	22.754448779166935	24.90931452680087	25.357219834417354	17.93029284874924
3L_17978	0.0	0.0	38.59714805673009	34.7792215019059	0.0	29.19098640721718	18.10229971615594	41.767953955007556	0.0	0.0	31.14648659844548	66.71306931265525	0.0	0.0	0.0	37.631191742211286	0.0	86.18460742911317	33.65303718660609	0.0	24.344257007190077	31.0916753593809	98.2912073600456	43.22408445986103	43.94986199743333	24.607025798005846	27.562939973429327	44.00459407962192	61.3253888336279	106.08132406465445	101.0874766094811	133.84730699218332	42.90915488274001	249.72218407022189	0.0	126.46989637056693	46.49432769202158	123.18218292906113	0.0	0.0	49.14560368002281	0.0	14.369942678298655	0.0	0.0	0.0	0.0	0.0	0.0
3L_17979	8.35016122769637	0.0	24.50475131812589	16.56060519075609	9.839517470063267	11.583075088674233	5.746439506082032	3.314731062609966	27.45911852110679	18.6577676578046	19.774437930140373	7.059188115715623	0.0	0.0	45.16932852029044	69.68348368042676	24.14865428605409	46.509719163372225	45.40234489757765	54.381302113148635	54.09531478546667	64.15382705954141	70.20406762367811	41.163485929805965	53.48095938330408	62.490528779231894	56.87271798219096	74.50095419425239	77.86914207478047	136.38262431486672	114.09586691287603	70.81470906484928	74.91654467188427	0.0	18.87333132227503	72.2644590142084	140.21312394840157	64.24107272536327	21.717424812917958	42.346245487772286	23.401355874559375	17.990456962104453	34.21223032494548	31.15847198853368	32.714691697767776	17.515693185309377	25.885499805858753	10.41025514234072	8.281321458746493
3L_17980	10.657363972070602	0.0	3.909446277757557	28.181874545567272	12.558238832586119	8.87013151744001	25.66976072849314	21.1530618633986	17.523123952445744	19.050422181168564	15.77390069319984	18.01937352945019	0.0	0.0	24.020792397899623	35.574989664194966	46.23162196710929	55.86884787960263	37.49531308586427	41.644321403469164	61.644816866810956	69.2830246197228	69.69036570517193	39.40291450224268	83.09680421561958	94.71150874436466	64.21158779064119	41.60014357992413	67.08479542988557	90.25645081120133	77.36130596806069	103.93845397424496	99.96266611730663	126.46989637056691	72.2644590142084	25.6198859505157	131.86150774215426	121.20451622286801	34.6476095574738	39.03378764658689	19.911533058620552	45.922669668478505	37.84324918644292	49.709695378986716	33.92510016385823	17.88431264103457	29.366958500816764	9.965006219824716	13.211879170494809
3L_17981	19.589917722345564	0.0	7.186179539509615	0.0	19.236688211757464	13.587251896780364	26.962899050905953	7.776533532412592	28.183985054435354	10.943026228245262	20.29644406300016	16.56122685568547	139.97760358342666	0.0	48.569410102437296	39.70255777889879	35.40875871055464	28.883183568677794	40.72681704260652	25.516279386248428	56.656453396667686	46.31023224581471	68.62601566503184	60.35731530661516	32.731081434930616	54.977276059228856	48.75195007800312	79.19861921303882	57.08909552604175	88.87800407653778	71.10114765617158	70.60738968633706	83.88457482504073	46.49432769202158	140.21312394840157	131.86150774215423	51.93905817174516	137.60746487733277	70.05655474601315	55.192511480042384	36.60054168801699	47.48237876165956	32.10547719440937	43.40277777777778	28.78139570581576	28.76491666392715	16.869095816464235	12.211503236048356	26.7140720017097
3L_17982	17.300524947356976	0.0	10.879475000054398	9.80330645920256	8.736981896973509	12.342204910222803	5.102540657043955	17.659857025797518	18.286706295991067	11.596991939096576	19.75351129637466	6.268193431434739	0.0	0.0	40.108024278724024	28.285862584450978	32.16413141835242	51.01545039354775	21.34319863403529	19.315111886004786	37.740872541525256	39.437498575868105	27.705589325590545	39.59696382665058	28.905935131778026	20.808132373014903	23.307705216575197	41.34561794333666	44.94344731452531	41.86197270360168	49.072622415614084	53.447824862167494	66.52201152886934	123.18218292906113	64.24107272536327	121.204516222868	137.60746487733277	37.20179044777068	120.52467766880203	91.91422230540925	90.04316530816926	91.85391553273674	68.85836078216617	100.2932713590084	52.65122521216628	55.9909021005298	33.200531208499335	48.52977879664636	31.251884304788963
3L_17983	9.608478521447326	0.0	7.930536955509159	9.528092628305297	14.152839342628917	9.996429275462804	4.9592941139130025	11.442721170636148	5.924444375984199	8.051016392513457	10.66608870687327	12.184445702150006	0.0	0.0	22.739528447150086	12.027652604278888	15.630584677650454	9.444431327178712	13.829345871940257	18.772867699466413	18.340675717178776	19.165173557682277	16.8298715409565	20.722873019115372	14.047221138579447	16.853311473464796	16.990031004918805	12.055469626847048	26.881061049241737	14.530984854935724	24.616763154121244	15.278633381247127	23.51072765114312	0.0	21.717424812917958	34.6476095574738	70.05655474601315	120.52467766880203	23.428223887604503	79.18228655704048	125.66304083914189	104.80137809930669	116.13501108400419	121.00677637947726	114.69836623647132	102.7915152255397	54.60818626355896	89.8426181935794	55.388852975471316
3L_17984	4.16340533248955	0.0	4.581792323848412	20.642868466944986	2.4530005102241064	15.593423317781493	4.297777533281989	9.916385041331493	2.567093557211274	9.76793616346725	12.94068581197997	0.0	0.0	0.0	22.521508040178368	16.379460275937323	18.060843369141963	18.415452610901948	15.979546180888462	16.26876873619866	8.669578103651164	18.454161339565427	29.169894801691388	2.565523469408698	15.651607733146351	17.526312837673625	31.08345810342481	6.96493295555537	20.383489140841757	26.444685776687972	34.66637084696877	15.888753304860685	25.468311308337714	0.0	42.346245487772286	39.03378764658689	55.192511480042384	91.91422230540925	79.18228655704048	31.670870681500833	136.12617574122646	134.55111058486676	109.17298732774549	138.36456002982848	88.69434582720629	83.84021731384327	86.04371020478403	64.23332658558994	44.903763492806725
3L_17985	9.203113873579126	0.0	5.063974455287258	4.563059659267209	5.422302472298813	0.0	0.0	13.699966352882637	14.186256468223636	6.169086645130385	14.302547508465576	8.752804179639051	0.0	0.0	12.445821782054992	14.81172081091209	9.980772042659815	18.09197507830433	6.6229551625935486	17.98087374459787	14.372930597430024	22.435879785292713	16.119849144003773	19.84861180226813	24.987102810779977	16.14230018737982	16.273251764562932	26.942698461360227	14.482685707858161	22.268717448528292	22.10458652486722	14.63405496785191	16.88913884814384	49.1456036800228	23.401355874559375	19.911533058620545	36.60054168801698	90.04316530816928	125.66304083914189	136.12617574122646	40.83695116480955	37.17777557189643	103.69409262295716	133.60892185648794	103.09886454347232	118.72505506960329	71.32413252023822	77.44708589204521	39.36123223246812
3L_17986	0.0	0.0	4.379708460326629	7.892958849269744	9.379235310945099	6.624738695463081	4.108220384660891	4.739507204998853	4.907739406889878	0.0	10.602793553360147	15.140175313136675	0.0	0.0	16.146133270184013	11.386931048431748	34.528508894975495	3.9118274101746633	26.73082063619353	15.551220796751245	27.62399652379628	28.224359668660128	5.576666335784464	14.714213194234972	13.298915739399765	33.50659968325094	21.893417837756015	19.973215917454695	38.9689158875435	16.852213550287125	20.392234433205488	15.187966270564507	9.738003874751742	0.0	17.990456962104453	45.92266966847851	47.48237876165956	91.85391553273674	104.80137809930667	134.55111058486676	37.177775571896426	25.7233237878366	130.44727435312012	116.94734028334669	122.78831207292691	75.13347461765827	94.5859807126848	52.09719103109644	41.4431327692923
3L_17987	14.127472181493616	0.0	6.663070089500578	16.010605425033543	9.512733983528701	6.7190314381801235	12.500083333888893	12.017416601532268	9.955186726948641	6.764294374515169	14.338276872484865	15.355671911737645	0.0	0.0	10.91729873277455	8.66175458564115	21.88747996748396	21.82128368660669	15.492166773175311	5.257522660579857	19.612026486882286	7.156522266535011	19.79614495529182	17.410921373522715	13.488204902018307	8.495878366208606	9.516444098186863	11.816876897347298	14.115563269554041	19.533803796858695	16.804519743630248	12.836785915273104	14.814913580905353	14.369942678298655	34.21223032494548	37.84324918644292	32.10547719440937	68.85836078216617	116.13501108400419	109.17298732774549	103.69409262295714	130.4472743531201	26.46079725389846	81.8986941394424	128.98372536725893	91.44345784291487	81.3338755591704	77.37097210965165	63.04951593734138
3L_17988	5.169561621174524	0.0	9.481764670186298	10.25262467191601	12.183235867446394	5.73683968975171	8.894011839708561	8.208563173102181	0.0	10.395874916833002	6.121149796777827	8.740647507167331	0.0	0.0	16.312453392990307	11.09336173233937	7.4751823944504245	20.32520325203252	19.841269841269842	24.689362924657043	19.137290925096643	16.80353913085985	7.243857209086694	2.123683316343867	14.39561451999263	7.253946146703806	18.959091697001213	14.413541810802084	19.283427822129664	23.975115914473463	19.866497139224414	8.768237934904601	21.082102138568438	0.0	31.158471988533684	49.709695378986716	43.40277777777778	100.29327135900841	121.00677637947726	138.36456002982848	133.60892185648794	116.94734028334669	81.89869413944241	55.4591049382716	143.0408717138575	134.46457075438963	94.37321937321937	80.56200051559681	53.83290267011197
3L_17989	5.427757006555826	0.0	9.955334396695786	0.0	4.263910474935668	12.046735914316386	7.470580852602452	10.773178061672567	4.462231892374536	10.91510016787424	6.426872553671214	4.588600951629951	0.0	0.0	26.914146319979835	9.059106919591754	27.469864577491897	23.118714599468273	8.680103466833325	14.139535059095008	17.581470335852547	8.019453268961717	17.746525864040315	11.148756746391426	10.580225618776938	12.693744624199153	8.531146933081114	16.646773772009116	24.042771838018027	8.755673265854089	15.064642380454533	27.618511030833307	15.494538064656934	0.0	32.714691697767776	33.92510016385823	28.78139570581576	52.651225212166274	114.69836623647132	88.69434582720628	103.09886454347232	122.78831207292689	128.98372536725893	143.04087171385748	17.277931071421786	68.31311910187377	95.34759808183067	111.65311744808342	43.064079215297106
3L_17990	6.199599195911984	0.0	10.233909650269783	6.147732470355634	10.958063491019868	0.0	3.1998443595703505	3.691546211513785	0.0	4.15575262134486	8.258390731442915	0.0	0.0	0.0	20.960054328460817	15.521005796652208	20.170385973782533	9.140628570558036	26.768983670919962	16.15021639271189	6.454801436322415	0.0	13.03079872715158	11.460726953910687	10.358368474098382	21.748245786494863	12.180374785259993	15.556902091858841	19.512275497720204	20.626556015819443	11.912453000409391	11.829727632350995	22.754448779166935	0.0	17.515693185309377	17.88431264103457	28.76491666392715	55.990902100529794	102.7915152255397	83.84021731384327	118.72505506960329	75.13347461765827	91.44345784291487	134.46457075438963	68.31311910187375	3.901371761324999	137.73442880251125	118.83524073556116	66.86481709359853
3L_17991	0.0	0.0	0.0	5.047445992327882	2.9989503673714197	4.236435463201262	5.254308532997058	12.123416378735527	12.553745723880363	5.117969189825477	6.780350544123131	12.909264010585595	0.0	0.0	13.766993632765445	7.281796419176612	11.040269382572935	5.003126954346467	9.768009768009769	9.944806324896822	1.7665191623166132	18.04911615734317	0.0	21.955618285893514	8.504486116426415	17.85586743804014	14.000560022400895	14.901384764398463	14.240069776341903	24.632627454602837	13.040572481131923	6.475006475006475	24.909314526800866	0.0	25.885499805858753	29.36695850081677	16.869095816464238	33.20053120849934	54.60818626355897	86.04371020478403	71.32413252023822	94.5859807126848	81.3338755591704	94.37321937321937	95.34759808183067	137.73442880251125	36.81788297172913	126.12291034564818	96.54428259079421
3L_17992	9.211655046547644	0.0	2.534337099780653	0.0	8.141002157365572	5.750150222674566	4.754478718953254	0.0	14.199422367498089	10.805921027241727	6.135352000482647	5.840618287851951	0.0	0.0	9.343029321540353	8.236370659741526	14.985052410220804	6.790787165412256	8.838802342282621	11.998374220293151	7.992372080086764	8.166073435456887	25.8156952973484	19.86703278769947	13.467080683204243	16.157281440453957	12.668720205884801	11.557587122536427	14.496126715475663	11.144692235841191	10.325047237091109	17.577163748857483	25.357219834417357	0.0	10.41025514234072	9.965006219824716	12.211503236048356	48.52977879664636	89.8426181935794	64.23332658558994	77.44708589204521	52.09719103109644	77.37097210965166	80.56200051559681	111.65311744808342	118.83524073556117	126.12291034564815	45.21939481376607	87.3602557086073
3L_17993	3.663919642914391	0.0	6.0481688261653455	7.2665335437721446	4.317425778054092	1.5247414457811852	9.455427869457607	6.54503375928413	0.0	11.052092934839072	6.507534667670779	2.323095682968061	0.0	0.0	4.9548980405855705	7.862404771536207	3.97351888077099	9.003412293259144	3.5156181335583327	9.544664615995474	11.444227131287029	6.496082780882094	2.567036884726182	6.773209248139906	6.1217231181364005	2.570612145011316	11.517625710565522	12.258693367326691	14.094199737104734	13.298345386621133	9.386901564491417	6.991286061053502	17.93029284874924	0.0	8.281321458746493	13.211879170494807	26.714072001709695	31.251884304788966	55.388852975471316	44.903763492806725	39.36123223246812	41.4431327692923	63.0495159373414	53.83290267011197	43.064079215297106	66.86481709359853	96.54428259079421	87.3602557086073	25.8902110610885
3L_17994	3.7286094337547286	0.0	8.206606235953881	0.0	4.393653806441975	9.309972749709761	3.848948775110542	4.440394804382848	4.598009797439277	2.4993839018681894	6.622431034831007	9.456448091901546	0.0	0.0	15.127143642313644	10.66829678241502	0.0	0.0	3.577689528102751	4.8565921195964945	2.58806338581322	13.221553909398642	5.224720451332251	4.595197559031057	9.344711453999723	20.927988883052308	2.930244933313486	15.593914506051842	10.431305809115972	9.022093075972114	7.1644768045287135	4.743148995590769	27.370302400786073	53.09645236053553	8.427535624246525	26.89029351830987	24.71430266123611	26.191253019477315	40.00224012544703	44.120835623414806	55.73035148087735	48.19982684212207	54.99661007006263	73.04449453209784	46.56344008504128	61.00619869906628	65.49923905295806	108.07776718305759	108.16270666357156
3L_17995	13.862511609853474	0.0	7.627788338026966	0.0	8.167532425103728	0.0	7.1549592453521385	8.25442106792398	0.0	0.0	18.466038493072773	0.0	0.0	0.0	0.0	4.957927031213126	0.0	13.62583458236817	19.952114924181963	0.0	4.811050791225414	6.144514054961449	9.71243424682015	25.626569627389678	11.580829557982899	9.725961314016278	10.89429052022416	0.0	4.847789117295166	0.0	8.878881403005325	17.634445008746685	0.0	0.0	31.33254166444728	29.992441904640028	9.188473978241694	55.64334839413297	60.84139594498857	17.575269018784446	58.2746054809209	11.200064512371592	39.75817939344921	38.79577901924271	30.550084827402205	61.06518621392356	28.649190660363846	77.77158485528004	128.88963129316514
3L_17996	3.239411981937039	0.0	3.5649454634642996	3.2123106021668963	7.634403676728811	2.696164867246234	1.6719813380130977	3.8578103685597713	0.0	4.34292424724094	2.8767805833420597	2.053938056514516	0.0	0.0	4.380815532619552	4.634302551368926	3.5131405509166487	9.552314844297268	18.649757553151808	6.329103242019844	4.497013533312527	4.307577085527804	11.348079178725891	1.9961514200621202	6.765562959787658	0.0	7.637381213264196	4.064392991035574	10.195546041726518	6.858586911621424	5.1870749710768695	10.302107234222115	9.908037558596133	0.0	10.982751223112395	4.672451784970031	12.883056204479868	42.259161786275264	30.014735655483914	23.273082517041374	24.209235581281906	39.25871176986648	35.835748043368156	31.730490281404123	30.935616794327647	20.38543142911659	60.25306286402892	72.69511064801632	75.90017608840851
3L_17997	2.0264512684065106	0.0	4.460184932647863	0.0	7.163682992700208	6.746467254587556	2.0918541525815155	2.413297462079857	7.4968775505002165	9.508681018254768	1.7996030435606514	10.278915810797026	0.0	0.0	2.740469332777932	5.798082081418698	4.395370619848351	5.9755599597645634	5.833284722627312	10.557981398420473	7.032895807507954	1.796436122234544	8.51870508867688	2.49743076809732	8.464550799832335	0.0	6.370201725178031	6.780073567188241	12.755881205328727	8.580935196899977	7.787601981892787	7.733521412574087	17.354641858454055	0.0	4.580257213504339	17.537434384419978	2.6863811222625777	24.402187086687956	23.717130527623144	22.266313328820694	34.07482035470752	32.74498240448371	19.92663345671794	31.191869697382153	23.818005429612064	51.009360472693544	39.78599323638115	41.68565416633903	39.19002656028685
3L_17998	8.288566440630554	0.0	4.560748601275414	4.109611559515395	2.44173411957172	0.0	12.834114788322665	14.806260086764684	2.5553031483890094	4.167031281903833	3.6803572890856247	10.510674246614577	0.0	0.0	2.8022586204480815	4.446608460561918	26.966837531545583	2.0367635826671417	11.929615269907545	5.398015959234184	5.75317305472634	12.858582231092603	5.807184067409793	5.107480543691303	6.924320637591444	0.0	6.513830490589144	12.132651478320252	5.797105650076558	6.2674352213564095	6.635990693686651	7.9078889099765926	10.140535141390748	29.507882293057538	2.341764074294807	8.966425220760861	8.240852653554555	14.555556479717872	16.167920017299675	29.773997842260858	21.293008247169237	20.089969580437725	40.75183744092045	30.44537230340988	36.53254402742376	41.72757371110697	19.270916974466036	36.812965914099856	53.945288688212415
3L_17999	8.059730663950537	0.0	2.217416341870608	0.0	7.1229637227457605	3.354059745530841	6.2398913759709265	2.3995799775207347	4.969509574008669	6.75330891877093	5.368121624458021	2.555122291985578	86.38487919074646	0.0	10.899568649570693	2.882562528906697	8.74077356720147	5.941594129705	3.866751735204841	2.6244921279670868	6.992919948269176	5.358674864010228	2.823427901227457	7.449705177917584	1.6832874469175303	11.309441008259284	7.917490877467011	13.4830695623581	11.274111272377878	4.8755200503933755	2.581112092794077	12.815938516303923	9.860569087954058	0.0	13.662667376214525	14.531457845257993	8.01333418808898	10.10978416823975	15.72154626123943	32.358094428413	24.46970847730463	26.047084663769578	34.673393965541585	18.32679207831461	37.004095169204184	22.82373760005356	45.806135940118885	33.91257902337424	40.46600653121345
3L_18000	2.679686369507313	0.0	5.897944330483054	0.0	6.315284250944136	0.0	5.532344297702085	6.38246812595418	9.913527603226258	0.0	4.759425327948202	3.398091903434384	0.0	0.0	3.623871164132373	0.0	11.624473701953146	7.901806879839857	7.71366862079605	0.0	7.439983512996535	11.877624361102585	3.754915183975825	13.209952378121677	4.477253759997708	11.280434612584754	2.105915770108126	4.482829418478403	9.370996241855668	1.6210051139469335	1.7163280465852626	3.4088182036346186	13.1137050019605	0.0	0.0	23.19070022000244	0.0	26.890279056559933	26.135372868137633	36.23871164132373	15.019660735903297	25.98027923604123	30.741745621716674	28.122750179985605	25.590369832024813	30.353599194887643	22.15207398792712	42.59520027260928	53.816292703228264
3L_18001	6.389844407288683	0.0	7.031969678146748	0.0	0.0	3.5455146580439747	4.397382677830155	5.073103420286326	5.253176858705301	1.4277596452302832	11.349084601751164	8.102917860721647	91.31586156515385	0.0	5.76086643431172	10.6648627813048	4.619855213737601	4.187166335182665	6.131207847946046	8.322906580922234	5.9136692987423105	5.664556304745577	0.0	7.874945859747215	3.558744190350109	11.955001374825157	3.347773395914377	8.90794000324249	5.958827481516462	9.019188968758819	5.456891918070225	16.256990505917546	2.605856401677129	0.0	7.221276769874759	6.144374364441276	5.647165123108199	19.236359283894462	29.083173722106125	27.00406141083619	21.887019206854216	13.766946250400101	26.18043204694326	41.72627563185503	40.6809999389785	29.488007763388225	39.61703532518983	29.873634525955207	36.438702972289164
3L_18002	5.061477976876637	0.0	11.140227333049074	0.0	5.964256212518378	6.319007511404228	5.224835104204111	6.027705746694105	3.1208317391084535	3.392840360414646	4.494877974176477	16.046063756146044	0.0	0.0	10.26732696987224	3.6204750171836797	0.0	4.9750624992226475	9.713217260387072	0.0	0.0	6.730451907219374	14.18480962921617	6.23784594703757	2.114195299213604	10.653424223613955	11.933164730974758	6.350484510215707	8.850119857173226	4.59271005256969	9.725567186973704	3.2193428419843517	3.0961985802691028	0.0	14.300165624518264	14.60111399199202	3.3548941195415876	17.7769289999614	34.555734203216346	23.529290972623883	26.00548432022964	24.53619436264577	20.73785710330709	31.871494135645076	24.167957638403852	15.925793446918217	33.996260411354754	37.86126449524427	41.41294180785185
3L_18003	7.592216965314957	0.0	5.570113666524537	5.019132934747257	2.982128106259189	2.106335837134743	7.837252656306167	3.0138528733470524	6.241663478216907	0.0	4.494877974176477	6.418425502458418	0.0	0.0	0.0	5.430712525775519	0.0	0.0	9.713217260387072	3.2963406992263824	7.026440319260369	6.730451907219374	10.638607221912128	6.23784594703757	8.456781196854417	17.75570703935659	1.9888607884957927	12.700969020431414	8.850119857173226	12.247226806852508	3.2418557289912355	16.096714209921757	9.28859574080731	0.0	14.300165624518264	7.30055699599601	20.129364717249523	10.158245142835085	27.150934016812844	17.112211616453735	30.733754196635033	40.893657271076286	29.03299994462992	26.5595784463709	22.30888397391125	31.851586893836433	18.305678683037172	21.2969612785749	24.471283795548825
3L_18004	1.917611729647428	0.0	2.110315475281031	3.8031374362594166	9.038567567811853	0.0	3.959003724630704	4.567361270968756	2.3647415148344963	6.427125141782381	1.7029473932303072	4.863420560402224	0.0	0.0	5.186560584214185	5.486670408575884	20.7964888871882	15.078976137520263	3.679988224037683	9.990918255305926	7.986195594708027	8.499752827187786	8.061170309957372	9.453180758995883	1.601984923399489	2.6907991888854927	6.028061833447063	8.01989961652048	9.388376760387702	2.3200165927586713	9.825779110590128	2.4393861333583127	11.730381406313198	0.0	13.002762653638475	11.063672541845577	5.084194256894167	17.31866967985862	26.183846511787966	29.174403286204786	26.870567699857908	24.789014500334034	9.42819268460244	22.808260346900223	36.625475215540924	31.37528998008393	25.75991756826378	37.653707814399496	47.06961681908664
3L_18005	0.0	0.0	7.692248521165222	0.0	0.0	11.635280497524596	0.0	8.32417673892052	4.309824676332167	7.028197126873014	6.2073631741972335	0.0	0.0	0.0	4.726344645051517	4.999825006124786	7.580466653527192	3.435245620061835	13.41381623071764	0.0	12.129268896188012	0.0	4.897255577974104	0.0	2.919673930815407	0.0	10.986354947155633	0.0	9.777512698544617	14.799091758597216	15.669349856289678	8.891734243846921	8.551613261841846	0.0	11.848996390005766	15.122949580086098	4.633061527057079	17.535491835475	34.086415881542884	14.76982701578599	32.64837051982735	11.294712944870508	28.638688577172672	19.561815336463223	17.97148182569717	35.189274309190566	14.44564824846515	55.553740073853795	20.796614311190137
3L_18006	9.655212366395999	0.0	0.0	0.0	11.377340887887682	16.07208006467405	9.96683038846718	0.0	0.0	0.0	0.0	0.0	0.0	0.0	0.0	6.906373062935015	0.0	9.490367277213629	18.52881230313137	6.2880584739133605	6.701775032135011	4.279642084973149	0.0	5.949618629445853	4.033012628169141	0.0	7.587852152218384	8.076070119671208	10.129427066099238	5.840664340524749	15.460309057762187	6.141178320166647	29.531349299162017	0.0	21.82305431103526	13.926451623684995	19.199262748310463	4.844435487621499	28.250609271473287	28.562661583056954	27.058766228495045	15.60164628571607	11.867783398711634	20.265888456549934	10.63903732316147	30.37984528152395	44.8967375037414	18.055919181705743	28.726840780048633
3L_18007	0.0	0.0	2.964981786116888	5.34338745116144	0.0	4.484825816092542	5.5623787401434654	3.208558895023654	0.0	3.6120303728409993	7.177895527166182	0.0	115.50812022085154	0.0	3.6435447317986727	1.9271855343912043	5.843790796964502	7.944704854214666	5.170363476552401	3.50929647729801	5.610280727227029	7.165263946828009	0.0	3.3204169115474143	11.253900601948635	0.0	10.58674268794856	6.760749253275245	5.653122162839314	8.14902679432606	10.35387473054041	6.854648548459624	9.888673315810605	0.0	6.089603645967496	3.8860999644810463	10.714897994171094	21.629010559282957	15.766355228596385	20.49493911636753	12.584333913722814	4.353553849542921	13.246559537324169	9.425141754131982	21.770943548735048	16.954658495877645	25.056376847907792	25.192026219860885	32.0642696220304
3L_18008	13.077151927081802	0.0	0.0	0.0	3.852406598402022	2.7210306828861865	0.0	0.0	12.094764901959834	6.574466350566325	14.516560782872315	0.0	0.0	0.0	13.263654932753267	4.677043154609484	7.091082113312656	12.853883479546258	3.1369596586987893	4.258316278776637	6.8077319496391215	8.69460882085454	9.162190936394238	4.029122497411289	2.7311837824491945	4.587475824002408	2.5692727313835637	2.7345850075830045	2.2865724690272327	3.955337906495021	10.469827214347514	16.635392129463277	11.99929924092433	0.0	18.47340236474329	4.71554422567463	13.001872269606823	13.122739608102505	12.754337431301952	24.86935299891238	9.162190936394238	10.565541753436179	24.110832675643397	29.735763431415606	21.61448689369563	20.573439360610422	33.78264247829465	39.739674562634306	31.61277175432888
3L_18009	10.328364529297698	0.0	2.8415694328966223	5.120977983891453	9.127918651988972	8.596305050200273	5.330854130772249	3.0750080565211086	9.552473007895438	5.192528574484745	9.172170351051063	9.82299615789877	0.0	0.0	10.475665030134996	0.0	5.600552886580964	2.538006649577422	4.955155839651157	10.089683836393759	5.376762278643177	9.15602926816316	7.236319376402942	3.182210172253037	6.471285611484719	3.6231989078229216	4.058434970073101	15.118470494577005	10.835641023881392	1.5619674667168162	3.307637400911453	16.42333848369228	6.318049340174518	18.384853822027264	8.754201287101035	11.173042873944985	10.268908483487595	18.137647122229087	12.591756126896696	17.459441716891664	16.884745211606862	29.2064117252895	21.158656493020395	32.518210197710715	17.071171230296546	19.49873940649737	16.00896502041143	33.80083101757402	32.65025165661615
3L_18010	5.630989965575881	0.0	14.459332507636592	0.0	4.423565216621989	0.0	7.750303811909427	0.0	0.0	3.774599062087625	1.6668789159152932	2.380206582889742	0.0	0.0	7.615063611164699	2.6852312816555206	20.35601862331432	3.689900741670049	5.403068943159715	2.444827576090369	3.9085238651861527	8.319727805129345	7.890434478884146	6.939721578370277	1.5680548342503318	5.267615961297772	4.425290476066849	4.710022739989789	2.6255801875819507	3.4063178566903036	4.808834405863701	14.326319167468942	4.5927726292796605	0.0	8.484909164804936	5.414671811326844	12.441277171749343	13.184779791575	16.47596047526922	20.624130613571058	26.30144826294715	21.230984620274743	29.22359371452794	17.07219700790049	16.546036865673205	30.710760388977768	21.33519531401528	36.85620114359527	47.468822756441945
3L_18011	0.0	0.0	13.059532400830483	9.414174734614415	5.59345118734985	3.95076477916904	2.4500003920000633	0.0	8.780417561537558	1.5909516850246583	0.0	3.009692111506685	0.0	0.0	6.419329886153185	3.39538570478106	0.0	2.3328784220410355	9.1093347908269	9.274209628669922	4.942198517241601	6.312011568654803	3.32573071292359	2.9250157585223993	1.9827532193964024	9.991087949549003	1.865210906858082	5.955667204463415	8.299897197473312	4.307175711663875	3.0403056358449603	3.019192402262704	2.9037041682963705	0.0	5.364442810077535	20.54001760279509	3.146316292884291	4.7633473756813975	11.574057998993522	24.072487073074445	26.60584570338872	11.505374735807832	21.393415379026166	19.926669854933845	29.639377691625988	14.93566759895104	17.16759249040454	22.192114919647903	35.30749918925155
3L_18012	7.202872505555215	0.0	2.642233405915485	4.761741502196115	0.0	7.993274458870307	4.956894842450054	5.718592631479022	11.84315634328336	4.828272820590073	4.264371411398196	12.178550953382638	0.0	0.0	0.0	5.15221444753062	0.0	2.35996554450305	2.303775888681549	12.509190345782166	0.0	8.513734036482626	3.3643458735961427	5.917956411292052	4.0115500549181204	6.73806318416609	5.660603782641871	10.041364396494922	3.358507022722147	4.357186460130219	3.0756067172480948	6.10849667453441	11.749676663585312	51.285470313405504	5.4267295190479565	6.926169457739804	9.54854480177221	7.227982120863426	21.075200530533046	34.49865739342756	17.94317799251276	7.759309328358064	21.641814977040983	26.877385367951405	29.983521409380717	36.2618066175984	19.84791534864104	22.449788242372403	23.21634616500786
3L_18013	6.1024028974208955	0.0	0.0	0.0	5.39313238522066	5.079034216564686	1.5748388624875902	3.633670755999735	0.0	5.113249267424777	6.774097531017577	9.673019067261725	0.0	0.0	4.126289207484263	2.1825242879487226	6.618052657859582	5.9982155308795635	2.9277004376912155	3.9742539878161294	4.235736079332796	5.409741239904577	6.413252001896612	11.281047558076244	3.8234893775818115	6.422184107748835	3.5968238606580845	5.104334511541347	7.469142039927259	4.614358240131756	9.771409598142963	5.82213155222685	5.599427066622543	0.0	1.724108502285909	8.80196266163429	10.112123222288737	13.778271482162344	16.367347558244695	23.21037679209898	7.125835557662903	22.18666330086767	25.002728422739132	19.2130341223486	13.448423446922826	17.28093012878325	33.105535718508364	19.970856813949357	35.17779595675491
3L_18014	0.0	0.0	2.642233405915485	0.0	5.658396919568717	3.9966372294351533	2.478447421225027	5.718592631479022	5.92157817164168	4.828272820590073	4.264371411398196	0.0	102.93466736662239	0.0	3.2469324605578875	3.4348096316870804	0.0	0.0	6.911327666044647	0.0	6.666110046477785	4.256867018241313	13.45738349438457	0.0	4.0115500549181204	3.369031592083045	3.773735855094581	2.008272879298984	6.717014045444294	7.261977433550365	7.689016793120237	24.43398669813764	5.874838331792656	17.09515677113517	8.140094278571935	10.389254186609705	6.365696534514806	7.227982120863426	21.075200530533046	6.08799836354604	20.186075241576855	15.518618656716129	15.739501801484353	25.197548782454444	19.401102088422814	6.0436344362664	27.290883604381428	26.939745890846886	25.00221894693154
3L_18015	0.0	0.0	0.0	0.0	0.0	2.958828493281684	0.0	8.467285794603969	4.383919083375127	4.7660171538489395	6.314080019598904	0.0	0.0	0.0	14.422799561546894	2.542890941510457	15.421579724940703	6.988608568034104	10.233319688907082	9.260922795391023	0.0	6.302968572138106	4.981449083612627	17.52495114919867	5.9397377962147235	0.0	0.0	14.867836824896134	2.4864018681829076	6.451507459232924	4.553924845667487	4.522300367572574	4.349316200506956	0.0	8.035136042888343	5.12764766086969	28.27627808776957	14.269569287320632	13.868971504811146	33.052248995211635	6.641932111483501	0.0	11.652417701886876	14.923591212989495	18.280447129290813	17.897123753241615	18.367496877525532	16.620240794048627	13.221343267321812
3L_18016	0.0	0.0	0.0	0.0	0.0	4.82537917829583	5.984755630458097	6.9043989306466935	0.0	3.886308380124486	0.0	0.0	0.0	0.0	23.52129461205545	4.147051114893221	0.0	0.0	22.25189141076991	15.103093717717137	4.024196689856771	5.139570167467753	16.24790402038137	14.290205493154991	0.0	0.0	18.22502806654322	19.397663745378505	0.0	3.5071278867169635	0.0	22.12546020957236	0.0	0.0	6.552015137775774	41.81189330942808	23.057058534185934	17.453550284841942	28.27261130361618	19.601078843379536	10.831936013587578	9.3682782603482	9.501620976538597	28.394340602284526	4.258929271109809	21.890524029957913	29.95446920680565	16.262983281653188	34.499056450806066
3L_18017	4.3802110823720595	0.0	4.820385216264173	0.0	0.0	0.0	0.0	0.0	5.401545490195655	2.9361694381169996	0.0	0.0	0.0	0.0	0.0	6.266329663457366	19.001346245381487	4.305426990721805	12.608750472828145	0.0	9.121038922817466	0.0	12.275556788567037	5.398241792648134	0.0	0.0	13.769306288579877	3.6638129227811125	6.127126227684624	2.649692383962684	14.027535491067544	11.144097640125883	5.3589103406069825	0.0	0.0	12.635827245497065	11.61332280392066	13.186442227559315	12.816251690677204	25.915636458413548	4.091852262855679	21.233661582148436	7.178629793395446	15.32313425517309	16.088453027669885	38.590179460873145	22.63109059225564	16.382599222236102	13.032300230313327
3L_18018	9.788519046010935	0.0	0.0	0.0	5.767212244945039	6.110243456540282	5.052219743266402	0.0	0.0	3.2807494806573576	4.346378553925084	9.309565392249228	0.0	0.0	3.3093734694147705	5.2512954945985175	0.0	7.216048491845865	11.74039635578097	3.1874379246464177	3.3971522352242562	6.508094768272778	3.429044832703761	12.063526530710723	10.221738120704824	6.867641322323132	9.61576924615446	2.0468935115931957	13.692374784944139	4.440978507440415	1.5673765001360485	6.225967764429303	8.981723988029158	0.0	2.7655448510532854	14.1187300484696	0.0	7.366981777033876	23.867214276031017	31.025376275763474	25.146328773160914	27.679843854046556	4.010546132108994	10.27284681130835	16.17889107723371	21.55950361398879	30.344409042633895	18.305211951472884	41.86497925317246
3L_18019	2.5767285339187658	0.0	2.835667938747304	0.0	0.0	0.0	5.319782782629419	3.068621746954086	0.0	3.454496337888432	4.576560595721739	3.267531778380311	0.0	0.0	10.453908716469087	3.6862676576828637	0.0	2.5327356077299092	0.0	13.424972193526344	3.5770637243171297	2.284253407763446	3.6106453378625267	3.1756012207011093	4.3052305106520015	7.2313481836299625	8.10001247401921	4.310591943417446	3.6043790321737683	4.676170515622618	3.300767956672799	3.277845956973683	3.152463871187804	0.0	2.9120067279003443	14.866450954463316	3.4158605235831008	10.342844613239668	17.59184703336118	15.245283544850754	14.442581351450107	16.65471690728569	19.003241953077193	10.816891658013153	11.357144722959491	6.486081194061603	18.638336395345743	40.95862456120062	26.832599461738056
3L_18020	4.63594503159976	0.0	0.0	0.0	0.0	1.9292501525554557	2.392784128758585	0.0	2.8584544793982607	1.5537972785551426	4.116980713386301	0.0	0.0	0.0	3.1347077982125895	4.9741369747995305	5.027679891643443	0.0	2.2241498187317896	0.0	6.435707363881169	4.10973569673274	3.2480630176194425	5.713412378393588	1.9364488471545434	0.0	1.8216515676040397	5.816581095064457	1.6212129883154314	0.0	4.453955453912993	5.897366943607018	0.0	16.504291941119288	5.239163902789409	3.343389133383506	3.0728385653531305	13.956318583675575	4.521504955795507	13.71434661718008	15.157627415557398	22.473366251820813	15.195492864861354	17.83953500441123	23.838864262017726	23.33898623028986	21.557144396938885	13.004309845021137	32.75879577977055
3L_18021	3.9154076184043736	0.0	4.30887293887756	0.0	9.22753959191206	1.6293982550774084	2.0208878973065607	2.331426226679909	2.414181869976993	2.624599584525886	1.7385514215700335	2.482550771266461	83.93134416047673	0.0	0.0	1.4003454652262712	0.0	1.924279597825564	1.8784634169249554	5.099900679434267	2.717721788179405	0.0	2.7432358661630083	0.0	1.635478099312772	2.747056528929252	4.6155692381541416	8.187574046372783	1.3692374784944137	5.921304676587221	5.015604800435355	2.490387105771721	7.185379190423327	0.0	6.637307642527885	5.64749201938784	5.190491020450534	9.822642369378503	21.003148562907295	16.546867347073853	7.315295643101356	3.1634107261767492	22.459058339810365	10.957703265395573	14.381236513096633	7.391829810510442	20.229606028422598	25.627296732062035	34.94815659395266
3L_18022	2.3071962604963008	0.0	10.156199814090762	9.151575718307178	2.71871372216377	3.840562135398634	0.0	2.7476362085697676	5.690331046389286	3.0931473485695586	0.0	2.9257397513530816	0.0	0.0	6.240269080402747	0.0	5.004306205489824	6.803415314487872	6.641429235571494	3.0051715998061064	3.2028938786772625	4.090629533568013	6.465925542281011	2.8434253607951354	3.8548925911277334	6.474931009610093	0.0	9.649233011415623	1.6136759683790511	1.3956771134494284	7.38874835489518	8.804925122916753	2.8227082361263185	0.0	2.607403513684827	3.3278457157480648	9.175658812302723	11.576196376743143	11.251211192884915	9.750420438129293	15.087159598655692	26.09703548861293	18.906061264335285	27.442016633090553	8.474299061064613	5.807620818113737	23.841028025128445	15.101161602923586	34.322631708379824
3L_18023	5.520332765659114	0.0	2.025026492409087	0.0	0.0	0.0	3.7989994954928665	4.382770103547326	0.0	4.933896883035314	0.0	2.33343203750852	0.0	0.0	9.953888611009498	2.63246255420734	3.9911986088278124	3.617388787903452	5.2968907251443405	2.396783133549475	2.554477097899441	4.893739781259619	2.578458628373462	6.803345885506492	4.611720780598306	5.164099592759106	1.4461090123248976	1.5391546316318132	2.5739836914967285	5.565631203243829	1.1785834417040808	11.703988344700248	6.753776880876208	26.203699700360694	10.397710341001229	2.654132789979269	4.8787151415803125	7.386102604782944	10.768122480932348	18.66354114564281	17.18972418915641	5.946789907940718	21.110015903381264	19.31158076875541	18.924363509447517	6.9478266850737755	11.408687715695502	30.970219553048114	34.21764034330969
3L_18024	3.7063324543148197	0.0	0.0	0.0	10.918508619070705	1.5423915521363822	3.82595281528912	0.0	4.570538491704016	3.726676594533114	4.93714845445859	2.3499873805677667	0.0	0.0	2.506127481692739	1.3255697365005967	8.039031103815244	1.8215268037669177	3.556314235925887	7.241363828808366	0.0	4.9284601157793855	0.0	18.27097222127061	1.5481467444950998	2.600369044374778	2.9127378687380507	3.100149396199403	3.8883685675690876	4.484094803629158	3.5608359323479157	4.714810540053259	4.534462595898216	0.0	6.282888302392901	2.672963455778225	9.826657757163634	5.5788794039674015	7.229680440894832	10.964307732405732	12.118177855380281	11.977962943776042	13.667006722041329	14.262301883661108	14.974637048831204	11.66186741949463	32.5539533903985	36.388273272466726	26.18991103976428
3L_18025	5.338235019355551	0.0	1.9582274829785973	3.5290497257222557	2.096792117739071	7.405027925100808	0.0	2.1190984168639546	0.0	1.192785935240789	1.5802179468196613	4.5129194730444455	0.0	0.0	2.406385584787793	2.5456262132295433	11.578626010765806	0.0	1.7073878673018152	2.317721086835043	3.7053198635898843	3.15487419387049	4.9868074010206005	4.385950484812002	0.0	4.9937528152281505	1.39840659958417	4.4651488435041236	4.97815275436836	6.458447051336797	2.279411647383224	2.263582399831952	8.707989122850787	0.0	4.021889535988572	0.0	7.0766733973693645	14.284918411688494	22.561320802197265	7.519954952461853	21.609498737755935	14.376561833736211	21.871784392032197	16.184614158798453	6.535753775672277	17.916374872373826	7.354901582223204	19.965742114155795	29.118242698170484
3L_18026	6.11556273114916	0.0	0.0	0.0	3.6031751179139055	0.0	3.1564700059594153	0.0	3.7707646582819945	2.04971039641809	0.0	0.0	0.0	0.0	4.135187551431395	10.936154511240288	0.0	3.0055753422598923	2.9340140245870376	11.948473403295626	6.367305668239179	0.0	8.569442909085923	0.0	0.0	0.0	0.0	10.230684020975971	4.277285284021367	11.098341852235567	1.9584963291903303	0.0	3.7410014885444927	0.0	3.4556530856044754	17.64188819365148	16.214288030612575	0.0	26.840689769939498	25.84492219644622	14.282404848476538	19.76400786409873	15.033988088571236	27.812007941397958	20.216137464343788	11.545464306619824	31.597074110937324	14.295659980586494	25.018724240664664
3L_18027	2.8971273533727633	0.0	6.376528254556109	5.745779150635943	3.4138664427170284	2.411281130543626	0.0	3.4501841708310392	0.0	0.0	2.572812524039717	3.6738273235029064	0.0	0.0	0.0	2.072315093023116	0.0	2.8476642034371307	0.0	11.320707725364159	4.021847479880205	0.0	0.0	7.1409316416466275	2.420278448194908	4.065258786243814	0.0	4.846584987169877	8.1051185241876	5.257620789894432	9.277990491173105	7.370848001320856	7.08890299580585	20.627956243979213	19.64457078086187	8.357496946379554	23.043598488339942	11.628907603677526	8.476831970541314	19.589636298812476	13.532015802146773	9.362809329664985	33.236259714780665	10.134916001816178	14.897550608575584	21.87774497331462	14.968491325759278	24.38023413151511	25.85918767240805
3L_18028	4.719713890943931	0.0	0.0	4.680228095596467	0.0	3.9282211855646514	2.4360203612325875	0.0	2.9101051071762614	1.5818735013725915	0.0	11.970073618945277	0.0	0.0	0.0	5.064016767972323	10.237054349033393	0.0	9.057355705001925	6.147526496607641	1.6379992232607683	0.0	6.613507295029223	5.81665045275353	7.885757454603666	9.934077461962417	9.272838816548383	9.869472281291014	4.951522122658115	1.42753279649535	4.534435866299438	0.0	5.774270485884652	0.0	2.6669162900314136	0.0	3.1283629902144803	11.840417692046838	4.603205948815112	19.945938528213134	11.022512158382037	11.439723524761854	15.47006667792114	11.557563269403497	24.26961882310031	11.880354141476603	12.192594218271823	30.891677230517008	14.042411945739419
3L_18029	0.0	0.0	0.0	5.422875859525823	0.0	0.0	5.645124870162128	13.025158092856351	0.0	0.0	4.856449425542738	6.9347286007278	0.0	0.0	7.395492447353337	3.91170882021884	0.0	5.375260364173888	2.6236389872753505	0.0	1.897913149596361	4.847903100112834	3.8314616643103174	0.0	2.2842627998665987	3.8367979618929224	4.297692568859779	11.435537304438018	1.9124060650045944	8.270251986307771	5.25394965665439	0.0	10.035777546954895	0.0	0.0	11.831729148056342	0.0	5.487691108842865	13.334080041815675	18.488731118383342	15.325846657241271	22.091587302639283	2.2406026324840327	13.391490664217937	12.051713904363625	6.882750622458759	22.603658967295328	2.556678363470179	22.37211539537121
3L_18030	0.0	0.0	2.643512318503053	4.764046314152648	2.8305678685257836	0.0	4.9592941139130025	0.0	5.924444375984199	1.6102032785026914	2.1332177413746543	0.0	0.0	0.0	0.0	3.4364721726511114	10.420389785100301	2.361107831794678	0.0	6.257622566488805	3.3346683122143235	4.258927457262728	3.3659743081913005	0.0	6.020237630819764	0.0	7.551124891075023	4.018489875615683	6.720265262310434	2.906196970987145	1.5385476971325778	0.0	5.87768191278578	34.20686258077096	5.4293562032294895	10.394282867242142	6.368777704183013	14.462961320256246	7.0284671662813505	14.212205279468805	24.68381159340287	27.170727655375806	15.74712014698362	25.20974507905776	17.645902497918666	18.139679157448185	14.893141708243354	17.96852363871588	14.293897542057113
3L_18031	0.0	0.0	7.685032528181014	4.616566456397453	2.7429424091811767	0.0	2.4028849998462154	0.0	2.870521125887278	3.1207129206252913	2.0671800439399792	2.951813417054633	0.0	0.0	3.1479406172481963	1.6650449129214813	5.048903681054696	2.2880153754633232	2.2335388189046728	12.12781259133759	0.0	2.0635422435986857	0.0	5.737530910947783	11.667740098755752	6.532634428551271	3.6586829326831607	1.9470450476130396	4.884170273897756	2.8162302730109956	8.945514659313057	0.0	17.087182221128643	16.573962967137145	10.52256089669055	10.072508632139897	9.257430630986471	4.671744541533678	11.351479960551337	9.837314428900616	17.396129882984933	15.045490039133322	9.537274338551876	6.514488221805295	15.389676878344263	14.648443222048135	19.24279597825564	13.059206087331264	20.77710529213649
3L_18032	3.344190806150636	0.0	14.72101469010056	0.0	0.0	2.7833723562137678	3.4521231938491455	0.0	8.247912453358055	4.483396190547925	5.9396601801617726	12.722236263801507	0.0	0.0	4.5225130700627725	2.392099564924931	0.0	6.5741897311156405	3.2088307020921576	4.355878781120576	0.0	11.858415265100803	0.0	4.12143392929268	8.381274221882501	0.0	5.2562749410245955	8.391711674213612	11.69480123983605	0.0	2.141940392369209	8.508263225244358	4.091405266784172	0.0	7.558658972959654	0.0	13.299758831039865	0.0	13.046552709377602	16.959424012735397	18.744212724321365	48.634242397387155	8.221079065953882	9.359089547768793	14.739798339905645	21.04479848342764	13.822655332089294	9.380804372705612	14.924793963219338
3L_18033	5.595015959783025	0.0	0.0	5.548207263269092	0.0	6.985103568130604	2.8877964034228474	3.331547623806973	6.899606584432555	3.7504847501539573	4.968689801217627	0.0	0.0	0.0	0.0	0.0	0.0	10.998982594110045	5.368551028077522	7.287625829969486	1.9417769822533233	2.479972978214429	11.760038761087756	3.4476933207837295	4.674111591609782	0.0	6.595528759143601	4.6799324030563705	3.913209704603539	5.076834505687239	5.375376903510551	7.117397196314896	3.4225735151678185	0.0	0.0	4.035059827832067	0.0	8.421780746237147	8.185351277078507	9.458017750807715	15.680051681450342	22.602159500727335	11.46193285783123	15.658273831892771	22.605455477322412	14.083644171096559	14.453791229439481	18.31037125585605	14.56583612269095
3L_18034	0.0	0.0	0.0	5.150455094212125	0.0	4.322893329797207	0.0	3.0927082598815123	3.202486154051113	1.740805846879414	0.0	3.293179594537142	0.0	0.0	3.511988171623838	3.7152022546819445	0.0	7.657847379101735	4.983678453066209	10.147761556017166	9.012852868962312	6.906549550003765	0.0	0.0	19.52560587955044	3.6440545791918657	2.0408979624491104	0.0	5.4490062919675655	1.5709583835843648	1.6633383266749902	6.607149464292322	12.708833942245342	0.0	5.869727847133504	0.0	6.885345231209894	7.818021477668603	10.13138891717235	13.169955643589393	16.981936314342434	20.981805836886604	27.664583523527345	12.718762718762719	15.261720381245405	19.610977048293016	37.56926833849911	21.85418161553395	21.24824146656135
3L_18035	0.0	0.0	16.33548290137779	0.0	0.0	4.118170066421965	15.322883807593614	0.0	0.0	0.0	0.0	6.274442876530885	0.0	0.0	6.691335389803743	0.0	0.0	4.863458405271989	0.0	0.0	3.434409139100095	0.0	6.933303011688162	0.0	4.133536372639957	0.0	7.77698106927268	4.138683989542373	10.38190530802594	2.993122104715574	3.1691321458383905	18.882745702287078	6.053484961024637	0.0	5.591749708809633	21.41035733172708	6.559269559741827	14.89555238666471	9.65158734831324	4.182084618627339	13.866606023376324	15.990520819258343	20.272650936981652	17.309183560429823	25.44317466848452	12.454827896074423	0.0	23.132458772175355	18.40178983168619
3L_18036	4.704056072348382	0.0	0.0	4.6647012725305075	0.0	0.0	2.4279387770957968	0.0	0.0	3.1532511596081143	0.0	2.9825906185594686	0.0	0.0	3.180762746906708	5.047216712343978	5.101546278677067	2.3118714599468273	4.513653802753329	3.063565929470585	4.897695307844638	2.0850578499300463	13.183133499001379	5.797353508123542	3.9297980869742917	9.901120806875337	3.6968303376684832	1.967345991237441	3.290063514676151	0.0	7.532321190227266	8.976016085020824	17.265342414903444	0.0	7.974206101330895	3.392510016385823	9.353953604390123	9.440909348388438	16.057771273105985	15.903813734533543	13.183133499001377	26.604134282467495	9.636715113645783	13.164823591363877	17.277931071421786	23.68188128864957	12.152144853566655	13.195368425682586	29.74112970806457
3L_18037	0.0	0.0	0.0	0.0	0.0	5.59312738878975	6.936967934559419	4.001466137192667	8.287002085838425	0.0	2.983905114204492	4.26084374079924	0.0	0.0	0.0	7.210309589062826	7.287923255252952	6.605347028419505	0.0	0.0	6.9967075826351985	0.0	0.0	12.422900374550446	5.61399726710613	4.714819431845399	5.281186196669262	2.810494273196344	4.700090735251644	0.0	4.304183537272723	0.0	4.110795813072248	23.92396008526499	3.7972410006337594	9.692885761102353	4.454263621138153	10.115260016130469	0.0	5.679933476619122	9.416523927858128	5.4294151596872435	24.780124577946296	16.456029489204845	9.873103469383876	8.457814745946274	17.36020693366665	9.425263161201848	7.497763791949051
3L_18038	0.0	0.0	2.430572518926261	4.3802935847972275	2.6025603989204575	0.0	4.55981381368236	2.630247211674931	0.0	2.9609968610472275	1.9613831124521741	0.0	0.0	0.0	0.0	3.1596579922995978	14.371512213629654	4.34183247039413	10.596138767033294	0.0	0.0	0.0	6.189677722050045	2.7219439034580937	3.6901975805588583	0.0	0.0	1.8473965471789053	4.634201612794845	5.344194874997277	0.0	2.809582248834585	10.808447558358186	0.0	7.48801730031517	12.742672246682844	11.711521795142062	15.514266919859502	28.003348338819837	11.200616481931165	6.189677722050045	7.137735817408153	23.527823370476526	13.907432131731198	12.97959396909656	27.797490831692585	13.69347163739687	39.23767394938547	19.713746543317754
3L_18039	0.0	0.0	5.063974455287258	9.126119318534418	5.422302472298813	9.574697674133592	2.3750351505202274	0.0	2.8372512936447274	3.0845433225651924	8.172884290551757	2.917601393213017	0.0	0.0	0.0	0.0	0.0	4.5229937695760825	2.2076517208645163	0.0	1.596992288603336	10.198127175133049	9.671909486402262	2.83551597175259	1.9220848315984596	9.685380112427891	5.42441725485431	1.9244784615257302	1.6091873008731288	9.742563883731128	5.894556406631257	0.0	2.8148564746906404	16.381867893340935	5.2003013054576375	3.318588843103425	6.100090281336164	9.235196441863515	8.975931488510135	5.8339789603382775	15.045192534403519	14.87111022875857	3.7706942771984417	6.43898418585484	11.831017242693544	14.478665252390647	7.132413252023822	15.059155590119902	25.67036884726182
3L_18040	0.0	0.0	2.874471815803846	5.180273518441774	3.077870113881194	0.0	5.392579810181191	0.0	3.22102686336404	5.2526525895577265	6.9587808216000555	0.0	0.0	0.0	0.0	3.736711320366945	5.665401393688743	0.0	0.0	0.0	0.0	9.262046449162943	7.320108337603396	9.657170449058425	0.0	0.0	4.105427374989736	2.1847894955321054	7.307404227333345	7.900267029025581	1.6729681801452136	13.290802764486974	3.1956028504777425	0.0	11.80742096407592	7.534943299551671	10.38781163434903	10.484378276368211	17.832577571712438	4.415400918403391	4.880072225068931	8.441311779850588	17.122921170351663	12.792397660818713	7.675038854884202	32.8741904730596	32.388663967611336	19.538405177677372	29.14262400186513
3L_18041	2.121752525150724	0.0	0.0	0.0	2.5001937650167885	3.531872233109218	2.1902312183292563	0.0	5.232963694221185	5.6890636569244295	3.7684718714664687	5.3811596452847175	0.0	0.0	2.8693498913951063	6.070758023682937	0.0	4.171054964076789	4.07174413159877	0.0	0.0	3.76184015677845	2.97310941458881	0.0	1.7725254304223501	8.931750706501482	5.002337759179457	7.098931238154767	1.4839747789582467	2.566995699897153	1.3589737247866207	0.0	5.191659184187867	0.0	0.0	12.241464103589719	0.0	4.258298145596323	22.76313878023514	12.553405774853593	9.910364715296035	3.42849345483457	13.909170681345941	8.906940287872311	10.910433600893533	29.374543860066083	13.154865655934488	17.855212085201106	12.625563198755875
3L_18042	0.0	0.0	0.0	0.0	0.0	0.0	0.0	0.0	0.0	0.0	0.0	0.0	0.0	0.0	0.0	0.0	0.0	0.0	0.0	0.0	34.447123665173955	0.0	0.0	61.162079510703364	0.0	0.0	0.0	0.0	0.0	0.0	0.0	0.0	0.0	0.0	0.0	71.58196134574088	0.0	0.0	0.0	0.0	0.0	0.0	40.6669377795852	0.0	0.0	0.0	0.0	46.40371229698376	36.913990402362494
3L_18043	0.0	0.0	0.0	0.0	28.807651312188515	0.0	0.0	0.0	0.0	0.0	0.0	0.0	0.0	0.0	0.0	17.487072681520186	0.0	0.0	0.0	0.0	0.0	0.0	0.0	0.0	0.0	0.0	0.0	0.0	0.0	0.0	46.97496860506264	31.099169030203512	29.909583329594636	0.0	0.0	0.0	0.0	0.0	23.843699779207338	0.0	0.0	0.0	0.0	34.20908593322387	53.8765042768965	0.0	0.0	45.7179431497377	0.0
3L_18044	0.0	0.0	0.0	4.062121207197429	2.413517629539525	0.0	0.0	0.0	0.0	2.7459182611527533	0.0	7.7919102829060805	0.0	0.0	5.5397518745135415	4.395223798202968	4.442535141563604	2.013226900737848	1.9652929269107562	2.667818452820031	2.843344916646633	0.0	5.7400766989048515	5.048458894816622	1.7110759313899617	0.0	4.8289178781348525	0.0	7.162643433725421	4.956007380981792	6.559305700115365	5.211003972869429	0.0	0.0	13.888216982095077	5.908539937741715	8.145621999695896	10.27668114171461	19.976355985056088	5.193517382356443	9.566794498174751	9.9289057253711	16.783713487241105	20.062365295547302	15.045990326330978	20.622686553467023	10.582346529519453	13.405942471270587	15.234828890781053
3L_18045	1.9280416302748808	0.0	4.2435869852582035	3.8238227214605165	0.0	0.0	1.9902683837110067	0.0	2.3776033567955235	0.0	1.712209733364427	2.4449363656412113	0.0	0.0	7.8221554731621845	9.653896767847778	0.0	7.5804953853734345	11.1000111000111	7.533944185527896	2.676544185328202	6.83678642323605	5.40334337274532	2.376149165139991	3.221396256222127	2.705434460309112	3.0304242472729213	4.838111936493007	0.0	1.1663175878126344	2.4698053941537728	0.0	0.0	13.727928922275211	10.894570625361427	8.342885937732037	15.335541651331125	7.739051563752759	7.521788741537047	13.036925788603641	7.204457830327093	24.92384208502893	11.059384788542983	6.744798411465078	12.747005091153833	19.412886371037526	13.946167792321639	23.43621833180998	27.24808926359314
3L_18046	0.0	0.0	0.0	0.0	6.069489586273242	0.0	5.317022127319285	0.0	3.1758957137476265	6.905407313724048	9.148371258287566	0.0	0.0	0.0	3.482827916955451	1.8421773504663195	0.0	5.0628425329401185	0.0	0.0	1.787603719002281	0.0	0.0	9.521859809658022	4.302996348477298	3.6137977689858087	4.047904521266476	4.308354998973535	5.4037628562273055	1.5579146191124653	8.247637629153882	0.0	18.904967563801904	0.0	0.0	3.714684034548047	3.4140878922786984	12.921846604242086	15.070901054008583	8.707069792388628	9.623390999098048	8.323037042924815	14.772629188225032	3.6037594418497374	18.91875171805914	19.44814589480433	21.289901933389217	24.080805551107293	17.240576731772833
3L_18047	4.041351104501257	0.0	0.0	0.0	0.0	6.727238724138813	0.0	0.0	0.0	0.0	0.0	0.0	0.0	0.0	5.4653170976980086	2.8907783015868063	0.0	3.972352427107333	3.8777726074143013	5.263944715947015	8.415421090840542	7.165263946828009	11.325900522350532	0.0	0.0	0.0	3.176022806384568	3.3803746266376224	2.826561081419657	2.444708038297818	2.5884686826351024	0.0	0.0	0.0	9.134405468951243	0.0	10.714897994171094	8.110878959731108	7.883177614298193	10.247469558183765	11.325900522350532	13.060661548628762	23.181479190317297	2.827542526239595	14.843825146864805	20.345590195053173	29.23243965589242	11.336411798937398	12.0241011082614
3L_18048	0.0	0.0	5.2768081642775915	0.0	2.825098172161482	1.9954225007832034	0.0	2.855152408035541	0.0	1.6070917745828794	0.0	0.0	0.0	0.0	6.484453522679376	3.429831646713621	5.2001268830959475	2.3565453045834803	9.201748332183115	0.0	0.0	0.0	0.0	2.9546898314349455	0.0	6.7282978752035305	15.073066690783572	6.016087016682609	1.6768198106199705	1.4502905657148408	4.606723974312907	0.0	2.9331620366703914	34.140762363223566	2.709432346829016	6.916131530989457	6.356470887363336	21.652520353369134	11.691475978693454	12.158350355023831	6.718940020022441	7.748063952519864	11.787518196981217	13.419216317767043	15.850623722043462	9.052313318668586	12.38696890870804	13.450351390430075	19.61613016550664
3L_18049	6.208647818591588	0.0	0.0	0.0	0.0	1.722487313019696	4.2726862549392255	0.0	5.104212710918829	2.7745454323490906	1.8378765027856694	0.0	0.0	0.0	8.39625862715574	2.9606970428261863	0.0	4.068431009581155	1.9857818022955638	8.086894217493246	4.30948169289082	7.338568913014842	5.799919033130298	0.0	5.186743513458562	2.9039984573960194	0.0	3.462135147215179	0.0	1.251918878661268	3.9766132722384144	5.265330536389752	7.595886675447511	0.0	4.6776688556597685	5.970138560945861	0.0	8.307055348248374	12.110769946236253	8.746102736620562	11.599838066260595	26.753114898609038	15.2628206845816	10.135761282550273	15.20285010871558	5.209421342686675	8.554136994503967	7.740402384817974	10.775560167495307
3L_18050	0.0	0.0	0.0	8.441269026620386	0.0	3.542473907908431	0.0	15.206257679160128	0.0	0.0	0.0	5.397312354340033	0.0	0.0	0.0	0.0	0.0	0.0	0.0	22.17538288570475	2.95429877059811	0.0	5.964067685011344	0.0	3.5556920941319703	11.944748371930798	10.03470670559241	7.120240208423671	8.930575492238438	7.7241032702308425	2.7261059539244474	10.828698650310999	0.0	0.0	0.0	18.417314239899024	0.0	4.2710803441465695	12.453527586224075	10.792360735377072	11.928135370022689	0.0	20.926383076973515	20.845244901848673	12.506495561132063	21.427431183126323	8.79623521132955	11.939205565261688	15.829326930687177
3L_18051	4.223641835172377	0.0	0.0	0.0	0.0	7.030680130419116	0.0	0.0	0.0	2.83121699862686	0.0	0.0	0.0	0.0	11.423675567613879	3.021170854764764	0.0	4.151530877010898	12.158054711246201	0.0	2.931670099163741	7.488463086557273	5.9183854644453	5.205283362613052	0.0	11.853256682273454	0.0	3.532851099158298	2.954057028070927	7.664939926033329	2.705225142362473	0.0	0.0	0.0	0.0	0.0	0.0	8.476731372382808	20.596898107145066	3.5698986148793375	0.0	27.29956150079339	6.922031962482587	2.955082742316785	24.82140225409359	10.6316530891597	4.36442989634479	11.847756331144788	15.708081022281913
3L_18052	0.0	0.0	3.9206722541473855	14.1313994042202	4.198099939967171	2.9652007010920536	11.032916338130935	0.0	4.393360402291226	0.0	9.491517272821325	13.553337125255876	0.0	0.0	0.0	2.5483673756989216	0.0	3.5018297060213963	3.418452808258982	4.64043367636966	2.4728731992228257	9.474814206789084	4.992177258236343	0.0	5.952529765625093	0.0	8.399474528873473	0.0	4.98351329215124	4.310267725814387	6.845598439933752	0.0	4.3586829977801225	25.36661094467796	0.0	5.13869069244371	0.0	10.725225444238838	13.898840072301766	3.0112210139865194	9.984354516472687	5.756817078864365	17.516268964645455	9.970487357422032	15.702699738994959	13.45175058840199	18.407053582932978	9.993620738761756	5.29992683451005
3L_18053	0.0	0.0	3.1771358057168744	5.725724075066533	3.401950678519063	2.4028647915190406	0.0	3.438141643184159	7.120361885272457	3.87048280789594	7.691497126841249	7.322008382967397	0.0	0.0	0.0	2.0650818815291436	6.261932895874701	5.6754494246513145	5.54031967644533	0.0	6.01171442673193	2.559320572049097	4.045435090589428	10.674010385812107	9.647322819680923	4.0510694013005555	4.537703323141652	0.0	8.076828407174727	6.985692777265202	5.54736394812549	0.0	3.5320799394460214	0.0	9.788001671790687	0.0	3.8271945133339456	14.485397560427284	16.894488848792637	4.880315151231206	13.484783635298092	13.995194050363105	14.194393640343874	16.159265722965547	14.845552177132038	3.6335638102858194	5.966498113094971	13.49729851570208	21.47410727304392
3L_18054	2.808590354458146	0.0	0.0	0.0	0.0	4.6751834483545345	2.8992364570866616	3.3447456053387494	3.463469745552732	1.8826711790529487	2.4941866744086223	10.684662487539013	0.0	0.0	3.7981943384115193	0.0	0.0	2.760638811821056	2.6949093163015063	7.316495881361557	5.848408092559246	0.0	11.80662635097322	3.4613514154331275	7.038942244071099	3.941023373421423	8.828876075246745	7.047708050103566	0.0	1.698982156779695	0.0	7.145592884132783	0.0	39.995120595287375	12.696151574275186	4.0510447847052	3.7232299764691867	14.091906285441144	10.957036910422389	4.7477429230144	18.36586321262501	9.076679333172677	18.41174319392652	17.685342388228637	12.379094927232584	17.67429595325785	11.608840131760337	15.756778369094654	14.62353892566709
3L_18055	4.930729415129203	0.0	5.426225981149834	0.0	0.0	2.0519247772584355	0.0	8.807996251316796	0.0	0.0	6.568148813234032	3.1263120740985983	0.0	0.0	0.0	3.5269505756071515	0.0	7.269819344989277	9.462304544271758	3.2111893249791033	1.7112331676688504	6.556590258349326	3.4545965825748763	6.0767093403580095	2.0595812129944746	0.0	7.74993741925534	0.0	5.1729016512419355	5.965427662254785	3.1581118154753165	0.0	3.0162172955328916	0.0	0.0	3.555984170180868	6.536460375977201	4.947918212891109	7.213518711146185	12.502625551365787	9.212257553533004	3.9837288578529853	14.14150841813693	5.1746977976486175	3.622099807322401	24.823035031818478	12.737717655750442	18.441614425030803	11.002679702641577
3L_18056	3.6066708984938542	0.0	3.969110792171008	0.0	4.249966000271998	0.0	3.7230747235989323	0.0	0.0	4.835290658992093	0.0	0.0	0.0	0.0	4.87747775870142	7.739554696980954	0.0	10.635280771412365	0.0	9.395529231370544	5.006849369938075	0.0	15.16156160041401	4.444918569091814	0.0	0.0	5.668831404418968	9.050363462596659	2.52254143022045	6.545279369977589	4.620115613773119	13.764094432699084	4.412533005746883	25.68000657408168	24.45577743286074	0.0	4.781211750305998	0.0	7.035277696481235	27.435812392695492	6.738471822406227	23.31176218272692	17.732676357377265	17.663921188630493	7.948350558292144	22.696570457417604	3.7268932617769828	6.7447256245615925	18.778919536085574
3L_18057	5.174952196379086	0.0	8.542486626737187	0.0	0.0	4.307116346841743	2.6709858288175865	6.162842006917174	0.0	0.0	0.0	0.0	0.0	0.0	0.0	3.701643122365587	5.612232871745888	0.0	4.9654898455732654	0.0	1.7959918490705924	4.587562109856515	14.50282152392748	3.1888466898176935	2.1615938382470685	0.0	2.033449429739442	4.328571471857144	0.0	9.391349752960545	6.629070995361639	6.583035780116072	9.49683850246253	0.0	0.0	11.196344318937571	3.430108117007848	5.192992368378415	20.188826090423735	8.747926741362297	16.919958444582058	8.362091961270135	19.082504693236015	14.482678716255359	5.702257751934301	9.769702069678818	8.021175904387583	9.677520812718198	13.472259270935217
3L_18058	2.714868247443951	0.0	2.9876895240849604	16.152931649408156	0.0	0.0	0.0	0.0	3.3478944422273944	0.0	2.410956156280107	6.885411603020216	0.0	0.0	0.0	5.825835483066626	0.0	5.337033676682499	7.814942169427946	3.5361729273429616	0.0	0.0	7.608427703198278	6.691693600733409	9.072072170148527	3.8095121995818677	2.1335645548360227	4.541684946948578	5.696417409163029	1.6422874567996282	3.4777237880480367	3.4535729284088146	13.285876183605493	0.0	0.0	15.663448872153364	0.0	5.4486648591629105	5.295701373281281	11.473279191693711	20.289140541862075	26.32137699406365	8.89867347474512	11.396790663749089	9.971672472839158	13.6676065424099	16.832183134152498	10.153985185335614	10.09682450830484
3L_18059	0.0	0.0	7.34072103498294	0.0	0.0	16.655341034763026	6.885686585580823	15.88754162535906	0.0	4.471344050250753	0.0	0.0	0.0	0.0	0.0	0.0	0.0	0.0	0.0	0.0	0.0	0.0	18.6938250557076	0.0	0.0	0.0	5.242145169677755	0.0	13.996036322513463	4.0350826223517755	0.0	8.485391549907678	16.321627462117505	0.0	0.0	0.0	0.0	13.387310971169088	13.011481331126587	11.2758894421592	12.4625500371384	21.557113416285105	21.86394504278774	9.333930704898448	4.900058408696232	8.39529057779748	0.0	37.422348626599806	9.923115699559812
3L_18060	0.0	0.0	0.0	0.0	0.0	0.0	0.0	0.0	0.0	2.2074850520149703	0.0	4.176022697518566	0.0	0.0	0.0	2.35559107786901	0.0	0.0	0.0	4.289398879351649	2.2858078079080264	11.677430825089312	4.614534121249653	8.11706430135413	8.253358291488807	0.0	0.0	5.509090964181819	0.0	3.9842089861044734	6.327749586481565	0.0	12.086885366770494	23.44770341468905	11.164946830662368	4.749964256518969	4.365592148919079	3.304631507149901	6.423717392407551	30.61774359476804	12.305424323332407	10.64266249616199	13.492680086126477	6.912187569121877	19.353117218686112	12.434166270500317	20.41753866571385	18.47526700609838	22.045515170621268
3L_18061	2.0618110329570185	0.0	0.0	8.178246518520456	2.4295609540399954	3.4320935410230415	4.256710278082369	2.4554073471680806	0.0	0.0	1.8310045092148048	5.229136855139575	0.0	0.0	2.788288074770733	1.4748133586824255	0.0	0.0	1.9783567768611392	0.0	0.0	1.8277823279403398	2.889116294442554	2.5410087042253164	0.0	2.893140133292752	6.481356055239301	13.796759589567097	1.442051104272264	1.247237835907653	3.9617443401860064	5.245642968949991	0.0	0.0	0.0	2.97390782491653	10.93302429317998	0.0	6.032743317630773	20.912160560780496	15.408620237026954	6.663270619740806	18.584807460549946	8.655310898767484	7.573002609202319	12.974857062487171	23.435918741278112	17.350785653213705	21.47053866360926
3L_18062	0.0	0.0	3.15146938835967	0.0	0.0	2.383453304455413	0.0	3.410366696268649	3.5314201040921387	3.839215202985067	0.0	3.6314288546800215	0.0	0.0	0.0	0.0	0.0	11.259200878217667	5.495562333415767	14.920078733255476	1.987716310742871	5.07729032123762	12.038262413254287	3.529260214120217	0.0	4.018342931815149	6.751568389336843	4.790652096377381	2.002894984410467	0.0	0.0	3.642891698286966	3.503546114199487	0.0	3.2363098430098454	8.261045740997215	11.388829835697148	5.747351045902944	8.37900355772491	2.420444819667179	2.6751694251676192	9.254756134862157	18.772966084055486	8.014361736231326	16.829283120923236	14.416840599841485	11.836595795049343	26.77652181014643	14.91044043950014
3L_18063	0.0	0.0	5.147499010393315	4.6383221889912205	0.0	0.0	4.828417360671188	5.570372747062742	2.884048558148764	1.5677096952811311	2.076921702959489	0.0	0.0	0.0	9.488326196003518	0.0	0.0	4.597595457575688	2.2440644495309905	3.0462413342049643	0.0	2.0732667593555125	3.2771455799826708	0.0	1.95378745605932	6.5634196991853475	3.675924605315975	3.912441132432611	6.542916131919583	4.244252786564167	4.493835356657737	5.9501708889079294	2.861284361879223	0.0	7.929111627619316	3.3733252283572512	12.401408800039684	4.693760302803865	6.842984526643389	7.906938496669597	19.66287347989602	11.337294332033071	15.331550529532592	19.635563933396167	6.8720894553628575	8.8304847170801	7.2500543754078155	19.681122086373882	20.875018135172006
3L_18064	0.0	0.0	4.115671778468204	0.0	2.2034488381214277	1.556339328041157	1.9302753653625213	0.0	2.3059348305921916	2.5069178397788696	1.6605982869932312	0.0	0.0	0.0	5.057580554614284	1.3375568026935185	4.055863846273026	0.0	3.588473822083468	0.0	1.297932315944761	1.6576759846844	0.0	6.91357341869292	9.372879386038909	5.24776812421677	10.286771681869535	3.128183904680483	2.615687270522486	3.3934832001089537	1.197678802666129	0.0	2.2877337663555806	0.0	6.3397041724974335	2.6971349414371093	2.478879942886606	1.8764429846552	12.766351690374389	12.64395138653571	6.987292560385056	6.043139556034709	13.790596835579004	10.46638198107678	10.98912872967595	9.413860120393858	11.593530809808128	26.226664824971984	22.25410122222306
3L_18065	2.14653077695828	0.0	2.362238948973749	4.257145192491078	2.5293915295736458	0.0	4.4316183561177604	2.556299950101025	2.6470376472282338	1.4388754210149484	1.9062404211418837	10.888003815156539	0.0	0.0	2.902858735282506	3.0708267771181643	4.655822944640403	2.109882690522407	2.059647388367112	0.0	5.959709976673696	3.80577168110069	0.0	7.936255991873274	1.7932253381305696	9.036057483783289	5.0607560634605315	5.3863754863897055	0.0	6.492433977140401	5.499376370719561	2.730593128517004	5.252288422065494	0.0	16.98082815984102	12.384422378155861	11.382261883081407	15.07809592081501	14.654799907549148	9.071433547757833	10.02609994337259	10.405596268414437	10.55370357601692	9.010957324106112	9.461012429247395	24.31438828241	33.27122704285334	26.09205276214485	19.159510589461505
3L_18066	3.6171859739996672	0.0	0.0	7.173848166938317	0.0	6.021172852217538	0.0	4.307700790549249	0.0	0.0	3.2122651994752447	4.586928720962447	0.0	0.0	19.56679124190424	7.762118996389062	15.691344967942582	3.555429140297234	0.0	4.7114607224365415	0.0	0.0	0.0	0.0	0.0	10.151294899177339	0.0	3.02558312063484	0.0	4.376241211413587	4.633585338594615	4.601407662632153	4.425397533460431	0.0	8.17569235850738	0.0	0.0	18.148978430302115	10.583683065260402	3.0573111315475376	10.13717626927584	17.534794877969517	8.89218756113379	2.5307742144476837	7.971523591989788	9.105096486707469	29.902070718397248	30.439752964493717	24.21471673624362
3L_18067	0.0	0.0	0.0	7.707533034486586	0.0	3.2345533098051926	0.0	0.0	4.792444041027155	2.6050743722682537	13.804942376444904	0.0	0.0	0.0	0.0	5.559711439856848	0.0	3.819928567335791	0.0	0.0	2.6975038108985085	0.0	5.445656163448102	0.0	9.739867615719367	0.0	0.0	16.253328275297577	2.7181025904333116	2.3509017001015824	4.978292157049188	0.0	4.7546166138666495	0.0	0.0	0.0	10.303754688208382	3.8998274716326553	3.7903453838520673	3.2847540113415987	10.891312326896207	6.279754260656272	6.36913669218249	16.314278256329942	22.8388000380266	19.564905841445025	20.07911170009839	36.338067577904276	31.797485859513504
3L_18068	0.0	0.0	1.7158330034644385	3.0922147926608137	1.8372457481540272	0.0	3.2189449071141256	1.8567909156875808	1.9226990387658425	2.090279593708175	0.0	1.9771492947409606	0.0	0.0	0.0	3.3457829918459923	3.381797878733462	1.532531819191896	1.4960429663539936	0.0	4.328887673914415	4.146533518711025	4.369527439976894	1.921523076051001	3.90757491211864	6.5634196991853475	2.4506164035439832	2.6082940882884076	5.452430109932987	3.772669143612593	3.994520317029099	1.983390296302643	7.630091631677927	0.0	5.286074418412877	11.244417427857503	8.267605866693122	4.693760302803865	16.727295509572727	2.635646165556532	8.739054879953787	15.116392442710763	14.053921318738208	8.72691730373163	10.308134183044288	19.62329937128911	27.38909430709619	16.0364698481565	35.951420121685125
3L_18069	0.0	0.0	0.0	4.567294517419661	2.7136673857885243	1.9167167408915224	4.754478718953254	5.485072375529995	2.839884473499618	1.5437030038916753	4.090234666988432	0.0	0.0	0.0	6.228686214360237	0.0	0.0	2.263595721804086	4.419401171141311	0.0	0.0	4.083036717728444	0.0	0.0	1.9238686690291775	0.0	7.23926868907703	3.852529040845476	1.6106807461639625	1.3930865294801489	4.425020244467618	0.0	5.634937740981634	0.0	5.20512757117036	0.0	6.105751618024178	9.243767389837403	6.738196364518455	7.7858577679502945	6.4539238243371	0.0	28.306453210848165	16.11240010311936	25.375708510928046	8.695261517236181	33.31548575168065	23.68634966435366	39.39776237839153
3L_18070	0.0	0.0	0.0	9.635359456719893	5.724868542706089	2.0217937232605148	0.0	2.8928856997716936	0.0	0.0	0.0	9.241213223436825	0.0	0.0	3.285075573163561	1.7375799091280462	0.0	2.387689075128637	0.0	6.328070593424313	0.0	0.0	3.403868292081854	0.0	2.029337729690591	0.0	0.0	4.0637298497415575	3.397960849714478	1.4694574013850814	4.667605788951404	9.270383719722927	2.9719262926616308	0.0	8.235719468334894	14.015068300683481	0.0	9.750523115565151	14.215186652508338	4.106344466454451	6.807736584163706	3.9252306367391387	15.924400501061262	13.59656278892696	8.922279628169349	9.171947415391077	17.57094268107484	18.170812451094964	28.909635165824767
3L_18071	0.0	0.0	0.0	0.0	0.0	3.8639144776625174	2.396141636890613	0.0	2.8624654071055553	1.5559775366634987	2.061378790308716	0.0	0.0	0.0	0.0	1.6603721956728708	0.0	0.0	2.2272707024811798	3.0234443925083885	4.833553367423848	2.0577511989487363	0.0	0.0	1.9391660344985395	3.257150748753814	5.472623020917094	0.0	1.6234878428359865	4.2124903709490935	2.9734701050289107	0.0	2.839871569648134	0.0	2.6232576978185516	0.0	3.077150312638472	2.329316969726333	13.583548330717745	3.923882949002078	13.01048254578714	7.501633480690421	15.216814884783984	9.74430932335516	13.641322567146853	14.607334401032094	14.39159530833993	19.5338358593477	18.992230796351144
3L_18072	0.0	0.0	5.995056476429537	16.206124618615867	3.2096340375270414	9.068111035392384	2.8117183423008405	3.2437790804794564	0.0	3.651679443893041	2.4188956386827853	0.0	0.0	0.0	0.0	1.9483401505755205	0.0	2.677304489839629	2.613559144843448	7.0956356873577775	5.671864489326118	2.4146388931681653	7.633482898708262	0.0	2.2754868176497682	3.8220572452445967	0.0	13.669923298060374	1.9050587310556197	3.2953912964102314	1.7445881132139989	6.929891671933385	9.99722077262521	0.0	3.078224455508267	0.0	3.6108382922179216	8.199911659618387	2.6565702827547146	11.511061669822233	7.633482898708262	4.401342585542293	15.623960727612316	13.340041468471766	16.007216052996693	10.284461344480775	25.33141940386726	7.640567337593374	14.18210388674739
3L_18073	0.0	0.0	0.0	5.328922406626622	3.166190155048332	4.472684977391696	2.773660432957299	12.799492116152832	0.0	3.602252272210677	0.0	0.0	0.0	0.0	7.267362637761943	1.9219684647258246	11.655942228487937	2.641065934211048	0.0	0.0	1.865031059294746	0.0	0.0	3.3114282355551365	4.4893741004416645	3.7703239311508687	0.0	0.0	3.758545758509301	4.876179974601604	3.441948611018848	0.0	3.2873012538753175	0.0	9.109677787660091	0.0	3.5619639244293735	5.392614706307418	7.861837122651473	15.89735577010425	5.020106782691375	4.34176837620902	11.00891656188013	15.039403236479577	9.869094358608544	6.763504266249404	2.7765052128885372	10.049531629016515	13.990142545562396
3L_18074	3.2184041221319992	0.0	0.0	0.0	7.584893925258456	0.0	3.3222767961557267	0.0	3.968839844611982	0.0	5.716248837457893	0.0	0.0	0.0	0.0	2.3021243543116716	0.0	3.1634557590712093	3.088135383855228	0.0	2.2339250107116704	0.0	0.0	0.0	2.688675085446094	9.032150844144818	7.587852152218384	5.384046746447471	6.752951377399493	1.9468881135082496	0.0	0.0	11.812539719664807	0.0	0.0	0.0	8.533005665915761	6.459247316828664	6.277913171438509	0.0	6.013059161887788	10.401097523810712	13.186425998568481	4.503530768122208	9.456922065032416	4.050646037536526	9.977052778609199	24.07455890894099	16.757323788361703
3L_18075	0.0	0.0	0.0	6.105781442332115	0.0	0.0	0.0	0.0	0.0	0.0	5.4680246323573645	7.80802258704774	0.0	0.0	4.16340533248955	2.202156175154217	6.6775822878465325	6.052169702838468	5.908070424199456	8.020005100723244	0.0	2.7292010318563262	8.62791925648043	7.588347333834164	0.0	4.319967928558099	7.2583548503230455	2.5751240952301493	8.612945429239055	1.8623458257008194	3.9437215164713475	7.832669122991704	11.299588243004425	0.0	6.958467689746977	0.0	0.0	18.536276729311044	9.007948613856867	5.204256665611937	11.503892341973906	4.974718480681178	15.13657733731459	8.615936035290874	13.569392516389565	3.87474949744499	12.725074759814213	5.757284404092277	13.739698660928969
3L_18076	7.4796972966504045	0.0	0.0	0.0	0.0	0.0	0.0	8.907559132831304	0.0	2.5069178397788696	3.3211965739864624	4.742476416850399	0.0	0.0	0.0	2.675113605387037	0.0	7.351995147683203	7.176947644166936	4.871231432692491	0.0	0.0	0.0	0.0	0.0	5.24776812421677	2.939077623391296	0.0	0.0	2.2623221334059687	2.395357605332258	4.757446355034901	0.0	0.0	0.0	5.394269882874219	0.0	0.0	7.2950581087853665	3.1609878466339274	10.480938840577583	6.043139556034709	0.0	15.699572971615174	5.494564364837975	9.413860120393858	7.729020539872085	10.490665929988793	2.7817626527778825
3L_18077	0.0	0.0	0.0	0.0	16.56643970644269	0.0	0.0	5.580892808907999	0.0	3.1413408624991126	0.0	0.0	0.0	0.0	12.674994137815212	6.704203502074784	10.164553964125224	0.0	0.0	0.0	3.252797324379033	0.0	0.0	5.77545604444791	0.0	0.0	0.0	7.839660135053825	9.832909371057617	5.669691163417792	3.0015481985608177	0.0	11.466752437974902	0.0	10.592115123580855	0.0	0.0	0.0	18.28242136044982	11.882807004201762	0.0	7.5724704351823044	3.8401263247955804	9.836323575700346	3.4425339528517434	47.18486262422153	9.684995520689572	0.0	13.942961436208686
3L_18078	0.0	0.0	0.0	0.0	0.0	0.0	0.0	0.0	0.0	0.0	0.0	0.0	0.0	0.0	0.0	13.759208350188365	0.0	0.0	0.0	0.0	13.351598319834869	0.0	26.95388728962491	0.0	0.0	0.0	0.0	0.0	0.0	0.0	0.0	0.0	0.0	0.0	0.0	0.0	0.0	0.0	0.0	0.0	0.0	0.0	0.0	26.916451335055985	0.0	0.0	0.0	0.0	0.0
3L_18079	3.3991638057037967	0.0	0.0	0.0	4.0054474084755265	5.6582528446866185	0.0	8.096117102237766	0.0	0.0	3.018649214849339	0.0	0.0	0.0	9.193711501333087	2.4314217495538344	0.0	0.0	3.2615786040443577	8.854964535867033	4.71878406372246	9.040011089080268	0.0	0.0	0.0	0.0	10.685358921206165	11.372876826057537	0.0	2.0562338842669323	6.531451114265559	0.0	4.158661243772404	0.0	3.841455450641139	0.0	0.0	3.4110134803252743	3.315254147382938	8.619104532499769	3.1753894615174554	5.49263437730004	8.356220091695587	0.0	7.491048197404101	4.278148075261181	3.5124692658939236	9.535009376092551	7.585066521033389
3L_18080	0.0	0.0	0.0	0.0	0.0	0.0	0.0	0.0	0.0	0.0	0.0	0.0	0.0	0.0	0.0	0.0	0.0	0.0	0.0	0.0	0.0	0.0	0.0	0.0	0.0	0.0	0.0	0.0	0.0	0.0	0.0	0.0	0.0	0.0	0.0	0.0	0.0	0.0	0.0	0.0	0.0	0.0	0.0	0.0	0.0	0.0	0.0	0.0	0.0
3L_18081	2.0600992761841193	0.0	0.0	8.171456774627954	2.4275438839245616	1.7146220741474598	0.0	4.906737637719859	0.0	2.7618762751237527	0.0	2.6123977605481437	0.0	0.0	8.357919546666444	0.0	0.0	2.024926849517561	1.976714305481429	0.0	2.8598691295287635	0.0	0.0	2.5388991079577985	5.163059753123134	0.0	0.0	0.0	7.204269422962515	2.4924047082023417	2.638970147178004	2.620643965600379	2.5204007538014572	0.0	4.656309637140774	0.0	0.0	4.134561794333666	10.046224689039208	5.223699716666527	5.773435384577191	0.0	5.064375813148842	7.206770905401043	1.5133430701826467	2.5928170153098065	8.515077008227692	1.926264520422738	6.1293466836633455
3L_18082	1.5350384028232429	0.0	0.0	0.0	0.0	3.832840621671417	0.0	0.0	0.0	2.057952349759703	1.3632006970863086	1.9465716687783727	0.0	0.0	2.0759076387173385	0.0	6.658993286735919	0.0	1.472905896042302	0.0	2.1309696050215874	1.3608017517328792	0.0	1.891805738035984	1.2823807552607107	2.1539710178891602	2.4127163663719458	1.2839777425026293	2.1472421948551434	0.0	0.9831857538743911	3.9054323001121642	1.8780220896714233	10.929690394660192	0.0	2.2141033512446917	2.0349357774268646	1.5403896323151565	4.491436178638191	2.594884548396673	2.8679669742131053	4.960869898458435	1.257870021020266	3.221981647592535	7.893443919730892	1.9319815001179477	6.344825398336069	0.0	10.276087646806756
3L_18083	0.0	0.0	0.0	0.0	0.0	0.0	0.0	0.0	0.0	0.0	0.0	0.0	0.0	0.0	0.0	2.3650071647892057	0.0	0.0	6.34497636496304	4.3065450440925614	2.294944947713122	2.931027357330045	0.0	0.0	5.524233153574787	4.639432578837878	2.598371756322618	5.531112646916723	2.312469692194097	4.000135204569914	2.117681240690144	0.0	0.0	0.0	11.209576864629039	0.0	4.383042883691575	0.0	6.449395143476469	0.0	0.0	10.685204784620998	2.7093229699923516	9.253090532237767	7.286429292611586	4.161289933298684	3.416525734980099	6.183039613189042	2.459293164714357
3L_18084	0.0	0.0	2.4915585994650127	4.490200586240588	2.6678618687838815	1.8843634017432622	2.3371126002153884	0.0	0.0	3.035291946520584	4.021193297153316	8.613046813632042	0.0	0.0	0.0	0.0	0.0	0.0	2.1724018074383036	2.9489617295542585	0.0	0.0	0.0	2.7902408535904817	1.891394608466185	3.1769107211841487	1.7792682510220117	1.8937500189375	3.1669863211526814	4.108715516920238	2.900218560470717	5.760156307601563	0.0	0.0	5.117267297386918	0.0	3.0013446023818666	6.815802483496671	4.416305707280192	7.65443589869201	0.0	3.658415233055684	5.565730535527171	0.0	6.652634043923351	8.548489310968966	0.0	4.2339153555642115	8.420162044334509
3L_18085	5.203892858784562	0.0	0.0	0.0	0.0	1.4437345601612133	0.0	2.065769131294502	0.0	1.162768253543013	3.080900282195061	0.0	0.0	0.0	0.0	2.481562918104577	11.287238009096761	1.7050153025123398	1.6644197000715701	2.259393258015706	0.0	1.537739274153232	2.4306546384911663	6.41336031220238	5.796486517662184	0.0	1.3632142629291328	1.4509262640723524	3.6396543250436975	0.0	2.222047914908008	0.0	4.244421821676134	0.0	1.9603372799496899	2.501990959305868	2.2995272172041425	1.7406779731824187	3.3836218491290384	1.466141514324789	0.0	2.8029521813554905	7.107119500102272	2.4272787292710394	1.2742549654211799	0.0	1.79245198469246	6.487761243898463	1.290247829512845
3L_18086	1.7382764120236582	0.0	1.9129584763668326	10.342402471144696	0.0	0.0	0.0	4.140221004997247	0.0	0.0	0.0	0.0	0.0	0.0	0.0	0.0	0.0	3.417197044124557	0.0	4.528283090145664	2.4131084879281235	1.5409709503861289	2.4357628443864194	0.0	1.4521670689169446	2.4391552717462885	2.7321583231105073	1.4539754961509634	1.2157677786281398	1.0515241579788865	2.226717717881545	2.211254400396257	0.0	0.0	3.928914156172373	0.0	2.304359848833994	1.744336140551629	5.086099182324789	2.9384454448218715	1.6238418962576129	2.8088427988994953	1.424411130633457	2.4323798404358827	1.2769329093064785	8.751097989325848	3.5924379181822266	3.2506978842020144	1.2929593836204025
3L_18087	7.227348285913898	0.0	2.651211868945295	0.0	8.516436722875149	2.0051090177772966	0.0	0.0	0.0	0.0	0.0	3.054983594738096	0.0	0.0	0.0	1.7232406574507755	0.0	7.103954534690978	2.311604253351826	6.2758486516339165	0.0	0.0	6.751556233711871	0.0	4.025181535687259	0.0	1.8932796146797326	2.015097107529612	1.6849597126132714	2.9146616223589525	1.5430289040174299	3.064626851034618	2.9474006873338405	0.0	0.0	0.0	3.1936637710781803	2.4175144083858737	7.048938429872462	2.0362285788753502	9.002074978282494	3.892837956727213	3.9482463863674946	6.742179072276159	3.539459666087375	3.032085529068604	0.0	9.010429572229855	3.583882563336165
3L_18088	2.7709543028071155	0.0	6.098823506451488	0.0	0.0	4.612534423920972	2.8603857172932057	3.299924893709419	0.0	0.0	4.9215274747962425	3.5138281435848566	0.0	0.0	0.0	1.9820635144324945	6.010196900060643	0.0	0.0	0.0	0.0	7.3692999386137314	3.8828045341838227	3.41496814688461	4.629745373263961	3.888212339941739	0.0	0.0	0.0	0.0	0.0	3.5249197728259705	0.0	0.0	3.131504722465697	0.0	0.0	0.0	0.0	0.0	5.1770727122450975	0.0	2.2706274583799666	1.9387058750542838	4.071070302702397	10.462472679868213	5.7266388924680385	7.772816130148033	12.366495947190115
3L_18089	0.0	0.0	2.6798314278838604	0.0	5.73891385316415	4.053507926026723	0.0	0.0	0.0	0.0	4.325051868184529	3.087961827851069	0.0	0.0	6.58627026101389	1.7418428627814513	0.0	2.393546997295292	2.336557783073975	3.171797895575532	3.3804831859837052	0.0	0.0	6.002166782208377	0.0	0.0	3.8274347460650144	4.073699746330717	5.109446037266936	1.473062547119588	0.0	3.0977091821056493	8.93765272214089	0.0	8.255924864478994	7.024726334223835	3.2281390424048344	0.0	4.750020662589882	6.174628369700522	6.8244385875595945	3.934860741343503	3.990867299272345	8.518700250790536	1.7888338842345417	0.0	2.5162929971565884	0.0	0.0
3L_18090	0.0	0.0	0.0	95.55844354407155	0.0	0.0	0.0	0.0	0.0	0.0	0.0	0.0	0.0	0.0	0.0	0.0	0.0	0.0	0.0	0.0	0.0	0.0	0.0	0.0	0.0	67.60959515374421	0.0	0.0	0.0	0.0	0.0	0.0	0.0	0.0	0.0	0.0	0.0	0.0	0.0	0.0	0.0	0.0	0.0	0.0	0.0	0.0	0.0	0.0	0.0
3L_18091	0.0	0.0	2.6563698686903248	0.0	0.0	2.0090100080842563	0.0	5.749188214624096	0.0	0.0	0.0	6.121854285175563	0.0	0.0	6.52860836184159	0.0	0.0	2.3725918193034072	0.0	0.0	3.3508875160675053	0.0	0.0	0.0	8.066025256338282	3.387056566554307	1.896963038054596	2.019017529917802	1.6882378443498733	2.9203321702623746	1.546030905776219	3.0705891600833235	2.9531349299162017	0.0	0.0	3.481612905921249	0.0	2.4222177438107493	2.3542174392894406	2.040190113075497	6.764691557123761	3.9004115714290175	0.0	6.755296152183312	0.0	3.037984528152395	4.9885263893045995	0.0	5.386282646259119
3L_18092	0.0	0.0	0.0	7.210637131896974	0.0	0.0	0.0	0.0	0.0	2.4371281856311793	0.0	0.0	0.0	0.0	0.0	0.0	0.0	0.0	0.0	4.735622059474677	5.047197606618894	0.0	5.09458089430273	8.961476851385108	3.037316470152291	0.0	0.0	6.082197863019781	2.542869602918197	2.1993417370181105	0.0	0.0	0.0	0.0	0.0	0.0	0.0	7.296820045824029	7.091972242020645	0.0	0.0	5.874905634328249	0.0	2.5437525437525434	2.670801066717946	0.0	15.027707335399644	0.0	5.408643282397436
3L_18093	0.0	0.0	0.0	4.138990616080475	2.4591897461624344	0.0	6.46293206855189	0.0	2.573570664588594	0.0	7.413335329991648	10.585813633575237	0.0	0.0	0.0	4.478396662340535	4.526603300255934	0.0	0.0	0.0	4.345726282402097	5.550217068989569	0.0	0.0	1.7434554170554573	0.0	4.920297737056664	1.7456265944116907	4.378911280046265	1.262448053418722	0.0	0.0	2.553257113501981	14.859415073985026	2.358505028568571	6.020349987026146	0.0	6.282690935165981	0.0	5.2917967272706745	5.848698839969072	3.3722650087712607	1.710131950361026	4.380431735351836	6.132285039646755	2.6266174053327687	0.0	3.902751244489803	7.761562321775125
3L_18094	0.0	0.0	0.0	0.0	0.0	0.0	0.0	13.6493429206318	0.0	0.0	0.0	0.0	0.0	0.0	0.0	0.0	0.0	22.53140314313074	0.0	0.0	0.0	0.0	0.0	0.0	0.0	0.0	9.007288698014433	0.0	0.0	0.0	0.0	0.0	0.0	0.0	0.0	0.0	0.0	11.501338755831178	11.178455092792356	9.687369220515524	10.706855921051925	0.0	0.0	8.018988965871182	0.0	0.0	11.84342985728667	0.0	0.0
3L_18095	0.0	0.0	0.0	0.0	0.0	0.0	0.0	0.0	0.0	0.0	0.0	0.0	0.0	0.0	0.0	0.0	0.0	348.4320557491289	0.0	0.0	0.0	0.0	0.0	0.0	0.0	0.0	0.0	0.0	0.0	0.0	0.0	0.0	0.0	0.0	0.0	0.0	0.0	0.0	0.0	0.0	0.0	0.0	0.0	0.0	0.0	0.0	0.0	0.0	0.0
3L_18096	0.0	0.0	0.0	0.0	0.0	0.0	0.0	0.0	0.0	0.0	0.0	0.0	0.0	0.0	0.0	0.0	0.0	0.0	0.0	0.0	0.0	0.0	0.0	0.0	0.0	0.0	0.0	0.0	0.0	0.0	0.0	0.0	0.0	0.0	0.0	0.0	0.0	0.0	0.0	0.0	0.0	0.0	0.0	0.0	0.0	0.0	0.0	0.0	64.76138667081139
3L_18097	0.0	0.0	0.0	7.091152510835281	0.0	0.0	3.690886757688855	0.0	0.0	4.793486993352392	0.0	0.0	0.0	0.0	4.835309363093051	2.5575473734499985	0.0	0.0	0.0	4.65714993601076	4.963562487777227	3.1696484606285287	0.0	4.406489878292749	0.0	0.0	0.0	8.972118245340779	2.5007327146854026	2.162897313421989	4.58017225111802	0.0	4.374384305409013	0.0	4.040724033095146	10.314403652124046	0.0	3.587953660860879	0.0	12.088273407732625	3.340107070472251	0.0	0.0	5.003202049311559	5.25308855341498	4.500069301067237	11.084016847705609	0.0	0.0
3L_18098	0.0	0.0	0.0	0.0	3.6595451917235726	2.584808871477616	3.20585157676604	3.698476523550419	0.0	0.0	2.7579648646308104	0.0	0.0	0.0	4.199880723387456	0.0	0.0	0.0	2.9799153704034804	4.045133986973051	6.466919336390605	2.75311142888135	0.0	0.0	0.0	8.715629913436363	2.440648314293022	5.195369263468086	2.172100755934505	1.8786617465767965	1.9891361340900537	0.0	0.0	0.0	0.0	8.958943848027644	0.0	3.1164453574936797	3.028955603991921	5.24985090423432	0.0	0.0	2.544864692089186	4.345709915171742	2.281378883648308	0.0	3.209139629665287	0.0	2.3100119150414575
3L_18099	0.0	0.0	0.0	0.0	0.0	0.0	0.0	0.0	0.0	0.0	0.0	0.0	0.0	0.0	0.0	0.0	0.0	0.0	0.0	0.0	0.0	0.0	0.0	0.0	0.0	0.0	0.0	0.0	0.0	0.0	0.0	0.0	0.0	0.0	0.0	0.0	0.0	0.0	0.0	0.0	0.0	0.0	0.0	0.0	0.0	0.0	0.0	0.0	0.0
3L_18100	0.0	0.0	0.0	0.0	0.0	0.0	0.0	0.0	0.0	0.0	0.0	0.0	0.0	0.0	0.0	0.0	0.0	0.0	0.0	0.0	0.0	0.0	0.0	0.0	0.0	0.0	0.0	0.0	0.0	0.0	0.0	0.0	0.0	0.0	0.0	0.0	0.0	0.0	0.0	0.0	0.0	0.0	0.0	22.69426289034132	0.0	0.0	0.0	0.0	0.0
3L_18101	2.501400784439286	0.0	0.0	0.0	0.0	0.0	2.582132469592808	0.0	0.0	3.353508037688065	2.221385006895179	3.1720091759881446	0.0	0.0	0.0	3.5785037846256023	0.0	0.0	4.800307219662058	3.258127072168818	0.0	2.217475838383265	3.5050921979451743	0.0	2.0896859787086073	0.0	3.931608877258316	2.0922883273744963	0.0	0.0	3.2042737321329695	0.0	9.180915447441095	0.0	2.826877498959709	0.0	0.0	2.5101208070942036	2.439652749586235	2.1142292704048495	2.33672813196345	0.0	4.099489695522702	5.250336021505376	1.8375219032610868	3.148233966674055	5.169561621174524	0.0	7.442336774669858
3L_18102	8.519792543051576	0.0	9.37595957086233	0.0	0.0	3.5455146580439747	0.0	0.0	0.0	0.0	0.0	0.0	0.0	0.0	0.0	3.0471036518013714	0.0	0.0	0.0	0.0	0.0	3.7763708698303837	5.969187056414786	0.0	3.558744190350109	0.0	0.0	3.5631760012969957	5.958827481516462	0.0	2.7284459590351124	0.0	0.0	0.0	0.0	0.0	0.0	0.0	4.1547391031580165	0.0	0.0	0.0	0.0	0.0	0.0	0.0	0.0	3.983151270127361	0.0
3L_18103	0.0	0.0	0.0	0.0	0.0	2.9888021538503837	0.0	0.0	0.0	0.0	0.0	0.0	0.0	0.0	0.0	2.5686510523506496	0.0	0.0	3.4456619116532283	0.0	0.0	0.0	5.031912388367023	0.0	0.0	0.0	0.0	0.0	0.0	0.0	0.0	0.0	0.0	0.0	4.058266973904531	10.359183986359024	0.0	0.0	3.5023668995507165	3.035188764459639	6.709216517822697	5.8026383436020685	14.713074449922285	0.0	2.6379475080101273	0.0	0.0	0.0	5.342111490935237
3L_18104	0.0	0.0	0.0	0.0	0.0	0.0	0.0	0.0	0.0	0.0	0.0	0.0	0.0	0.0	0.0	0.0	0.0	0.0	0.0	0.0	0.0	0.0	0.0	0.0	0.0	0.0	0.0	0.0	0.0	0.0	0.0	0.0	0.0	0.0	0.0	0.0	0.0	0.0	0.0	0.0	0.0	0.0	0.0	0.0	0.0	0.0	0.0	0.0	0.0
3L_18105	0.0	0.0	0.0	0.0	0.0	0.0	0.0	0.0	0.0	0.0	0.0	0.0	0.0	0.0	0.0	0.0	0.0	0.0	0.0	0.0	0.0	0.0	0.0	0.0	0.0	0.0	0.0	0.0	0.0	0.0	0.0	0.0	0.0	0.0	0.0	0.0	0.0	0.0	0.0	0.0	0.0	0.0	82.99375057058204	0.0	0.0	0.0	0.0	0.0	0.0
3L_18106	0.0	0.0	0.0	0.0	9.302152518092687	0.0	2.716304782434852	0.0	0.0	1.7638812160055992	4.673624447168649	0.0	0.0	0.0	0.0	0.0	5.7074563351053085	0.0	0.0	0.0	0.0	0.0	0.0	0.0	0.0	0.0	4.135902445641834	0.0	5.521235961797465	0.0	3.370773639741152	0.0	3.219324186589455	0.0	0.0	7.590876070598184	3.488307194284758	2.640551262605992	0.0	0.0	2.4581487878130885	0.0	2.1562533287160766	3.6821020384116885	9.665014464660647	6.6236438917087215	2.7190907360578622	2.4604301323957456	1.957263542012858
3L_18107	0.0	0.0	2.9505653430725594	0.0	0.0	4.463019531735528	0.0	0.0	3.3062944572618465	0.0	2.3809983002053134	0.0	0.0	0.0	0.0	0.0	5.8153769033001685	2.635358606422369	2.5726119729361225	6.9844668948492	1.861000738258993	0.0	3.756943771325352	3.3042722588170377	0.0	0.0	6.321160463922609	2.242625630205835	1.8752117817305993	0.0	3.43451058052502	0.0	3.2801974154012488	0.0	0.0	3.867204826890377	0.0	0.0	2.6149492464500756	0.0	2.504629180883568	0.0	0.0	1.875862896932589	0.0	0.0	2.770505201623516	2.506953662721975	1.994272847237304
3L_18108	0.0	0.0	0.0	0.0	0.0	3.100994426892816	1.9230295869640133	0.0	0.0	1.248753743763724	3.3087296198799065	0.0	0.0	0.0	0.0	2.6650718876490975	0.0	0.0	0.0	2.4264730147083085	1.2930601976416651	3.302906954468767	2.6103989942654753	2.295873855506883	1.556282650810014	5.228069294921663	1.4640225248649588	1.5582207363029281	0.0	1.126914966602748	2.3863660227296593	4.739588072921406	2.2791461771425343	13.264147539765915	4.210604322774822	5.374021122052618	0.0	1.8693992797578456	0.0	4.7236834149585825	3.480531992353967	6.020455098241786	4.579610110313648	6.516933600266934	2.736969561614111	4.689261403814808	0.0	0.0	2.771320600777965
3L_18109	0.0	0.0	0.0	0.0	0.0	0.0	0.0	0.0	0.0	4.501596716355292	5.963772467767301	0.0	0.0	0.0	0.0	4.80362077719702	4.855328212904199	4.400585277841953	2.1479047189466676	0.0	0.0	3.968851658414432	0.0	0.0	1.8700662975903821	0.0	1.7592043329906402	0.0	1.5656369003082269	4.062383587320326	0.0	0.0	0.0	0.0	2.529781216931016	0.0	2.967499940650001	0.0	0.0	7.568120654006714	2.091145067124711	0.0	0.0	0.0	4.9332117132205635	2.8173640910605884	4.6262563177312845	2.0930858050060333	4.995127253364343
3L_18110	8.791459975779528	0.0	0.0	0.0	0.0	3.6585691555546775	2.2688001858601115	0.0	0.0	4.419858246306324	1.9518281017183503	0.0	0.0	0.0	0.0	1.5721327521472974	0.0	2.160340469658018	2.1089037918090177	0.0	0.0	0.0	3.0797621438101093	0.0	0.0	3.084051506127394	1.7272612959434233	0.0	0.0	1.3295400668865018	1.407723446534945	5.591790357069365	2.6889483684267987	0.0	0.0	0.0	0.0	6.616580621711559	4.287219712293259	0.0	0.0	3.551481926863622	0.0	0.0	1.614545374698847	0.0	4.542254320819423	2.0550802611595995	0.0
3L_18111	5.652368059598569	0.0	0.0	0.0	6.660538970813518	0.0	0.0	0.0	0.0	0.0	0.0	0.0	0.0	0.0	0.0	0.0	0.0	11.111728429357186	5.4235817333767224	0.0	3.923362604233936	0.0	0.0	13.932136562802588	0.0	0.0	0.0	0.0	7.906644665110111	0.0	0.0	0.0	0.0	0.0	0.0	8.152842977874814	0.0	0.0	0.0	0.0	5.280260380199867	0.0	0.0	3.954695013920526	4.152213503496578	0.0	0.0	0.0	12.612980775294703
3L_18112	2.741866937197538	0.0	0.0	0.0	0.0	2.2820577771388018	0.0	3.265284798140094	0.0	0.0	0.0	0.0	0.0	0.0	0.0	3.9225146456890587	0.0	2.695054574855141	0.0	3.571339287946373	1.9031560036007713	0.0	0.0	0.0	0.0	0.0	2.154782323889641	2.2934254372988954	0.0	0.0	1.756154443246357	0.0	6.709000459566531	0.0	9.295897720336017	3.9548044942398275	3.6347775516138414	0.0	0.0	4.634951240312952	2.561363875036179	4.430522757380144	2.2467921425185193	0.0	0.0	3.4508818728626105	0.0	0.0	0.0
3L_18113	0.0	0.0	0.0	0.0	0.0	0.0	0.0	0.0	4.773752761615972	0.0	0.0	0.0	0.0	0.0	0.0	0.0	0.0	0.0	0.0	20.16887398185003	5.373966250417154	10.295176435302023	0.0	0.0	0.0	0.0	6.084486749204758	0.0	5.415003132579312	2.341732816715851	4.9588760409920525	0.0	0.0	0.0	0.0	0.0	0.0	0.0	3.775562445537512	3.2719429582552433	3.616278169902874	0.0	0.0	5.4168833420003475	0.0	0.0	0.0	0.0	0.0
3L_18114	2.1437490956058505	0.0	2.3591777321932215	4.251628373667114	2.526113700377654	0.0	0.0	2.5529872503816713	0.0	2.8740215752799654	0.0	0.0	0.0	0.0	2.899096931305898	4.6002709559593065	0.0	0.0	0.0	0.0	0.0	1.9004198977764137	0.0	0.0	5.37270451199725	3.0081158966892674	0.0	0.0	1.4993593986969067	1.296804091157547	1.3730624372682099	0.0	5.245482000784199	0.0	4.845377933422085	0.0	2.841877912924861	0.0	0.0	5.435806746198559	2.0026214314537727	0.0	8.78335589191905	2.999760019198464	1.5747919896630656	0.0	6.645622196378136	2.004480012828672	1.594556820836393
3L_18115	0.0	0.0	3.379638892343631	0.0	0.0	5.112035367105484	0.0	7.314561243358378	0.0	2.0585890924421784	0.0	7.788695798465938	0.0	0.0	0.0	0.0	0.0	0.0	2.9467232437529467	0.0	2.1316289396766064	0.0	0.0	7.569564295879129	0.0	0.0	2.413462875148669	0.0	0.0	0.0	0.0	0.0	0.0	0.0	0.0	0.0	0.0	0.0	2.995217237115774	2.5956874210911027	8.606563020697061	4.962404821075531	0.0	0.0	6.767902455575488	3.8651585333424037	0.0	5.743033700121752	0.0
3L_18116	0.0	0.0	0.0	0.0	0.0	0.0	0.0	0.0	0.0	0.0	0.0	0.0	0.0	0.0	0.0	0.0	0.0	0.0	8.050557501106951	0.0	0.0	0.0	0.0	0.0	0.0	0.0	3.296835170110101	3.5089603055883347	5.868160622118916	2.5377020042516656	2.6869311430903684	5.336543798082259	0.0	0.0	4.74093403037706	6.050884306486971	0.0	0.0	0.0	3.545757288658682	0.0	0.0	10.312832911137413	2.9350990889452424	3.081693538520707	5.279878436078888	0.0	3.9225454181727604	6.240742248920117
3L_18117	0.0	0.0	6.701222638070316	0.0	0.0	0.0	6.285829226591572	0.0	0.0	8.163631836531437	0.0	0.0	0.0	0.0	0.0	0.0	0.0	0.0	0.0	0.0	0.0	0.0	0.0	0.0	0.0	8.544525522497736	0.0	0.0	0.0	0.0	3.900171217516449	0.0	7.449871675960383	0.0	0.0	0.0	16.14465611882467	0.0	0.0	0.0	0.0	0.0	0.0	4.260395364689844	4.473182154687112	15.327843410751717	0.0	11.387414060609514	4.52932397575
3L_18118	0.0	0.0	0.0	0.0	0.0	0.0	0.0	0.0	0.0	0.0	0.0	0.0	0.0	0.0	0.0	0.0	0.0	0.0	0.0	0.0	0.0	0.0	0.0	0.0	0.0	0.0	0.0	0.0	0.0	0.0	0.0	0.0	0.0	0.0	0.0	0.0	0.0	0.0	0.0	0.0	0.0	0.0	0.0	0.0	0.0	0.0	0.0	0.0	0.0
3L_18119	0.0	0.0	0.0	0.0	0.0	0.0	0.0	0.0	0.0	0.0	0.0	0.0	0.0	0.0	0.0	0.0	0.0	0.0	0.0	0.0	0.0	0.0	0.0	0.0	0.0	0.0	0.0	0.0	0.0	0.0	0.0	0.0	0.0	0.0	0.0	0.0	0.0	0.0	0.0	0.0	0.0	0.0	0.0	0.0	0.0	0.0	0.0	0.0	0.0
3L_18120	52.79552293965472	0.0	0.0	0.0	62.212268259300735	0.0	0.0	62.87410090035713	0.0	0.0	0.0	0.0	0.0	0.0	0.0	0.0	0.0	0.0	0.0	0.0	0.0	0.0	0.0	0.0	0.0	0.0	0.0	0.0	0.0	0.0	0.0	0.0	0.0	0.0	0.0	0.0	0.0	0.0	0.0	0.0	0.0	0.0	0.0	0.0	0.0	0.0	0.0	0.0	0.0
3L_18121	0.0	0.0	2.3439898927155824	4.224257375553377	2.509851165825866	0.0	2.1986913389150775	0.0	2.6265884293526507	0.0	3.783028200583721	0.0	0.0	0.0	0.0	3.0471036518013714	4.619855213737601	0.0	0.0	0.0	0.0	0.0	5.969187056414786	2.6249819532490712	1.7793720951750545	2.9887503437062892	0.0	0.0	0.0	1.2884555669655455	0.0	0.0	5.211712803354258	0.0	2.407092256624919	0.0	0.0	0.0	0.0	1.8002707607224127	0.0	0.0	1.745362136462884	1.4902241297091081	6.258615375227461	0.0	0.0	5.974726905191042	3.168582867155579
3L_18122	0.0	0.0	0.0	0.0	4.861141493245444	1.7167600069082423	0.0	4.912855764450183	0.0	0.0	0.0	2.6156551143642885	0.0	0.0	2.7894469642448687	1.47542633181571	0.0	6.08235508789003	0.0	5.373336750775508	0.0	3.6570840094367396	2.890317090907409	2.5420648175687184	0.0	0.0	0.0	1.7253117379513718	1.4426504605084536	1.2477562223731176	0.0	0.0	0.0	0.0	2.3310577547531435	5.950287726162999	0.0	6.209575662437532	8.047000922991005	0.0	7.707512242419758	6.66604005890113	3.380460330805087	4.329454142421723	0.0	2.5960499542316393	2.1314235778076176	0.0	1.5342473151439109
3L_18123	0.0	0.0	0.0	0.0	0.0	0.0	0.0	0.0	0.0	0.0	0.0	0.0	0.0	0.0	0.0	0.0	0.0	0.0	0.0	7.328938901567953	0.0	0.0	0.0	6.934476135000382	0.0	0.0	0.0	0.0	0.0	0.0	3.603899707795812	0.0	0.0	0.0	0.0	0.0	0.0	0.0	0.0	0.0	0.0	0.0	4.610763920587891	0.0	4.133382603253964	0.0	5.814291528577243	0.0	0.0
3L_18124	0.0	0.0	0.0	0.0	0.0	2.2707666721392146	0.0	0.0	0.0	1.828851002411523	0.0	0.0	0.0	0.0	7.379229682213475	1.9515534658321043	11.835362999459715	2.6817200552434333	0.0	0.0	0.0	0.0	0.0	0.0	0.0	0.0	2.144120949005085	2.282078087691589	3.81640132818399	0.0	0.0	0.0	3.3379029224341457	0.0	0.0	0.0	0.0	10.951247237547884	0.0	0.0	2.54869082672649	0.0	2.2356755238914348	1.9088632337670273	6.012606029802083	0.0	8.457732481921598	0.0	6.088068785436366
3L_18125	2.032260096776226	0.0	2.2364850327712156	0.0	2.3947392368445	3.3829030111557996	4.195700917012393	0.0	0.0	1.362276811378608	0.0	0.0	0.0	0.0	5.496649791951805	5.814702300325304	4.4079699623294895	0.0	0.0	0.0	4.2318333740999945	1.8015856115284183	0.0	2.5045896605529636	1.6977628917927428	2.8516741608663616	4.791346445012592	1.6998771668759216	2.8427657723041273	0.0	3.9049625826485332	2.5852298579571307	0.0	0.0	2.296693266968085	2.931284248392337	2.6940816414500626	4.078689337653481	0.0	1.7177030599849392	0.0	0.0	0.0	1.421876421876422	0.0	2.5577789475353496	2.1000021000021	0.0	4.534888255818489
3L_18126	3.4729035383677695	0.0	0.0	0.0	8.184679099194218	0.0	3.5849900767474674	4.135875076720482	0.0	4.6559551761883275	0.0	0.0	0.0	0.0	0.0	2.484167777710705	7.532724036395109	0.0	3.33233363324336	0.0	0.0	3.0787068322969895	0.0	0.0	2.90128550158004	0.0	0.0	2.9048985594898533	0.0	0.0	0.0	0.0	0.0	0.0	3.92479003354518	0.0	0.0	0.0	0.0	0.0	0.0	0.0	2.845831895002463	4.859653215146567	5.102370127459757	0.0	3.5886669896466956	0.0	0.0
3L_18127	1.9922838845152724	0.0	0.0	0.0	0.0	1.6581792760422445	4.113168060756428	2.372607581145552	0.0	0.0	0.0	0.0	0.0	0.0	0.0	0.0	0.0	5.8748078448267425	0.0	0.0	0.0	1.7661469543767154	2.79169125681382	2.455322340855213	3.328733024293759	0.0	3.131397837206142	0.0	1.3934231264485504	0.0	2.552099190907994	0.0	7.312298774678094	0.0	0.0	2.8736234984239615	5.282173720129308	1.9992290972600968	5.829310785041057	0.0	1.861127504542547	3.2192879128294094	0.0	0.0	0.0	2.507465351216911	0.0	0.0	0.0
3L_18128	0.0	0.0	0.0	3.373036218313698	0.0	0.0	1.7556377037944246	0.0	8.389240631105794	2.2801096459126526	0.0	6.470116043687948	0.0	0.0	2.300003220004508	0.0	0.0	1.6717096574666914	0.0	2.2152584342641997	0.0	0.0	2.3831744073760204	0.0	1.4208145927888545	0.0	1.336585334558002	1.422583975843386	0.0	3.0864648434164366	1.0893212961877679	4.327026259856966	2.0807557970896884	0.0	0.0	0.0	2.2546084196096823	1.7066756961188831	3.3175264257567445	1.4375020125028175	0.0	0.0	0.0	4.759728885842662	2.498727523008908	0.0	1.7574383578495987	1.590257446778059	1.2650442221508738
3L_18129	8.454478971597178	0.0	3.101360846125672	0.0	0.0	0.0	0.0	0.0	6.9505406478042895	1.889085731622124	2.5026847550710025	0.0	0.0	0.0	0.0	0.0	0.0	2.77004473622249	0.0	3.67071215853659	0.0	0.0	0.0	0.0	2.3543083371708557	0.0	0.0	4.7144804560034075	5.913146521266336	5.114312557120479	1.8050196151481577	0.0	0.0	0.0	0.0	0.0	3.7359155981948056	2.827983918952243	0.0	7.145878828761877	0.0	4.553802493389018	2.3093093571598637	7.886932929522367	0.0	0.0	2.9120983124390283	0.0	4.192389597088302
3L_18130	0.0	0.0	4.418686448242158	0.0	0.0	0.0	0.0	0.0	0.0	0.0	3.5657183282200937	0.0	0.0	0.0	0.0	2.87206776241796	0.0	0.0	0.0	0.0	2.7869841153053367	0.0	5.626296861426559	0.0	0.0	5.634132929478685	0.0	3.35849517921602	0.0	0.0	2.57171484002905	0.0	0.0	0.0	4.537641551728207	0.0	5.322772951796969	0.0	0.0	0.0	0.0	0.0	3.2902053219729126	0.0	2.949549721739479	10.106951763562012	0.0	0.0	0.0
3L_18131	6.301941785812754	0.0	0.0	0.0	0.0	0.0	3.2526671870934165	3.752486021989568	0.0	0.0	2.798239907098435	0.0	0.0	0.0	0.0	2.2538893678403795	6.834452474926103	0.0	3.023431594860166	4.1042057848780535	0.0	0.0	0.0	0.0	0.0	0.0	0.0	2.6356190739752385	0.0	1.9060961720823624	4.036367672731309	4.008337341670675	0.0	0.0	10.682904681782976	0.0	0.0	0.0	0.0	0.0	0.0	5.091584883084482	0.0	2.2045855379188715	0.0	15.863101434619235	0.0	0.0	11.718727111861108
3L_18132	0.0	0.0	2.952160243258004	0.0	0.0	0.0	2.7691626052281793	0.0	0.0	0.0	2.3822853263135326	0.0	0.0	0.0	3.6277888626881913	0.0	5.818520350274925	0.0	2.574002574002574	0.0	0.0	0.0	0.0	0.0	2.2410470171664203	3.764209892343597	2.1081924358055404	2.2438378602762166	1.8762254097207238	0.0	0.0	0.0	0.0	19.100372457262917	0.0	0.0	0.0	10.767739851405189	13.08181366264619	0.0	0.0	0.0	2.1982128529505514	0.0	3.9412361687243207	0.0	0.0	0.0	1.9953508325601348
3L_18133	2.0515829501147347	0.0	0.0	0.0	0.0	3.415067859959678	0.0	0.0	0.0	4.1256882679453	0.0	0.0	0.0	0.0	0.0	1.467497211388424	0.0	4.0331118482743324	0.0	0.0	0.0	0.0	2.8747841755780184	0.0	0.0	0.0	0.0	3.432079405961968	1.434897481597081	2.4821012575690125	1.3140304019329914	0.0	0.0	14.60756058120562	0.0	0.0	0.0	0.0	0.0	0.0	0.0	0.0	1.6811466630667713	2.8707914197786044	1.507087001269118	0.0	2.1199690484518925	1.9183014591560048	1.526002083603245
3L_18134	1.834668819344748	0.0	4.038075009262334	0.0	0.0	3.053992293250448	1.8938820035756492	2.1849040608626877	2.2624587949691963	1.229826237850854	0.0	0.0	0.0	0.0	0.0	0.0	0.0	0.0	0.0	2.3896946806591255	2.5469222672956713	1.6264222045665055	0.0	0.0	0.0	0.0	1.441832164968669	0.0	0.0	1.1098341852235567	0.0	2.3338747922851435	0.0	0.0	0.0	0.0	0.0	1.8410645771811092	1.7893793179959667	0.0	5.1416657454515535	0.0	3.006797617714247	0.0	2.6954849952458386	4.618185722647929	0.0	1.7154791976703794	0.0
3L_18135	2.3688683323759157	0.0	0.0	4.698100088324281	0.0	0.0	0.0	0.0	0.0	0.0	0.0	0.0	0.0	0.0	3.203536704521792	1.69445143405661	0.0	6.985272716688981	0.0	0.0	3.2885082257922633	2.0999866650846766	0.0	0.0	5.9369025991759585	3.324003962212723	0.0	0.0	0.0	1.4329839957182438	0.0	3.013427834430221	0.0	0.0	2.677100218585233	0.0	3.1403090064062305	0.0	2.3103919117799956	2.0022104403261203	2.212920579386866	3.8278024777365443	1.9411426147773363	0.0	0.0	0.0	0.0	0.0	1.7620043151485678
3L_18136	1.958476383712527	0.0	6.465860043441959	0.0	0.0	1.6300412693848583	2.021685406342593	0.0	0.0	1.3128176690554696	0.0	0.0	0.0	0.0	0.0	4.202694263238277	0.0	1.9250389820393863	0.0	0.0	0.0	0.0	0.0	2.4136574392542767	0.0	2.7481406080645834	0.0	1.638161026642068	0.0	0.0	2.50879206178051	0.0	2.396071592702333	0.0	2.2133089810323847	2.8248603530284484	2.5962696797241724	0.0	0.0	0.0	1.8295456250258424	0.0	0.0	0.0	0.0	0.0	0.0	1.8312435792022006	0.0
3L_18137	2.1930089069056753	0.0	0.0	0.0	0.0	0.0	2.263787370601914	5.22330135628243	5.408706177986458	1.4700309206303848	0.0	0.0	0.0	0.0	0.0	0.0	4.756633958466024	0.0	2.104244260673779	2.8564401728603337	0.0	1.9440884062538213	3.072957543403989	2.702699050406689	0.0	0.0	1.723444987291317	5.503004915834291	1.5338121997275032	5.306410023914664	2.809226285705617	2.7897177698326616	2.683007254046713	0.0	4.956716710504695	3.163144557920498	0.0	0.0	2.1388736434728637	12.97499607042976	0.0	0.0	1.7970365788592664	0.0	0.0	8.280286597279705	9.064436815210126	2.050539650772592	0.0
3L_18138	1.9954882011771384	0.0	0.0	0.0	0.0	1.660846231049952	0.0	0.0	0.0	0.0	1.7721060931564274	2.5304648995418084	0.0	0.0	0.0	1.4273726394646553	0.0	0.0	1.914718440653302	0.0	2.77017480218528	1.768987560656372	0.0	0.0	1.6670434184792429	2.8000757140473076	1.5682171315803175	3.338238875360676	0.0	0.0	0.0	0.0	0.0	0.0	0.0	0.0	0.0	0.0	1.946228811893482	0.0	1.8641208740713648	0.0	1.6351804495209166	1.3961488629763659	2.931759916421388	2.511498266940621	0.0	3.731701833291818	0.0
3L_18139	0.0	0.0	1.9082796820500723	0.0	2.0433099987331476	1.4432301106293608	3.57997960843615	4.130094678290405	4.276695346185658	1.1623619753272398	3.079823797120919	2.198905033249643	0.0	0.0	0.0	2.480695845107336	0.0	0.0	1.663838141825563	2.258603812432891	0.0	0.0	0.0	0.0	0.0	2.4331894831710885	1.3627379476730432	2.900838603431866	6.063971013248321	1.0489522959572748	0.0	0.0	0.0	0.0	3.919304652645746	5.002233497256525	0.0	0.0	1.6912197956600594	1.465629235668491	0.0	0.0	0.0	0.0	0.0	2.182423546429533	0.0	1.6213735952824513	1.2897970091671034
3L_18140	0.0	0.0	0.0	0.0	0.0	0.0	0.0	0.0	0.0	0.0	0.0	0.0	0.0	0.0	0.0	0.0	0.0	0.0	0.0	0.0	0.0	0.0	0.0	0.0	0.0	0.0	0.0	0.0	7.36946286196038	0.0	0.0	0.0	0.0	0.0	0.0	0.0	0.0	0.0	0.0	0.0	0.0	0.0	17.26833875990879	0.0	0.0	0.0	10.88790897708095	0.0	0.0
3L_18141	NA	NA	NA	NA	NA	NA	NA	NA	NA	NA	NA	NA	NA	NA	NA	NA	NA	NA	NA	NA	NA	NA	NA	NA	NA	NA	NA	NA	NA	NA	NA	NA	NA	NA	NA	NA	NA	NA	NA	NA	NA	NA	NA	NA	NA	NA	NA	NA	NA
3L_18142	NA	NA	NA	NA	NA	NA	NA	NA	NA	NA	NA	NA	NA	NA	NA	NA	NA	NA	NA	NA	NA	NA	NA	NA	NA	NA	NA	NA	NA	NA	NA	NA	NA	NA	NA	NA	NA	NA	NA	NA	NA	NA	NA	NA	NA	NA	NA	NA	NA
3L_18143	NA	NA	NA	NA	NA	NA	NA	NA	NA	NA	NA	NA	NA	NA	NA	NA	NA	NA	NA	NA	NA	NA	NA	NA	NA	NA	NA	NA	NA	NA	NA	NA	NA	NA	NA	NA	NA	NA	NA	NA	NA	NA	NA	NA	NA	NA	NA	NA	NA
3L_18144	NA	NA	NA	NA	NA	NA	NA	NA	NA	NA	NA	NA	NA	NA	NA	NA	NA	NA	NA	NA	NA	NA	NA	NA	NA	NA	NA	NA	NA	NA	NA	NA	NA	NA	NA	NA	NA	NA	NA	NA	NA	NA	NA	NA	NA	NA	NA	NA	NA
3L_18145	NA	NA	NA	NA	NA	NA	NA	NA	NA	NA	NA	NA	NA	NA	NA	NA	NA	NA	NA	NA	NA	NA	NA	NA	NA	NA	NA	NA	NA	NA	NA	NA	NA	NA	NA	NA	NA	NA	NA	NA	NA	NA	NA	NA	NA	NA	NA	NA	NA
3L_18146	NA	NA	NA	NA	NA	NA	NA	NA	NA	NA	NA	NA	NA	NA	NA	NA	NA	NA	NA	NA	NA	NA	NA	NA	NA	NA	NA	NA	NA	NA	NA	NA	NA	NA	NA	NA	NA	NA	NA	NA	NA	NA	NA	NA	NA	NA	NA	NA	NA
3L_18147	0.0	0.0	0.0	0.0	0.0	0.0	0.0	0.0	0.0	0.0	0.0	0.0	0.0	0.0	0.0	0.0	0.0	0.0	0.0	0.0	0.0	0.0	0.0	0.0	0.0	0.0	0.0	0.0	0.0	0.0	0.0	0.0	0.0	0.0	0.0	0.0	0.0	0.0	0.0	0.0	0.0	0.0	0.0	0.0	0.0	0.0	0.0	0.0	0.0
3L_18148	NA	NA	NA	NA	NA	NA	NA	NA	NA	NA	NA	NA	NA	NA	NA	NA	NA	NA	NA	NA	NA	NA	NA	NA	NA	NA	NA	NA	NA	NA	NA	NA	NA	NA	NA	NA	NA	NA	NA	NA	NA	NA	NA	NA	NA	NA	NA	NA	NA
[truncated: 155 more columns]
