# Supplementary material for: Convergence of topological domain boundaries, insulators, and polytene interbands revealed by high-resolution mapping of chromatin contacts in the early Drosophila melanogaster embryo
Source: eLife. 2017 Nov 17;6:e29550. doi: 10.7554/eLife.29550 (PMC5739541; doi:10.7554/eLife.29550)
Supplement: Supplementary file 3. [file elife-29550-supp3.zip › local_HiC_maps/nc14_posterior_dm3_CompressedBinCounts_500bp_VCnorm_chr3R_12545340-12556303.txt]

3R_25010	3R_25011	3R_25012	3R_25013	3R_25014	3R_25015	3R_25016	3R_25017	3R_25018	3R_25019	3R_25020	3R_25021	3R_25022	3R_25023	3R_25024	3R_25025	3R_25026	3R_25027	3R_25028	3R_25029	3R_25030	3R_25031	3R_25032	3R_25033	3R_25034	3R_25035	3R_25036	3R_25037	3R_25038	3R_25039	3R_25040	3R_25041	3R_25042	3R_25043	3R_25044	3R_25045	3R_25046	3R_25047	3R_25048	3R_25049	3R_25050	3R_25051	3R_25052	3R_25053	3R_25054	3R_25055	3R_25056	3R_25057	3R_25058	3R_25059
3R_25010	11.138338159946537	127.60768670895051	124.37810945273631	163.92028297817274	170.95795920794436	574.052812858783	112.92842220172783	103.51772035158382	31.421838177533385	64.89292667099286	0.0	0.0	33.71695738176587	115.5214638879904	0.0	34.48959707528217	53.304904051172706	56.28676229162172	29.151119402985074	63.82910820097659	32.02869771315098	182.01674554058974	31.421838177533385	42.95071405562118	31.22462998813464	48.7757291971515	51.60917404677855	24.229501841442143	65.59001865671642	56.642782293466254	44.22332780541736	36.71678507829854	0.0	15.065989031959987	34.46968391299852	56.46421110086391	0.0	0.0	18.43549053153206	25.042572373034158	0.0	16.365540717465304	50.766575286831156	26.032627559875046	16.80785262874815	0.0	0.0	59.701492537313435	9.7551458394303
3R_25011	127.60768670895051	0.0	0.0	139.10904318603636	126.15781333185309	0.0	63.890262085841364	119.79424141095255	86.66377787407086	67.30854543173842	0.0	0.0	95.37834682619014	137.250326949886	0.0	51.22109255322146	90.47317470370035	67.67006781734973	49.47751741608613	36.11188726591033	70.67003345954276	0.0	39.99866671110963	45.562030426323915	43.05993147508751	23.653117569594862	17.519010316069224	15.421563869948923	61.84689677010767	48.069238931757305	37.529613210423854	54.52872768119702	0.0	55.40416485892821	36.56537083867798	27.951989662555597	0.0	0.0	40.67716846856092	21.252088017647733	0.0	97.21898158950258	25.849478486771527	22.09228684625241	24.96163040811553	0.0	0.0	0.0	0.0
3R_25012	124.37810945273631	0.0	0.0	0.0	0.0	0.0	210.1723413198823	0.0	175.43859649122805	483.0917874396136	0.0	0.0	125.50200803212851	0.0	0.0	96.28345850182937	0.0	0.0	0.0	0.0	0.0	0.0	0.0	0.0	0.0	0.0	0.0	0.0	0.0	0.0	0.0	0.0	0.0	224.31583669807088	0.0	0.0	0.0	0.0	82.3451910408432	0.0	0.0	0.0	226.75736961451247	0.0	0.0	0.0	0.0	0.0	0.0
3R_25013	163.9202829781727	139.10904318603636	0.0	30.071168431955627	34.543905303640926	0.0	80.18135564804759	160.36271129609517	79.09948281107393	83.7731423305688	0.0	0.0	60.93739118323003	53.687431772222126	0.0	33.39310699485412	20.64409578860446	50.86414550052135	82.79142581888246	53.55987788347843	44.655039817410504	0.0	48.67660480681472	58.219320497359334	48.37110310300626	43.17719380623155	31.979788773495155	28.15103971173335	90.31791907514452	87.74720031588993	34.25390708627703	21.329693065716786	0.0	54.458180007624144	46.72335767397776	21.867642449467525	0.0	0.0	42.838538691768136	19.397136982581372	0.0	25.352398336882672	55.05092210294522	26.885334050275574	68.34869551632558	109.06314756243866	0.0	23.121387283237	37.7800445804526
3R_25014	170.95795920794436	126.15781333185308	0.0	34.543905303640926	29.76143235821654	0.0	113.04090070989687	138.16110086765173	94.35940448731391	134.72679330985238	0.0	0.0	60.00096001536024	61.672813390401245	0.0	23.015966175736107	0.0	68.86345253805645	25.937915006640104	63.892683009941706	0.0	242.93071615975123	20.968756552736423	38.21643880115031	36.465018586740904	18.59973737170831	41.32846208526888	48.50726962280747	68.08702689243027	18.899733135768123	14.755791648221928	12.251118527121527	0.0	53.62131554535559	46.00535502332471	43.960350276071	297.3181899268597	0.0	9.842054706076878	0.0	0.0	21.842454742433773	13.551237227958913	52.11711294357454	28.04098919636768	0.0	0.0	0.0	52.079264640783265
3R_25015	574.052812858783	0.0	0.0	0.0	0.0	0.0	0.0	0.0	0.0	0.0	0.0	0.0	0.0	0.0	0.0	0.0	0.0	0.0	0.0	0.0	0.0	0.0	0.0	0.0	0.0	0.0	0.0	0.0	0.0	0.0	0.0	0.0	0.0	0.0	0.0	0.0	0.0	0.0	0.0	0.0	0.0	0.0	0.0	0.0	0.0	0.0	0.0	0.0	0.0
3R_25016	112.9284222017278	63.890262085841364	210.1723413198823	80.18135564804759	113.04090070989686	0.0	15.902068700117198	79.51034350058599	106.19234087741422	85.28732691241602	0.0	0.0	104.45312143909814	117.12390537950097	663.7021304838388	65.56502848800488	90.07386056566385	71.33442131535918	65.67885666246322	35.95250314809106	21.64865318316384	0.0	0.0	30.240624650342777	72.54902995351586	47.09744343302684	34.883376152677556	61.41399584022535	36.94435687263556	0.0	0.0	0.0	0.0	67.88877781530519	29.12318817365575	47.706206100351594	0.0	0.0	62.30405375095325	84.6331575784761	0.0	0.0	17.15692582203121	36.6579665092818	7.10041693648251	0.0	0.0	25.220680958385877	32.96821040311879
3R_25017	103.51772035158382	119.79424141095255	0.0	160.36271129609517	138.16110086765173	0.0	79.51034350058599	15.902068700117198	146.01446870644457	109.65513460167773	0.0	0.0	104.45312143909814	117.12390537950097	0.0	94.70504114934039	135.11079084849575	103.03860856662992	49.25914249684742	62.916880509159355	54.121632957909604	0.0	0.0	66.52937423075412	72.54902995351586	58.87180429128356	122.09181653437147	51.178329866854455	49.25914249684742	23.928539808715254	0.0	15.510873898146295	0.0	33.944388907652595	43.68478226048362	63.60827480046879	0.0	0.0	24.921621500381303	42.31657878923805	0.0	82.96276631047985	34.31385164406242	58.652746414850874	56.80333549186008	0.0	0.0	0.0	49.45231560467818
3R_25018	31.421838177533385	86.66377787407087	175.43859649122805	79.09948281107393	94.35940448731391	0.0	106.19234087741422	146.01446870644457	0.0	81.3628273582507	0.0	0.0	79.26442612555485	65.17842594101353	0.0	66.8916659065341	37.59398496240601	79.39395944291904	27.412280701754383	60.02175788723412	90.35464196973119	0.0	44.3213296398892	65.63170516218604	55.05395287381634	39.31397120251609	43.67765887748417	59.80861244019139	92.51644736842105	39.94806751223409	46.78362573099415	64.73748948015796	0.0	42.501948005950275	48.62039625622949	39.822127829030336	157.10919088766693	157.10919088766693	62.40898689411275	0.0	0.0	69.25207756232686	42.96455424274973	85.67931456548348	59.26979611190138	0.0	0.0	0.0	41.2796697626419
3R_25019	64.89292667099286	67.30854543173844	483.09178743961354	83.77314233056882	134.72679330985238	0.0	85.287326912416	109.65513460167773	81.3628273582507	28.005321010992088	0.0	0.0	58.20382981200162	119.65121670330984	0.0	106.05134559621787	69.01311249137336	48.582455053638064	75.4830917874396	41.31932608179161	58.053948705189605	0.0	40.68141367912535	46.339739802361	45.47935237402219	27.063965682891514	40.090604766772906	31.369596586987893	28.306159420289855	91.66827086140673	71.56915369475756	23.76835362556524	0.0	32.50954155044505	44.62741685354398	60.91951922315428	0.0	0.0	57.28361115884745	32.42226761339688	0.0	21.18823629121112	39.43606428078478	22.469385462307606	48.96200548374461	0.0	0.0	38.64734299516908	63.1492532600802
3R_25020	0.0	0.0	0.0	0.0	0.0	0.0	0.0	0.0	0.0	0.0	0.0	0.0	0.0	0.0	0.0	0.0	0.0	897.9078746520606	0.0	0.0	0.0	0.0	0.0	0.0	0.0	0.0	0.0	0.0	0.0	0.0	0.0	0.0	0.0	0.0	0.0	0.0	0.0	0.0	0.0	0.0	0.0	0.0	0.0	0.0	0.0	0.0	0.0	0.0	0.0
3R_25021	0.0	0.0	0.0	0.0	0.0	0.0	0.0	0.0	0.0	0.0	0.0	0.0	0.0	0.0	0.0	0.0	0.0	0.0	0.0	0.0	0.0	0.0	0.0	0.0	0.0	0.0	0.0	0.0	0.0	0.0	0.0	0.0	0.0	0.0	0.0	0.0	0.0	0.0	0.0	0.0	0.0	0.0	0.0	0.0	0.0	0.0	0.0	0.0	0.0
3R_25022	33.716957381765866	95.37834682619012	125.50200803212851	60.93739118323003	60.00096001536025	0.0	104.45312143909814	104.45312143909814	79.26442612555485	58.203829812001636	0.0	0.0	5.670271447234723	0.0	0.0	104.40375018270656	188.25301204819274	104.12485895814561	88.24359939759036	96.60881587647812	45.245359118878945	183.66147516896856	95.11731135066582	65.00823437635434	126.02712103644704	84.37109783672504	31.245313203019546	12.22422156157096	51.47543298192771	57.15461466358794	44.62293618920125	46.31070407089613	0.0	70.94326160631759	69.56231392081027	99.70525228277548	0.0	0.0	44.644983094433066	0.0	0.0	16.513422109490595	30.735185640521266	35.02381619501261	59.359057853033754	142.0777449420323	684.5564074479737	30.120481927710845	19.686589495235843
3R_25023	115.5214638879904	137.250326949886	0.0	53.687431772222126	61.672813390401245	0.0	117.12390537950097	117.12390537950097	65.17842594101353	119.65121670330986	0.0	0.0	0.0	0.0	0.0	268.2820825128373	0.0	136.21512649520426	40.312177502579985	242.73505027925563	79.72468409093928	0.0	0.0	133.63921865603493	32.384678161068436	28.907331766555952	42.82123419361193	75.38900727755217	0.0	117.49431621245324	0.0	76.1617523295976	552.8527200353826	20.83428823821092	143.0011654594985	58.561952689750484	0.0	0.0	15.296320317184499	0.0	0.0	0.0	0.0	17.999856001151993	52.29687892226592	0.0	0.0	61.91950464396285	0.0
3R_25024	0.0	0.0	0.0	0.0	0.0	0.0	663.7021304838388	0.0	0.0	0.0	0.0	0.0	0.0	0.0	0.0	152.02651342394114	0.0	165.404082172748	0.0	0.0	225.886604924328	0.0	0.0	126.21481761958853	0.0	0.0	0.0	0.0	0.0	0.0	0.0	0.0	0.0	0.0	303.8774766014343	0.0	0.0	0.0	0.0	0.0	0.0	0.0	0.0	0.0	0.0	0.0	0.0	0.0	0.0
3R_25025	34.48959707528216	51.22109255322146	96.28345850182937	33.39310699485412	23.015966175736107	0.0	65.56502848800488	94.70504114934039	66.8916659065341	106.05134559621787	0.0	0.0	104.40375018270656	268.2820825128373	152.02651342394114	3.3373815771864606	82.52867871585376	152.50428373639852	135.39861351819758	98.8226516340943	138.84653243182265	0.0	97.29696859132233	77.58091620291289	78.55763350567669	75.5164380406505	79.90328506375883	107.8499778673089	62.05769786250722	54.8103179327302	59.9097075122494	56.846322362703695	51.58042419740859	31.100982557791458	80.05091238027384	43.710018992003256	0.0	172.44798537641086	59.93930717011118	77.54372496791629	0.0	12.66887611866176	31.439496653658573	43.66342885548077	45.53947361573012	0.0	0.0	23.10803004043905	22.654931412195147
3R_25026	53.304904051172706	90.47317470370035	0.0	20.64409578860446	0.0	0.0	90.07386056566385	135.11079084849575	37.59398496240601	69.01311249137336	0.0	0.0	188.2530120481928	0.0	0.0	82.52867871585376	0.0	179.58157493041216	46.50297619047618	76.36696874045413	153.28019619865114	0.0	150.37593984962405	137.03323055841042	93.39509862522414	133.38668800853674	0.0	86.96660482374769	69.75446428571428	0.0	52.91005291005291	43.92901071867862	0.0	96.13535858488753	82.48102936324645	112.59232570707981	0.0	0.0	70.58159232072276	0.0	0.0	78.32080200501252	48.59086491739553	62.292358803986716	40.21879021879022	0.0	0.0	0.0	46.68534080298786
3R_25027	56.28676229162171	67.67006781734973	0.0	50.86414550052135	68.86345253805645	0.0	71.33442131535918	103.0386085666299	79.39395944291904	48.58245505363807	897.9078746520607	0.0	104.12485895814561	136.21512649520426	165.40408217274805	152.50428373639852	179.58157493041216	15.802275606698743	122.76084223758642	192.637398624569	80.92731917464924	153.30134445279086	79.39395944291904	159.77161702441944	105.19422799271004	64.55546811223965	104.32124684754231	86.72973789252859	79.79454745443117	35.780010185376234	37.246548874455854	92.77276933674428	112.23848433150759	59.21599711702688	58.06332676733879	67.37139790895033	187.6225409720724	0.0	62.10825219925321	42.183591426606874	0.0	55.13469405758268	42.757517840574316	47.50559104263809	49.54671830850335	0.0	0.0	12.570710245128849	0.0
3R_25028	29.151119402985074	49.47751741608613	0.0	82.79142581888246	25.937915006640104	0.0	65.67885666246322	49.25914249684742	27.412280701754383	75.4830917874396	0.0	0.0	88.24359939759036	40.31217750257998	0.0	135.39861351819758	46.50297619047618	122.76084223758643	16.954210069444443	167.0527441197434	145.29685264663803	317.5813008130081	27.412280701754383	149.8800959232614	129.39112622036262	60.78820417055711	18.009451360073765	63.413149350649356	114.44091796875	24.707463630613535	57.87037037037037	128.12628126281263	0.0	70.09869896814715	60.142417244033865	90.30842791088693	0.0	0.0	115.79792490118577	174.77628635346755	0.0	28.554459064327485	88.57709750566893	45.42151162790697	51.32085210210211	0.0	0.0	78.125	17.02069716775599
3R_25029	63.82910820097659	36.11188726591033	0.0	53.55987788347843	63.892683009941706	0.0	35.95250314809106	62.916880509159355	60.02175788723412	41.31932608179161	0.0	0.0	96.60881587647812	242.73505027925566	0.0	98.82265163409431	76.36696874045414	192.637398624569	167.0527441197434	5.080245010056346	159.07053860672562	173.84350607583053	90.03263683085119	116.22918343870876	93.19539420906189	79.86088234295858	88.7251089100712	80.99526987623923	83.5263720598717	67.62413424202137	95.0344499881207	70.1361254524876	63.639140617045115	38.37191789560728	32.92186489195867	71.90500629618212	0.0	0.0	73.9522029304793	119.59033136089015	0.0	62.52266446586888	29.09217856779205	37.29549636161713	40.13279138011854	0.0	0.0	0.0	37.26841176004733
3R_25030	32.02869771315098	70.67003345954276	0.0	44.655039817410504	0.0	0.0	21.64865318316384	54.121632957909604	90.35464196973119	58.053948705189605	0.0	0.0	45.24535911887895	79.72468409093929	225.886604924328	138.84653243182265	153.28019619865114	80.92731917464926	145.29685264663803	159.07053860672562	0.0	209.35831675913323	72.28371357578494	115.27258879591606	134.6813439402374	96.17580937954581	83.10627511738763	125.4110696170782	67.06008583690986	162.8783868524566	89.01605468129074	95.02240945156232	76.64009809932557	86.64560215805314	9.911883356956654	37.88514307053673	0.0	0.0	42.40954045021969	57.608664343117205	0.0	37.647767487387995	46.71396455577939	69.86725222078051	33.832115377179754	0.0	0.0	0.0	22.441022188560687
3R_25031	182.01674554058974	0.0	0.0	0.0	242.93071615975126	0.0	0.0	0.0	0.0	0.0	0.0	0.0	183.66147516896856	0.0	0.0	0.0	0.0	153.30134445279086	317.58130081300817	173.84350607583053	209.35831675913326	0.0	0.0	233.95917412411532	127.56403714664762	227.73336977067248	0.0	197.9727589483687	0.0	0.0	0.0	0.0	0.0	0.0	0.0	153.78463999015779	0.0	0.0	120.50515762074617	0.0	0.0	0.0	0.0	0.0	137.33245440562516	0.0	0.0	0.0	0.0
3R_25032	31.421838177533385	39.99866671110963	0.0	48.67660480681472	20.968756552736423	0.0	0.0	0.0	44.3213296398892	40.68141367912535	0.0	0.0	95.11731135066582	0.0	0.0	97.29696859132233	150.37593984962405	79.39395944291904	27.412280701754383	90.03263683085119	72.28371357578496	0.0	88.6426592797784	90.87466868610376	220.21581149526537	98.28492800629024	58.23687850331223	153.79357484620644	61.67763157894737	39.94806751223409	0.0	77.68498737618955	0.0	42.501948005950275	72.93059438434423	53.09617043870711	0.0	0.0	72.8104847097982	211.93924408336278	0.0	0.0	28.643036161833155	61.19951040391677	11.853959222380274	0.0	0.0	42.10526315789473	27.519779841761263
3R_25033	42.95071405562118	45.562030426323915	0.0	58.219320497359334	38.21643880115031	0.0	30.240624650342774	66.52937423075412	65.63170516218604	46.339739802361	0.0	0.0	65.00823437635434	133.63921865603493	126.21481761958854	77.58091620291289	137.03323055841042	159.77161702441944	149.8800959232614	116.22918343870876	115.27258879591605	233.95917412411532	90.87466868610375	69.00954056898367	215.7269999899662	156.7373552138681	106.1391550659887	144.04061166651096	74.9400479616307	91.00878689837502	63.94884092725819	94.38943310296412	42.82288454950326	77.46158389573671	71.99782898854127	69.55343669578839	71.58452342603529	71.58452342603529	87.67689405787623	80.47253472389873	0.0	73.62531027809331	32.626959656764384	66.92320562154927	35.1070494955387	0.0	0.0	57.55395683453238	18.808482625664176
3R_25034	31.224629988134637	43.05993147508752	0.0	48.371103103006256	36.465018586740904	0.0	72.54902995351586	72.54902995351586	55.053952873816336	45.47935237402219	0.0	0.0	126.02712103644703	32.38467816106843	0.0	78.55763350567669	93.39509862522414	105.19422799271004	129.39112622036262	93.19539420906187	134.68134394023738	127.5640371466476	220.21581149526534	215.7269999899662	32.825055583760786	87.90126929432861	173.61412524522993	131.6021844264522	117.47352248953975	69.47035799067906	116.22501162250116	83.6305434184049	140.09264793783623	77.43119886021275	108.7093064829399	79.14439631292639	78.0615749703366	78.0615749703366	43.92891990672598	105.30454073179637	0.0	34.408720546135214	42.6949022286739	48.65233044662839	44.173357457876286	0.0	0.0	73.22175732217573	54.694123116471125
3R_25035	48.7757291971515	23.653117569594865	0.0	43.17719380623155	18.59973737170831	0.0	47.097443433026854	58.87180429128355	39.31397120251609	27.063965682891514	0.0	0.0	84.37109783672504	28.907331766555952	0.0	75.5164380406505	133.38668800853677	64.55546811223965	60.78820417055711	79.86088234295856	96.17580937954581	227.73336977067248	98.28492800629024	156.7373552138681	87.90126929432861	61.02658928495146	103.31472376871449	143.99699273648852	145.89169000933708	70.86958755671782	124.49424214130096	103.36237816159674	0.0	94.2503515538113	97.03650513323112	82.420526007797	0.0	0.0	55.358111624096274	0.0	0.0	102.38013333988566	76.22096457630671	59.71380800382168	47.31622378681202	0.0	0.0	74.69654528478058	24.410635713980582
3R_25036	51.60917404677855	17.519010316069224	0.0	31.97978877349515	41.32846208526888	0.0	34.88337615267756	122.09181653437146	43.67765887748417	40.090604766772906	0.0	0.0	31.245313203019546	42.82123419361193	0.0	79.90328506375883	0.0	104.32124684754231	18.00945136007377	88.72510891007117	83.10627511738763	0.0	58.23687850331223	106.1391550659887	173.61412524522996	103.31472376871449	19.13037156920699	11.226670977708322	148.57797372060858	104.98109028111313	163.9260283796937	102.07570955377604	0.0	121.00024386202993	63.885721221878306	95.9292844198633	0.0	0.0	68.33625812518109	46.41361961253911	0.0	0.0	56.45411691647614	88.45572388947859	31.15148343364111	0.0	0.0	0.0	36.160153319050075
3R_25037	24.229501841442143	15.421563869948923	0.0	28.15103971173335	48.50726962280747	0.0	61.41399584022535	51.17832986685445	59.80861244019139	31.369596586987893	0.0	0.0	12.22422156157096	75.38900727755217	0.0	107.8499778673089	86.96660482374769	86.72973789252859	63.41314935064935	80.99526987623923	125.4110696170782	197.9727589483687	153.7935748462064	144.04061166651096	131.6021844264522	143.99699273648852	11.226670977708322	0.0	158.53287337662337	246.4328840040415	108.22510822510823	69.88706250698871	144.94434137291282	49.16012654909021	112.47413094988153	127.94582466713614	0.0	121.1475092072107	72.185719418921	0.0	0.0	17.800182273866486	55.21689195158582	51.91029900332225	36.562536562536565	306.2974761087969	0.0	48.7012987012987	53.051523639758926
3R_25038	65.59001865671642	61.84689677010767	0.0	90.31791907514452	68.08702689243027	0.0	36.94435687263556	49.25914249684742	92.51644736842105	28.306159420289855	0.0	0.0	51.47543298192771	0.0	0.0	62.05769786250722	69.75446428571428	79.79454745443117	114.44091796875	83.5263720598717	67.06008583690986	0.0	61.67763157894737	74.9400479616307	117.47352248953975	145.89169000933708	148.57797372060858	158.53287337662337	0.0	37.061195445920305	101.27314814814814	180.17758302583024	87.19308035714285	98.57629542395692	90.2136258660508	86.20349936948298	0.0	0.0	62.7238759881423	98.31166107382549	0.0	0.0	0.0	34.06613372093023	21.9946509009009	0.0	0.0	19.53125	38.29656862745098
3R_25039	56.64278229346626	48.069238931757305	0.0	87.74720031588991	18.899733135768123	0.0	0.0	23.928539808715254	39.9480675122341	91.66827086140673	0.0	0.0	57.15461466358794	117.49431621245321	0.0	54.8103179327302	0.0	35.780010185376234	24.707463630613535	67.62413424202136	162.8783868524566	0.0	39.9480675122341	91.00878689837502	69.47035799067906	70.86958755671782	104.98109028111313	246.4328840040415	37.061195445920305	0.0	196.78122144915312	210.0590265864708	0.0	76.61641481148531	65.73440670315657	71.78561942614576	0.0	0.0	168.7529531766806	0.0	0.0	41.61257032524385	25.816778324232917	88.25735845726138	42.737234388088275	0.0	0.0	0.0	99.21742257940494
3R_25040	44.22332780541736	37.52961321042385	0.0	34.253907086277025	14.755791648221926	0.0	0.0	0.0	46.78362573099415	71.56915369475756	0.0	0.0	44.62293618920125	0.0	0.0	59.90970751224939	52.91005291005291	37.246548874455854	57.87037037037037	95.0344499881207	89.01605468129074	0.0	0.0	63.948840927258196	116.22501162250117	124.49424214130097	163.92602837969363	108.22510822510823	101.27314814814814	196.78122144915312	0.0	0.0	0.0	139.57429838991075	102.64305876315115	74.7279435804026	0.0	221.11663902708676	124.4327331283853	99.42828734775043	0.0	64.9772579597141	80.62484252960442	51.679586563307495	50.05005005005005	0.0	0.0	59.25925925925926	19.365770999757927
3R_25041	36.71678507829855	54.52872768119701	0.0	21.329693065716782	12.251118527121527	0.0	0.0	15.510873898146297	64.73748948015796	23.768353625565243	0.0	0.0	46.31070407089613	76.1617523295976	0.0	56.846322362703695	43.92901071867862	92.77276933674428	128.12628126281263	70.1361254524876	95.02240945156232	0.0	77.68498737618955	94.38943310296413	83.63054341840488	103.36237816159672	102.07570955377604	69.8870625069887	180.17758302583024	210.05902658647076	0.0	30.258605169077523	329.4675803900896	132.43739436048466	184.64387877135118	62.04349559258519	0.0	0.0	91.15703805259396	41.27558054104031	0.0	0.0	16.734861226163282	57.20987442432564	90.03468413062508	0.0	0.0	73.80073800738006	80.39296079235302
3R_25042	0.0	0.0	0.0	0.0	0.0	0.0	0.0	0.0	0.0	0.0	0.0	0.0	0.0	552.8527200353825	0.0	51.58042419740859	0.0	112.23848433150758	0.0	63.63914061704511	76.64009809932557	0.0	0.0	42.82288454950326	140.0926479378362	0.0	0.0	144.9443413729128	87.19308035714285	0.0	0.0	329.46758039008955	0.0	120.1691982311094	206.20257340811614	225.18465141415962	0.0	0.0	88.22699040090343	0.0	0.0	0.0	0.0	51.91029900332225	0.0	0.0	0.0	0.0	0.0
3R_25043	15.065989031959983	55.40416485892821	224.31583669807088	54.45818000762415	53.62131554535559	0.0	67.88877781530519	33.944388907652595	42.501948005950275	32.50954155044506	0.0	0.0	70.94326160631759	20.83428823821092	0.0	31.100982557791458	96.13535858488753	59.21599711702688	70.09869896814715	38.37191789560728	86.64560215805312	0.0	42.501948005950275	77.46158389573671	77.43119886021275	94.2503515538113	121.00024386202992	49.16012654909021	98.57629542395692	76.61641481148531	139.57429838991078	132.43739436048466	120.1691982311094	22.642917567100024	46.62453880560365	110.31926394987093	0.0	0.0	86.44582639550161	135.49278726729113	0.0	59.0304833415976	27.467245309967865	46.94982628564275	68.20413953657561	253.94245663932554	0.0	40.376850605652756	52.780196870134326
3R_25044	34.46968391299852	36.56537083867797	0.0	46.72335767397776	46.00535502332471	0.0	29.12318817365575	43.68478226048362	48.62039625622949	44.62741685354398	0.0	0.0	69.56231392081027	143.00116545949848	303.8774766014343	80.05091238027386	82.48102936324645	58.06332676733879	60.142417244033865	32.92186489195867	9.911883356956654	0.0	72.93059438434423	71.99782898854127	108.70930648293988	97.03650513323112	63.8857212218783	112.47413094988154	90.2136258660508	65.73440670315657	102.64305876315115	184.64387877135124	206.20257340811614	46.62453880560365	26.668231202897235	145.61594086827873	0.0	344.69683912998516	79.87293357310428	154.9979075282484	0.0	75.96936915035857	141.3960503369939	93.99001020462968	91.02636123421344	0.0	0.0	46.18937644341801	15.094567465169284
3R_25045	56.4642111008639	27.951989662555597	0.0	21.867642449467525	43.960350276071004	0.0	47.706206100351594	63.60827480046879	39.822127829030336	60.919519223154296	0.0	0.0	99.7052522827755	58.561952689750484	0.0	43.710018992003256	112.59232570707981	67.37139790895033	90.30842791088693	71.90500629618212	37.88514307053673	153.78463999015779	53.09617043870711	69.55343669578839	79.14439631292639	82.420526007797	95.9292844198633	127.94582466713614	86.20349936948298	71.78561942614576	74.7279435804026	62.04349559258518	225.18465141415962	110.31926394987093	145.61594086827873	0.0	94.10701850143982	282.32105550431953	146.41452631474013	63.474868183857076	0.0	41.481383155239925	128.67694366523406	106.3081028769172	60.35354396010134	118.9654762188013	0.0	63.05170239596469	32.96821040311879
3R_25046	0.0	0.0	0.0	0.0	297.3181899268597	0.0	0.0	0.0	157.10919088766693	0.0	0.0	0.0	0.0	0.0	0.0	0.0	0.0	187.6225409720724	0.0	0.0	0.0	0.0	0.0	71.58452342603529	78.06157497033661	0.0	0.0	0.0	0.0	0.0	0.0	0.0	0.0	0.0	0.0	94.10701850143982	0.0	0.0	368.70981063064124	0.0	0.0	0.0	0.0	173.55085039916696	84.03926314374075	0.0	0.0	0.0	195.10291678860597
3R_25047	0.0	0.0	0.0	0.0	0.0	0.0	0.0	0.0	157.10919088766693	0.0	0.0	0.0	0.0	0.0	0.0	172.44798537641086	0.0	0.0	0.0	0.0	0.0	0.0	0.0	71.58452342603529	78.06157497033661	0.0	0.0	121.14750920721069	0.0	0.0	221.1166390270868	0.0	0.0	0.0	344.69683912998516	282.32105550431953	0.0	0.0	0.0	0.0	0.0	327.3108143493061	0.0	173.55085039916696	0.0	0.0	0.0	0.0	390.20583357721193
3R_25048	18.435490531532064	40.67716846856093	82.3451910408432	42.83853869176815	9.842054706076876	0.0	62.30405375095325	24.9216215003813	62.40898689411275	57.28361115884745	0.0	0.0	44.644983094433066	15.296320317184497	0.0	59.93930717011118	70.58159232072275	62.10825219925321	115.79792490118578	73.9522029304793	42.40954045021969	120.50515762074616	72.8104847097982	87.67689405787623	43.92891990672598	55.358111624096274	68.33625812518109	72.18571941892101	62.7238759881423	168.7529531766806	124.4327331283853	91.15703805259396	88.22699040090343	86.44582639550163	79.87293357310426	146.41452631474016	368.70981063064124	0.0	39.05700760830508	16.579568665941586	0.0	65.00936134803412	73.94262052647146	83.30269326224837	102.931488801054	279.6629129689015	0.0	118.57707509881422	38.75067813686739
3R_25049	25.042572373034158	21.252088017647733	0.0	19.39713698258137	0.0	0.0	84.6331575784761	42.31657878923805	0.0	32.42226761339688	0.0	0.0	0.0	0.0	0.0	77.54372496791629	0.0	42.183591426606874	174.77628635346755	119.59033136089013	57.608664343117205	0.0	211.93924408336278	80.47253472389873	105.30454073179635	0.0	46.41361961253911	0.0	98.31166107382549	0.0	99.42828734775043	41.275580541040306	0.0	135.49278726729113	154.9979075282484	63.47486818385707	0.0	0.0	16.579568665941586	0.0	0.0	294.36006122689275	91.31169246221978	156.07928827844543	94.47366829917165	0.0	0.0	0.0	87.73084177742685
3R_25050	0.0	0.0	0.0	0.0	0.0	0.0	0.0	0.0	0.0	0.0	0.0	0.0	0.0	0.0	0.0	0.0	0.0	0.0	0.0	0.0	0.0	0.0	0.0	0.0	0.0	0.0	0.0	0.0	0.0	0.0	0.0	0.0	0.0	0.0	0.0	0.0	0.0	0.0	0.0	0.0	0.0	0.0	2721.0884353741494	0.0	563.063063063063	0.0	0.0	0.0	0.0
3R_25051	16.365540717465304	97.21898158950256	0.0	25.352398336882665	21.842454742433773	0.0	0.0	82.96276631047985	69.25207756232686	21.18823629121112	0.0	0.0	16.513422109490595	0.0	0.0	12.66887611866176	78.32080200501252	55.13469405758267	28.554459064327485	62.52266446586887	37.647767487387995	0.0	0.0	73.62531027809331	34.408720546135214	102.38013333988566	0.0	17.800182273866483	0.0	41.61257032524385	64.9772579597141	0.0	0.0	59.0304833415976	75.96936915035857	41.481383155239925	0.0	327.31081434930604	65.00936134803412	294.3600612268927	0.0	96.18344105878731	0.0	203.99836801305588	98.78299351983563	0.0	0.0	131.57894736842104	57.33287467033597
3R_25052	50.766575286831156	25.84947848677153	226.75736961451244	55.05092210294523	13.551237227958913	0.0	17.15692582203121	34.31385164406242	42.964554242749735	39.436064280784784	0.0	0.0	30.735185640521273	0.0	0.0	31.439496653658573	48.59086491739553	42.757517840574316	88.57709750566893	29.09217856779205	46.71396455577939	0.0	28.64303616183315	32.626959656764384	42.694902228673904	76.22096457630673	56.45411691647614	55.21689195158583	0.0	25.816778324232917	80.62484252960442	16.734861226163282	0.0	27.467245309967865	141.3960503369939	128.67694366523406	0.0	0.0	73.94262052647146	91.31169246221978	2721.0884353741494	0.0	18.510805682817345	150.29267520961872	107.25010725010726	256.7064561673726	0.0	108.84353741496598	71.13956693788626
3R_25053	26.032627559875042	22.09228684625241	0.0	26.885334050275574	52.11711294357454	0.0	36.6579665092818	58.652746414850874	85.67931456548348	22.469385462307606	0.0	0.0	35.02381619501261	17.99985600115199	0.0	43.66342885548077	62.29235880398671	47.50559104263809	45.42151162790697	37.29549636161713	69.86725222078051	0.0	61.19951040391677	66.92320562154927	48.65233044662839	59.71380800382168	88.45572388947859	51.910299003322265	34.06613372093023	88.25735845726138	51.679586563307495	57.20987442432563	51.910299003322265	46.949826285642736	93.99001020462968	106.30810287691722	173.55085039916696	173.55085039916696	83.30269326224837	156.07928827844543	0.0	203.99836801305588	150.29267520961872	64.22390481341266	170.22836790278652	109.69723562966213	0.0	151.1627906976744	98.79920960632315
3R_25054	16.80785262874815	24.96163040811552	0.0	68.34869551632558	28.04098919636768	0.0	7.10041693648251	56.80333549186008	59.26979611190137	48.96200548374462	0.0	0.0	59.359057853033754	52.29687892226592	0.0	45.53947361573011	40.21879021879022	49.546718308503344	51.320852102102094	40.13279138011853	33.832115377179754	137.33245440562516	11.853959222380274	35.1070494955387	44.17335745787629	47.316223786812024	31.151483433641108	36.562536562536565	21.9946509009009	42.737234388088275	50.05005005005005	90.03468413062508	0.0	68.20413953657561	91.02636123421343	60.353543960101334	84.03926314374075	0.0	102.931488801054	94.47366829917165	563.063063063063	98.78299351983563	107.25010725010725	170.22836790278652	50.72640207775343	318.7149413564508	0.0	168.91891891891893	154.56633103691928
3R_25055	0.0	0.0	0.0	109.06314756243864	0.0	0.0	0.0	0.0	0.0	0.0	0.0	0.0	142.07774494203227	0.0	0.0	0.0	0.0	0.0	0.0	0.0	0.0	0.0	0.0	0.0	0.0	0.0	0.0	306.29747610879684	0.0	0.0	0.0	0.0	0.0	253.9424566393255	0.0	118.9654762188013	0.0	0.0	279.6629129689015	0.0	0.0	0.0	256.7064561673726	109.69723562966212	318.7149413564508	0.0	0.0	0.0	246.6395363176717
3R_25056	0.0	0.0	0.0	0.0	0.0	0.0	0.0	0.0	0.0	0.0	0.0	0.0	684.5564074479737	0.0	0.0	0.0	0.0	0.0	0.0	0.0	0.0	0.0	0.0	0.0	0.0	0.0	0.0	0.0	0.0	0.0	0.0	0.0	0.0	0.0	0.0	0.0	0.0	0.0	0.0	0.0	0.0	0.0	0.0	0.0	0.0	0.0	0.0	0.0	0.0
3R_25057	59.701492537313435	0.0	0.0	23.12138728323699	0.0	0.0	25.220680958385877	0.0	0.0	38.64734299516908	0.0	0.0	30.12048192771084	61.91950464396285	0.0	23.108030040439054	0.0	12.570710245128849	78.125	0.0	0.0	0.0	42.10526315789474	57.55395683453238	73.22175732217573	74.69654528478058	0.0	48.7012987012987	19.53125	0.0	59.25925925925926	73.80073800738008	0.0	40.376850605652756	46.18937644341801	63.05170239596469	0.0	0.0	118.57707509881422	0.0	0.0	131.57894736842107	108.843537414966	151.1627906976744	168.91891891891893	0.0	0.0	40.0	0.0
3R_25058	9.755145839430298	0.0	0.0	37.78004458045261	52.079264640783265	0.0	32.96821040311879	49.45231560467818	41.2796697626419	63.1492532600802	0.0	0.0	19.686589495235843	0.0	0.0	22.65493141219515	46.68534080298786	0.0	17.02069716775599	37.26841176004733	22.441022188560687	0.0	27.519779841761263	18.808482625664176	54.694123116471125	24.41063571398058	36.16015331905007	53.05152363975893	38.29656862745098	99.21742257940494	19.365770999757927	80.39296079235302	0.0	52.780196870134326	15.094567465169284	32.96821040311879	195.10291678860597	390.20583357721193	38.75067813686739	87.73084177742685	0.0	57.33287467033597	71.13956693788626	98.79920960632313	154.56633103691928	246.6395363176717	0.0	0.0	17.087444999786406
3R_25059	33.464962184592736	28.39965125228262	249.1280518186348	25.920837761476452	0.0	0.0	37.69907467621207	0.0	15.734403272755882	14.442205902529551	0.0	0.0	11.2557854737335	46.27765668457612	0.0	34.54115103204642	53.38458253256459	65.76604762025556	38.926258096661684	31.962258964614584	51.322517112851806	0.0	31.468806545511764	35.845762851602124	46.90695536334128	27.913507206569722	20.674527121878405	12.132859666491953	87.58408071748879	85.09117519422061	88.57886286884792	18.385834082556073	0.0	30.177018389875006	34.52120810419882	9.424768669053018	0.0	0.0	66.46697034686896	50.160010433282174	0.0	65.56001363648284	81.34793528771749	52.14308061320263	67.33190589692832	282.03175677581294	0.0	209.26756352765324	175.85509540138926
3R_25060	58.66891955317751	49.78869677090428	0.0	27.26578689060966	0.0	0.0	19.82757936980022	0.0	16.550810989738498	0.0	0.0	0.0	11.839812078502689	48.678855852172056	0.0	18.166690283364037	0.0	9.882633840510103	20.473008385744237	33.62067806183515	53.985477906443165	0.0	33.101621979476995	7.541136901799315	49.34080682087313	29.361849561627587	0.0	12.762394837866536	30.709512578616355	0.0	46.58746797111577	19.339816039669834	0.0	42.32374277322092	18.15620143216117	49.56894842450055	0.0	0.0	23.305242747408457	0.0	0.0	68.96171245724373	42.784409361228775	91.41436302471844	150.50427786276845	0.0	0.0	94.33962264150942	164.4263575451145
3R_25061	34.71017007983339	0.0	0.0	53.77066810055115	0.0	0.0	29.326373207425437	0.0	24.479804161566708	44.93877092461521	0.0	0.0	17.511908097506304	0.0	0.0	53.7396047452071	83.05647840531562	14.617104936196336	0.0	16.575776160718725	99.81036031540073	567.2149744753261	0.0	22.30773520718309	72.97849566994259	43.4282240027794	160.82858888996108	0.0	68.13226744186046	44.12867922863069	34.45305770887166	0.0	0.0	15.649942095214247	53.708577259788385	14.663186603712719	0.0	0.0	45.960106627447374	624.3171531137817	0.0	50.99959200326397	31.640563202024996	67.60411032990805	65.47244919337942	0.0	0.0	46.51162790697674	121.59902720778234
3R_25062	38.76720294630742	8.224834063972759	0.0	0.0	38.80581569824598	0.0	0.0	0.0	0.0	37.64351590438547	0.0	0.0	9.779377249256768	80.41494109605564	0.0	7.502607155986706	92.76437847866418	48.97679316283968	0.0	37.026409086280786	33.44295189788752	0.0	0.0	18.68634962160142	27.169483236428842	48.504250184922455	0.0	31.624219935908247	12.68262987012987	0.0	19.24001924001924	63.89674286353254	115.95547309833023	43.69789026585797	29.99310158663507	40.94266389348356	0.0	193.83601473153715	44.91555874955084	0.0	0.0	0.0	35.33881084901493	105.70824524312896	21.93752193752194	0.0	0.0	233.76623376623377	101.85892538833716
3R_25063	23.24824475752081	9.864676369562343	0.0	18.007310968253112	15.514266919859502	0.0	0.0	19.642274889708627	16.396130513198884	0.0	0.0	0.0	35.18747888751267	48.22391327411436	0.0	26.99536219677459	0.0	29.370818329740302	20.28167185877466	33.306466117332015	40.11070554731057	0.0	32.79226102639777	22.41197696048768	8.146612964194006	14.543719876320205	21.54401658027516	63.21560059877817	60.84501557632399	0.0	46.15207107418945	57.47721028612155	0.0	20.964096887670173	0.0	58.92682466912587	0.0	0.0	15.391624493615554	0.0	0.0	34.15860523583101	42.384555068133174	72.44801854669275	131.5567904352951	0.0	0.0	124.61059190031152	122.16724696108973
3R_25064	13.398001018248078	11.370057862224462	0.0	31.1329272215938	8.94089709385081	0.0	0.0	11.319874756905689	0.0	43.36551054215561	0.0	0.0	40.55720187752807	83.3745574200577	0.0	36.3007653238495	64.11900487304437	22.568600081021273	35.065080789946144	25.59276031996069	23.1158644177499	218.94294346893201	132.28763110649155	30.137469916346994	46.94906214553458	8.381569264450244	24.831703132022717	14.572501107510085	17.532540394973072	0.0	0.0	22.082806106337546	160.29751218261094	42.28575018545322	41.46263594561761	22.639749513811378	0.0	0.0	57.65641742536598	150.61511211788945	0.0	19.685659390846954	61.065718926708925	57.408876456097865	40.43540847849645	338.7419125368382	0.0	89.76660682226212	117.34196970230343
3R_25065	27.137042062415198	23.02953537912373	0.0	42.03888596952181	0.0	0.0	45.855783560701596	0.0	76.55502392344498	0.0	0.0	0.0	0.0	0.0	0.0	21.007300036762775	0.0	22.855836809325183	0.0	25.918486360396553	31.213421771361688	0.0	0.0	34.88118596032265	57.05591479650057	33.95297512944572	0.0	59.031877213695395	71.02272727272727	0.0	0.0	0.0	0.0	24.470818548880462	0.0	0.0	0.0	0.0	0.0	0.0	0.0	0.0	49.4743351886209	126.84989429175477	20.475020475020475	0.0	0.0	0.0	142.60249554367203
3R_25066	26.96544378379107	11.441955247080442	150.55706112616681	10.443264355572266	26.99230179552792	0.0	11.39145481408576	0.0	0.0	26.18383671759423	0.0	0.0	47.61593800676963	0.0	713.165026387106	41.748925095644175	0.0	28.389137861627933	35.286811201445346	38.631890239073456	23.26203519545925	0.0	38.03546807397898	25.995463791568373	37.79675174715485	8.434569250765648	62.47180959591984	29.329297621980547	8.821702800361336	0.0	26.765699755762988	0.0	0.0	36.47411978830421	62.58723095314094	34.174364442257286	0.0	0.0	40.168385873582054	30.313502240167814	0.0	19.810139621864053	61.45186168414971	31.511943026407007	35.60471040145837	0.0	0.0	54.200542005420054	94.46717560857525
3R_25067	45.91138268389596	21.252088017647733	93.21401938851604	25.862849310108494	11.141117855201118	0.0	14.105526263079348	35.26381565769837	17.661603673613563	32.42226761339688	0.0	699.1051454138702	63.17215169402442	34.630595438457966	294.36006122689275	32.30988540329845	39.94886545222115	35.15299285550574	29.129381058911257	15.945377514785351	28.804332171558602	0.0	23.548804898151417	26.82417824129958	43.87689197158182	10.444147830646054	30.942413075026067	31.777506609721378	21.847035794183444	31.837805483743615	16.571381224625075	0.0	0.0	37.63688535202532	25.83298458804139	31.737434091928534	0.0	0.0	24.86935299891238	93.83961683407654	0.0	61.32501275560266	53.26515393629488	48.774777587014206	25.192978213112443	105.52530496813137	0.0	89.48545861297538	58.4872278516179
3R_25068	21.403498758597074	12.109220323631023	0.0	49.735297693387416	28.56642264593633	0.0	72.33464902022719	12.05577483670453	0.0	18.47387332465061	0.0	0.0	43.193807735723006	0.0	0.0	22.091806922025864	0.0	36.05366227092404	12.448215423836839	20.442400810064203	32.82482213049508	0.0	20.12679883264567	13.755725820872938	45.00108002592062	8.926451396364792	66.11500308095914	23.279779493928636	18.672323135755256	54.42255851332083	28.326605764464272	23.51839961994266	0.0	45.034728208981726	11.039525918598951	24.11154967340906	0.0	0.0	28.34060112304355	64.16261372823283	0.0	41.93083090134514	78.04268935107504	50.024456400907106	59.21313282689956	0.0	0.0	38.24091778202676	49.988127819642834
3R_25069	0.0	0.0	0.0	0.0	0.0	0.0	210.1723413198823	0.0	0.0	0.0	0.0	0.0	0.0	0.0	0.0	0.0	0.0	0.0	217.01388888888889	0.0	0.0	0.0	0.0	0.0	87.16875871687587	0.0	0.0	0.0	0.0	0.0	0.0	0.0	0.0	112.15791834903544	0.0	0.0	0.0	0.0	0.0	0.0	0.0	0.0	0.0	0.0	93.84384384384384	0.0	0.0	0.0	0.0
3R_25070	0.0	0.0	0.0	0.0	0.0	0.0	0.0	0.0	0.0	0.0	0.0	0.0	0.0	0.0	0.0	0.0	0.0	0.0	0.0	0.0	0.0	0.0	0.0	0.0	0.0	0.0	0.0	0.0	0.0	0.0	0.0	0.0	0.0	0.0	0.0	0.0	0.0	0.0	0.0	0.0	0.0	0.0	0.0	0.0	0.0	0.0	0.0	0.0	0.0
3R_25071	27.219525472939253	38.49922327817036	0.0	17.569443224344223	18.16442436939173	0.0	7.665860473673519	30.663441894694078	12.79795232762758	17.620369146733623	0.0	0.0	22.887904200388178	0.0	0.0	38.63044535635708	43.421623968736434	15.283538291949972	47.492401215805465	25.99726595419715	36.52634462606155	0.0	0.0	34.98720780214734	15.89703806386794	34.05617566175406	16.81611993256736	34.539928156949436	0.0	34.60546881758881	27.017899358324886	59.818227361604926	162.8310898827616	44.999529550372884	21.058986220403348	22.997581421020556	181.46350315292838	0.0	45.052080204716646	0.0	0.0	0.0	16.54157103570912	31.808864070120872	41.074509159615545	114.69862935137925	0.0	85.10638297872342	39.732204938713075
3R_25072	0.0	10.661821934779502	0.0	9.731223604055973	0.0	0.0	0.0	0.0	88.6053517632465	16.265716748808536	0.0	0.0	0.0	0.0	0.0	38.90240747548661	0.0	21.16281186048628	21.9205948372615	35.997897722773	28.901316454964523	0.0	0.0	24.22304580577962	35.21970049166701	0.0	0.0	40.99435917617736	16.440446127946128	0.0	0.0	41.41455555969701	0.0	33.9872479845562	38.87994650119361	31.84429413937611	0.0	0.0	16.635392129463273	112.98669016789822	0.0	0.0	114.52392404773356	9.787800485474904	56.875056875056885	0.0	0.0	101.01010101010101	44.01311590854074
3R_25073	0.0	0.0	0.0	103.2204789430223	177.85998861696075	0.0	0.0	225.18465141415962	187.96992481203006	172.53278122843338	0.0	0.0	0.0	0.0	0.0	0.0	0.0	224.47696866301516	0.0	0.0	0.0	0.0	0.0	0.0	0.0	0.0	0.0	0.0	0.0	0.0	0.0	0.0	0.0	0.0	0.0	0.0	0.0	0.0	0.0	0.0	0.0	0.0	0.0	0.0	0.0	0.0	0.0	0.0	466.8534080298786
3R_25074	0.0	0.0	0.0	0.0	0.0	0.0	49.067472681684585	24.533736340842292	0.0	37.59469162954191	0.0	0.0	43.95011954432516	60.23298117117009	0.0	11.23931422200343	69.48304613674263	48.91326943629903	0.0	27.733788907039113	100.19872747616104	0.0	0.0	18.662113111067566	40.701365937840876	18.16550225797193	80.72719053231509	63.166405578856946	18.999270428015564	36.91698845974941	0.0	71.79060117449423	0.0	13.092364009615034	22.46565002111771	12.266868170421146	0.0	0.0	19.224558219652113	0.0	0.0	0.0	52.939463723232485	33.93358067143245	43.818137203351206	0.0	0.0	38.91050583657588	50.8634063223214
3R_25075	5.8211283675227605	14.820098820418934	0.0	13.526552622798553	7.769235072191733	0.0	19.672918064263555	29.50937709639533	32.843418999917894	15.073066690783575	0.0	0.0	29.368644625303084	0.0	0.0	27.03747664637955	83.57477156229106	34.31941174567159	10.156656266250652	11.119475427627227	33.47773395914377	0.0	16.421709499958947	18.705784202591126	24.477966566361403	7.283204493445845	43.155253181081605	37.98853252831412	15.234984399375975	29.60270213465085	34.66805338880222	9.594479720148216	69.64564296857588	36.744403827297106	36.02915479205773	14.754688548197665	0.0	0.0	46.246909164904146	26.175543666041946	0.0	0.0	42.4506776189415	31.74545586474622	26.352405447569254	0.0	0.0	62.402496099843994	71.37540403576928
3R_25076	19.887239352869233	25.31561184247445	0.0	11.55299164718704	13.271364906795204	0.0	16.802585581869337	50.40775674560802	14.025737227813037	38.62159526499242	0.0	0.0	0.0	0.0	0.0	23.09263495047207	0.0	37.687006064676766	52.04863424383744	33.23989756413282	22.87459290372942	0.0	42.07721168343912	25.562494707764767	34.844273970769834	43.543955445824785	36.85878386285584	16.222950933144137	19.518237841439042	63.20896758264889	39.47985293754781	40.97309460769491	0.0	40.34995063856039	23.0793020203621	21.00323197733667	99.43619676434616	99.43619676434616	26.332905862494833	0.0	0.0	87.66085767383149	63.4497636496304	50.354027547526464	26.258770429323395	0.0	0.0	159.89340439706865	17.417582178329916
3R_25077	48.146364949446316	0.0	0.0	0.0	0.0	0.0	0.0	0.0	0.0	0.0	0.0	0.0	0.0	0.0	0.0	37.27101619425653	0.0	0.0	0.0	0.0	55.378651529835246	0.0	0.0	0.0	33.742745309758405	0.0	0.0	52.36698785085882	252.01612903225808	0.0	0.0	0.0	0.0	43.415968393175014	0.0	0.0	0.0	0.0	31.87555782226189	0.0	0.0	0.0	0.0	75.01875468867216	36.32664922987504	0.0	0.0	0.0	0.0
3R_25078	53.68839256952647	0.0	0.0	0.0	0.0	0.0	22.680468487757082	22.680468487757082	0.0	34.75480485177076	0.0	0.0	0.0	0.0	0.0	72.73210894023083	0.0	0.0	0.0	12.819395232210526	30.876586284620373	0.0	0.0	25.878577713368877	9.406700580957828	33.58657611725746	0.0	14.59871064187611	70.25629496402878	0.0	53.29070077271516	0.0	321.1716341212744	36.31011745112659	62.305813547776104	22.680468487757082	0.0	268.44196284763234	53.31703017033014	0.0	0.0	0.0	48.94043948514658	20.913501756734146	30.381100524985417	339.35116058096924	0.0	35.97122302158274	23.51060328208022
3R_25079	10.784229143300838	32.03168757573206	120.42389210019267	37.58896053994454	14.39329387651705	0.0	18.223035374556268	9.111517687278134	15.211439002129602	34.90547597107034	0.0	0.0	54.408384985026814	44.739526476851765	0.0	8.34827674871353	51.61023947151115	22.707207812732747	37.63246628131021	0.0	18.60626659058771	0.0	15.211439002129602	48.516100414466116	45.347909159068365	40.47861919334207	9.993683991717234	11.729599879888896	56.448699421965316	0.0	10.704345964461572	26.662116332145978	0.0	48.62337500680727	41.717283637480136	41.00182959275161	0.0	0.0	17.84939112157006	24.246421228226712	0.0	95.07149376331	19.66104360819472	33.606667562844464	40.68374733114617	0.0	0.0	72.25433526011561	56.6700668706789
3R_25080	0.0	13.980402272094976	0.0	19.140221260957777	21.987106760595587	0.0	69.59349050327229	0.0	0.0	0.0	0.0	0.0	16.62278252081172	0.0	0.0	31.881939901268012	78.83948281299274	27.74991224090254	71.85890360559236	7.867090230804694	18.948545225440316	0.0	0.0	15.881334667365447	23.091061911755197	20.611629493592876	30.532579789264133	8.959032137840085	10.778835540838852	20.94407513058631	16.351892731583682	13.576294703344384	98.54935351624093	22.283030135569955	38.23623877766392	20.878047150981686	0.0	0.0	38.17326736992732	37.03868320073485	0.0	24.205104372410055	15.017044345331952	38.503003234252276	37.28894457371278	0.0	0.0	44.15011037527594	100.99698451860509
3R_25081	18.548516736944936	15.740983171314891	0.0	14.367059206650993	24.75598847361177	0.0	10.447672310847505	10.447672310847505	34.88422796842978	8.004834920291856	0.0	0.0	6.2387079386310775	25.65016762384542	0.0	14.35875934575749	29.589300508935967	20.829677291017152	32.36329743164872	5.905206088739893	21.334774615885163	0.0	17.44211398421489	15.894492359716203	34.665289299171846	23.207294516812524	34.377610549801126	6.724841024758174	32.36329743164871	0.0	36.82224063334254	40.76262800739026	73.97325127233992	27.87686454408503	38.26791751733059	20.89534462169501	0.0	123.65677824629957	16.373525973324252	27.802027323832455	0.0	18.168868733557172	56.36057239797327	24.08431436773858	27.989878859804293	312.64166575479516	0.0	49.71002485501243	64.98042464707507
3R_25082	6.3458219108538945	32.31184810846441	0.0	19.66104360819472	67.75618613979456	0.0	42.89231455507802	10.723078638769506	26.85284640171858	16.43169345032699	0.0	0.0	32.01581837554299	0.0	0.0	19.64968540853661	0.0	26.723448650358954	22.144274376417233	0.0	14.598113923681058	0.0	35.80379520229144	12.235109871286642	35.57908519056158	39.69841905015976	11.761274357599193	34.510557469741144	41.52051445578232	0.0	37.792894935752074	0.0	0.0	11.444685545819944	9.819170162291245	16.084617958154258	0.0	126.91643821707787	42.01285257185879	0.0	0.0	37.29562000238692	34.70776065528252	29.663028001898432	47.87951216522645	0.0	0.0	102.04081632653059	22.23111466808946
3R_25083	19.6645232336342	20.86008639413381	0.0	15.231480423739788	6.561369804051252	0.0	8.307207166793768	16.614414333587536	13.868663754247278	12.72969136863277	0.0	0.0	34.72387574011461	40.790187512492	0.0	15.222681186059983	47.054394880481844	12.42165043985064	8.577624066754503	14.086133891519864	16.96381618008787	0.0	13.868663754247278	15.797638568986708	10.336216448641407	30.754506457831265	9.11150108335748	21.38836130930993	19.29965415019763	12.500218753828193	9.759430049285122	8.102847826897241	58.81799360060229	17.732477209333666	22.820838163744074	16.614414333587536	0.0	0.0	39.05700760830508	22.106091554588783	0.0	0.0	44.8137094099827	38.300088856206145	25.964699877743357	0.0	0.0	65.87615283267458	17.22252361638551
3R_25084	0.0	18.57220595090623	0.0	28.251939495646376	9.736226160850245	0.0	36.98047061346902	0.0	10.289653753151207	28.3338291753439	0.0	0.0	14.721643170924166	0.0	0.0	11.29424733159289	34.91132523390588	30.72021076522202	0.0	41.80401025870412	16.781409554495532	0.0	20.579307506302413	4.688331446279927	15.337611504435637	18.254287704003076	40.56087579043006	31.73756839445989	57.27639296187683	55.64613509768679	14.48173491184244	24.0471612927273	0.0	6.578177029268941	33.86317921071702	18.49023530673451	0.0	0.0	24.148149865349914	0.0	0.0	0.0	13.299552470059384	11.366477983132146	22.016151048409114	0.0	0.0	78.20136852394917	51.11200557120861
3R_25085	15.418773899099545	0.0	0.0	0.0	61.736524974482236	0.0	0.0	52.108844955342725	0.0	19.96247055535593	0.0	0.0	0.0	0.0	0.0	0.0	0.0	0.0	0.0	44.17923811431231	17.73489873372823	0.0	0.0	19.81885565927423	0.0	38.58292628346104	0.0	33.54083932596329	20.176911157024794	0.0	61.21824303642486	25.413477275268622	0.0	13.903874175500262	0.0	39.081633716507035	0.0	0.0	10.20808153398883	69.33274169393755	0.0	0.0	56.22083544161466	24.024601191620217	34.90060308242126	0.0	0.0	41.32231404958678	27.00804839842273
3R_25086	25.21177894312223	12.837409924173699	0.0	3.905639743790033	6.729837407128245	0.0	0.0	34.08200129511605	7.112375533428165	13.05653479566523	0.0	0.0	20.351676978183004	0.0	0.0	23.420300716661203	0.0	4.246861569300287	8.79786036036036	33.71154475929957	11.599582415033058	0.0	28.44950213371266	12.962602890660445	3.533868596630103	0.0	18.690890060184667	5.484380484380485	13.196790540540542	25.642340632852967	50.05005005005005	16.62178783950002	0.0	27.281655814630245	7.802259534361151	21.30125080944753	0.0	0.0	16.6915927785493	0.0	0.0	29.63489805595069	27.578599007170435	11.785040854808297	45.65376186997809	0.0	0.0	67.56756756756758	61.82653241476771
3R_25087	13.914269547229669	11.808183149643925	0.0	28.740071203526405	37.14167568384015	0.0	39.18688775386246	31.349510203089963	19.62644336135553	6.004869949529067	0.0	0.0	28.080001797120115	19.241611138583853	0.0	25.133034537457018	22.19657284915209	15.625494400408762	0.0	8.859644187829772	26.673993123444575	0.0	0.0	14.904173615737616	26.004353128713745	17.409076744433012	17.192366245539652	10.08935129506913	18.208126165320074	23.58649107310279	36.82986902377828	22.93372840502799	166.4742963686407	16.72958384323711	28.706884054330647	27.43082142770372	92.76179698153112	0.0	21.49470493297337	20.855840260948273	0.0	40.88842366949069	16.911674551734926	50.58753812132338	17.497298417124398	0.0	0.0	0.0	40.62117907034369
3R_25088	14.50473579623747	6.154637734945601	0.0	16.852323092738335	4.839727581413897	0.0	12.254947015736576	6.127473507868288	30.68896731624981	23.473847786181416	0.0	0.0	25.61265470043439	0.0	0.0	16.84258749303138	0.0	18.32465050310328	12.653871072238418	13.853418365615262	20.854448462401514	0.0	10.229655772083268	20.97447406506282	15.248179367383534	9.073924354322228	6.720728204342397	23.664382264965358	9.490403304178814	9.220277972940327	21.595939963286902	23.90694460880469	43.38470081910315	16.349550779742778	16.83286313535642	18.382420523604864	72.52367898118735	0.0	28.808813192131737	65.22263747301413	0.0	10.655891429253405	46.27701420704336	25.425452573055804	41.03958185590839	0.0	0.0	48.59086491739553	44.46222933617892
3R_25089	3.309395373465268	14.042399621416905	0.0	25.63346705458647	8.833844223990953	0.0	11.184337453829658	16.776506180744484	18.671957054498776	17.138511306061677	0.0	0.0	13.357198194106806	0.0	0.0	7.6855975744254055	0.0	19.51108020308247	11.548410938654841	12.643164078242222	11.419544550498177	0.0	9.335978527249388	8.507606331786013	11.596730649695239	16.562426892412546	6.133595851235767	28.796037665217266	8.661308203991132	8.41478140501605	26.27905066929457	27.2730000027273	0.0	8.95273849349285	35.84541409134435	11.184337453829658	0.0	0.0	10.955014329158743	0.0	0.0	19.44995526510289	12.066911021614855	20.62599907183004	22.472583448193202	0.0	0.0	26.607538802660756	23.187397649377562
3R_25090	0.0	8.48943998560191	0.0	3.874227091695207	60.081390256667696	0.0	8.45197083055827	0.0	14.110342881332016	6.475761225732085	0.0	0.0	10.093995284085404	0.0	0.0	3.8719889477947476	0.0	4.2127045057402315	17.45420017873101	28.663205425371526	17.259432279740878	0.0	14.110342881332016	6.42917301547502	10.51633818300111	18.77426573846697	18.54056118570597	5.4402701855784965	6.5453250670241285	0.0	29.78850163836759	8.244050268920919	0.0	22.55186025784895	23.218520330136403	16.90394166111654	0.0	0.0	26.491750468903984	0.0	0.0	14.698273834720851	36.47571629187868	19.48375833904857	15.095524478902496	126.46062016288128	0.0	26.80965147453083	26.283972033853757
3R_25091	9.194275031413774	0.0	0.0	11.869295319936855	0.0	0.0	10.357569182088655	0.0	21.614611477358693	3.9678996914957994	0.0	0.0	0.0	25.42895467924552	0.0	14.23492610293987	14.667057788207684	18.068782693203683	16.04209445585216	8.781417350031688	14.100519075358461	0.0	0.0	15.757414602199145	17.183163935975532	3.8345249119497216	11.360376710091705	13.333688898370623	0.0	0.0	6.084112860293558	0.0	0.0	11.054579221260166	9.48447154895647	7.768176886566492	0.0	0.0	4.058079229938885	0.0	410.67761806981514	9.006088115566122	5.587450585983881	11.938302850866721	11.561869878091644	0.0	0.0	16.427104722792606	21.473339506918443
3R_25092	17.468835597294426	14.824724319426556	0.0	13.530774393280076	23.314979781249537	0.0	0.0	5.903717452805683	0.0	0.0	0.0	0.0	10.576011912819817	0.0	0.0	5.409183061900527	0.0	11.770327944877199	6.095895755305868	16.684418888363886	4.018581922811078	114.1865351237782	9.856100926473486	11.226973477397857	14.691363828686944	21.85643296020031	51.80246683347061	19.000194561992316	13.715765449438202	8.883582428984642	20.807324178110697	5.758484551137647	0.0	9.451509973233323	16.218179930975428	11.807434905611366	0.0	0.0	16.19147014848041	15.710227986828544	0.0	0.0	12.739178068231038	29.940771709781373	21.088504234571648	88.33298000141333	0.0	28.089887640449437	18.35940368656826
3R_25093	18.004068919575822	0.0	0.0	10.459011135360521	0.0	0.0	15.211508418809334	7.605754209404667	0.0	0.0	0.0	0.0	0.0	37.345901474042726	0.0	0.0	0.0	3.7909258881570715	15.706674708484117	8.597809106283536	0.0	0.0	0.0	14.46370045097818	9.46343580762223	16.894574476352666	0.0	19.582347688499677	5.890003015681543	11.444711742045353	17.870705446097485	14.837301569638132	53.851456143374115	12.176372317748118	6.964622503531063	34.22589394232101	0.0	0.0	14.899612371684537	20.23947344985873	0.0	0.0	57.44155321959906	24.546245125817038	13.584151099229507	227.59860709652455	0.0	24.1254523522316	7.884134755631242
3R_25094	0.0	5.4737443640959595	0.0	14.98793471255639	0.0	0.0	0.0	0.0	27.29381795023427	8.350765556432387	0.0	0.0	13.01663004654747	0.0	0.0	14.979276171416846	30.868008396098286	0.0	0.0	0.0	22.256761418645972	0.0	0.0	8.29068810638611	9.040839279191966	8.0700675545355	11.954415423108602	14.030912907317402	0.0	0.0	12.804507186529658	10.63104840210027	0.0	0.0	0.0	0.0	0.0	0.0	12.810833524072411	58.00699564367463	0.0	0.0	0.0	20.100098490482605	38.93262320228612	0.0	0.0	0.0	33.89428372904909
3R_25095	0.0	0.0	0.0	0.0	0.0	0.0	0.0	0.0	61.55740227762388	0.0	0.0	0.0	0.0	0.0	0.0	33.7836696497647	0.0	0.0	0.0	0.0	0.0	0.0	0.0	0.0	61.171058748684814	0.0	0.0	47.46715273031062	57.10891812865497	0.0	0.0	0.0	0.0	39.35365556106506	0.0	0.0	0.0	0.0	0.0	392.48008163585695	0.0	0.0	159.12797867685083	0.0	0.0	0.0	0.0	0.0	76.44383289378129
3R_25096	0.0	12.101507444443996	0.0	7.363499134788852	6.344050549394777	0.0	8.032063999485947	8.032063999485947	6.704659738518269	0.0	0.0	0.0	23.981275420151945	0.0	0.0	3.6796226179043074	0.0	4.00341090609199	0.0	4.539862260579014	10.934638200158552	0.0	0.0	6.109761872031037	16.65645071023106	11.894354344710283	8.809718881870479	46.529903217801305	6.220143312101911	24.172397539249932	0.0	15.66894649838218	0.0	4.286289873211545	0.0	8.032063999485947	0.0	0.0	18.881699856499083	0.0	0.0	27.936082243826124	17.3317734737207	3.703155088135091	7.172777873414815	0.0	0.0	12.738853503184712	0.0
3R_25097	0.0	0.0	0.0	0.0	0.0	0.0	0.0	0.0	0.0	0.0	0.0	0.0	57.92400370713624	0.0	0.0	0.0	0.0	0.0	0.0	0.0	0.0	0.0	0.0	0.0	0.0	0.0	0.0	0.0	0.0	0.0	0.0	0.0	0.0	0.0	0.0	0.0	0.0	0.0	0.0	0.0	0.0	0.0	0.0	0.0	0.0	0.0	0.0	0.0	0.0
3R_25098	4.849049101471201	8.230178335619264	0.0	3.7559108647233583	25.887353768810396	0.0	16.387706925526885	0.0	0.0	12.555991876273255	0.0	0.0	14.678597430658305	0.0	0.0	22.522446433176462	0.0	12.252154235018372	25.38174139051332	4.63130847895325	0.0	0.0	0.0	24.931321998931068	13.59356861081885	18.20091259375745	0.0	26.370640405728125	0.0	12.329650466738917	9.626260438476162	15.984565303742706	0.0	13.117885187021688	7.503147570405785	8.193853462763443	0.0	0.0	12.841355328006738	21.80444897976983	0.0	0.0	35.36177303930019	15.110990223189326	7.317258779247083	0.0	0.0	0.0	8.493759210420142
3R_25099	12.030123429066382	0.0	0.0	6.2120868573984405	10.704093887748309	0.0	0.0	20.328329627930586	22.625074238524846	10.383488177100775	0.0	0.0	4.046276454555461	0.0	0.0	15.521245325388938	0.0	6.754814747516846	0.0	7.659950294582538	4.612407838325881	0.0	11.312537119262423	12.885983529135851	8.431153449241084	5.01723168221256	7.432164774065908	13.084712171224798	0.0	10.196309547722297	23.882022807331783	13.218831812176264	0.0	7.232106502893205	24.8196541877582	16.940274689942154	0.0	0.0	15.929214817143233	0.0	0.0	0.0	7.3108233083668726	9.372305462179623	24.204752845268697	0.0	0.0	0.0	7.024124355097584
3R_25100	5.5197385851806064	32.78983402722868	123.27416173570019	8.550808906522557	29.467927108135505	0.0	0.0	0.0	0.0	14.29265643312466	0.0	0.0	22.278462964283168	0.0	0.0	4.272934548897754	52.83178360101437	9.297862607343824	0.0	0.0	19.04665159864896	0.0	0.0	10.642373675024476	15.473744150924711	6.906115503400572	0.0	6.003611772842542	0.0	42.10502677879703	10.957703265395573	9.097724113335808	0.0	9.954844823878885	8.54093499323558	9.327174910645663	0.0	0.0	14.617489533877494	49.640602041221555	0.0	0.0	0.0	0.0	24.988005757236525	0.0	0.0	14.792899408284024	9.6685617047608
3R_25101	12.822485510591374	25.390524401382116	0.0	6.621244926471076	0.0	0.0	7.222417227487364	7.222417227487364	24.11527099535781	16.601092351876755	0.0	0.0	25.876702687036808	0.0	0.0	0.0	0.0	10.799579248392481	0.0	12.246707472695967	9.832406629008549	0.0	12.057635497678906	0.0	11.981959961082595	10.695381627259534	0.0	9.297689710060844	44.74513172966781	10.867887782537913	8.485002757625896	21.13423196087631	0.0	19.2711199912432	0.0	14.444834454974728	0.0	0.0	8.48919495266425	0.0	0.0	0.0	0.0	3.329870268254349	9.674623076684933	0.0	0.0	0.0	22.460301417245017
3R_25102	0.0	15.465499949350487	0.0	7.057810526018619	6.080683371520025	0.0	7.69862056116785	0.0	6.4263222157959	11.797113246388609	0.0	0.0	0.0	0.0	0.0	3.526866611788622	21.80359323216466	15.348852558154883	0.0	8.702788460450613	15.721045763964218	0.0	0.0	11.712241928069266	12.771979299175953	5.7002858123306295	16.887983692962948	4.955362098219242	5.961920024420024	11.584451812155796	9.044453488897933	15.018465202967048	0.0	12.325045972421478	14.099321258674607	11.547930841751775	91.11949410456873	0.0	6.032614728266902	20.48659766780572	0.0	0.0	16.612261510220694	0.0	17.187517187517187	0.0	0.0	36.630036630036635	15.960800274525765
3R_25103	38.074931465123356	0.0	0.0	0.0	50.81713960484591	0.0	0.0	0.0	0.0	0.0	0.0	0.0	0.0	0.0	0.0	0.0	0.0	0.0	0.0	0.0	43.79434177104318	0.0	0.0	24.470219742573285	0.0	0.0	0.0	0.0	0.0	0.0	0.0	0.0	0.0	0.0	0.0	0.0	0.0	0.0	50.41542308623053	0.0	0.0	0.0	0.0	0.0	57.45541459827174	0.0	0.0	0.0	0.0
3R_25104	8.83158173628897	14.989638412447396	0.0	6.840647125218045	0.0	0.0	0.0	29.846959714066127	0.0	22.868250292999456	0.0	0.0	8.911385185713268	0.0	0.0	6.836695278236407	0.0	7.438290085875059	0.0	25.305031061925625	0.0	0.0	0.0	17.027797880039163	6.189497660369884	33.14935441632274	16.36835342548716	9.605778836548067	11.556952662721894	22.456014282025084	0.0	14.556358581337292	0.0	15.927751718206217	27.330991978353854	7.461739928516532	0.0	0.0	11.693991627101996	0.0	0.0	25.952455102252674	0.0	20.641254988303288	6.6634682019297395	0.0	0.0	0.0	0.0
3R_25105	17.19513033908797	14.592447532854894	0.0	0.0	0.0	0.0	0.0	0.0	0.0	22.262294352055925	0.0	0.0	17.35050802287491	0.0	0.0	39.93323163670343	0.0	28.964770150066474	30.001920122887864	32.84600806041038	0.0	0.0	48.50836769342711	0.0	0.0	0.0	0.0	0.0	0.0	0.0	0.0	28.34129723785717	0.0	15.505702997562503	0.0	0.0	0.0	0.0	0.0	0.0	0.0	0.0	31.348945107997118	13.396206194405744	25.947606592767883	0.0	0.0	46.08294930875576	30.119574711605075
3R_25106	4.371814040517973	7.420178358827211	0.0	10.158781758891472	17.504673747890685	0.0	0.0	14.774857034789617	6.166558751888508	11.320252781244607	0.0	0.0	8.822636768515185	18.136937505554435	0.0	3.384304341013335	20.922252908193155	7.364212211557616	15.255809412224176	0.0	10.057048608230184	0.0	24.666235007554032	14.048515142192047	12.255713000615236	10.939740082715376	32.41068223675841	0.0	17.162785588752197	0.0	0.0	0.0	0.0	11.826845520109185	0.0	0.0	87.43628081035946	0.0	11.577531253545619	19.658492665416386	0.0	51.387989599070906	0.0	13.623792591381589	16.492766932134245	0.0	0.0	0.0	15.315636115801524
3R_25107	0.0	0.0	0.0	0.0	11.829167889014014	0.0	0.0	14.976651400466674	12.501562695336917	0.0	0.0	0.0	26.82940789285408	0.0	0.0	13.722108100023192	0.0	7.46479230708364	0.0	16.93012767009276	30.58322204438645	0.0	0.0	28.48077832271	18.634651507170616	11.089154585032746	0.0	0.0	34.79438836104513	0.0	0.0	14.608222091722105	106.04004071937564	23.976752141123967	13.714185404815325	14.976651400466674	0.0	0.0	5.867828340202604	0.0	0.0	0.0	16.15848239533343	6.904932884052368	13.374419550191522	0.0	0.0	0.0	0.0
3R_25108	3.888841358605617	9.900660077007332	0.0	0.0	25.95143137714904	0.0	19.7139246678368	6.571308222612266	16.455939222731136	10.06965685126865	0.0	0.0	11.771944474092304	0.0	0.0	3.010426008394874	0.0	9.825985079569188	13.570435990967516	22.285306146250292	4.473002077709465	0.0	21.94125229697485	0.0	5.450886423150132	4.865590495360903	7.20753446823171	16.918985131595864	15.266740489838456	9.88813552283022	15.440140505278595	6.409652423778016	0.0	24.547329706406924	12.034751548571654	9.8569623339184	0.0	0.0	20.597025377594964	34.97347262101696	0.0	0.0	14.179720872194629	15.148393664335835	11.73659328948542	98.32164944399108	0.0	31.26628452318916	13.623653387010526
3R_25109	16.223231667748216	13.767657020128315	0.0	0.0	0.0	0.0	0.0	0.0	0.0	0.0	0.0	0.0	16.36982713462546	0.0	0.0	12.558711978499487	77.63975155279503	0.0	28.306159420289855	0.0	0.0	0.0	0.0	0.0	0.0	40.595948524337274	0.0	17.64539808018069	21.22961956521739	0.0	64.4122383252818	0.0	0.0	0.0	0.0	13.706891825209716	0.0	0.0	0.0	0.0	0.0	47.67353165522502	0.0	25.278058645096056	73.44300822561692	0.0	0.0	86.95652173913044	56.834327934072185
3R_25110	6.405739542630196	5.436156419964828	0.0	4.96167109082339	8.549493015064206	0.0	10.82432659158192	32.47297977474577	9.035464196973118	16.586842487197032	0.0	0.0	6.463622731268422	0.0	0.0	14.876414189123855	30.656039239730227	10.790309223286565	11.17668097281831	12.236195277440434	7.367975096244174	0.0	0.0	8.233756342565432	8.978756262682493	8.014650781628816	11.872325016769658	13.934563290786466	8.382510729613733	0.0	12.71657924018439	10.558045494618037	0.0	17.329120431610626	9.911883356956654	5.41216329579096	0.0	0.0	8.481908090043936	0.0	0.0	0.0	23.356982277889696	9.981036031540073	14.499478018791324	0.0	0.0	0.0	11.220511094280344
3R_25111	0.0	0.0	0.0	0.0	0.0	0.0	172.74439012593064	0.0	0.0	0.0	0.0	0.0	0.0	0.0	0.0	0.0	0.0	0.0	0.0	0.0	0.0	0.0	0.0	0.0	0.0	0.0	0.0	0.0	0.0	0.0	0.0	0.0	0.0	92.18459042386473	0.0	0.0	0.0	0.0	67.68097893767934	0.0	0.0	0.0	186.37592023110614	0.0	0.0	0.0	0.0	0.0	0.0
3R_25112	4.606596646397642	3.909334709419151	0.0	10.704345964461572	0.0	0.0	7.784160789625271	0.0	12.995451591942821	5.964096141229796	0.0	0.0	13.94466755912539	0.0	0.0	14.264216074345095	0.0	0.0	16.075102880658434	8.799486110011175	10.597149366820325	0.0	0.0	11.842377949492256	9.68541763520843	0.0	0.0	5.010421677088344	24.112654320987655	0.0	9.144947416552354	15.18533703855557	0.0	16.615987903560807	14.255980383770991	15.568321579250542	0.0	0.0	3.0498218904016	62.142679592344024	0.0	0.0	0.0	7.177720356014929	24.32988544099655	0.0	0.0	12.345679012345679	24.207213749697413
3R_25113	3.6226633821185334	3.0743311792519536	0.0	0.0	0.0	0.0	0.0	6.121524504462592	10.219724067450178	0.0	0.0	0.0	18.27699146098959	0.0	0.0	14.02186288861593	0.0	9.153429790142367	12.641585760517799	13.839968444871944	4.166840285011875	0.0	20.439448134900356	16.297641498451725	7.616687654872649	0.0	13.428406451006458	11.820703568276384	0.0	18.422652493506014	0.0	5.970933495742725	0.0	9.800206457682709	16.816520549788113	6.121524504462592	0.0	0.0	11.992018112744155	16.289828631002802	0.0	0.0	6.604583581005217	19.756152630390606	21.866526720895653	0.0	0.0	48.543689320388346	6.345580303318738
3R_25114	15.900610583446403	0.0	0.0	16.421439831844456	0.0	0.0	8.95620772669953	0.0	0.0	6.862099253403602	0.0	0.0	10.696193866374589	0.0	0.0	12.308964865290687	0.0	13.392091880463973	18.495501893939394	15.186613101794855	12.192742879438159	0.0	29.904306220095695	6.812731632875518	0.0	13.262880909939733	9.823337105494783	11.52966351829988	0.0	13.47679834397102	10.52188552188552	52.41529688024153	0.0	4.779456747828215	8.20123871509553	8.95620772669953	0.0	0.0	10.527084081925977	0.0	0.0	31.15031897926635	38.651824366110084	12.387684989429175	11.997082309582309	0.0	0.0	0.0	18.568033273915628
3R_25115	0.0	7.828334028750339	0.0	35.725258472245045	12.311692660753769	0.0	0.0	0.0	26.023030381887967	23.885873297385093	0.0	0.0	9.30793631882288	0.0	0.0	21.422771978157343	0.0	15.538578794967675	16.09497321796456	8.8103631014945	10.610248438967197	0.0	0.0	5.928508120573998	12.929852961712118	0.0	0.0	0.0	12.071229913473424	23.455293038703577	0.0	0.0	0.0	0.0	0.0	7.793782743629751	0.0	184.49163330442963	12.214367027071923	0.0	0.0	0.0	16.817604668567053	28.7463707706902	27.839953674317083	0.0	0.0	0.0	48.4742722799874
3R_25116	8.88944200972505	11.315882482297244	0.0	6.885463753197437	11.864394714174868	0.0	7.51062565764916	30.04250263059664	18.808187831102472	5.754518015957279	0.0	0.0	4.484884146472728	0.0	0.0	20.644458046848467	0.0	11.230533274385511	15.510224339884854	16.98054496511984	5.112382958382646	0.0	25.0775837748033	5.713118605770536	6.230048270414	22.244355355801243	24.71338650006549	4.834355638405668	11.63266825491364	33.90470292134222	17.64718858226899	21.977587256515804	0.0	8.01605134120563	13.755025742530679	7.51062565764916	0.0	0.0	11.770605032639889	39.97265870144821	0.0	52.244966197506876	16.206601759226622	6.9254955192044	13.414248077738252	0.0	0.0	11.911852293031567	7.7855243745304366
3R_25117	0.0	63.97093160867702	0.0	0.0	25.151917582196468	0.0	31.84429413937611	31.84429413937611	0.0	0.0	0.0	0.0	57.046367287331144	78.18119273227634	0.0	0.0	0.0	15.872108895364711	0.0	53.996846584159485	21.675987341223397	0.0	53.163211057947905	24.22304580577962	0.0	47.156909902007946	0.0	0.0	0.0	0.0	0.0	0.0	0.0	0.0	0.0	31.84429413937611	0.0	0.0	24.95308819419492	0.0	0.0	110.75668970405813	0.0	0.0	0.0	0.0	0.0	50.505050505050505	33.00983693140556
3R_25118	13.593236005763533	5.767870882749567	0.0	21.057729766153912	0.0	0.0	11.484827394529088	11.484827394529088	19.173617102866455	0.0	0.0	0.0	34.290166128996866	0.0	0.0	5.261391174963354	0.0	0.0	11.858682452944748	25.96569671806576	39.08784602515694	0.0	0.0	8.736180454543469	4.763320148463162	25.51111519288954	0.0	14.78485085042462	8.894011839708561	17.28172319518324	13.492545368683803	0.0	81.31667967733542	18.386543991645155	21.033413680973595	5.742413697264544	0.0	0.0	13.499211646039871	0.0	0.0	19.97251781548589	12.391113093689205	5.29503960689626	20.512315594282807	0.0	0.0	18.21493624772313	23.81037418003024
3R_25119	0.0	0.0	0.0	0.0	0.0	0.0	0.0	0.0	0.0	0.0	0.0	0.0	0.0	0.0	0.0	0.0	0.0	0.0	0.0	0.0	0.0	0.0	0.0	0.0	0.0	0.0	0.0	231.91094619666046	0.0	0.0	0.0	0.0	0.0	0.0	0.0	0.0	0.0	0.0	0.0	0.0	0.0	0.0	0.0	0.0	0.0	0.0	0.0	0.0	0.0
3R_25120	0.0	0.0	0.0	0.0	0.0	0.0	0.0	0.0	0.0	0.0	0.0	0.0	0.0	0.0	0.0	0.0	0.0	0.0	0.0	0.0	0.0	0.0	0.0	0.0	0.0	0.0	0.0	0.0	0.0	0.0	0.0	0.0	0.0	0.0	0.0	0.0	0.0	0.0	0.0	0.0	0.0	0.0	0.0	0.0	0.0	0.0	0.0	0.0	0.0
3R_25121	0.0	0.0	0.0	19.594396002743217	0.0	0.0	0.0	0.0	0.0	0.0	0.0	0.0	25.525832142127832	0.0	0.0	0.0	0.0	63.918865653197535	0.0	0.0	0.0	0.0	0.0	0.0	0.0	0.0	0.0	0.0	33.103813559322035	0.0	0.0	0.0	0.0	22.81178000319365	0.0	0.0	0.0	0.0	0.0	0.0	0.0	0.0	46.12014297244321	0.0	38.17376698732631	0.0	0.0	203.38983050847455	44.311509914700345
3R_25122	6.3458219108538945	10.770616036154804	0.0	4.91526090204868	16.93904653494864	0.0	0.0	0.0	8.95094880057286	8.215846725163495	0.0	0.0	6.403163675108598	26.326320001684884	0.0	9.824842704268304	0.0	16.03406919021537	22.144274376417233	0.0	7.299056961840529	0.0	0.0	16.313479828382192	4.447385648820197	7.93968381003195	0.0	13.804222987896457	8.304102891156463	0.0	0.0	0.0	0.0	11.444685545819944	0.0	10.723078638769506	0.0	0.0	12.603855771557633	0.0	0.0	0.0	0.0	4.943838000316406	14.363853649567934	0.0	0.0	17.006802721088434	11.11555733404473
3R_25123	3.982223354943532	20.27680542985814	0.0	12.3379868106921	26.57459808577855	0.0	13.458207555168558	0.0	5.617030837499298	0.0	0.0	0.0	0.0	0.0	0.0	3.0827147866113997	0.0	0.0	6.9481501245108515	3.803406482982419	13.741234237659226	0.0	0.0	5.118637214028137	22.327110023532775	14.947280940124182	0.0	21.656571816657195	0.0	10.125577411051866	15.810901616664692	19.690698507838867	0.0	14.363874281626737	0.0	10.093655666376417	0.0	0.0	15.818713326949602	53.719925794875834	0.0	11.702147578123538	7.260107885203175	6.204859646074806	12.018421836991742	100.68262821932704	0.0	10.672358591248667	34.87698886028976
3R_25124	0.0	30.983963939623408	0.0	5.655916654412181	0.0	0.0	12.338885008995048	0.0	10.299721907508497	0.0	0.0	0.0	14.736047909838963	0.0	257.4930476877124	0.0	0.0	6.150053935973018	12.74054142204827	6.974152396388504	8.398914860200062	0.0	20.599443815016993	14.078756564220248	15.35261895209164	45.680372605663266	0.0	0.0	0.0	0.0	0.0	12.0353454023777	87.363712608331	6.584613601704625	11.298771145650198	6.169442504497524	0.0	146.0408330169115	24.171778192028338	32.83468393333246	0.0	0.0	0.0	5.688799890775042	5.509423317642495	0.0	0.0	19.569471624266146	0.0
3R_25125	0.0	12.17908121011351	0.0	16.674077367718986	0.0	0.0	0.0	0.0	10.121457489878543	0.0	0.0	0.0	14.48100092678406	0.0	253.03643724696357	16.664444740701242	34.34065934065934	6.043610694773486	0.0	20.56033773781457	0.0	0.0	0.0	18.446781036709094	5.028966849050532	0.0	0.0	15.609390609390609	0.0	0.0	0.0	0.0	85.85164835164835	6.470649135521277	0.0	30.31331845959841	0.0	0.0	9.501368197020371	0.0	0.0	0.0	26.164311878597594	16.771019677996424	21.65627165627166	0.0	0.0	38.46153846153846	0.0
3R_25126	0.0	17.19399700251319	0.0	10.462166191509953	27.041156640406697	0.0	0.0	0.0	0.0	0.0	0.0	0.0	0.0	0.0	0.0	20.91224438048783	0.0	5.688104183316222	0.0	0.0	7.768046142194085	0.0	0.0	13.02125720238289	9.466290539389234	8.449835439454816	12.516976148901948	14.691191161779397	8.83766968325792	17.17224621566624	13.407072230601644	22.262666065574685	0.0	6.0900227157847295	0.0	5.706036415924406	0.0	0.0	13.413696278146405	91.1051049227125	0.0	0.0	0.0	15.784489108702514	5.095593330887448	0.0	0.0	0.0	11.829769615236744
3R_25127	8.57780065191285	7.279450838228764	0.0	0.0	0.0	0.0	0.0	28.9892884579148	12.099213551119178	11.105558331945138	0.0	0.0	8.655310898767484	35.58592220917405	0.0	26.560954069470174	41.050903119868636	0.0	29.93295019157088	8.192624998975923	29.598934438360217	0.0	0.0	5.51283111441881	6.011638532198336	10.732262253560428	0.0	18.659501418122108	11.22485632183908	0.0	0.0	0.0	0.0	7.735028851657617	13.272809322821269	7.2473221144787	0.0	0.0	0.0	0.0	0.0	75.62008469449485	0.0	13.365410318096766	6.47198923060992	0.0	0.0	22.98850574712644	0.0
3R_25128	0.0	50.664977834072204	0.0	0.0	15.936254980079683	0.0	20.1765447667087	0.0	0.0	15.458937198067634	0.0	0.0	0.0	49.53560371517028	0.0	0.0	0.0	0.0	20.833333333333336	0.0	0.0	0.0	0.0	7.6738609112709835	8.368200836820083	0.0	22.130013831258648	12.987012987012989	15.625	0.0	0.0	19.68019680196802	0.0	0.0	0.0	10.08827238335435	0.0	0.0	7.905138339920949	0.0	0.0	0.0	43.5374149659864	18.6046511627907	9.00900900900901	0.0	0.0	0.0	20.915032679738562
3R_25129	38.51709195955705	8.17177061839874	0.0	3.7292560134253216	6.425909266161162	0.0	8.135703534963186	16.271407069926372	6.791171477079796	0.0	0.0	0.0	9.716284492809951	0.0	0.0	14.908406477702615	0.0	4.055067821009307	0.0	4.598441128457453	5.537865152983525	0.0	0.0	9.282896263634253	6.74854906195168	12.047829884642029	8.923392673894615	15.710096355257646	6.300403225806452	24.484299442982188	9.557945041816009	23.806689679800023	0.0	0.0	7.449899426357745	4.067851767481593	0.0	0.0	12.750223128904755	0.0	0.0	0.0	0.0	7.501875468867217	21.79598953792502	0.0	0.0	51.61290322580645	16.86696183849884
3R_25130	0.0	0.0	0.0	0.0	0.0	0.0	0.0	0.0	0.0	0.0	0.0	0.0	0.0	0.0	0.0	0.0	0.0	0.0	0.0	0.0	0.0	0.0	0.0	0.0	0.0	0.0	0.0	0.0	0.0	0.0	0.0	0.0	0.0	0.0	0.0	0.0	0.0	0.0	0.0	0.0	0.0	0.0	0.0	0.0	0.0	0.0	0.0	0.0	0.0
3R_25131	0.0	5.255703094820767	0.0	4.796968316024273	16.531384834107552	0.0	10.465012845803269	31.395038537409803	0.0	0.0	0.0	0.0	37.49437584362345	0.0	0.0	4.794197103825529	0.0	5.216062342377116	10.805670816044259	0.0	21.370185030185386	0.0	17.471063550993666	11.940654944923727	0.0	15.497208565307174	0.0	6.736002586624993	0.0	0.0	12.294452128477024	20.415141910755207	0.0	16.753879919357992	19.16571636656349	5.2325064229016345	0.0	0.0	0.0	0.0	0.0	36.39804906457014	11.290823383295228	0.0	0.0	0.0	0.0	0.0	0.0
3R_25132	0.0	15.832805573147562	0.0	14.450867052023122	0.0	0.0	0.0	0.0	26.315789473684212	0.0	0.0	0.0	37.65060240963856	0.0	0.0	0.0	0.0	0.0	0.0	35.637918745545264	0.0	0.0	0.0	0.0	0.0	0.0	0.0	0.0	0.0	0.0	0.0	0.0	0.0	33.64737550471063	0.0	15.762925598991172	0.0	0.0	0.0	0.0	0.0	0.0	0.0	0.0	14.076576576576576	0.0	0.0	0.0	0.0
3R_25133	5.565016082896479	0.0	0.0	0.0	14.854823806934824	0.0	9.403684175386232	28.211052526158696	7.849601632717139	7.20494835853264	0.0	0.0	0.0	46.174127251277284	0.0	8.615969440879587	0.0	14.061197142202293	9.709793686303753	10.630251676523567	12.8019254095816	0.0	0.0	3.576557098839943	15.600672701006866	20.88829566129211	20.62827538335071	6.052858401851689	14.564690529455628	0.0	11.047587483083381	0.0	0.0	15.054754140810125	0.0	9.403684175386232	0.0	0.0	0.0	0.0	0.0	0.0	50.72871803456655	13.006607356537122	16.795318808741627	0.0	0.0	14.914243102162565	0.0
3R_25134	0.0	0.0	0.0	14.560067558713472	0.0	0.0	0.0	0.0	13.257324671881214	0.0	0.0	0.0	9.483778944493338	0.0	0.0	21.82748429512505	0.0	7.916064386101291	0.0	8.976805729356489	0.0	0.0	53.02929868752486	12.08101528852485	19.761179557981936	11.75953168841004	17.419721214781678	30.66832411920573	24.598551637279595	0.0	0.0	0.0	0.0	0.0	14.543254547675696	0.0	0.0	0.0	0.0	0.0	0.0	55.23885279950506	0.0	21.967078671431082	0.0	0.0	0.0	0.0	0.0
3R_25135	24.588753104330078	0.0	0.0	4.76140594794831	0.0	0.0	0.0	0.0	8.670770831526923	7.95867854101505	0.0	0.0	0.0	0.0	0.0	4.7586552801563125	0.0	5.177393016939394	0.0	0.0	14.141171313219875	0.0	0.0	7.901421860863862	0.0	15.382319869188752	45.57251612697414	13.372130340828859	8.04417215815486	0.0	0.0	10.131897035609565	0.0	0.0	9.511815577310134	5.193715189123945	0.0	0.0	20.34889399691348	0.0	0.0	0.0	22.414237523675038	0.0	23.190406221707704	0.0	0.0	0.0	0.0
3R_25136	0.0	0.0	0.0	0.0	0.0	0.0	0.0	0.0	0.0	0.0	0.0	0.0	0.0	0.0	0.0	0.0	0.0	0.0	0.0	0.0	0.0	0.0	0.0	0.0	0.0	0.0	0.0	0.0	0.0	0.0	0.0	0.0	0.0	0.0	0.0	394.07313997477934	0.0	0.0	0.0	0.0	0.0	0.0	0.0	0.0	0.0	0.0	0.0	0.0	0.0
3R_25137	0.0	0.0	0.0	34.40682631434076	0.0	0.0	0.0	0.0	0.0	0.0	0.0	0.0	0.0	0.0	0.0	34.386949464939065	0.0	0.0	0.0	0.0	51.09339873288371	0.0	0.0	28.548589699668835	0.0	0.0	0.0	0.0	0.0	0.0	0.0	0.0	0.0	0.0	0.0	37.53077523569327	0.0	0.0	0.0	0.0	0.0	0.0	0.0	69.21373200442967	0.0	0.0	0.0	0.0	0.0
3R_25138	7.141326858530315	12.120808094275645	0.0	13.82858091102691	4.7656264892582785	0.0	12.067311463342525	12.067311463342525	5.036514731805591	4.622887918082426	0.0	0.0	14.411713841009973	0.0	0.0	11.056473703559355	0.0	9.022040845786256	24.920255183413076	6.820654305367514	4.107029180442328	0.0	10.073029463611181	2.294814865810701	12.51226201677644	17.869986910234587	6.617827102649116	0.0	18.69019138755981	9.079106252780477	7.088428141059721	5.885226316377996	0.0	12.879378183621297	33.15027017470192	3.0168278658356313	0.0	142.8265371706063	7.091930328876449	0.0	0.0	10.49273902459498	13.019561891742342	5.563591854901525	13.470408207250312	0.0	0.0	0.0	37.52697251149264
3R_25139	0.0	9.728298355236596	0.0	17.758361968692007	45.89935190115116	0.0	0.0	19.3707227022933	0.0	0.0	0.0	0.0	0.0	0.0	0.0	0.0	0.0	0.0	0.0	32.84600806041038	13.185393221389344	0.0	0.0	29.469511948045252	0.0	14.342654624573843	0.0	0.0	0.0	29.147975527359748	22.757012004323833	0.0	0.0	0.0	0.0	9.68536135114665	229.26840452117295	0.0	0.0	0.0	0.0	0.0	20.899296738664745	0.0	25.947606592767883	289.82986986638844	0.0	0.0	0.0
3R_25140	0.0	25.64017096866002	0.0	0.0	0.0	0.0	0.0	0.0	0.0	0.0	0.0	0.0	0.0	0.0	0.0	23.38869437291402	0.0	25.44678187273047	0.0	0.0	0.0	0.0	0.0	0.0	0.0	0.0	0.0	0.0	39.53694331983806	0.0	0.0	0.0	0.0	0.0	0.0	0.0	0.0	0.0	0.0	0.0	0.0	0.0	0.0	47.07654646455136	22.796075427654376	0.0	0.0	0.0	0.0
3R_25141	0.0	8.587284378656305	0.0	0.0	13.505300830576001	0.0	8.549383375724027	0.0	0.0	6.550397117825269	0.0	0.0	5.105166428425568	20.989662591173847	0.0	7.83323052218273	0.0	4.26125771021317	26.48305084745763	0.0	5.819451516694552	165.35758577924761	0.0	9.754907938056336	10.637543436635701	6.330215702100049	9.377124504770613	5.502971604666521	6.6207627118644075	0.0	0.0	0.0	0.0	13.68706800191619	31.314831487063064	12.824075063586038	0.0	0.0	10.048904669391035	0.0	0.0	0.0	46.12014297244321	19.70831690973591	15.269506794930525	0.0	0.0	27.118644067796613	0.0
3R_25142	0.0	10.900382494421729	0.0	0.0	0.0	0.0	14.469696476411862	0.0	0.0	0.0	0.0	0.0	8.64041363388148	35.52467277335791	0.0	13.25761907081988	20.49012376034751	0.0	22.411072862880093	4.089262047681613	4.924664938109273	0.0	0.0	2.7516712963536225	0.0	5.356895100744447	0.0	13.970538927509669	5.6027682157200225	10.886593269254844	8.49960689318119	0.0	0.0	0.0	13.24996455634481	7.234848238205931	0.0	0.0	19.842214708636916	0.0	0.0	12.58165494056426	23.417284297540018	16.678007711910766	3.230424917171905	0.0	0.0	34.42340791738382	7.499653141042226
3R_25143	0.0	0.0	0.0	0.0	59.28666287232024	0.0	0.0	75.06155047138654	0.0	0.0	0.0	0.0	0.0	0.0	0.0	0.0	0.0	0.0	0.0	0.0	51.09339873288371	0.0	0.0	0.0	0.0	0.0	0.0	48.314780457637596	0.0	0.0	0.0	0.0	0.0	40.0563994103698	0.0	0.0	0.0	0.0	0.0	0.0	0.0	0.0	0.0	34.606866002214836	100.54697554697555	0.0	0.0	0.0	0.0
3R_25144	0.0	17.543274873293697	0.0	16.012041054873265	0.0	0.0	0.0	34.93169107809678	29.158769499927104	0.0	0.0	0.0	83.43623802689983	0.0	0.0	16.002790886730647	0.0	34.821912036368005	36.06879039704524	0.0	0.0	0.0	0.0	13.285770275746161	14.487882335214826	0.0	0.0	0.0	0.0	0.0	82.07653637016517	0.0	0.0	0.0	0.0	34.93169107809678	0.0	0.0	13.686181336428236	0.0	0.0	0.0	0.0	0.0	0.0	0.0	0.0	0.0	0.0
3R_25145	7.765542733781665	13.180275190965714	0.0	12.02985810782362	0.0	0.0	26.24420495149415	0.0	0.0	0.0	1486.5467518953471	0.0	0.0	0.0	0.0	6.011454224880087	0.0	0.0	13.549254249046134	0.0	0.0	0.0	21.90700476477354	4.990804442814116	0.0	19.431983684906502	0.0	0.0	30.485822060353797	0.0	30.832080780051648	38.39788658032262	0.0	7.002575547286292	0.0	13.122102475747075	155.3108546756333	0.0	15.42365701077188	0.0	0.0	0.0	0.0	0.0	5.85913697256049	0.0	0.0	0.0	0.0
3R_25146	0.0	4.823398499054854	0.0	0.0	7.5858030179358735	0.0	0.0	28.81265912991532	8.016996031586965	0.0	0.0	0.0	5.735049871993686	23.579400092902837	0.0	4.399853396884816	0.0	4.78701837209781	19.833714140644837	10.856944019968092	0.0	0.0	0.0	3.652827928061207	3.983340078455866	14.22249529413187	10.534088838184807	6.1819368750061825	0.0	14.451890379521094	11.283179600011282	0.0	0.0	0.0	17.589252263297038	9.604219709971774	0.0	0.0	18.81459048914925	76.67261305376796	0.0	0.0	10.362103714296076	17.711967976761898	4.288370625004289	0.0	0.0	0.0	9.95574670589231
3R_25147	0.0	0.0	0.0	24.510304540533916	7.038981881660636	0.0	17.823802797445847	0.0	7.439092430723451	0.0	0.0	0.0	0.0	0.0	0.0	8.165381639731114	0.0	4.441947083084399	0.0	0.0	12.132425423497473	0.0	14.878184861446902	3.3895145367804695	11.08860534914322	6.598634742471782	9.774741091545337	0.0	6.901501766784452	0.0	0.0	8.692666431964673	0.0	23.779063960926244	16.321334432303185	8.911901398722923	0.0	0.0	3.491668878056956	0.0	0.0	0.0	0.0	0.0	3.9792442619297743	0.0	0.0	0.0	18.47617727892099
3R_25148	0.0	0.0	0.0	0.0	0.0	0.0	36.55171153389257	0.0	61.02212051868802	0.0	0.0	0.0	0.0	0.0	0.0	16.74494930466598	0.0	0.0	0.0	20.659663040895804	0.0	0.0	0.0	13.901921940708302	0.0	0.0	0.0	0.0	0.0	0.0	42.941492216854535	0.0	0.0	0.0	0.0	18.275855766946286	0.0	0.0	28.641805579423725	0.0	0.0	0.0	0.0	16.852039096730703	32.64133698916308	0.0	0.0	0.0	0.0
3R_25149	0.0	0.0	0.0	0.0	12.450199203187251	0.0	0.0	0.0	0.0	0.0	0.0	0.0	0.0	0.0	0.0	0.0	44.642857142857146	15.713387806411063	0.0	8.909479686386316	21.459227467811157	0.0	0.0	11.990407673860911	0.0	11.671335200746965	17.289073305670815	0.0	0.0	0.0	0.0	0.0	0.0	16.823687752355315	14.43418013856813	0.0	0.0	0.0	0.0	0.0	0.0	0.0	0.0	7.267441860465117	0.0	0.0	0.0	0.0	16.339869281045754
3R_25150	0.0	0.0	0.0	0.0	0.0	0.0	0.0	0.0	0.0	0.0	0.0	0.0	0.0	0.0	0.0	0.0	0.0	0.0	0.0	0.0	0.0	0.0	0.0	0.0	0.0	0.0	0.0	0.0	0.0	0.0	0.0	0.0	0.0	0.0	0.0	0.0	0.0	0.0	0.0	0.0	0.0	0.0	0.0	0.0	0.0	0.0	0.0	0.0	0.0
3R_25151	6.778098607778546	0.0	302.7550711474417	0.0	9.046466269345867	0.0	11.453533586914565	0.0	19.121372914575268	0.0	0.0	0.0	6.839346486764496	0.0	0.0	0.0	0.0	11.417538823913578	0.0	0.0	0.0	0.0	0.0	8.712376148127818	0.0	16.961068411621387	0.0	14.7445651532845	8.869777475022707	17.234634031163665	0.0	11.17177384307903	0.0	12.224296277824026	10.488050963537242	0.0	0.0	0.0	0.0	0.0	0.0	0.0	12.357349842752724	5.2806117060600295	5.114105931544624	0.0	0.0	0.0	11.872747888134969
3R_25152	9.02926384411879	3.8312899148572446	0.0	0.0	0.0	0.0	7.6287601205038955	15.257520241007791	6.368007132167989	5.845030701023758	0.0	0.0	9.110853577649983	0.0	0.0	6.9897247551237305	0.0	11.407178080879174	0.0	4.311907894197854	5.1927955155017935	0.0	0.0	5.802980120440853	0.0	5.648559080821278	8.367367601050606	14.7311853300964	11.815638233514823	0.0	8.962380408236427	7.441090744845743	0.0	0.0	6.985689117274353	11.443140180755842	0.0	0.0	5.977872307865207	0.0	0.0	13.266681525349977	8.230757517768149	7.034426483208825	6.812620242747285	114.14352406716206	0.0	0.0	23.723948139449366
3R_25153	0.0	4.3919016846456485	115.58021266759131	0.0	0.0	533.447135388883	0.0	8.745035006375131	14.599605810643112	20.100906550885444	0.0	0.0	5.22199756028274	0.0	0.0	8.012493079209102	0.0	4.3587760905439845	9.029704114655571	4.942845873168552	11.905257957176786	0.0	0.0	3.3260492853983115	10.880982364103783	6.475081942161979	9.591718893576042	0.0	0.0	0.0	0.0	0.0	61.91797107192392	4.666764979848909	8.00786692847053	13.117552509562694	0.0	0.0	20.557745336132843	0.0	0.0	0.0	0.0	4.031867883753185	11.714210743336958	0.0	0.0	0.0	0.0
3R_25154	5.548465849192698	9.41728212529223	0.0	8.59531125770892	14.810645892267361	0.0	0.0	0.0	7.8262570925454895	0.0	0.0	0.0	5.598602588793836	0.0	0.0	0.0	26.55337227827934	4.6731264851780105	0.0	5.299318772571786	0.0	0.0	0.0	0.0	3.8885691620911165	0.0	10.28346367623543	0.0	0.0	0.0	0.0	9.14507286336804	0.0	0.0	0.0	0.0	110.96931698385396	0.0	3.6733914218963513	0.0	0.0	16.30470227613644	0.0	17.29056799515864	0.0	0.0	0.0	29.739776951672862	0.0
3R_25155	4.890358169832359	8.300291257220216	0.0	3.7879074841476075	6.526972059338008	0.0	8.26365693262971	24.790970797889127	13.79595778436918	12.66295642043548	0.0	0.0	19.738192613178796	0.0	0.0	7.571438414298511	0.0	4.1188434617067005	8.532656181738751	0.0	5.624961328390868	0.0	13.79595778436918	0.0	6.8546861376311305	0.0	0.0	5.319058399005975	6.399492136304063	0.0	0.0	8.060368939207086	0.0	4.409878834169152	0.0	8.26365693262971	0.0	0.0	6.4753754422681435	0.0	0.0	14.370789358717895	8.915755030714777	11.429790606236093	7.379594535557838	0.0	0.0	13.106159895150721	0.0
3R_25156	16.31188320691624	13.84289011859896	0.0	6.317318929846174	0.0	0.0	0.0	0.0	0.0	21.11876666402682	0.0	0.0	8.229639870959247	0.0	0.0	0.0	0.0	20.607721713325983	14.230418943533698	15.57941803083946	9.381083046037665	0.0	0.0	0.0	5.715984178155795	0.0	0.0	0.0	10.672814207650273	0.0	0.0	0.0	0.0	7.354617596658062	0.0	0.0	0.0	0.0	10.799369316831898	0.0	0.0	0.0	29.738671424854097	0.0	0.0	0.0	0.0	0.0	14.286224508018144
3R_25157	0.0	0.0	0.0	0.0	0.0	0.0	0.0	0.0	0.0	0.0	0.0	0.0	0.0	0.0	0.0	0.0	0.0	0.0	0.0	0.0	0.0	0.0	0.0	0.0	0.0	0.0	0.0	0.0	0.0	0.0	0.0	0.0	0.0	0.0	0.0	0.0	0.0	0.0	0.0	0.0	0.0	0.0	0.0	0.0	0.0	0.0	0.0	0.0	0.0
3R_25158	0.0	0.0	0.0	0.0	0.0	0.0	0.0	0.0	0.0	0.0	0.0	0.0	0.0	0.0	0.0	0.0	0.0	0.0	0.0	0.0	0.0	0.0	0.0	0.0	0.0	0.0	0.0	0.0	0.0	0.0	0.0	0.0	0.0	0.0	0.0	0.0	0.0	0.0	0.0	0.0	0.0	0.0	0.0	0.0	0.0	0.0	0.0	0.0	0.0
3R_25159	0.0	21.688774757736386	0.0	9.897854145221315	17.05506740162637	0.0	0.0	0.0	0.0	0.0	0.0	0.0	12.894041921109093	0.0	0.0	9.892136147448223	0.0	0.0	0.0	12.204766693679883	0.0	0.0	0.0	0.0	17.911388777440248	0.0	23.683662062562764	0.0	16.721960616438356	0.0	25.367833587011667	0.0	0.0	11.523073802983092	0.0	10.796524382870665	0.0	0.0	0.0	0.0	0.0	0.0	0.0	19.910799617712645	9.641490805874367	0.0	0.0	0.0	0.0
3R_25160	6.909894969596462	11.728004128257453	0.0	5.352172982230786	9.222369780138704	0.0	11.676241184437908	0.0	0.0	0.0	0.0	0.0	0.0	28.666437335167984	0.0	10.698162055758822	0.0	5.819773261633727	0.0	13.199229165016764	15.895724050230488	0.0	0.0	4.4408917310595974	0.0	8.64543348203479	0.0	0.0	0.0	0.0	0.0	0.0	0.0	0.0	0.0	11.676241184437908	0.0	0.0	0.0	31.071339796172012	0.0	0.0	0.0	16.149870801033593	0.0	174.70300489168412	0.0	0.0	12.103606874848706
3R_25161	7.614986293024674	6.462369621692883	0.0	5.898313082458417	0.0	0.0	0.0	0.0	42.964554242749735	19.718032140392392	0.0	0.0	0.0	31.591584002021865	0.0	11.789811245121966	36.44314868804665	0.0	13.28656462585034	0.0	8.758868354208637	0.0	0.0	4.894043948514658	5.336862778584238	9.527620572038341	0.0	16.56506758547575	9.964923469387756	19.362583743174692	0.0	12.551145919622464	0.0	6.866811327491966	23.56600838949899	0.0	0.0	0.0	0.0	0.0	0.0	67.13211600429645	0.0	0.0	17.23662437948152	0.0	0.0	0.0	26.67733760170735
3R_25162	0.0	4.845541108843936	0.0	4.422606595875477	0.0	0.0	9.648309471455958	9.648309471455958	8.053799379857448	0.0	0.0	0.0	0.0	23.687645234874847	0.0	22.10025826361807	0.0	0.0	0.0	0.0	6.567475889154141	0.0	0.0	3.6695968397432015	12.004878782737306	0.0	0.0	6.21031608024722	0.0	0.0	11.334976904984556	0.0	0.0	5.148795027499714	8.834999319705052	0.0	0.0	0.0	3.780192396672221	0.0	0.0	0.0	10.409672667842958	26.689916549527588	21.540285503560177	0.0	0.0	15.302218821729149	0.0
3R_25163	10.926334651777715	3.0908356414148486	0.0	0.0	4.86098553565144	0.0	0.0	0.0	15.411882561454883	9.430781599602021	0.0	0.0	3.6750221971340706	0.0	0.0	5.638855549155455	0.0	15.337616209283613	6.354725882544331	0.0	4.189209852183731	0.0	0.0	2.340733562491149	0.0	9.113780537430525	0.0	3.961387563144518	4.766044411908248	0.0	7.230265893028216	0.0	0.0	6.5685457305438035	5.6355998588845795	6.15438773996727	0.0	0.0	12.056396931309402	0.0	0.0	0.0	6.64004010584224	2.8374589987174685	10.991958283319924	0.0	0.0	9.760858955588093	19.1389391286041
3R_25164	55.69169079973268	0.0	0.0	0.0	37.16477374085746	0.0	0.0	0.0	0.0	0.0	0.0	0.0	0.0	0.0	0.0	0.0	0.0	0.0	0.0	53.190923500813824	0.0	0.0	0.0	0.0	0.0	0.0	0.0	0.0	0.0	0.0	0.0	0.0	0.0	0.0	0.0	0.0	0.0	0.0	18.43549053153206	0.0	0.0	0.0	0.0	0.0	21.00981578593519	0.0	0.0	0.0	0.0
3R_25165	NA	NA	NA	NA	NA	NA	NA	NA	NA	NA	NA	NA	NA	NA	NA	NA	NA	NA	NA	NA	NA	NA	NA	NA	NA	NA	NA	NA	NA	NA	NA	NA	NA	NA	NA	NA	NA	NA	NA	NA	NA	NA	NA	NA	NA	NA	NA	NA	NA
3R_25166	NA	NA	NA	NA	NA	NA	NA	NA	NA	NA	NA	NA	NA	NA	NA	NA	NA	NA	NA	NA	NA	NA	NA	NA	NA	NA	NA	NA	NA	NA	NA	NA	NA	NA	NA	NA	NA	NA	NA	NA	NA	NA	NA	NA	NA	NA	NA	NA	NA
3R_25167	NA	NA	NA	NA	NA	NA	NA	NA	NA	NA	NA	NA	NA	NA	NA	NA	NA	NA	NA	NA	NA	NA	NA	NA	NA	NA	NA	NA	NA	NA	NA	NA	NA	NA	NA	NA	NA	NA	NA	NA	NA	NA	NA	NA	NA	NA	NA	NA	NA
3R_25168	NA	NA	NA	NA	NA	NA	NA	NA	NA	NA	NA	NA	NA	NA	NA	NA	NA	NA	NA	NA	NA	NA	NA	NA	NA	NA	NA	NA	NA	NA	NA	NA	NA	NA	NA	NA	NA	NA	NA	NA	NA	NA	NA	NA	NA	NA	NA	NA	NA
3R_25169	NA	NA	NA	NA	NA	NA	NA	NA	NA	NA	NA	NA	NA	NA	NA	NA	NA	NA	NA	NA	NA	NA	NA	NA	NA	NA	NA	NA	NA	NA	NA	NA	NA	NA	NA	NA	NA	NA	NA	NA	NA	NA	NA	NA	NA	NA	NA	NA	NA
3R_25170	NA	NA	NA	NA	NA	NA	NA	NA	NA	NA	NA	NA	NA	NA	NA	NA	NA	NA	NA	NA	NA	NA	NA	NA	NA	NA	NA	NA	NA	NA	NA	NA	NA	NA	NA	NA	NA	NA	NA	NA	NA	NA	NA	NA	NA	NA	NA	NA	NA
3R_25171	NA	NA	NA	NA	NA	NA	NA	NA	NA	NA	NA	NA	NA	NA	NA	NA	NA	NA	NA	NA	NA	NA	NA	NA	NA	NA	NA	NA	NA	NA	NA	NA	NA	NA	NA	NA	NA	NA	NA	NA	NA	NA	NA	NA	NA	NA	NA	NA	NA
3R_25172	NA	NA	NA	NA	NA	NA	NA	NA	NA	NA	NA	NA	NA	NA	NA	NA	NA	NA	NA	NA	NA	NA	NA	NA	NA	NA	NA	NA	NA	NA	NA	NA	NA	NA	NA	NA	NA	NA	NA	NA	NA	NA	NA	NA	NA	NA	NA	NA	NA
3R_25173	NA	NA	NA	NA	NA	NA	NA	NA	NA	NA	NA	NA	NA	NA	NA	NA	NA	NA	NA	NA	NA	NA	NA	NA	NA	NA	NA	NA	NA	NA	NA	NA	NA	NA	NA	NA	NA	NA	NA	NA	NA	NA	NA	NA	NA	NA	NA	NA	NA
3R_25174	NA	NA	NA	NA	NA	NA	NA	NA	NA	NA	NA	NA	NA	NA	NA	NA	NA	NA	NA	NA	NA	NA	NA	NA	NA	NA	NA	NA	NA	NA	NA	NA	NA	NA	NA	NA	NA	NA	NA	NA	NA	NA	NA	NA	NA	NA	NA	NA	NA
3R_25175	NA	NA	NA	NA	NA	NA	NA	NA	NA	NA	NA	NA	NA	NA	NA	NA	NA	NA	NA	NA	NA	NA	NA	NA	NA	NA	NA	NA	NA	NA	NA	NA	NA	NA	NA	NA	NA	NA	NA	NA	NA	NA	NA	NA	NA	NA	NA	NA	NA
3R_25176	0.0	0.0	0.0	0.0	0.0	0.0	0.0	0.0	0.0	0.0	0.0	0.0	0.0	0.0	0.0	0.0	0.0	0.0	0.0	0.0	0.0	0.0	0.0	0.0	0.0	0.0	0.0	0.0	0.0	0.0	0.0	0.0	0.0	0.0	0.0	0.0	0.0	0.0	0.0	0.0	0.0	0.0	0.0	0.0	106.2383137854836	0.0	0.0	0.0	0.0
3R_25177	0.0	0.0	0.0	0.0	0.0	0.0	0.0	0.0	0.0	0.0	0.0	0.0	0.0	0.0	0.0	0.0	0.0	0.0	0.0	0.0	0.0	0.0	0.0	0.0	0.0	0.0	0.0	0.0	0.0	0.0	0.0	0.0	0.0	0.0	0.0	0.0	0.0	0.0	0.0	0.0	0.0	0.0	0.0	0.0	0.0	0.0	0.0	0.0	0.0
3R_25178	19.417224372500034	27.46366968455778	0.0	0.0	8.638472994405724	0.0	0.0	10.936982202248862	9.129501985666682	16.75947224421903	0.0	0.0	26.123574958985984	0.0	0.0	0.0	30.97509602279767	5.4513053968468554	45.1720150332466	0.0	7.444658271573689	0.0	0.0	0.0	0.0	0.0	0.0	7.039794550635834	16.939505637467477	0.0	0.0	0.0	77.43774005699417	0.0	0.0	16.405473303373295	0.0	0.0	4.2850923351696375	0.0	0.0	0.0	23.600073160226795	15.127372476250025	9.766922169350618	0.0	0.0	0.0	0.0
3R_25179	7.892846713023986	10.047258957047633	0.0	6.113534448238233	10.534277485510103	0.0	0.0	6.668609454887858	0.0	0.0	0.0	0.0	0.0	0.0	0.0	18.33000796438846	18.886454634735966	6.647652165589027	0.0	3.7692140397192238	18.156934927814834	0.0	22.26613599042556	7.608931363634634	2.765798795881836	4.9376351986237825	7.314256290077553	0.0	5.164264939185616	0.0	7.8343811818164015	6.504560021803286	0.0	7.117371867733608	18.319424818912484	3.334304727443929	0.0	0.0	5.225501282338015	0.0	0.0	0.0	0.0	18.44723475950955	17.86556519502051	0.0	0.0	63.458487572712855	20.738067834219887
3R_25180	0.0	0.0	0.0	0.0	0.0	0.0	21.26532964450748	0.0	0.0	0.0	0.0	0.0	0.0	0.0	0.0	29.226007639678393	0.0	10.59924978510021	21.957560427206296	0.0	0.0	0.0	0.0	8.087964704122031	17.639546451981627	0.0	0.0	0.0	0.0	0.0	0.0	0.0	0.0	22.69637470806788	0.0	0.0	0.0	0.0	0.0	0.0	0.0	0.0	22.94341007904005	0.0	9.495161265818938	0.0	0.0	0.0	0.0
3R_25181	0.0	0.0	0.0	0.0	0.0	0.0	0.0	0.0	0.0	0.0	0.0	0.0	0.0	0.0	0.0	0.0	0.0	0.0	0.0	0.0	0.0	0.0	0.0	0.0	0.0	0.0	0.0	0.0	0.0	0.0	0.0	0.0	0.0	0.0	0.0	0.0	0.0	0.0	0.0	0.0	0.0	0.0	0.0	0.0	0.0	0.0	0.0	0.0	0.0
3R_25182	0.0	12.086111124540123	0.0	0.0	0.0	0.0	0.0	24.065535265635376	0.0	0.0	0.0	0.0	14.370458934976547	0.0	0.0	0.0	0.0	23.989905047955816	24.84891857506361	0.0	0.0	0.0	0.0	0.0	0.0	17.818832367552616	0.0	15.49023495588381	0.0	0.0	0.0	23.47351717791987	0.0	25.685019469244757	22.036916242088747	0.0	284.83536515893815	0.0	9.428838668798841	0.0	0.0	0.0	0.0	11.095331084679566	10.745478302730211	0.0	0.0	0.0	0.0
3R_25183	9.963533467508919	8.455436888196294	0.0	7.717418986394191	13.297943074165289	0.0	0.0	16.83623561975025	0.0	0.0	0.0	0.0	0.0	0.0	0.0	0.0	0.0	0.0	0.0	0.0	0.0	0.0	0.0	6.403421988710767	0.0	12.466045608274463	0.0	10.836960102647685	0.0	0.0	0.0	0.0	0.0	8.984612951858647	0.0	8.418117809875126	0.0	0.0	13.192820994527617	0.0	0.0	0.0	18.164809314914216	0.0	30.07012352806745	0.0	0.0	0.0	0.0
3R_25184	0.0	21.110407430863418	0.0	0.0	0.0	0.0	0.0	42.034468263976464	0.0	0.0	0.0	0.0	0.0	0.0	0.0	0.0	0.0	0.0	0.0	0.0	0.0	0.0	0.0	0.0	0.0	0.0	0.0	0.0	32.552083333333336	63.25110689437066	0.0	0.0	0.0	0.0	0.0	0.0	0.0	0.0	0.0	0.0	0.0	0.0	0.0	0.0	0.0	0.0	0.0	0.0	43.572984749455344
3R_25185	9.012906482082341	7.64869834451573	0.0	0.0	0.0	0.0	15.22987980578857	0.0	12.712941774726673	11.668883754580037	0.0	0.0	4.547174204062627	0.0	0.0	3.4885311051387458	0.0	7.591008602130947	0.0	4.304096466853292	5.1833882772490725	0.0	12.712941774726673	8.68870121294269	6.3165767186141935	0.0	25.056627979233067	0.0	5.897116545893719	22.91706771535168	0.0	0.0	0.0	12.191078081416896	6.973033883366245	3.8074699514471426	0.0	0.0	8.950564243569914	0.0	0.0	0.0	8.215846725163495	7.0216829569711265	17.000696348522435	0.0	0.0	0.0	7.893656657510025
3R_25186	0.0	0.0	0.0	0.0	7.3182655125274065	0.0	18.530992621885286	18.530992621885286	7.7342511311342275	0.0	0.0	0.0	11.065570142436018	0.0	0.0	0.0	0.0	0.0	0.0	5.237019654011059	18.920700192045107	0.0	15.468502262268455	3.5239993163441325	0.0	13.720893696690041	20.325141285138358	5.963911180663569	0.0	13.942198433733427	0.0	0.0	0.0	14.833523367249361	8.484455628842397	4.6327481554713215	0.0	0.0	10.890620416863907	0.0	0.0	0.0	0.0	4.271824752661346	0.0	0.0	0.0	0.0	9.604625587683028
3R_25187	10.393713881844262	17.641008995150486	0.0	16.101244626209606	0.0	0.0	0.0	0.0	0.0	0.0	0.0	0.0	10.487632983186227	0.0	0.0	8.045971462548417	0.0	0.0	0.0	9.92699686505439	11.955001374825159	0.0	29.32121389825539	0.0	0.0	0.0	0.0	0.0	0.0	0.0	0.0	0.0	0.0	0.0	0.0	0.0	0.0	0.0	6.881213736003612	0.0	0.0	0.0	0.0	8.097428256785646	31.368415769529975	0.0	0.0	27.85515320334262	0.0
3R_25188	18.20167455405897	7.723319791779298	0.0	0.0	24.293071615975126	0.0	30.756927998031557	30.756927998031557	12.836970474967908	35.348179568752215	0.0	0.0	0.0	0.0	0.0	7.0451311098899545	0.0	7.665067222639542	0.0	0.0	10.467915837956662	0.0	0.0	5.848979353102883	6.378201857332381	0.0	0.0	19.797275894836872	0.0	0.0	0.0	0.0	0.0	0.0	14.08212696445671	7.689231999507889	0.0	0.0	0.0	0.0	0.0	26.743688489516472	0.0	0.0	0.0	0.0	0.0	48.78048780487805	0.0
3R_25189	0.0	0.0	0.0	0.0	0.0	0.0	0.0	0.0	0.0	0.0	0.0	0.0	0.0	0.0	0.0	0.0	0.0	0.0	0.0	0.0	0.0	0.0	0.0	0.0	0.0	0.0	0.0	0.0	0.0	0.0	0.0	0.0	0.0	0.0	0.0	0.0	0.0	0.0	0.0	0.0	0.0	0.0	0.0	0.0	0.0	0.0	0.0	0.0	0.0
3R_25190	0.0	0.0	0.0	0.0	6.644535932321414	0.0	8.412501987453593	16.825003974907187	0.0	0.0	0.0	0.0	0.0	0.0	0.0	3.853907611814385	23.825407414466785	8.386064206223383	8.686346453191016	4.7548924276911615	5.726278176867554	0.0	0.0	9.598725289281584	6.978152799216214	0.0	0.0	5.4148653214697235	13.029519679786523	0.0	0.0	8.205552369066051	0.0	8.978619214065544	0.0	0.0	0.0	0.0	6.592009956571839	0.0	0.0	0.0	27.229037045104903	0.0	7.512515851408446	0.0	0.0	26.684456304202797	0.0
3R_25191	5.035550989989324	8.546723656220006	0.0	7.800737949810052	6.720755305364238	0.0	0.0	0.0	7.102777185879678	6.519457320372651	0.0	0.0	5.081052956766336	0.0	0.0	3.898115728819003	0.0	4.241130312121744	8.785987404408456	9.618871456287518	0.0	0.0	0.0	6.472554749722488	0.0	0.0	0.0	10.953958322379375	0.0	0.0	19.9930024491428	8.29967813848179	0.0	18.16322564356849	7.791730169267546	4.254500836434864	0.0	0.0	10.001440207389864	0.0	0.0	0.0	0.0	0.0	11.398037713827188	0.0	0.0	0.0	0.0
3R_25192	11.606044427938071	0.0	0.0	0.0	0.0	0.0	0.0	0.0	0.0	0.0	0.0	0.0	0.0	24.07445748210064	0.0	0.0	0.0	0.0	0.0	5.542444594952606	0.0	0.0	0.0	11.188560815422314	0.0	0.0	21.510511111254512	0.0	22.78139580093313	29.510625300639497	0.0	0.0	0.0	5.232873328881902	0.0	0.0	0.0	0.0	0.0	0.0	0.0	17.052740716487953	0.0	4.520959166696806	17.513625600717358	0.0	0.0	0.0	10.164770936886937
[truncated: 134 more columns]
