# Supplementary material for: Convergence of topological domain boundaries, insulators, and polytene interbands revealed by high-resolution mapping of chromatin contacts in the early Drosophila melanogaster embryo
Source: eLife. 2017 Nov 17;6:e29550. doi: 10.7554/eLife.29550 (PMC5739541; doi:10.7554/eLife.29550)
Supplement: Supplementary file 3. [file elife-29550-supp3.zip › local_HiC_maps/nc14_posterior_dm3_CompressedBinCounts_500bp_VCnorm_chr3R_2605932-2632790.txt]

3R_5131	3R_5132	3R_5133	3R_5134	3R_5135	3R_5136	3R_5137	3R_5138	3R_5139	3R_5140	3R_5141	3R_5142	3R_5143	3R_5144	3R_5145	3R_5146	3R_5147	3R_5148	3R_5149	3R_5150	3R_5151	3R_5152	3R_5153	3R_5154	3R_5155	3R_5156	3R_5157	3R_5158	3R_5159	3R_5160	3R_5161	3R_5162	3R_5163	3R_5164	3R_5165	3R_5166	3R_5167	3R_5168	3R_5169	3R_5170	3R_5171	3R_5172	3R_5173	3R_5174	3R_5175	3R_5176	3R_5177	3R_5178	3R_5179	3R_5180
3R_5131	0.0	139.67894793816413	113.29663466508808	114.92625968253738	84.72876908868561	75.07521598201198	34.714568142093675	88.87514286679215	135.36810170125852	72.61049242361376	41.42189776909943	18.61505827909371	31.937402690726177	32.53534965740277	19.30856045027563	28.93447354448748	55.89800849370239	39.653822132780824	33.26812780283977	13.75330423134158	0.0	0.0	0.0	0.0	0.0	38.549931477496806	0.0	49.257353045305074	6.232510018759855	21.95894263299434	15.026499231394565	18.101775422133404	0.0	9.673247376857143	0.0	10.5658431648504	72.94345058993017	42.69089232503138	0.0	44.22469683970317	13.843532094152632	21.866837519557155	36.24797237904505	23.298184139528168	9.331047848680264	0.0	0.0	0.0	0.0
3R_5132	139.67894793816413	13.972022422301583	135.99613770968904	164.57463265973902	67.80304571281341	30.038960531809757	41.66979190105924	80.60394162757376	44.60502252553638	49.804765319945815	19.888386375659795	29.792894692544774	76.67241709794901	26.035971297945242	15.451413031721751	40.52023348916258	33.54871609063521	31.732432132260776	70.99297879439723	33.01768427169592	27.703900709219855	381.3009990086174	0.0	0.0	67.67365058740728	20.566039093983715	14.038397825732945	29.563145400418023	44.887332794685335	5.8574484485962035	12.02475174900014	43.45709915171742	10.163655175638125	30.96353888478622	17.828553498140483	8.455172367143877	58.37200478650439	0.0	21.259588074221476	0.0	0.0	8.749319740390185	58.01389432769148	0.0	29.868176801685756	29.35512657930581	10.553866936845662	0.0	5.834319333300661
3R_5133	113.29663466508806	135.99613770968904	18.384904522594585	149.19478006726328	219.986104211084	97.46101863820155	101.3978253546389	111.5299252095705	87.86596821836244	80.79545821797538	32.26380608592174	42.28991427834376	31.095333108755927	31.677514455505765	50.13190958710106	18.7810532978121	27.212093780131724	25.73886633163242	7.197993775174983	8.927120771446068	37.45206136145734	0.0	0.0	0.0	109.78314170076044	20.85195238915415	56.93425005067149	23.979310650770515	40.454547293388515	19.004415675982315	29.26061355605212	11.74966630947681	8.243961916193532	18.836400213228053	28.92225553101984	13.716348653123143	0.0	27.710195689401957	17.244114583692586	19.137181054956244	17.971373399312235	28.387054651467288	0.0	15.122598909358166	18.170046194314107	0.0	0.0	14.660134110906844	18.929373560776064
3R_5134	114.92625968253738	164.57463265973902	149.19478006726328	33.538117076200614	125.27737193129163	93.65955998738718	125.11175848426141	100.19865615533486	90.50952447178864	60.38980758081882	80.38426434388296	51.60685689986257	53.12437744870177	51.864038648179616	42.82357223533695	62.1670553110318	42.61593665567175	35.72822364768673	43.040583581124125	53.37994164809807	38.39066339066339	0.0	0.0	0.0	62.51914648861214	28.499376041785787	34.043977036851146	40.96711057944905	38.01269624054434	36.52630015365397	24.994938524948697	37.637905284964106	31.689627562370468	21.453852495109867	24.705907058848236	41.00862469961183	10.111121222232335	11.835271950878889	7.365115278784344	12.26049130240747	23.02720203376248	27.27982002593402	20.098179607382065	22.606489483461093	2.586862978524381	10.169712156467122	3.6562536562536563	6.261474151382409	14.148582756677524
3R_5135	84.72876908868561	67.80304571281341	219.986104211084	125.27737193129161	73.11838964058656	48.590746864074674	67.40467294129277	130.3841962082742	82.4602000690604	80.56373128235977	53.61878544871953	48.19271302082769	103.35383184331559	63.17332232713673	24.994063909821417	74.90875177674195	72.35746032550003	76.99513647387941	43.0640966013815	53.40910304752342	0.0	0.0	0.0	0.0	0.0	33.26743608701763	22.70838348101352	47.821072674481165	16.135408346846738	56.84972911104079	58.35338420451695	23.43193491545758	16.440635331911768	25.043168161117727	0.0	54.70803688415847	0.0	0.0	0.0	0.0	0.0	0.0	0.0	30.158452509484835	12.078622167412119	15.828194446203133	51.21551488664299	29.236175674332394	9.437541407212924
3R_5136	75.07521598201198	30.03896053180976	97.46101863820155	93.65955998738717	48.590746864074674	0.0	89.58740520532687	214.06826025195832	150.69680146038903	98.15399111974072	99.77045668501256	64.05283077482308	41.21020639445036	55.97568416279968	132.87822541129964	37.33539756598098	60.10634013697033	8.527839130842636	9.539399628344992	23.66197449712389	39.70775095298602	0.0	0.0	0.0	24.249008215563983	33.16175808165862	0.0	37.07601589607699	26.80692047458972	50.37256810686036	38.778678448490936	38.929167600966686	21.85121290620039	24.963615530364496	57.49538599527388	0.0	31.374025444334638	0.0	45.70676368689038	25.362236137635787	23.81720769438712	9.405240788272042	0.0	50.104417606291506	0.0	0.0	11.345071700853149	19.42886896782191	6.271707949138958
3R_5137	34.71456814209367	41.66979190105925	101.3978253546389	125.11175848426141	67.40467294129277	89.58740520532687	27.616642341007534	113.12521122598034	190.04120726844272	148.5364211304612	85.67664448080941	88.85354492324164	63.51827738431734	77.64899548082846	76.80314585685429	109.33728942501246	22.23440173339396	23.659492582749078	52.93189782026445	32.82369082709136	27.541128084606346	0.0	0.0	0.0	67.2760380692674	25.55650568964486	27.91183210474752	48.9824148232543	14.874533311517352	29.115166789144467	35.862303101013346	14.40058984816018	40.41575689113915	69.25863251138728	35.4476057800866	0.0	0.0	0.0	0.0	46.90970585268945	11.013009668321187	8.697913631457222	0.0	27.8017696753124	7.423172025330832	29.18265227507957	0.0	35.93541686880339	0.0
3R_5138	88.87514286679216	80.60394162757376	111.5299252095705	100.19865615533486	130.38419620827418	214.06826025195832	113.12521122598034	111.02084633604659	188.1278361082189	169.0125610135345	125.98371345544304	88.46446167732158	86.72932860658494	70.68249247673221	47.19095821240651	84.4676553703946	75.89841907387991	94.22355750463716	51.194395358053605	37.348523724902726	78.34436421981549	129.39456284046943	501.40393100681905	0.0	76.55021847432353	55.83271263059838	42.87539552552373	38.456991790435474	45.697573458849334	59.63178564996858	40.80601676556005	49.157248137923446	13.79615287379038	36.77618878373526	51.426044205827594	65.99307818687747	9.904275180381612	11.593154474146106	14.428890100915657	20.01612499029218	11.278064052636982	2.9690832332010015	14.765269133943141	9.490295224103832	12.669713986274648	6.641111668964491	10.744369950146124	12.266762838087317	5.939631956645439
3R_5139	135.36810170125852	44.60502252553638	87.86596821836244	90.50952447178864	82.46020006906042	150.696801460389	190.04120726844272	188.12783610821893	101.71387885877027	155.2136648596263	208.61898765368642	81.52492369776674	134.0423981933416	44.52782692330527	70.46843894790621	68.63943441106045	96.90243709629297	72.36020912100436	24.28304315096768	65.25219975204163	88.44339622641508	86.94896095991653	0.0	0.0	92.59068743441492	42.207499100159566	57.62175797581167	51.68370918250979	63.68919672000637	72.12713609856307	43.8725174324706	29.728872681147934	60.25869521383725	31.77309771816203	36.58938176141284	46.27326677695128	26.62141026920901	15.580449651776952	48.47873722585274	26.90037714328755	5.052329502825516	11.970767386043281	13.229044366907546	8.5028952358278	20.432731192096618	4.462612234697703	14.439738159414711	16.48573571717072	5.321654076520064
3R_5140	72.61049242361376	49.80476531994581	80.79545821797538	60.38980758081882	80.56373128235977	98.15399111974072	148.53642113046118	169.0125610135345	155.2136648596263	83.83568993813913	169.35854858936145	163.7249279610317	68.32675372001215	73.47299905954561	36.71880737313652	96.29246497705488	106.30042626470933	75.40909433677702	63.265512703714954	45.7703010901178	49.37675561797752	0.0	0.0	0.0	53.606655802384424	82.47357180210253	83.40227921748645	61.47224264791978	68.15057127957142	55.678667275420096	64.29526672534205	64.54477858559154	54.344150637154975	91.9773662097231	26.479909163319608	15.069682210541544	34.67887363018449	0.0	0.0	35.04227500056068	13.16302138727715	36.385864819235024	8.616529951058109	22.152908233792935	8.872358698815363	17.43991368405387	12.540128410914928	0.0	20.797054027973424
3R_5141	41.42189776909943	19.888386375659795	32.263806085921736	80.38426434388296	53.61878544871953	99.77045668501256	85.67664448080941	125.98371345544304	208.61898765368647	169.35854858936145	97.5122118317543	197.90636272490204	224.34099831744248	185.30368803753512	102.63967243281682	140.07579473787425	111.42764817091516	90.33865704058088	88.42269077827127	135.77434721260488	61.343241727425685	0.0	701.0656197420078	0.0	74.92304333120694	70.7469437930169	66.60956007049955	84.16294226164996	80.45985171722623	97.27372325458978	34.233112662885425	103.09788525617762	67.51448788573076	51.420661041980935	25.37794098613603	40.118204277082	13.848209772681637	48.62882911505257	10.087275104201552	33.58398178404828	36.79444677183921	8.302775659416822	27.52650286103589	22.115634692176904	14.171888712409507	9.285637347576264	30.04566941751462	17.151452470752485	2.7682749052004256
3R_5142	18.615058279093706	29.792894692544778	42.28991427834376	51.60685689986257	48.19271302082769	64.05283077482308	88.85354492324164	88.4644616773216	81.52492369776674	163.7249279610317	197.90636272490204	39.70508649951619	170.30262776954646	159.6118240439252	98.84230945056031	135.77506268796358	149.03493915499573	97.26680284019065	94.61257098308137	99.73962091903607	54.150913673597984	101.63221334634225	0.0	0.0	108.22666993751714	84.96612181455842	52.385250109634846	91.9307640523396	82.42072322855266	53.08243452281702	76.92204143405763	54.054387980775175	32.508326195046706	33.012166221208744	33.2642387574001	58.59482400368516	15.558511672773383	54.634658041675316	79.3316197703463	44.020339912487565	11.811053847185041	9.32819722793963	23.194591021373817	9.938796888759024	23.88324912497746	20.864891481699406	5.62606895310109	57.8091488759011	0.0
3R_5143	31.937402690726177	76.67241709794901	31.095333108755927	53.12437744870177	103.3538318433156	41.21020639445035	63.51827738431734	86.72932860658493	134.04239819334157	68.32675372001215	224.34099831744254	170.3026277695465	23.37472607742878	101.2025241100131	141.3177883766119	180.00370595865206	132.9617223656959	137.85597678215126	113.62714065416769	80.52745482913082	50.67567567567567	174.3679163034002	0.0	0.0	61.89395502372601	89.34554389099843	77.03665660910316	58.58296812861215	54.738282586383846	69.64347895963357	43.991091803909704	33.12135665076842	9.295624084962004	35.398856616931276	8.152949329419918	38.66527471677687	53.38672005338672	0.0	19.44390433599067	53.94616173059287	10.131968894855493	16.00416108188129	53.05919416348865	17.051752067524937	0.0	26.8480400930732	28.957528957528957	0.0	5.336036925375523
3R_5144	32.53534965740277	26.035971297945245	31.677514455505765	51.864038648179616	63.17332232713673	55.97568416279968	77.64899548082846	70.68249247673222	44.52782692330527	73.47299905954561	185.30368803753512	159.61182404392517	101.2025241100131	15.161365444701044	230.341769600645	215.73390517200465	156.28972363809135	110.87130059427017	103.35225092934343	92.28951837176679	86.04074889867842	0.0	0.0	1101.3215859030838	105.08793758617212	55.090031482755386	45.77940083920181	59.679785813839466	60.41004479637168	70.9473766934593	28.0091959792239	50.612205234516715	4.734830549884281	50.48625475652643	45.68075959628176	47.2670208542096	27.19312557785392	47.74515545822617	69.32779767375527	43.96493356898538	10.321664347732744	28.531647303188695	20.269722439934057	13.028252199168973	10.43576992327622	18.23380109111066	0.0	0.0	27.179703502050437
3R_5145	19.30856045027563	15.45141303172175	50.13190958710106	42.82357223533694	24.994063909821417	132.8782254112996	76.80314585685431	47.1909582124065	70.46843894790621	36.71880737313652	102.63967243281684	98.84230945056031	141.3177883766119	230.34176960064494	34.17488999957281	160.03789697400347	185.5046654423359	140.36934684388297	157.01976486290212	24.342449580701302	91.91176470588235	210.83702298123552	0.0	0.0	124.73182657286834	73.91676403778852	0.0	98.0800823872692	44.12454151843578	64.77648872565214	66.48980378858903	48.05843906189927	22.47961380023491	51.36304685593949	29.57442403809186	9.350425911900286	0.0	0.0	47.02120656416043	91.32062672041539	36.75322050094639	0.0	0.0	0.0	16.515344819755654	21.642210968272515	35.0140056022409	0.0	6.452070792120731
3R_5146	28.934473544487478	40.52023348916258	18.781053297812104	62.1670553110318	74.90875177674195	37.33539756598098	109.33728942501246	84.4676553703946	68.63943441106045	96.29246497705488	140.07579473787425	135.77506268796358	180.00370595865212	215.73390517200468	160.03789697400342	33.57504165703383	162.15760421869223	174.19426933720723	121.32602730056206	95.7545182453395	126.25489715964738	78.98644592587912	0.0	979.4319294809012	158.87731680510802	70.29415761824649	58.16104094304639	77.57068220148862	53.724114275323686	70.3754359636921	39.85480893106414	54.01279022872617	29.475595470190488	41.691601451380855	51.70455133006265	52.54463140991959	60.45876107906797	0.0	35.23136436981658	24.436924388246037	18.35861161163826	21.749043585808312	6.008784843441111	15.448453146386454	18.5615653091769	8.107880210934612	13.117391912690639	7.488011693279061	14.502940712945227
3R_5147	55.89800849370239	33.54871609063521	27.212093780131724	42.61593665567176	72.35746032550003	60.10634013697033	22.23440173339396	75.89841907387991	96.90243709629297	106.30042626470933	111.42764817091516	149.03493915499573	132.9617223656959	156.28972363809137	185.5046654423359	162.15760421869223	71.60444985853646	171.43619081482984	142.05312218557253	105.70656913473888	147.8240302743614	0.0	0.0	0.0	90.27421696144208	61.72730276789341	44.944123218808215	39.436173145306924	99.79681368733259	79.69898163454172	19.248703840405145	57.970207950729964	48.808622205808064	12.391274312454655	21.40438447411568	13.534675161028797	116.7992337970263	27.34317322993968	51.04714714510322	37.76741691640371	35.46668392711951	28.01106717263991	11.608267408048011	7.461149793027705	17.92938333081326	15.66347340655485	16.894174888498448	14.46596014917298	14.008990035872353
3R_5148	39.653822132780824	31.732432132260776	25.73886633163242	35.72822364768673	76.99513647387941	8.527839130842636	23.659492582749078	94.22355750463716	72.36020912100436	75.409094336777	90.33865704058088	97.26680284019065	137.8559767821513	110.87130059427017	140.36934684388297	174.19426933720723	171.43619081482984	40.53871447232106	95.73331720982726	124.97969080024497	83.89261744966443	432.99415457891314	0.0	0.0	102.4642655873764	84.65892669996585	47.82477004256405	86.7251735202867	99.11364086880185	73.16700035253191	81.92971795694594	61.68574812475325	63.478506754690194	30.76612034827248	30.368368307570837	24.003610142965503	33.14276244925014	0.0	24.14176041716962	60.28212032311217	0.0	14.903203692020329	0.0	31.757457709652154	16.958709781359833	11.111604960220454	17.976989453499524	20.524187755269583	3.312640373135811
3R_5149	33.268127802839764	70.99297879439723	7.197993775174983	43.040583581124125	43.06409660138149	9.53939962834499	52.931897820264446	51.194395358053605	24.28304315096768	63.265512703714954	88.42269077827126	94.61257098308137	113.62714065416769	103.35225092934344	157.01976486290212	121.32602730056206	142.05312218557253	95.73331720982726	22.545067590112637	27.960921815670417	123.17004504504504	0.0	938.4384384384384	0.0	71.6365220182014	97.96660514363863	115.91163610165987	118.91841820978962	63.35449373424056	63.24461230308604	38.18671163533829	78.2032032032032	45.18706152412086	49.165078634626774	28.308851838263603	48.33159339597108	74.14822229637045	21.697998576611294	13.502711344437962	22.47756738774703	28.14435804126526	27.78500187826613	36.84666261353378	11.841494491336764	9.485164254589398	12.429648191237595	20.10939510939511	0.0	7.411162396354894
3R_5150	13.75330423134158	33.01768427169592	8.927120771446068	53.379941648098075	53.40910304752342	23.66197449712389	32.82369082709136	37.348523724902726	65.25219975204163	45.7703010901178	135.77434721260488	99.73962091903607	80.5274548291308	92.28951837176679	24.342449580701306	95.7545182453395	105.70656913473888	124.97969080024497	27.96092181567042	0.0	160.03258845437617	0.0	0.0	0.0	106.6143545566975	85.05033764984046	99.52361363606204	77.62390133070654	110.00322152291604	50.75364549593694	37.88804461696134	39.93683134333808	56.042053957289546	18.292705235006384	14.043720911943062	53.28175659295136	22.990091270662344	26.910366949763727	83.7318971638332	18.584804320595307	26.17896990989199	34.459611268017206	34.27357164890153	7.343049656638998	11.763723265468414	30.83108266429884	8.313381218409152	0.0	9.19149749715523
3R_5151	0.0	27.703900709219855	37.45206136145733	38.39066339066339	0.0	39.70775095298602	27.541128084606346	78.34436421981549	88.4433962264151	49.37675561797754	61.343241727425685	54.15091367359799	50.67567567567567	86.04074889867842	91.91176470588236	126.2548971596474	147.8240302743614	83.89261744966444	123.17004504504506	160.03258845437617	0.0	252.01612903225808	0.0	0.0	89.45610687022901	105.34471509351891	120.62054631828978	78.15756565235515	115.37447257383965	81.29955401387512	23.842828077314344	43.083639705882355	53.740326741186585	40.92992796332678	70.70135746606334	50.29506437768241	19.290123456790123	0.0	28.102517985611513	54.578343313373246	21.965791940018743	23.131014063656554	9.585889570552148	24.645110410094638	19.740998104864182	12.934602649006623	6.975446428571429	11.945718654434252	19.28060217176703
3R_5152	0.0	381.3009990086174	0.0	0.0	0.0	0.0	0.0	129.39456284046943	86.94896095991653	0.0	0.0	101.63221334634225	174.36791630340016	0.0	210.83702298123552	78.98644592587912	0.0	432.99415457891314	0.0	0.0	252.01612903225808	2601.456815816857	0.0	0.0	0.0	70.15673013512186	0.0	67.23231453966034	204.1649652919559	0.0	0.0	0.0	0.0	211.25124110104147	0.0	115.37219068715677	0.0	0.0	0.0	160.9683858090271	0.0	0.0	0.0	0.0	0.0	0.0	0.0	0.0	0.0
3R_5153	0.0	0.0	0.0	0.0	0.0	0.0	0.0	501.40393100681905	0.0	0.0	701.0656197420078	0.0	0.0	0.0	0.0	0.0	0.0	0.0	938.4384384384384	0.0	0.0	0.0	0.0	0.0	0.0	0.0	0.0	0.0	0.0	0.0	0.0	0.0	0.0	0.0	0.0	0.0	0.0	0.0	0.0	0.0	0.0	0.0	0.0	0.0	0.0	0.0	0.0	0.0	0.0
3R_5154	0.0	0.0	0.0	0.0	0.0	0.0	0.0	0.0	0.0	0.0	0.0	0.0	0.0	1101.3215859030838	0.0	979.4319294809012	0.0	0.0	0.0	0.0	0.0	0.0	0.0	0.0	0.0	0.0	0.0	0.0	843.8818565400845	0.0	0.0	0.0	0.0	0.0	0.0	0.0	0.0	0.0	0.0	0.0	0.0	0.0	0.0	0.0	0.0	0.0	0.0	0.0	0.0
3R_5155	0.0	67.67365058740728	109.78314170076044	62.51914648861213	0.0	24.249008215563983	67.2760380692674	76.55021847432353	92.59068743441493	53.606655802384424	74.92304333120694	108.22666993751714	61.893955023726015	105.08793758617212	124.73182657286834	158.877316805108	90.27421696144208	102.4642655873764	71.6365220182014	106.6143545566975	89.45610687022901	0.0	0.0	0.0	72.83957811316357	74.70888438053053	113.32523435658466	87.50465365658084	136.8892324540213	104.02560164625243	58.242022784279314	58.468043706032034	114.86482051551332	112.47919134960033	86.35280301198577	13.650908058404045	0.0	0.0	34.3236860892965	38.09175542045679	17.885632114010175	28.251620230420215	46.83182690956774	45.15134731620392	12.055571361749118	15.797987968252363	34.078516902944386	0.0	9.41953083200832
3R_5156	38.549931477496806	20.566039093983715	20.85195238915415	28.499376041785784	33.26743608701763	33.16175808165862	25.556505689644865	55.83271263059839	42.207499100159566	82.47357180210253	70.74694379301688	84.96612181455842	89.34554389099844	55.090031482755386	73.91676403778852	70.29415761824649	61.7273027678934	84.65892669996585	97.96660514363863	85.05033764984046	105.34471509351891	70.15673013512186	0.0	0.0	74.70888438053053	49.19210481853695	98.15276496338902	188.5663175953588	181.69705045121435	107.77297493502368	97.34870793927387	66.63169835137187	63.581421807754474	62.66783228834723	72.16725482979354	87.11880079726149	75.18029846578492	88.00006034289852	15.646464994163868	43.41035197981593	16.306344023908363	16.09813940924336	16.01122920875174	34.30376394619524	24.729914981300062	32.40683395314404	11.65102839743988	33.25471917719844	19.322534755872653
3R_5157	0.0	14.038397825732945	56.93425005067148	34.043977036851146	22.708383481013524	0.0	27.911832104747525	42.875395525523714	57.62175797581166	83.40227921748645	66.60956007049955	52.385250109634846	77.03665660910316	45.77940083920181	0.0	58.16104094304638	44.944123218808215	47.82477004256405	115.91163610165985	99.52361363606204	120.62054631828978	0.0	0.0	0.0	113.32523435658464	98.15276496338902	42.31526565523779	193.073321326483	230.51404632330096	129.47604575448045	72.49125876238091	50.940803874994174	81.69550858517675	23.3329755610414	53.739749142851004	84.95339456774015	29.324653235975486	34.32509988604067	64.08175122609751	47.41111601025977	11.130725923683292	17.581768409430158	0.0	9.366312744929079	30.0100683779408	39.32610781645719	10.604004071937563	18.15976232503069	17.58610744408204
3R_5158	49.25735304530507	29.563145400418023	23.979310650770515	40.96711057944905	47.82107267448116	37.07601589607698	48.9824148232543	38.45699179043549	51.68370918250979	61.47224264791978	84.16294226164996	91.9307640523396	58.582968128612144	59.67978581383946	98.0800823872692	77.57068220148862	39.436173145306924	86.7251735202867	118.91841820978962	77.62390133070654	78.15756565235515	67.23231453966034	0.0	0.0	87.50465365658084	188.5663175953588	193.073321326483	76.4525861042907	325.38170791979076	183.8394012040861	97.53131285204034	114.9375965475811	86.02036460448375	62.78538345354006	72.30262483676897	59.63381261028528	82.33883459671983	24.094817927508334	37.485642998731485	49.92100001747235	23.439944712983735	15.427104002438718	10.229211046525009	16.43692232436491	23.699072339311734	24.154656051500485	11.165366521765021	12.747411319446302	14.402183864863074
3R_5159	6.232510018759855	44.887332794685335	40.454547293388515	38.01269624054434	16.135408346846738	26.806920474589717	14.874533311517352	45.69757345884934	63.689196720006365	68.15057127957142	80.45985171722623	82.42072322855266	54.73828258638385	60.41004479637168	44.124541518435784	53.72411427532369	99.79681368733259	99.11364086880185	63.35449373424056	110.00322152291602	115.37447257383965	204.1649652919559	0.0	843.8818565400843	136.88923245402134	181.69705045121435	230.51404632330096	325.38170791979076	122.84356139507557	244.63373938352296	107.30949345626709	168.05245304873006	76.18881765839112	93.94886418586402	95.46174847738511	99.5997899349885	125.01953430223473	60.97412258237603	30.355462465470662	75.79777154551657	35.59014390281518	24.985399157367414	15.531567911780694	26.620878755207713	31.985414650919182	17.464442395283204	30.138637733574445	12.903392301836153	6.247891336673873
3R_5160	21.958942632994333	5.8574484485962035	19.004415675982315	36.52630015365397	56.84972911104079	50.37256810686036	29.115166789144467	59.63178564996858	72.12713609856307	55.678667275420096	97.27372325458978	53.08243452281702	69.64347895963357	70.9473766934593	64.77648872565214	70.3754359636921	79.69898163454172	73.16700035253191	63.24461230308604	50.75364549593694	81.29955401387512	0.0	0.0	0.0	104.02560164625243	107.77297493502367	129.47604575448045	183.8394012040861	244.63373938352296	90.8572107720309	161.31520284882646	209.51145572203114	123.56546882017135	123.31712686671301	74.74210237575247	127.60690268272245	85.6489128705845	171.86363193684585	106.95110908300119	59.34612440134597	37.15389981265146	62.35516179697306	36.48148260745317	42.988497841195795	59.47733819503182	36.91938119835389	35.39572419651706	30.308265367048246	31.79675125254741
3R_5161	15.026499231394563	12.02475174900014	29.260613556052117	24.994938524948697	58.353384204516935	38.77867844849092	35.862303101013346	40.80601676556005	43.872517432470595	64.29526672534205	34.23311266288543	76.9220414340576	43.991091803909704	28.0091959792239	66.48980378858903	39.85480893106413	19.248703840405145	81.92971795694594	38.18671163533829	37.88804461696134	23.842828077314344	0.0	0.0	0.0	58.242022784279314	97.34870793927387	72.4912587623809	97.53131285204033	107.3094934562671	161.31520284882646	10.348870782964518	274.2704406279297	236.17315515963995	166.5510802169961	207.14131180291193	116.42849762122025	150.71022192080179	58.80312126967699	128.0765824776598	142.13688594327115	104.87566989334144	45.179600205717776	62.41067472180442	16.045646655605868	25.705470573983877	58.94915551124076	54.49789274814707	0.0	15.063583385470068
3R_5162	18.1017754221334	43.45709915171742	11.74966630947681	37.63790528496411	23.43193491545758	38.929167600966686	14.40058984816018	49.15724813792344	29.728872681147934	64.54477858559154	103.09788525617762	54.054387980775175	33.12135665076842	50.612205234516715	48.05843906189927	54.01279022872617	57.970207950729964	61.68574812475326	78.2032032032032	39.936831343338085	43.083639705882355	0.0	0.0	0.0	58.46804370603203	66.63169835137187	50.94080387499418	114.9375965475811	168.05245304873003	209.51145572203114	274.2704406279297	67.58217993079585	136.98514659518148	224.71332999473532	166.35613521426671	170.9374737019271	75.6475429678044	88.5469794854358	110.20595288475103	116.18919024695707	45.94152562618299	27.212957721948882	52.628413328521596	53.156120492360984	38.70783942130232	45.651538761199845	43.76750700280112	56.215146609102355	18.146449102839554
3R_5163	0.0	10.163655175638125	8.243961916193532	31.689627562370468	16.440635331911768	21.85121290620039	40.41575689113915	13.79615287379038	60.25869521383726	54.344150637154975	67.51448788573076	32.508326195046706	9.295624084962004	4.734830549884281	22.47961380023491	29.475595470190488	48.80862220580807	63.478506754690194	45.18706152412085	56.042053957289546	53.740326741186585	0.0	0.0	0.0	114.86482051551332	63.58142180775446	81.69550858517675	86.02036460448375	76.18881765839112	123.56546882017135	236.17315515963995	136.9851465951815	81.32671974590575	242.1306142628446	239.92664729096882	196.81721953853742	148.61522456821967	223.65916331592103	108.25389559375715	188.78837338221237	56.4097150422952	76.37411350338878	94.95223375129899	54.24891027501485	54.31744964365038	21.35377221504103	76.77189534455226	26.294961096605057	29.708374111613512
3R_5164	9.673247376857143	30.96353888478622	18.83640021322805	21.45385249510986	25.043168161117727	24.963615530364493	69.25863251138728	36.776188783735265	31.77309771816203	91.9773662097231	51.420661041980935	33.01216622120875	35.39885661693127	50.486254756526435	51.36304685593949	41.69160145138086	12.391274312454657	30.766120348272484	49.165078634626774	18.292705235006384	40.92992796332678	211.25124110104147	0.0	0.0	112.47919134960033	62.66783228834723	23.332975561041394	62.78538345354004	93.948864185864	123.31712686671301	166.5510802169961	224.71332999473532	242.1306142628446	85.77326095785574	281.50900680659146	267.01068885947086	80.84924042138624	340.6884177294253	164.89755150692807	215.67866232172196	147.30170888395017	58.16836542530527	48.211939686863445	46.48193711923547	66.19116587878496	37.94827758189239	40.92992796332679	0.0	19.394240298516145
3R_5165	0.0	17.828553498140483	28.922255531019843	24.705907058848236	0.0	57.495385995273885	35.4476057800866	51.426044205827594	36.58938176141284	26.479909163319608	25.377940986136036	33.26423875740011	8.152949329419918	45.68075959628175	29.574424038091863	51.70455133006265	21.40438447411568	30.368368307570837	28.308851838263603	14.043720911943062	70.70135746606336	0.0	0.0	0.0	86.35280301198577	72.16725482979354	53.739749142851004	72.30262483676897	95.46174847738511	74.74210237575247	207.14131180291196	166.35613521426671	239.92664729096876	281.50900680659146	45.499113904756705	248.14591843119993	148.96746922890713	239.75797522210306	311.9676204737567	195.68705725803295	127.22268634942982	72.56788725853035	92.5334739842138	65.42291752905966	95.28083549859032	93.6441820742561	40.40077569489334	11.531312124944074	26.056439737410646
3R_5166	10.5658431648504	8.455172367143877	13.716348653123145	41.00862469961183	54.70803688415847	0.0	0.0	65.99307818687748	46.27326677695128	15.069682210541544	40.11820427708199	58.59482400368516	38.665274716776864	47.2670208542096	9.350425911900288	52.54463140991959	13.534675161028797	24.003610142965503	48.33159339597108	53.28175659295136	50.29506437768241	115.37219068715677	0.0	0.0	13.650908058404045	87.11880079726149	84.95339456774015	59.63381261028528	99.59978993498851	127.60690268272245	116.42849762122026	170.93747370192713	196.81721953853742	267.01068885947086	248.14591843119993	71.63309121348503	70.64766244546884	248.08355454116946	308.76586284620373	285.55192904605667	67.03913610687647	111.18770708710444	35.10712060173605	62.05349688378621	54.22420080306041	59.214203829500995	38.320049049662785	76.56197363643125	14.122558386187007
3R_5167	72.94345058993015	58.37200478650439	0.0	10.111121222232333	0.0	31.374025444334634	0.0	9.904275180381612	26.62141026920901	34.67887363018449	13.848209772681637	15.558511672773383	53.38672005338672	27.19312557785392	0.0	60.45876107906796	116.79923379702628	33.14276244925015	74.14822229637043	22.990091270662344	19.290123456790123	0.0	0.0	0.0	0.0	75.1802984657849	29.324653235975482	82.33883459671983	125.01953430223473	85.64891287058448	150.71022192080179	75.6475429678044	148.61522456821967	80.84924042138624	148.96746922890713	70.64766244546882	0.0	285.44922571897524	88.81783462119192	147.8524432616249	138.84549967024196	73.1054271641491	30.29614481557222	58.418039490594694	93.58695397861538	20.4398659144796	88.18342151675485	37.75437006833541	60.936224147806904
3R_5168	42.69089232503138	0.0	27.710195689401957	11.835271950878886	0.0	0.0	0.0	11.593154474146106	15.580449651776949	0.0	48.62882911505256	54.634658041675316	0.0	47.74515545822617	0.0	0.0	27.34317322993968	0.0	21.697998576611294	26.910366949763723	0.0	0.0	0.0	0.0	0.0	88.00006034289852	34.32509988604067	24.094817927508327	60.97412258237604	171.86363193684585	58.80312126967699	88.5469794854358	223.65916331592106	340.6884177294253	239.75797522210306	248.08355454116943	285.44922571897524	0.0	311.8892169501393	288.440460120222	81.26073318850865	64.17853613037656	0.0	159.55215988038145	73.03028200643396	71.77582972859165	25.805119735755575	88.38450796344416	28.530833271516528
3R_5169	0.0	21.259588074221476	17.24411458369259	7.365115278784344	0.0	45.70676368689039	0.0	14.428890100915659	48.47873722585273	0.0	10.087275104201552	79.3316197703463	19.44390433599067	69.32779767375527	47.02120656416044	35.23136436981659	51.047147145103224	24.14176041716962	13.502711344437964	83.73189716383317	28.102517985611513	0.0	0.0	0.0	34.3236860892965	15.646464994163871	64.08175122609751	37.485642998731485	30.355462465470662	106.9511090830012	128.07658247765977	110.20595288475103	108.25389559375715	164.89755150692807	311.9676204737567	308.76586284620373	88.81783462119195	311.8892169501393	64.69644428342218	179.4971208661813	202.27491858434527	106.50251079669204	110.34117491283047	113.4738896579897	90.89380422383509	14.888751250655105	80.2929085303186	27.50093503179108	44.38699780550682
3R_5170	44.22469683970317	0.0	19.137181054956244	12.26049130240747	0.0	25.362236137635783	46.90970585268945	20.01612499029218	26.90037714328755	35.04227500056068	33.583981784048284	44.020339912487565	53.94616173059286	43.96493356898537	91.32062672041538	24.436924388246034	37.76741691640371	60.28212032311217	22.47756738774703	18.584804320595307	54.57834331337325	160.9683858090271	0.0	0.0	38.09175542045679	43.41035197981592	47.41111601025976	49.92100001747235	75.79777154551657	59.34612440134597	142.13688594327112	116.18919024695708	188.78837338221237	215.678662321722	195.68705725803292	285.55192904605667	147.8524432616249	288.440460120222	179.4971208661813	109.56131648877893	140.30046748115765	177.29160479928376	85.71813428358007	102.31902126346675	163.91726969308382	57.831357153243175	106.92899914456801	45.779999633760006	49.25982191589181
3R_5171	13.84353209415263	0.0	17.971373399312235	23.02720203376248	0.0	23.81720769438712	11.013009668321189	11.278064052636982	5.052329502825515	13.16302138727715	36.79444677183921	11.811053847185041	10.131968894855493	10.321664347732744	36.7532205009464	18.35861161163826	35.46668392711951	0.0	28.14435804126526	26.17896990989199	21.965791940018743	0.0	0.0	0.0	17.885632114010175	16.306344023908363	11.130725923683292	23.439944712983735	35.590143902815186	37.15389981265146	104.87566989334145	45.941525626183	56.4097150422952	147.3017088839502	127.22268634942985	67.03913610687647	138.84549967024196	81.26073318850865	202.27491858434527	140.30046748115765	17.567143819571378	388.4796363830603	252.98842577952058	251.30159443470444	224.9770730601204	93.10004530868872	83.67920739054759	100.31268898194085	60.13668606151891
3R_5172	21.86683751955715	8.749319740390185	28.387054651467288	27.27982002593402	0.0	9.40524078827204	8.697913631457222	2.9690832332010015	11.970767386043281	36.385864819235024	8.30277565941682	9.32819722793963	16.00416108188129	28.531647303188695	0.0	21.749043585808312	28.01106717263991	14.903203692020327	27.78500187826613	34.459611268017206	23.13101406365655	0.0	0.0	0.0	28.251620230420215	16.098139409243355	17.581768409430154	15.427104002438718	24.98539915736741	62.35516179697306	45.179600205717776	27.212957721948882	76.37411350338877	58.16836542530527	72.56788725853035	111.18770708710444	73.1054271641491	64.17853613037656	106.50251079669204	177.29160479928373	388.4796363830603	71.22503220193283	263.38136258985617	297.71147438397077	285.22892894666825	165.44036548840444	105.74177857671566	101.8613463353683	73.06934353771072
3R_5173	36.24797237904505	58.01389432769149	0.0	20.098179607382065	0.0	0.0	0.0	14.765269133943137	13.229044366907546	8.61652995105811	27.526502861035894	23.194591021373817	53.05919416348865	20.269722439934057	0.0	6.008784843441111	11.608267408048013	0.0	36.84666261353378	34.27357164890153	9.585889570552148	0.0	0.0	0.0	46.831826909567745	16.01122920875174	0.0	10.229211046525009	15.531567911780694	36.48148260745317	62.41067472180442	52.628413328521596	94.952233751299	48.21193968686345	92.5334739842138	35.10712060173605	30.29614481557222	0.0	110.34117491283048	85.7181342835801	252.98842577952058	263.38136258985617	60.220557792916566	135.47250875733005	348.7980033252077	243.77361556900823	164.3295354951797	93.80687041518922	60.562382281869446
3R_5174	23.298184139528164	0.0	15.122598909358167	22.606489483461093	30.158452509484835	50.104417606291506	27.8017696753124	9.49029522410383	8.502895235827799	22.152908233792935	22.1156346921769	9.93879688875902	17.051752067524937	13.028252199168973	0.0	15.448453146386452	7.461149793027704	31.75745770965215	11.84149449133676	7.343049656638998	24.645110410094635	0.0	0.0	0.0	45.15134731620392	34.30376394619523	9.366312744929077	16.43692232436491	26.62087875520771	42.988497841195795	16.045646655605868	53.156120492360984	54.24891027501485	46.48193711923547	65.42291752905966	62.05349688378621	58.418039490594694	159.55215988038145	113.47388965798969	102.31902126346677	251.30159443470444	297.71147438397077	135.47250875733005	37.31751734020639	254.07972324241598	143.6271335157833	260.5340243352862	144.70523543541805	155.7045475070145
3R_5175	9.331047848680262	29.868176801685756	18.170046194314107	2.586862978524381	12.078622167412119	0.0	7.423172025330832	12.669713986274646	20.432731192096618	8.872358698815363	14.171888712409507	23.88324912497746	0.0	10.43576992327622	16.515344819755654	18.5615653091769	17.92938333081326	16.958709781359833	9.485164254589396	11.763723265468414	19.740998104864182	0.0	0.0	0.0	12.055571361749118	24.729914981300062	30.010068377940797	23.699072339311734	31.985414650919182	59.477338195031834	25.705470573983877	38.70783942130232	54.31744964365038	66.19116587878494	95.28083549859032	54.22420080306041	93.58695397861538	73.03028200643396	90.89380422383508	163.91726969308382	224.9770730601204	285.22892894666825	348.7980033252077	254.07972324241595	79.81199486489626	188.2585249735392	287.6545438137352	125.56965155387614	171.49139518539468
3R_5176	0.0	29.35512657930581	0.0	10.169712156467124	15.828194446203133	0.0	29.182652275079576	6.641111668964491	4.462612234697702	17.439913684053874	9.285637347576264	20.864891481699406	26.848040093073205	18.233801091110657	21.64221096827252	8.107880210934612	15.66347340655485	11.111604960220454	12.429648191237595	30.83108266429884	12.934602649006623	0.0	0.0	0.0	15.797987968252365	32.40683395314404	39.32610781645719	24.154656051500485	17.464442395283204	36.91938119835389	58.94915551124076	45.651538761199845	21.35377221504103	37.948277581892384	93.64418207425608	59.214203829500995	20.4398659144796	71.77582972859167	14.888751250655105	57.83135715324318	93.10004530868872	165.44036548840447	243.77361556900826	143.6271335157833	188.2585249735392	123.34985307661945	221.7360454115421	202.52344208842172	220.64159306498956
3R_5177	0.0	10.553866936845662	0.0	3.6562536562536563	51.21551488664299	11.345071700853149	0.0	10.744369950146123	14.439738159414711	12.540128410914928	30.04566941751462	5.626068953101089	28.957528957528957	0.0	35.0140056022409	13.117391912690639	16.894174888498444	17.97698945349952	20.10939510939511	8.313381218409152	6.975446428571429	0.0	0.0	0.0	34.078516902944386	11.65102839743988	10.604004071937563	11.165366521765021	30.138637733574445	35.39572419651706	54.49789274814707	43.76750700280112	76.77189534455226	40.92992796332678	40.40077569489334	38.320049049662785	88.18342151675485	25.805119735755575	80.2929085303186	106.92899914456801	83.67920739054759	105.74177857671566	164.32953549517967	260.5340243352862	287.6545438137352	221.7360454115421	15.943877551020407	177.47924858016603	193.90777041319984
3R_5178	0.0	0.0	14.660134110906847	6.261474151382409	29.236175674332394	19.42886896782191	35.93541686880339	12.266762838087317	16.48573571717072	0.0	17.151452470752485	57.8091488759011	0.0	0.0	0.0	7.48801169327906	14.46596014917298	20.524187755269587	0.0	0.0	11.94571865443425	0.0	0.0	0.0	0.0	33.25471917719844	18.15976232503069	12.747411319446302	12.903392301836153	30.30826536704825	0.0	56.215146609102355	26.294961096605057	0.0	11.531312124944074	76.56197363643125	37.75437006833541	88.38450796344416	27.50093503179108	45.779999633760006	100.31268898194084	101.8613463353683	93.8068704151892	144.70523543541805	125.56965155387614	202.52344208842172	177.47924858016603	46.75999962592	218.86726379693948
3R_5179	0.0	5.834319333300661	18.929373560776064	14.148582756677524	9.437541407212924	6.271707949138957	0.0	5.939631956645439	5.321654076520064	20.797054027973424	2.7682749052004256	0.0	5.336036925375523	27.179703502050437	6.452070792120731	14.502940712945227	14.008990035872353	3.312640373135811	7.411162396354894	9.19149749715523	19.28060217176703	0.0	0.0	0.0	9.419530832008318	19.322534755872653	17.58610744408204	14.402183864863074	6.247891336673872	31.79675125254741	15.063583385470068	18.146449102839558	29.708374111613512	19.39424029851615	26.056439737410646	14.122558386187007	60.936224147806904	28.530833271516528	44.38699780550682	49.25982191589181	60.1366860615189	73.06934353771072	60.56238228186943	155.7045475070145	171.49139518539468	220.6415930649896	193.90777041319984	218.86726379693948	114.50355643173785
3R_5180	15.499526489465747	0.0	0.0	10.742403187313995	0.0	13.333137780645885	24.66082123000778	4.209057133320622	5.65670050316351	14.737611563719538	5.885125874014757	6.611959315291942	11.343977765803578	8.667273761042107	13.716574422703676	5.138677489406616	14.89098311263242	10.56360345641105	19.69440584340899	19.54037138429853	12.29669464847849	0.0	0.0	0.0	20.02515159039754	13.692709134451906	0.0	24.056893240319177	11.06875467654885	15.599374777058935	32.02394537141905	28.933399172890564	13.533765391274692	34.35880626512217	23.74022496237174	15.011701621413891	38.863627530993746	60.654216377851505	28.30893732023825	52.36117481720714	49.171412527499115	108.73761070847989	115.87560110468073	86.89147007126755	125.94466786733916	104.23688178842693	182.69374906310898	248.69156149420306	367.7274135089586
3R_5181	0.0	0.0	0.0	13.135538396163897	0.0	0.0	9.42332102333497	6.433410502092306	4.323043768656635	5.631493111557626	8.995228481052226	10.106170372851995	0.0	4.415884466331531	10.482674759291582	7.854305769694475	7.586798666847738	0.0	24.081820392967145	0.0	18.795108259823575	0.0	0.0	0.0	0.0	6.976290727149247	28.57213607194083	3.342745390103401	16.918240908983247	15.895433480392587	8.157931018166897	29.48252276050757	20.685931704706945	0.0	6.0476969765143735	28.68113802166688	0.0	69.53103633691958	28.846209319633306	32.012958845740755	82.67264114286658	100.90835325284012	98.39565878353446	107.51355303200869	116.51463195813984	172.59966967078606	236.28136098063925	232.97504224205372	300.8206863303122
3R_5182	0.0	0.0	6.747169393760083	2.8817762807910587	13.455636095012936	8.94192843416997	0.0	8.468468926223546	0.0	14.825767579406811	11.840657898527931	0.0	0.0	7.750327838867584	18.39816386324645	10.338831064189668	0.0	9.446037151264116	10.566513029567217	13.104837388625263	10.995777621393385	0.0	0.0	0.0	0.0	6.122051046273829	16.715671443448375	11.733718512199692	2.969323914637876	13.949053870548594	14.318001378823533	8.624139310896773	12.10197365037277	23.042886960352867	21.22865061143821	35.236826712333595	17.376043648621646	20.339010629166953	12.657010211675837	56.18600940272867	72.54946059476048	52.089546096904265	34.53888430768965	61.04911234590649	80.01980934835869	93.20924076412936	106.8161254649643	215.20788005173594	281.35296737069746
3R_5183	0.0	0.0	0.0	7.905413310818717	0.0	0.0	22.68509906582762	7.7436900541593685	0.0	0.0	10.827268258563828	0.0	0.0	0.0	0.0	0.0	0.0	25.912777590629943	14.493257736500981	17.97487831007384	0.0	0.0	0.0	0.0	0.0	25.191412751221364	0.0	8.047111006677492	8.14557776583093	0.0	39.2777605392051	0.0	82.99664361573218	25.28489758352234	14.558838088249853	0.0	47.666714333381	55.79485348271475	69.44251548568096	77.06594532941838	0.0	85.73657722436404	118.43570125778714	45.67433589515608	85.36647829130457	95.88585747526145	103.41974627688913	147.59189071115676	200.10138470158213
3R_5184	0.0	0.0	0.0	0.0	0.0	0.0	0.0	0.0	0.0	0.0	0.0	0.0	0.0	0.0	0.0	0.0	0.0	0.0	0.0	0.0	0.0	0.0	0.0	0.0	0.0	0.0	0.0	0.0	0.0	0.0	0.0	197.65970904490828	0.0	0.0	0.0	0.0	0.0	0.0	0.0	0.0	0.0	0.0	0.0	0.0	0.0	0.0	0.0	493.24257669922065	0.0
3R_5185	20.62995634701237	0.0	0.0	17.157838386888667	0.0	17.746480872842916	0.0	16.806835676206227	7.529099971389421	29.4237649865043	7.83313541611182	8.800554786973771	0.0	7.690793197647233	0.0	20.518825338287034	13.21332114184236	9.373476810018373	0.0	0.0	10.911312849162012	0.0	0.0	0.0	0.0	24.300096471382993	49.76180681803102	5.821792599802991	5.893029724441931	20.762854975610566	0.0	17.115784861430605	0.0	9.146352617503192	52.66395341978647	39.961317444713515	68.97027381198703	80.73110084929118	0.0	0.0	39.26845486483798	41.35153352162065	34.27357164890153	66.08744690975098	79.4051320419118	11.561655999112066	137.170790103751	149.4883228264398	227.48956305459197
3R_5186	11.779145729235134	0.0	0.0	6.5311070095759085	0.0	10.132759413840134	0.0	6.397498322256065	8.597823890773245	16.800172033761626	0.0	15.07463451548617	8.6210612526402	4.391234393552965	0.0	7.810461957582944	7.544448116075861	5.3520011132162315	11.9736961842225	7.425029477367025	6.230063795853269	0.0	0.0	0.0	0.0	13.874696230869395	18.94176165960139	3.324085726841261	10.094280580623018	15.806702990470137	24.337176984818466	9.77264909153454	13.713639997750963	15.666958072086807	54.12544112234515	17.112621585176363	19.690078169610334	23.047634851711518	0.0	31.834258118531675	37.36870505478999	76.73446451739335	29.353920216044852	56.601210511222135	75.56362910952797	145.23062623446032	71.20072909546593	280.4481317277068	141.6985882097328
3R_5187	18.303653958439725	0.0	0.0	0.0	0.0	0.0	14.561191221931484	4.97054702361159	0.0	17.403895688010806	13.899690106409077	0.0	13.396295924176966	6.823553816004236	0.0	18.205054451317864	23.446686338436507	0.0	0.0	11.537778146986678	0.0	0.0	0.0	0.0	23.648041469205523	10.779968447032356	14.716833408389183	0.0	26.14256061152678	6.140522165442861	12.605873580736208	0.0	0.0	48.68987713109505	37.38031291059937	8.863786645109938	61.1929566906849	0.0	44.574006222531274	24.733680099528332	46.453884648036336	55.03289591353231	15.204384944618027	97.72534487274207	86.10695579816843	41.03170109226388	77.44733581164809	113.68416265929993	91.74412929316652
3R_5188	0.0	7.5771352367097045	0.0	0.0	24.513408834632546	16.2903593653276	7.5326162282684015	2.57130221029138	13.822655332089294	4.501584557764333	7.190416612738542	4.039228991970013	0.0	24.70913814526149	0.0	12.556819608729501	6.064575600999442	0.0	9.625009625009627	0.0	5.00801282051282	0.0	0.0	0.0	12.233313760031319	13.941401501210112	0.0	8.016160579728734	10.818998160770311	6.353078701938959	6.5211153715731545	7.8557063851181494	16.535485151134335	16.79176531828791	24.171404261902	22.926525072447816	0.0	55.580257892396624	23.05847629588637	31.987307436409235	60.07737966500853	33.21376378371197	55.0574170206072	50.55407263609156	60.74153263035133	111.43657666836475	51.51098901098901	137.22261428683447	75.93591009188246
3R_5189	0.0	23.222654163589663	0.0	16.090389371332396	0.0	0.0	23.086210837129087	23.64183564668695	0.0	0.0	0.0	0.0	21.239313970158765	21.63696632422561	0.0	9.621138796472504	18.586911468681983	0.0	14.74952359038803	0.0	0.0	0.0	0.0	0.0	0.0	17.091226987731062	0.0	16.378795683532186	0.0	0.0	0.0	0.0	16.892833553221713	25.731978287356718	14.81626351613639	42.1595824514954	48.50954425283174	113.5628059098084	0.0	0.0	55.238140831481324	29.084182712652634	24.105969843431723	30.98795807949031	111.6975924204496	81.31773767548368	70.16559079427448	60.080628203048484	48.485600746290366
3R_5190	7.9116490329195805	0.0	0.0	2.193360522230367	0.0	6.805827694137936	6.293991063791488	2.1484903310415384	8.662296057067207	3.761366850622581	6.008061015464448	6.7500773727618855	17.371415336064505	2.9494418476247555	14.003101687023676	7.869029963692296	15.202042749157679	7.189511939981954	4.02116095742234	0.0	0.0	0.0	0.0	0.0	0.0	6.9893689368680585	0.0	11.163373062289613	0.0	2.6542053494977975	0.0	9.845930873688522	9.210982623020733	24.553572211529723	12.118068767616643	22.98792444328994	13.225151593300138	0.0	9.633428768500998	21.381981617910405	25.09928020284234	31.716869846256436	26.288031387909477	21.120608814221434	74.43847169697045	62.075007892393856	57.38771137807024	24.569662363699795	68.7368441645856
3R_5191	0.0	0.0	0.0	0.0	0.0	0.0	0.0	19.61482370686823	0.0	0.0	0.0	77.03175094710538	26.432300270931076	0.0	0.0	11.973495470426663	0.0	0.0	0.0	0.0	38.20293398533007	0.0	0.0	0.0	0.0	0.0	29.03785956129602	0.0	20.63280822836392	12.115895812988725	0.0	29.963085478690257	0.0	16.011707760714636	73.75528733216063	0.0	0.0	0.0	43.974600270883535	0.0	0.0	36.195229830660615	29.999850000749994	19.282237973668177	46.335839072541845	80.95986010136174	43.66049598323437	37.385134175246556	24.136108342163126
3R_5192	0.0	0.0	0.0	0.0	0.0	0.0	0.0	0.0	0.0	0.0	0.0	0.0	0.0	0.0	0.0	0.0	0.0	0.0	0.0	0.0	0.0	0.0	0.0	0.0	0.0	0.0	0.0	0.0	0.0	0.0	0.0	0.0	0.0	66.14937852658875	76.17654676478206	0.0	0.0	0.0	0.0	0.0	0.0	74.7669141451525	0.0	0.0	63.809286803601395	0.0	0.0	0.0	149.5707319991624
3R_5193	0.0	0.0	0.0	0.0	0.0	0.0	0.0	0.0	0.0	0.0	0.0	0.0	0.0	0.0	0.0	0.0	0.0	0.0	0.0	0.0	0.0	0.0	0.0	0.0	0.0	0.0	0.0	0.0	0.0	0.0	0.0	0.0	0.0	0.0	0.0	0.0	0.0	0.0	0.0	0.0	0.0	0.0	0.0	0.0	0.0	0.0	0.0	0.0	0.0
3R_5194	0.0	0.0	0.0	8.061031683078927	37.63869860435706	0.0	0.0	0.0	15.917821593055585	13.823763602583384	0.0	6.201965775072067	10.640561821664184	5.419889694404939	12.866038803973034	9.640078046071862	0.0	0.0	22.16783712846705	18.328714497280018	0.0	0.0	0.0	0.0	18.783434513433914	0.0	11.689453307647709	8.205518703659333	0.0	0.0	40.05094480178788	0.0	8.463043581289226	19.336973840941788	0.0	7.04042895925563	0.0	0.0	0.0	19.645747874330077	36.897918219454056	36.42679380103394	12.076711269986957	31.048957996969623	18.65291159514726	65.18224956979715	52.72778402699663	0.0	53.43914932647239
3R_5195	8.745440346039583	0.0	5.676570579356469	19.396111758456342	45.282318273566325	7.523078925373314	6.9573009568376	2.3749150077291605	9.575196411216385	4.157769040919099	0.0	0.0	19.20215064087178	0.0	7.739428907540912	14.497216244536725	5.60138421406698	19.86799702774764	4.444942277979578	11.025443415770573	18.50207223208999	0.0	0.0	0.0	0.0	7.725963176514308	0.0	2.4679712856476854	9.992680361635102	2.933926221144102	12.046110100241705	7.255714600819605	10.181707849129488	7.7546340723887335	13.395165416897735	12.705285652937336	29.237842539598997	0.0	31.94602399785323	35.45307254053173	0.0	43.82430136394373	50.85232122684857	46.692926768681374	26.181075047303594	24.50605593654304	42.29045081620569	45.26500851887461	43.83511683812042
3R_5196	0.0	44.35396236122754	0.0	15.36586902440561	0.0	0.0	0.0	7.5257625667064785	20.22827609574043	0.0	0.0	0.0	0.0	20.66269391938243	0.0	27.563750360625733	0.0	0.0	14.085379939038475	0.0	0.0	0.0	0.0	0.0	0.0	8.160820390952262	0.0	15.641288936056064	15.832680235273628	0.0	0.0	11.496155685538756	32.264361270506015	12.286657549966764	28.298229379787706	26.84080984091452	0.0	54.22464184624061	0.0	18.724277523751745	0.0	27.774575986379347	23.020522796072697	0.0	11.85200636689782	31.062460395362997	67.00616456714017	0.0	37.04190736189388
3R_5197	0.0	0.0	0.0	0.0	0.0	0.0	0.0	0.0	0.0	0.0	0.0	0.0	0.0	0.0	0.0	0.0	0.0	0.0	0.0	0.0	0.0	0.0	0.0	0.0	0.0	0.0	0.0	0.0	0.0	0.0	0.0	0.0	0.0	0.0	0.0	0.0	0.0	0.0	0.0	0.0	0.0	0.0	0.0	0.0	0.0	0.0	0.0	0.0	0.0
3R_5198	0.0	0.0	10.18887110364833	17.40703122212155	0.0	13.503167167859221	0.0	0.0	17.186510880493596	7.4627756749334315	0.0	0.0	0.0	5.851868150388329	0.0	0.0	0.0	14.264419545107659	0.0	0.0	0.0	0.0	0.0	0.0	20.280520154780927	0.0	0.0	4.429759300168906	4.483963105951564	5.266101368238457	0.0	6.511637598716426	9.137568840159249	6.959392639885532	0.0	0.0	0.0	0.0	0.0	10.605780999106992	29.87907936580658	15.732039320659078	13.039254676202706	16.7618179197243	33.565990401469385	43.985896362190424	47.44193107636253	32.49844819909849	15.735921857510178
3R_5199	10.27908750484402	0.0	0.0	0.0	13.305816903975913	17.68473250515731	16.35474087139695	5.582785592281911	7.502902685476444	4.8868976409967715	3.9029401238246786	8.76993351074909	7.523180800842597	7.664033304823129	9.096656523894643	0.0	0.0	4.670431034080136	10.448862223392496	19.438386147428492	10.873347251217815	0.0	0.0	0.0	39.841272370874435	9.080829370308047	0.0	8.702303760874615	14.681312744260342	3.448435203557682	7.079290173732861	21.32028872787807	5.983613276680483	13.671792221570533	5.248071071477678	4.977784149341489	34.36514686804643	0.0	25.032166333738857	27.780208546025555	19.56591070509672	15.452869520605628	34.15431774615657	10.976249591134703	8.79209379757347	46.085710203837095	6.213341286410181	63.84350679614129	41.21782176177336
3R_5200	0.0	16.64835347784104	13.503841843004334	5.767611401414219	53.860447580319395	0.0	0.0	11.299243515646628	22.778178504992216	9.890805507200508	23.697992780011532	8.874925672497493	0.0	0.0	0.0	13.794815908181706	13.324983010646662	0.0	21.147908471852134	0.0	11.003521126760564	0.0	0.0	0.0	0.0	0.0	0.0	0.0	11.885659951268796	0.0	28.65616895677217	0.0	0.0	18.447291476428973	0.0	10.07475467972355	0.0	0.0	0.0	14.05639425374603	13.200100320762438	62.55147465101489	17.281603732826408	11.107655396098991	26.692053775591003	34.978080402947484	25.150905432595575	64.60783046905284	97.32630730086343
3R_5201	10.877060931119923	26.11266046229854	7.060182406872665	15.07733466496353	14.079866635503228	0.0	25.959237075328513	0.0	0.0	10.342373947146331	12.38996677010912	4.6400568685369805	7.960832703100744	4.05493956518072	0.0	0.0	0.0	14.826383054432595	0.0	13.712793762324374	5.752945508100147	0.0	0.0	0.0	0.0	0.0	8.7455703686083	3.0695165695573943	3.107076055007674	3.649043731599697	0.0	0.0	0.0	9.644754748353881	5.553371229538604	5.267360694111723	18.182148766341207	0.0	26.488382195569024	22.047216318467626	13.802755858234654	21.802428572518693	36.14120368278865	40.6517285114963	13.95534475748867	42.670854099815664	13.149589732800337	45.03835015515711	21.80780923110026
3R_5202	0.0	9.292713026153411	0.0	3.2193428419843517	0.0	0.0	18.47622848443193	3.153483842810183	12.714234857346284	11.041622500176667	8.81843546845293	4.953771405246242	8.499065102838689	0.0	0.0	0.0	14.87537411565901	21.10506099362627	0.0	7.319958305517492	6.141902515723271	0.0	0.0	0.0	0.0	0.0	9.33685893126578	6.554093555753052	6.634291325000664	15.583023231171033	15.995188647254906	4.817178443704527	13.519579054386563	15.445255835217655	5.92883500763634	16.87046184576349	19.411444987964906	22.721489075508053	0.0	15.691886666917739	14.735961049907752	29.095615174410757	19.29235636840684	6.200027776124437	4.966288831412373	19.52392852680245	35.09658580413298	36.06254688131094	42.68410040542135
3R_5203	20.658809432812387	0.0	0.0	5.727278454551182	0.0	0.0	8.217399521747348	5.610113913363011	0.0	9.821639035122182	11.766136275390341	0.0	0.0	7.7015495517698165	9.141185611773848	13.698348664068547	6.615900655635755	4.693293283897311	21.000021000021	6.511179695537237	5.463286713286713	0.0	0.0	0.0	0.0	12.16704131014701	8.30523395844061	5.829934967075442	5.901271724056534	17.326578278015344	7.113944041716168	4.284930755518991	0.0	4.579572359533066	10.547521859739055	15.006452774693118	17.2666839333506	0.0	0.0	13.95809779043312	26.215583853821904	20.70468391711915	17.160753357072377	22.05995896847632	8.835132018960193	23.155652294725144	12.487512487512488	32.07801372938987	55.22611643045997
3R_5204	0.0	0.0	0.0	3.8235332352979414	0.0	0.0	0.0	0.0	5.033459924850444	0.0	5.236717981266166	5.88347080062859	0.0	5.141557357157254	0.0	4.572511342114384	0.0	0.0	0.0	8.69373199310761	0.0	0.0	0.0	0.0	0.0	0.0	0.0	3.892066761399572	3.9396912070031953	4.626892051832296	0.0	11.442485490928396	0.0	6.114648435230893	14.083059065758029	13.357751302714696	0.0	0.0	0.0	9.31843129800157	26.252300357818857	20.733682073865815	22.913050700852942	0.0	11.79667487125404	30.917444240389315	25.010004001600638	71.3843131544157	32.26035396060366
3R_5205	0.0	0.0	0.0	0.0	0.0	0.0	0.0	0.0	0.0	0.0	0.0	0.0	0.0	0.0	0.0	0.0	0.0	0.0	0.0	0.0	0.0	0.0	0.0	0.0	0.0	0.0	0.0	0.0	0.0	0.0	0.0	0.0	0.0	0.0	0.0	0.0	0.0	0.0	0.0	0.0	0.0	0.0	0.0	0.0	0.0	0.0	0.0	0.0	0.0
3R_5206	0.0	0.0	0.0	0.0	0.0	0.0	0.0	0.0	0.0	0.0	0.0	0.0	0.0	0.0	0.0	0.0	0.0	0.0	0.0	0.0	0.0	0.0	0.0	0.0	0.0	0.0	0.0	0.0	0.0	0.0	0.0	0.0	0.0	0.0	0.0	0.0	0.0	0.0	0.0	0.0	0.0	0.0	0.0	0.0	0.0	0.0	0.0	0.0	329.0556103981573
3R_5207	0.0	0.0	0.0	3.0355849481127466	0.0	0.0	17.421617963081847	5.946970271392962	3.996171667542494	5.2056871090528976	20.787712964922395	4.671013511840785	8.01394426301765	8.163985069704104	0.0	7.260429425358793	0.0	0.0	5.565239071540035	20.706420232657337	17.373980726464048	0.0	0.0	0.0	28.293505508745522	9.673203710254015	8.803917391082335	6.17999036539502	0.0	7.346777446274853	0.0	0.0	6.3739453510673485	4.854550388533941	0.0	21.210009852049577	0.0	0.0	13.33255115699879	0.0	27.789684885815657	10.973942921230682	9.095580912013897	17.538403256998407	23.414082259290357	49.09204267080349	46.330615270570796	22.669414199667663	21.953302398690994
3R_5208	0.0	12.123416378735527	4.916783440273374	2.1000021000021	0.0	19.54843123839312	6.026092982614722	2.0570417682331037	0.0	7.202535292422932	2.8761666450954166	3.23138319357601	16.63201663201663	2.823901502315599	0.0	0.0	0.0	0.0	0.0	4.774865110060641	16.025641025641026	0.0	0.0	0.0	0.0	13.38374544116171	0.0	6.412928463782987	6.491398896462187	7.623694442326752	15.65067689177557	3.14228255404726	8.818925413938311	16.79176531828791	0.0	0.0	0.0	14.8214021046391	46.11695259177274	10.235938379650953	14.418571119602047	30.366869745108087	18.87682869277961	20.221629054436626	19.437290441712424	46.697232127695706	18.315018315018317	0.0	53.155137064317714
3R_5209	0.0	0.0	0.0	0.0	0.0	0.0	0.0	0.0	0.0	8.12786100707449	0.0	0.0	0.0	6.373388807309511	0.0	5.668008851162622	10.949928168471214	0.0	0.0	0.0	9.04224537037037	0.0	0.0	0.0	0.0	15.10318495964429	0.0	0.0	0.0	5.735418272583783	0.0	0.0	29.855737078436988	7.579616289504959	17.457125300262554	0.0	0.0	33.451081138942406	0.0	23.101944259628887	32.54191398521296	17.13408449159744	14.201317882299477	27.38345601121626	29.245923118317304	19.162374294824623	31.001984126984127	70.78944387812889	62.840481152425866
3R_5210	0.0	0.0	0.0	6.004404831384304	0.0	0.0	0.0	0.0	0.0	10.296879633595834	0.0	0.0	0.0	16.148410350485097	0.0	0.0	0.0	9.840776240429845	0.0	13.652473555158723	11.455278592375366	0.0	0.0	0.0	0.0	19.133653673215054	0.0	12.224057189029152	0.0	7.265984439167725	0.0	0.0	12.607701288254917	28.806987422869295	11.057885820694171	20.97676194311941	0.0	42.37790924346957	0.0	14.633489619002464	27.484079846748774	21.706523461495884	0.0	11.56368816895936	9.262638406974396	12.138043541589793	26.18349392542941	22.42011712269185	43.423760902982636
3R_5211	0.0	0.0	56.068583090836704	23.947392368445	0.0	0.0	0.0	0.0	0.0	0.0	0.0	0.0	63.221115852694794	0.0	76.44383289378129	0.0	0.0	0.0	0.0	0.0	0.0	0.0	0.0	0.0	0.0	0.0	0.0	24.37662866350258	0.0	0.0	59.4908770740007	0.0	50.2833466584202	0.0	0.0	0.0	0.0	0.0	0.0	116.7256131012828	0.0	43.28610818929881	0.0	0.0	0.0	48.41020874482011	0.0	0.0	28.864527227908532
3R_5212	0.0	0.0	0.0	0.0	0.0	0.0	0.0	0.0	0.0	0.0	0.0	0.0	0.0	0.0	0.0	0.0	0.0	0.0	0.0	0.0	0.0	0.0	0.0	0.0	0.0	0.0	0.0	0.0	0.0	0.0	0.0	0.0	0.0	0.0	0.0	0.0	0.0	0.0	0.0	0.0	0.0	0.0	0.0	0.0	0.0	0.0	0.0	0.0	0.0
3R_5213	0.0	0.0	0.0	0.0	0.0	0.0	0.0	0.0	0.0	0.0	0.0	0.0	0.0	0.0	0.0	0.0	0.0	0.0	0.0	0.0	0.0	0.0	0.0	0.0	0.0	0.0	0.0	0.0	0.0	0.0	0.0	0.0	0.0	0.0	0.0	0.0	0.0	0.0	0.0	0.0	0.0	0.0	0.0	0.0	0.0	0.0	0.0	0.0	0.0
3R_5214	0.0	0.0	0.0	0.0	0.0	0.0	0.0	0.0	0.0	0.0	0.0	0.0	0.0	0.0	0.0	0.0	0.0	0.0	0.0	0.0	0.0	0.0	0.0	0.0	0.0	0.0	0.0	0.0	0.0	0.0	0.0	0.0	0.0	0.0	0.0	0.0	0.0	0.0	0.0	0.0	0.0	0.0	0.0	0.0	0.0	0.0	0.0	0.0	0.0
3R_5215	0.0	0.0	0.0	3.2655535047879543	15.247574873216415	0.0	0.0	0.0	4.298911945386623	11.200114689174416	0.0	0.0	0.0	4.391234393552965	0.0	3.905230978791472	0.0	5.3520011132162315	0.0	0.0	6.230063795853269	0.0	0.0	0.0	0.0	6.937348115434697	0.0	0.0	6.7295203870820135	0.0	8.112392328272824	4.88632454576727	6.856819998875482	5.222319357362269	12.02787580496559	11.408414390117574	0.0	23.047634851711518	14.34259291131688	0.0	7.473741010957999	11.80530223344513	9.784640072014952	12.578046780271585	25.187876369842655	19.804176304699133	14.240145819093188	24.386794063278852	11.8082156841444
3R_5216	0.0	8.051996573070259	13.062299330426535	0.0	0.0	0.0	0.0	8.19733947150113	0.0	4.783700211248201	7.641042177024608	4.292368683564864	0.0	0.0	8.904560916101227	3.3359398143082464	0.0	4.571804765649287	10.228211863089248	0.0	10.643732970027248	0.0	0.0	0.0	0.0	2.963022662382531	0.0	2.8395119219747555	0.0	0.0	0.0	4.17401292942245	5.857256320565296	8.922055141869599	5.137246682366092	9.745334908179455	0.0	39.375659542297335	36.755336874914235	20.395176948555203	6.384244705545865	5.042182902159466	25.07480650607646	5.372231152064225	8.606429691493922	22.556255300719997	30.410665628649276	0.0	3.362284847392615
3R_5217	9.597822446043441	7.680526945592683	6.229842565648523	5.321642748543333	0.0	8.25632248535122	0.0	2.606388205363582	0.0	0.0	0.0	4.094345177045627	7.024568428077199	3.578042839191305	16.987518420840285	6.364080113586102	6.147328094580331	0.0	0.0	0.0	10.152696556205328	104.80202896728079	0.0	0.0	0.0	2.826327009991914	0.0	2.708514295944731	0.0	3.2198839425031767	0.0	7.962899259768885	0.0	8.51044636014592	0.0	4.64787252930716	0.0	18.77955432361679	0.0	0.0	6.089714897817628	9.619135153177513	31.890678753233914	10.248778857999069	12.314072891923077	16.13673624827337	29.007704446300934	19.870721088597584	12.828678767959348
3R_5218	0.0	0.0	0.0	0.0	0.0	9.227654542451363	17.067365745967624	2.9130221118769444	11.744739824651035	0.0	0.0	4.576032844933348	7.850988243145106	11.99696716670026	0.0	10.669193131600231	0.0	4.8739356543014924	0.0	6.761791550194808	0.0	0.0	0.0	0.0	0.0	0.0	0.0	6.054326073288223	3.0642042721135963	3.5986938180917853	14.775511953019782	8.899710937388754	12.48867433346384	28.5350260310775	16.4302355767177	0.0	0.0	0.0	0.0	21.743006362003662	6.806151944619702	10.750798112374866	17.82126165621895	5.727258773587715	13.762787349796382	6.011725268964589	12.968150223052184	11.104226490686885	21.50690264040244
3R_5219	8.430963895240215	6.746764251864805	0.0	2.337331104454392	21.827007866453634	7.2525572516869445	0.0	0.0	6.153921894423315	0.0	6.402425751068565	7.1931475199465975	0.0	3.143041055659485	7.461127525591667	5.59036489429738	16.199893728697138	7.661426251110906	4.285107024833052	0.0	0.0	0.0	0.0	0.0	10.892676635644323	4.965430671663875	6.7788153884532365	7.137677228525584	9.63335452671329	5.656850898986745	0.0	3.4974035276210937	19.631169585821585	0.0	17.217986597519232	0.0	0.0	16.49642357536886	20.531519989487858	11.39273963488548	5.349355723596649	12.674528254058382	0.0	31.509730204687205	7.211323508626185	18.89987601681333	0.0	34.909862734419725	8.451770815021163
3R_5220	18.486919580051136	0.0	0.0	5.125161570718517	0.0	15.902979105075755	14.70698537684444	0.0	0.0	0.0	14.038860971053975	0.0	0.0	0.0	0.0	0.0	11.840723326106545	0.0	9.396129546317281	0.0	0.0	0.0	0.0	0.0	23.88481785437904	0.0	0.0	15.651076976691893	5.280862681727687	6.2020042396900985	0.0	0.0	0.0	8.19623088126694	9.438645969603785	8.952535447564104	0.0	0.0	0.0	0.0	0.0	9.26398560747196	30.713238173483727	9.870382141715	15.812564189127755	0.0	11.174682639013051	19.1370711860774	6.1775145882007
3R_5221	0.0	9.540218699973478	0.0	3.3050880508507627	0.0	10.255432045968949	18.96833142227394	3.2374749378971366	0.0	0.0	4.526654526179227	5.0857120480009845	8.725432454246013	0.0	0.0	7.905019608401139	0.0	10.833590631110821	0.0	0.0	6.30548829701372	0.0	0.0	0.0	15.402719504155653	10.532003071132097	0.0	0.0	0.0	11.99855057509053	0.0	4.945481017265664	0.0	0.0	12.173491734807786	0.0	0.0	0.0	0.0	8.054915189797967	0.0	11.94822356799047	0.0	19.095485063511582	15.29568860425312	6.681312102795995	14.412544678888503	12.341016850424406	11.951172290489973
3R_5222	0.0	11.588559773791312	0.0	4.014709897062838	0.0	0.0	0.0	3.9325798510338754	5.285132921092965	6.884776382463097	0.0	6.177644340660019	10.598834128245892	0.0	12.815583749839805	4.801136909220103	9.275233272116793	0.0	0.0	18.256837185525978	0.0	0.0	0.0	0.0	18.70977398593025	8.528857388975599	0.0	4.08667009946955	8.273351534706709	0.0	0.0	0.0	25.289565525264273	0.0	14.78721201904593	7.012819433925215	0.0	0.0	17.632952461560162	19.568705725803298	18.376610250473195	7.256788725853036	0.0	0.0	18.57976292222511	0.0	61.27450980392157	0.0	19.35621237636219
3R_5223	0.0	0.0	0.0	0.0	0.0	0.0	0.0	0.0	0.0	0.0	0.0	0.0	0.0	0.0	0.0	0.0	0.0	0.0	0.0	0.0	0.0	0.0	0.0	0.0	0.0	0.0	0.0	0.0	0.0	0.0	0.0	0.0	0.0	0.0	0.0	0.0	0.0	0.0	0.0	0.0	0.0	0.0	0.0	0.0	0.0	0.0	0.0	0.0	0.0
3R_5224	0.0	0.0	0.0	0.0	0.0	0.0	0.0	0.0	0.0	0.0	0.0	0.0	0.0	0.0	0.0	0.0	0.0	0.0	0.0	0.0	0.0	0.0	0.0	0.0	0.0	0.0	0.0	0.0	0.0	0.0	0.0	0.0	0.0	0.0	0.0	0.0	0.0	0.0	0.0	0.0	0.0	0.0	0.0	0.0	0.0	0.0	0.0	0.0	0.0
3R_5225	0.0	0.0	0.0	5.671750824105395	0.0	0.0	16.275458886563307	0.0	0.0	0.0	0.0	0.0	0.0	15.253761577605037	0.0	6.782769594743082	13.103515148973864	0.0	0.0	0.0	0.0	0.0	0.0	0.0	0.0	18.073617458632505	0.0	5.7734120518821905	0.0	0.0	28.179889140316124	8.48677421106947	35.72764104677225	9.070344146997625	0.0	29.72192170056947	0.0	0.0	0.0	13.822769972520334	0.0	0.0	16.994374861920704	0.0	17.498945688522266	11.46557575535213	12.366442421844082	42.356010741484326	34.181676980418
3R_5226	8.397412589233005	13.439830550616417	0.0	2.328029616261566	0.0	7.223695454778582	0.0	2.2804044616569374	0.0	0.0	3.188473540611747	3.582261073037646	6.145998186930535	0.0	7.431435716223196	0.0	0.0	7.630937346188919	12.804162889438613	10.586682165569357	0.0	0.0	0.0	0.0	0.0	7.418505858517718	0.0	2.369757533518443	2.398754566629006	0.0	11.566731074080863	3.4834854919796228	0.0	7.446035786392592	4.287366759359536	8.133116341789334	0.0	49.29232649922611	0.0	11.347401842137215	0.0	16.832119386856387	13.951038829228821	17.933906381421906	14.365251605586215	4.706165830224126	20.303744010395516	8.692734438701445	16.83627341434574
3R_5227	0.0	30.70215836173283	0.0	10.636374272737909	0.0	0.0	30.521769652204437	10.418782981959877	0.0	0.0	0.0	0.0	0.0	0.0	0.0	0.0	0.0	34.86446439466574	0.0	0.0	0.0	0.0	0.0	0.0	0.0	0.0	0.0	0.0	0.0	0.0	0.0	0.0	22.333642282051567	0.0	0.0	18.57941772104862	0.0	0.0	0.0	51.84436322160873	24.343042149977485	19.225777923039214	31.869970520277267	0.0	0.0	0.0	0.0	0.0	12.820348457071063
3R_5228	0.0	0.0	0.0	0.0	0.0	0.0	0.0	0.0	0.0	0.0	0.0	28.21431594390994	16.135538523598225	0.0	0.0	7.309193503588814	0.0	0.0	0.0	0.0	0.0	0.0	0.0	0.0	0.0	0.0	0.0	6.221497763371554	6.297625795075257	0.0	0.0	9.145449224465906	0.0	0.0	0.0	0.0	36.852773171181134	43.13691657320335	0.0	14.895581970387584	0.0	0.0	18.31334126911455	11.770799001836245	0.0	37.066324009093606	0.0	22.821671459217672	7.366916650705014
3R_5229	0.0	10.497629635228364	0.0	10.910312864131692	0.0	0.0	0.0	3.562372511593742	0.0	6.23665356137865	4.980928026586202	0.0	0.0	0.0	11.60914336131137	17.39665949344407	8.40207632110047	5.960399108324294	6.667413416969367	0.0	0.0	0.0	0.0	0.0	0.0	0.0	10.547499609742516	7.403913856943057	3.7472551356131634	8.801778663432307	18.069165150362558	5.441785950614705	15.272561773694234	0.0	0.0	0.0	0.0	0.0	0.0	17.726536270265864	16.646662926716395	39.441871227549356	10.896925977181839	0.0	16.830691101838024	0.0	7.929459528038569	13.579502555662382	21.91755841906021
3R_5230	0.0	0.0	5.66650573790371	2.420215186172633	22.601015237604475	7.509740132952439	0.0	9.482816662067501	3.1860730375383124	8.30079421999097	3.314731062609966	0.0	0.0	3.2544964122431552	0.0	0.0	0.0	3.966554016532597	4.437061174649827	5.502947378615986	4.617316784869976	0.0	0.0	0.0	11.27894176456788	2.5707548867479644	0.0	9.85438180013934	7.481222132447557	0.0	6.01237587450007	7.242849858619571	0.0	3.8704423605982776	8.914276749070241	12.682758550715814	0.0	0.0	10.629794037110738	17.695106241417875	16.617147566917254	8.749319740390185	14.50347358192287	9.322027578286388	3.7335221002107195	14.677563289652905	10.553866936845662	18.073900564628655	35.00591599980397
3R_5231	0.0	0.0	0.0	0.0	0.0	0.0	0.0	0.0	0.0	0.0	0.0	0.0	0.0	0.0	0.0	0.0	0.0	0.0	0.0	0.0	0.0	0.0	0.0	0.0	0.0	106.0906650823794	0.0	0.0	0.0	0.0	0.0	0.0	0.0	0.0	0.0	0.0	0.0	0.0	0.0	0.0	0.0	0.0	0.0	0.0	0.0	0.0	0.0	0.0	0.0
3R_5232	0.0	0.0	0.0	0.0	0.0	0.0	0.0	0.0	12.478786063691723	0.0	0.0	0.0	0.0	0.0	0.0	0.0	43.799712673884855	0.0	0.0	0.0	18.08449074074074	0.0	0.0	0.0	0.0	0.0	0.0	0.0	9.767151117362088	0.0	23.548472175125276	14.183914306463326	0.0	15.159232579009918	0.0	16.558045885656757	0.0	0.0	0.0	0.0	21.6946093234753	0.0	28.402635764598955	0.0	14.622961559158652	0.0	62.00396825396825	35.394721939064446	0.0
3R_5233	6.990557853507267	0.0	0.0	7.7520191102775104	9.048963034081108	0.0	5.561231100851258	7.593433881788078	7.653812938260518	3.3234604401856886	0.0	8.946328292673762	0.0	5.212122981084163	0.0	6.9529005878909205	8.954792179421798	0.0	0.0	0.0	3.697349739706578	0.0	0.0	0.0	9.03169402065729	4.117101058568439	0.0	0.0	5.990642616233443	2.34519705987335	4.814453374185575	5.799764297578946	0.0	15.496423270544925	10.707257164761131	10.155810443829228	23.3709020583922	0.0	8.511884292849677	4.723161344136148	22.177168073216592	14.012161855882812	5.806880572790699	22.394042587497253	8.96893430225727	15.670886313988147	21.127712798323305	14.472806320563976	9.343746627491452
3R_5234	0.0	8.697815282757277	0.0	9.039744139081886	0.0	0.0	0.0	2.9516051862064403	11.900299292527206	0.0	4.126949932256117	0.0	0.0	0.0	0.0	0.0	13.923087472493199	4.938491093431313	0.0	0.0	5.748712288447388	0.0	0.0	0.0	0.0	6.401349916670428	0.0	0.0	6.209579518322917	14.585434547497831	7.485607049046446	9.017587903446882	12.65408723854283	0.0	0.0	21.05393913937813	36.337539403519294	0.0	0.0	0.0	0.0	10.893192789359965	9.028652428481786	17.409349517064644	18.593434565287822	6.091350769215776	0.0	11.251302338245651	14.52784151868244
3R_5235	0.0	14.683640955611354	0.0	0.0	23.75212284597936	0.0	0.0	9.96579241752684	0.0	0.0	0.0	23.48272258685672	0.0	13.681013489479302	0.0	0.0	23.504938975302185	8.337154529159198	9.326096282618021	0.0	9.70496894409938	0.0	0.0	0.0	0.0	0.0	0.0	0.0	0.0	6.155778121133402	0.0	0.0	0.0	16.270281923310026	0.0	8.885808475284124	0.0	0.0	0.0	24.79513023642157	11.64232450651097	0.0	0.0	0.0	15.694706567842331	20.566821603389414	11.09139307897072	0.0	18.394413003623697
3R_5236	0.0	0.0	0.0	6.5800815666911	0.0	0.0	0.0	0.0	5.774864038044805	0.0	0.0	3.3750386863809427	0.0	5.898883695249511	7.001550843511838	7.869029963692296	0.0	17.973779849954884	0.0	4.987138170657873	8.369041242635243	0.0	0.0	0.0	0.0	0.0	0.0	4.465349224915845	9.039977038458323	5.308410698995595	10.897632543818018	3.2819769578961737	13.816473934531098	3.5076531730756755	8.078712511744428	0.0	0.0	0.0	0.0	0.0	15.059568121705404	11.893826192346165	19.716023540932106	21.120608814221434	13.534267581267356	0.0	14.34692784451756	8.189887454566598	10.574899102243942
3R_5237	7.040538009752553	5.634094837591582	4.569936944010046	9.7593043255579	0.0	0.0	0.0	1.911931100121331	2.5695117156886673	13.388888293827188	0.0	0.0	10.305825367789142	2.6246939606841844	12.461292111379029	0.0	4.5094079778642175	0.0	0.0	0.0	3.723784556720686	0.0	0.0	0.0	0.0	0.0	5.66086013373216	5.960538848606684	6.033473712155036	4.723928872747749	4.848875109463355	5.8412306772089195	0.0	9.364330515918425	0.0	6.8189474000035455	0.0	0.0	17.14548285108805	9.513860743717522	17.86858194040292	7.056172068989605	11.696795662828169	3.7590254200335007	12.044078920031533	3.945731980631191	8.511507558218712	0.0	18.821102596653418
3R_5238	21.011449138635644	0.0	0.0	5.825041386919055	0.0	0.0	0.0	3.8039179213414442	2.556109805365019	6.659527653022627	0.0	0.0	0.0	5.222008468008932	6.198148613009294	2.322029230632767	0.0	6.364541864365249	0.0	8.829764783895923	0.0	0.0	0.0	0.0	36.19529533551229	4.124909690258469	0.0	5.929450215446574	2.0006682231865445	2.34964503912394	0.0	5.810764324696213	0.0	0.0	0.0	0.0	0.0	0.0	8.528028217539767	9.464238900104013	0.0	14.038737791123937	5.817894096873755	3.7394193130537148	11.98126011106029	7.850304120781638	16.93422746054325	14.500255929517156	18.722936580264996
3R_5239	12.137262731685173	9.71267951459913	15.756331484853042	0.0	15.711141241588647	0.0	0.0	0.0	0.0	0.0	0.0	5.177647680750386	0.0	0.0	10.741080874968448	0.0	7.773819176301667	16.544148059095697	6.168864016029176	7.650769896974732	6.4194741166803615	0.0	0.0	0.0	0.0	0.0	9.75882050991789	3.425146673343419	3.467057750780955	0.0	0.0	0.0	14.130570712555224	0.0	12.393554855732825	5.877630092525653	0.0	0.0	0.0	8.200525817715432	0.0	0.0	10.082118858099218	0.0	5.190730808181214	6.802091779263959	29.346167390538795	25.128216725843615	16.222955319547605
3R_5240	0.0	0.0	0.0	11.117658176481704	0.0	0.0	0.0	3.630073708646654	0.0	0.0	0.0	0.0	9.7835391953039	4.983355592321646	0.0	0.0	8.561753789646271	6.073673661514166	0.0	0.0	14.14027149321267	0.0	0.0	0.0	0.0	0.0	10.7479498285702	3.772310861048816	0.0	0.0	0.0	0.0	7.781404777004393	0.0	13.649734171427012	6.473371785161738	0.0	0.0	0.0	0.0	0.0	0.0	0.0	0.0	5.71685012991542	7.491534565940488	8.080155138978668	27.675149099865777	13.400454722096903
3R_5241	0.0	9.322027578286388	0.0	0.0	0.0	0.0	0.0	9.49029522410383	12.754342853741699	0.0	13.269380815306143	9.93879688875902	17.051752067524937	4.342750733056324	0.0	0.0	0.0	10.585819236550716	5.92074724566838	14.686099313277996	0.0	0.0	0.0	0.0	0.0	3.430376394619523	0.0	3.287384464872982	6.655219688801927	0.0	0.0	9.664749180429268	6.781113784376856	5.164659679915052	5.947537957187243	5.6412269894351095	0.0	0.0	0.0	23.61208183003079	0.0	5.837479889881779	19.353215536761432	12.439172446735464	0.0	6.528506068899241	7.041460117169896	0.0	23.355682126052173
3R_5242	0.0	14.139151877113802	22.93714762806956	0.0	0.0	0.0	0.0	9.596247483384097	6.448367918079934	0.0	6.708761911406774	0.0	0.0	6.586851590329448	0.0	0.0	0.0	16.056003339648694	26.940816414500624	0.0	0.0	0.0	0.0	0.0	0.0	5.203011086576023	0.0	0.0	5.047140290311509	11.855027242852604	0.0	0.0	0.0	0.0	0.0	0.0	0.0	34.571452277567275	0.0	0.0	11.210611516436998	17.707953350167692	0.0	9.433535085203689	7.556362910952796	0.0	0.0	0.0	0.0
3R_5243	0.0	0.0	0.0	0.0	0.0	0.0	0.0	0.0	0.0	0.0	0.0	0.0	0.0	0.0	0.0	0.0	0.0	0.0	0.0	0.0	0.0	0.0	0.0	0.0	0.0	0.0	0.0	0.0	0.0	0.0	0.0	0.0	0.0	0.0	0.0	0.0	0.0	0.0	0.0	0.0	0.0	0.0	0.0	0.0	0.0	0.0	0.0	0.0	0.0
3R_5244	0.0	0.0	0.0	19.59332102872773	0.0	0.0	0.0	0.0	0.0	0.0	0.0	0.0	0.0	0.0	0.0	0.0	0.0	0.0	0.0	0.0	37.380382775119614	0.0	0.0	0.0	0.0	0.0	0.0	0.0	20.188561161246035	0.0	0.0	0.0	0.0	0.0	0.0	0.0	0.0	0.0	0.0	0.0	0.0	0.0	0.0	0.0	0.0	39.60835260939827	0.0	73.16038218983655	23.6164313682888
3R_5245	0.0	0.0	0.0	4.889557128363099	0.0	0.0	7.015451531999228	0.0	3.2184093012028807	0.0	0.0	7.523817585042651	6.454215409439291	13.150108488395029	0.0	8.771032204306577	0.0	0.0	0.0	0.0	4.664179104477612	0.0	0.0	0.0	22.786829212715052	0.0	0.0	2.4885991053486216	0.0	2.9584485895596346	0.0	3.658179689786362	5.133404345426778	7.819448924337057	0.0	4.270493028420131	0.0	0.0	0.0	0.0	11.19053280924338	4.4190594032060275	29.30134603058328	23.54159800367249	15.085658253269344	9.884353069091627	0.0	9.12866858368707	11.787066641128021
3R_5246	15.011228398842336	0.0	0.0	0.0	0.0	0.0	0.0	4.0764547236326765	5.4784914425963676	14.273316890472277	0.0	0.0	0.0	5.596146269832743	0.0	0.0	0.0	0.0	0.0	0.0	15.879065040650408	0.0	0.0	0.0	0.0	8.84088875686495	0.0	0.0	8.576035127439884	5.035977019829663	0.0	6.227084329666827	26.21479353228614	0.0	0.0	0.0	0.0	0.0	36.556120956893025	0.0	0.0	7.522280996311075	24.938899695745427	40.07335026031648	12.839673564139307	8.412749690410813	9.073751451800232	15.539146217150247	10.03218324384626
3R_5247	0.0	0.0	0.0	0.0	0.0	0.0	0.0	0.0	0.0	0.0	0.0	0.0	0.0	0.0	0.0	0.0	0.0	0.0	0.0	0.0	0.0	0.0	0.0	0.0	0.0	0.0	0.0	0.0	0.0	0.0	0.0	0.0	0.0	0.0	0.0	0.0	0.0	0.0	0.0	0.0	0.0	0.0	0.0	0.0	0.0	0.0	0.0	0.0	0.0
3R_5248	0.0	0.0	0.0	0.0	0.0	0.0	0.0	0.0	0.0	0.0	0.0	0.0	0.0	0.0	0.0	0.0	0.0	0.0	0.0	0.0	0.0	0.0	0.0	0.0	0.0	0.0	0.0	0.0	0.0	0.0	0.0	0.0	0.0	0.0	0.0	0.0	0.0	0.0	0.0	0.0	0.0	0.0	0.0	0.0	0.0	0.0	0.0	0.0	0.0
3R_5249	0.0	7.319090383447145	0.0	2.5356062507765293	0.0	7.867789662511163	0.0	2.483734642758237	0.0	0.0	0.0	0.0	0.0	0.0	8.094052894635666	3.0322969952969077	0.0	4.155671452614957	9.297222919513942	5.7653170059555725	4.837461300309598	0.0	0.0	0.0	0.0	10.773293543969178	14.707720818043434	0.0	2.612637326749488	15.341799961338666	0.0	0.0	10.648238115900748	0.0	9.339291801502693	22.14574558081647	0.0	0.0	11.136601554669578	0.0	17.409420237290398	18.332939938997143	0.0	9.766483382328527	0.0	0.0	16.585581601061477	28.403442497230664	9.168732178276828
3R_5250	0.0	0.0	0.0	0.0	0.0	0.0	0.0	0.0	0.0	0.0	0.0	0.0	0.0	0.0	0.0	0.0	0.0	0.0	0.0	0.0	0.0	0.0	0.0	0.0	0.0	69.04313124408817	0.0	0.0	0.0	0.0	0.0	0.0	0.0	0.0	0.0	0.0	0.0	0.0	0.0	0.0	74.38151768048674	0.0	0.0	0.0	0.0	0.0	0.0	0.0	0.0
3R_5251	0.0	0.0	0.0	0.0	0.0	0.0	0.0	0.0	0.0	0.0	0.0	0.0	0.0	0.0	0.0	0.0	0.0	0.0	0.0	0.0	0.0	0.0	0.0	0.0	0.0	0.0	0.0	0.0	0.0	0.0	0.0	0.0	0.0	0.0	0.0	0.0	0.0	0.0	0.0	0.0	0.0	0.0	0.0	0.0	0.0	0.0	0.0	0.0	0.0
3R_5252	0.0	0.0	12.76661479165523	10.905470292953648	0.0	0.0	15.646979115976976	0.0	0.0	0.0	0.0	0.0	0.0	0.0	0.0	0.0	0.0	0.0	0.0	0.0	0.0	0.0	0.0	0.0	0.0	5.791900490516053	0.0	0.0	5.6183878597875125	0.0	13.54585882776847	0.0	0.0	0.0	10.041914953013881	0.0	0.0	0.0	0.0	13.289001225245913	0.0	0.0	0.0	31.503736343130296	16.82322075514391	11.022830486503647	0.0	0.0	6.572349075861997
3R_5253	0.0	5.125902415120183	0.0	5.327412092373065	8.29161270208733	0.0	0.0	8.697379549120885	4.6754861921204025	3.045304384263816	12.160721938282876	2.732522648513972	4.688122641288296	11.93973965636474	0.0	0.0	0.0	0.0	0.0	0.0	0.0	0.0	0.0	0.0	8.275789013724568	5.658782222520671	0.0	3.6152675641447884	1.8297525076758117	0.0	8.823018195710425	5.314354709793718	0.0	0.0	0.0	0.0	0.0	0.0	0.0	0.0	0.0	6.4197090202689475	10.641750780838462	10.25988984982257	5.478854634480952	28.718632074117046	7.743774005699417	13.261509000586159	12.84258670244326
3R_5254	0.0	0.0	5.097143917348792	8.708142679434546	30.49514974643283	0.0	0.0	2.132499440752022	0.0	0.0	8.9450158818757	3.34991878121915	0.0	8.78246878710593	0.0	7.810461957582944	0.0	0.0	0.0	9.900039303156033	0.0	0.0	0.0	0.0	10.145650965257232	4.624898743623132	0.0	0.0	11.215867311803354	0.0	0.0	3.2575496971781805	0.0	3.481546238241513	4.009291934988529	3.8028047967058587	26.253437559480446	30.730179802282027	9.561728607544588	0.0	19.929976029221333	3.93510074448171	6.523093381343301	4.192682260090528	6.716767031958042	8.801856135421838	9.493430546062125	0.0	10.496191719239468
3R_5255	20.165254258649632	8.06848530325402	0.0	2.795224638228051	0.0	0.0	8.021079396654407	2.738041944064541	3.67975124881558	0.0	3.8283446811850257	0.0	0.0	3.7587767436965316	0.0	3.342771090378502	0.0	4.581166823189866	0.0	6.355622501445904	5.332764505119454	0.0	0.0	0.0	0.0	8.907270856745848	32.427261598826135	19.917286355093914	0.0	3.382526544377057	20.831959002704682	0.0	17.607752106327347	4.470162780977669	20.59106656577044	4.882645612698785	16.85416930013062	19.72814614610665	24.553735850909717	20.436941816026653	12.79463648838407	10.105016382757812	0.0	21.53292923202808	21.560134448998422	5.650611396153064	12.18917601170161	0.0	13.476680289344326
3R_5256	0.0	0.0	0.0	0.0	0.0	0.0	0.0	8.00644999611687	0.0	0.0	11.194660594682759	0.0	0.0	10.991233392246343	26.091607634404394	0.0	0.0	0.0	0.0	0.0	0.0	0.0	0.0	0.0	0.0	0.0	0.0	0.0	8.421974616168507	0.0	20.305269420467305	0.0	0.0	0.0	15.052850558310226	0.0	0.0	0.0	0.0	0.0	0.0	0.0	0.0	0.0	12.609020745621832	0.0	17.821499857428	0.0	0.0
3R_5257	0.0	0.0	0.0	6.896849002112161	0.0	5.3500969705075905	0.0	5.0668186712268035	4.539651014328274	0.0	0.0	5.306271349451133	4.551920341394026	4.637143519591931	0.0	6.1858858704056905	3.983468605288055	2.8258565877781705	3.1610557926347402	0.0	3.2894736842105265	0.0	0.0	0.0	0.0	1.8314599024747604	5.000625078134767	1.755117263772186	1.7765933821896513	6.259454384226175	0.0	2.579979360165119	10.861202878218764	2.757384620687278	19.05215527506549	12.04728559596416	10.396361273554257	0.0	7.5728890571753125	4.202122071646182	0.0	9.349799368888542	5.166289958023895	13.282417399966794	2.6598397446553848	20.913210177762288	7.518796992481203	12.876227265411234	2.0782459604094146
3R_5258	24.374667895149926	0.0	15.821332852364815	0.0	0.0	0.0	0.0	0.0	0.0	0.0	0.0	0.0	0.0	9.086811764876929	0.0	0.0	0.0	11.07493299665537	0.0	0.0	0.0	0.0	0.0	0.0	0.0	0.0	0.0	0.0	6.962721588614558	0.0	0.0	0.0	0.0	10.80658164048232	0.0	0.0	0.0	0.0	0.0	32.937425479074854	15.465464072180414	12.214396865297187	0.0	26.027839376997637	20.84857885662224	0.0	29.467232437529468	25.231880986263764	0.0
3R_5259	0.0	7.986710114369689	0.0	0.0	0.0	0.0	15.879569346079334	2.710291518955779	0.0	4.744913452778621	0.0	0.0	7.304601899196494	3.7206810334563643	0.0	0.0	0.0	0.0	5.072640207775343	0.0	0.0	0.0	0.0	0.0	0.0	2.938998154309159	0.0	0.0	2.8509522180408258	10.044732542254842	0.0	0.0	5.809765053101253	4.4248570771164095	0.0	4.833159339597109	16.68335001668335	0.0	0.0	0.0	6.332480559284684	5.001300338087903	16.5809981760902	10.657345042203087	0.0	16.780025058170754	0.0	20.662864699561947	10.005069235079109
3R_5260	0.0	0.0	0.0	0.0	0.0	0.0	0.0	0.0	0.0	0.0	0.0	0.0	0.0	0.0	0.0	0.0	0.0	0.0	0.0	0.0	0.0	0.0	0.0	0.0	0.0	0.0	0.0	0.0	0.0	0.0	0.0	0.0	0.0	0.0	0.0	0.0	0.0	0.0	0.0	105.05305179115453	0.0	0.0	0.0	0.0	0.0	0.0	0.0	0.0	0.0
3R_5261	0.0	0.0	0.0	0.0	0.0	0.0	0.0	0.0	0.0	0.0	0.0	0.0	0.0	0.0	0.0	0.0	0.0	0.0	0.0	0.0	0.0	0.0	0.0	0.0	0.0	0.0	0.0	130.26260942059193	131.8565400843882	0.0	0.0	0.0	0.0	0.0	0.0	0.0	0.0	0.0	0.0	0.0	0.0	0.0	0.0	0.0	0.0	0.0	0.0	0.0	0.0
3R_5262	0.0	0.0	28.856968272484806	3.081267189619334	0.0	0.0	0.0	0.0	0.0	0.0	0.0	0.0	0.0	8.28684413772072	0.0	0.0	0.0	0.0	0.0	0.0	23.513920240782543	121.36216898468409	0.0	0.0	0.0	6.5458499147893985	0.0	15.682481194352675	3.1748753067723263	0.0	7.654582377467359	18.442290384927485	0.0	4.927606075344082	5.674550887669995	5.382299339807163	0.0	0.0	0.0	0.0	28.20788932352545	5.569544394559892	0.0	5.934112363604427	4.7532877302908485	0.0	6.718262925937869	0.0	18.569729706442285
3R_5263	13.961293709320282	11.172335509704292	9.06212448821652	0.0	0.0	0.0	0.0	11.374002215655633	5.095307731110421	6.637497079501285	5.301063287274161	0.0	10.21815766617279	15.614200178210073	0.0	4.62869531890785	0.0	0.0	0.0	8.800554786973771	7.38421550094518	0.0	0.0	0.0	0.0	12.333791876306869	0.0	0.0	0.0	0.0	0.0	5.791541569368768	0.0	12.379562332953283	0.0	0.0	0.0	27.317329020837658	0.0	0.0	26.57487115616635	6.996147920954723	34.79188653206072	0.0	0.0	15.648668611274553	8.439103429651633	28.90457443795055	4.665249674832098
3R_5264	0.0	0.0	5.925666074495103	2.530904879483371	0.0	7.853201671789571	14.525193221382827	9.91651779494327	3.3317896041500767	4.340217496979208	3.4663318652262434	7.788871727408182	0.0	0.0	0.0	3.0266746893723764	11.694360862248613	0.0	9.279984558105694	11.50925459161712	4.828491965389369	0.0	0.0	0.0	0.0	2.688329584905782	0.0	5.1525383207156255	7.823379386959991	0.0	0.0	0.0	0.0	4.047458883888928	13.98296315768867	0.0	0.0	0.0	11.115952726076245	6.16813344880079	0.0	13.724211063727003	7.583398424169807	14.62256241884478	0.0	5.116282877233768	5.518276531873565	0.0	12.202309409078762
3R_5265	0.0	0.0	17.060013716251028	0.0	34.02216884521955	0.0	0.0	7.137422505435147	0.0	0.0	0.0	0.0	0.0	0.0	0.0	0.0	0.0	11.94200960137572	13.358554283821187	0.0	0.0	0.0	0.0	0.0	0.0	0.0	0.0	0.0	0.0	0.0	0.0	0.0	0.0	0.0	13.419000230806803	0.0	0.0	0.0	0.0	0.0	0.0	0.0	0.0	0.0	22.480851934364903	0.0	15.887137773258768	0.0	8.7826230533316
3R_5266	0.0	12.442453651860147	0.0	4.3105306263201	0.0	0.0	12.369348753788113	0.0	5.674563767910342	0.0	0.0	0.0	0.0	0.0	0.0	0.0	0.0	7.064641469445426	23.707918444760548	0.0	8.223684210526315	0.0	0.0	0.0	0.0	4.578649756186901	37.50468808601075	4.387793159430465	0.0	5.216211986855146	21.416715746640254	12.899896800825593	9.051002398515635	0.0	15.876796062554577	0.0	0.0	0.0	0.0	10.505305179115453	0.0	0.0	12.915724895059736	16.603021749958494	26.598397446553847	8.71383757406762	0.0	0.0	5.195614901023536
3R_5267	14.453080963268938	11.56588157462538	0.0	8.01370664384363	0.0	12.432955288606191	0.0	0.0	5.274790195219985	13.742606477714988	0.0	0.0	0.0	16.16421114339164	12.790504329585714	4.791741337969183	9.25708213068408	0.0	7.345897756856661	0.0	0.0	0.0	0.0	0.0	0.0	0.0	11.62082638020555	8.157345404029238	0.0	0.0	0.0	5.995548904493305	8.413358393923536	12.815633021785294	7.379137113222527	13.99819143366677	0.0	0.0	0.0	0.0	0.0	0.0	12.005810812433218	15.433337243112101	12.362268871930603	16.199893728697138	0.0	29.92273948664548	14.488749968607706
3R_5268	0.0	0.0	0.0	0.0	0.0	0.0	0.0	0.0	0.0	0.0	0.0	0.0	0.0	0.0	0.0	0.0	0.0	0.0	0.0	0.0	0.0	0.0	0.0	0.0	0.0	0.0	0.0	0.0	0.0	0.0	0.0	0.0	0.0	0.0	0.0	0.0	0.0	0.0	0.0	134.86540432648218	0.0	0.0	0.0	0.0	0.0	0.0	0.0	0.0	0.0
3R_5269	0.0	0.0	0.0	0.0	0.0	0.0	0.0	0.0	6.3796870763489055	0.0	0.0	0.0	0.0	6.51669577457446	0.0	5.795455204029001	0.0	0.0	0.0	0.0	0.0	0.0	0.0	0.0	0.0	5.1475944004468115	0.0	0.0	0.0	5.864380340251348	0.0	7.2514212785706	0.0	0.0	17.849652378019936	0.0	0.0	0.0	0.0	0.0	0.0	26.279021894805073	0.0	18.66611912717227	7.475880939120164	9.796622124691407	31.699070160608624	18.095289796066083	5.841223853221727
3R_5270	16.03805509713448	0.0	0.0	0.0	0.0	0.0	0.0	4.355300160754129	0.0	7.624833778623626	0.0	0.0	11.738122487308157	0.0	0.0	5.3172200297551635	0.0	7.287089463597345	0.0	0.0	0.0	0.0	0.0	0.0	0.0	0.0	0.0	0.0	4.58133472605909	0.0	0.0	0.0	9.335995959380949	21.33155854766217	8.18835844702869	7.766640415422063	0.0	0.0	19.528351260359795	10.836091118522997	10.175973102867895	16.07366883902301	0.0	17.12580962264991	0.0	8.988214652947056	0.0	49.80625367321121	5.359211895735461
3R_5271	0.0	0.0	0.0	4.519872069540943	0.0	0.0	25.940135355626285	4.427407779309661	0.0	0.0	0.0	0.0	0.0	0.0	0.0	5.4052534739564075	0.0	0.0	0.0	20.554055109532563	0.0	0.0	0.0	0.0	0.0	0.0	13.10870260548573	0.0	23.28592319371094	0.0	22.456821147139337	6.763190927585162	18.981130857814247	0.0	8.32392729548943	0.0	0.0	31.90036876826296	19.851668334206806	0.0	10.344449478743192	8.169894592019974	40.62893592816804	0.0	0.0	18.274052307647324	0.0	0.0	21.79176227802366
3R_5272	0.0	26.414147417356734	0.0	4.575423569836977	0.0	0.0	13.129476330836543	4.481822846988327	0.0	7.846337329734479	12.533016665778911	0.0	0.0	0.0	0.0	5.471686756876542	10.570656913473886	7.498781448014697	0.0	10.403337390634913	17.458100558659215	0.0	0.0	0.0	0.0	9.720038588553196	0.0	9.314868159684785	0.0	5.536761326829484	0.0	6.846313944572242	9.607209249821066	0.0	8.426232547165835	23.97679046682811	0.0	0.0	0.0	0.0	20.943175927913586	0.0	0.0	0.0	0.0	0.0	19.95211492418196	0.0	11.029796996586276
3R_5273	11.19867228541384	0.0	7.268936852564881	3.1046278203215274	0.0	0.0	0.0	0.0	0.0	10.648175754529733	4.252103834674801	4.777253394596831	8.196217445648832	0.0	0.0	3.7127821435970474	0.0	5.0882557967954165	0.0	0.0	0.0	0.0	0.0	0.0	0.0	6.59547728336248	0.0	3.1602755886724347	6.397891255042338	7.513876250966472	0.0	9.291055315226926	6.518917572850534	0.0	5.717572501678108	5.4231052483727975	0.0	21.911852997760608	13.635793412275486	0.0	21.31631060138286	16.83530970516322	18.60491076619674	17.93730552971255	9.578649573247215	18.828231301055887	13.53839488790209	11.592509384136346	0.0
3R_5274	0.0	0.0	0.0	5.541277530452091	0.0	0.0	0.0	0.0	0.0	9.502668349272476	15.178687301586098	0.0	0.0	0.0	0.0	0.0	0.0	18.163489569616114	0.0	12.599441088793302	10.57171853856563	0.0	0.0	0.0	0.0	11.77190059100827	0.0	11.281200274584416	0.0	0.0	27.53163729270398	16.58308790363236	0.0	0.0	61.2298630287964	9.679398948042923	66.82370236722966	0.0	24.337769297417278	0.0	12.682099090313034	20.032271990176177	0.0	0.0	34.19279780003539	33.60546290404968	0.0	0.0	6.67907192959724
3R_5275	0.0	0.0	0.0	0.0	0.0	0.0	0.0	0.0	0.0	0.0	0.0	0.0	0.0	21.343441587269062	0.0	0.0	0.0	0.0	0.0	0.0	0.0	0.0	0.0	0.0	0.0	0.0	0.0	0.0	32.70859909070094	0.0	0.0	0.0	33.32733441313897	0.0	0.0	27.725100087611317	0.0	0.0	0.0	38.68232527193675	0.0	0.0	0.0	0.0	0.0	64.17167205708712	34.606866002214836	0.0	19.13114013942775
3R_5276	20.042128554220973	0.0	6.504564252736145	2.7781574592972147	0.0	0.0	15.944208027270973	2.721323913198475	0.0	9.528455780342414	3.8049694422904086	4.274896355137869	7.334335692544648	3.735826275112224	0.0	3.322360683449461	0.0	4.553194976915301	5.093288675378227	6.316816122536125	0.0	0.0	0.0	0.0	0.0	5.901923023578773	0.0	5.655907057610503	0.0	10.085620191680572	6.901587503157476	8.314044749514458	5.833414028894065	4.4428687070096915	5.116335230470436	9.705665973682114	0.0	0.0	24.40381480433021	0.0	6.358257277979193	5.021658412734122	8.324246031415704	16.051089547958515	8.571396734812128	16.848329095042544	0.0	0.0	16.74299238796594
3R_5277	0.0	0.0	0.0	7.5000075000075	0.0	0.0	0.0	0.0	0.0	0.0	0.0	0.0	0.0	10.085362508269997	71.82360123536594	8.969156863378215	0.0	0.0	0.0	17.053089678788	0.0	0.0	0.0	0.0	0.0	0.0	43.503606448974615	0.0	0.0	0.0	18.631758204494727	0.0	15.748081096318414	0.0	0.0	13.100871469970183	0.0	52.933578945139644	0.0	18.278461392233847	51.4948968557216	27.11327655813222	44.94483022090384	14.444020753169019	11.569815739114539	0.0	0.0	0.0	0.0
3R_5278	0.0	0.0	19.566791241904244	0.0	0.0	0.0	0.0	0.0	0.0	0.0	0.0	0.0	0.0	22.475950732715994	0.0	0.0	0.0	0.0	0.0	19.002014213506634	0.0	0.0	0.0	0.0	0.0	8.876974017097053	24.237723593000148	0.0	0.0	10.113064056147733	41.52220399858825	0.0	17.547861793040518	13.364874437004666	0.0	0.0	0.0	0.0	0.0	0.0	38.253351949964625	15.105968368102237	25.040691123074996	16.094765982102622	0.0	16.894174888498448	36.44314868804665	0.0	10.073130930555836
3R_5279	0.0	0.0	0.0	0.0	0.0	0.0	0.0	0.0	0.0	0.0	0.0	0.0	0.0	0.0	0.0	0.0	0.0	0.0	0.0	0.0	0.0	0.0	0.0	0.0	0.0	0.0	0.0	0.0	0.0	0.0	0.0	0.0	0.0	0.0	0.0	0.0	0.0	0.0	0.0	0.0	0.0	0.0	0.0	0.0	0.0	0.0	0.0	0.0	0.0
3R_5280	0.0	0.0	0.0	0.0	0.0	77.008971545185	0.0	0.0	0.0	0.0	0.0	38.1890741058983	0.0	33.37338139100254	0.0	0.0	0.0	0.0	0.0	0.0	0.0	0.0	0.0	0.0	0.0	0.0	71.97869430648528	0.0	25.572177470911647	0.0	0.0	0.0	0.0	0.0	0.0	0.0	0.0	0.0	0.0	0.0	0.0	0.0	0.0	47.79657776503202	0.0	0.0	0.0	0.0	0.0
3R_5281	0.0	0.0	0.0	4.632357573534045	0.0	0.0	0.0	0.0	6.098230293568807	7.943972748995883	0.0	0.0	0.0	0.0	0.0	0.0	0.0	7.592092076892709	0.0	0.0	0.0	0.0	0.0	0.0	0.0	0.0	0.0	14.14616572893306	9.546174847738513	5.605657678181435	0.0	0.0	29.180267913766475	0.0	8.531083857141883	0.0	0.0	0.0	0.0	11.289637918732671	21.203781058238306	16.746435521199313	27.76004219526414	8.921306935780866	0.0	0.0	30.30058177117001	0.0	22.334091203494843
3R_5282	0.0	0.0	0.0	0.0	0.0	0.0	0.0	0.0	0.0	0.0	0.0	0.0	0.0	0.0	0.0	0.0	0.0	0.0	0.0	0.0	0.0	0.0	0.0	0.0	0.0	0.0	0.0	0.0	0.0	0.0	0.0	0.0	0.0	0.0	0.0	0.0	0.0	0.0	0.0	0.0	0.0	0.0	0.0	0.0	0.0	0.0	0.0	0.0	0.0
3R_5283	0.0	0.0	0.0	0.0	0.0	0.0	0.0	0.0	19.015293049435005	0.0	0.0	0.0	0.0	29.135491690557767	0.0	0.0	16.685604828146612	0.0	0.0	0.0	13.778659611992945	0.0	0.0	0.0	0.0	0.0	0.0	0.0	7.44163894656159	0.0	0.0	0.0	0.0	11.549891488769463	0.0	0.0	43.54736865024931	50.973076021245575	0.0	0.0	0.0	0.0	0.0	13.909057021570165	0.0	29.19980844925657	0.0	0.0	8.705174878258129
3R_5284	0.0	0.0	6.291159913735616	2.687010561026309	12.546232868119018	0.0	0.0	2.6320416325817275	0.0	0.0	3.680134486834687	4.134643850048044	7.093707881109456	0.0	0.0	6.42671869738124	18.6234998770849	0.0	0.0	0.0	0.0	0.0	0.0	0.0	0.0	0.0	0.0	2.735172901219778	2.76864126161445	9.754727140772417	6.675157466964646	12.061911378724718	0.0	17.188421191948255	0.0	0.0	0.0	37.92878491344651	0.0	0.0	18.448959109727028	4.856905840137858	8.05114084665797	10.349652665656539	20.7254573279414	10.863708261632858	29.29321334833146	10.033149526034018	6.477472645633018
3R_5285	0.0	0.0	0.0	0.0	0.0	0.0	0.0	0.0	0.0	0.0	0.0	0.0	0.0	0.0	0.0	0.0	0.0	0.0	0.0	0.0	0.0	0.0	0.0	0.0	0.0	0.0	0.0	0.0	0.0	0.0	0.0	0.0	0.0	0.0	0.0	0.0	0.0	0.0	0.0	0.0	0.0	0.0	0.0	0.0	0.0	0.0	0.0	0.0	0.0
3R_5286	0.0	0.0	0.0	0.0	0.0	0.0	0.0	0.0	0.0	0.0	0.0	0.0	0.0	0.0	0.0	0.0	0.0	0.0	0.0	0.0	0.0	0.0	0.0	0.0	0.0	0.0	0.0	0.0	0.0	0.0	0.0	0.0	0.0	0.0	0.0	0.0	0.0	0.0	0.0	0.0	0.0	0.0	0.0	0.0	0.0	0.0	0.0	0.0	0.0
3R_5287	0.0	0.0	0.0	0.0	0.0	0.0	0.0	0.0	0.0	0.0	0.0	0.0	0.0	0.0	0.0	0.0	0.0	0.0	0.0	0.0	0.0	0.0	0.0	0.0	0.0	0.0	0.0	0.0	0.0	0.0	0.0	0.0	0.0	0.0	0.0	0.0	0.0	0.0	0.0	0.0	0.0	0.0	0.0	0.0	0.0	0.0	0.0	0.0	0.0
3R_5288	0.0	0.0	0.0	0.0	0.0	0.0	0.0	0.0	0.0	0.0	0.0	0.0	0.0	0.0	0.0	0.0	0.0	0.0	0.0	0.0	0.0	0.0	0.0	0.0	0.0	0.0	0.0	0.0	0.0	0.0	0.0	0.0	0.0	0.0	0.0	0.0	0.0	0.0	0.0	0.0	0.0	0.0	0.0	0.0	0.0	0.0	0.0	0.0	0.0
3R_5289	0.0	0.0	0.0	13.125013125013124	0.0	0.0	0.0	0.0	0.0	0.0	0.0	0.0	0.0	0.0	0.0	15.696024510911876	0.0	0.0	0.0	0.0	0.0	0.0	0.0	0.0	0.0	0.0	0.0	13.36026763288122	0.0	0.0	32.60557685786577	0.0	0.0	0.0	24.171404261902	45.85305014489563	0.0	0.0	0.0	0.0	0.0	0.0	0.0	0.0	20.24717754345044	26.532518254372558	57.234432234432234	0.0	31.639962538284355
3R_5290	0.0	0.0	0.0	0.0	0.0	0.0	0.0	13.238387617341758	0.0	0.0	0.0	0.0	0.0	0.0	0.0	0.0	0.0	0.0	0.0	0.0	0.0	0.0	0.0	0.0	0.0	0.0	0.0	0.0	0.0	0.0	0.0	0.0	0.0	0.0	0.0	0.0	0.0	0.0	0.0	65.87485095814971	0.0	0.0	0.0	0.0	62.54573656986672	0.0	0.0	0.0	0.0
3R_5291	0.0	0.0	0.0	0.0	0.0	0.0	0.0	0.0	0.0	0.0	0.0	0.0	0.0	0.0	0.0	0.0	0.0	0.0	0.0	0.0	0.0	0.0	0.0	0.0	0.0	0.0	0.0	0.0	0.0	0.0	0.0	0.0	0.0	0.0	0.0	0.0	0.0	0.0	0.0	0.0	0.0	0.0	0.0	0.0	485.93226104281064	0.0	0.0	0.0	0.0
3R_5292	NA	NA	NA	NA	NA	NA	NA	NA	NA	NA	NA	NA	NA	NA	NA	NA	NA	NA	NA	NA	NA	NA	NA	NA	NA	NA	NA	NA	NA	NA	NA	NA	NA	NA	NA	NA	NA	NA	NA	NA	NA	NA	NA	NA	NA	NA	NA	NA	NA
3R_5293	0.0	0.0	0.0	0.0	0.0	0.0	0.0	0.0	0.0	0.0	0.0	0.0	0.0	0.0	0.0	0.0	0.0	0.0	0.0	0.0	0.0	0.0	0.0	0.0	0.0	0.0	49.07638248169451	0.0	0.0	0.0	0.0	0.0	0.0	27.061109397240852	0.0	0.0	0.0	0.0	0.0	0.0	0.0	0.0	0.0	0.0	0.0	0.0	36.89492325855962	0.0	0.0
3R_5294	0.0	32.743299083842494	0.0	5.671750824105395	0.0	0.0	0.0	0.0	7.46653127356624	0.0	0.0	8.727419982649888	0.0	0.0	18.1051183169482	0.0	13.103515148973864	0.0	0.0	12.89610382911115	0.0	0.0	0.0	0.0	0.0	0.0	0.0	11.546824103764381	0.0	0.0	0.0	0.0	0.0	0.0	10.445260567470116	9.907307233523158	0.0	0.0	0.0	0.0	0.0	0.0	0.0	0.0	8.749472844261133	11.46557575535213	0.0	0.0	6.836335396083601
3R_5295	0.0	0.0	0.0	0.0	0.0	0.0	0.0	0.0	0.0	0.0	0.0	0.0	0.0	0.0	0.0	0.0	0.0	0.0	0.0	0.0	0.0	0.0	0.0	0.0	0.0	0.0	0.0	0.0	0.0	0.0	0.0	0.0	0.0	0.0	0.0	0.0	0.0	0.0	0.0	0.0	0.0	0.0	0.0	0.0	0.0	0.0	0.0	0.0	2467.9170779861797
3R_5296	NA	NA	NA	NA	NA	NA	NA	NA	NA	NA	NA	NA	NA	NA	NA	NA	NA	NA	NA	NA	NA	NA	NA	NA	NA	NA	NA	NA	NA	NA	NA	NA	NA	NA	NA	NA	NA	NA	NA	NA	NA	NA	NA	NA	NA	NA	NA	NA	NA
3R_5297	0.0	0.0	0.0	0.0	0.0	0.0	0.0	0.0	0.0	0.0	4.98535551816539	0.0	0.0	0.0	0.0	8.706061595385787	0.0	5.965697240865026	0.0	16.55286571487689	6.944444444444445	0.0	0.0	0.0	0.0	0.0	21.113750329902352	0.0	0.0	0.0	18.085226630496212	5.446623093681918	0.0	0.0	0.0	0.0	0.0	0.0	0.0	0.0	0.0	6.579488444773419	0.0	0.0	0.0	7.358351729212656	15.873015873015873	27.183146449201498	4.3874081386420976
3R_5298	0.0	11.193495236048427	0.0	7.7556895738713925	0.0	0.0	0.0	0.0	0.0	0.0	0.0	0.0	0.0	5.214590842344146	0.0	0.0	0.0	6.355501321944275	0.0	0.0	0.0	0.0	0.0	0.0	0.0	8.238100887078703	0.0	0.0	0.0	4.692614950295822	0.0	0.0	0.0	0.0	0.0	6.77374604413231	0.0	27.36906638640743	0.0	9.450795378939091	17.75013490102525	0.0	0.0	0.0	0.0	0.0	0.0	14.47965897507182	4.674085374973825
3R_5299	0.0	0.0	0.0	0.0	0.0	0.0	0.0	2.8610780656594526	0.0	5.008895798938916	4.000374435047121	4.494434541707005	0.0	0.0	9.323748519854922	0.0	0.0	0.0	0.0	0.0	0.0	0.0	0.0	0.0	0.0	0.0	0.0	2.97318366723177	6.019128791298748	0.0	0.0	0.0	0.0	0.0	5.3790856845316855	10.204102457351954	0.0	0.0	0.0	0.0	0.0	0.0	0.0	0.0	4.505791293549599	5.904526173583623	0.0	0.0	10.561699335176234
3R_5300	0.0	5.984977705958046	0.0	0.0	0.0	0.0	5.949813324606941	0.0	0.0	0.0	0.0	3.1904796088472005	0.0	0.0	0.0	2.4795745050149396	0.0	0.0	3.8012696240544344	0.0	0.0	0.0	0.0	0.0	0.0	0.0	6.013409904086112	0.0	2.136409763392619	0.0	0.0	0.0	8.707293446673269	6.631684530766871	3.818469939095405	0.0	0.0	0.0	0.0	10.106369539402209	4.7453525203753575	3.747809873605112	0.0	3.9931318132811566	0.0	0.0	4.520795660036167	0.0	9.996626138678197
3R_5301	6.698888319483381	0.0	0.0	7.428578857150286	0.0	0.0	0.0	1.8191525841517246	2.444823392070216	3.1847945170577594	2.5435487337578517	2.8576858174481723	4.902862045719189	2.4973278591906665	0.0	0.0	0.0	0.0	0.0	0.0	0.0	0.0	0.0	0.0	0.0	0.0	0.0	5.6712972808965185	3.827128601088818	0.0	4.613578222065361	0.0	0.0	2.969972097112148	3.4201714873983784	3.2440253163735693	0.0	0.0	0.0	4.526095201886477	0.0	0.0	5.56459802735	0.0	0.0	3.7542610863329884	0.0	0.0	6.715420620370557
3R_5302	0.0	0.0	0.0	0.0	0.0	5.934834332067037	0.0	1.8735317365971753	2.517905455168064	0.0	0.0	0.0	0.0	2.5719794159343383	6.10550930632256	2.2873235158358267	0.0	3.1347077982125895	0.0	0.0	0.0	0.0	0.0	0.0	0.0	4.06325760707852	0.0	0.0	0.0	2.314526570533577	0.0	8.5858724620161	0.0	0.0	3.522409215186092	0.0	0.0	13.499175200395255	0.0	0.0	0.0	0.0	5.730938183235287	3.6835288796031214	0.0	11.599456836101222	0.0	0.0	6.916161825276543
3R_5303	0.0	0.0	0.0	0.0	0.0	0.0	0.0	0.0	0.0	0.0	0.0	0.0	0.0	7.151438869500544	0.0	0.0	0.0	0.0	0.0	0.0	0.0	209.46795140343528	0.0	0.0	0.0	0.0	0.0	0.0	0.0	0.0	0.0	0.0	11.166821141025784	0.0	0.0	0.0	0.0	0.0	0.0	0.0	12.171521074988743	0.0	0.0	0.0	8.204051160463036	0.0	0.0	0.0	0.0
3R_5304	0.0	0.0	0.0	0.0	0.0	0.0	0.0	0.0	0.0	0.0	0.0	0.0	0.0	0.0	0.0	0.0	0.0	0.0	0.0	0.0	0.0	0.0	0.0	0.0	0.0	0.0	0.0	0.0	0.0	0.0	0.0	0.0	0.0	0.0	0.0	0.0	0.0	0.0	0.0	0.0	0.0	0.0	0.0	0.0	0.0	0.0	0.0	0.0	0.0
3R_5305	0.0	0.0	0.0	6.669387776879634	0.0	0.0	0.0	6.532950241131194	8.779862507353135	0.0	0.0	0.0	0.0	0.0	0.0	0.0	0.0	0.0	0.0	0.0	0.0	0.0	0.0	0.0	0.0	7.0842300787908075	0.0	6.7889307841350846	0.0	0.0	0.0	0.0	14.003993939071425	0.0	0.0	0.0	0.0	47.07122818248574	0.0	0.0	15.263959654301843	0.0	0.0	0.0	0.0	0.0	0.0	0.0	0.0
3R_5306	0.0	0.0	0.0	6.121082354266211	0.0	0.0	0.0	0.0	0.0	0.0	0.0	0.0	0.0	0.0	0.0	3.6600595272081504	0.0	0.0	0.0	0.0	5.838938714499253	0.0	0.0	0.0	0.0	0.0	8.87629638308675	3.1153987305373256	0.0	0.0	15.206188310394799	0.0	0.0	4.894460742998719	11.27276252573008	0.0	0.0	0.0	0.0	7.458923707144755	0.0	5.532081091457471	0.0	0.0	9.442629885734735	6.1869549292707315	0.0	0.0	0.0
3R_5307	0.0	0.0	0.0	0.0	14.173801994820893	0.0	0.0	2.973485135696481	3.996171667542494	0.0	0.0	0.0	8.01394426301765	0.0	0.0	0.0	0.0	0.0	0.0	6.902140077552446	0.0	0.0	0.0	0.0	0.0	3.2244012367513384	0.0	3.08999518269751	0.0	0.0	0.0	0.0	6.3739453510673485	4.854550388533941	0.0	0.0	0.0	0.0	0.0	7.398102238813699	0.0	0.0	0.0	0.0	4.682816451858071	6.136505333850436	0.0	0.0	3.6588837331151662
3R_5308	0.0	0.0	0.0	1.5902928524287747	0.0	0.0	0.0	1.5577597856522536	2.093528380394107	0.0	2.178067944829539	0.0	0.0	0.0	0.0	1.901809571807575	11.02221895637957	0.0	2.9155368961194204	0.0	0.0	0.0	0.0	0.0	0.0	0.0	9.22445402762724	1.6187974762947346	1.6386055466797755	3.848855446611564	3.9506563027782993	0.0	3.3392047683844095	2.5432188249057424	0.0	5.555787046682501	0.0	0.0	0.0	0.0	0.0	2.874533786551494	9.530049437131456	0.0	2.453250249924869	0.0	0.0	0.0	0.0
3R_5309	0.0	0.0	0.0	0.0	0.0	0.0	15.936999976625733	1.8133957721765608	0.0	0.0	0.0	2.8486425078992856	4.887346659498558	2.4894249229274044	0.0	2.213905808049053	4.277006300885682	0.0	0.0	0.0	3.531871609403255	0.0	0.0	0.0	0.0	1.966418294926562	0.0	1.884450045867514	0.0	0.0	0.0	0.0	0.0	0.0	0.0	0.0	0.0	0.0	8.130927446108211	0.0	4.236921893192283	0.0	0.0	0.0	8.56752178149621	0.0	0.0	6.912531590269368	2.2313897630978117
3R_5310	0.0	5.588808968920634	0.0	1.9361721489381063	0.0	0.0	0.0	0.0	2.54885843003065	0.0	0.0	0.0	0.0	0.0	6.180565212688699	2.3154419136664326	0.0	3.1732432132260775	0.0	0.0	0.0	0.0	0.0	0.0	0.0	2.0566039093983712	0.0	0.0	0.0	0.0	0.0	0.0	0.0	0.0	7.131421399256193	0.0	0.0	0.0	0.0	0.0	0.0	0.0	0.0	3.7288110313145553	5.973635360337152	3.9140168772407744	0.0	14.45912045170292	4.667455466640528
3R_5311	0.0	0.0	0.0	0.0	0.0	0.0	0.0	0.0	0.0	0.0	0.0	3.017814764115527	0.0	0.0	0.0	0.0	0.0	0.0	0.0	0.0	0.0	0.0	0.0	0.0	0.0	4.166395850936356	0.0	0.0	2.0207898863507765	0.0	4.872097691405229	5.869205919915859	0.0	3.1363929473813625	0.0	0.0	0.0	0.0	0.0	4.77971260544046	4.488539860029372	0.0	11.752814799144394	3.7770284153401743	0.0	3.964629164446474	0.0	14.646091836854254	0.0
3R_5312	0.0	6.596166835528537	0.0	2.285158535158535	10.66989893471729	0.0	0.0	0.0	0.0	3.918790128410915	0.0	7.032586191376361	6.032818532818532	0.0	0.0	0.0	0.0	3.7452061361457334	0.0	5.1958632615057185	0.0	0.0	0.0	0.0	21.299073064340238	7.281892748399925	0.0	0.0	2.354581072935503	0.0	5.676863827931986	0.0	0.0	0.0	0.0	0.0	0.0	0.0	0.0	0.0	5.229950461909224	0.0	0.0	4.400912573231185	7.050356466022921	4.619500946073794	0.0	8.53265618173875	5.508743477647722
3R_5313	0.0	0.0	10.784845566403913	0.0	0.0	0.0	0.0	0.0	3.0319660177248733	0.0	6.3088019774308925	3.543980442898324	6.080321040950963	0.0	0.0	0.0	0.0	0.0	12.66733550198117	5.236775570651434	4.393982002249719	0.0	0.0	0.0	0.0	7.3392304865763025	0.0	0.0	2.3731210813838146	0.0	0.0	6.892520787842696	4.836024903593843	0.0	0.0	0.0	0.0	0.0	0.0	11.226141642474333	5.271131174207723	4.163062148689593	0.0	0.0	3.5529355419328112	0.0	10.043387433713644	0.0	2.7760597052712934
3R_5314	0.0	0.0	0.0	0.0	12.989442181394962	0.0	0.0	0.0	0.0	0.0	3.8101392377283037	0.0	0.0	0.0	0.0	0.0	0.0	0.0	0.0	0.0	0.0	0.0	0.0	0.0	0.0	0.0	0.0	0.0	0.0	3.366441159994829	0.0	0.0	0.0	8.897810426810171	0.0	0.0	0.0	0.0	0.0	6.779918424021522	6.366896214498187	5.0284813181862065	0.0	0.0	0.0	5.623740282176793	0.0	10.387581438638477	3.3531482037855698
3R_5315	0.0	0.0	0.0	0.0	0.0	0.0	0.0	5.555722227222372	0.0	0.0	0.0	0.0	0.0	0.0	0.0	0.0	0.0	0.0	0.0	0.0	10.820637119113574	0.0	0.0	0.0	0.0	6.024539152877501	0.0	5.7734120518821905	0.0	0.0	0.0	8.48677421106947	0.0	0.0	0.0	0.0	0.0	0.0	24.910819267024056	0.0	0.0	0.0	0.0	10.92304062497269	0.0	0.0	0.0	21.178005370742163	0.0
3R_5316	0.0	0.0	0.0	0.0	0.0	0.0	0.0	2.599631528227189	0.0	0.0	0.0	4.083731190844602	0.0	0.0	0.0	0.0	0.0	4.349584832127774	4.865526576479267	0.0	0.0	0.0	0.0	0.0	0.0	2.8190001739323107	7.697008788444635	0.0	2.7345491138693596	0.0	6.592961749613817	3.971128308744107	0.0	0.0	0.0	0.0	16.002176295976252	0.0	0.0	0.0	6.073928209812917	4.797099481769343	0.0	10.222210409890193	0.0	0.0	5.78650124988427	0.0	3.1988555774286196
3R_5317	0.0	0.0	0.0	2.631750703730138	0.0	0.0	0.0	5.155824483360607	0.0	4.513156754570924	0.0	0.0	0.0	3.538951111513765	0.0	3.1472748376635638	0.0	0.0	0.0	5.983924784459029	5.0208868894601535	0.0	0.0	0.0	0.0	0.0	0.0	5.3578451175564785	8.135107871530376	6.369410523794843	0.0	0.0	0.0	0.0	0.0	0.0	15.868482021009868	0.0	0.0	0.0	6.023182022970007	0.0	7.885564685287113	10.136806338342268	4.0598453686096	0.0	5.738156445097318	9.826812260717121	0.0
3R_5318	0.0	0.0	0.0	7.0180018766137024	0.0	0.0	0.0	0.0	0.0	0.0	0.0	0.0	0.0	0.0	0.0	0.0	0.0	5.7509934841243835	0.0	0.0	0.0	0.0	0.0	0.0	16.35301582317811	0.0	0.0	0.0	0.0	4.246273682529896	8.717172219069512	0.0	0.0	5.611643936702901	0.0	0.0	0.0	0.0	0.0	17.103753076537586	0.0	0.0	0.0	0.0	0.0	0.0	15.30175052025952	0.0	0.0
3R_5319	0.0	0.0	0.0	0.0	0.0	0.0	0.0	0.0	0.0	0.0	87.63320246775098	0.0	0.0	0.0	0.0	0.0	0.0	0.0	58.6524024024024	0.0	0.0	0.0	0.0	0.0	0.0	0.0	0.0	0.0	0.0	0.0	0.0	0.0	0.0	0.0	58.917797888386126	0.0	0.0	0.0	0.0	0.0	0.0	0.0	0.0	0.0	0.0	0.0	0.0	0.0	0.0
3R_5320	0.0	0.0	0.0	6.167174841873638	0.0	0.0	0.0	0.0	0.0	0.0	8.446573731831421	0.0	0.0	0.0	0.0	0.0	0.0	0.0	0.0	0.0	0.0	0.0	0.0	0.0	0.0	13.101558037281794	0.0	0.0	0.0	0.0	0.0	0.0	12.949476323177493	0.0	0.0	0.0	37.18578015766771	0.0	0.0	0.0	0.0	0.0	0.0	11.877161643419102	9.51373402644057	0.0	0.0	0.0	0.0
3R_5321	7.9886688720718535	0.0	0.0	2.2147128691206572	0.0	13.744164743056277	0.0	0.0	0.0	0.0	0.0	0.0	0.0	0.0	0.0	5.297089937700926	0.0	0.0	0.0	5.035687920291103	4.225256895619254	0.0	0.0	0.0	10.321238218306574	2.3524701289224206	6.423193380513831	0.0	2.2819952853977403	0.0	0.0	3.3139269769562776	0.0	3.5418001482597545	4.07867935625388	0.0	0.0	0.0	0.0	0.0	5.068724298399855	0.0	0.0	0.0	0.0	8.95418679866332	4.828865023564862	8.269615942496399	0.0
3R_5322	0.0	0.0	0.0	3.0355849481127466	0.0	0.0	0.0	0.0	0.0	0.0	0.0	0.0	0.0	0.0	0.0	7.260429425358793	0.0	0.0	5.565239071540035	6.902140077552446	0.0	0.0	0.0	0.0	0.0	0.0	0.0	0.0	0.0	0.0	0.0	0.0	6.3739453510673485	9.709100777067881	0.0	0.0	0.0	0.0	0.0	0.0	6.947421221453914	0.0	9.095580912013897	0.0	0.0	0.0	0.0	0.0	0.0
3R_5323	11.241285193653619	0.0	14.59319285925887	0.0	0.0	0.0	0.0	0.0	0.0	0.0	0.0	4.795431679964398	0.0	4.19072140754598	0.0	7.453819859063174	0.0	0.0	0.0	0.0	0.0	0.0	0.0	0.0	0.0	3.310287114442584	0.0	0.0	0.0	3.7712339326578297	0.0	0.0	0.0	4.983857286249837	5.739328865839743	0.0	0.0	0.0	0.0	0.0	0.0	5.633123668470392	0.0	0.0	0.0	0.0	0.0	11.636620911473242	3.7563425844538503
3R_5324	0.0	0.0	0.0	0.0	0.0	0.0	0.0	0.0	0.0	0.0	0.0	0.0	0.0	0.0	0.0	0.0	0.0	0.0	0.0	0.0	0.0	0.0	0.0	0.0	0.0	0.0	0.0	0.0	0.0	0.0	0.0	0.0	0.0	0.0	0.0	0.0	0.0	0.0	0.0	0.0	0.0	0.0	0.0	0.0	0.0	0.0	0.0	0.0	0.0
3R_5325	0.0	0.0	0.0	0.0	0.0	0.0	0.0	0.0	0.0	10.17749552190197	8.128297040487048	0.0	0.0	7.980591202196258	0.0	0.0	0.0	0.0	10.88044566305436	0.0	0.0	0.0	0.0	0.0	0.0	0.0	0.0	0.0	0.0	14.363482282644604	0.0	0.0	0.0	0.0	0.0	0.0	0.0	0.0	0.0	0.0	13.582711924262798	0.0	0.0	0.0	0.0	0.0	12.939958592132506	0.0	0.0
3R_5326	0.0	0.0	0.0	4.189262501282961	19.560571755512413	6.4994784168570465	0.0	0.0	0.0	10.776171729072674	2.868810720171899	0.0	5.529826501693509	0.0	0.0	2.5049409961148363	0.0	6.8658919651899275	7.680314585685429	0.0	0.0	0.0	0.0	0.0	0.0	0.0	0.0	0.0	2.1582656177495765	2.534732167525518	0.0	3.134246025776039	4.3981853087416125	3.349763925387358	0.0	0.0	0.0	0.0	9.19980128429226	0.0	0.0	0.0	0.0	0.0	6.46252623381743	12.703036872681697	4.567044208987943	0.0	2.5247233534385467
3R_5327	0.0	6.237641672436485	5.059486917431703	0.0	0.0	0.0	0.0	2.116744827469421	2.8447681158389573	0.0	0.0	0.0	0.0	0.0	0.0	0.0	0.0	0.0	0.0	4.913449585550527	4.122691292875989	0.0	0.0	0.0	0.0	2.2953653131279976	0.0	0.0	2.2266012045912515	7.844962618753121	5.36830605786497	3.2334833669615604	0.0	3.4558250523125515	3.979671836260382	3.774710196624654	0.0	0.0	9.491087868491485	0.0	0.0	3.90602876008976	0.0	0.0	0.0	0.0	0.0	0.0	7.813985471196347
3R_5328	0.0	0.0	0.0	2.0132763495595354	0.0	0.0	0.0	0.0	0.0	0.0	0.0	3.0979337401539926	0.0	2.707280201335014	0.0	0.0	9.302593842241032	3.2996113057881784	3.691006640859148	4.577673040618609	0.0	0.0	0.0	0.0	0.0	2.1385040650823774	0.0	0.0	2.074439175368939	7.308851604000573	5.001445417725723	0.0	0.0	3.2196600167808684	0.0	3.5167531084580728	0.0	0.0	0.0	0.0	0.0	7.278195182271481	0.0	3.8773035060129226	3.105761747077944	0.0	4.389661469307487	0.0	0.0
3R_5329	0.0	12.52153704371519	0.0	0.0	0.0	0.0	0.0	8.498371711979985	0.0	0.0	0.0	0.0	0.0	0.0	0.0	0.0	0.0	0.0	0.0	0.0	0.0	0.0	0.0	0.0	20.216069349204293	0.0	0.0	4.415681675274302	0.0	0.0	0.0	0.0	0.0	13.874551851975182	0.0	0.0	0.0	30.616243754286277	0.0	0.0	0.0	0.0	0.0	0.0	0.0	0.0	0.0	0.0	5.228637877089363
3R_5330	0.0	0.0	0.0	0.0	0.0	6.719450187707841	0.0	2.12122234164704	0.0	0.0	0.0	6.6644074325470335	5.716980862406563	0.0	0.0	2.5897195385534135	0.0	0.0	0.0	0.0	0.0	0.0	0.0	0.0	0.0	2.3002206601679296	6.280531232453766	0.0	0.0	0.0	0.0	0.0	0.0	3.463135100017073	0.0	0.0	0.0	0.0	0.0	5.277651993738594	4.956145546135024	7.8285822320149085	0.0	4.170510487165671	3.3406236877612576	8.755310095572964	0.0	8.085943880315092	7.830514261193589
3R_5331	0.0	0.0	0.0	0.0	22.708383481013524	0.0	0.0	4.763932836169303	0.0	0.0	6.660956007049956	0.0	0.0	0.0	0.0	5.816104094304639	0.0	0.0	0.0	0.0	0.0	0.0	0.0	0.0	0.0	5.165934998073107	0.0	4.950597982730335	0.0	0.0	0.0	7.277257696427741	0.0	7.777658520347133	0.0	8.495339456774014	0.0	0.0	0.0	0.0	0.0	0.0	0.0	0.0	0.0	0.0	0.0	0.0	0.0
3R_5332	8.90895581692452	0.0	0.0	0.0	11.532242998198662	0.0	0.0	2.4193193293453272	3.251408672807494	0.0	0.0	3.800480836835476	0.0	3.3212351806486238	0.0	0.0	0.0	0.0	9.05610073281967	0.0	0.0	0.0	0.0	0.0	0.0	2.623472417598043	0.0	0.0	0.0	0.0	6.135669469031435	0.0	0.0	0.0	0.0	0.0	14.89225453841457	0.0	0.0	6.019324439179541	0.0	4.4643694212123615	0.0	4.756595495313801	3.8100840733151613	4.992850238458527	5.385145614337411	0.0	0.0
3R_5333	0.0	0.0	0.0	0.0	0.0	0.0	0.0	0.0	0.0	3.7453183520599254	0.0	0.0	0.0	0.0	0.0	0.0	0.0	0.0	0.0	0.0	4.166666666666667	0.0	0.0	0.0	0.0	2.319849209801363	0.0	0.0	0.0	7.928642220019822	0.0	0.0	0.0	0.0	4.022121669180493	0.0	13.168724279835391	0.0	0.0	0.0	0.0	0.0	6.543967280163599	0.0	0.0	4.415011037527594	0.0	0.0	0.0
3R_5334	0.0	0.0	0.0	1.6380016380016382	0.0	0.0	0.0	1.6044925792218212	0.0	0.0	2.243409983174425	0.0	0.0	0.0	0.0	1.9588638589618022	0.0	0.0	6.0060060060060065	0.0	3.1250000000000004	0.0	0.0	0.0	0.0	0.0	4.750593824228028	0.0	1.6877637130801688	0.0	0.0	2.450980392156863	0.0	0.0	6.033182503770739	0.0	0.0	0.0	0.0	3.9920159680638725	0.0	2.9607698001480385	0.0	9.46372239747634	2.5268477574226154	3.3112582781456954	0.0	0.0	3.9486673247778876
3R_5335	0.0	0.0	0.0	2.509193685664274	0.0	0.0	0.0	0.0	3.303208075683103	0.0	0.0	0.0	0.0	0.0	0.0	0.0	5.797020795072997	0.0	0.0	0.0	0.0	0.0	0.0	0.0	0.0	7.995803802164623	0.0	0.0	2.585422354595847	0.0	0.0	3.7545655517108805	5.268659484430057	0.0	4.621003755951853	8.76602429240652	0.0	0.0	0.0	0.0	0.0	0.0	0.0	0.0	3.8707839421302315	10.144786391377743	0.0	0.0	6.048816367613185
3R_5336	0.0	0.0	0.0	0.0	0.0	0.0	13.429578646969953	2.292132256031173	3.0804774740084717	0.0	3.2048714045348934	0.0	0.0	0.0	0.0	5.596753882748007	0.0	3.8350910834132312	0.0	0.0	0.0	0.0	0.0	0.0	0.0	0.0	0.0	0.0	0.0	5.66331587144273	5.813108559802354	0.0	0.0	0.0	8.618832148243914	0.0	0.0	0.0	0.0	0.0	0.0	4.229671143068627	0.0	4.506534474988734	0.0	0.0	5.102040816326531	0.0	2.8204766605556344
3R_5337	0.0	0.0	0.0	6.520707157649833	0.0	0.0	0.0	0.0	0.0	0.0	0.0	0.0	34.42933379239112	0.0	0.0	0.0	0.0	10.686957636899928	0.0	0.0	0.0	0.0	0.0	0.0	0.0	0.0	0.0	0.0	6.718804590287297	0.0	0.0	9.757087548395155	0.0	0.0	0.0	0.0	0.0	0.0	0.0	0.0	0.0	0.0	0.0	0.0	0.0	0.0	0.0	0.0	0.0
3R_5338	0.0	0.0	0.0	0.0	0.0	0.0	0.0	7.266723637779987	0.0	0.0	5.080185650304405	0.0	0.0	0.0	0.0	0.0	8.569509001412255	0.0	6.800278539408974	0.0	0.0	0.0	0.0	0.0	0.0	3.9399612938202493	0.0	0.0	3.8219286980982083	8.977176426652878	0.0	0.0	0.0	5.931873617873448	0.0	12.958470693122681	0.0	0.0	0.0	0.0	0.0	0.0	0.0	0.0	0.0	7.498320376235723	16.17494824016563	0.0	0.0
3R_5339	7.463895272592652	0.0	0.0	0.0	0.0	0.0	0.0	0.0	0.0	0.0	0.0	3.1840309385918246	10.925528863881567	2.782520429264992	0.0	4.949125464784745	0.0	0.0	0.0	0.0	0.0	0.0	0.0	0.0	0.0	8.791747889595868	6.001255462642785	0.0	0.0	0.0	0.0	9.28870790357578	0.0	0.0	0.0	7.228980113798606	0.0	0.0	0.0	0.0	4.735761105478186	0.0	0.0	0.0	0.0	4.182994287703001	0.0	7.7263870023627295	2.4941051824013942
3R_5340	0.0	0.0	0.0	2.0122870245720366	0.0	6.243970665825811	0.0	1.9711211046951118	0.0	0.0	2.7560319203617016	0.0	5.312437744870177	0.0	0.0	0.0	0.0	6.595979750342166	3.6891928783820678	0.0	0.0	0.0	0.0	0.0	0.0	2.137453203133934	5.836110349174482	2.0483555289724524	0.0	4.870173353820529	0.0	0.0	12.675851024948187	6.436155748532959	0.0	3.515024974252442	0.0	0.0	0.0	4.904196520962988	0.0	0.0	0.0	3.8753981971647584	6.208471148458514	0.0	8.775008775008775	0.0	4.8509426594322935
3R_5341	0.0	0.0	0.0	2.3453631701054385	0.0	0.0	0.0	2.297383418129755	0.0	0.0	0.0	0.0	0.0	0.0	0.0	2.8047878851114003	5.418521155532148	0.0	0.0	0.0	8.949026345933563	0.0	0.0	0.0	0.0	0.0	6.802110286695345	0.0	0.0	5.676290249155085	0.0	0.0	0.0	0.0	4.319288734085581	0.0	0.0	0.0	0.0	0.0	0.0	4.239361111323079	0.0	0.0	3.6180523445341	0.0	0.0	0.0	0.0
3R_5342	0.0	0.0	0.0	0.0	0.0	0.0	0.0	20.57041768233104	0.0	0.0	0.0	0.0	0.0	0.0	67.03536115300821	0.0	0.0	34.417484081913614	0.0	0.0	0.0	0.0	0.0	0.0	0.0	0.0	0.0	0.0	0.0	0.0	0.0	0.0	0.0	0.0	0.0	0.0	0.0	0.0	0.0	0.0	0.0	0.0	0.0	0.0	0.0	0.0	0.0	0.0	0.0
3R_5343	0.0	0.0	0.0	1.8200018200018202	0.0	5.647324579980234	0.0	0.0	0.0	0.0	2.492677759082695	0.0	4.804804804804805	2.447381302006853	5.809731299927378	0.0	4.204772416692947	0.0	0.0	0.0	3.4722222222222223	0.0	0.0	0.0	0.0	1.9332076748344693	5.278437582475588	1.852623778426196	1.875293014533521	0.0	0.0	5.446623093681918	0.0	8.731717965509713	0.0	3.1791448100460977	0.0	12.845215157353886	0.0	0.0	8.330729980214516	0.0	5.453306066803	7.010164738871364	2.8076086193584615	0.0	0.0	6.7957866123003745	0.0
3R_5344	0.0	5.685584881802376	0.0	0.0	0.0	6.111823138506748	0.0	0.0	0.0	0.0	5.395406404940898	6.061757794587032	0.0	0.0	6.287587986934392	2.355536145937713	0.0	0.0	0.0	0.0	0.0	0.0	0.0	0.0	0.0	0.0	0.0	4.01000817841168	4.059075789033595	0.0	4.893189023402655	2.9473068688754966	0.0	0.0	7.254909215693529	3.4406329113053005	0.0	0.0	8.651087787778435	9.600808004001617	0.0	3.5603292450072614	0.0	0.0	3.038537466838162	0.0	0.0	14.70949483181899	0.0
3R_5345	0.0	0.0	0.0	0.0	0.0	0.0	0.0	5.420583037911558	0.0	0.0	7.57908778099468	0.0	0.0	7.4413620669127285	0.0	0.0	0.0	4.53473607836024	0.0	0.0	5.278716216216217	0.0	0.0	0.0	0.0	0.0	0.0	2.8164888523371223	2.8509522180408258	0.0	6.873608094360892	0.0	0.0	0.0	10.191186661774896	0.0	0.0	0.0	0.0	0.0	6.332480559284684	0.0	0.0	5.328672521101543	0.0	0.0	6.032818532818533	0.0	0.0
[truncated: 166 more columns]
