# Supplementary material for: Convergence of topological domain boundaries, insulators, and polytene interbands revealed by high-resolution mapping of chromatin contacts in the early Drosophila melanogaster embryo
Source: eLife. 2017 Nov 17;6:e29550. doi: 10.7554/eLife.29550 (PMC5739541; doi:10.7554/eLife.29550)
Supplement: Supplementary file 3. [file elife-29550-supp3.zip › local_HiC_maps/nc14_posterior_dm3_CompressedBinCounts_500bp_VCnorm_chr3R_2674246-2718838.txt]

3R_5268	3R_5269	3R_5270	3R_5271	3R_5272	3R_5273	3R_5274	3R_5275	3R_5276	3R_5277	3R_5278	3R_5279	3R_5280	3R_5281	3R_5282	3R_5283	3R_5284	3R_5285	3R_5286	3R_5287	3R_5288	3R_5289	3R_5290	3R_5291	3R_5292	3R_5293	3R_5294	3R_5295	3R_5296	3R_5297	3R_5298	3R_5299	3R_5300	3R_5301	3R_5302	3R_5303	3R_5304	3R_5305	3R_5306	3R_5307	3R_5308	3R_5309	3R_5310	3R_5311	3R_5312	3R_5313	3R_5314	3R_5315	3R_5316	3R_5317
3R_5268	7304.601899196494	0.0	0.0	298.3115565897023	301.97795560924055	409.81087228244166	0.0	0.0	91.6791961568081	247.50024750024753	0.0	0.0	0.0	152.86779992662346	0.0	0.0	0.0	0.0	0.0	0.0	0.0	0.0	0.0	0.0	NA	0.0	0.0	0.0	NA	0.0	0.0	0.0	0.0	0.0	0.0	0.0	0.0	0.0	0.0	0.0	0.0	0.0	127.78736182991503	0.0	0.0	0.0	0.0	0.0	0.0
3R_5269	0.0	28.01022373166206	308.3861765896344	248.1810938255156	264.4540676341278	125.61066972917443	176.1536059443835	45.86945552956287	168.60292405642576	195.07120098836077	72.45501750996256	0.0	71.72314864622557	66.93619641757476	0.0	125.23089446166368	69.88771373992452	0.0	0.0	0.0	0.0	37.93051130329237	39.057160153885214	0.0	NA	48.9021468042447	49.17307282532085	0.0	NA	42.077580539119005	11.206741975972745	8.441026766495876	11.984121039622499	10.734076668142603	5.527472922292022	15.369246138476907	0.0	0.0	0.0	0.0	4.595852243350376	16.050162106637277	5.595422944031782	0.0	13.207945900253593	6.655972737135669	0.0	0.0	7.669682130024122
3R_5270	0.0	308.3861765896344	23.57820477906633	335.5600137100234	363.94737320983387	222.25899099357176	117.54006279577855	126.25306163674469	110.49284227367752	178.97412034219852	66.47610184138803	0.0	0.0	12.282537670543036	0.0	95.74747178800745	92.6187158201316	0.0	0.0	1206.418144528894	0.0	69.60104679974387	35.83420231273942	0.0	NA	44.866790499008445	30.076906650304828	0.0	NA	9.65134515623115	10.281972822689436	7.744481669586336	0.0	4.9241556919546685	0.0	0.0	0.0	17.683653584299748	24.344760764035975	0.0	4.216607107091279	19.634291683110387	10.26738846407569	0.0	18.17705909725454	0.0	7.376197894538073	15.038453325152414	7.0367876220091015
3R_5271	298.31155658970226	248.1810938255156	335.56001371002344	109.64431384588396	36.997299197158604	301.25170081689424	298.71522581377496	256.6866882283485	209.66809540497394	40.43050400666295	112.62783258998965	0.0	0.0	137.3448003755756	0.0	38.9330779323421	108.63708261632858	0.0	0.0	0.0	0.0	0.0	36.42748380798345	0.0	NA	0.0	76.43717170234754	0.0	NA	0.0	0.0	15.745403129556326	5.588621566490625	5.005681448443984	20.62125659751328	0.0	0.0	0.0	0.0	24.546021335401743	8.572836966072996	4.98984068436663	5.2186891696543665	0.0	18.478003784295176	6.207833292361634	14.996640752471446	0.0	7.153290728333755
3R_5272	301.9779556092405	264.4540676341278	363.94737320983387	36.997299197158604	74.90402921257139	254.12852973939118	211.67061029172746	129.92074834351047	159.18376628791037	245.56449137454723	182.41933644966366	0.0	135.43253766717453	88.47544174524128	0.0	78.82317007084232	139.29823017932813	0.0	0.0	0.0	0.0	35.8114883254548	36.875195899478214	0.0	NA	92.34036659125536	46.425973784800135	0.0	NA	9.931719428926133	10.58066700524801	15.938922050701711	11.314617070928504	15.201611370805304	5.2186755523315735	14.510629035768698	0.0	18.19736866049169	0.0	16.56513618612587	8.67820144275099	5.05116833523594	10.565658966942694	5.351141933688648	6.235035913806863	0.0	7.590478503764877	46.425973784800135	0.0
3R_5273	409.81087228244166	125.61066972917443	222.25899099357176	301.25170081689424	254.1285297393912	17.243747848123967	400.1062846438182	205.69964325804727	344.6136880556896	138.85533218361118	247.55922080735252	0.0	137.84547522227584	120.06902253524026	0.0	120.34128789246303	114.41898041744024	0.0	0.0	0.0	0.0	24.299683132131957	25.021455898432905	0.0	NA	93.98555128791534	42.002776383518956	0.0	NA	20.21733636593379	21.5383555034806	5.407632765495841	3.8387347530254026	20.629935067279376	3.5411028198155865	9.846105373019704	0.0	12.347721721865097	16.998881473599038	11.240179595589579	8.832816858903112	10.282325231318044	17.923170537175345	3.6309871346863845	4.230748402469403	8.528122764032812	10.300952632099417	10.500694095879739	19.6539238813355
3R_5274	0.0	176.15360594438351	117.54006279577855	298.71522581377496	211.67061029172746	400.1062846438182	18.31096039156158	0.0	247.86878744425246	223.05164389061548	331.391013780343	0.0	82.01090745069094	137.76719181479191	0.0	23.865607988296308	133.18700521027566	483.27856176300025	0.0	0.0	0.0	86.74230595746157	0.0	0.0	NA	0.0	0.0	0.0	NA	36.08479927830401	0.0	19.30356594773753	13.703088333533172	30.684353127809537	12.640634964375531	0.0	0.0	44.07752354841696	0.0	20.06197142974649	0.0	0.0	12.796028112873763	0.0	7.551227527546879	0.0	9.192798729187505	0.0	17.539597834561253
3R_5275	0.0	45.869455529562856	126.25306163674469	256.6866882283485	129.92074834351047	205.69964325804727	0.0	150.23135628868457	368.1381675133845	212.965329244399	158.202816010125	0.0	0.0	131.5374092391876	0.0	136.71848297171294	127.16433701601254	0.0	0.0	0.0	0.0	0.0	0.0	0.0	NA	0.0	0.0	0.0	NA	0.0	73.40850364106178	27.64599851817448	0.0	35.15618133558333	0.0	0.0	0.0	0.0	0.0	0.0	0.0	0.0	18.326094525995565	18.563069886245508	43.25858250276855	0.0	0.0	0.0	25.11969534833481
3R_5276	91.67919615680809	168.60292405642576	110.49284227367752	209.66809540497394	159.18376628791037	344.6136880556896	247.86878744425246	368.1381675133845	13.807857223074217	298.209253433134	207.68144435521836	969.1800736576855	82.23346079519756	230.23508537116967	0.0	167.51260532355062	222.58072557755244	0.0	0.0	0.0	0.0	86.97769891799742	44.78059746273134	0.0	NA	84.1024030859975	9.396482708592519	0.0	NA	30.15226895823911	25.697956498499234	4.83898752896134	6.870137230991188	12.307048554383307	19.01240686297188	26.432183827027785	0.0	0.0	20.281795263389533	15.087310264500665	10.538657111617551	12.26810219819855	6.415376374093426	6.498333827206703	15.143438650901336	15.262678325317882	27.65323579729809	0.0	17.587195114980684
3R_5277	247.50024750024753	195.07120098836077	178.97412034219852	40.43050400666295	245.56449137454726	138.85533218361118	223.05164389061548	212.96532924439902	298.20925343313405	33.54398958794563	0.0	2616.4311878597596	111.000111000111	248.6201581224206	0.0	323.01619603206905	204.30138540374762	654.1077969649399	0.0	0.0	0.0	58.70198177890485	120.89121000012089	0.0	NA	75.68189386371205	50.73412275628342	0.0	NA	16.28001628001628	34.687534687534686	0.0	9.273426994945982	16.612261510220694	8.554422379737654	23.785738071452357	0.0	0.0	27.376708991058766	0.0	0.0	0.0	17.31916625533647	0.0	0.0	0.0	12.442267877050487	25.36706137814171	0.0
3R_5278	0.0	72.45501750996256	66.47610184138802	112.62783258998964	182.4193364496637	247.55922080735252	331.391013780343	158.202816010125	207.68144435521833	0.0	0.0	0.0	0.0	277.0338904792686	0.0	179.96616636072415	227.6501151641759	728.8629737609331	0.0	0.0	0.0	65.41077969649399	134.707348285849	0.0	NA	0.0	0.0	0.0	NA	72.56235827664399	0.0	14.55646452589595	51.66623611469904	9.255402841408673	0.0	0.0	1275.5102040816328	0.0	30.505475732894055	0.0	7.925500297206263	18.452227183821087	38.59699908332127	19.548049104699352	11.38848396501458	0.0	27.7284826974268	0.0	0.0
3R_5279	0.0	0.0	0.0	0.0	0.0	0.0	0.0	0.0	969.1800736576855	2616.431187859759	0.0	0.0	0.0	0.0	0.0	0.0	0.0	51020.4081632653	0.0	0.0	0.0	0.0	0.0	0.0	NA	0.0	0.0	0.0	NA	0.0	0.0	0.0	0.0	0.0	0.0	0.0	0.0	0.0	0.0	0.0	0.0	0.0	0.0	0.0	0.0	0.0	0.0	0.0	0.0
3R_5280	0.0	71.72314864622557	0.0	0.0	135.43253766717453	137.84547522227584	82.01090745069094	0.0	82.23346079519757	111.000111000111	0.0	0.0	0.0	68.55889208830385	0.0	427.5559831115387	198.83878151594686	0.0	0.0	0.0	0.0	0.0	0.0	0.0	NA	0.0	83.94191219675984	0.0	NA	0.0	0.0	0.0	61.37322593018796	27.48574177145606	28.307361329313686	0.0	0.0	0.0	0.0	0.0	0.0	0.0	0.0	0.0	0.0	0.0	41.1725955204216	0.0	39.27806909012352
3R_5281	152.86779992662346	66.93619641757476	12.282537670543038	137.34480037557557	88.47544174524128	120.06902253524026	137.76719181479191	131.53740923918764	230.23508537116965	248.62015812242055	277.0338904792687	0.0	68.55889208830386	25.593251571425647	0.0	458.87300789261576	282.0631583947934	0.0	0.0	0.0	0.0	108.77131917855901	261.3383510296731	0.0	NA	0.0	62.6715634048207	0.0	NA	0.0	10.71232688879748	24.205885580392586	45.82163926914486	20.521028924390272	10.567227645558278	0.0	0.0	36.84761301162911	0.0	16.77126344636047	21.965470280718712	5.114022239859917	5.3485660494421445	5.417728541460794	6.312621202327086	6.362326881085567	38.424650796773555	0.0	21.993941402275055
3R_5282	0.0	0.0	0.0	0.0	0.0	0.0	0.0	0.0	0.0	0.0	0.0	0.0	0.0	0.0	0.0	0.0	1640.4199475065616	0.0	0.0	0.0	0.0	0.0	0.0	0.0	NA	0.0	0.0	0.0	NA	0.0	0.0	0.0	0.0	0.0	0.0	0.0	0.0	0.0	0.0	0.0	0.0	0.0	0.0	0.0	0.0	0.0	0.0	0.0	0.0
3R_5283	0.0	125.23089446166368	95.74747178800743	38.933077932342094	78.82317007084232	120.34128789246301	23.865607988296304	136.71848297171294	167.5126053235506	323.01619603206905	179.96616636072415	0.0	427.55598311153864	458.8730078926157	0.0	62.21052664321329	324.03356987783934	0.0	0.0	0.0	0.0	169.58350291683627	349.24127333368256	0.0	NA	0.0	48.85508117271736	0.0	NA	31.3541054281795	0.0	0.0	17.859933471747816	31.99398513079541	8.23759192122885	68.71435442864014	0.0	28.724241536402232	26.362756806204736	39.22168488513929	6.849197787709114	23.91955375680511	41.694289133217424	25.3400636542399	9.841899722852103	19.838789992520773	0.0	0.0	11.430125925697322
3R_5284	0.0	69.88771373992452	92.61871582013161	108.63708261632858	139.29823017932813	114.41898041744024	133.18700521027563	127.16433701601254	222.58072557755247	204.30138540374762	227.6501151641759	0.0	198.83878151594686	282.0631583947934	1640.4199475065616	324.03356987783934	47.361205833522774	0.0	1093.6132983377079	0.0	0.0	210.3102496803284	346.4913420475906	504.74459923278823	NA	81.34313789288736	90.88199155161006	0.0	NA	40.82822980460776	37.28227153424004	28.081368573578803	13.289478055749361	23.80654799102493	15.32386686134107	17.043324129938302	0.0	10.686774902322878	39.23276406592674	29.184639540517033	28.030476772927656	11.865605406919071	3.102449073298462	9.42770084773886	10.984955005624295	33.214352142989995	0.0	18.176398310322014	29.767827952160548
3R_5285	0.0	0.0	0.0	0.0	0.0	0.0	483.27856176300014	0.0	0.0	654.1077969649398	728.862973760933	51020.4081632653	0.0	0.0	0.0	0.0	0.0	12755.102040816326	0.0	0.0	0.0	0.0	0.0	0.0	NA	0.0	0.0	0.0	NA	0.0	0.0	0.0	0.0	0.0	0.0	0.0	0.0	0.0	0.0	0.0	0.0	0.0	0.0	0.0	0.0	0.0	0.0	0.0	0.0
3R_5286	0.0	0.0	0.0	0.0	0.0	0.0	0.0	0.0	0.0	0.0	0.0	0.0	0.0	0.0	0.0	0.0	1093.6132983377076	0.0	0.0	0.0	0.0	0.0	0.0	0.0	NA	0.0	0.0	0.0	NA	0.0	0.0	0.0	0.0	0.0	0.0	0.0	0.0	0.0	0.0	0.0	0.0	0.0	0.0	0.0	0.0	0.0	0.0	0.0	0.0
3R_5287	0.0	0.0	1206.4181445288937	0.0	0.0	0.0	0.0	0.0	0.0	0.0	0.0	0.0	0.0	0.0	0.0	0.0	0.0	0.0	0.0	0.0	0.0	3561.2535612535607	0.0	0.0	NA	0.0	0.0	0.0	NA	0.0	0.0	0.0	0.0	0.0	0.0	0.0	0.0	0.0	0.0	0.0	0.0	0.0	0.0	0.0	0.0	0.0	0.0	0.0	0.0
3R_5288	0.0	0.0	0.0	0.0	0.0	0.0	0.0	0.0	0.0	0.0	0.0	0.0	0.0	0.0	0.0	0.0	0.0	0.0	0.0	0.0	0.0	0.0	0.0	0.0	NA	0.0	0.0	0.0	NA	0.0	0.0	0.0	0.0	0.0	0.0	0.0	0.0	0.0	0.0	0.0	0.0	0.0	0.0	0.0	0.0	0.0	0.0	0.0	0.0
3R_5289	0.0	37.93051130329237	69.60104679974387	0.0	35.8114883254548	24.299683132131957	86.74230595746157	0.0	86.97769891799742	58.70198177890485	65.41077969649398	0.0	0.0	108.77131917855901	0.0	169.58350291683627	210.3102496803284	0.0	0.0	3561.2535612535607	0.0	513.6423405654175	0.0	0.0	NA	132.44331426149608	44.392357411747994	0.0	NA	0.0	0.0	0.0	48.685491723466406	29.071457642886216	44.910717493622684	41.625041625041625	0.0	52.200785099807895	47.90924073435284	71.27786964703199	37.34129947722181	57.95891871841239	30.308540946838818	0.0	0.0	36.05318565948487	0.0	0.0	41.544111537630656
3R_5290	0.0	39.057160153885214	35.83420231273942	36.42748380798345	36.875195899478214	25.021455898432905	0.0	0.0	44.78059746273135	120.89121000012089	134.70734828584898	0.0	0.0	261.3383510296731	0.0	349.24127333368256	346.4913420475906	0.0	0.0	0.0	0.0	0.0	108.92178326743566	0.0	NA	954.6409186373182	182.84376914145707	0.0	NA	146.68133480014666	31.253125312531253	94.16062861635663	50.13159543802482	14.96748314287211	46.244699201354045	0.0	0.0	0.0	0.0	24.46501136399778	12.816815662148738	14.920117689888338	15.60439731916454	31.612356637962645	0.0	0.0	0.0	228.55471142682134	0.0
3R_5291	0.0	0.0	0.0	0.0	0.0	0.0	0.0	0.0	0.0	0.0	0.0	0.0	0.0	0.0	0.0	0.0	504.74459923278823	0.0	0.0	0.0	0.0	0.0	0.0	0.0	NA	0.0	0.0	0.0	NA	1367.5213675213677	0.0	548.666739822232	0.0	0.0	0.0	0.0	0.0	0.0	0.0	0.0	0.0	0.0	0.0	0.0	0.0	0.0	0.0	0.0	0.0
3R_5292	NA	NA	NA	NA	NA	NA	NA	NA	NA	NA	NA	NA	NA	NA	NA	NA	NA	NA	NA	NA	NA	NA	NA	NA	NA	NA	NA	NA	NA	NA	NA	NA	NA	NA	NA	NA	NA	NA	NA	NA	NA	NA	NA	NA	NA	NA	NA	NA	NA
3R_5293	0.0	48.90214680424471	44.866790499008445	0.0	92.34036659125537	93.98555128791534	0.0	0.0	84.10240308599751	75.68189386371205	0.0	0.0	0.0	0.0	0.0	0.0	81.34313789288736	0.0	0.0	0.0	0.0	132.44331426149608	954.6409186373182	0.0	NA	0.0	1030.1961951420526	0.0	NA	110.19283746556474	39.130979213623846	235.79066504757077	125.53614394811174	56.22083544161466	57.901420900868914	0.0	0.0	0.0	61.767285574868126	30.631811749137714	16.047500601781273	74.72389520720937	0.0	19.79038029194769	0.0	23.24089654082496	0.0	0.0	0.0
3R_5294	0.0	49.17307282532086	30.076906650304828	76.43717170234753	46.42597378480014	42.002776383518956	0.0	0.0	9.39648270859252	50.73412275628342	0.0	0.0	83.94191219675984	62.671563404820695	0.0	48.85508117271737	90.88199155161006	0.0	0.0	0.0	0.0	44.392357411747994	182.84376914145707	0.0	NA	1030.1961951420528	19.183400986794148	0.0	NA	184.67220683287164	157.39108536892473	79.03232817383952	84.15442336687823	50.25094063479501	38.81480293077639	53.962657840774185	0.0	0.0	82.81264880397832	20.534344718258524	43.030417126106016	18.78446950153532	26.194639267073995	26.53336305069995	30.91610605461021	15.579769980276012	9.409249668794411	95.91700493397073	44.88145013760653
3R_5295	0.0	0.0	0.0	0.0	0.0	0.0	0.0	0.0	0.0	0.0	0.0	0.0	0.0	0.0	0.0	0.0	0.0	0.0	0.0	0.0	0.0	0.0	0.0	0.0	NA	0.0	0.0	0.0	NA	0.0	0.0	0.0	0.0	0.0	0.0	0.0	0.0	0.0	0.0	0.0	0.0	0.0	0.0	0.0	0.0	0.0	0.0	0.0	0.0
3R_5296	NA	NA	NA	NA	NA	NA	NA	NA	NA	NA	NA	NA	NA	NA	NA	NA	NA	NA	NA	NA	NA	NA	NA	NA	NA	NA	NA	NA	NA	NA	NA	NA	NA	NA	NA	NA	NA	NA	NA	NA	NA	NA	NA	NA	NA	NA	NA	NA	NA
3R_5297	0.0	42.077580539119005	9.65134515623115	0.0	9.931719428926135	20.21733636593379	36.08479927830401	0.0	30.15226895823911	16.28001628001628	72.56235827664399	0.0	0.0	0.0	0.0	31.354105428179505	40.82822980460776	0.0	0.0	0.0	0.0	0.0	146.6813348001467	1367.5213675213677	NA	110.19283746556474	184.67220683287167	0.0	NA	0.0	185.1851851851852	177.5241718180377	225.0351617440225	141.09347442680777	145.31112149047692	80.8080808080808	0.0	130.29315960912052	86.36439129712672	32.94621530351701	75.94390507011866	76.35121559172191	58.83898082479643	72.37122179650916	44.642857142857146	44.99437570303712	30.193236714975846	61.557402277623886	57.60783466551452
3R_5298	0.0	11.206741975972745	10.281972822689436	0.0	10.58066700524801	21.5383555034806	0.0	73.40850364106178	25.69795649849924	34.687534687534686	0.0	0.0	0.0	10.712326888797477	0.0	0.0	37.28227153424004	0.0	0.0	0.0	0.0	0.0	31.253125312531253	0.0	NA	39.130979213623846	157.39108536892473	0.0	NA	185.1851851851852	35.87006427915519	168.86050231271344	191.79133103183736	154.60729746444034	97.3065545695158	172.17630853994493	0.0	77.11479617017076	120.3175250260452	91.25727250263944	95.61635775228008	94.18324291742013	76.1157676051293	58.958841286427486	89.8352949134199	106.5207758121144	51.46574440052701	13.115923780743726	61.37198295331802
3R_5299	0.0	8.441026766495877	7.744481669586336	15.745403129556326	15.938922050701711	5.407632765495842	19.30356594773753	27.64599851817448	4.83898752896134	0.0	14.55646452589595	0.0	0.0	24.205885580392586	0.0	0.0	28.081368573578803	0.0	0.0	0.0	0.0	0.0	94.16062861635666	548.666739822232	NA	235.79066504757077	79.03232817383952	0.0	NA	177.5241718180377	168.86050231271346	96.66239995441605	216.68863648675492	252.31205178219648	203.21939499254083	185.26409396594846	445.7917261055635	104.55050253941555	63.970113163130186	100.46010729139458	102.48881625417226	70.93973218316381	84.31049193485833	71.73659960319412	71.64509883839413	32.092992655518636	72.68343360416796	138.30657430421914	64.71636205291395
3R_5300	0.0	11.984121039622503	0.0	5.588621566490625	11.314617070928508	3.8387347530254035	13.703088333533172	0.0	6.8701372309911894	9.273426994945982	51.66623611469904	0.0	61.373225930187964	45.82163926914485	0.0	17.85993347174782	13.289478055749361	0.0	0.0	0.0	0.0	48.685491723466406	50.13159543802482	0.0	NA	125.53614394811171	84.15442336687822	0.0	NA	225.0351617440225	191.79133103183736	216.68863648675492	79.47444319820542	181.40589569160997	151.354802854457	92.05983889528194	316.45569620253167	65.9712200552509	90.8213657262871	75.06732600801344	94.38367948875508	93.84942889189003	93.3656522129455	87.29812309035357	70.63743218806509	62.6503965485327	68.79471656576774	35.0643430695326	75.47355554279432
3R_5301	0.0	10.734076668142603	4.9241556919546685	5.005681448443984	15.201611370805304	20.629935067279376	30.684353127809537	35.156181335583334	12.307048554383309	16.612261510220694	9.255402841408673	0.0	27.48574177145606	20.521028924390272	0.0	31.993985130795412	23.80654799102493	0.0	0.0	0.0	0.0	29.071457642886216	14.96748314287211	0.0	NA	56.22083544161466	50.25094063479501	0.0	NA	141.09347442680775	154.60729746444034	252.31205178219648	181.40589569160997	86.38375985314762	163.10432004033126	182.5838560532438	0.0	125.56597014484403	98.29542180599196	84.04646761101277	119.76311560222794	102.51237324345048	113.64671952311264	93.39623461134134	98.70019436345967	84.17315182540958	70.86167800453515	50.25094063479501	96.992782855203
3R_5302	0.0	5.527472922292022	0.0	20.62125659751328	5.2186755523315735	3.541102819815586	12.64063496437553	0.0	19.012406862971883	8.554422379737654	0.0	0.0	28.307361329313686	10.567227645558276	0.0	8.23759192122885	15.32386686134107	0.0	0.0	0.0	0.0	44.910717493622684	46.244699201354045	0.0	NA	57.901420900868914	38.81480293077639	0.0	NA	145.31112149047692	97.3065545695158	203.21939499254086	151.35480285445698	163.10432004033123	34.90492008845779	78.85622084594527	0.0	114.10540600985566	118.68781543905065	103.87059939221851	125.1570131006743	111.91133581593498	103.79365820748352	100.66195300294739	80.7991926336158	110.33184140165571	47.595597343784895	84.09873968334884	78.7029035014619
3R_5303	0.0	15.369246138476907	0.0	0.0	14.5106290357687	9.846105373019704	0.0	0.0	26.43218382702779	23.785738071452357	0.0	0.0	0.0	0.0	0.0	68.71435442864015	17.043324129938302	0.0	0.0	0.0	0.0	41.625041625041625	0.0	0.0	NA	0.0	53.962657840774185	0.0	NA	80.8080808080808	172.1763085399449	185.26409396594846	92.05983889528194	182.5838560532438	78.85622084594527	50.5987518974532	0.0	126.90892169719531	77.65030186554851	105.89854918987609	85.73950321523137	58.71163194852164	61.40431672346566	93.29750709061054	94.21382189239331	73.0428176997356	35.29079616036138	161.88797352232257	84.16729090740758
3R_5304	0.0	0.0	0.0	0.0	0.0	0.0	0.0	0.0	0.0	0.0	1275.5102040816328	0.0	0.0	0.0	0.0	0.0	0.0	0.0	0.0	0.0	0.0	0.0	0.0	0.0	NA	0.0	0.0	0.0	NA	0.0	0.0	445.7917261055635	316.45569620253167	0.0	0.0	0.0	0.0	0.0	0.0	463.3061527057079	0.0	0.0	295.50827423167846	299.3295019157088	0.0	351.51856017997756	0.0	0.0	405.0550874918989
3R_5305	0.0	0.0	17.683653584299748	0.0	18.197368660491694	12.3477217218651	44.07752354841696	0.0	0.0	0.0	0.0	0.0	0.0	36.84761301162911	0.0	28.724241536402232	10.68677490232288	0.0	0.0	0.0	0.0	52.2007850998079	0.0	0.0	NA	0.0	0.0	0.0	NA	130.29315960912052	77.11479617017076	104.55050253941555	65.9712200552509	125.56597014484403	114.10540600985566	126.9089216971953	0.0	0.0	0.0	181.0968675071171	113.84839189146453	80.99145319283035	77.00541348056768	78.00117313764399	63.61970684039088	54.960556640517645	143.8358589434924	45.115359975457245	42.2207257320546
3R_5306	0.0	0.0	24.34476076403597	0.0	0.0	16.998881473599038	0.0	0.0	20.281795263389533	27.376708991058766	30.505475732894055	0.0	0.0	0.0	0.0	26.36275680620474	39.23276406592674	0.0	0.0	0.0	0.0	47.90924073435284	0.0	0.0	NA	61.767285574868126	82.81264880397832	0.0	NA	86.36439129712672	120.3175250260452	63.970113163130186	90.8213657262871	98.29542180599196	118.68781543905067	77.65030186554851	0.0	0.0	5.585830758265354	94.18480832283448	127.70836054392153	114.87821557640483	127.2143243329199	71.58852063753872	83.41341020713219	58.8491460988901	76.16007018912069	31.05474330149187	67.81191300312807
3R_5307	0.0	0.0	0.0	24.546021335401743	16.56513618612587	11.240179595589579	20.061971429746485	0.0	15.087310264500665	0.0	0.0	0.0	0.0	16.771263446360468	0.0	39.22168488513929	29.184639540517033	0.0	0.0	0.0	0.0	71.27786964703199	24.465011363997775	0.0	NA	30.631811749137714	20.534344718258524	0.0	NA	32.94621530351701	91.25727250263945	100.46010729139458	75.06732600801344	84.04646761101279	103.87059939221851	105.8985491898761	463.3061527057079	181.0968675071171	94.18480832283451	32.97063799833058	141.06098008593204	134.04879644288113	119.16716173612537	99.40668410543924	95.1432277877793	125.07702660221587	90.64685596416024	92.40455123216336	86.47580815245877
3R_5308	0.0	4.595852243350377	4.21660710709128	8.572836966072998	8.678201442750991	8.832816858903112	0.0	0.0	10.538657111617553	0.0	7.925500297206261	0.0	0.0	21.96547028071871	0.0	6.849197787709115	28.030476772927656	0.0	0.0	0.0	0.0	37.34129947722181	12.816815662148741	0.0	NA	16.047500601781273	43.03041712610602	0.0	NA	75.94390507011866	95.61635775228008	102.48881625417226	94.38367948875508	119.76311560222794	125.1570131006743	85.73950321523137	0.0	113.84839189146453	127.70836054392151	141.06098008593204	55.801677820718254	180.83182640144665	132.20409006403636	143.2131830524867	134.36199722607492	115.76222875053239	87.06205149852258	102.1972406745018	105.70758011439071
3R_5309	0.0	16.050162106637277	19.634291683110387	4.98984068436663	5.05116833523594	10.282325231318044	0.0	0.0	12.268102198198552	0.0	18.452227183821087	0.0	0.0	5.114022239859917	0.0	23.919553756805115	11.865605406919071	0.0	0.0	0.0	0.0	57.95891871841239	14.920117689888336	0.0	NA	74.72389520720935	18.784469501535316	0.0	NA	76.35121559172194	94.18324291742013	70.93973218316381	93.84942889189003	102.51237324345048	111.91133581593498	58.71163194852164	0.0	80.99145319283035	114.87821557640483	134.04879644288113	180.83182640144665	61.312780199405516	190.23679136795212	171.04542966611933	70.63743218806509	94.07730001200122	92.13578111486751	68.87638817229616	128.9144582252698
3R_5310	127.78736182991503	5.595422944031782	10.26738846407569	5.218689169654366	10.565658966942694	17.923170537175345	12.796028112873763	18.326094525995565	6.4153763740934275	17.31916625533647	38.59699908332127	0.0	0.0	5.348566049442144	0.0	41.694289133217424	3.102449073298462	0.0	0.0	0.0	0.0	30.308540946838818	15.60439731916454	0.0	NA	0.0	26.194639267073992	0.0	NA	58.83898082479643	76.1157676051293	84.31049193485833	93.36565221294549	113.64671952311264	103.79365820748353	61.404316723465655	295.50827423167846	77.00541348056768	127.21432433291989	119.16716173612534	132.20409006403636	190.23679136795215	87.18541991516187	197.0055161544523	171.50033772374198	114.3474087015719	83.51320793503957	98.22989725152746	76.60616311903524
3R_5311	0.0	0.0	0.0	0.0	5.351141933688648	3.630987134686384	0.0	18.563069886245508	6.498333827206705	0.0	19.54804910469935	0.0	0.0	5.417728541460792	0.0	25.3400636542399	9.42770084773886	0.0	0.0	0.0	0.0	0.0	31.612356637962645	0.0	NA	19.79038029194769	26.53336305069995	0.0	NA	72.37122179650915	58.958841286427486	71.73659960319412	87.29812309035357	93.39623461134134	100.66195300294739	93.29750709061054	299.3295019157088	78.00117313764399	71.58852063753872	99.40668410543925	143.2131830524867	171.04542966611933	197.0055161544523	59.63652911730597	93.540469348659	137.3750694956234	104.11460936198567	72.96674838942486	77.59676005591932
3R_5312	0.0	13.207945900253591	18.177059097254535	18.478003784295176	6.235035913806863	4.230748402469403	7.551227527546877	43.25858250276855	15.143438650901336	0.0	11.388483965014577	0.0	0.0	6.312621202327085	0.0	9.841899722852103	10.984955005624295	0.0	0.0	0.0	0.0	0.0	0.0	0.0	NA	0.0	30.91610605461021	0.0	NA	44.642857142857146	89.8352949134199	71.64509883839413	70.6374321880651	98.70019436345966	80.7991926336158	94.21382189239333	0.0	63.61970684039088	83.41341020713219	95.14322778777931	134.36199722607492	70.63743218806509	171.500337723742	93.540469348659	18.68423150510204	91.0181986180299	109.93910131987577	69.56123862287298	122.96315156004073
3R_5313	0.0	6.655972737135669	0.0	6.207833292361634	0.0	8.528122764032814	0.0	0.0	15.262678325317886	0.0	0.0	0.0	0.0	6.362326881085567	0.0	19.838789992520777	33.21435214299	0.0	0.0	0.0	0.0	36.053185659484875	0.0	0.0	NA	23.240896540824963	15.579769980276014	0.0	NA	44.99437570303712	106.5207758121144	32.092992655518636	62.6503965485327	84.17315182540958	110.33184140165571	73.04281769973558	351.51856017997756	54.96055664051765	58.8491460988901	125.07702660221587	115.7622287505324	94.07730001200122	114.34740870157188	137.3750694956234	91.0181986180299	22.14290142866	118.44647136499243	101.26850487179408	116.64128503703726
3R_5314	0.0	0.0	7.376197894538072	14.996640752471446	7.590478503764877	10.300952632099415	9.192798729187503	0.0	27.65323579729809	12.442267877050487	27.7284826974268	0.0	41.1725955204216	38.424650796773555	0.0	0.0	0.0	0.0	0.0	0.0	0.0	0.0	0.0	0.0	NA	0.0	9.409249668794411	0.0	NA	30.193236714975846	51.46574440052701	72.68343360416796	68.79471656576774	70.86167800453515	47.59559734378491	35.29079616036138	0.0	143.8358589434924	76.16007018912069	90.64685596416025	87.06205149852258	92.13578111486751	83.51320793503957	104.11460936198567	109.93910131987577	118.4464713649924	46.151346880907376	84.6832470191497	101.26377187297473
3R_5315	0.0	0.0	15.038453325152414	0.0	46.42597378480014	10.500694095879739	0.0	0.0	0.0	25.36706137814171	0.0	0.0	0.0	0.0	0.0	0.0	18.176398310322014	0.0	0.0	0.0	0.0	0.0	228.55471142682134	0.0	NA	0.0	95.91700493397073	0.0	NA	61.557402277623886	13.115923780743726	138.30657430421914	35.06434306953259	50.25094063479501	84.09873968334884	161.88797352232257	0.0	45.115359975457245	31.05474330149187	92.40455123216336	102.19724067450177	68.87638817229616	98.22989725152746	72.96674838942486	69.56123862287298	101.26850487179408	84.6832470191497	38.366801973588295	143.62064044034088
3R_5316	0.0	7.669682130024122	7.0367876220091015	7.153290728333755	0.0	19.653923881335505	17.539597834561253	25.11969534833482	17.587195114980684	0.0	0.0	0.0	39.27806909012352	21.993941402275055	0.0	11.430125925697324	29.767827952160548	0.0	0.0	0.0	0.0	41.544111537630656	0.0	0.0	NA	0.0	44.88145013760653	0.0	NA	57.60783466551452	61.37198295331801	64.71636205291395	75.47355554279432	96.992782855203	78.70290350146189	84.16729090740758	405.0550874918989	42.2207257320546	67.81191300312807	86.47580815245878	105.70758011439071	128.9144582252698	76.60616311903524	77.59676005591932	122.96315156004073	116.64128503703725	101.26377187297473	143.62064044034088	16.800729487674356
3R_5317	0.0	0.0	0.0	0.0	21.542129224052502	14.617290110331307	26.089588167154254	0.0	21.80032299358547	0.0	13.115786160222443	0.0	0.0	29.08024985750677	0.0	0.0	8.43403571982808	0.0	0.0	0.0	0.0	20.598510315733964	0.0	0.0	NA	53.113514202553695	17.802590632988913	0.0	NA	17.13796058269066	24.343694009503775	41.25578956246859	52.064690377794406	49.54852549417368	75.04361534924098	66.77127499749606	0.0	31.400986409653083	67.2453610307369	100.04554454313487	67.38712656300697	78.44568304690006	109.39123776185527	110.80577962946548	53.79521667278736	68.67714800431438	113.51570358779477	35.605181265977826	37.48581786557419
3R_5318	0.0	0.0	9.303995973230542	0.0	9.574279655134447	0.0	0.0	0.0	11.626838929912253	15.69410309770207	0.0	0.0	51.933213886941395	9.693416619168927	0.0	0.0	33.73614287931232	0.0	0.0	0.0	0.0	27.46468042097862	0.0	0.0	NA	70.81801893673827	47.473575021303766	0.0	NA	76.16871370084738	56.80195268884215	67.23165706476365	52.064690377794406	34.97542976059318	32.01860921567615	33.38563749874803	0.0	27.91198791969163	38.42592058899251	95.28147099346178	83.1939834111197	120.08968762735317	68.87596451672368	73.87051975297697	57.38156445097319	125.30567355173147	98.96240825602622	106.81554379793349	77.74836298045018
3R_5319	0.0	0.0	0.0	86.23068432671081	0.0	0.0	0.0	0.0	0.0	0.0	0.0	0.0	0.0	0.0	0.0	137.78659611992944	51.26312335958005	0.0	0.0	0.0	0.0	0.0	0.0	0.0	NA	0.0	0.0	0.0	NA	69.44444444444444	147.96401515151516	111.44793152639087	39.55696202531646	70.86167800453515	36.48995796356842	0.0	0.0	127.23941368078177	0.0	0.0	91.01941747572816	211.9122965641953	110.81560283687944	74.8323754789272	43.59654017857142	43.939820022497194	106.14809782608695	0.0	50.631885936487365
3R_5320	0.0	35.64554074285307	0.0	16.622782520811725	0.0	0.0	0.0	0.0	0.0	0.0	0.0	0.0	91.27418765972983	0.0	0.0	26.56127154119122	19.764095753091105	0.0	0.0	0.0	0.0	0.0	0.0	0.0	NA	0.0	41.71811901344993	0.0	NA	80.32128514056224	42.784775465498356	21.483938607497034	68.62894616440445	13.660082506898343	70.34208764061383	19.558754498513537	0.0	73.5842392370786	101.3020692636015	133.96804415586735	70.18364721020002	95.31798078389507	78.32749437466177	43.27655449383742	58.829066265060234	93.17359426457236	61.386851754845466	20.859059506724964	87.84327198619494
3R_5321	0.0	6.400389143659935	11.74447084992974	17.908373597326637	18.12847651304797	8.200650229556702	14.636884509858309	41.92502966195849	22.014907027378474	19.81072830180456	0.0	0.0	65.55550092597146	0.0	0.0	19.076997623959947	21.29263317477419	0.0	0.0	0.0	540.8328826392645	17.33438726407899	0.0	0.0	NA	44.69693244952599	52.435321031507634	0.0	NA	48.074034012379066	61.45828211809823	65.57888020590225	62.98306987697763	51.50789358469186	45.469368928102575	49.16662569447858	0.0	44.04176568723652	60.631489085119334	64.14622774075784	81.91255309876239	88.01981815105572	71.59962512481988	62.16469915393845	45.27060959592057	82.12872795984332	84.50513791238507	37.453800736791166	73.6065491602369
3R_5322	0.0	8.772660879634707	0.0	16.364014223601163	8.282568093062935	11.240179595589579	0.0	0.0	5.0291034215002215	0.0	15.1283641699823	0.0	0.0	8.385631723180234	0.0	0.0	53.5051724909479	0.0	0.0	0.0	0.0	23.759289882343996	0.0	0.0	NA	30.631811749137714	10.267172359129262	0.0	NA	85.66015978914422	42.118741155064356	37.01161847577695	52.547128205609404	36.980445748845625	72.70941957455295	67.38998584810297	0.0	60.36562250237237	66.48339411023612	71.43638232971628	71.96988779894492	80.42927786572868	24.53441565155522	63.90429692492523	86.86990363232023	66.70774752118179	130.93434750378702	82.1373788730341	76.86738502440778
3R_5323	0.0	0.0	8.2631379762253	0.0	0.0	0.0	0.0	29.49748091512985	15.489179259369404	0.0	0.0	0.0	0.0	51.6539597925577	0.0	0.0	24.968340144696523	0.0	0.0	0.0	0.0	0.0	50.23333383566667	0.0	NA	94.34318276161363	42.16260429974239	0.0	NA	33.82377811601555	28.827083621604167	103.13598533949109	57.80012716027974	62.12530674370205	39.10035069459995	39.534286109628574	0.0	24.789413928675895	51.190695579171525	56.41475223204967	67.97594242733224	65.36919143126877	61.1706625502409	72.8960735258956	46.71531854751033	89.88602452090748	41.36059823969293	52.70325537467798	49.32177625472132
3R_5324	0.0	0.0	0.0	0.0	0.0	0.0	0.0	0.0	0.0	0.0	0.0	0.0	0.0	0.0	0.0	0.0	0.0	0.0	0.0	0.0	0.0	0.0	0.0	0.0	NA	0.0	0.0	0.0	NA	0.0	0.0	0.0	0.0	0.0	0.0	0.0	0.0	0.0	0.0	0.0	0.0	0.0	0.0	0.0	0.0	0.0	0.0	1259.1286829513979	0.0
3R_5325	0.0	0.0	0.0	0.0	0.0	0.0	0.0	0.0	0.0	26.54350480437437	0.0	0.0	0.0	0.0	0.0	51.12082406768398	9.509680855110503	0.0	0.0	0.0	0.0	92.9022668153103	0.0	0.0	NA	0.0	20.073065960094745	0.0	NA	38.64734299516908	27.448397013614407	93.03479501333499	73.3810310034856	65.72677380130797	47.3840613555903	75.28703180877093	0.0	23.603833262521835	43.32661770758865	75.20331754063665	84.42380751371887	104.8300442906937	82.22838935142357	55.52779165972569	56.612318840579704	73.3603951679953	39.38248267170762	40.14613192018949	75.14065391154067
3R_5326	69.12283127116886	6.053360371676326	0.0	5.645794165636309	5.7151838145994365	3.8780056967903684	0.0	0.0	6.940419964812071	9.368295813308599	31.31687457591733	0.0	0.0	23.145201421115363	0.0	0.0	6.71271589772506	0.0	0.0	0.0	0.0	16.39451767329005	16.881483544773914	0.0	NA	0.0	35.42305757663779	0.0	NA	31.82722364308042	43.59451290397582	54.72635000784411	56.97821230858882	74.23259158735958	66.89514544318631	66.42973394891554	0.0	24.992294042670178	49.69817913517523	68.25175037301477	59.59327589203685	64.74796853248729	89.48383547066683	73.49266543198989	57.088052612349294	86.30634725646507	76.44834871566775	63.76150363794801	46.410403886539825
3R_5327	0.0	12.490046993801814	5.729690396179442	5.824552819957248	11.792279005321264	12.002376470541167	7.140791413912404	20.453662228221962	10.740254114412346	9.664917316632357	10.769479295676053	0.0	0.0	11.939015508781146	0.0	9.306957416016344	6.925255715067279	0.0	0.0	0.0	0.0	0.0	52.247968860210555	0.0	NA	21.805970474715977	21.926779175406924	0.0	NA	28.14423922603342	54.96921723834652	56.45911043025607	74.81380047426606	67.01009339531767	61.618926376474384	75.38635506973237	0.0	77.35082034842247	31.551837697346883	58.677296384891775	45.08543176985936	47.71288295552682	79.841813407187	68.23764898553361	35.33735393893705	68.26323490566318	53.774234254904215	65.78033752622078	64.97981350793523
3R_5328	0.0	11.636499042897956	21.35253353148485	0.0	21.97283059496932	3.7273850232178813	6.652802226825962	0.0	3.335427982106096	9.004433783194845	10.033511929845684	0.0	29.796489973481126	11.123124085123044	0.0	17.34187247133822	16.12998965099864	0.0	0.0	0.0	0.0	15.75775912059098	16.22581137169764	0.0	NA	60.94736585484775	27.237788618417646	0.0	NA	21.850759313886154	60.52412025863353	38.57391533656793	74.6798103132818	46.823055672613194	45.92639743693961	38.309772823047155	0.0	112.10080104029544	40.41900545730063	40.08942127640344	45.82295157086806	46.67488144580113	62.76281930584322	56.5105844324642	46.640153111392046	49.77253949451009	73.4791158992775	47.66613008223088	66.9117548659184
3R_5329	0.0	37.60906629224752	11.501867903347504	0.0	0.0	24.093753614063043	14.334533611614413	0.0	7.186716647885381	0.0	0.0	0.0	64.20133538777607	23.966561852902828	0.0	0.0	20.85279594288002	0.0	1765.5367231638418	0.0	0.0	0.0	69.92224646193434	0.0	NA	43.77363776439277	0.0	0.0	NA	28.248587570621474	10.03145865434001	83.11371164679997	48.27290281055568	52.845997155924515	64.32128183408672	82.54457406999781	0.0	51.758405565063775	39.58602518304578	70.67381990426054	57.59420766825736	38.31182762742514	65.11199262731898	60.880576660822136	53.202557506053274	35.74765018779433	71.96481208548268	44.016150993004366	102.98010698946581
3R_5330	0.0	12.51646697686644	5.741810312406158	0.0	0.0	4.009254964159266	7.15589620801904	0.0	17.938287984145422	19.3707227022933	0.0	0.0	0.0	5.982134952178813	0.0	27.979932792201435	20.819713770575085	0.0	0.0	0.0	0.0	16.949382364506636	17.452829365432578	0.0	NA	0.0	29.297547355823106	0.0	NA	23.503143545449205	45.06994856016538	41.490927442929234	56.22903962139114	52.76215897957985	49.39941427114499	61.810215168226804	0.0	34.450861874436946	59.28483517630125	47.04113237413851	63.663854846410956	78.89278518307428	67.50902933267325	35.457328624600095	53.118153660194906	44.61367236551804	46.70291771089601	109.86580258433666	58.26281533463592
3R_5331	0.0	0.0	0.0	0.0	0.0	0.0	16.071021056251787	0.0	16.114633053690735	43.50360644897463	0.0	0.0	71.97869430648528	13.434937285712751	0.0	0.0	7.792968871765138	0.0	0.0	0.0	0.0	0.0	39.19631868174941	0.0	NA	49.076382481694516	32.89884919825505	0.0	NA	63.34125098970705	56.23335492694162	42.355508418580854	30.06704952043056	37.70312558911134	83.2075050950729	77.12002961409137	0.0	58.02842619171045	44.38148191543375	61.627421737576356	36.89781611050896	91.27497175844992	61.76895043322496	56.87971532840072	26.51001017984391	46.757813230590834	40.3413198388929	82.24712299563761	46.18205273066781
3R_5332	0.0	0.0	0.0	0.0	0.0	4.572678611112889	16.32303948053559	23.37737631030194	12.275501536074426	0.0	12.308904261342654	0.0	0.0	27.291235692569686	0.0	21.27464934059224	0.0	0.0	0.0	0.0	0.0	19.331291948903527	19.905488739465017	0.0	NA	49.84597593436282	16.707376975229643	0.0	NA	32.16726980297547	17.134554227437217	12.905912456614626	58.023239834481075	68.38280145190365	30.98785332491215	46.997634452399225	0.0	49.115334593305384	36.06196166252855	35.76790563711135	53.87236933022591	46.35315212341063	51.33074968559916	57.771677088677215	60.582888161295884	64.45213648655799	49.16872082655898	125.30532731422232	46.90625862391109
3R_5333	0.0	0.0	5.79080709373869	5.886681383370125	0.0	4.043467273186758	0.0	0.0	14.473089099954773	0.0	10.8843537414966	0.0	0.0	12.066365007541478	0.0	18.8124632569077	3.499562554680665	0.0	0.0	0.0	0.0	0.0	0.0	0.0	NA	22.038567493112946	44.3213296398892	2666.666666666667	NA	71.11111111111111	20.2020202020202	64.66951973371376	37.80590717299578	45.95616024187453	57.294099330530905	69.26406926406926	0.0	17.37242128121607	39.860488290981564	47.44255003706449	53.85113268608414	33.755274261603375	55.47675334909378	51.08556832694763	50.5952380952381	32.995875515560556	47.10144927536232	44.3213296398892	51.84705119896306
3R_5334	0.0	9.467455621301776	13.02931596091205	0.0	4.46927374301676	9.097801364670204	10.825439783491204	0.0	13.568521031207599	7.326007326007326	0.0	0.0	72.72727272727272	18.099547511312217	0.0	7.0546737213403885	18.37270341207349	0.0	0.0	0.0	0.0	25.641025641025642	13.201320132013201	0.0	NA	0.0	22.1606648199446	0.0	NA	46.22222222222222	30.303030303030305	25.677603423680456	38.48101265822785	45.35147392290249	29.892573563755256	83.11688311688312	0.0	39.08794788273615	44.843049327354265	44.47739065974796	38.834951456310684	45.20795660036166	52.95508274231678	47.89272030651341	60.267857142857146	65.24184476940383	40.7608695652174	60.94182825484765	62.21646143875566
3R_5335	0.0	0.0	0.0	0.0	0.0	0.0	8.291543951816179	0.0	16.62808949902892	11.22243769302593	12.505002000800319	0.0	0.0	0.0	0.0	10.806791852543487	0.0	0.0	0.0	0.0	0.0	0.0	0.0	0.0	NA	25.32004537352131	25.46032263320841	0.0	NA	21.78649237472767	23.210041592394536	34.96405694945596	37.230081906180196	61.135565337246014	40.06740482274181	71.61955691367456	0.0	99.79561857316217	18.31823910431138	49.96438901728223	38.07348181991243	47.091621458710065	57.942798868956565	55.757456239200664	61.548056722689076	37.90886433313483	41.62670502983802	33.94709684427787	35.74015477869696
3R_5336	0.0	0.0	6.204436171862882	0.0	0.0	12.996859092386005	7.732456988208003	22.1483942414175	3.8767202946307426	10.465724751439037	11.661807580174928	0.0	0.0	12.928248222365871	0.0	10.078105316200554	11.248593925759279	0.0	0.0	0.0	0.0	18.315018315018317	37.71805752003772	0.0	NA	70.83825265643448	23.74356944994064	0.0	NA	30.47619047619047	32.467532467532465	52.98553087426126	34.719710669077756	38.87269193391642	37.36571695469407	7.421150278293136	0.0	18.61330851558865	21.353833013025838	38.123477708355395	44.38280166435506	49.08292430896409	40.52684903748734	62.94471811713191	57.397959183673464	70.70544753334404	34.93788819875776	87.05975464978236	40.73696879918526
3R_5337	0.0	0.0	17.289432007579688	0.0	0.0	0.0	0.0	61.71925146891819	10.80296260446465	0.0	0.0	0.0	0.0	0.0	0.0	56.16778440557634	20.897069394988048	0.0	0.0	0.0	0.0	0.0	52.55302600323727	0.0	NA	0.0	44.109603542883356	0.0	NA	70.77140835102618	90.47481181239142	34.0732529507437	24.187696525034266	28.886289122867833	44.62466196818559	62.03987095706841	0.0	0.0	23.802043167385488	47.215913651537115	24.73563787026158	64.78847283491322	15.057746457665147	91.51475217805111	35.543676069153776	71.64709506853045	32.45292162835779	22.054801771441678	72.23912388390553
3R_5338	0.0	10.719492324843495	0.0	9.99776050164763	0.0	0.0	0.0	0.0	0.0	0.0	36.97131026323573	0.0	0.0	10.246573545806282	0.0	0.0	5.943550534444064	0.0	0.0	0.0	0.0	29.031958379784466	29.894293777203806	0.0	NA	37.42963229129237	0.0	0.0	NA	56.36070853462158	77.19861660079052	51.68599722963055	18.3452577508714	41.07923362581748	29.615038347243942	35.29079616036138	0.0	59.00958315630458	27.07913606724291	33.57290961635565	38.69424511045448	69.6137012867888	25.69637167231987	60.73352212782498	40.437370600414084	40.755775093330726	61.53512917454317	112.91099602553294	41.09254510787381
3R_5339	0.0	11.959898460462073	10.972979586417427	16.731977150812003	16.937621562721425	7.661951629333169	0.0	0.0	17.140627881768065	9.254683332500413	20.62472285528663	0.0	0.0	5.71612794066202	0.0	8.911917283148545	6.63130852958691	0.0	0.0	0.0	0.0	48.58708749562716	0.0	0.0	NA	41.76080247558038	27.99477617476579	0.0	NA	31.441244174948068	28.710551701961506	18.020888372129903	58.845728247868436	32.082902219334756	54.28319163453534	52.499294540729615	0.0	32.918938759252285	26.436023689698487	37.45779910708099	45.13410224836512	50.25644493218578	47.783045858583684	72.6013951084084	73.3144445246517	39.78785117752146	48.05896697937035	69.98694043691448	45.84756927649588
3R_5340	0.0	0.0	0.0	0.0	5.490508283804373	7.451106768771666	0.0	0.0	6.667577902313316	0.0	60.17148874291731	0.0	0.0	11.117658176481706	0.0	0.0	12.897650692926282	0.0	0.0	0.0	0.0	47.250047250047245	0.0	0.0	NA	0.0	13.612201977852948	0.0	NA	26.208026208026205	60.49437867619686	38.5549600956163	39.80966006282462	33.42860485717629	48.19902064180438	38.29094738185647	0.0	40.016326661277795	36.72649412559726	36.427019377352956	34.35032561246154	51.09498780384856	34.85109868088592	44.715561956941265	60.32818532818533	24.87404062207212	30.04486700138874	20.41830296677942	47.77062456906916
3R_5341	0.0	13.555921565437824	6.218650229530381	0.0	6.399303755751375	21.71105709400106	23.250514998907224	22.199135121695658	3.885601669876174	10.489701211350695	0.0	0.0	0.0	12.957866202256742	0.0	10.101193759078448	0.0	0.0	0.0	0.0	0.0	18.356977119863718	18.902233865998287	0.0	NA	23.666846534700333	0.0	0.0	NA	15.273004963726613	5.423652330868825	12.255442642077346	17.399625908042978	25.974498237630293	45.47660282286649	29.7526070721947	0.0	46.63987672147784	47.08605790386568	50.94775562399537	28.914912309967857	33.65999059591647	32.495755241971516	43.887945298064984	44.745131729667804	48.31870243023746	54.47233427959559	39.66327466341745	25.98291511975525
3R_5342	0.0	0.0	0.0	0.0	0.0	0.0	69.39384476596926	0.0	0.0	0.0	104.65724751439038	0.0	0.0	0.0	0.0	0.0	33.649639948852546	0.0	0.0	0.0	0.0	0.0	0.0	0.0	NA	0.0	0.0	0.0	NA	0.0	0.0	0.0	0.0	23.257166114308973	47.90476532653086	0.0	0.0	0.0	76.65478517496454	0.0	19.915359721184966	23.183567487364954	24.246832757471054	24.560369387955593	85.85164835164835	0.0	69.67670011148272	0.0	33.23528923010453
3R_5343	0.0	0.0	4.825672578115575	9.81113563895021	4.965859714463067	3.369556060988965	6.01413321305067	34.45305770887166	3.015226895823911	0.0	9.070294784580499	0.0	0.0	10.055304172951233	0.0	31.354105428179505	8.748906386701663	0.0	0.0	0.0	0.0	14.245014245014247	14.668133480014669	0.0	NA	18.36547291092746	30.778701138811943	0.0	NA	31.60493827160494	21.04377104377104	19.02044698050404	29.254571026722925	30.234315948601665	29.062224298095384	17.316017316017316	0.0	21.715526601520086	36.538780933399764	23.062350712461903	24.163969795037755	20.092425155716295	33.62227475702653	34.05704555129842	39.682539682539684	24.99687539057618	12.077294685990339	36.934441366574326	31.68430906603298
3R_5344	0.0	11.384626769242153	0.0	15.927168245049039	5.374307050284704	3.646705693711001	0.0	0.0	0.0	8.809532619056428	0.0	0.0	0.0	10.882363823540295	0.0	8.48325363316545	6.3123422703475205	0.0	0.0	0.0	0.0	15.41668208334875	31.749206666698417	0.0	NA	39.752105867808346	26.648226094209473	0.0	NA	21.377799155576934	31.884501581471277	13.723266219699886	29.225345681041883	13.088448462598123	29.20600772072047	37.480556961076445	0.0	31.335536221529708	25.164449678649977	28.524861734646763	42.963149759266265	17.396039095858267	22.742339527209506	13.821852902312672	26.84154469868756	32.463474533215816	9.802998933433717	33.31028261776184	12.469228282578898
3R_5345	0.0	0.0	0.0	0.0	0.0	10.245271807061043	0.0	0.0	4.5839598078404045	0.0	13.789299503585218	0.0	40.95004095004095	22.93016998899352	0.0	11.91667858334525	13.30070227708023	0.0	0.0	0.0	0.0	43.31254331254332	44.5990545000446	0.0	NA	0.0	18.716777719547803	0.0	NA	24.024024024024026	19.195331695331696	53.01307013147242	34.21142661648991	27.578599007170435	12.623553025234484	8.775008775008775	0.0	33.01346949555419	30.299357653617747	30.052290986316194	34.11178168459722	24.43673329749279	15.973420228739379	19.415967691829763	11.31153474903475	38.00200650594352	27.541128084606346	28.075166579321706	21.8948695941567
3R_5346	0.0	0.0	0.0	0.0	0.0	0.0	0.0	0.0	0.0	0.0	0.0	0.0	0.0	0.0	0.0	0.0	0.0	0.0	0.0	0.0	0.0	0.0	0.0	0.0	NA	0.0	0.0	0.0	NA	0.0	0.0	0.0	0.0	0.0	0.0	0.0	0.0	0.0	0.0	0.0	0.0	645.827951433738	0.0	0.0	0.0	0.0	0.0	0.0	0.0
3R_5347	0.0	0.0	23.200348933247955	0.0	23.874325550303208	8.09989437737732	0.0	0.0	7.248141576499786	0.0	0.0	0.0	129.5001295001295	12.085702130951	0.0	18.84261143520403	7.010341656010948	0.0	0.0	0.0	0.0	34.24282270436117	0.0	0.0	NA	44.1477714204987	0.0	0.0	NA	18.993352326685663	10.117197617197618	15.240742772839779	16.22849724115547	14.535728821443108	29.940478329081785	13.875013875013877	0.0	17.400261699935967	15.96974691145095	15.839526588229331	33.19226620197494	43.4691890388093	10.102846982279608	30.70046173494449	23.8476800976801	18.026592829742434	29.031958379784466	29.594904941165332	6.92401858960511
3R_5348	0.0	16.679802010750134	0.0	0.0	0.0	0.0	9.53615202915011	0.0	0.0	0.0	14.382074182738636	0.0	0.0	15.943928392628804	0.0	24.8579059948569	4.624157709673184	0.0	0.0	0.0	0.0	0.0	0.0	0.0	NA	0.0	0.0	0.0	NA	0.0	6.6735003310056165	25.132725925613162	7.136421619789298	25.56813188042424	16.457768214717262	18.304458050758264	0.0	34.43265317365765	31.601867038304626	20.89611964282263	21.894264386926388	22.30131756184155	9.996051559633944	20.250621694086007	11.797795228027786	31.708510009187542	19.150044428103072	19.521374929479034	13.701652008182625
3R_5349	0.0	0.0	0.0	4.767830494090274	4.826429528095853	9.824839486684887	0.0	33.48569323756425	2.930566097453045	7.911454995688257	0.0	0.0	0.0	9.77297381820314	0.0	0.0	5.668837831556153	0.0	0.0	0.0	0.0	0.0	0.0	0.0	NA	35.699623368973455	35.89740521589298	0.0	NA	11.519078473722104	12.271745533084626	21.567461478973268	19.684501189271945	7.83610780525313	18.158285777119147	0.0	0.0	21.105803392406134	12.91376510506962	12.80846383290078	8.387678500283084	15.622619991485672	20.423898003053374	37.23840023832576	21.69469299598889	17.00651349466846	20.54183491407644	17.94870260794649	22.396134427197865
3R_5350	0.0	0.0	0.0	0.0	0.0	0.0	0.0	0.0	0.0	0.0	0.0	0.0	0.0	0.0	0.0	0.0	0.0	0.0	0.0	0.0	0.0	0.0	0.0	0.0	NA	0.0	0.0	0.0	NA	0.0	0.0	0.0	0.0	377.92894935752076	0.0	0.0	0.0	0.0	0.0	0.0	0.0	0.0	0.0	0.0	0.0	0.0	0.0	0.0	0.0
3R_5351	0.0	0.0	0.0	0.0	0.0	0.0	0.0	0.0	0.0	0.0	0.0	0.0	0.0	0.0	0.0	0.0	0.0	0.0	0.0	0.0	0.0	0.0	0.0	0.0	NA	0.0	0.0	0.0	NA	0.0	0.0	230.0860521835166	0.0	0.0	0.0	0.0	0.0	0.0	0.0	0.0	0.0	0.0	0.0	0.0	0.0	0.0	0.0	0.0	0.0
3R_5352	0.0	0.0	0.0	0.0	0.0	5.595203791310089	0.0	0.0	0.0	13.516618682670343	0.0	0.0	0.0	8.348499774590506	0.0	0.0	14.527704332161433	0.0	0.0	0.0	0.0	23.6540826946731	0.0	0.0	NA	30.496172730322346	0.0	0.0	NA	19.68019680196802	13.97741250139774	31.583768048807446	7.473492456443552	13.387888980930626	3.4470218592891206	19.16902285905976	0.0	24.039328341166147	22.063000899067287	10.941547517773175	14.330240389782539	20.018283365473795	20.936379576561723	14.138072415206912	12.35503426462836	24.904635997991026	10.027274185785336	30.665126595864297	14.3488149074621
3R_5353	0.0	0.0	0.0	0.0	0.0	0.0	0.0	0.0	0.0	0.0	0.0	0.0	0.0	0.0	0.0	0.0	53.78426057398563	0.0	0.0	0.0	0.0	0.0	0.0	0.0	NA	0.0	0.0	0.0	NA	0.0	0.0	0.0	0.0	37.17333928106762	38.284546060137366	0.0	0.0	0.0	122.52199269768924	0.0	0.0	37.05570213144399	38.7551835057939	0.0	0.0	0.0	0.0	0.0	53.12197868746216
3R_5354	0.0	0.0	0.0	0.0	0.0	4.5507209707233915	0.0	0.0	0.0	0.0	0.0	0.0	36.37818763869184	13.580092670552382	0.0	0.0	35.44724976604815	0.0	0.0	0.0	0.0	19.23846461661588	0.0	0.0	NA	24.803309753653526	0.0	0.0	NA	10.67093504068294	22.7363672741824	29.96919167096225	21.274332517817253	5.444354612593337	16.82130115007236	31.18130369030729	0.0	9.775897329615884	4.48609937248442	13.348556620572618	25.641324490961434	24.42206539035144	22.70411710783604	14.373565518161287	20.097324644143374	30.383356942326987	20.388590218696173	0.0	15.560339495487112
3R_5355	0.0	0.0	0.0	0.0	6.3520092993416135	0.0	7.692893535738491	22.035071019033893	3.856884886642296	10.412176415587444	0.0	0.0	34.45483832067118	0.0	0.0	20.053080504094336	3.730346668576604	0.0	0.0	0.0	0.0	0.0	0.0	0.0	NA	23.49193521863944	15.748056296151645	0.0	NA	15.160128861095318	10.767136975209745	20.27478003891136	14.392527399774037	18.047772453684907	18.5872668194186	14.766359280287649	0.0	27.777109069596474	21.24457519772326	16.85707434517641	19.870071808231728	12.850470892655391	13.439830550616417	10.890897170327095	22.2072200113701	28.776960014733802	19.310626096843563	15.748056296151645	29.475299146653246
3R_5356	0.0	0.0	0.0	21.362956633198035	7.208506037123805	9.782582112548607	0.0	25.006251562890725	0.0	0.0	13.166556945358789	0.0	0.0	7.298204641658152	0.0	0.0	12.700025400050801	0.0	0.0	0.0	0.0	0.0	0.0	0.0	NA	0.0	0.0	0.0	NA	5.734767025089606	6.109481915933529	0.0	0.0	20.48131080389145	18.080185623239064	8.37871805613741	0.0	0.0	14.465499783017503	0.0	10.021922956467272	20.41649652919559	6.100815984137879	18.53911753800519	21.601382488479263	14.5143147429152	8.76577840112202	35.74300777410419	8.362427612735978
3R_5357	0.0	9.51311859053635	17.456211094469523	8.872610605963814	0.0	0.0	0.0	0.0	16.36075687042717	0.0	0.0	0.0	48.718698236383126	0.0	0.0	0.0	10.54932442126406	0.0	0.0	0.0	0.0	0.0	0.0	0.0	NA	0.0	0.0	0.0	NA	0.0	15.224593198869727	22.93462256491645	12.210509178232732	10.93685062449417	11.263781236342666	41.758884202614105	0.0	13.092158320852143	18.023733652473577	23.835686312833847	21.852464645833983	0.0	15.202998031211756	23.099382784492	17.94327055581075	13.563417113053795	27.304976932755487	11.133774527705285	10.419423472460423
3R_5358	0.0	8.733815148802375	0.0	0.0	0.0	0.0	0.0	0.0	0.0	13.516618682670343	0.0	0.0	0.0	8.348499774590506	0.0	0.0	9.685136221440953	0.0	0.0	0.0	0.0	0.0	0.0	0.0	NA	30.496172730322346	10.221708865288099	0.0	NA	13.120131201312013	13.97741250139774	10.527922682935817	18.68373114110888	3.3469722452326565	3.4470218592891206	9.58451142952988	0.0	12.019664170583074	11.031500449533644	0.0	5.732096155913015	10.009141682736898	3.4893965960936204	10.603554311405183	20.5917237743806	0.0	35.09545965024868	40.886835461152394	9.565876604974735
3R_5359	0.0	0.0	0.0	0.0	0.0	168.47780304944826	0.0	0.0	150.76134479119554	0.0	0.0	0.0	0.0	0.0	0.0	0.0	0.0	0.0	0.0	0.0	0.0	0.0	0.0	0.0	NA	918.2736455463729	0.0	0.0	NA	0.0	0.0	0.0	0.0	0.0	0.0	0.0	0.0	0.0	0.0	0.0	86.29989212513483	0.0	0.0	0.0	0.0	0.0	150.96618357487924	0.0	0.0
3R_5360	0.0	24.312931744483244	0.0	5.668992087220845	0.0	3.893939978030391	6.9500769026009275	0.0	10.453406033287825	0.0	10.481850675555277	0.0	0.0	5.810075600703716	0.0	0.0	6.740297678506674	0.0	0.0	0.0	0.0	0.0	0.0	0.0	NA	21.223581946372253	0.0	0.0	NA	0.0	19.4549501175079	7.326828574924516	5.201120841541353	2.329300150123395	19.191431409704197	0.0	0.0	0.0	3.8386448662347425	11.422031499678472	5.983813783715052	9.2877157884667	12.142096527238973	2.4598212792251366	5.732262088194291	14.443495025371444	3.489203010205221	14.227442745213533	9.985949768675475
3R_5361	0.0	0.0	0.0	0.0	0.0	0.0	11.746353931739586	0.0	5.889115030906075	31.796906796906796	0.0	0.0	0.0	9.819632981397687	0.0	0.0	5.695902595508894	0.0	0.0	0.0	0.0	0.0	0.0	0.0	NA	0.0	0.0	0.0	NA	7.716049382716049	0.0	18.574655254398476	13.185654008438817	3.9367598891408413	4.054439773729825	0.0	0.0	0.0	19.463129048330842	19.304423029404497	10.11326860841424	3.9243017882258386	8.20856317310218	4.157354193273733	0.0	14.646606674165728	5.897116545893719	12.022930132348414	0.0
3R_5362	0.0	0.0	0.0	0.0	14.769576150088431	5.010906237425757	8.9436878581388	25.6177725859092	4.483979190749372	12.105101331803247	0.0	0.0	40.056880770694384	7.4766802343490655	0.0	0.0	8.673734025150358	0.0	0.0	0.0	0.0	0.0	65.43945868479777	0.0	NA	0.0	0.0	0.0	NA	5.875009179701842	12.517775240841996	9.428509739179134	0.0	14.987268315565927	3.0870552672417437	17.16723461601188	0.0	21.528942433760825	4.939749870825541	4.89947022028508	5.133503166729766	11.95187220102093	15.625024414100647	0.0	11.064819186101406	0.0	0.0	9.154273306322123	4.2834642431397105
3R_5363	0.0	0.0	0.0	0.0	0.0	19.92510154329874	35.563205596226034	0.0	0.0	0.0	26.81756013837861	0.0	0.0	0.0	0.0	0.0	17.244887753025615	0.0	0.0	0.0	0.0	0.0	86.7366631538318	0.0	NA	0.0	0.0	0.0	NA	11.680537304716017	0.0	0.0	0.0	5.9594578085285805	0.0	0.0	0.0	0.0	19.64215914470182	0.0	15.309442098414197	5.940598764830705	12.426103515655338	12.586785888702604	0.0	0.0	0.0	36.400566392813076	0.0
3R_5364	0.0	32.51186683139346	0.0	30.322878004997214	0.0	0.0	0.0	0.0	0.0	0.0	56.06638259699485	0.0	0.0	0.0	0.0	0.0	0.0	0.0	0.0	0.0	0.0	0.0	90.66840750009068	0.0	NA	0.0	38.05059206721257	0.0	NA	24.420024420024422	0.0	0.0	13.910140492418975	0.0	12.831633569606481	0.0	0.0	44.74353008554963	20.53253174329408	0.0	0.0	0.0	25.978749383004708	13.157340743547643	0.0	0.0	55.99020544672719	0.0	17.80461923041314
3R_5365	0.0	0.0	8.345705842244461	0.0	17.176301856328823	0.0	10.401075887289782	29.792228994988946	5.214650665337278	0.0	0.0	0.0	0.0	0.0	0.0	0.0	10.087132651846652	0.0	0.0	0.0	0.0	0.0	0.0	0.0	NA	0.0	10.645976566076383	0.0	NA	6.832351182850799	0.0	5.482450128892403	0.0	6.971786921276324	21.54057472407421	0.0	0.0	12.518558763366691	0.0	5.697846612829613	2.985007798332873	3.4748621522184213	3.6342293525802116	7.36244739531336	4.289282969144614	12.969170552374266	15.665207365571632	0.0	4.981461491061016
3R_5366	0.0	0.0	0.0	0.0	7.695030549271281	0.0	0.0	0.0	14.017067180999586	0.0	14.055208860403665	0.0	0.0	0.0	0.0	12.146476792941439	4.51906321627152	0.0	0.0	0.0	0.0	0.0	22.72954568184091	0.0	NA	0.0	0.0	0.0	NA	0.0	0.0	9.824611043648781	3.4871151096697703	9.370139240269111	3.2167456056038284	17.888447640513757	0.0	0.0	0.0	10.210603916379238	2.6745834336302123	3.1134956336337236	9.768868569642263	3.298396715324615	0.0	3.87348275680416	0.0	0.0	4.463416942059492
3R_5367	0.0	0.0	0.0	0.0	0.0	0.0	0.0	0.0	0.0	0.0	0.0	0.0	0.0	0.0	0.0	0.0	0.0	0.0	0.0	0.0	0.0	0.0	0.0	0.0	NA	0.0	0.0	0.0	NA	0.0	0.0	0.0	0.0	0.0	0.0	0.0	0.0	0.0	0.0	0.0	0.0	0.0	0.0	0.0	0.0	0.0	0.0	0.0	0.0
3R_5368	0.0	0.0	0.0	0.0	0.0	0.0	0.0	0.0	0.0	0.0	0.0	0.0	0.0	0.0	0.0	0.0	0.0	0.0	0.0	0.0	0.0	0.0	0.0	0.0	NA	0.0	0.0	0.0	NA	0.0	0.0	0.0	0.0	0.0	0.0	0.0	0.0	0.0	0.0	0.0	0.0	0.0	0.0	0.0	0.0	0.0	0.0	0.0	0.0
3R_5369	0.0	0.0	0.0	0.0	0.0	0.0	0.0	0.0	0.0	0.0	0.0	0.0	0.0	0.0	0.0	0.0	0.0	0.0	0.0	0.0	0.0	0.0	0.0	0.0	NA	0.0	0.0	0.0	NA	0.0	0.0	0.0	0.0	0.0	0.0	0.0	0.0	0.0	138.40447323257487	0.0	0.0	0.0	0.0	0.0	0.0	0.0	0.0	0.0	0.0
3R_5370	0.0	0.0	0.0	6.435876147999408	0.0	4.4207003715598665	15.780524465730618	22.600402287160712	7.911674070674985	0.0	0.0	0.0	0.0	6.596045011411158	0.0	20.56756186979705	11.478157067101307	0.0	0.0	0.0	0.0	0.0	19.24390689797843	0.0	NA	0.0	0.0	0.0	NA	15.549076773566568	5.521689195158583	8.3179797290834	2.952356349411374	0.0	0.0	7.572602324788914	0.0	0.0	4.3579251046991505	17.289559051408343	11.32214328172323	7.908097364494751	2.7569285059515196	5.585156887056957	0.0	3.2794734477432304	7.922423627836228	8.076044030592055	3.778939591761156
3R_5371	0.0	0.0	0.0	0.0	0.0	8.684422837600426	0.0	0.0	7.771203339752348	20.97940242270139	0.0	0.0	0.0	12.957866202256742	0.0	0.0	7.516242600259161	0.0	0.0	0.0	0.0	0.0	0.0	0.0	NA	0.0	0.0	0.0	NA	0.0	0.0	0.0	5.799875302680993	0.0	0.0	14.87630353609735	0.0	0.0	0.0	8.491292603999229	4.448448047687363	0.0	5.415959206995253	0.0	31.960808378334146	12.884987314729988	15.563524079884456	15.865309865366982	0.0
3R_5372	0.0	0.0	6.07937474846587	0.0	0.0	4.244961443015213	15.153191186297878	0.0	15.194312464958116	10.25476949329133	22.853486299334964	0.0	0.0	0.0	466.5920119447555	0.0	0.0	0.0	0.0	0.0	0.0	0.0	0.0	430.70031871823585	NA	0.0	0.0	0.0	NA	9.953962921488117	0.0	15.974619524499476	5.669978879328674	12.696381277408314	2.615181757747345	0.0	0.0	18.23812424539761	16.738726885910513	12.451677116390806	8.697637504212919	2.5312405711288726	0.0	16.089379722232948	3.124500079987202	6.298204885643494	3.8037392278105067	15.509983776556968	3.6287129898490385
3R_5373	0.0	0.0	6.190286944561028	0.0	0.0	8.644813155330867	23.144469320462953	22.097884790467855	7.735758854736373	0.0	23.270425616084516	0.0	0.0	19.348147995273894	0.0	0.0	11.222941488072257	0.0	0.0	0.0	0.0	18.273250884425345	18.816020712675602	0.0	NA	47.11780393339427	0.0	0.0	NA	0.0	0.0	0.0	8.660133077378289	5.171205692463227	5.325786339038493	0.0	0.0	9.285430416841542	4.261027112063309	0.0	2.2140793304624107	0.0	5.391256998525491	5.460971528678838	6.363007004398111	3.2065547108777883	0.0	7.896474066399871	11.084745837862684
3R_5374	0.0	0.0	14.812773943738122	0.0	0.0	5.171556028120853	9.230422734900413	0.0	0.0	12.493191210790119	41.762953476069825	0.0	0.0	7.716382806664486	0.0	12.030480425205301	4.475907087330318	0.0	0.0	0.0	0.0	0.0	22.51248317191883	0.0	NA	28.18711735988184	9.447759558298346	0.0	NA	0.0	6.459547728306255	4.865394009337664	6.907627747940664	3.093552109338506	6.372052686680434	8.85880831310572	0.0	0.0	10.196236772931845	0.0	10.596166836646844	6.1675247749470214	6.450385249259012	6.533795403344258	3.8065191970376144	0.0	4.634023370306661	18.89551911659669	8.841584447299294
3R_5375	0.0	0.0	9.10886182949668	0.0	0.0	6.36031974599427	0.0	0.0	5.691493721144127	15.36494825085429	0.0	0.0	0.0	9.490115096115886	0.0	14.795876093415243	0.0	0.0	0.0	0.0	0.0	0.0	0.0	0.0	NA	34.66637084696877	0.0	0.0	NA	14.914243102162565	0.0	5.983781558463939	12.743182397417382	11.413961557777473	7.836769495531474	0.0	0.0	0.0	0.0	6.218874532962523	9.77389717860168	3.792613808755173	11.89966204959779	0.0	9.363015340364333	0.0	11.39845345783484	23.23895220212311	10.873962080319433
3R_5376	0.0	0.0	0.0	7.833589491709712	7.929868245239105	0.0	0.0	0.0	9.629894273390773	0.0	0.0	0.0	43.01352775447878	0.0	0.0	0.0	0.0	0.0	0.0	0.0	0.0	0.0	0.0	0.0	NA	0.0	9.829961328932132	0.0	NA	6.308650737323555	0.0	15.186659228578458	14.37414092048405	3.218699355777324	9.944743689148527	9.217184518816882	0.0	0.0	0.0	0.0	5.512413265622524	3.2085135983223325	3.3556652858104017	20.394345056002873	7.921017945858258	3.9916940829521934	9.642978368870923	39.31984531572853	9.19926387490473
3R_5377	0.0	8.178520750951776	22.510912164671826	22.883609385941224	23.164860451019834	5.239461739616566	18.703247725451284	0.0	14.065502105605667	0.0	0.0	0.0	0.0	0.0	0.0	24.376896065447088	0.0	0.0	0.0	0.0	0.0	0.0	0.0	0.0	NA	0.0	0.0	0.0	NA	18.428933425478	0.0	0.0	13.996658297831393	0.0	0.0	0.0	0.0	0.0	5.1650598165577355	10.245885892593401	8.051475768412718	6.248508168674729	6.5350827749921985	0.0	11.569503406061804	0.0	4.694870947387398	0.0	4.478839944623623
3R_5378	0.0	0.0	0.0	16.376153700028166	0.0	0.0	20.076854197869444	28.75347917097969	5.032834210388575	0.0	30.279173984133713	0.0	44.9599856128046	8.391852518227104	0.0	0.0	9.735429955528557	0.0	0.0	0.0	0.0	0.0	0.0	0.0	NA	0.0	10.274788955834847	0.0	NA	26.376524892845367	7.024997752000719	10.582592904583109	0.0	6.728705329807491	13.859687297735189	0.0	0.0	0.0	5.54439284462837	0.0	2.880931116936994	3.3537059792553165	0.0	3.552872426299215	4.139730818143281	16.68930849519181	0.0	0.0	0.0
3R_5379	0.0	11.647952289987419	5.343387451161439	0.0	0.0	3.7310537092643554	19.97805078154135	0.0	13.354843534653149	9.013296414871217	0.0	0.0	0.0	16.70110806284961	0.0	17.35894124345568	3.2291731250129163	0.0	0.0	0.0	0.0	0.0	0.0	0.0	NA	0.0	13.632298732741509	0.0	NA	0.0	13.980851825340014	3.5101710716973504	0.0	4.463727748317175	4.597160058402321	6.391246548726863	0.0	0.0	7.356143262361263	0.0	1.9111688708814312	4.4496020275946515	2.3268368049738464	2.356925211934715	19.22367125984252	2.7678626785825	0.0	13.632298732741509	3.1894101377314876
3R_5380	0.0	34.840979960629696	0.0	10.831724822197238	10.964852166380666	7.44013850561842	0.0	0.0	0.0	17.973521408261348	20.027638140634075	0.0	0.0	0.0	0.0	0.0	0.0	0.0	0.0	0.0	0.0	0.0	0.0	0.0	NA	0.0	0.0	0.0	NA	34.89259622723803	9.293127546316947	0.0	4.968882374131998	4.450586253474238	4.583625730458055	0.0	0.0	0.0	7.334486314581985	0.0	3.8110845393827946	4.436502119760712	13.919918707674746	4.699972552160295	10.95261460815926	5.519427834033012	0.0	0.0	6.36004062793953
3R_5381	0.0	8.838177391058416	16.217719642658768	0.0	0.0	5.6620620890404565	10.105899723199409	0.0	5.066662072893054	0.0	0.0	0.0	45.262181184511284	16.896515600552856	0.0	39.51460262139874	19.60173200904032	0.0	0.0	0.0	0.0	23.936730434116544	0.0	0.0	NA	0.0	0.0	0.0	NA	0.0	7.072215810079888	10.653723103344312	7.562794830829734	3.386965938977035	6.9764221349316795	9.69903882525242	0.0	12.163289731994075	11.16331822936377	5.536145215303455	5.800590210053873	13.50499076933881	7.062184298292541	0.0	4.167555745225648	0.0	10.147092249245057	0.0	0.0
3R_5382	0.0	0.0	0.0	14.02481269862641	14.197184698274334	4.816709744107478	8.597077337588313	0.0	4.3102036312603556	0.0	0.0	0.0	0.0	21.560769748227706	0.0	11.20500908726237	12.506378252908984	0.0	0.0	0.0	0.0	0.0	20.96778928210483	0.0	NA	0.0	8.799501596229591	0.0	NA	0.0	0.0	9.063110060595955	9.6504913708523	8.643864153030972	5.934834332067037	16.501922473968218	0.0	0.0	9.496622051536269	4.7095924036158365	7.401833187352735	8.616510152546695	6.0077921063619515	15.213697683136406	3.5453349065166093	7.1465018588051334	0.0	0.0	4.117459593310281
3R_5383	0.0	0.0	7.34625392473616	0.0	0.0	10.259135503687647	9.15548019578079	26.224418080162806	4.59016273044912	0.0	0.0	0.0	0.0	7.653732878599552	563.8249887235003	11.932803994148154	4.439566840342522	0.0	0.0	0.0	0.0	0.0	0.0	0.0	NA	0.0	9.371052444157899	0.0	NA	6.01413321305067	0.0	4.825891486934382	13.703088333533172	0.0	3.1601587410938827	8.786882941145459	0.0	0.0	10.113452712529153	5.015492857436622	5.255067856063692	9.176175223348105	3.199007028218441	9.721120495232762	0.0	11.416029018023625	0.0	18.742104888315797	8.769798917280626
3R_5384	0.0	0.0	0.0	8.470857708226388	8.57496880855096	0.0	0.0	0.0	10.41329319355917	42.16811584424785	15.662443027863487	0.0	0.0	0.0	0.0	13.53544459198079	10.071649716080195	0.0	0.0	0.0	0.0	0.0	0.0	0.0	NA	0.0	0.0	0.0	NA	0.0	0.0	10.948070019476617	7.771743882180362	6.961085790161549	7.169170559227565	9.96700919954949	0.0	12.499343784451316	0.0	11.378201754860056	2.9804260519041197	3.469528518830519	3.6286511033820843	0.0	4.282699265431422	0.0	20.85488337949214	0.0	14.921446047284073
3R_5385	0.0	0.0	7.41144252611607	0.0	0.0	10.350172200989993	0.0	26.457126226949228	0.0	0.0	0.0	0.0	0.0	15.443299924327832	0.0	0.0	8.95792462802218	0.0	0.0	0.0	0.0	0.0	22.52785005463004	0.0	NA	0.0	18.90841708186399	0.0	NA	6.067500948047023	0.0	4.8687150973986455	10.368514278308204	9.28699124701075	0.0	0.0	0.0	0.0	0.0	5.059998937400223	10.603399715033632	3.0858673447345843	0.0	6.538255331947224	7.618235007313506	11.517331664599945	0.0	9.454208540931996	0.0
3R_5386	0.0	0.0	0.0	0.0	0.0	7.052559197418764	0.0	36.0555255092843	0.0	0.0	0.0	0.0	0.0	21.04598547827002	0.0	0.0	0.0	0.0	0.0	0.0	0.0	0.0	0.0	0.0	NA	0.0	12.884107453456163	0.0	NA	0.0	0.0	0.0	18.840153076243745	4.2187417602699995	4.344850808685357	0.0	0.0	0.0	13.904821496854034	20.6871584463944	0.0	4.2053913116615504	8.796525372477872	4.455136772698922	0.0	10.463808303031888	18.958543983822043	0.0	0.0
3R_5387	0.0	0.0	0.0	0.0	13.098692095594254	8.88804353719246	0.0	0.0	0.0	0.0	23.925162092973178	0.0	0.0	0.0	0.0	0.0	7.6924733763496445	0.0	0.0	0.0	0.0	0.0	0.0	0.0	NA	0.0	0.0	0.0	NA	10.42073726716165	0.0	0.0	5.935863000281953	5.316702687327372	5.4756326135249225	15.22510315007384	0.0	0.0	0.0	0.0	0.0	0.0	5.542945354873219	16.843864117179393	6.542036509797353	19.78064582489909	15.9284367195066	0.0	15.195501523728915
3R_5388	0.0	0.0	0.0	4.670980784519249	14.185168460696445	6.416843958717877	5.726533952333477	0.0	0.0	0.0	0.0	0.0	0.0	0.0	0.0	7.463683581612768	8.330528721996929	0.0	0.0	0.0	0.0	27.12761917163102	0.0	0.0	NA	17.48722558171256	5.861369239299778	0.0	NA	11.285089575398505	4.007489195809128	6.03695947328736	6.428215580923199	3.8384658419722806	5.929811196788099	5.495985182823948	264.49428692340246	6.892359268362279	6.325722856165081	9.411212581410911	8.217298234513475	1.9131593990842855	4.001804813971101	6.080328435020746	7.084668399733995	2.380151063427694	5.749875802682662	5.861369239299778	5.485299534380348
3R_5389	0.0	0.0	0.0	0.0	0.0	0.0	0.0	0.0	0.0	0.0	0.0	0.0	0.0	0.0	0.0	13.483703595834076	5.016574763017009	0.0	0.0	0.0	0.0	24.504038265506153	0.0	0.0	NA	0.0	21.178005370742163	0.0	NA	6.7957866123003745	14.47965897507182	5.453109799456434	3.871017690550846	0.0	7.1417654729919855	39.715636045911275	0.0	0.0	5.713946142629238	0.0	8.907098957869422	17.281328975673418	3.6147801129257306	14.646091836854254	12.798984272608125	4.29992122544315	5.193790719319239	10.589002685371081	4.954802293478886
3R_5390	0.0	0.0	6.665293616181733	0.0	6.858922257545672	4.654082957167078	8.30681383018048	0.0	4.164678032905954	0.0	0.0	0.0	0.0	13.888541675347003	0.0	10.82669386332165	12.084124843510585	0.0	0.0	0.0	0.0	0.0	81.03941149179374	0.0	NA	0.0	17.00480725901212	0.0	NA	0.0	0.0	0.0	3.108220466077659	5.568013986851135	5.7344562545571	0.0	0.0	9.997940424272599	4.587993587820161	4.55058222424268	4.76794984116767	2.7751968447121955	8.707426128373584	11.760029541194205	10.27690081557485	0.0	4.170336562841967	8.50240362950606	3.978441620546582
3R_5391	0.0	0.0	0.0	8.224685241295816	0.0	0.0	20.166616586235477	28.882034219434143	5.0553357046228005	27.295109262322377	0.0	0.0	0.0	0.0	0.0	13.142089644821885	14.66843470199608	0.0	0.0	0.0	0.0	0.0	0.0	0.0	NA	0.0	20.641453818875373	0.0	NA	19.87083954297069	21.169218263107982	0.0	7.545888434039503	13.517577920388224	6.9608265563886125	0.0	0.0	12.136099069403924	11.138362972517204	5.523769331811719	14.469057919638852	10.106100581302906	10.569595501580155	7.137514203653265	0.0	12.572944030282356	15.186613101794855	10.320726909437687	4.829270789769287
3R_5392	0.0	0.0	0.0	0.0	0.0	0.0	0.0	0.0	0.0	0.0	0.0	0.0	0.0	0.0	0.0	0.0	0.0	0.0	0.0	0.0	0.0	0.0	0.0	0.0	NA	0.0	0.0	0.0	NA	0.0	0.0	0.0	0.0	0.0	0.0	0.0	0.0	0.0	0.0	0.0	0.0	0.0	0.0	0.0	0.0	0.0	0.0	0.0	0.0
3R_5393	0.0	0.0	0.0	0.0	0.0	0.0	0.0	0.0	0.0	0.0	0.0	0.0	0.0	0.0	0.0	0.0	0.0	0.0	0.0	0.0	0.0	0.0	0.0	0.0	NA	0.0	0.0	0.0	NA	0.0	0.0	0.0	0.0	0.0	103.79365820748353	0.0	0.0	0.0	0.0	0.0	0.0	0.0	0.0	0.0	0.0	0.0	0.0	0.0	0.0
3R_5394	0.0	0.0	0.0	0.0	0.0	25.187711419352727	0.0	0.0	0.0	0.0	0.0	0.0	0.0	0.0	0.0	0.0	0.0	0.0	0.0	0.0	0.0	0.0	0.0	0.0	NA	0.0	0.0	0.0	NA	0.0	0.0	23.69657015843527	0.0	0.0	0.0	0.0	0.0	0.0	49.660076774478696	0.0	0.0	0.0	0.0	0.0	18.539392501186523	18.6853719696998	0.0	0.0	0.0
3R_5395	0.0	7.837297699753125	7.190571722357644	14.61924184611786	0.0	0.0	8.961456774413248	0.0	0.0	12.129151201998884	0.0	0.0	0.0	0.0	0.0	0.0	8.690966609306287	0.0	0.0	0.0	0.0	42.452029206996095	0.0	0.0	NA	0.0	36.68984241712682	0.0	NA	17.660044150110377	18.81396748946418	4.7236209388668975	6.70634587978875	0.0	9.279565468880977	0.0	0.0	0.0	14.848691830249756	0.0	5.143702179643799	5.987808821239955	6.262427003585239	6.34340666311436	18.478003784295176	22.34819985250188	17.995968902965735	9.172460604281705	8.583948874000507
3R_5396	0.0	0.0	5.054824627914359	5.138513777383141	5.201668695317458	3.5295629130471	0.0	0.0	0.0	0.0	0.0	0.0	0.0	5.266395341978648	0.0	16.421493764758818	0.0	0.0	0.0	0.0	0.0	0.0	0.0	0.0	NA	38.4751527463564	6.448051914555575	0.0	NA	8.276432857438444	17.634445008746685	3.3206087605628563	7.071635669330316	4.222669825223696	15.221137027633757	6.046095431570292	0.0	15.164473883743078	20.876652387036437	10.35321011632867	3.6159172678129123	2.104653473014975	2.2011789514463946	8.918569889481082	18.185521415270017	2.6183877853257167	22.13889563598089	0.0	27.154531005043502
3R_5397	0.0	0.0	0.0	0.0	0.0	0.0	0.0	0.0	0.0	13.627245770102911	0.0	0.0	0.0	0.0	0.0	13.122532963802804	9.764404449443818	0.0	0.0	0.0	0.0	0.0	0.0	0.0	NA	0.0	0.0	0.0	NA	0.0	28.183621933621932	5.307044358399565	7.534659433393609	23.620559334845048	10.425702275305264	0.0	0.0	0.0	0.0	5.515549436972713	5.779010633379565	10.091061741152156	10.553866936845658	10.690339354132458	8.304102891156463	8.369489528094702	10.109342650103518	10.30536868487007	19.28833749961423
3R_5398	0.0	0.0	0.0	0.0	36.513674371051955	0.0	0.0	0.0	0.0	0.0	0.0	0.0	0.0	0.0	0.0	0.0	21.44339800662172	0.0	0.0	0.0	0.0	0.0	0.0	0.0	NA	67.52012099605683	0.0	0.0	NA	0.0	30.94672212319271	0.0	24.82005460412013	7.41037155602982	7.631886632903201	0.0	0.0	0.0	36.63647820862276	12.112579155704783	0.0	14.773842026261983	15.451413031721751	15.651215786442291	0.0	9.190027717123595	0.0	0.0	0.0
3R_5399	0.0	0.0	0.0	0.0	0.0	4.637003753654539	8.276330109702755	0.0	16.597579243067397	0.0	37.44617112900206	0.0	0.0	0.0	0.0	10.78696287666726	0.0	218.435998252512	0.0	0.0	0.0	0.0	0.0	0.0	NA	0.0	8.471202148296864	0.0	NA	5.436629289840299	17.375590770086184	13.087463518695444	9.29044245732203	5.547580908000304	8.570118567590383	7.943127209182255	0.0	0.0	4.5711569141033905	0.0	2.375226388765179	16.590075816646483	14.459120451702923	5.858436734741701	10.2391874180865	3.4399369803545197	8.310065150910782	42.356010741484326	15.855367339132432
3R_5400	0.0	6.435192782287775	0.0	0.0	0.0	4.1226216080615385	0.0	0.0	0.0	9.959226924969176	0.0	0.0	0.0	0.0	0.0	9.590366668488835	0.0	0.0	0.0	0.0	0.0	0.0	0.0	0.0	NA	0.0	7.531492937719072	0.0	NA	24.167724004591868	5.149373012342017	7.757115408035905	5.506570026362704	0.0	7.619436573143163	0.0	0.0	8.856250653148486	16.25631659501695	12.09281964647851	6.3352286225629175	12.291450951702464	12.855172342868016	10.417122415772356	15.17225976850773	3.0583452761716363	3.694115421897534	7.531492937719072	3.5241334420176083
3R_5401	0.0	0.0	6.568519843170021	6.677270171699325	0.0	4.586510064867012	24.558620198482767	0.0	8.208421676471627	0.0	0.0	0.0	0.0	0.0	0.0	10.669500485995748	0.0	0.0	0.0	0.0	0.0	0.0	19.96569892923957	0.0	NA	0.0	0.0	0.0	NA	21.50971297976743	22.91517718014996	4.314983434778594	18.378552229548117	2.7435858392560495	19.779190765491414	7.856632176051415	0.0	9.852779764755033	13.564140752375758	13.453536194721101	11.74680927293124	13.674518027937587	5.720668345682826	5.794642505325276	13.503586552588368	13.609914005758355	28.768510481601304	8.378956752852616	3.920678402825398
3R_5402	0.0	0.0	0.0	0.0	11.899024874911502	0.0	0.0	41.27762505056509	7.224984574657934	19.50481183708021	0.0	0.0	0.0	0.0	0.0	0.0	13.975888796648025	0.0	0.0	0.0	0.0	0.0	0.0	0.0	NA	88.01344845492393	0.0	0.0	NA	9.466335344929595	0.0	0.0	0.0	0.0	14.92241092439859	13.83068475720233	0.0	34.689339619041675	15.91872535582331	7.8944605359865045	12.407332733645585	4.814478871178026	0.0	0.0	17.82861706983113	23.95866650853947	21.704403389359634	29.500352529212726	0.0
3R_5403	0.0	6.708797917589127	0.0	0.0	0.0	4.297903139016537	0.0	0.0	11.537858019734351	0.0	11.56925355176084	0.0	0.0	0.0	0.0	0.0	0.0	0.0	0.0	0.0	0.0	0.0	0.0	0.0	NA	0.0	31.406837896746882	0.0	NA	10.078105316200554	5.368308939737511	16.17384947321772	11.481385803266454	5.1418904674492625	15.886784419512782	0.0	0.0	0.0	8.473743259137237	25.21394028330383	8.80611144134029	10.251237324345048	18.76243010994784	10.860027280388527	15.817338840298023	6.3767539261673924	7.702356304840777	0.0	3.673969047545568
3R_5404	0.0	5.85567517398675	5.372470707946583	0.0	5.528542482702573	7.502722550445494	0.0	0.0	6.713765972888471	9.062354435931873	0.0	0.0	0.0	16.792009690109058	0.0	0.0	6.49349806039213	0.0	0.0	0.0	0.0	15.85912026288078	16.33018324098615	0.0	NA	0.0	6.853248645455406	0.0	NA	0.0	4.685649168578412	3.5292764065754656	17.53737653373753	11.220057873058508	13.866545134102202	12.85206629095793	0.0	8.058706061919874	7.396181647262785	7.335871789501562	7.686284306048625	6.710730816481196	16.376510001953484	21.327782422494835	8.283558351593976	13.914638700840275	10.08433190628832	6.853248645455406	35.27446580829995
3R_5405	0.0	0.0	0.0	0.0	38.39582253450824	26.053268512801274	0.0	0.0	0.0	0.0	0.0	0.0	0.0	0.0	0.0	0.0	0.0	0.0	0.0	0.0	0.0	0.0	0.0	0.0	NA	0.0	47.59592959610094	0.0	NA	30.546009927453227	32.54191398521296	24.510885284154693	0.0	15.584698942578177	0.0	0.0	0.0	0.0	0.0	0.0	0.0	0.0	0.0	0.0	0.0	0.0	46.69057223965336	0.0	0.0
3R_5406	0.0	0.0	0.0	0.0	0.0	23.47213974373118	83.78823361835299	0.0	0.0	0.0	0.0	0.0	0.0	0.0	0.0	0.0	0.0	0.0	0.0	0.0	0.0	0.0	0.0	0.0	NA	0.0	0.0	0.0	NA	0.0	29.317947274603625	0.0	15.675823960496924	0.0	28.920833556264764	0.0	0.0	0.0	69.41648502686418	22.950149979230115	0.0	0.0	0.0	0.0	34.553295002211414	52.23805228680781	0.0	0.0	20.06464829681233
3R_5407	0.0	0.0	18.51281040197791	9.409656942727182	0.0	12.926685655967894	0.0	0.0	11.567366608020118	0.0	0.0	0.0	51.667570849156526	0.0	0.0	0.0	5.593929914770884	0.0	0.0	0.0	0.0	0.0	0.0	0.0	NA	35.227889215333995	35.42305757663779	0.0	NA	7.577910391209624	8.073057945180707	0.0	0.0	3.8662808118416447	19.909269477138785	0.0	0.0	27.769215602966863	19.1146842827597	37.91763909611932	6.621475099115206	15.416182983925545	20.154016997897937	20.41462928666386	14.272013153087324	28.768782418821694	5.791541569368768	23.61537171775852	22.100192326923725
3R_5408	0.0	0.0	0.0	0.0	26.82637300730348	9.101441941446783	0.0	46.53024000297793	24.433111100613925	0.0	0.0	0.0	0.0	13.580092670552382	0.0	0.0	15.754333229354733	0.0	0.0	0.0	0.0	38.47692923323176	0.0	0.0	NA	0.0	0.0	0.0	NA	21.34187008136588	0.0	8.5626261917035	0.0	21.777418450373347	0.0	0.0	0.0	0.0	8.97219874496884	17.79807549409682	9.324117996713248	21.70850256920128	17.02808783087703	5.749426207264515	13.398216429428913	0.0	16.310872174956938	16.627149474748347	7.780169747743556
3R_5409	0.0	5.812534148638123	5.332889636915541	0.0	10.97562314100383	0.0	0.0	0.0	0.0	0.0	0.0	0.0	29.767220336964932	11.112197637102293	0.0	0.0	3.222828973490298	0.0	0.0	0.0	0.0	0.0	16.209872460723478	0.0	NA	20.295832047930634	0.0	0.0	NA	8.731717965509713	13.953384532952313	10.509824584021144	12.434408495187883	4.454958145668221	13.764384929283178	0.0	0.0	15.998668910746625	7.341691114498077	0.0	11.444484712075838	2.2204300884264074	11.611327081794832	11.76147355268011	5.4816867808026934	5.524849668840511	16.683394550269067	13.605516220496437	22.28200874218697
3R_5410	0.0	0.0	4.520301124379702	0.0	0.0	3.156328533399322	11.267110515706916	0.0	0.0	0.0	0.0	0.0	0.0	0.0	0.0	14.684999419942523	2.731756781859387	148.68561912691806	0.0	0.0	0.0	0.0	0.0	0.0	NA	17.203294775015312	11.53240259156151	0.0	NA	7.401239707651032	7.8848434385486845	14.84735141067655	4.215896036003752	13.216499477948272	5.83353199750636	16.22024935930015	0.0	20.341355059708658	3.111507724629077	15.43067952392033	17.784532307219713	16.938868001800788	5.905244447593908	11.963210734349728	9.292851195432378	9.366023252089326	16.969554356876518	17.298603887342267	8.094356452793983
3R_5411	0.0	0.0	0.0	6.081282420836906	6.156024439417024	0.0	7.455537040971904	0.0	3.737884581599889	0.0	0.0	0.0	0.0	0.0	0.0	0.0	3.6152505730172155	0.0	0.0	0.0	0.0	0.0	0.0	0.0	NA	0.0	7.631082926978167	0.0	NA	4.897459442913988	15.652391685449535	11.789533252378538	5.579384175471632	0.0	5.146792968966124	14.310758112411003	0.0	8.973358099801688	4.117819038324542	4.084241566551695	19.25700072213753	14.944779041441873	13.025158092856353	15.832304233558151	15.37288469106651	12.39514482177331	3.7429632291292365	7.631082926978167	14.282934214590373
3R_5412	0.0	21.996876443545016	0.0	0.0	20.76800066457602	0.0	0.0	0.0	25.220299314512264	0.0	0.0	0.0	0.0	42.0528520244243	0.0	0.0	0.0	0.0	0.0	0.0	0.0	0.0	0.0	0.0	NA	76.80727518510552	0.0	0.0	NA	16.522098306484924	35.203334459840036	13.257746501280698	9.41132182014964	8.429641993104552	8.681625686499551	0.0	0.0	30.272574258624655	27.78379760059124	0.0	14.436784927996534	16.805931821695783	0.0	17.803985244057028	10.372411046202867	10.454083574125725	37.88184903830612	25.744266751794374	12.04624795514941
3R_5413	0.0	0.0	0.0	0.0	0.0	0.0	0.0	0.0	15.759025587929846	21.271798275282595	0.0	0.0	0.0	0.0	0.0	20.483953894716574	7.620998594687859	0.0	0.0	0.0	0.0	37.22564698174454	0.0	0.0	NA	0.0	0.0	0.0	NA	20.647825525874307	10.998486608242706	16.568333606710837	5.880709801673062	5.267302430069976	5.42475565544339	45.250916331055706	0.0	0.0	8.680419923994243	25.828914436555145	9.020894647226639	15.751901254481417	10.982885918018248	5.562452997272174	12.962502074000332	32.66142254866225	7.890218653739333	16.086429166626452	22.581468292231296
3R_5414	0.0	0.0	0.0	0.0	29.954917848637802	10.162870157138299	0.0	0.0	0.0	0.0	0.0	0.0	0.0	0.0	0.0	23.641667966958405	0.0	0.0	0.0	0.0	0.0	0.0	0.0	0.0	NA	0.0	0.0	0.0	NA	11.915400655347037	0.0	19.122433291391463	20.361760613567718	6.079286048646447	31.30505777035361	0.0	0.0	0.0	30.055663088039047	0.0	5.205757567870065	12.12009560331412	6.337979071993105	6.41993569792405	0.0	15.078544136406542	9.106539223685745	18.566240633331603	0.0
3R_5415	0.0	0.0	0.0	0.0	0.0	0.0	0.0	0.0	0.0	0.0	0.0	0.0	0.0	0.0	0.0	54.434210812811635	60.756294352094876	0.0	0.0	0.0	0.0	0.0	0.0	0.0	NA	0.0	0.0	0.0	NA	0.0	0.0	22.014406227435234	0.0	27.994736989445983	0.0	0.0	0.0	0.0	46.13482441085829	22.87931618299792	11.986096128490951	0.0	0.0	0.0	17.22332451499118	17.35894124345568	41.93505099302201	0.0	0.0
3R_5416	0.0	0.0	6.828781950163549	0.0	0.0	0.0	8.51056586752453	0.0	4.266830512958364	0.0	0.0	0.0	0.0	7.114602009163607	0.0	0.0	4.126842635236633	0.0	0.0	0.0	0.0	0.0	0.0	0.0	NA	0.0	17.42190630498789	0.0	NA	0.0	5.955784257671049	4.485954476533972	6.3689196720006365	0.0	8.812669093088223	8.167932696234583	0.0	0.0	28.203175677581296	4.662200278799577	9.76979910850583	5.686535421429141	8.921004505107275	15.06060386997277	3.5096585804132974	21.223762124074113	12.817883511074651	26.13285945748184	12.228078112962985
3R_5417	0.0	18.636723663979872	0.0	0.0	0.0	5.969685934822969	31.964881250466153	0.0	5.34193741386126	0.0	0.0	0.0	0.0	0.0	0.0	0.0	20.666708000082668	0.0	0.0	0.0	0.0	0.0	0.0	0.0	NA	0.0	0.0	0.0	NA	6.99912510936133	0.0	16.84882114414728	7.973686833449616	10.712946595961219	14.710912186887429	0.0	0.0	12.824129882787453	17.65474382966703	17.51078372431022	9.17361058023087	7.119363244151443	22.337633327748925	30.168642712764353	17.575928008998876	8.857160571464	26.745977404998285	0.0	30.61833732222228
3R_5418	0.0	0.0	0.0	0.0	0.0	4.637003753654539	0.0	0.0	0.0	0.0	0.0	0.0	0.0	13.837574549932887	0.0	0.0	0.0	0.0	0.0	0.0	0.0	0.0	20.18550478901101	0.0	NA	0.0	8.471202148296864	0.0	NA	5.436629289840299	5.791863590028727	0.0	3.0968141524406763	8.321371362000459	5.713412378393588	0.0	0.0	19.922501469284484	9.142313828206781	13.601648519800602	7.125679166295538	8.295037908323241	8.675472271021754	2.9292183673708503	10.2391874180865	20.63962188212712	8.310065150910782	0.0	27.74689284348176
3R_5419	0.0	0.0	0.0	0.0	0.0	0.0	0.0	0.0	12.158172967031897	0.0	0.0	0.0	0.0	0.0	0.0	0.0	3.919760925941605	0.0	0.0	0.0	0.0	19.146524522868607	19.715233172062725	0.0	NA	0.0	0.0	0.0	NA	10.619938935351122	11.313855399876905	12.782558454639814	9.073998457420263	13.545840478764186	27.901521023517077	0.0	0.0	9.729178584910432	26.787962561143523	4.428254745096372	2.319889573256313	5.401189557988251	2.8244518445082765	8.582924786113514	10.000640040962622	10.079385238135556	28.40761518882136	8.273844392153748	7.74298853031109
3R_5420	0.0	0.0	0.0	0.0	0.0	0.0	0.0	0.0	3.365208589089186	0.0	0.0	0.0	0.0	0.0	0.0	0.0	0.0	0.0	0.0	0.0	0.0	0.0	0.0	0.0	NA	0.0	0.0	0.0	NA	4.409171075837742	14.091810966810966	3.538029572266377	5.023106288929074	11.247885397545259	18.534581822764913	38.651824366110084	0.0	0.0	14.829050703490166	14.708131831927235	11.55802126675913	2.242458164700479	16.41712634620436	4.751261935169981	11.072137188208616	2.789829842698234	20.218685300207035	6.87024578991338	0.0
3R_5421	0.0	0.0	6.604478893406353	0.0	20.38902255025894	0.0	0.0	0.0	4.126679145744403	22.281044178854398	12.413724613933164	0.0	0.0	0.0	0.0	10.727910160189154	11.9738682299749	217.2401807438304	0.0	0.0	0.0	0.0	0.0	0.0	NA	0.0	33.699307816217456	0.0	NA	16.220600162206	23.040625230406253	13.015816820600394	12.319443161169115	8.275816409288776	11.364269146804764	0.0	0.0	19.81343668021906	13.638396997370517	13.52718694031264	4.7244466491862145	5.499751411236212	14.37996468280674	8.739547501188577	6.7887556482447	3.421105208564258	4.132286046757644	25.27448086216309	11.82642591217223
3R_5422	0.0	14.774431369072682	0.0	0.0	0.0	9.465045115137542	16.893632620928845	0.0	0.0	0.0	0.0	0.0	0.0	0.0	0.0	0.0	8.191859912642006	0.0	0.0	0.0	0.0	0.0	0.0	0.0	NA	0.0	17.291405134164012	0.0	NA	0.0	11.822343283017439	17.809407285116144	0.0	11.323713838427588	0.0	0.0	0.0	0.0	9.330638644892689	9.254554860538486	9.69661709271178	0.0	17.7083610026474	29.89558071567628	6.966738006063849	21.064782632508013	16.962492536503284	0.0	40.454940074097266
3R_5423	0.0	0.0	0.0	0.0	0.0	0.0	0.0	0.0	0.0	0.0	0.0	0.0	0.0	0.0	0.0	0.0	0.0	0.0	0.0	0.0	0.0	0.0	0.0	0.0	NA	0.0	0.0	0.0	NA	0.0	0.0	0.0	0.0	0.0	0.0	0.0	0.0	0.0	0.0	0.0	0.0	0.0	0.0	0.0	0.0	0.0	0.0	0.0	0.0
3R_5424	0.0	78.89546351084813	0.0	0.0	0.0	50.543340914834474	0.0	0.0	0.0	0.0	0.0	0.0	0.0	150.82956259426848	0.0	117.57789535567314	0.0	0.0	0.0	0.0	0.0	0.0	0.0	0.0	NA	0.0	0.0	0.0	NA	0.0	0.0	0.0	0.0	0.0	0.0	0.0	0.0	0.0	0.0	49.41932295527552	25.889967637540455	30.138637733574445	0.0	0.0	0.0	0.0	0.0	0.0	0.0
3R_5425	0.0	0.0	6.7189129336386415	0.0	6.914099231152165	4.6915229809561705	8.373638446388618	0.0	16.792724048524256	11.333550937511335	0.0	0.0	0.0	0.0	0.0	0.0	12.181336243860605	0.0	0.0	0.0	0.0	0.0	20.42283436264419	0.0	NA	0.0	0.0	0.0	NA	5.500550055005501	0.0	4.413779466391718	9.399674144629651	5.612806178577041	14.45146850042314	16.07303587501607	0.0	20.156738800915925	13.874705856235847	13.76156889224875	16.82207055657022	5.595044133708127	5.851648994686703	17.781950608853986	3.4531913012729847	13.921527135840693	0.0	25.7124050355174	28.073124875676164
3R_5426	0.0	0.0	10.868631932692736	0.0	0.0	0.0	0.0	0.0	13.58210313434194	0.0	0.0	0.0	0.0	11.323540735305441	0.0	0.0	0.0	0.0	0.0	0.0	0.0	0.0	0.0	0.0	NA	0.0	0.0	0.0	NA	0.0	9.479176145842812	7.13980742511413	5.0683594987392455	22.698435396848094	9.350780018692209	0.0	0.0	0.0	14.96264575487296	7.42031876205338	11.662147584477681	13.57596294305155	9.46573050591963	0.0	11.171886171886173	22.519707559077638	13.600557078817948	13.864279792257632	0.0
3R_5427	0.0	0.0	0.0	10.262694183002308	5.194413927262621	3.5246402311600047	6.290934323274758	0.0	6.308006058209018	17.029305732234604	9.48775605081642	0.0	0.0	10.518100599321372	0.0	0.0	3.0505252394357263	0.0	0.0	0.0	0.0	14.900642515705277	0.0	0.0	NA	0.0	12.878117631302068	0.0	NA	4.13244485768893	4.4024625614583766	6.631955014122748	2.35392428602534	8.433560934059042	15.199908105698425	12.075325882857264	0.0	45.429971969707296	10.423767858520282	10.338770492735463	10.832622442485546	12.61030867513575	21.98108966855814	20.038795107327783	20.75446636116092	20.91788735613069	9.47486507792129	12.878117631302068	0.0
3R_5428	0.0	0.0	0.0	0.0	0.0	0.0	0.0	0.0	0.0	0.0	0.0	0.0	0.0	0.0	0.0	0.0	11.9738682299749	0.0	0.0	0.0	0.0	0.0	0.0	0.0	NA	0.0	0.0	0.0	NA	0.0	17.280468922804687	0.0	18.47916474175367	24.82744922786633	8.523201860103573	23.69892880841786	0.0	0.0	13.638396997370517	13.52718694031264	0.0	0.0	0.0	0.0	0.0	0.0	12.39685814027293	0.0	0.0
3R_5429	0.0	4.222019096192372	3.8736222978095056	11.813265351928989	0.0	0.0	9.655226349885128	0.0	2.420356944560756	0.0	7.280828849556233	0.0	0.0	8.071507095661888	0.0	6.292074314431313	14.045693449931315	0.0	0.0	0.0	0.0	0.0	23.54855535500036	0.0	NA	0.0	4.941282737233455	0.0	NA	9.513616363420144	16.89207450891361	12.7232743804656	14.451062830511612	16.17961966568052	13.330616109416365	4.6332547224448755	0.0	23.241733786857033	7.999116897494517	15.86778118435532	11.083824889421528	4.8385255012873705	5.060434235861779	11.960365399414695	7.96340655420213	6.019582907113421	12.118227365090199	19.76513094893382	23.121232250697044
3R_5430	0.0	0.0	5.87541304153682	0.0	6.046095431570292	12.307631716274628	0.0	0.0	0.0	0.0	11.043378390317166	0.0	0.0	6.121329650741415	0.0	19.087320674622262	10.65207758121144	0.0	0.0	0.0	0.0	0.0	0.0	0.0	NA	22.360559550642197	0.0	0.0	NA	9.62000962000962	0.0	3.859668624290593	2.7398761575976764	4.908168173474295	7.582328927494738	7.027604430201833	0.0	0.0	8.088573110994636	16.045234725738805	16.81166729710419	14.67790798713041	7.675539590433208	15.549584515101756	18.118042671614102	18.2607044249339	14.704498400150573	37.474067944982075	10.520911363425947
3R_5431	0.0	7.142015405327229	6.5526634283404	0.0	0.0	4.575438224034503	0.0	0.0	8.188606536637053	0.0	0.0	0.0	0.0	0.0	0.0	10.64374429894446	3.9599757332687067	0.0	0.0	0.0	0.0	19.342958389427913	39.835003415851546	0.0	NA	49.87605799588024	0.0	0.0	NA	5.364447126668008	34.28978987216766	0.0	9.167093191141532	10.947851278914301	8.456333046475725	23.512998769486398	0.0	0.0	13.531396900227598	0.0	11.718452461167978	8.184904634947795	14.267146613478745	20.2322898096315	13.470988878351582	10.182794742690959	8.199732360735746	0.0	11.733641641286148
3R_5432	0.0	0.0	0.0	0.0	0.0	0.0	0.0	0.0	0.0	20.170725016539993	0.0	0.0	0.0	0.0	0.0	0.0	0.0	0.0	0.0	0.0	0.0	35.298768778944996	36.347247059507716	0.0	NA	45.50915644227619	15.25376157760504	0.0	NA	19.579050416054823	10.429181684688293	0.0	11.152623654714773	9.989311436762666	15.431876495606032	0.0	0.0	0.0	16.46220606731067	24.491955209112312	8.553954065266671	0.0	0.0	5.274528668118217	6.14576777847703	12.388319301497004	7.481804252058994	0.0	28.55013832542019
3R_5433	0.0	13.311945474271338	0.0	0.0	0.0	8.528122764032814	0.0	0.0	7.631339162658943	41.203640753697	0.0	0.0	0.0	12.724653762171133	0.0	0.0	0.0	0.0	0.0	0.0	0.0	0.0	74.24814472448371	0.0	NA	0.0	15.579769980276014	0.0	NA	9.998750156230471	10.65207758121144	0.0	22.78196238128462	20.40561256373566	5.253897209602654	0.0	0.0	18.32018554683922	0.0	0.0	17.473543962344515	5.085259460108174	21.273936502618024	5.387257627279349	6.277117146071028	25.306173061325715	15.283415659999024	0.0	21.870240944444483
3R_5434	0.0	0.0	0.0	12.401716397549421	25.10827945515034	0.0	0.0	0.0	7.622764624273932	0.0	0.0	0.0	0.0	0.0	0.0	0.0	14.745347842755612	0.0	0.0	0.0	0.0	0.0	0.0	0.0	NA	46.42956634785031	0.0	0.0	NA	19.97503121098627	0.0	32.05693311320906	11.378182335371926	10.191342454584833	0.0	0.0	0.0	18.299601068696703	8.39757478040342	16.658198748969276	13.090433075160904	10.15909137086779	21.250033203176883	5.3812045288217325	18.81019261637239	12.63886957950481	30.532486565705913	0.0	7.281889213337509
3R_5435	0.0	0.0	0.0	5.288705124014847	5.35370596911447	7.265453892884687	6.48385229006421	0.0	0.0	0.0	9.778707841545819	0.0	0.0	5.4203244823048085	0.0	8.450735171706263	0.0	0.0	0.0	0.0	0.0	0.0	0.0	0.0	NA	0.0	0.0	0.0	NA	8.518341053079913	9.074937201434567	6.83533073089508	7.278329380796127	17.384369496081455	13.42802478007693	18.66844224295111	0.0	15.607709584226225	14.324564551143352	7.103879677327578	20.46882922948814	12.997016751421656	29.451711087776292	4.5896234122197805	26.738654254226844	8.084758451671739	9.76542155371763	0.0	3.1053576424870064
3R_5436	0.0	0.0	0.0	0.0	0.0	0.0	0.0	0.0	0.0	0.0	0.0	0.0	0.0	0.0	0.0	0.0	19.944315471204398	0.0	0.0	0.0	0.0	0.0	0.0	0.0	NA	0.0	0.0	0.0	NA	9.005966452774963	28.78327346412453	14.453227188832859	10.259961781642364	4.5948808432525325	14.196700970628445	0.0	0.0	0.0	0.0	0.0	7.86929107524026	9.160680162180682	28.742446125877546	0.0	5.65385728759589	11.396751697831085	13.765913395885645	14.032842464503926	0.0
3R_5437	0.0	0.0	13.487904721441048	0.0	0.0	0.0	0.0	0.0	8.427652814414659	0.0	0.0	0.0	0.0	0.0	0.0	21.908924600435988	16.30231003733229	0.0	0.0	0.0	0.0	39.81525720656156	0.0	0.0	NA	0.0	0.0	0.0	NA	11.042097998619738	0.0	17.720913335873334	0.0	16.901170406050618	17.406389885727048	0.0	0.0	0.0	27.852825669164137	27.625708484315503	19.296870288850027	5.615895229858592	11.746912764489082	17.84821874776897	6.9321206743567	0.0	16.87820685930327	17.20548510865264	16.101568695330144
3R_5438	0.0	7.73990812729053	0.0	7.218788485166112	7.30751102520726	4.958470331736541	17.70019585266711	0.0	0.0	0.0	0.0	0.0	0.0	0.0	0.0	0.0	8.582968986299866	0.0	0.0	0.0	0.0	0.0	64.75467690653957	0.0	NA	0.0	18.116959466926584	0.0	NA	5.813530993387109	18.580177180569596	0.0	13.246019984932651	14.830436207620174	15.27375611293904	8.4937952825461	0.0	10.651827960196249	9.776117141346036	0.0	0.0	17.740205336963374	9.27691115966028	3.1322904059197785	18.248388302345138	0.0	8.886171695055024	27.175439200389874	29.67048384505734
3R_5439	0.0	11.682447706443453	5.35921189573546	5.447940569505915	11.029796996586276	7.484206453331856	0.0	0.0	6.697196955186376	0.0	10.073130930555834	0.0	0.0	0.0	0.0	0.0	0.0	0.0	0.0	0.0	0.0	31.639962538284355	0.0	0.0	NA	0.0	0.0	0.0	NA	8.774816277284193	23.370426874869125	17.60283222529372	9.996626138678195	8.953894160494075	20.74848547582963	19.230522685606594	0.0	16.07763568720638	14.755856968527231	10.9766511993455	7.6673151937434705	15.619728341684683	11.668638666601321	9.455620988452795	13.771858694119306	13.880298526356466	0.0	13.6726707921672	19.193133464571716
3R_5440	0.0	0.0	0.0	0.0	7.9694610253508555	5.407632765495842	9.651782973868764	0.0	0.0	13.063493805291237	0.0	0.0	0.0	16.137257053595057	0.0	12.579660701391562	0.0	0.0	0.0	0.0	0.0	0.0	0.0	0.0	NA	0.0	19.75808204345988	0.0	NA	0.0	6.754420092508537	0.0	3.611477274779249	9.704309683930635	3.3314654916809974	9.263204698297423	0.0	11.616722504379505	5.330842763594183	10.574748135936272	8.309904020608561	12.898133124211602	6.744839354788667	0.0	11.94084980639902	12.034872245819487	0.0	39.51616408691976	18.490389157975414
3R_5441	0.0	0.0	0.0	0.0	17.67908917332579	5.998023051602192	0.0	0.0	0.0	0.0	0.0	0.0	0.0	0.0	0.0	0.0	0.0	0.0	0.0	0.0	0.0	25.35702693930542	26.11020595730459	0.0	NA	32.6917041531541	10.957607209228934	0.0	NA	0.0	22.47554660529344	5.6429332418425755	4.00576830636116	7.175866127041534	18.475928082819458	10.274535590991288	0.0	0.0	0.0	5.86463484437605	18.434312400147476	7.153157689930643	14.962444264895113	11.366943110723119	8.829679023508136	13.348806082783957	16.123761695101816	10.957607209228934	15.381838765515148
3R_5442	0.0	6.932817531708975	0.0	0.0	0.0	4.441418358069813	0.0	22.70632098563598	0.0	10.72936046574008	11.955573090396088	0.0	0.0	6.626957934721814	0.0	0.0	7.687966947892497	0.0	0.0	0.0	0.0	0.0	0.0	0.0	NA	24.207565348322657	16.227786189180286	0.0	NA	10.414632558745037	22.19026823596244	20.89240661303168	5.932385634728186	7.970382060264058	8.208637292331737	22.824275899847077	0.0	9.541092531423589	4.378348889606938	17.370588033488758	4.550082185859482	7.9451593322252485	19.388943593408314	14.028330493999242	16.345510084525902	13.179371910672854	3.9797763684063066	16.227786189180286	3.7966499120506048
3R_5443	0.0	7.561865512221866	0.0	0.0	0.0	0.0	0.0	0.0	4.33499074479476	11.702887102248125	13.040359913933624	0.0	0.0	0.0	0.0	0.0	8.385533277988813	0.0	0.0	0.0	0.0	0.0	0.0	0.0	NA	0.0	0.0	0.0	NA	11.359602413915512	12.101849162552039	9.11523018235018	3.235329801431633	11.591431034607666	14.92241092439859	8.298410854321398	0.0	10.406801885712502	19.10247042698797	18.94670528636761	17.370265827103818	11.554749290827264	9.063512564294292	15.301188596330162	14.262893655864902	7.187599952561841	8.681761355743854	17.700211517527634	8.282276549355121
3R_5444	0.0	0.0	0.0	0.0	0.0	0.0	0.0	0.0	0.0	0.0	0.0	0.0	0.0	0.0	0.0	0.0	0.0	0.0	0.0	0.0	0.0	0.0	0.0	0.0	NA	0.0	0.0	0.0	NA	0.0	0.0	0.0	0.0	0.0	0.0	0.0	0.0	0.0	0.0	0.0	0.0	0.0	0.0	0.0	0.0	0.0	0.0	0.0	0.0
3R_5445	0.0	0.0	0.0	0.0	44.60353036942874	0.0	0.0	0.0	0.0	36.55692278446769	0.0	0.0	0.0	22.57927583746534	0.0	0.0	0.0	0.0	0.0	0.0	0.0	0.0	0.0	0.0	NA	0.0	0.0	0.0	NA	0.0	37.803181515756364	0.0	10.106369539402207	0.0	9.322783671330855	0.0	0.0	65.01654671113798	29.835694828579015	0.0	23.254461949886636	18.047088463218227	37.749559981691455	0.0	11.1384374108925	0.0	0.0	0.0	0.0
3R_5446	0.0	0.0	16.229840509357317	0.0	0.0	11.332587649066026	0.0	0.0	0.0	0.0	0.0	0.0	0.0	0.0	0.0	0.0	9.808191016481684	0.0	0.0	0.0	0.0	0.0	0.0	0.0	NA	0.0	0.0	0.0	NA	0.0	0.0	10.661685527188366	15.13689428771452	0.0	13.963272404594196	0.0	0.0	0.0	22.343323033061417	0.0	5.80492547926916	27.030168370918783	14.134924925879988	7.158852063753874	8.341341020713218	0.0	0.0	20.70316220099458	0.0
3R_5447	0.0	8.47123802908176	0.0	7.900878735732988	0.0	0.0	29.05898295496923	0.0	0.0	0.0	0.0	0.0	0.0	0.0	0.0	0.0	0.0	0.0	0.0	0.0	0.0	0.0	0.0	0.0	NA	0.0	0.0	0.0	NA	0.0	0.0	5.105703377014327	7.248806212226923	12.985389813286325	10.03016740015052	0.0	0.0	11.658299893443138	0.0	15.918894294827474	11.119527976037416	3.2360742018870194	6.768979796287553	17.14127426861611	7.989058185908579	8.051964155876364	4.8629049827269615	0.0	13.91742605555558
3R_5448	0.0	5.371910815536641	0.0	5.010225871002717	5.07180406606532	0.0	6.142442001527011	17.594048988870004	0.0	0.0	9.26380538597645	0.0	0.0	5.1349147501453185	0.0	0.0	0.0	0.0	0.0	0.0	0.0	29.09785025082347	0.0	0.0	NA	37.5145837944501	12.574140274594075	0.0	NA	0.0	8.59709211956148	19.426239539779434	13.790171055580137	10.293117095529391	6.360482913304709	11.79029776397003	0.0	7.3929391516750185	6.78514893741175	10.09473233312482	1.762821219079014	10.260543940163792	8.5848976626543	19.565795858312338	5.066143570455872	12.765086161778575	6.167479129250627	0.0	23.53474861505359
3R_5449	0.0	0.0	0.0	13.79690949227373	0.0	0.0	0.0	0.0	8.480325644504749	0.0	0.0	0.0	0.0	28.28054298642534	0.0	0.0	0.0	0.0	0.0	0.0	0.0	0.0	0.0	0.0	NA	0.0	0.0	0.0	NA	0.0	35.51136363636363	8.91583452211127	0.0	11.337868480725623	11.676786548341898	32.46753246753247	0.0	0.0	0.0	9.266123054114159	14.563106796116504	11.301989150090415	5.91016548463357	11.973180076628353	13.950892857142858	7.030371203599549	8.491847826086957	0.0	16.202203499675957
3R_5450	0.0	0.0	0.0	0.0	0.0	0.0	0.0	0.0	0.0	0.0	0.0	0.0	0.0	0.0	0.0	0.0	0.0	0.0	0.0	0.0	0.0	0.0	0.0	0.0	NA	0.0	923.3610341643582	0.0	NA	0.0	0.0	0.0	0.0	302.3431594860166	0.0	0.0	0.0	0.0	996.512207274539	0.0	0.0	0.0	0.0	0.0	0.0	0.0	0.0	0.0	0.0
3R_5451	0.0	0.0	10.350584652774112	0.0	0.0	0.0	0.0	0.0	6.467359881414489	0.0	0.0	0.0	0.0	0.0	0.0	0.0	6.255176158270969	0.0	0.0	0.0	0.0	0.0	0.0	0.0	NA	0.0	13.203446627707695	0.0	NA	8.47367863573774	9.027356501141057	0.0	4.826778969724028	8.64661085279361	8.905080303787908	0.0	0.0	31.051753958322333	21.374189383867616	7.0666334063787675	11.106277823539754	21.548120400553703	4.507275870073266	13.696678829317465	0.0	21.446318256929036	6.476147055166411	26.40689325541539	12.356303908237143
3R_5452	0.0	0.0	0.0	0.0	0.0	0.0	0.0	0.0	0.0	22.751575546606606	0.0	0.0	0.0	0.0	0.0	0.0	0.0	0.0	0.0	0.0	0.0	39.81525720656156	0.0	0.0	NA	51.332067142343824	0.0	0.0	NA	11.042097998619738	0.0	0.0	12.579605314883246	5.63372346868354	11.604259923818034	0.0	0.0	0.0	18.568550446109427	9.208569494771835	19.296870288850027	0.0	5.873456382244541	23.797624997025295	0.0	13.973408603427677	25.3173102889549	17.20548510865264	8.050784347665072
3R_5453	0.0	0.0	0.0	0.0	0.0	3.798347263138863	6.779458782246495	0.0	3.3989281140299594	9.175860879267692	0.0	0.0	0.0	0.0	0.0	8.836014180035557	6.574829448924095	0.0	0.0	0.0	0.0	0.0	16.53471960422495	0.0	NA	0.0	27.756343712355456	0.0	NA	13.360053440213761	0.0	10.720442311155836	10.146876030542096	2.272117932009143	14.040224306623523	6.5065195325716365	0.0	32.63856703635283	11.2332287894174	3.713876975596857	13.61947195361597	6.794783056166583	14.212822808738045	2.3994348850958622	8.387310334955625	11.27113619815559	17.017731114402718	34.695429640444324	12.987738276293351
3R_5454	0.0	0.0	0.0	0.0	0.0	0.0	0.0	0.0	18.13973399894064	0.0	0.0	0.0	0.0	0.0	0.0	0.0	0.0	0.0	0.0	0.0	0.0	0.0	0.0	0.0	NA	0.0	0.0	0.0	NA	0.0	25.32004537352131	38.14260758122468	0.0	0.0	12.488541762932508	0.0	0.0	0.0	0.0	19.82058407297146	10.383676859976118	0.0	12.64206520777234	0.0	29.8414820473644	15.038227173474972	0.0	0.0	0.0
3R_5455	0.0	0.0	0.0	0.0	0.0	0.0	0.0	0.0	0.0	0.0	0.0	0.0	0.0	0.0	0.0	0.0	0.0	0.0	0.0	0.0	0.0	0.0	0.0	0.0	NA	0.0	0.0	0.0	NA	0.0	0.0	0.0	0.0	0.0	0.0	0.0	0.0	0.0	0.0	0.0	0.0	0.0	0.0	63.43406663114359	0.0	37.2469997541698	0.0	91.72460604281704	0.0
3R_5456	0.0	20.34553500279751	0.0	0.0	12.805941957068077	8.68939958421223	0.0	0.0	0.0	0.0	0.0	0.0	0.0	6.482645956773716	0.0	0.0	3.760274951304439	0.0	0.0	0.0	0.0	0.0	0.0	0.0	NA	0.0	0.0	0.0	NA	10.187838268067495	10.853520882174177	16.34995442450204	17.409597040368503	7.796815001072063	2.6766272890181995	7.44241431920515	0.0	0.0	4.283003756194294	16.9923173485188	8.901994603165772	10.362855381171729	5.41906290854654	5.489136997881192	6.395824805566925	19.33855689242283	7.7862215024293	0.0	7.42794429784571
3R_5457	0.0	0.0	0.0	0.0	0.0	0.0	0.0	0.0	7.571719325450668	30.661302982731552	0.0	0.0	0.0	0.0	0.0	9.841899722852103	10.984955005624295	0.0	0.0	0.0	0.0	17.885760073260073	0.0	0.0	NA	0.0	15.458053027305105	0.0	NA	0.0	26.422145562770563	11.94084980639902	0.0	30.369290573372204	28.67068125708948	14.494434137291279	0.0	0.0	16.682682041426435	8.27332415545907	10.835644937586684	7.568296305864117	15.830800405268489	5.345169677066229	6.228077168367347	12.554234292142054	3.7910034937888195	0.0	0.0
3R_5458	0.0	0.0	0.0	0.0	0.0	0.0	0.0	0.0	0.0	0.0	0.0	0.0	0.0	0.0	0.0	0.0	0.0	0.0	0.0	0.0	0.0	0.0	0.0	0.0	NA	0.0	0.0	0.0	NA	0.0	0.0	0.0	46.452212286610155	0.0	42.850592837951915	0.0	0.0	0.0	0.0	68.00824259900301	0.0	0.0	0.0	43.93827551056277	0.0	0.0	62.32548863183088	0.0	0.0
3R_5459	0.0	0.0	0.0	0.0	0.0	0.0	0.0	0.0	0.0	0.0	0.0	0.0	0.0	0.0	0.0	0.0	0.0	0.0	0.0	0.0	0.0	0.0	0.0	0.0	NA	0.0	0.0	0.0	NA	0.0	0.0	0.0	0.0	0.0	0.0	0.0	0.0	0.0	0.0	0.0	0.0	0.0	0.0	0.0	0.0	0.0	0.0	0.0	0.0
3R_5460	0.0	0.0	17.2619448342767	35.09547724584733	0.0	0.0	0.0	0.0	0.0	0.0	0.0	0.0	0.0	17.984447050190997	0.0	0.0	0.0	0.0	0.0	0.0	0.0	0.0	0.0	0.0	NA	0.0	22.019738493585653	0.0	NA	0.0	0.0	22.679388291539	8.049747439174096	7.21009124370469	0.0	20.647079470608887	0.0	0.0	0.0	0.0	6.174078132958773	21.561823497787756	15.03380727410765	0.0	17.743583920054512	8.941648589633768	21.600884772240274	0.0	0.0
3R_5461	0.0	6.7974264943292475	6.236509650063208	6.339763121090744	0.0	13.064045612679788	7.77242948269041	22.262889099644237	0.0	10.51982671741431	11.722092627975947	0.0	0.0	12.995080062688267	0.0	10.130203505658224	15.075657185585865	0.0	1914.6084625694045	0.0	0.0	0.0	0.0	0.0	NA	0.0	7.955436825080628	0.0	NA	15.316867700555235	16.317685760534697	8.193759468913287	0.0	5.209818945767088	16.09666152557183	0.0	0.0	18.709528950189622	4.292844086478486	17.03135771003177	11.153059005258669	5.193332176951369	2.7157566844956094	8.252622683488813	6.4105194059243455	9.691493905019483	7.804110581125291	15.910873650161257	7.44501022386029
3R_5462	0.0	0.0	0.0	0.0	23.90838307605257	0.0	9.651782973868764	0.0	0.0	0.0	0.0	0.0	0.0	8.068628526797529	0.0	12.579660701391562	4.680228095596467	0.0	0.0	0.0	0.0	0.0	0.0	0.0	NA	29.473833130946346	0.0	0.0	NA	6.340148993501348	13.508840185017075	20.3499789377718	14.445909099116996	6.469539789287089	26.65172393344798	0.0	0.0	11.616722504379505	5.330842763594183	10.574748135936272	11.079872027478084	12.898133124211602	6.744839354788667	13.664114210132215	7.960566537599348	4.0116240819398294	0.0	9.87904102172994	18.490389157975414
3R_5463	0.0	0.0	10.175973102867895	0.0	0.0	0.0	0.0	0.0	0.0	0.0	0.0	0.0	0.0	0.0	0.0	0.0	0.0	0.0	0.0	0.0	0.0	30.038689832504264	30.930928144360827	0.0	NA	0.0	0.0	0.0	NA	0.0	8.875067450512624	0.0	4.7453525203753575	8.500744877769915	4.3774270096876835	0.0	0.0	0.0	14.00907507883607	6.947421221453915	10.918917935232619	12.71076567957685	13.293718053533803	4.488539860029373	5.229950461909225	5.2711311742077225	12.733792428996374	0.0	0.0
3R_5464	0.0	0.0	15.415660152522541	0.0	0.0	3.58802704080699	0.0	0.0	6.421448665976146	0.0	0.0	0.0	0.0	5.353628582380566	0.0	0.0	3.1053856081525066	0.0	0.0	0.0	0.0	0.0	31.23833443448462	0.0	NA	0.0	0.0	0.0	NA	8.413524741021192	0.0	10.126835235715593	4.792514092986755	0.0	8.841863926808818	18.43873116944579	0.0	23.12349022878381	10.611227952521121	14.032936002444538	12.865341230202306	12.837091320500237	13.425837352693389	2.2665745530768295	7.922892299371239	10.647036370808594	19.2905203810778	19.664574792899252	9.201440700241905
3R_5465	131.96790540540542	11.556952662721894	0.0	0.0	0.0	7.403809704321455	0.0	0.0	13.25050881953867	0.0	0.0	0.0	0.0	0.0	0.0	0.0	0.0	348.7723214285714	0.0	0.0	0.0	0.0	0.0	0.0	NA	0.0	13.525796398891966	0.0	NA	0.0	0.0	0.0	4.944620253164557	4.428854875283447	9.122489490892105	12.68262987012987	0.0	0.0	14.597346786248131	0.0	11.37742718446602	8.829679023508136	9.234633569739952	9.3540469348659	0.0	5.492477502812149	13.26851222826087	13.525796398891966	6.328985742060921
3R_5466	0.0	6.986020972034958	0.0	19.546979209832912	0.0	4.475502442281683	0.0	0.0	0.0	0.0	0.0	0.0	0.0	20.033442493335542	0.0	0.0	7.74696551360832	0.0	0.0	0.0	0.0	0.0	0.0	0.0	NA	0.0	0.0	0.0	NA	0.0	11.180279775321099	8.421095180270385	2.9889558082883743	2.6771826400768886	8.271631557266986	15.332955120440362	0.0	0.0	8.823897939266875	4.375973107019673	4.585000171937506	10.67484217245848	8.373315916836226	16.963183107383735	13.176758306628436	6.640256154521416	16.041270981982443	8.17616027890518	7.651571900673415
3R_5467	0.0	0.0	0.0	0.0	12.184497663622572	0.0	0.0	42.26792794163645	0.0	0.0	0.0	0.0	0.0	12.336114715997967	0.0	19.23302541259648	0.0	0.0	0.0	0.0	0.0	0.0	35.99051290079935	0.0	NA	0.0	0.0	0.0	NA	9.693444807948625	0.0	31.113053948479898	5.521582485540356	14.83690531828871	5.093472867324709	14.16250053109377	0.0	17.760790568309776	0.0	0.0	4.235000158812506	4.929984362089604	0.0	5.2227612111792165	6.085449446954355	6.133366371733522	0.0	0.0	0.0
3R_5468	0.0	0.0	0.0	0.0	0.0	0.0	0.0	0.0	6.476621017282864	0.0	0.0	0.0	28.928907210530124	0.0	0.0	33.67386024506152	6.264133451099042	0.0	0.0	0.0	0.0	15.298941313261123	31.506730625329837	0.0	NA	19.72425491627054	6.611176855592064	0.0	NA	0.0	9.040283503290663	3.404614614648695	2.4168454125253014	2.1647481586110975	2.2294580521893836	0.0	0.0	0.0	7.134932271655412	10.61512903573937	3.707393933776676	0.0	6.770595304592156	4.572097403963094	7.990964882372996	0.0	0.0	13.222353711184128	3.093499474878464
3R_5469	0.0	0.0	0.0	0.0	0.0	7.342858244285879	13.105859302047463	0.0	0.0	0.0	9.88288777980926	0.0	0.0	0.0	0.0	8.540767217119113	3.1775689055817176	0.0	0.0	0.0	0.0	0.0	15.982227762727847	0.0	NA	0.0	6.707223008457808	0.0	NA	0.0	9.171619341110866	3.4540763281787004	2.451956968155209	6.588591853206173	4.5236945465731315	12.57822081066633	0.0	7.886995133724002	3.6192937310213287	7.179562656940752	11.283763135005524	2.1892472929957223	6.868957463980904	2.3192600632694145	5.40470425458319	5.447260980997231	6.579639962101274	6.707223008457808	3.1384413558694346
3R_5470	0.0	0.0	10.760915065173482	5.4695379553116865	0.0	0.0	0.0	0.0	6.7237467944537155	0.0	0.0	0.0	0.0	5.605657678181435	0.0	17.47936997358867	3.2515757135908063	0.0	0.0	0.0	0.0	0.0	0.0	0.0	NA	0.0	13.726873649618804	0.0	NA	8.80960246668869	4.692614950295822	3.534523100936083	15.054383962062953	8.989390272131317	0.0	6.435586217548557	0.0	0.0	3.703588480950963	0.0	7.697710893223127	8.960942834561282	2.3429793794384817	9.493106106345572	0.0	0.0	0.0	0.0	3.211536868122092
3R_5471	0.0	0.0	4.612473789617691	9.377678499421396	4.746467441606584	0.0	5.74842809233815	0.0	2.882013812915803	7.780381612157313	0.0	0.0	0.0	4.805529819273635	0.0	7.492219330225561	5.574919107923744	0.0	0.0	0.0	0.0	0.0	14.020093598144863	0.0	NA	0.0	5.8837788922962515	0.0	NA	7.552157084867366	12.068432841584922	0.0	4.301861630620651	7.706282739660576	9.920804204198722	0.0	0.0	6.918710684426536	9.524861794255365	6.298129518514297	4.949229157558711	3.8409478844827243	6.025657248564388	4.0690501534845716	7.1117550673625445	2.3892510462530336	5.771859185105833	0.0	11.012542735548655
3R_5472	0.0	6.241729708136718	0.0	0.0	0.0	3.998682034401461	0.0	0.0	3.5781964744745776	0.0	0.0	0.0	0.0	5.96635927983657	0.0	0.0	0.0	0.0	0.0	0.0	0.0	16.90468462620361	0.0	0.0	NA	0.0	7.305071472819289	0.0	NA	4.6882325363338015	4.994565912287431	0.0	2.6705122042407727	0.0	4.926914155418521	6.849690393994191	0.0	0.0	3.941899554092322	7.819513125834733	6.144770800049159	7.153157689930643	2.4937407108158522	2.525987357938471	5.886452682338758	0.0	3.58305815446707	0.0	13.672745569346798
3R_5473	0.0	5.803982112127131	0.0	5.413206274555657	0.0	18.591223975539897	0.0	19.00916621995126	3.3272489041705735	8.982353268768179	10.00890792805597	0.0	0.0	11.095848155537162	0.0	8.64967351807306	9.654261584148477	0.0	0.0	0.0	0.0	0.0	16.1860227219387	0.0	NA	20.265970598129858	0.0	0.0	NA	0.0	4.6442849287380925	3.4981204598769087	7.4496681793631785	6.672605285370646	13.744133259450983	0.0	0.0	7.987564958872029	18.32722303717274	10.90666764584305	7.61843088892804	6.65148944585998	4.6376972905413005	2.3488337570629434	8.210432284733413	0.0	6.663539245580742	0.0	6.356921431947408
3R_5474	0.0	0.0	0.0	0.0	0.0	0.0	0.0	0.0	7.4388821443024105	0.0	22.37737200143215	0.0	0.0	0.0	0.0	0.0	0.0	0.0	0.0	0.0	0.0	0.0	0.0	0.0	NA	0.0	0.0	0.0	NA	0.0	10.383439659755448	0.0	5.5518543193426595	0.0	0.0	0.0	0.0	0.0	8.195001704560354	0.0	0.0	4.957012785127374	5.184355688275061	0.0	12.237625313283207	6.166992283859254	0.0	15.186859114545365	0.0
3R_5475	0.0	13.43282579639866	0.0	0.0	6.341194300534562	17.211126304710945	0.0	0.0	3.8503181132825195	10.394448532927534	0.0	0.0	0.0	0.0	0.0	0.0	11.171986021611088	0.0	0.0	0.0	0.0	0.0	0.0	0.0	NA	23.451937599084435	7.860621743737442	0.0	NA	5.044772354647496	10.7488047329137	16.192207985673132	0.0	2.5738634462487227	7.952408545976319	14.741217919424503	0.0	0.0	8.483361582927404	8.414186655268248	0.0	5.131436617521188	5.366779100688826	8.154265659451772	0.0	0.0	0.0	0.0	0.0
3R_5476	0.0	0.0	0.0	0.0	7.503817567187307	0.0	0.0	0.0	4.556252864743989	0.0	0.0	0.0	0.0	0.0	0.0	0.0	22.033847515198946	0.0	0.0	0.0	0.0	0.0	0.0	0.0	NA	0.0	0.0	0.0	NA	11.939407506902471	19.07930887111545	4.790240173061798	3.400464163358299	3.0457672211485893	6.273626083729696	0.0	0.0	10.9379751182942	5.01936974785698	0.0	0.0	6.072257434568391	0.0	0.0	0.0	3.777231002605534	0.0	18.603647431115345	0.0
3R_5477	0.0	6.308272668777835	0.0	0.0	0.0	0.0	7.213112862134331	0.0	10.8490306752726	0.0	0.0	0.0	0.0	0.0	0.0	9.401217645709472	3.4976971162186814	0.0	0.0	0.0	0.0	17.084905144606637	17.59237757464446	0.0	NA	0.0	0.0	0.0	NA	0.0	0.0	0.0	2.6989824836036815	0.0	7.469159839024667	0.0	0.0	8.681580464360376	7.967848139188746	0.0	2.0700933612105907	2.409805788931858	5.040652865359122	5.105833721376696	0.0	5.996052199232025	3.621257068693798	0.0	6.909255223742411
3R_5478	0.0	14.467383284385354	0.0	13.493310016893625	0.0	9.268338798563777	0.0	0.0	0.0	0.0	0.0	0.0	0.0	13.829116374780117	0.0	0.0	0.0	0.0	0.0	0.0	0.0	0.0	0.0	0.0	NA	0.0	0.0	0.0	NA	10.866612333604998	11.576646662221235	0.0	0.0	0.0	0.0	0.0	0.0	0.0	0.0	0.0	0.0	0.0	0.0	11.709711566384696	0.0	0.0	8.304985648984799	0.0	0.0
3R_5479	0.0	0.0	0.0	0.0	0.0	0.0	0.0	0.0	0.0	0.0	0.0	0.0	0.0	0.0	0.0	0.0	0.0	0.0	0.0	0.0	0.0	0.0	0.0	0.0	NA	0.0	0.0	0.0	NA	0.0	0.0	0.0	0.0	0.0	0.0	0.0	0.0	0.0	0.0	0.0	0.0	0.0	0.0	0.0	0.0	0.0	0.0	0.0	0.0
3R_5480	0.0	0.0	0.0	9.251909131449274	0.0	19.06496513971124	0.0	0.0	11.373445960777534	0.0	0.0	0.0	0.0	0.0	0.0	14.78347385025228	0.0	0.0	0.0	0.0	0.0	0.0	0.0	0.0	NA	0.0	0.0	0.0	NA	14.901741641054297	0.0	0.0	12.732500769255255	0.0	3.915100267675405	10.886012562458498	0.0	13.651839858457725	0.0	6.213661729498178	3.2552348245021525	0.0	0.0	8.028955625568049	0.0	4.71441488925368	11.38889901235468	0.0	5.43242363777903
3R_5481	0.0	0.0	0.0	8.368102800469282	16.94190198262608	0.0	10.259135503687647	0.0	5.143487881428203	0.0	0.0	0.0	0.0	0.0	0.0	13.37125421027367	14.924214837057422	0.0	0.0	0.0	0.0	0.0	0.0	0.0	NA	0.0	0.0	0.0	NA	13.478224243955859	7.179451834493532	0.0	3.8387347530254026	6.876645022426458	0.0	0.0	0.0	12.347721721865097	11.332587649066024	5.6200897977947895	8.832816858903112	0.0	3.5846341074350687	7.261974269372769	0.0	0.0	0.0	21.001388191759478	4.913480970333875
3R_5482	0.0	17.360859941262426	0.0	0.0	5.463659832538826	3.707335519425511	0.0	0.0	0.0	0.0	0.0	0.0	0.0	0.0	0.0	8.62429550286111	3.208645374095964	0.0	0.0	0.0	0.0	0.0	0.0	0.0	NA	0.0	0.0	0.0	NA	0.0	9.261317329776986	0.0	2.4759369874036703	2.2176759864499993	2.2839680290155298	0.0	0.0	15.928259120919378	0.0	0.0	0.0	2.2106580244675627	2.3120451773627653	0.0	2.728780998952148	0.0	9.96598277878176	0.0	3.169135158860822
3R_5483	0.0	0.0	0.0	4.227318113297199	0.0	2.9036771877537997	5.182611922391423	0.0	0.0	0.0	0.0	0.0	0.0	0.0	0.0	0.0	0.0	0.0	0.0	0.0	0.0	0.0	0.0	0.0	NA	0.0	5.3046401809518855	0.0	NA	0.0	3.626846790385664	0.0	0.0	5.210816613125527	3.577720888040412	0.0	0.0	12.47540785227121	2.8624441036227664	0.0	1.4873593051057326	1.731442229044874	0.0	1.8342673422640141	4.274498002954533	8.616310935089452	10.407473398497993	5.3046401809518855	4.964290616522698
3R_5484	0.0	0.0	0.0	0.0	0.0	0.0	0.0	0.0	0.0	0.0	18.435558505244916	0.0	0.0	0.0	0.0	0.0	11.85488670284778	0.0	0.0	0.0	0.0	0.0	0.0	0.0	NA	0.0	0.0	0.0	NA	8.029709926728897	0.0	0.0	0.0	12.290372336829945	4.219254398678192	0.0	0.0	0.0	0.0	6.696385224292075	0.0	4.083826251161849	0.0	0.0	5.040973028777906	0.0	12.273673461372296	0.0	0.0
3R_5485	0.0	0.0	8.658503429633209	0.0	0.0	18.137562529246818	0.0	0.0	5.4100961049472085	0.0	16.274452364677927	0.0	0.0	0.0	0.0	0.0	5.23259951357755	0.0	0.0	0.0	0.0	0.0	26.31842131581579	0.0	NA	0.0	0.0	0.0	NA	7.088428141059721	7.551592479822145	0.0	4.037712232249207	3.6165449699284284	22.34791683893186	0.0	0.0	0.0	0.0	0.0	0.0	0.0	3.770440500563681	0.0	8.900091136933241	4.485085297352185	5.4174467790028435	0.0	15.504500956627709
3R_5486	0.0	10.454345871578816	0.0	9.750466072278256	0.0	0.0	0.0	0.0	5.993162999649999	16.179344801252928	0.0	0.0	0.0	0.0	0.0	0.0	0.0	0.0	0.0	0.0	0.0	28.313853402192624	0.0	0.0	NA	0.0	0.0	0.0	NA	0.0	0.0	0.0	4.472872031131189	8.012627901572879	8.252145970559644	11.472626313615713	0.0	0.0	6.602333528762405	0.0	0.0	0.0	0.0	4.2308056807874035	9.859288238263503	0.0	0.0	0.0	0.0
3R_5487	0.0	0.0	0.0	0.0	0.0	0.0	0.0	0.0	0.0	0.0	0.0	0.0	0.0	0.0	0.0	0.0	0.0	0.0	0.0	0.0	0.0	0.0	0.0	0.0	NA	0.0	0.0	0.0	NA	0.0	0.0	0.0	0.0	0.0	0.0	0.0	0.0	0.0	0.0	0.0	0.0	0.0	0.0	0.0	0.0	0.0	0.0	0.0	0.0
3R_5488	0.0	0.0	0.0	0.0	0.0	0.0	0.0	0.0	0.0	0.0	0.0	0.0	0.0	0.0	0.0	0.0	0.0	0.0	0.0	0.0	0.0	0.0	0.0	0.0	NA	0.0	0.0	0.0	NA	0.0	0.0	0.0	0.0	0.0	0.0	0.0	0.0	0.0	0.0	0.0	0.0	0.0	0.0	0.0	0.0	0.0	0.0	0.0	0.0
3R_5489	0.0	0.0	0.0	0.0	0.0	0.0	0.0	0.0	0.0	0.0	0.0	0.0	0.0	0.0	0.0	0.0	0.0	0.0	0.0	0.0	0.0	0.0	0.0	0.0	NA	0.0	0.0	0.0	NA	0.0	0.0	0.0	0.0	0.0	0.0	0.0	0.0	0.0	0.0	0.0	0.0	0.0	0.0	0.0	0.0	0.0	0.0	0.0	0.0
3R_5490	0.0	0.0	0.0	0.0	0.0	0.0	0.0	0.0	0.0	0.0	0.0	0.0	0.0	0.0	0.0	0.0	0.0	0.0	0.0	0.0	0.0	0.0	0.0	0.0	NA	0.0	0.0	0.0	NA	0.0	0.0	0.0	0.0	0.0	0.0	0.0	0.0	0.0	0.0	0.0	0.0	0.0	0.0	0.0	0.0	0.0	0.0	0.0	0.0
3R_5491	0.0	0.0	0.0	0.0	0.0	0.0	0.0	0.0	0.0	0.0	0.0	0.0	0.0	0.0	0.0	0.0	0.0	0.0	0.0	0.0	0.0	0.0	0.0	0.0	NA	0.0	0.0	0.0	NA	0.0	0.0	0.0	0.0	0.0	0.0	0.0	0.0	0.0	0.0	0.0	0.0	0.0	0.0	0.0	0.0	0.0	0.0	0.0	0.0
3R_5492	0.0	0.0	0.0	0.0	0.0	0.0	0.0	0.0	0.0	0.0	0.0	0.0	0.0	0.0	0.0	0.0	0.0	0.0	0.0	0.0	0.0	0.0	0.0	0.0	NA	0.0	0.0	0.0	NA	0.0	0.0	0.0	0.0	0.0	0.0	0.0	0.0	0.0	0.0	0.0	0.0	0.0	0.0	0.0	0.0	0.0	0.0	0.0	0.0
3R_5493	0.0	0.0	0.0	0.0	0.0	0.0	0.0	0.0	0.0	0.0	0.0	0.0	0.0	0.0	0.0	0.0	0.0	0.0	0.0	0.0	0.0	0.0	0.0	0.0	NA	0.0	0.0	0.0	NA	0.0	0.0	0.0	0.0	0.0	0.0	0.0	0.0	0.0	0.0	0.0	0.0	0.0	0.0	0.0	0.0	0.0	0.0	0.0	0.0
3R_5494	0.0	0.0	6.39444246216728	6.50031071485217	0.0	0.0	0.0	0.0	3.995441999766666	0.0	0.0	0.0	0.0	0.0	0.0	10.386739872409287	7.728715889312422	0.0	0.0	0.0	0.0	18.875902268128414	0.0	0.0	NA	0.0	8.156899595091502	0.0	NA	5.234916895694281	0.0	4.200628750111316	2.9819146874207925	8.012627901572879	8.252145970559644	7.648417542410475	0.0	0.0	0.0	0.0	6.861298843871144	5.324847656108558	8.353590791001512	5.641074241049871	13.145717651018003	0.0	0.0	8.156899595091502	3.81677349815688
3R_5495	0.0	0.0	0.0	0.0	0.0	0.0	0.0	0.0	0.0	0.0	0.0	0.0	0.0	0.0	0.0	0.0	0.0	0.0	0.0	0.0	0.0	0.0	0.0	0.0	NA	0.0	0.0	0.0	NA	0.0	0.0	0.0	0.0	0.0	0.0	0.0	0.0	0.0	0.0	0.0	0.0	0.0	0.0	0.0	0.0	0.0	0.0	0.0	0.0
3R_5496	0.0	0.0	0.0	0.0	0.0	0.0	0.0	0.0	0.0	0.0	0.0	0.0	0.0	0.0	0.0	0.0	0.0	0.0	0.0	0.0	0.0	0.0	0.0	0.0	NA	0.0	0.0	0.0	NA	0.0	0.0	0.0	0.0	0.0	0.0	0.0	0.0	0.0	0.0	0.0	0.0	0.0	0.0	0.0	0.0	0.0	0.0	0.0	0.0
3R_5497	0.0	0.0	0.0	0.0	0.0	0.0	0.0	0.0	0.0	0.0	0.0	0.0	0.0	0.0	0.0	0.0	0.0	0.0	0.0	0.0	0.0	0.0	0.0	0.0	NA	0.0	0.0	0.0	NA	0.0	0.0	0.0	0.0	0.0	0.0	0.0	0.0	0.0	0.0	0.0	0.0	0.0	0.0	0.0	0.0	0.0	0.0	0.0	0.0
3R_5498	0.0	7.868563515044693	0.0	0.0	14.857957922263164	5.0408917135805655	0.0	0.0	0.0	0.0	0.0	0.0	0.0	7.521421007028016	0.0	11.726518818717398	0.0	0.0	0.0	0.0	0.0	0.0	0.0	0.0	NA	0.0	0.0	0.0	NA	11.820330969267138	0.0	9.484930342671564	3.3665499596014006	0.0	0.0	0.0	0.0	10.82888627070483	0.0	9.857577717142721	2.58211113406321	3.0058481782155364	6.287410090035712	0.0	0.0	0.0	0.0	0.0	4.309096675445733
3R_5499	0.0	0.0	0.0	0.0	0.0	0.0	7.894865653071181	0.0	0.0	0.0	0.0	0.0	0.0	0.0	0.0	10.289780807089246	0.0	0.0	0.0	0.0	0.0	0.0	0.0	0.0	NA	24.108701312477695	0.0	0.0	NA	0.0	5.524910717442806	0.0	2.954078844364356	2.6459436361086635	0.0	15.15404082498598	0.0	0.0	0.0	4.324911577182804	2.265749793250331	5.275140793507778	0.0	2.7942077191664767	3.255750958493082	3.281386792811925	3.963522905991578	8.080755841578396	0.0
3R_5500	0.0	0.0	0.0	0.0	0.0	0.0	12.705915238839442	0.0	0.0	0.0	0.0	0.0	0.0	0.0	0.0	16.56026695150326	6.161201680775819	0.0	0.0	0.0	0.0	0.0	0.0	0.0	NA	0.0	0.0	0.0	NA	16.69274908711528	0.0	0.0	4.754263980507518	0.0	8.77129505978734	12.19437839156149	0.0	0.0	0.0	0.0	3.6464743151465426	0.0	4.439560927424277	8.993938085730218	5.239771965124078	0.0	6.378852827107573	0.0	0.0
3R_5501	0.0	0.0	0.0	0.0	20.729470051098144	0.0	0.0	0.0	0.0	0.0	0.0	0.0	0.0	0.0	0.0	0.0	0.0	0.0	0.0	0.0	0.0	59.46434517863089	0.0	0.0	NA	0.0	0.0	0.0	NA	0.0	0.0	0.0	0.0	0.0	0.0	0.0	0.0	0.0	0.0	0.0	0.0	8.38737599264595	0.0	17.770953731544864	0.0	0.0	0.0	0.0	0.0
3R_5502	0.0	6.034839126275991	0.0	0.0	0.0	7.7322806091026735	0.0	0.0	10.378776923412236	9.339631981141416	0.0	0.0	0.0	0.0	0.0	0.0	0.0	0.0	0.0	0.0	0.0	0.0	50.48949566042785	0.0	NA	0.0	0.0	0.0	NA	4.532834721513967	9.658028525953055	3.637260386378897	0.0	6.9380123288479085	0.0	6.6226481320820945	0.0	8.305275344793506	0.0	0.0	1.9803646841565876	4.610704395753356	0.0	9.769040348090448	0.0	8.604227888138155	10.39287852249296	0.0	0.0
3R_5503	0.0	0.0	9.232791922415002	0.0	0.0	0.0	0.0	0.0	0.0	0.0	0.0	0.0	0.0	0.0	0.0	0.0	5.579659685396468	0.0	0.0	0.0	0.0	0.0	28.064030892885206	0.0	NA	0.0	11.77756421128008	0.0	NA	0.0	8.052463409606267	6.065193552456646	0.0	11.56925355176084	3.9716961048781956	0.0	0.0	13.849187883622504	0.0	18.910455212477874	3.3022917905026086	3.844213996629393	0.0	4.072510230145698	4.745201652089407	0.0	0.0	0.0	0.0
3R_5504	0.0	0.0	0.0	0.0	0.0	0.0	10.016135995088087	0.0	5.021658412734122	0.0	0.0	0.0	0.0	0.0	0.0	13.054540565026624	0.0	0.0	0.0	0.0	0.0	0.0	0.0	0.0	NA	0.0	0.0	0.0	NA	0.0	0.0	15.83864015771062	0.0	0.0	3.457227697510554	0.0	0.0	0.0	0.0	0.0	0.0	3.34625881571885	0.0	3.54498299826154	4.1305382256529555	4.163062148689593	0.0	0.0	0.0
3R_5505	0.0	0.0	0.0	5.940542300225503	0.0	0.0	0.0	0.0	0.0	0.0	0.0	0.0	32.61897772123822	0.0	0.0	0.0	0.0	0.0	0.0	0.0	0.0	0.0	0.0	0.0	NA	0.0	0.0	0.0	NA	0.0	0.0	0.0	0.0	4.881751767804358	0.0	0.0	0.0	8.76568619544675	0.0	0.0	2.0901480869919635	7.299454779391012	5.089485885583267	0.0	6.006842995540519	3.027070485941679	10.969017644030513	0.0	0.0
3R_5506	0.0	0.0	0.0	0.0	0.0	0.0	0.0	0.0	0.0	0.0	0.0	0.0	0.0	6.615331692731074	0.0	0.0	0.0	0.0	0.0	0.0	0.0	0.0	38.6003512631965	0.0	NA	0.0	0.0	0.0	NA	5.198180636777129	0.0	0.0	0.0	2.6521329779475145	5.462824116183343	0.0	0.0	9.52435377259653	13.112002727296568	4.335028329410132	4.542099585533413	0.0	2.7649897004133663	0.0	0.0	3.289062551391602	3.972794304602085	16.19931638884839	11.369967368193654
3R_5507	0.0	0.0	0.0	0.0	0.0	0.0	0.0	0.0	0.0	0.0	0.0	0.0	0.0	0.0	0.0	8.641197600857899	0.0	0.0	0.0	0.0	0.0	0.0	0.0	0.0	NA	0.0	0.0	0.0	NA	4.3551635908323805	0.0	10.484077830998062	2.4807893871830013	2.2220222402206025	2.288444203496697	0.0	0.0	0.0	7.323705589964765	0.0	3.805482749271012	6.644971572811611	4.633152756204661	2.3465321071295153	5.468257856792888	2.755657502635786	0.0	6.786092852751286	0.0
3R_5508	0.0	0.0	0.0	0.0	0.0	0.0	0.0	0.0	0.0	0.0	0.0	0.0	0.0	0.0	0.0	0.0	0.0	0.0	0.0	0.0	0.0	0.0	0.0	0.0	NA	0.0	0.0	0.0	NA	0.0	0.0	0.0	0.0	0.0	0.0	0.0	0.0	0.0	0.0	0.0	10.610642474401827	0.0	12.918394501931301	0.0	0.0	0.0	0.0	0.0	0.0
3R_5509	0.0	0.0	0.0	0.0	0.0	0.0	0.0	0.0	0.0	0.0	0.0	0.0	0.0	0.0	0.0	0.0	0.0	0.0	0.0	0.0	0.0	0.0	0.0	0.0	NA	0.0	0.0	0.0	NA	0.0	0.0	0.0	5.093854264829483	0.0	4.6989080677432185	0.0	0.0	0.0	0.0	7.457644309146205	0.0	9.096168330052649	0.0	0.0	0.0	5.658246441528814	0.0	0.0	0.0
3R_5510	0.0	0.0	9.924829342559455	0.0	0.0	0.0	0.0	0.0	0.0	0.0	0.0	0.0	0.0	0.0	0.0	16.121283641088638	0.0	0.0	0.0	0.0	0.0	0.0	0.0	0.0	NA	0.0	25.32068649445224	0.0	NA	0.0	0.0	0.0	4.628236873163168	0.0	0.0	0.0	0.0	0.0	0.0	6.7759583576703175	0.0	4.132354351038543	8.643752079902844	4.377762368054242	0.0	10.282078542741573	0.0	12.66034324722612	0.0
3R_5511	0.0	0.0	0.0	0.0	9.31098696461825	0.0	0.0	0.0	0.0	0.0	0.0	0.0	0.0	0.0	0.0	14.697236919459142	0.0	0.0	0.0	0.0	0.0	0.0	0.0	0.0	NA	0.0	0.0	0.0	NA	0.0	0.0	0.0	0.0	3.779289493575208	11.676786548341898	0.0	0.0	0.0	0.0	6.17741536940944	0.0	7.534659433393611	7.880220646178093	0.0	0.0	9.373828271466067	16.983695652173914	0.0	5.400734499891986
3R_5512	0.0	0.0	0.0	0.0	0.0	0.0	0.0	0.0	8.268446697871786	0.0	12.436418808839807	0.0	0.0	13.786980127446846	0.0	0.0	3.998586099955056	0.0	0.0	0.0	0.0	0.0	20.111700383932362	0.0	NA	0.0	0.0	0.0	NA	0.0	0.0	4.3465372441736845	3.0854912487754462	0.0	0.0	0.0	0.0	0.0	0.0	4.517305571780212	4.733083663170102	0.0	0.0	0.0	6.80116653608427	6.854719028494382	0.0	16.88045766296816	0.0
3R_5513	0.0	0.0	0.0	10.496935419704219	0.0	0.0	0.0	18.430665678782987	0.0	0.0	0.0	0.0	0.0	0.0	0.0	0.0	3.1201520637309783	0.0	0.0	0.0	0.0	0.0	0.0	0.0	NA	0.0	6.586027347819959	0.0	NA	0.0	0.0	0.0	2.407651516519499	0.0	0.0	0.0	0.0	0.0	0.0	3.5249160453120907	3.6932906758260273	6.449066562105801	0.0	2.277352368355369	5.3070443583995655	2.674416054626553	0.0	6.586027347819959	15.408657631646179
3R_5514	0.0	0.0	0.0	0.0	0.0	0.0	0.0	0.0	0.0	0.0	0.0	0.0	0.0	0.0	0.0	0.0	0.0	0.0	0.0	0.0	0.0	0.0	0.0	0.0	NA	0.0	0.0	0.0	NA	0.0	0.0	0.0	95.53379508000954	0.0	0.0	0.0	0.0	0.0	0.0	0.0	0.0	0.0	0.0	0.0	0.0	0.0	0.0	0.0	0.0
3R_5515	0.0	0.0	0.0	0.0	20.42629681451901	0.0	0.0	0.0	0.0	0.0	0.0	0.0	0.0	0.0	0.0	32.242567282177276	0.0	0.0	0.0	0.0	0.0	0.0	0.0	0.0	NA	0.0	25.32068649445224	0.0	NA	16.250253910217346	0.0	0.0	0.0	0.0	0.0	0.0	0.0	0.0	0.0	0.0	7.099625494755152	8.264708702077087	0.0	0.0	0.0	20.564157085483146	0.0	0.0	0.0
3R_5516	0.0	0.0	0.0	0.0	0.0	0.0	0.0	0.0	8.620407262520711	0.0	0.0	0.0	0.0	0.0	0.0	0.0	16.675171003878646	0.0	0.0	0.0	0.0	0.0	0.0	0.0	NA	0.0	0.0	0.0	NA	0.0	0.0	0.0	0.0	0.0	0.0	0.0	0.0	20.694593330546464	0.0	18.838369614463346	4.934555458235156	0.0	0.0	0.0	0.0	0.0	8.632119772388267	0.0	0.0
3R_5517	0.0	0.0	0.0	0.0	0.0	6.05551209043544	0.0	0.0	0.0	0.0	0.0	0.0	0.0	9.035317248059213	0.0	0.0	0.0	0.0	0.0	0.0	0.0	25.600065536167772	0.0	0.0	NA	0.0	0.0	0.0	NA	0.0	0.0	0.0	8.088324503579083	0.0	0.0	0.0	0.0	0.0	0.0	11.841690803979755	0.0	0.0	0.0	0.0	0.0	8.9844999407023	10.852201694679817	0.0	0.0
[truncated: 201 more columns]
