# Supplementary material for: Convergence of topological domain boundaries, insulators, and polytene interbands revealed by high-resolution mapping of chromatin contacts in the early Drosophila melanogaster embryo
Source: eLife. 2017 Nov 17;6:e29550. doi: 10.7554/eLife.29550 (PMC5739541; doi:10.7554/eLife.29550)
Supplement: Supplementary file 3. [file elife-29550-supp3.zip › local_HiC_maps/nc14_posterior_dm3_CompressedBinCounts_500bp_VCnorm_chr3R_2824593_2863924.txt]

3R_5589	3R_5590	3R_5591	3R_5592	3R_5593	3R_5594	3R_5595	3R_5596	3R_5597	3R_5598	3R_5599	3R_5600	3R_5601	3R_5602	3R_5603	3R_5604	3R_5605	3R_5606	3R_5607	3R_5608	3R_5609	3R_5610	3R_5611	3R_5612	3R_5613	3R_5614	3R_5615	3R_5616	3R_5617	3R_5618	3R_5619	3R_5620	3R_5621	3R_5622	3R_5623	3R_5624	3R_5625	3R_5626	3R_5627	3R_5628	3R_5629	3R_5630	3R_5631	3R_5632	3R_5633	3R_5634	3R_5635	3R_5636	3R_5637	3R_5638
3R_5589	63.02410672082071	97.87369399789571	334.72803347280336	0.0	126.878303521738	91.31318138385127	116.07147792154674	142.02649078106046	123.12421322566333	64.74430047829853	50.71636870800051	176.1726491962123	0.0	0.0	0.0	0.0	0.0	0.0	45.47935237402219	42.85890313352156	56.03705917513449	24.979703990507712	52.084237573568984	55.78800557880056	14.477856119065889	28.955712238131778	0.0	0.0	0.0	0.0	0.0	22.693425998156158	0.0	24.880676422656343	30.91699816559144	46.88067695697525	17.92865739008052	32.154470074236635	13.22687171257126	0.0	0.0	30.256924513295758	0.0	0.0	0.0	26.06916148542082	31.530523122909127	22.13809745190498	19.08369632114044
3R_5590	97.8736939978957	6.979297310388195	334.1687552213868	0.0	74.84827391244018	143.2523892219507	132.43147498866054	164.47545657536008	118.67992321408968	48.47709215010447	22.502946479554666	0.0	0.0	0.0	0.0	0.0	0.0	0.0	60.53781797488891	35.65607716830845	37.29562000238692	33.25062241008824	34.66480863292394	20.885547201336674	86.72199529966785	57.8146635331119	0.0	0.0	0.0	0.0	0.0	33.98326324285289	0.0	33.118806265746954	46.29801103744583	42.12211200269581	26.848052106699527	24.075558733529306	44.01590558764315	0.0	0.0	0.0	0.0	0.0	0.0	8.67520132973486	6.295568108918364	33.15166222434392	0.0
3R_5591	334.72803347280336	334.1687552213868	0.0	0.0	275.67195037904895	0.0	0.0	0.0	0.0	0.0	0.0	0.0	0.0	0.0	0.0	0.0	0.0	0.0	0.0	170.7212974818609	0.0	0.0	0.0	0.0	0.0	0.0	0.0	0.0	0.0	0.0	0.0	0.0	0.0	0.0	0.0	0.0	0.0	0.0	0.0	0.0	0.0	0.0	0.0	0.0	0.0	0.0	0.0	0.0	0.0
3R_5592	0.0	0.0	0.0	0.0	0.0	0.0	0.0	0.0	0.0	0.0	0.0	0.0	0.0	0.0	0.0	0.0	0.0	0.0	0.0	0.0	0.0	0.0	0.0	0.0	0.0	0.0	0.0	0.0	0.0	0.0	0.0	0.0	0.0	0.0	0.0	0.0	0.0	0.0	0.0	0.0	0.0	0.0	0.0	0.0	0.0	0.0	0.0	0.0	0.0
3R_5593	126.878303521738	74.84827391244019	275.67195037904895	0.0	14.249067042335401	118.17581660832182	241.25847704903555	196.5075002701978	244.76200566379282	133.30365105369873	97.4597804370375	0.0	0.0	0.0	0.0	0.0	0.0	0.0	74.91085608126329	47.0630730480664	76.91739686915427	34.28755601729464	42.895013025785616	34.45899379738112	11.923527265529797	11.923527265529797	0.0	0.0	0.0	0.0	0.0	4.672405938627948	149.82171216252658	27.321303308131707	21.218592239766696	46.331420231772924	25.839631128191517	26.481455367824104	18.15542349703958	0.0	0.0	21.35888045292218	0.0	0.0	0.0	7.156592688968041	20.774073125776106	9.116135925233099	15.716758858554671
3R_5594	91.31318138385127	143.2523892219507	0.0	0.0	118.17581660832185	48.60004531954226	236.81286944094657	158.74200138740508	268.90299047806604	70.35412750077516	57.73505383793771	82.04455019075357	0.0	0.0	0.0	0.0	0.0	0.0	70.59992996486947	39.91924337066116	52.19351965259994	15.510909986311622	32.34121273079498	38.971161340607956	13.484830913705173	53.93932365482069	0.0	0.0	0.0	0.0	0.0	52.842252665231115	0.0	30.898839516834848	33.595828741903404	26.199100060912908	25.048416501729804	0.0	16.426200775809463	0.0	0.0	24.155678516905756	0.0	0.0	0.0	32.37479654463797	17.620721028157327	51.549155212444376	17.7747600185213
3R_5595	116.07147792154673	132.43147498866054	0.0	0.0	241.25847704903558	236.8128694409466	47.9889154330607	224.20298082347065	315.0034817938041	166.0836703980131	48.92607270414404	0.0	0.0	0.0	366.9455452810803	0.0	0.0	0.0	47.862462427966996	42.28565822701309	44.23004340441593	32.86079509979823	27.406721224313053	27.52091589608102	11.427369922248175	57.136849611240876	0.0	0.0	0.0	0.0	0.0	26.867877213801133	0.0	13.092209742436959	20.335652139961347	11.100873638755369	31.83994554661757	25.379518981976737	27.839914921220004	146.7782181124321	0.0	27.293470310163	0.0	0.0	0.0	34.29397619449349	19.90963018857406	17.47359739433716	15.062758985312303
3R_5596	142.0264907810605	164.4754565753601	0.0	0.0	196.50750027019782	158.74200138740508	224.20298082347065	55.30644610455959	210.10697200376262	109.4272446701272	73.14603377060946	214.3852502947797	0.0	0.0	754.3184732594101	0.0	0.0	484.91901852390646	73.79202455798577	49.257672389538946	0.0	20.26527241592445	70.42392385201961	45.2591083955646	70.47266013150198	35.23633006575099	0.0	0.0	0.0	0.0	0.0	46.02621192769281	0.0	40.369868737371796	8.360672733170802	34.22957777815811	18.1812165488342	13.042970719182883	32.19167351633942	0.0	0.0	17.533228975554472	0.0	0.0	0.0	28.19882143025832	30.6957027550928	0.0	30.9640422318572
3R_5597	123.12421322566333	118.67992321408968	0.0	0.0	244.76200566379282	268.902990478066	315.0034817938041	210.10697200376262	97.81610109654423	143.9309707064492	160.57753246997285	267.02982723170174	0.0	0.0	0.0	0.0	0.0	0.0	36.764976213060386	60.631612499899845	56.62462854243676	40.38660073554096	52.63036013902836	42.27972264501944	61.44457962251961	70.22237671145099	0.0	0.0	0.0	0.0	0.0	30.957356241776953	110.29492863918117	15.084935730631319	40.61352667871326	14.211671477317461	19.022478319130336	58.48491893259175	32.07734489400843	0.0	0.0	23.58579569040341	0.0	0.0	0.0	21.074005056707513	7.646671766996735	33.55533543255511	17.355416365116305
3R_5598	64.74430047829853	48.47709215010447	0.0	0.0	133.30365105369873	70.35412750077515	166.0836703980131	109.4272446701272	143.9309707064492	24.941792092703654	225.76940694284346	271.471716040585	460.5323754259925	339.3396450507313	716.3836951070994	0.0	0.0	0.0	58.40084470981788	101.8163766413419	100.74145712443585	57.73838736684085	66.88229518634745	37.61014399312271	78.08334393035858	55.773817093113266	0.0	0.0	0.0	0.0	0.0	56.82501174747839	0.0	19.16983128631485	31.760853477654653	72.24037261584195	44.893889837991765	49.54815182296941	20.381833264374798	0.0	307.0215836173283	29.97266492958422	0.0	0.0	0.0	20.08552416188129	63.16269203280379	25.585131968110694	0.0
3R_5599	50.71636870800051	22.502946479554666	0.0	0.0	97.4597804370375	57.735053837937706	48.92607270414404	73.14603377060946	160.57753246997285	225.7694069428434	40.81216202428323	0.0	481.00048100048105	354.421407052986	0.0	0.0	0.0	481.00048100048105	85.3950129312448	120.71202852252789	90.18759018759019	107.20806740707238	97.7967782947036	72.95173961840628	93.2042454533804	46.6021227266902	0.0	0.0	0.0	0.0	0.0	41.088854648176685	0.0	6.6739412626429475	70.49144980179463	56.588291882409536	32.46173572900943	45.28150541599148	49.67128254799488	0.0	0.0	31.304783370899074	51.800051800051804	841.7508417508418	0.0	27.97095216617543	50.74609445370561	0.0	15.356913874587763
3R_5600	176.1726491962123	0.0	0.0	0.0	0.0	82.04455019075357	0.0	214.38525029477972	267.02982723170174	271.471716040585	0.0	0.0	0.0	0.0	0.0	0.0	0.0	0.0	0.0	44.92665723206864	0.0	104.73946059177794	0.0	0.0	0.0	0.0	0.0	0.0	0.0	0.0	0.0	0.0	0.0	104.32423973710291	0.0	0.0	0.0	101.11734668082309	55.46004104043036	0.0	0.0	54.37146585471944	0.0	0.0	0.0	109.30753675465922	79.3241581723714	0.0	0.0
3R_5601	0.0	0.0	0.0	0.0	0.0	0.0	0.0	0.0	0.0	460.53237542599237	481.000481000481	0.0	0.0	0.0	0.0	0.0	0.0	0.0	0.0	0.0	0.0	0.0	0.0	0.0	0.0	0.0	0.0	0.0	0.0	0.0	0.0	0.0	0.0	0.0	0.0	0.0	0.0	0.0	0.0	0.0	0.0	0.0	0.0	0.0	0.0	741.7297136923305	0.0	0.0	0.0
3R_5602	0.0	0.0	0.0	0.0	0.0	0.0	0.0	0.0	0.0	339.3396450507313	354.421407052986	0.0	0.0	0.0	0.0	0.0	0.0	75187.96992481203	0.0	0.0	0.0	0.0	0.0	0.0	0.0	0.0	0.0	0.0	0.0	0.0	0.0	0.0	0.0	0.0	0.0	0.0	0.0	0.0	0.0	0.0	0.0	0.0	0.0	0.0	0.0	0.0	0.0	0.0	0.0
3R_5603	0.0	0.0	0.0	0.0	0.0	0.0	366.9455452810803	754.3184732594101	0.0	716.3836951070994	0.0	0.0	0.0	0.0	0.0	0.0	0.0	0.0	0.0	0.0	0.0	0.0	0.0	0.0	961.1687812379853	961.1687812379853	0.0	0.0	0.0	0.0	0.0	0.0	0.0	0.0	342.09085933223867	0.0	0.0	0.0	0.0	0.0	0.0	0.0	0.0	0.0	0.0	0.0	0.0	0.0	0.0
3R_5604	0.0	0.0	0.0	0.0	0.0	0.0	0.0	0.0	0.0	0.0	0.0	0.0	0.0	0.0	0.0	0.0	0.0	0.0	0.0	237.1129131692512	0.0	0.0	0.0	0.0	0.0	0.0	0.0	0.0	0.0	0.0	0.0	0.0	0.0	0.0	0.0	0.0	0.0	0.0	0.0	0.0	0.0	0.0	0.0	0.0	0.0	0.0	0.0	0.0	0.0
3R_5605	0.0	0.0	0.0	0.0	0.0	0.0	0.0	0.0	0.0	0.0	0.0	0.0	0.0	0.0	0.0	0.0	0.0	0.0	0.0	0.0	0.0	0.0	0.0	0.0	0.0	0.0	0.0	0.0	0.0	0.0	0.0	0.0	0.0	0.0	0.0	0.0	0.0	0.0	0.0	0.0	0.0	0.0	0.0	0.0	0.0	0.0	0.0	0.0	0.0
3R_5606	0.0	0.0	0.0	0.0	0.0	0.0	0.0	484.91901852390646	0.0	0.0	481.000481000481	0.0	0.0	75187.96992481203	0.0	0.0	0.0	0.0	0.0	609.7189195780745	0.0	0.0	0.0	0.0	0.0	0.0	0.0	0.0	0.0	0.0	0.0	0.0	0.0	0.0	0.0	0.0	0.0	0.0	0.0	0.0	0.0	0.0	0.0	0.0	0.0	0.0	0.0	0.0	0.0
3R_5607	45.47935237402219	60.53781797488892	0.0	0.0	74.91085608126329	70.59992996486947	47.862462427966996	73.79202455798577	36.764976213060386	58.40084470981788	85.39501293124482	0.0	0.0	0.0	0.0	0.0	0.0	0.0	0.0	92.78331384883742	283.06159420289856	54.07743889249405	112.7548259065488	75.48309178743962	62.68492051552079	62.68492051552079	0.0	0.0	0.0	0.0	0.0	36.84598378776713	0.0	71.81741141322303	89.24109373884487	60.893922786505904	77.62588978676169	69.60976764259561	47.7237671996457	0.0	0.0	56.14444843693855	0.0	0.0	0.0	18.81198549219679	54.60721033605277	23.962886281726863	41.31343678217903
3R_5608	42.85890313352156	35.65607716830846	170.7212974818609	0.0	47.0630730480664	39.91924337066116	42.28565822701309	49.257672389538946	60.63161249989985	101.8163766413419	120.71202852252789	44.926657232068656	0.0	0.0	0.0	237.11291316925121	0.0	609.7189195780745	92.78331384883742	34.61059167899441	19.05371623681483	178.3655346825412	97.4032298911032	113.81419832124057	73.84139164440349	103.37794830216488	609.7189195780745	0.0	0.0	0.0	0.0	83.91385808430448	0.0	84.59925544195285	63.07437099083529	81.29585594374326	57.15094318487576	49.19922117632878	56.21749785361593	0.0	0.0	61.72774185811085	131.32407498604684	0.0	0.0	44.32017068584135	51.46082817840569	16.936636654946515	48.66627636313024
3R_5609	56.03705917513449	37.29562000238692	0.0	0.0	76.91739686915427	52.19351965259993	44.23004340441593	0.0	56.62462854243677	100.74145712443585	90.18759018759019	0.0	0.0	0.0	0.0	0.0	0.0	0.0	283.06159420289856	19.05371623681483	49.82461734693877	199.89339019189768	231.55008891523414	74.4047619047619	77.23677706376668	115.85516559565	0.0	0.0	0.0	0.0	0.0	45.399515738498785	0.0	22.122327622823164	82.46833216045039	50.020008003201276	95.64618563011706	21.442294497049538	58.802498870992025	0.0	0.0	34.588990554899645	0.0	0.0	0.0	115.89526776442663	67.28388416406503	0.0	25.45202801759244
3R_5610	24.979703990507712	33.25062241008824	0.0	0.0	34.28755601729464	15.510909986311622	32.86079509979823	20.26527241592445	40.38660073554096	57.73838736684085	107.20806740707238	104.73946059177794	0.0	0.0	0.0	0.0	0.0	0.0	54.07743889249405	178.3655346825412	199.89339019189768	9.900745031063588	41.28733923742284	182.4212271973466	189.36459570658818	103.28977947632082	0.0	0.0	0.0	0.0	0.0	60.7133822413357	216.3097555699762	29.584485895596348	36.76200279391221	50.169321459927254	47.96584831599901	86.02520538517787	47.1824229746945	0.0	0.0	51.39591299699848	0.0	0.0	995.0248756218905	10.332553225564801	37.491517544155634	26.32340940798652	45.38311861445339
3R_5611	52.08423757356898	34.66480863292394	0.0	0.0	42.895013025785616	32.34121273079498	27.406721224313053	70.42392385201961	52.63036013902836	66.88229518634745	97.7967782947036	0.0	0.0	0.0	0.0	0.0	0.0	0.0	112.7548259065488	97.40322989110318	231.55008891523414	41.28733923742284	86.08667206143144	51.86721991701245	215.3656190325776	251.2598888713406	0.0	0.0	2305.209774089442	0.0	1037.344398340249	140.6568675715592	0.0	102.80915741726946	89.42624123622836	46.49162569592153	100.01177916510166	39.8595349986647	21.86184190390409	0.0	0.0	42.86547100579541	0.0	0.0	0.0	21.54401658027516	31.268859030602833	54.885947002129576	47.31331349328388
3R_5612	55.788005578800565	20.885547201336674	0.0	0.0	34.45899379738112	38.97116134060795	27.52091589608102	45.25910839556461	42.279722645019454	37.61014399312272	72.95173961840628	0.0	0.0	0.0	0.0	0.0	0.0	0.0	75.4830917874396	113.8141983212406	74.40476190476191	182.42122719734658	51.86721991701245	13.88888888888889	72.08765859284891	115.34025374855825	0.0	0.0	0.0	0.0	0.0	56.497175141242934	543.4782608695652	107.36703006276842	51.3136288998358	74.69654528478058	120.5141938939475	64.04098623118796	35.12469265893923	0.0	396.8253968253968	68.87052341597797	192.30769230769232	0.0	0.0	77.8816199376947	25.119316754584275	33.06878306878307	95.02090459901179
3R_5613	14.477856119065889	86.72199529966785	0.0	0.0	11.923527265529797	13.484830913705173	11.427369922248175	70.47266013150198	61.44457962251962	78.08334393035858	93.2042454533804	0.0	0.0	0.0	961.1687812379854	0.0	0.0	0.0	62.68492051552079	73.84139164440349	77.2367770637667	189.36459570658818	215.36561903257765	72.08765859284891	0.0	0.0	0.0	0.0	0.0	0.0	0.0	105.5656559732567	0.0	102.88030562309457	138.49353128675406	96.92458298198174	74.13406775483122	33.239266209959155	54.69242801564933	0.0	823.8589553468446	17.872973204838573	133.08490817141336	0.0	0.0	35.93154322384992	52.1508306323549	91.53988392742717	59.18257033848485
3R_5614	28.955712238131778	57.814663533111904	0.0	0.0	11.923527265529797	53.93932365482069	57.136849611240876	35.23633006575099	70.22237671145099	55.77381709311327	46.6021227266902	0.0	0.0	0.0	961.1687812379854	0.0	0.0	0.0	62.68492051552079	103.37794830216488	115.85516559565	103.28977947632082	251.2598888713406	115.34025374855825	0.0	0.0	0.0	0.0	0.0	0.0	0.0	46.918069321447426	0.0	120.02702322694367	106.53348560519542	106.61704128017989	92.66758469353903	49.85889931493872	136.7310700391233	0.0	0.0	71.49189281935429	133.08490817141336	0.0	0.0	17.96577161192496	52.1508306323549	45.769941963713585	0.0
3R_5615	0.0	0.0	0.0	0.0	0.0	0.0	0.0	0.0	0.0	0.0	0.0	0.0	0.0	0.0	0.0	0.0	0.0	0.0	0.0	609.7189195780745	0.0	0.0	0.0	0.0	0.0	0.0	0.0	0.0	0.0	0.0	0.0	0.0	0.0	0.0	0.0	0.0	0.0	0.0	0.0	0.0	0.0	0.0	0.0	0.0	0.0	0.0	0.0	0.0	0.0
3R_5616	0.0	0.0	0.0	0.0	0.0	0.0	0.0	0.0	0.0	0.0	0.0	0.0	0.0	0.0	0.0	0.0	0.0	0.0	0.0	0.0	0.0	0.0	0.0	0.0	0.0	0.0	0.0	0.0	0.0	0.0	0.0	0.0	0.0	0.0	0.0	0.0	0.0	1372.3068478111704	0.0	0.0	0.0	0.0	0.0	0.0	0.0	0.0	1076.5421466250405	0.0	0.0
3R_5617	0.0	0.0	0.0	0.0	0.0	0.0	0.0	0.0	0.0	0.0	0.0	0.0	0.0	0.0	0.0	0.0	0.0	0.0	0.0	0.0	0.0	0.0	2305.209774089442	0.0	0.0	0.0	0.0	0.0	0.0	0.0	0.0	0.0	0.0	0.0	0.0	0.0	0.0	0.0	585.4115443156539	0.0	0.0	1147.842056932966	0.0	0.0	0.0	0.0	0.0	0.0	0.0
3R_5618	0.0	0.0	0.0	0.0	0.0	0.0	0.0	0.0	0.0	0.0	0.0	0.0	0.0	0.0	0.0	0.0	0.0	0.0	0.0	0.0	0.0	0.0	0.0	0.0	0.0	0.0	0.0	0.0	0.0	0.0	0.0	0.0	0.0	0.0	0.0	0.0	0.0	0.0	0.0	0.0	0.0	0.0	0.0	0.0	0.0	0.0	0.0	0.0	0.0
3R_5619	0.0	0.0	0.0	0.0	0.0	0.0	0.0	0.0	0.0	0.0	0.0	0.0	0.0	0.0	0.0	0.0	0.0	0.0	0.0	0.0	0.0	0.0	1037.344398340249	0.0	0.0	0.0	0.0	0.0	0.0	0.0	0.0	0.0	0.0	0.0	307.88177339901483	280.1120448179272	133.9046598821639	480.3073967339097	0.0	0.0	0.0	0.0	0.0	0.0	0.0	0.0	0.0	0.0	0.0
3R_5620	22.69342599815616	33.98326324285289	0.0	0.0	4.672405938627948	52.842252665231115	26.867877213801133	46.02621192769281	30.957356241776953	56.82501174747839	41.088854648176685	0.0	0.0	0.0	0.0	0.0	0.0	0.0	36.84598378776713	83.91385808430448	45.39951573849879	60.7133822413357	140.6568675715592	56.497175141242934	105.5656559732567	46.918069321447426	0.0	0.0	0.0	0.0	0.0	9.192760700948003	442.1518054532056	141.10295476306462	129.41471153043335	94.95323553150074	101.67675869018547	143.2781386867256	89.3000660820489	150.65913370998118	0.0	52.52836531727132	0.0	0.0	0.0	63.36131791541264	76.63520365805371	44.83902788987535	54.11359990723383
3R_5621	0.0	0.0	0.0	0.0	149.82171216252658	0.0	0.0	0.0	110.29492863918117	0.0	0.0	0.0	0.0	0.0	0.0	0.0	0.0	0.0	0.0	0.0	0.0	216.3097555699762	0.0	543.4782608695651	0.0	0.0	0.0	0.0	0.0	0.0	0.0	442.1518054532056	0.0	0.0	0.0	121.78784557301181	116.43883468014252	0.0	114.53704127914968	0.0	0.0	0.0	0.0	0.0	0.0	225.74382590636145	0.0	0.0	247.8806206930742
3R_5622	24.880676422656343	33.118806265746954	0.0	0.0	27.321303308131707	30.898839516834848	13.092209742436959	40.3698687373718	15.08493573063132	19.16983128631485	6.6739412626429475	104.32423973710291	0.0	0.0	0.0	0.0	0.0	0.0	71.81741141322303	84.59925544195285	22.122327622823164	29.584485895596348	102.80915741726946	107.36703006276841	102.88030562309457	120.02702322694367	0.0	0.0	0.0	0.0	0.0	141.10295476306462	0.0	9.822401164543882	103.74608816220517	166.56811386596263	95.55139258192072	199.92973897744508	120.09929600925705	220.24006166721728	0.0	117.74197511651336	0.0	0.0	0.0	30.87477500007719	52.28004478159264	52.43810992076601	45.20320535929203
3R_5623	30.91699816559144	46.29801103744583	0.0	0.0	21.2185922397667	33.595828741903404	20.335652139961347	8.360672733170802	40.61352667871327	31.760853477654653	70.49144980179463	0.0	0.0	0.0	342.09085933223867	0.0	0.0	0.0	89.24109373884487	63.07437099083529	82.46833216045039	36.76200279391221	89.42624123622836	51.3136288998358	138.49353128675406	106.53348560519542	0.0	0.0	0.0	0.0	307.8817733990148	129.41471153043332	0.0	103.74608816220517	49.29141692348759	162.13381904485934	171.50350526779613	153.7930088064243	126.52675619137592	136.83634373289547	0.0	95.41790497903351	94.73285335354302	0.0	0.0	57.547995027853226	78.8845538475245	81.45020460291397	35.106245541506816
3R_5624	46.88067695697526	42.12211200269582	0.0	0.0	46.33142023177294	26.199100060912908	11.10087363875537	34.22957777815811	14.211671477317463	72.24037261584195	56.58829188240952	0.0	0.0	0.0	0.0	0.0	0.0	0.0	60.89392278650591	81.29585594374326	50.020008003201276	50.169321459927254	46.49162569592152	74.69654528478057	96.92458298198171	106.61704128017989	0.0	0.0	0.0	0.0	280.11204481792714	94.95323553150074	121.78784557301181	166.56811386596263	162.13381904485934	59.63169581558114	225.04984854145192	129.1582915586984	188.90591009849672	0.0	0.0	95.49274255156608	129.2824822236587	0.0	0.0	52.357391554752745	75.99121035000286	81.51408711632801	70.2675597034709
3R_5625	17.928657390080524	26.848052106699527	0.0	0.0	25.839631128191517	25.0484165017298	31.83994554661757	18.1812165488342	19.022478319130336	44.893889837991765	32.46173572900943	0.0	0.0	0.0	0.0	0.0	0.0	0.0	77.62588978676169	57.15094318487576	95.64618563011706	47.965848315999004	100.01177916510166	120.5141938939475	74.13406775483122	92.66758469353903	0.0	0.0	0.0	0.0	133.90465988216388	101.67675869018547	116.43883468014252	95.55139258192072	171.50350526779613	225.04984854145192	28.68873270105279	174.9378841880335	189.07507296322404	0.0	255.0564950136455	99.59850735036984	0.0	669.5232994108195	0.0	72.3057353465475	40.36312279793938	42.509415835607584	61.073961177725835
3R_5626	32.154470074236635	24.075558733529306	0.0	0.0	26.481455367824104	0.0	25.379518981976734	13.042970719182883	58.48491893259175	49.54815182296941	45.28150541599149	101.11734668082309	0.0	0.0	0.0	0.0	0.0	0.0	69.6097676425956	49.19922117632878	21.442294497049538	86.02520538517787	39.8595349986647	64.04098623118796	33.23926620995915	49.85889931493872	0.0	1372.3068478111704	0.0	0.0	480.3073967339097	143.27813868672558	0.0	199.92973897744508	153.7930088064243	129.15829155869838	174.9378841880335	27.683423442876638	65.79553379916571	0.0	0.0	114.122625257024	0.0	0.0	0.0	79.80185200148031	50.672973280141186	12.706544887140467	87.62734718064486
3R_5627	13.22687171257126	44.015905587643154	0.0	0.0	18.15542349703958	16.42620077580946	27.83991492122	32.19167351633942	32.077344894008434	20.381833264374798	49.67128254799488	55.46004104043036	0.0	0.0	0.0	0.0	0.0	0.0	47.7237671996457	56.21749785361594	58.802498870992025	47.1824229746945	21.861841903904086	35.12469265893923	54.69242801564933	136.73107003912332	0.0	0.0	585.4115443156539	0.0	0.0	89.3000660820489	114.53704127914966	120.09929600925705	126.52675619137592	188.90591009849672	189.07507296322404	65.79553379916571	44.41478523785783	234.16461772626153	250.89066184956593	122.46470839247925	40.52849152954526	0.0	0.0	76.59590299457155	19.8519363181646	34.84592525688416	48.06115301109131
3R_5628	0.0	0.0	0.0	0.0	0.0	0.0	146.7782181124321	0.0	0.0	0.0	0.0	0.0	0.0	0.0	0.0	0.0	0.0	0.0	0.0	0.0	0.0	0.0	0.0	0.0	0.0	0.0	0.0	0.0	0.0	0.0	0.0	150.65913370998118	0.0	220.24006166721728	136.83634373289547	0.0	0.0	0.0	234.16461772626155	0.0	0.0	114.78420569329661	0.0	0.0	0.0	230.76035537094728	0.0	0.0	0.0
3R_5629	0.0	0.0	0.0	0.0	0.0	0.0	0.0	0.0	0.0	307.0215836173283	0.0	0.0	0.0	0.0	0.0	0.0	0.0	0.0	0.0	0.0	0.0	0.0	0.0	396.8253968253968	823.8589553468446	0.0	0.0	0.0	0.0	0.0	0.0	0.0	0.0	0.0	0.0	0.0	255.0564950136455	0.0	250.89066184956593	0.0	0.0	0.0	0.0	0.0	0.0	0.0	0.0	0.0	0.0
3R_5630	30.256924513295758	0.0	0.0	0.0	21.358880452922183	24.155678516905756	27.293470310163	17.533228975554472	23.585795690403412	29.97266492958422	31.304783370899074	54.371465854719446	0.0	0.0	0.0	0.0	0.0	0.0	56.14444843693855	61.72774185811085	34.588990554899645	51.39591299699848	42.86547100579541	68.87052341597797	17.872973204838573	71.49189281935429	0.0	0.0	1147.842056932966	0.0	0.0	52.52836531727132	0.0	117.74197511651336	95.41790497903351	95.49274255156608	99.59850735036984	114.122625257024	122.46470839247925	114.7842056932966	0.0	5.336042620039615	79.46598855689766	0.0	0.0	123.36620238064587	93.41894660795805	102.48589794044341	123.68423532515996
3R_5631	0.0	0.0	0.0	0.0	0.0	0.0	0.0	0.0	0.0	0.0	51.800051800051804	0.0	0.0	0.0	0.0	0.0	0.0	0.0	0.0	131.32407498604684	0.0	0.0	0.0	192.30769230769232	133.08490817141336	133.08490817141336	0.0	0.0	0.0	0.0	0.0	0.0	0.0	0.0	94.73285335354302	129.2824822236587	0.0	0.0	40.52849152954527	0.0	0.0	79.46598855689766	1183.431952662722	0.0	0.0	0.0	57.96765404904064	203.5002035002035	87.71160424524166
3R_5632	0.0	0.0	0.0	0.0	0.0	0.0	0.0	0.0	0.0	0.0	841.7508417508418	0.0	0.0	0.0	0.0	0.0	0.0	0.0	0.0	0.0	0.0	0.0	0.0	0.0	0.0	0.0	0.0	0.0	0.0	0.0	0.0	0.0	0.0	0.0	0.0	0.0	669.5232994108195	0.0	0.0	0.0	0.0	0.0	0.0	0.0	0.0	0.0	0.0	0.0	0.0
3R_5633	0.0	0.0	0.0	0.0	0.0	0.0	0.0	0.0	0.0	0.0	0.0	0.0	0.0	0.0	0.0	0.0	0.0	0.0	0.0	0.0	0.0	995.0248756218906	0.0	0.0	0.0	0.0	0.0	0.0	0.0	0.0	0.0	0.0	0.0	0.0	0.0	0.0	0.0	0.0	0.0	0.0	0.0	0.0	0.0	0.0	0.0	0.0	0.0	0.0	0.0
3R_5634	26.06916148542082	8.67520132973486	0.0	0.0	7.156592688968041	32.37479654463796	34.29397619449349	28.19882143025832	21.074005056707513	20.08552416188129	27.97095216617543	109.30753675465922	741.7297136923305	0.0	0.0	0.0	0.0	0.0	18.81198549219679	44.32017068584135	115.89526776442666	10.332553225564803	21.54401658027516	77.8816199376947	35.93154322384992	17.96577161192496	0.0	0.0	0.0	0.0	0.0	63.361317915412634	225.74382590636145	30.87477500007719	57.547995027853226	52.35739155475274	72.30573534654748	79.80185200148031	76.59590299457155	230.76035537094725	0.0	123.36620238064589	0.0	0.0	0.0	0.0	62.60265857840318	151.09308982621548	71.04366698991535
3R_5635	31.53052312290913	6.295568108918364	0.0	0.0	20.774073125776106	17.620721028157327	19.90963018857406	30.6957027550928	7.646671766996736	63.16269203280378	50.74609445370561	79.3241581723714	0.0	0.0	0.0	0.0	0.0	0.0	54.60721033605277	51.46082817840569	67.28388416406503	37.491517544155634	31.268859030602833	25.119316754584275	52.1508306323549	52.1508306323549	0.0	1076.5421466250405	0.0	0.0	0.0	76.63520365805373	0.0	52.28004478159264	78.8845538475245	75.99121035000285	40.36312279793938	50.672973280141186	19.8519363181646	0.0	0.0	93.41894660795805	57.96765404904063	0.0	0.0	62.60265857840318	17.036462003862734	9.967982839120744	257.7809017004088
3R_5636	22.13809745190498	33.15166222434392	0.0	0.0	9.116135925233099	51.549155212444376	17.473597394337155	0.0	33.55533543255511	25.58513196811069	0.0	0.0	0.0	0.0	0.0	0.0	0.0	0.0	23.96288628172686	16.936636654946515	0.0	26.32340940798652	54.88594700212957	33.06878306878306	91.53988392742717	45.769941963713585	0.0	0.0	0.0	0.0	0.0	44.83902788987535	0.0	52.43810992076601	81.45020460291396	81.51408711632801	42.509415835607584	12.706544887140467	34.84592525688416	0.0	0.0	102.48589794044338	203.50020350020347	0.0	0.0	151.09308982621545	9.967982839120744	34.99342123680748	135.74414942715967
3R_5637	19.083696321140444	0.0	0.0	0.0	15.716758858554671	17.7747600185213	15.062758985312303	30.9640422318572	17.35541636511631	0.0	15.356913874587763	0.0	0.0	0.0	0.0	0.0	0.0	0.0	41.31343678217903	48.66627636313024	25.452028017592443	45.383118614453394	47.31331349328388	95.02090459901179	59.18257033848485	0.0	0.0	0.0	0.0	0.0	0.0	54.113599907233834	247.8806206930742	45.20320535929203	35.106245541506816	70.2675597034709	61.07396117772584	87.62734718064488	48.061153011091314	0.0	0.0	123.68423532515996	87.71160424524166	0.0	0.0	71.04366698991535	257.7809017004088	135.7441494271597	26.003440255145758
3R_5638	13.49709812390336	13.474546581507534	0.0	0.0	22.231608901536205	37.714027103814146	0.0	10.949784289249502	40.915860624212364	15.598677232170713	16.291951775822742	0.0	0.0	0.0	0.0	0.0	0.0	0.0	131.4866760168303	34.41961642779453	36.00230414746544	16.048788316482106	16.7313612635524	40.322580645161295	55.809800200915284	13.952450050228821	0.0	0.0	0.0	0.0	0.0	38.272279934390376	0.0	71.93324594776048	94.35086604163355	36.14348965392609	69.11208251982653	69.72204146137399	59.485366599816444	179.21146953405017	0.0	83.31111703545722	0.0	0.0	0.0	100.49241282283188	115.46782701704062	106.67349377026795	137.93357119211387
3R_5639	52.30125523012553	52.21386800334169	0.0	0.0	0.0	0.0	0.0	0.0	31.709791983764585	40.29658284977434	42.08754208754209	657.8947368421052	0.0	0.0	0.0	0.0	0.0	0.0	0.0	26.67520273154076	0.0	0.0	129.66804979253112	0.0	0.0	0.0	0.0	0.0	0.0	0.0	0.0	0.0	0.0	61.94251734390486	0.0	0.0	66.95232994108196	60.03842459173871	32.929399367755536	0.0	0.0	32.283057851239676	0.0	0.0	0.0	129.80269989615783	188.39487565938208	248.015873015873	71.26567844925884
3R_5640	0.0	14.545941173304707	0.0	0.0	15.99953281364184	18.094561272481926	11.500324692500485	15.760571698977808	17.667672840634943	14.96797041430968	46.89964063150366	0.0	0.0	0.0	0.0	0.0	0.0	0.0	21.028371478799198	44.58768651586615	25.90995771494901	23.09982299760628	60.20571087291056	58.03830528148578	20.082458574908575	40.16491714981715	0.0	0.0	0.0	0.0	145.09576320371445	19.674001790334163	0.0	46.01649576331876	21.442723626164696	26.011565392262536	49.73823698466912	33.45147278471803	79.50452778285724	0.0	0.0	80.94185137397294	0.0	0.0	0.0	96.42916765355893	109.34119306986771	92.12429409759649	92.64951812323842
3R_5641	0.0	0.0	0.0	0.0	0.0	0.0	0.0	0.0	0.0	0.0	0.0	0.0	0.0	0.0	0.0	0.0	0.0	0.0	0.0	0.0	0.0	0.0	0.0	0.0	540.6574394463668	0.0	0.0	0.0	0.0	0.0	0.0	0.0	0.0	0.0	0.0	175.07002801120447	0.0	300.1921229586936	0.0	0.0	0.0	0.0	0.0	0.0	0.0	324.5067497403946	0.0	0.0	0.0
3R_5642	0.0	0.0	0.0	0.0	0.0	0.0	0.0	0.0	0.0	0.0	0.0	0.0	0.0	0.0	0.0	0.0	0.0	0.0	0.0	0.0	0.0	0.0	0.0	0.0	0.0	0.0	0.0	0.0	0.0	0.0	0.0	0.0	0.0	0.0	0.0	0.0	297.5659108492531	0.0	0.0	0.0	0.0	0.0	0.0	0.0	0.0	0.0	0.0	0.0	0.0
3R_5643	0.0	30.714040001965696	0.0	0.0	0.0	85.96579707487048	48.566322169554745	0.0	18.652818813979167	0.0	0.0	0.0	0.0	0.0	0.0	0.0	0.0	0.0	0.0	0.0	0.0	36.581796897863626	0.0	30.637254901960784	0.0	127.21351516385101	0.0	0.0	0.0	0.0	0.0	49.85044865403788	0.0	0.0	22.638365691104028	61.789421651013356	39.383723494754086	0.0	19.370234922209136	0.0	0.0	37.980068060281965	0.0	0.0	0.0	0.0	55.41025754687708	48.63056333644569	41.920987323093435
3R_5644	25.86769965013936	0.0	0.0	0.0	31.955790229410614	0.0	51.04342979180406	41.97135245338295	0.0	19.930303727863663	10.4080475023288	0.0	0.0	0.0	0.0	0.0	0.0	0.0	0.0	52.7731986033573	0.0	15.379055264635094	32.066287429374	12.87995878413189	26.74039885978939	26.74039885978939	0.0	0.0	0.0	0.0	0.0	41.914442144971574	0.0	0.0	38.06884369694155	25.976387463795408	66.22796161096205	59.388858947005836	32.57313075017549	0.0	0.0	39.917227636772395	0.0	0.0	0.0	64.19917150969167	69.8837251286734	61.333137067294714	70.49464328829313
3R_5645	24.290858742583694	12.12513625621868	0.0	0.0	0.0	11.312383553151799	28.75915739503387	9.853216631835545	14.72733444819255	37.430788133317236	29.32078403776517	0.0	0.0	0.0	0.0	0.0	0.0	0.0	26.293094381691592	24.77812735585789	32.396848434584285	14.441580197705234	0.0	24.189646831156264	25.110360032342143	0.0	0.0	0.0	0.0	0.0	0.0	19.679712676194928	0.0	28.768658272931138	26.811184911380096	32.523894899033635	46.64313261497726	41.8264786705872	61.17508155403059	0.0	0.0	22.49037411987669	0.0	0.0	0.0	0.0	98.43563895120107	115.18879443407745	16.549359291555028
3R_5646	0.0	0.0	0.0	0.0	0.0	0.0	0.0	0.0	0.0	0.0	0.0	0.0	0.0	0.0	0.0	0.0	0.0	0.0	0.0	0.0	0.0	0.0	0.0	0.0	0.0	0.0	0.0	0.0	0.0	0.0	0.0	0.0	0.0	0.0	0.0	0.0	0.0	0.0	0.0	0.0	0.0	0.0	0.0	0.0	0.0	0.0	0.0	0.0	0.0
3R_5647	0.0	0.0	0.0	0.0	0.0	0.0	0.0	0.0	0.0	0.0	0.0	0.0	0.0	0.0	0.0	0.0	0.0	0.0	0.0	0.0	0.0	0.0	0.0	0.0	0.0	0.0	0.0	0.0	0.0	0.0	0.0	0.0	0.0	0.0	0.0	0.0	0.0	0.0	0.0	0.0	0.0	0.0	0.0	0.0	0.0	0.0	0.0	0.0	0.0
3R_5648	12.612209249163653	6.295568108918364	0.0	0.0	5.193518281444026	0.0	9.95481509428703	5.115950459182134	0.0	24.293343089539917	30.447656672223367	0.0	0.0	0.0	0.0	0.0	0.0	0.0	13.651802584013193	22.514112328052487	0.0	22.49491052649338	0.0	37.67897513187641	13.037707658088724	26.07541531617745	0.0	0.0	0.0	0.0	0.0	51.09013577203581	0.0	14.937155651883613	27.84160724030277	29.55213735833444	12.108936839381816	21.716988548631935	27.792710845430438	0.0	0.0	62.2792977386387	57.96765404904063	0.0	0.0	54.77732625610278	62.467027347496696	69.7758798738452	51.55618034008175
3R_5649	3.340599136455123	13.340070068718035	0.0	0.0	8.25365120895356	9.334409901942024	21.09387565687647	35.23164126600838	20.25375935090752	10.295334540461308	18.81758368784317	0.0	0.0	0.0	0.0	0.0	0.0	0.0	0.0	30.6684965536277	26.732249786142	31.777241536826843	24.846572415335302	39.920159680638726	6.906602020871751	13.813204041743502	0.0	570.287995437696	0.0	0.0	99.80039920159679	43.30322406035386	0.0	35.60767464080758	24.581379113693796	33.546352672805654	29.934774265074566	42.18268554150105	29.445850133242473	0.0	190.095998479232	30.929875785618847	30.707815138952864	0.0	0.0	49.74474726559342	66.18263097016215	26.402222011004444	81.93419318717184
3R_5650	9.520137470785077	14.256346212516501	0.0	0.0	11.760748736307548	17.734316878547418	7.5142432480767285	27.03189067994473	11.543951575431931	11.002479958982756	15.321972091027835	0.0	0.0	0.0	0.0	0.0	0.0	0.0	0.0	41.27221355505738	38.09117503656753	28.299911138279025	0.0	23.701175578308682	9.841318579228519	29.52395573768556	0.0	0.0	0.0	0.0	0.0	23.13877480187424	0.0	45.10035392502743	31.523731064745537	38.24055219357367	33.514249344796426	38.249735803610555	44.95481142355704	126.40626975097965	0.0	32.31978487951184	0.0	711.0352673492605	0.0	47.254680280740054	47.1523010751582	60.19346178618078	51.888548586491076
3R_5651	0.0	57.483157434871586	0.0	0.0	0.0	35.75335902808069	30.298256032382774	0.0	11.636620911473244	14.787736825605263	15.444969573409942	0.0	0.0	0.0	0.0	0.0	0.0	0.0	0.0	19.57813044516753	51.1959370904325	0.0	0.0	19.113149847094803	0.0	39.68127995936637	0.0	0.0	0.0	0.0	0.0	31.099362463069507	0.0	0.0	14.123017128395173	0.0	24.569662363699802	66.09734817439124	12.084183254222214	0.0	0.0	11.846993706876942	0.0	0.0	0.0	0.0	34.5678670934646	60.67666618125334	52.30508510037346
3R_5652	26.907398189132103	53.724880260673125	0.0	0.0	0.0	25.06184009042312	0.0	0.0	16.31371934856056	0.0	43.30550954345166	0.0	0.0	0.0	0.0	0.0	0.0	0.0	0.0	0.0	0.0	63.98873798211515	0.0	26.795284030010716	0.0	55.63034746715027	0.0	0.0	0.0	0.0	0.0	21.79955310916126	0.0	0.0	0.0	0.0	17.222464293525903	30.887935481280365	16.941170092735966	0.0	0.0	16.6086471260397	0.0	0.0	0.0	33.389762031166	72.69255652452041	42.53219687303289	0.0
3R_5653	0.0	0.0	0.0	0.0	0.0	0.0	0.0	0.0	0.0	0.0	0.0	0.0	0.0	0.0	0.0	0.0	0.0	0.0	0.0	0.0	0.0	0.0	0.0	0.0	0.0	0.0	0.0	0.0	0.0	0.0	0.0	0.0	0.0	0.0	0.0	0.0	0.0	0.0	0.0	0.0	0.0	0.0	0.0	0.0	0.0	0.0	0.0	0.0	0.0
3R_5654	15.340423165573021	7.65739585750199	0.0	0.0	6.316955783204605	7.144117569314015	6.054096989055403	0.0	0.0	0.0	0.0	0.0	0.0	0.0	0.0	0.0	0.0	0.0	16.604896451865727	15.648148256815844	0.0	18.240602669512203	38.03279187315304	30.553009471432937	0.0	0.0	0.0	0.0	0.0	0.0	0.0	6.214171417918564	0.0	0.0	22.576115372980002	25.674797875153725	19.637713639914047	8.804901864966263	19.316971214815347	0.0	0.0	23.67226973509783	70.50694493407602	0.0	0.0	38.072285945710824	34.53618252234318	36.372630323134445	31.35428566053551
3R_5655	16.99702268819245	11.31241554574769	0.0	0.0	13.99823715533424	0.0	17.887663683302492	4.596388801174469	13.740194224515461	13.095707358085095	9.118492530814805	0.0	0.0	0.0	0.0	0.0	0.0	0.0	0.0	20.22764188173707	60.450720572589226	13.473593441054712	14.046640464999985	28.210336267208305	23.427268872422122	23.427268872422122	0.0	0.0	0.0	0.0	0.0	32.1310948670576	0.0	13.420179790148648	16.67606084761082	22.75791833321006	14.505582654804483	6.503823923275689	32.10449227458901	150.4551267584443	0.0	34.971491240340875	0.0	0.0	0.0	14.061226799854605	30.612572889811574	35.82264922820102	23.160139238757104
3R_5656	0.0	27.30136889063618	0.0	0.0	0.0	16.98089818762874	0.0	0.0	5.526761130067902	21.07010867962057	29.3420772723605	0.0	0.0	0.0	0.0	0.0	0.0	0.0	19.73414164377506	13.947818421720658	24.315281668222845	32.517152798101	0.0	18.15541031227306	37.69289338188178	18.84644669094089	0.0	0.0	0.0	0.0	272.3311546840959	29.54100660980023	0.0	43.184325817101424	6.7076639084752685	36.61595357097087	17.503877108779594	0.0	5.739328865839744	0.0	0.0	22.506706998685612	0.0	0.0	0.0	56.558910630134136	24.62678113194537	43.22716741017395	0.0
3R_5657	5.402324620284108	10.786596359631595	0.0	0.0	17.796768907620976	0.0	17.056216436564092	17.5309651629043	19.65229199768496	8.324665275615098	13.041975598463656	0.0	0.0	0.0	0.0	0.0	0.0	0.0	11.69524985731795	24.79812261679709	0.0	44.96561736186723	26.787460254105845	16.139444803098772	33.507497861104724	22.338331907403145	0.0	0.0	0.0	0.0	0.0	17.507194362683414	0.0	19.194582521029265	63.603723361965606	28.933458470541215	17.289174936367193	6.2015157744856	20.408149382211306	0.0	0.0	36.680556370679035	99.31966032676168	0.0	0.0	26.8152769314206	29.189651490156038	8.539388784708345	14.722412591196143
3R_5658	8.845878263023344	8.831098182383373	0.0	0.0	7.2851995343300455	4.119573080402532	17.455126361150754	3.5881956973227758	10.726356696410853	17.038724249376042	14.236800706145317	55.63591854901525	0.0	0.0	0.0	0.0	0.0	0.0	19.150044428103072	24.81414207585187	0.0	26.295583393813178	21.931171212267422	26.42706131078224	9.14431187224299	0.0	0.0	0.0	0.0	0.0	0.0	7.166660694449422	0.0	31.429607108958066	16.272821004176258	29.610152729167776	22.647722601634488	15.23173562581109	22.27781775408408	0.0	0.0	19.110478220606993	40.65701740120345	0.0	0.0	32.930917521223975	51.77871846875194	13.982572122107008	12.053391703891558
3R_5659	17.833139769462086	13.352507534152375	0.0	0.0	22.030257089428524	8.304989097625562	10.556771148203696	0.0	2.703019028983662	17.17488880118246	10.762930315407672	0.0	0.0	0.0	0.0	0.0	0.0	0.0	0.0	29.560160725415436	47.56830809041784	21.204579128862875	33.15965045307136	4.439708755105665	9.217388418904495	9.217388418904495	0.0	0.0	0.0	0.0	266.3825253063399	21.671798668990363	0.0	21.12051736819345	22.964010802270682	14.923390773464421	28.53588915975789	20.47127956244687	22.4558503946335	0.0	507.3952862977903	11.007542368030574	0.0	0.0	0.0	16.597042075161365	52.19250684223691	7.047156754135976	24.299432183018464
3R_5660	10.401741251485497	20.768723133709557	0.0	0.0	12.849842311018438	4.844146841592038	4.1050464978616805	8.438615611354495	6.306484421879842	12.021354734550455	12.55563716719714	0.0	0.0	0.0	0.0	0.0	0.0	0.0	0.0	13.262997007602616	27.74571606144011	30.92059899384371	12.894274684154741	5.17920033146882	32.25799514409646	43.01066019212862	0.0	0.0	0.0	0.0	0.0	25.281520262085095	0.0	12.319207924207305	22.961971912915956	13.927261395546408	16.64445741232615	17.910779244272582	29.470686817630806	0.0	0.0	12.840992557360712	95.6160061194244	0.0	0.0	6.453832188746194	23.41763525909038	16.441905814186732	28.346820514310537
3R_5661	0.0	0.0	0.0	0.0	0.0	0.0	0.0	74.60292592675485	0.0	0.0	0.0	0.0	0.0	0.0	0.0	0.0	0.0	0.0	0.0	0.0	0.0	0.0	0.0	91.57509157509158	95.06064869386668	0.0	0.0	0.0	0.0	0.0	0.0	0.0	0.0	0.0	0.0	30.78154338658541	29.429595578497562	52.781032608121954	0.0	0.0	0.0	56.76142039778404	0.0	0.0	0.0	114.11226364497392	41.405467177886166	0.0	62.65114588945832
3R_5662	14.758731634603322	0.0	0.0	0.0	24.309695800621597	13.746441389985167	11.649064929558103	0.0	8.948089448681364	22.742339527209502	23.75311017286326	0.0	0.0	0.0	0.0	0.0	0.0	0.0	0.0	7.527394068865117	39.36759889140841	35.09787921064869	0.0	58.78894767783656	0.0	30.513294642475724	0.0	0.0	0.0	0.0	0.0	23.91414820793352	383.40618050762976	17.47936997358867	21.720054560777054	9.880495408039758	28.339610557071722	16.942059849520625	37.16898694067644	0.0	0.0	18.219715189412156	0.0	0.0	0.0	18.314313918329148	26.58128757098865	23.328947491204985	40.220488719158425
3R_5663	0.0	10.906290966755444	0.0	0.0	0.0	0.0	8.622741272923559	0.0	0.0	25.25112241239123	17.582263013072414	0.0	0.0	0.0	0.0	0.0	0.0	0.0	0.0	16.715531737780108	116.56098470719881	0.0	27.084710139432087	43.51610095735422	22.586211569561016	0.0	0.0	0.0	0.0	0.0	0.0	35.402929592423774	0.0	12.938384823792138	8.038688600496469	21.940891239002127	6.992410437710909	0.0	13.756407046581947	0.0	0.0	47.20238223679952	0.0	0.0	0.0	67.78208871862029	19.675705029700474	17.26829403069612	0.0
3R_5664	8.030902914414668	4.008742265131799	0.0	0.0	13.22802065158584	0.0	3.1693953047310197	3.257613368202827	2.434532973801504	18.56272530507839	12.925156879091618	0.0	0.0	0.0	0.0	0.0	0.0	0.0	17.38574091073465	16.384001677721773	10.710858239649026	14.32377460108288	9.955320521499509	11.99616122840691	41.50920840279207	0.0	0.0	0.0	0.0	0.0	0.0	6.506392530661374	0.0	14.266990559056783	17.72831708631563	8.064646203971032	20.561176181522285	13.82842792899932	27.80985743150179	0.0	0.0	14.87127425009121	36.911265318175104	0.0	0.0	44.845462536100605	21.69614690894995	57.12457727812814	32.82871943919793
3R_5665	12.006027025566835	29.964917075088486	0.0	0.0	4.943901549122112	5.591271354463121	14.21453331791846	0.0	10.918723208182927	9.250291615443176	9.661415687240652	0.0	0.0	0.0	0.0	0.0	0.0	0.0	0.0	27.55544615022862	16.01250256200041	42.82746953896228	14.882989933145609	23.91200382592061	12.411074650131805	12.411074650131805	0.0	0.0	0.0	0.0	0.0	24.317292026359944	0.0	21.328843848690337	26.503452516414473	24.11294503454179	26.89620141105157	20.673202154974593	37.79558033601783	0.0	0.0	25.937607455802315	55.18154729058603	0.0	0.0	22.347667127028608	27.029393925305893	28.46667122133406	8.179704843530427
3R_5666	10.981890861968614	10.96354183797201	0.0	0.0	13.566532991094927	5.114325635250387	21.670012516599233	8.909273306213505	19.97467211575722	21.1530618633986	17.674558356973055	0.0	0.0	0.0	0.0	0.0	0.0	0.0	11.887101068888128	19.60382352974124	43.93982002249718	19.587103850824615	40.84033064331689	21.872265966754156	0.0	34.057161539928615	0.0	0.0	0.0	0.0	0.0	17.794385871257617	0.0	19.509454281544834	20.202216102297555	11.028033260548314	7.029116004313066	18.90974002889408	27.657238314125383	0.0	0.0	20.33578447322184	0.0	0.0	0.0	27.255160083182748	39.557979141077595	8.67947062172784	0.0
3R_5667	20.43516687868152	20.40102290728857	0.0	0.0	8.41489470021517	0.0	0.0	8.289213991861649	0.0	7.8723482978802135	16.444460888905333	0.0	0.0	0.0	0.0	0.0	0.0	0.0	0.0	20.845091267626476	0.0	0.0	0.0	30.525030525030527	21.124588598637043	0.0	0.0	0.0	0.0	0.0	0.0	24.833923139007883	0.0	12.101102289407542	30.073921699537465	20.521028924390272	58.859191156995124	11.729118357360433	12.86618778715723	0.0	0.0	18.920473465928012	0.0	0.0	0.0	38.03742121499131	9.201214928419148	0.0	27.844953728648143
3R_5668	10.938824623294227	0.0	0.0	0.0	0.0	0.0	8.634012830143064	4.437167489761236	6.632113356081481	8.428043471848227	22.006557954270374	68.79944960440316	0.0	0.0	0.0	0.0	0.0	0.0	11.840484986265036	11.158254737376526	14.589169000933706	26.0137222384808	54.2402299785751	21.78649237472767	0.0	11.307868014564532	0.0	0.0	0.0	0.0	0.0	17.724603965880135	284.1716396703609	12.955297745130427	12.07379503525548	14.646381428388347	14.003101687023676	18.83558418564352	10.330791958511538	0.0	0.0	16.880030249014208	50.27652086475615	0.0	0.0	20.361207826848286	34.47749358472352	8.645433482034788	22.35785990564983
3R_5669	0.0	13.95859462077639	0.0	0.0	11.515119063452335	0.0	11.035956249055046	11.34313493623173	0.0	16.159030716701487	0.0	0.0	0.0	0.0	0.0	0.0	0.0	596.7299200381907	15.134454493722227	14.26243086732338	0.0	8.31265560252206	34.66480863292394	13.923698134224448	28.90733176655595	0.0	0.0	0.0	0.0	0.0	208.85547201336672	16.991631621426446	0.0	24.839104699310216	20.576893794420368	28.08140800179721	13.424026053349763	24.075558733529306	30.811133911350204	0.0	0.0	21.575978513777557	0.0	0.0	0.0	8.67520132973486	25.182272435673458	11.05055407478131	28.577715668875722
3R_5670	5.7473906846291785	11.475575385349822	0.0	0.0	14.200134806613097	5.353181502830763	4.536414708145224	13.988048611266535	0.0	22.140979587788095	32.375032375032376	0.0	0.0	0.0	0.0	0.0	0.0	0.0	24.884535754100973	11.725363838039895	0.0	47.83773440489859	14.249236240937487	28.617216117216117	11.882581086733335	23.76516217346667	0.0	0.0	0.0	0.0	0.0	18.625442354255917	0.0	27.22748015116697	16.916580955989826	15.390771693292704	18.393497236560975	19.792887228045732	21.711691890827822	0.0	0.0	39.023476523476525	0.0	0.0	0.0	21.39604943343261	15.527050191707314	18.169661026803887	39.156966180911446
3R_5671	0.0	13.540063015453274	0.0	0.0	11.169852122327752	0.0	0.0	11.003024731498687	0.0	0.0	0.0	0.0	0.0	0.0	0.0	0.0	0.0	0.0	0.0	20.75218364852442	0.0	0.0	0.0	27.01242571582928	28.040580327850464	28.040580327850464	0.0	0.0	0.0	0.0	0.0	0.0	0.0	32.12577884935098	0.0	0.0	8.68101522736881	62.27648580018278	17.078456722336743	0.0	0.0	8.371619540029736	0.0	0.0	0.0	16.830171785563415	36.64081860474206	42.87686621560203	36.96112982781658
3R_5672	11.80282205475329	3.9277004609942026	0.0	0.0	22.681049043880382	14.657700551239474	9.315965888659301	0.0	19.08252644062937	18.187456293269094	3.1659646140135087	98.97805161705392	0.0	0.0	0.0	0.0	0.0	0.0	8.517133064873299	22.072570196291366	10.494324669218885	18.712268464915663	39.016244413361505	23.507287259050308	16.268018864394676	16.268018864394676	0.0	0.0	0.0	0.0	0.0	22.31200146621724	0.0	13.97856526801802	5.789972231293179	13.169348604509974	15.109129464842189	31.614027053477837	19.81646976526896	0.0	0.0	21.85594889787735	36.165057321615855	0.0	0.0	34.17466475874395	28.34337574565221	24.875436252963286	5.360840880057082
3R_5673	0.0	0.0	0.0	0.0	0.0	0.0	0.0	0.0	0.0	0.0	0.0	0.0	0.0	0.0	0.0	0.0	0.0	0.0	0.0	0.0	0.0	0.0	0.0	0.0	0.0	0.0	0.0	0.0	0.0	0.0	0.0	0.0	0.0	0.0	0.0	0.0	0.0	0.0	181.67944478761675	0.0	0.0	0.0	0.0	0.0	0.0	0.0	0.0	0.0	0.0
3R_5674	6.803415314487873	20.376143611060172	0.0	0.0	0.0	31.68387100862435	0.0	0.0	16.49940395903198	15.7254957462534	5.474802222769703	0.0	0.0	0.0	0.0	0.0	0.0	0.0	0.0	17.34972535384765	0.0	0.0	0.0	13.550135501355014	56.263538413930846	0.0	0.0	0.0	0.0	0.0	0.0	5.511919525974921	0.0	24.17268969518238	10.01241539508991	9.1093347908269	21.77311542799413	7.8098763696570686	8.566998209497374	0.0	0.0	8.398844319021704	62.53908692933083	0.0	0.0	16.88490405153273	0.0	10.754075794726202	0.0
3R_5675	0.0	6.619824786477552	0.0	0.0	0.0	18.528285898862734	10.46754328852527	5.379450284734304	12.060776665774169	10.217834003112353	5.335979979403117	0.0	0.0	0.0	0.0	0.0	0.0	0.0	57.41978456096833	10.145877425625645	0.0	0.0	49.31906806688981	6.603275224511358	13.709221919400742	0.0	0.0	0.0	0.0	0.0	0.0	0.0	0.0	47.119506061924454	4.879267407274402	4.43917662152024	16.97681900249305	15.223689278412353	12.524652691380869	0.0	0.0	40.92939188746709	0.0	0.0	0.0	32.91352136828091	35.82786858815507	10.481389245256125	18.07053653230018
3R_5676	0.0	10.188071805530086	0.0	0.0	0.0	9.505161302587304	0.0	4.1395525971552996	6.1872764846369925	7.8627478731267	4.106101667077277	0.0	0.0	0.0	0.0	0.0	0.0	0.0	33.1389183457052	13.012294015385738	13.610627177700348	6.067224851352991	12.650541443173767	5.08130081300813	0.0	0.0	0.0	0.0	0.0	0.0	0.0	24.803637866887147	0.0	18.12951727138679	7.509311546317433	13.66400218624035	22.86177119939384	11.714814554485601	16.063121642807577	0.0	0.0	15.747833098165692	0.0	0.0	0.0	25.32735607729909	13.784990901906005	32.2622273841786	13.905498234001724
3R_5677	9.216080216762208	4.600340793245964	0.0	0.0	11.385130109266889	8.583956242424659	7.274250897642561	11.215087432821626	8.381442815091962	7.100719444894157	3.708153487889171	0.0	0.0	0.0	0.0	0.0	0.0	0.0	0.0	18.801905009015513	36.87460667086218	27.396059350822977	0.0	27.533039647577095	19.05400667652394	19.05400667652394	0.0	0.0	0.0	0.0	0.0	18.666467557679386	0.0	32.74494308928891	27.126147436036547	18.509606485766113	23.595534780998044	26.448645194598555	5.802537333525205	0.0	0.0	11.377289110569048	0.0	0.0	0.0	11.436361224331089	29.047668053208685	14.567745845278885	50.23131520652606
3R_5678	0.0	0.0	0.0	0.0	0.0	0.0	0.0	0.0	0.0	0.0	0.0	0.0	0.0	0.0	0.0	0.0	0.0	0.0	0.0	0.0	0.0	0.0	987.9470460383322	0.0	0.0	0.0	0.0	0.0	0.0	0.0	0.0	0.0	0.0	0.0	0.0	0.0	0.0	0.0	0.0	0.0	0.0	0.0	0.0	0.0	0.0	0.0	0.0	0.0	0.0
3R_5679	0.0	0.0	0.0	0.0	0.0	0.0	0.0	0.0	67.64755623203112	0.0	89.78675645342312	0.0	0.0	0.0	0.0	0.0	0.0	0.0	0.0	0.0	0.0	0.0	0.0	222.22222222222223	0.0	0.0	0.0	0.0	0.0	0.0	0.0	0.0	0.0	0.0	0.0	0.0	0.0	0.0	0.0	0.0	0.0	0.0	0.0	0.0	0.0	0.0	0.0	0.0	0.0
3R_5680	11.654875817298167	7.756934893718356	0.0	0.0	3.1995351715302798	3.6184922321827253	18.398383885959458	15.758742477564276	9.421665213374807	8.979739910813224	9.378839462404923	0.0	0.0	0.0	0.0	0.0	0.0	0.0	16.820744688008826	17.833004611614992	41.45112083830747	13.858285175792346	19.26359142693127	15.47508511296812	24.096153290088772	24.096153290088772	0.0	0.0	0.0	0.0	0.0	9.442424814692412	0.0	13.803346483321416	2.8586979888487907	10.403418563339912	22.37960889395497	4.45967870690724	19.568073904701524	103.16723408645414	221.0726444709732	21.581988535647692	0.0	0.0	0.0	19.28359515634657	17.4925604140559	12.281813581720732	10.587287420502706
3R_5681	0.0	20.951019136137106	0.0	0.0	25.92526179113313	9.773331997644627	0.0	12.769027447024497	6.3618391440781625	8.084580885221184	21.109738978077534	0.0	0.0	0.0	0.0	0.0	0.0	0.0	11.357957384943893	16.055294434030802	13.994626063591582	18.71520142235531	0.0	26.12330198537095	0.0	21.694091614148885	0.0	0.0	0.0	0.0	0.0	12.751713511503109	0.0	0.0	11.581759500903377	7.024753475057735	26.86488474124919	30.113316409649507	13.213050530008491	0.0	0.0	25.90740692764061	0.0	0.0	0.0	19.531440736725948	18.898545520690366	24.87933522416281	0.0
3R_5682	0.0	23.56620276596522	0.0	0.0	0.0	16.489913120144408	0.0	0.0	3.577973707618007	9.093728146634547	18.995787684081055	74.23353871279043	503.7275841225066	0.0	0.0	0.0	0.0	0.0	25.551399194619894	18.059375615147484	0.0	7.017100674343375	29.262183310021125	0.0	36.60304244488802	48.80405659318402	0.0	0.0	0.0	0.0	0.0	19.12457268532906	0.0	6.98928263400901	34.73983338775907	15.80321832541197	22.663694197263283	20.32330310580718	14.862352323951722	0.0	0.0	21.85594889787735	54.24758598242378	0.0	0.0	7.323142448302276	15.943148856929371	27.9848657845837	8.041261320085622
3R_5683	0.0	0.0	0.0	0.0	0.0	0.0	0.0	0.0	0.0	0.0	0.0	0.0	0.0	0.0	0.0	0.0	0.0	0.0	0.0	0.0	0.0	226.1420171867933	0.0	0.0	0.0	0.0	0.0	0.0	0.0	0.0	0.0	0.0	0.0	0.0	0.0	0.0	0.0	0.0	119.74327042820194	0.0	0.0	117.39293764087154	0.0	0.0	0.0	0.0	0.0	0.0	0.0
3R_5684	0.0	0.0	0.0	0.0	0.0	0.0	0.0	0.0	0.0	0.0	0.0	0.0	0.0	0.0	0.0	0.0	0.0	0.0	0.0	0.0	0.0	0.0	0.0	0.0	0.0	0.0	0.0	0.0	0.0	0.0	0.0	0.0	0.0	0.0	0.0	0.0	0.0	0.0	0.0	0.0	0.0	0.0	0.0	0.0	0.0	0.0	0.0	0.0	0.0
3R_5685	15.779134198906508	5.250923243579303	0.0	0.0	4.331740263655703	4.8989517712894965	16.605958051689367	17.068174127805634	6.377833711379427	8.104906669973468	16.930249488389023	66.16163286909921	0.0	0.0	0.0	0.0	0.0	0.0	22.773025806392845	18.778269679023037	0.0	6.25408469906908	39.12046756782837	10.475591870940708	10.874316821045719	10.874316821045719	0.0	0.0	0.0	0.0	0.0	17.04503084085268	0.0	24.91716599629108	11.610877689466303	14.084829406306834	20.199320158214544	0.0	16.557837519927357	0.0	0.0	29.21910955737594	0.0	0.0	0.0	19.580545553160203	18.946059148649358	24.941885407001685	7.1668815536652515
3R_5686	0.0	0.0	0.0	0.0	0.0	0.0	0.0	0.0	0.0	0.0	0.0	0.0	0.0	0.0	0.0	0.0	0.0	0.0	0.0	0.0	0.0	0.0	0.0	0.0	0.0	0.0	0.0	0.0	0.0	0.0	0.0	0.0	0.0	0.0	28.909086704132843	0.0	75.43924500403601	0.0	24.73569905559101	0.0	0.0	48.50036860280138	0.0	0.0	0.0	97.50437550885096	0.0	0.0	53.53290399944326
3R_5687	0.0	0.0	0.0	0.0	0.0	0.0	8.9620350272177	0.0	0.0	34.992962040509596	18.27410239893279	0.0	0.0	0.0	0.0	0.0	0.0	0.0	0.0	17.373266365182584	30.286877301802672	13.501015951450347	0.0	11.307100859339663	46.949899761964005	46.949899761964005	0.0	0.0	0.0	0.0	0.0	9.198997309293286	0.0	40.34248076672229	0.0	0.0	21.802658325454093	13.034122028057249	14.297703931725602	0.0	0.0	21.025600771499374	0.0	0.0	0.0	0.0	10.224959330224264	17.94777914180899	30.94303541894549
3R_5688	14.758731634603322	7.367036049854206	0.0	0.0	18.232271850466198	20.61966208497775	11.649064929558103	17.959963649033572	8.948089448681364	22.742339527209502	0.0	0.0	0.0	0.0	0.0	0.0	0.0	0.0	0.0	18.818485172162795	0.0	8.774469802662173	0.0	22.045855379188712	0.0	15.256647321237862	0.0	0.0	0.0	0.0	0.0	0.0	0.0	17.47936997358867	48.87012276174838	9.880495408039758	14.169805278535861	25.413089774280934	23.23061683792277	0.0	0.0	9.109857594706078	0.0	0.0	0.0	45.78578479582287	6.6453218927471625	0.0	30.165366539368815
3R_5689	6.301356051822352	0.0	0.0	0.0	15.56882249881677	11.738301608616855	9.947318998583503	0.0	7.640913731027611	24.275049909502613	25.35394101659162	0.0	0.0	0.0	0.0	0.0	0.0	0.0	0.0	22.497158930215097	16.80830464716007	22.47797158784391	15.622656601509775	31.37550200803213	0.0	0.0	0.0	0.0	0.0	0.0	0.0	10.210332856851135	0.0	7.462953896856007	18.54709478307318	8.437109783672506	12.099818664050954	0.0	15.869590056749654	0.0	0.0	27.226675296226226	0.0	0.0	0.0	7.8194397527805934	22.698177790286998	0.0	17.172452638375624
3R_5690	0.0	0.0	0.0	0.0	17.2726785951785	9.767208356042092	16.553934373582567	25.522053606521393	6.3578530293262325	16.159030716701487	0.0	0.0	0.0	0.0	0.0	0.0	0.0	0.0	22.701681740583343	16.0452347257388	111.88686000716075	24.937966807566177	25.998606474692956	10.442773600668337	0.0	43.36099764983393	0.0	0.0	0.0	0.0	0.0	8.495815810713223	0.0	12.419552349655108	30.865340691630553	28.08140800179721	13.424026053349763	0.0	13.204771676292944	0.0	0.0	25.891174216533066	0.0	0.0	0.0	26.02560398920458	37.77340865351019	16.57583111217196	0.0
3R_5691	0.0	0.0	0.0	0.0	0.0	0.0	0.0	0.0	0.0	0.0	0.0	0.0	0.0	0.0	0.0	0.0	0.0	0.0	0.0	0.0	0.0	0.0	0.0	0.0	0.0	0.0	0.0	0.0	0.0	0.0	0.0	0.0	0.0	0.0	0.0	0.0	0.0	0.0	0.0	0.0	0.0	0.0	0.0	0.0	0.0	0.0	0.0	0.0	0.0
3R_5692	7.791620890893932	15.557204619245194	0.0	0.0	19.250834523676602	29.028798019074824	12.299850679812748	12.642209049040392	0.0	18.009645966379594	6.270024891998821	0.0	0.0	0.0	0.0	0.0	0.0	0.0	0.0	3.9739594385908026	0.0	9.264663646386317	0.0	7.759155803848541	16.108973987228804	48.32692196168642	0.0	0.0	0.0	0.0	0.0	12.625067070668814	202.41276010039672	36.91174217886323	11.466732715047106	10.43247839172913	29.922829023947244	26.832815459994954	9.811366664508165	0.0	0.0	14.428182279883652	71.62297665090962	0.0	0.0	9.668729973643043	7.016568925861529	12.316120323569113	10.616860849051596
3R_5693	8.04634695848085	0.0	0.0	0.0	6.626729576419446	7.494454103963068	6.350980591403314	6.52775601859105	9.756859071927567	0.0	25.900025900025902	0.0	0.0	0.0	0.0	0.0	0.0	0.0	0.0	28.72714140319774	85.85164835164835	28.70264064293915	19.94893073731248	24.03846153846154	0.0	16.63561352142667	0.0	0.0	0.0	0.0	0.0	19.556714471968707	0.0	47.6480902645422	11.841606669192878	32.32062055591467	20.600716904948296	18.47336141284268	5.066061441193159	0.0	0.0	19.866497139224414	0.0	0.0	0.0	19.969646137870438	14.49191351226016	25.437525437525437	32.89185159196562
3R_5694	12.834663860153503	6.40660957096217	0.0	0.0	5.285121748064588	0.0	5.065199244677489	10.412371563396764	3.890772022547802	9.888731987674685	10.328231187126894	0.0	0.0	0.0	0.0	0.0	0.0	0.0	0.0	22.911217070035008	17.11765994741455	15.261117724262126	0.0	19.171779141104295	13.267667225677712	13.267667225677712	0.0	0.0	0.0	0.0	0.0	5.199126546740148	0.0	7.600308876552743	14.166339266825833	17.184788025639705	28.752534330525993	14.73335572803404	20.202085501690508	0.0	0.0	11.883334178370431	0.0	0.0	0.0	0.0	11.55796783186393	20.28759697471354	26.232765073346812
3R_5695	0.0	6.179155976726826	0.0	0.0	5.09748428955342	11.529929390712411	9.77073937138971	20.085403134126302	11.257914313762576	23.844131863771796	14.942322634630328	77.85736530675801	0.0	0.0	0.0	0.0	0.0	0.0	0.0	12.627314902504502	16.50993237531699	22.078954340722426	0.0	24.654832347140037	0.0	0.0	0.0	0.0	0.0	0.0	0.0	5.014542172299669	0.0	0.0	9.108928207071443	41.43669302040343	7.923352655749343	28.420556019757967	11.69091101813806	0.0	0.0	11.461440657244852	0.0	0.0	0.0	0.0	5.5738128893308305	9.783663629817475	8.433808100504004
3R_5696	7.42520038759546	7.4127940377415005	0.0	0.0	0.0	6.915911506762725	5.8607096850571825	6.0238387394274095	9.00366764401479	22.883596294459252	17.92548376399308	0.0	0.0	0.0	0.0	0.0	0.0	0.0	0.0	11.361222103939276	0.0	26.48690884530321	0.0	7.394262052647146	15.351409105841826	15.351409105841826	0.0	0.0	0.0	0.0	0.0	6.015670822492593	0.0	8.793968744476288	10.927480865981003	14.912797417103485	28.515632982892047	34.09458006984275	18.699925106799945	0.0	0.0	18.33288112226565	0.0	0.0	0.0	27.6421011313912	33.43298592003231	11.736923893090708	0.0
3R_5697	25.571278340168323	12.764276364453277	0.0	0.0	10.529868234493847	11.908681845869504	20.18340661591885	15.558898990071867	3.8759104029047626	4.925479951080133	10.288780342256278	0.0	0.0	0.0	0.0	0.0	0.0	0.0	0.0	9.7815869451028	0.0	7.60141234241322	15.849417850882336	6.366182836771072	13.216988588452054	0.0	0.0	0.0	0.0	0.0	0.0	10.358534785254625	0.0	7.571277902998302	14.112227963285628	12.839360343067709	16.367261712105595	7.338539293107864	4.024983879939561	0.0	0.0	19.729905485860762	0.0	0.0	0.0	0.0	11.513819750000433	10.105052121858845	26.132563526084223
3R_5698	0.0	0.0	0.0	0.0	0.0	0.0	0.0	0.0	241.59841511439683	0.0	0.0	0.0	0.0	0.0	0.0	0.0	0.0	0.0	0.0	0.0	0.0	0.0	0.0	0.0	0.0	0.0	0.0	0.0	0.0	0.0	0.0	0.0	0.0	0.0	0.0	0.0	0.0	0.0	0.0	0.0	0.0	0.0	0.0	0.0	0.0	0.0	0.0	0.0	0.0
3R_5699	0.0	0.0	0.0	0.0	0.0	0.0	0.0	0.0	0.0	0.0	0.0	0.0	0.0	0.0	0.0	0.0	0.0	0.0	0.0	0.0	0.0	0.0	0.0	0.0	0.0	0.0	0.0	0.0	0.0	0.0	0.0	0.0	0.0	0.0	0.0	0.0	0.0	0.0	0.0	0.0	0.0	0.0	0.0	0.0	0.0	0.0	0.0	0.0	0.0
3R_5700	0.0	0.0	0.0	0.0	0.0	0.0	0.0	0.0	0.0	0.0	0.0	0.0	0.0	0.0	0.0	0.0	0.0	0.0	0.0	0.0	0.0	0.0	0.0	0.0	0.0	0.0	0.0	0.0	0.0	0.0	0.0	0.0	0.0	0.0	0.0	0.0	0.0	0.0	0.0	0.0	0.0	0.0	0.0	0.0	0.0	0.0	0.0	0.0	0.0
3R_5701	0.0	0.0	0.0	0.0	0.0	0.0	0.0	0.0	0.0	18.907487554146318	0.0	308.6896125945362	0.0	0.0	0.0	0.0	0.0	0.0	0.0	12.516224155561646	0.0	29.179615120876555	60.841313685645105	48.87585532746823	50.73618200083207	0.0	0.0	0.0	0.0	0.0	0.0	19.881703862020977	0.0	0.0	18.057582017537523	0.0	0.0	28.170521802575347	77.25372285690447	0.0	0.0	0.0	0.0	0.0	0.0	0.0	22.099105649194378	0.0	0.0
3R_5702	4.282600223551731	12.826334002867966	0.0	0.0	3.5270208595067674	3.988859912037661	3.380255790716195	10.423029057320406	7.789508777997441	9.898853514785918	10.338802559887514	0.0	0.0	0.0	0.0	0.0	0.0	0.0	18.54241763458087	15.289778433636464	0.0	10.184492073919044	31.852949795504063	8.529512111907199	17.708329644097994	8.854164822048997	0.0	0.0	0.0	0.0	0.0	10.408896136564717	0.0	5.072058738497839	15.756487891454187	22.93650315806978	13.705697019668772	19.664581237826397	16.178210538917764	0.0	0.0	15.860663018009253	0.0	0.0	0.0	21.257351057712647	19.282996485095403	13.538908114138412	11.670940175927752
3R_5703	8.368200836820083	16.70843776106934	0.0	0.0	0.0	7.79423226812159	6.605019815059445	0.0	20.294266869609334	19.342359767891683	33.67003367003367	0.0	0.0	0.0	0.0	0.0	0.0	0.0	18.115942028985508	21.34016218523261	0.0	19.900497512437813	0.0	16.666666666666668	0.0	0.0	0.0	0.0	0.0	0.0	0.0	13.559322033898304	0.0	19.821605550049554	6.157635467980295	33.61344537815126	0.0	9.606147934678194	26.34351949420443	0.0	0.0	25.82644628099174	0.0	0.0	0.0	10.384215991692628	15.071590052750565	0.0	0.0
3R_5704	5.823382628267282	5.813652665646952	0.0	0.0	14.38788885068105	0.0	9.192790278440425	14.172998453725867	14.122663096457437	8.973490961675566	28.116938346583435	0.0	0.0	0.0	0.0	0.0	0.0	0.0	0.0	14.850495605589845	15.53335321602545	0.0	14.437639503691706	0.0	36.11907737428755	12.039692458095852	0.0	0.0	0.0	0.0	0.0	37.74341554321032	0.0	20.69061122134609	25.710377736869706	23.391402490014794	11.18201752669427	6.68486286338079	36.66460611580296	0.0	0.0	17.972474795401347	0.0	0.0	0.0	14.452631860393359	5.244116232689828	9.204950053941008	23.804819523760777
3R_5705	0.0	0.0	0.0	0.0	0.0	0.0	0.0	0.0	61.872764846369925	0.0	0.0	0.0	0.0	0.0	0.0	0.0	0.0	0.0	0.0	0.0	0.0	0.0	0.0	101.6260162601626	0.0	0.0	0.0	0.0	0.0	0.0	0.0	0.0	0.0	0.0	0.0	0.0	0.0	0.0	0.0	0.0	0.0	0.0	0.0	0.0	0.0	0.0	0.0	0.0	0.0
3R_5706	14.80224204626194	9.851673208177678	0.0	0.0	0.0	13.786967455403756	7.788938461155006	4.00286925668319	0.0	3.8015644197900316	23.8231370306842	0.0	0.0	0.0	0.0	0.0	0.0	0.0	21.363139185124417	20.132228476634534	0.0	29.334459776588755	24.465669772175684	14.740566037735851	10.201083763138994	0.0	0.0	0.0	0.0	0.0	0.0	7.99488327470419	0.0	70.12360454026965	18.15340645041361	6.606416151366206	3.158128770805752	22.6560092799014	9.319641330496848	0.0	0.0	18.273428972399813	0.0	0.0	0.0	12.245537726052625	8.886550738650097	7.799241289807328	13.44635442438846
3R_5707	3.8994412100745963	7.785851705996897	0.0	0.0	3.2114626092619862	7.263962971222358	21.544799023959047	0.0	4.728393958436471	24.035240469576493	21.965539206918518	0.0	0.0	0.0	0.0	0.0	0.0	0.0	8.441725083404243	15.910652141832326	20.80282252696046	18.54659600413589	19.33540351053586	15.532774153463807	24.185980515774098	16.123987010516064	0.0	0.0	0.0	0.0	0.0	12.636833209597674	0.0	4.618267835519467	5.738709662609781	13.052751389465383	17.471251056386716	13.428911371870727	19.641021058120728	0.0	0.0	16.84856700530682	0.0	0.0	0.0	9.677740905584928	24.58087846441145	0.0	0.0
3R_5708	0.0	0.0	0.0	0.0	0.0	0.0	0.0	0.0	0.0	0.0	0.0	0.0	0.0	0.0	0.0	0.0	0.0	0.0	0.0	0.0	0.0	0.0	0.0	0.0	0.0	0.0	0.0	0.0	0.0	0.0	0.0	0.0	0.0	0.0	0.0	0.0	0.0	0.0	0.0	0.0	0.0	0.0	0.0	0.0	0.0	0.0	0.0	0.0	0.0
3R_5709	0.0	0.0	0.0	0.0	0.0	0.0	0.0	0.0	0.0	0.0	0.0	0.0	0.0	0.0	0.0	0.0	0.0	0.0	0.0	0.0	0.0	0.0	0.0	0.0	0.0	0.0	0.0	0.0	0.0	0.0	0.0	0.0	0.0	0.0	0.0	0.0	0.0	0.0	0.0	0.0	0.0	0.0	0.0	0.0	0.0	0.0	0.0	0.0	0.0
3R_5710	5.426848791712116	5.417781375184611	0.0	0.0	17.877558390340397	0.0	8.566822068818995	8.805274006919184	9.87075236848703	25.087366754723327	17.468240555140685	0.0	0.0	0.0	0.0	0.0	0.0	0.0	58.74170567115923	19.374985122779282	0.0	32.26410102535313	0.0	21.616947686986595	44.87947616675418	33.659607125065634	0.0	0.0	0.0	0.0	0.0	21.98333663083383	0.0	0.0	7.986557027211797	7.266200903188772	20.841192199558584	24.918671685287144	30.75119007105575	0.0	0.0	20.098401775090842	0.0	0.0	0.0	26.9370064635347	24.435133029751245	8.5781538440423	0.0
3R_5711	6.558151126034548	6.547193480042845	0.0	1567.398119122257	5.401096206486068	0.0	15.52904345233412	5.320428102926874	3.976149465048851	15.15858915978972	5.277434744519383	82.49463784853985	0.0	0.0	435.3883664228491	0.0	0.0	0.0	0.0	20.069118042538506	0.0	7.7980005926480445	0.0	26.12330198537095	0.0	0.0	0.0	0.0	0.0	0.0	0.0	10.626427926252589	0.0	31.06834725713096	9.651466250752815	21.952354609555417	12.592914722460556	22.58498730723713	16.51631316251061	0.0	0.0	28.33622632710692	0.0	0.0	0.0	8.138100306969143	23.623181900862953	31.099169030203512	17.872270457494377
3R_5712	24.757990641479537	0.0	0.0	0.0	20.38993715821368	0.0	0.0	0.0	0.0	19.075305491017442	19.923096846173767	0.0	0.0	0.0	0.0	0.0	0.0	0.0	53.59746162421748	12.627314902504502	0.0	0.0	0.0	24.654832347140037	0.0	0.0	0.0	0.0	0.0	0.0	0.0	20.058168689198677	0.0	87.96570510377022	0.0	49.72403162448411	15.846705311498686	0.0	15.587881357517412	0.0	0.0	30.56384175265294	0.0	0.0	0.0	0.0	0.0	0.0	67.47046480403203
3R_5713	10.473342724430642	5.227921702462247	0.0	0.0	12.938295543447229	0.0	0.0	4.248351851899056	9.524843649691489	4.034701662055003	8.428043471848229	0.0	0.0	0.0	0.0	0.0	0.0	0.0	11.33663456131759	13.354294233562333	13.968353298766315	12.45337766735783	12.983033771467447	20.859407592824365	0.0	43.30672856641736	0.0	0.0	0.0	0.0	0.0	8.48518274962347	0.0	0.0	26.97337188727288	24.54047952096984	13.407225019490754	30.05678327496306	29.673551370192715	0.0	0.0	32.323462178963375	0.0	0.0	0.0	32.491289085396204	23.578832998671096	16.555085391130447	21.406461611792388
3R_5714	17.766880757579795	5.91239835848172	0.0	0.0	0.0	0.0	4.674465544981914	28.827457576792746	3.5906346195345606	4.562953472019742	0.0	0.0	0.0	0.0	0.0	0.0	0.0	0.0	64.10453654984255	18.12327998745869	0.0	0.0	0.0	11.795234725171031	0.0	48.97675318410116	0.0	0.0	0.0	0.0	0.0	9.596123166240838	0.0	28.056058811110482	13.073536025435873	31.718278252560758	15.162594183401431	13.596812363309546	7.457471902110241	0.0	0.0	21.93328771209489	0.0	0.0	0.0	29.396223614133408	15.999564811837118	0.0	24.209147668538034
3R_5715	5.934894210510698	17.774933788371637	0.0	0.0	4.88780053863562	5.527824303632334	14.05323364906265	19.25919506194239	7.196548535322459	9.145323767324673	14.327673902141987	0.0	0.0	0.0	0.0	0.0	0.0	0.0	0.0	27.24276023646716	0.0	21.170742034508308	0.0	23.64066193853428	12.27023976048492	12.27023976048492	0.0	0.0	0.0	0.0	0.0	14.424810674359898	0.0	7.0289381383154454	13.101352059532543	7.946440987742616	3.7987137555223804	27.251483502633178	3.736669431802046	0.0	0.0	10.989977140847547	0.0	0.0	0.0	22.094076578069423	21.37814191879513	18.762430109947843	24.26065649336471
3R_5716	8.487019104280003	0.0	0.0	0.0	3.494826957138044	7.904900880447859	3.34940152893481	3.442629948952683	7.718407785094829	6.538999245399487	23.903675019293683	0.0	0.0	0.0	0.0	0.0	0.0	0.0	18.373166357997473	12.985899909877855	22.638365691104028	5.0457650893605	21.041468526171375	29.58079783637593	8.773345873369035	8.773345873369035	0.0	0.0	0.0	0.0	0.0	17.18980988070272	0.0	15.077286168901791	21.85773239141078	11.363571797887511	16.296713170243073	24.356358860745928	21.37405232795491	112.68875366238449	241.4759007051096	18.335205270480948	39.00764549851771	0.0	507.0993914807302	31.594977662350793	30.57117657758735	33.538319542376335	17.34661544403866
3R_5717	0.0	16.41300369456713	0.0	0.0	0.0	0.0	0.0	13.337654733466977	0.0	38.00070681314672	0.0	0.0	0.0	0.0	0.0	0.0	0.0	0.0	0.0	8.385132489285896	43.85349424642155	0.0	0.0	32.74394237066142	0.0	0.0	0.0	0.0	0.0	0.0	0.0	13.319569777896172	427.09490048688815	0.0	24.19503130837051	55.031835917078034	31.568878557681074	18.872589262629063	31.053264629710522	0.0	0.0	20.295832047930634	151.1258878645912	0.0	0.0	0.0	0.0	0.0	0.0
3R_5718	5.620013993834845	11.221247656863223	0.0	0.0	4.628474653778525	5.234541482956072	8.871752605855534	4.559346043878235	3.4073651560794724	8.660111828024036	18.09001137409465	0.0	0.0	0.0	0.0	0.0	0.0	0.0	0.0	8.599125125009781	0.0	20.04751260487355	0.0	16.789791806581597	11.619233084139514	11.619233084139514	0.0	0.0	0.0	0.0	0.0	27.31898327850565	0.0	0.0	8.270833402256946	11.287254996021241	10.791510534492724	6.451408955458827	14.153670648330115	0.0	0.0	27.751721994349747	51.66089786640492	0.0	0.0	20.921858949011337	25.304885917982816	17.766975456700106	30.63131914541683
3R_5719	33.207146177857474	0.0	0.0	0.0	0.0	0.0	0.0	0.0	0.0	25.58513196811069	0.0	0.0	0.0	0.0	0.0	0.0	0.0	0.0	71.88865884518059	16.936636654946515	0.0	0.0	0.0	33.06878306878306	68.65491294557039	0.0	0.0	0.0	0.0	0.0	0.0	0.0	0.0	0.0	0.0	0.0	0.0	0.0	41.815110308261	0.0	0.0	20.49717958808868	0.0	0.0	0.0	41.20720631624059	0.0	104.98026371042243	0.0
3R_5720	5.319898815524529	10.622020191398182	0.0	0.0	4.381308810855832	9.910021955653644	8.397990864665537	4.315871747828793	6.45081591532401	12.296477919829423	4.280996016533207	0.0	0.0	0.0	0.0	0.0	0.0	0.0	11.516809935782268	13.566536672112276	0.0	56.930857473598316	26.378751388181794	31.786395422759057	0.0	10.998752741439121	0.0	0.0	0.0	0.0	0.0	21.550098591701058	0.0	0.0	11.74374215126566	3.561500887704096	20.43046304622971	12.213792669648052	16.747310549398872	0.0	0.0	22.986029747862958	0.0	0.0	0.0	39.609215480073594	33.53500647465161	50.45459590914136	36.24446456414944
3R_5721	0.0	0.0	0.0	0.0	0.0	6.719165748380681	11.387965198378355	17.557412739658684	4.373764411553736	11.116298717179129	0.0	0.0	0.0	0.0	0.0	0.0	0.0	0.0	0.0	0.0	38.48522167487685	8.57780065191285	35.77049649449135	21.551724137931036	29.82937596945472	29.82937596945472	0.0	0.0	0.0	0.0	0.0	11.689070718877849	0.0	0.0	21.23322575165619	9.659036028204385	9.234804129804406	24.843486037960847	27.251916718142507	0.0	0.0	13.358506697064689	0.0	0.0	0.0	0.0	38.978250136423874	22.806057288815907	29.489246254865726
3R_5722	25.3070589823188	8.421591613442208	0.0	0.0	6.947377781730064	0.0	6.658286103890569	6.8436151807809384	5.1144825780265455	0.0	6.7883132399261426	0.0	0.0	0.0	0.0	0.0	0.0	0.0	18.262038335670873	4.302452053474316	0.0	20.060985395602632	20.9142015794405	16.801075268817204	0.0	17.440562562786027	0.0	0.0	0.0	0.0	252.01612903225808	6.834335702569709	0.0	0.0	24.829175274114096	22.589681033703805	37.79567012803013	19.367233739270553	15.933580339236547	0.0	0.0	20.827779258864304	155.08684863523573	0.0	0.0	31.403879007134957	15.193135133821134	0.0	0.0
3R_5723	0.0	4.809567576588757	0.0	0.0	15.87057860558716	8.974360700197572	15.21017804273908	3.9083858718104154	11.683515756827482	7.4236652342704605	7.753605911349148	0.0	0.0	0.0	0.0	0.0	0.0	0.0	0.0	31.942672240417263	0.0	5.728410337489295	23.88818418745536	14.392630972941854	9.960298251170833	29.880894753512496	0.0	0.0	0.0	0.0	0.0	23.41851819326132	0.0	34.23420647676952	14.17993199304616	9.67571830113738	3.083584568386043	11.060619383624864	27.298983931818057	0.0	0.0	17.842104511911387	0.0	0.0	0.0	47.8259803877611	8.676793352188007	15.230297325864395	19.693451730365137
3R_5724	0.0	0.0	0.0	0.0	6.756665450466886	7.641404184432931	32.3775481130365	6.655751234641854	4.974085017061111	6.32103260388617	0.0	0.0	0.0	0.0	0.0	0.0	0.0	0.0	17.760727479397556	0.0	21.88375350140056	9.7551458394303	40.68017248393133	16.33986928104575	16.9618020218468	16.9618020218468	0.0	0.0	0.0	0.0	0.0	0.0	0.0	0.0	30.1844875881387	10.98478607129126	5.251163132633878	18.83558418564352	46.48856381330193	0.0	0.0	30.38405444822557	0.0	0.0	0.0	0.0	66.4923090562525	0.0	22.35785990564983
3R_5725	12.452679816696554	0.0	0.0	0.0	6.837101943924824	0.0	6.552599022876433	3.3674931841937954	5.033300314883268	6.396282992027673	6.680562236117791	0.0	0.0	0.0	0.0	0.0	0.0	0.0	8.986082355647573	2.1170795818683144	0.0	19.74255705598989	20.58223012579859	28.935185185185183	25.745592354588894	8.581864118196298	0.0	0.0	0.0	0.0	0.0	36.99219800914716	0.0	0.0	18.32629603565564	25.010004001600638	7.970515469176422	14.294862998033025	23.520999548396805	0.0	0.0	20.49717958808868	0.0	0.0	0.0	20.603603158120293	29.90394851736223	26.24506592760561	11.312012452263307
3R_5726	5.934894210510698	0.0	0.0	0.0	14.663401615906858	0.0	9.368822432708434	0.0	0.0	13.717985650987009	9.551782601427993	0.0	0.0	0.0	0.0	0.0	0.0	0.0	25.69637167231987	15.13486679803731	47.49240121580547	0.0	14.71410494099644	0.0	0.0	0.0	0.0	0.0	0.0	0.0	0.0	14.424810674359898	0.0	42.17362882989267	17.46846941271006	7.946440987742616	7.597427511044761	6.8128708756582945	11.210008295406137	0.0	0.0	21.979954281695093	0.0	0.0	0.0	36.82346096344903	32.06721287819269	18.762430109947843	40.43442748894118
3R_5727	6.847954858281574	6.836512995527554	0.0	0.0	0.0	12.756517623766923	5.405089865024096	16.666611111296298	8.303709848448992	15.828444981908087	0.0	0.0	0.0	0.0	0.0	0.0	0.0	0.0	29.649659621907542	10.477984706333523	18.26630815992518	0.0	0.0	6.819421713038735	14.157968954405678	0.0	0.0	0.0	0.0	0.0	0.0	16.644012316569114	0.0	8.11031323651782	15.116944684076012	22.92242592618062	13.149393769115932	15.722009713057602	4.311541652079285	0.0	0.0	25.36148570964819	62.94850812035755	0.0	0.0	0.0	12.333543414689498	0.0	0.0
3R_5728	16.44047315681745	0.0	0.0	0.0	0.0	0.0	0.0	6.668827366733488	0.0	0.0	6.614937852658874	0.0	0.0	0.0	0.0	0.0	0.0	0.0	35.591241707240684	8.385132489285896	21.926747123210774	9.774311155421321	0.0	16.37197118533071	33.99025159584231	0.0	0.0	0.0	0.0	0.0	0.0	19.97935466684426	0.0	9.73556264737208	6.048757827092627	11.006367183415604	21.045919038454052	0.0	25.877720524758764	0.0	0.0	25.369790059913296	0.0	0.0	0.0	0.0	7.402549141822478	25.987255849731287	11.200892487113373
3R_5729	7.398939731936413	7.386577259535517	0.0	0.0	18.280633314260538	0.0	5.83998215301454	0.0	4.485912216978191	11.401332017619618	17.862086827604067	0.0	0.0	0.0	0.0	0.0	0.0	0.0	0.0	15.094721262764002	0.0	8.797744258372154	0.0	0.0	0.0	30.594231763543302	0.0	0.0	0.0	0.0	0.0	17.983185721350537	0.0	8.76286717508822	16.33325057819707	4.953351809335582	23.678984948216428	8.493499500157554	9.316894604493164	0.0	842.0698075870489	18.26804334641325	0.0	0.0	0.0	9.181446500170315	13.325897482538078	35.08624198279371	20.163587182814172
3R_5730	10.51281512163327	5.247624924958963	0.0	0.0	0.0	0.0	4.148881793379048	4.264363228225308	0.0	8.099815648195847	4.229903727391164	0.0	0.0	0.0	0.0	0.0	0.0	0.0	0.0	5.3618497952845745	0.0	0.0	13.03196480326946	10.469011725293134	0.0	32.60245866008242	0.0	0.0	0.0	0.0	0.0	4.258581040797207	0.0	6.2253786275281255	23.207168849171968	14.075982151654634	3.364438690506631	12.068025043565571	13.237949494575089	139.58682300390842	0.0	16.222642136301342	0.0	0.0	0.0	39.13649243100236	28.401237536590262	0.0	28.649518974576416
3R_5731	0.0	5.833951732216948	0.0	0.0	4.8127086309191505	0.0	9.22488800985956	9.481656786780295	14.17197407095624	9.004822983189797	4.702518668999116	0.0	0.0	0.0	0.0	0.0	0.0	0.0	0.0	8.941408736829304	0.0	20.845493204369216	43.46415076844619	5.819366852886406	0.0	0.0	0.0	0.0	0.0	0.0	0.0	28.406400909004827	0.0	27.683806634147423	17.20009907257066	23.473076381390545	18.701768139967022	13.416407729997477	14.71704999676225	0.0	0.0	10.821136709912738	53.71723248818221	0.0	0.0	0.0	26.312133471980733	27.711270728030502	23.887936910366093
3R_5732	0.0	0.0	0.0	0.0	0.0	0.0	0.0	0.0	0.0	0.0	0.0	0.0	0.0	0.0	0.0	0.0	0.0	0.0	0.0	0.0	0.0	0.0	0.0	95.78544061302682	0.0	0.0	0.0	0.0	0.0	0.0	0.0	0.0	0.0	0.0	0.0	0.0	0.0	0.0	0.0	0.0	0.0	0.0	0.0	0.0	0.0	0.0	0.0	0.0	131.0633166882921
3R_5733	6.797888575808353	6.786530365990796	0.0	0.0	0.0	0.0	0.0	5.51491978824914	4.121500176606283	26.187868626985757	21.881419119436988	0.0	0.0	0.0	0.0	0.0	0.0	0.0	0.0	10.401378806774627	18.132760821631656	8.083061540389037	0.0	6.769564040075819	56.21783285876113	0.0	0.0	0.0	0.0	0.0	0.0	22.02976772363656	0.0	0.0	15.006422748936545	9.10193484379942	13.053256852851073	0.0	4.280019414168063	0.0	0.0	16.784043074568146	0.0	0.0	0.0	0.0	12.243371285743757	10.745339746152094	18.52560284627362
3R_5734	3.8867630454343165	7.760537743181301	0.0	0.0	0.0	7.240345813396739	0.0	9.459637147238306	4.7130206385530276	0.0	15.638659391562317	0.0	0.0	0.0	0.0	0.0	0.0	0.0	33.657114777492815	1.9823652749867726	10.367593391281268	4.621573969446775	9.636269376128647	3.8705681994116734	16.071563457764736	0.0	0.0	0.0	0.0	0.0	0.0	6.297873680398655	0.0	13.809757698594675	17.160154578672447	5.2041253101333425	4.975556335612221	4.461750085777146	12.235726657781898	0.0	0.0	9.596450081185967	0.0	0.0	0.0	4.823137943192116	3.500137030364739	6.143759046685196	15.88830731799547
3R_5735	4.098041545945193	4.091194358733922	0.0	0.0	10.125071634881817	3.8169599745943144	3.2345836508616284	0.0	7.453819859063174	3.1574207913633177	6.595501208625597	0.0	0.0	0.0	0.0	0.0	0.0	0.0	17.743332055813426	10.450618112258867	0.0	0.0	0.0	8.161932745674177	0.0	0.0	0.0	0.0	0.0	0.0	0.0	6.640216471056958	0.0	29.120870053941555	18.092954362331916	5.487013610537261	18.361069915282023	4.704284003270418	10.32067365101055	0.0	0.0	10.118098445050633	37.67045882618851	0.0	0.0	5.08531635244497	7.380798262855321	6.477724401328711	16.751971427837532
3R_5736	3.5130985880856773	3.5072287491749243	0.0	0.0	5.786564869417484	0.0	2.7728882514943094	0.0	2.1299608385400224	2.7067394021678814	2.8270389311531208	0.0	0.0	0.0	0.0	0.0	0.0	0.0	0.0	10.750711428328769	0.0	8.354532960721164	0.0	3.498460677301987	21.789720481465665	7.263240160488554	0.0	0.0	0.0	0.0	0.0	8.538615890364172	0.0	0.0	7.75520839796007	16.463344363774056	4.497217796210374	4.032807697178083	17.695059274024803	0.0	0.0	6.505402085892125	0.0	0.0	0.0	13.078357672156962	9.490925725913453	5.55311218619363	19.14778933985124
3R_5737	10.388827854525244	0.0	0.0	0.0	4.277963227483689	0.0	0.0	12.642209049040392	3.149327571323609	12.006430644253062	4.180016594665881	0.0	0.0	0.0	0.0	0.0	0.0	0.0	11.245153338910928	2.649306292393868	0.0	12.352884861848423	0.0	10.345541071798054	0.0	10.73931599148587	0.0	0.0	0.0	0.0	0.0	12.625067070668814	0.0	12.303914059621077	0.0	3.477492797243044	3.324758780438582	5.962847879998879	13.081822219344222	137.94054762397406	0.0	3.2062627288630337	0.0	0.0	0.0	25.78327992971478	9.35542523448204	16.421493764758818	14.155814465402127
3R_5738	4.809310825758669	0.0	0.0	0.0	0.0	4.4794438322537875	3.795988399459451	0.0	14.579214705179119	0.0	7.740237625295096	0.0	0.0	0.0	0.0	0.0	0.0	0.0	0.0	0.0	51.3136288998358	22.8741350717676	23.846997662994227	4.7892720306513406	0.0	0.0	0.0	0.0	0.0	0.0	0.0	3.8963569062926164	0.0	5.695863663807343	7.07774191721873	12.878714704272513	12.313072173072541	27.60387337551205	3.0279907464602784	0.0	0.0	5.937114087584306	44.208664898320066	0.0	0.0	23.871760900442823	17.3236667272995	22.806057288815907	0.0
3R_5739	8.07741393515452	8.063917838353929	0.0	0.0	0.0	7.523390220194585	6.375501751987882	0.0	4.897265171237774	0.0	0.0	0.0	0.0	0.0	0.0	0.0	0.0	0.0	0.0	4.119722429581585	0.0	19.20897443285503	0.0	24.13127413127413	0.0	0.0	0.0	0.0	0.0	0.0	0.0	19.63222302205353	0.0	0.0	0.0	16.22270529833555	5.170064088114437	0.0	5.0856215239776885	0.0	0.0	24.929002201729475	0.0	0.0	0.0	0.0	21.821800269426493	25.535739821454108	33.018847157957765
3R_5740	0.0	0.0	0.0	0.0	0.0	0.0	0.0	15.597624949648916	5.82833626352939	0.0	0.0	0.0	0.0	0.0	0.0	0.0	0.0	0.0	31.216442324501163	2.4514833067469968	0.0	0.0	23.833300363934494	19.146084625694048	0.0	0.0	0.0	0.0	0.0	0.0	0.0	3.8941189069208226	0.0	5.692592059175633	0.0	0.0	12.305999759417706	11.035207277057086	9.078754564343857	0.0	0.0	11.867407825843417	44.18327221314011	0.0	0.0	5.964512344452974	30.29900355234175	0.0	6.549401810385648
3R_5741	0.0	0.0	0.0	0.0	0.0	0.0	0.0	0.0	3.8552938582084604	4.899280589638217	0.0	0.0	0.0	0.0	0.0	0.0	0.0	0.0	0.0	0.0	0.0	15.121958596077365	0.0	0.0	0.0	13.146685457662414	0.0	0.0	0.0	0.0	0.0	15.455154293957033	165.19096075062774	0.0	4.6790543069759085	4.257021957719258	40.70050452345407	0.0	0.0	0.0	0.0	19.624959180084907	0.0	0.0	0.0	0.0	22.90515205585192	0.0	0.0
3R_5742	12.2074410456894	6.093522159398009	0.0	0.0	15.080522449619744	0.0	4.817665802377422	4.951762406516915	11.101896536985413	0.0	4.911748164848093	76.77837920841492	0.0	0.0	0.0	0.0	0.0	0.0	0.0	18.678478936746266	32.56225903928311	0.0	0.0	18.23486506199854	0.0	0.0	0.0	0.0	0.0	0.0	0.0	0.0	0.0	7.2288860503463	0.0	16.344977086385246	3.906773446598509	14.013344908356228	3.8429641858795662	0.0	0.0	11.30260231115612	0.0	0.0	0.0	15.148382190652994	21.986272870533284	9.648076752380181	24.950784577421036
3R_5743	6.51221855005454	0.0	0.0	0.0	10.726535034204238	0.0	5.140093241291397	0.0	0.0	10.03494670188933	20.96188866616882	0.0	0.0	0.0	0.0	0.0	0.0	0.0	14.098009361078216	9.96427806314363	17.37076153418566	15.486768492169505	48.436314319389055	6.485084306095979	26.92768570005251	26.92768570005251	0.0	0.0	0.0	0.0	194.5525291828794	5.2760007914001195	0.0	7.71268698445508	0.0	4.359720541913264	0.0	7.475601505586143	4.100158676140767	0.0	0.0	4.019680355018169	0.0	0.0	0.0	0.0	5.8644319271402985	20.58756922570152	0.0
3R_5744	0.0	0.0	0.0	0.0	0.0	0.0	0.0	0.0	0.0	0.0	0.0	0.0	0.0	0.0	0.0	0.0	0.0	0.0	0.0	0.0	0.0	0.0	0.0	0.0	0.0	0.0	0.0	0.0	0.0	0.0	0.0	0.0	0.0	0.0	0.0	0.0	0.0	0.0	57.26852063957484	0.0	0.0	0.0	0.0	0.0	0.0	0.0	0.0	0.0	0.0
3R_5745	6.921588781488903	13.820047775905161	0.0	0.0	0.0	6.4468422399682295	5.46320911088457	5.615273994486924	0.0	10.665762210031257	5.569898043016322	0.0	0.0	0.0	0.0	0.0	0.0	0.0	0.0	14.120868278069551	36.925440151246605	0.0	0.0	0.0	0.0	0.0	0.0	0.0	0.0	0.0	0.0	5.607660063646942	0.0	0.0	10.18632831758527	0.0	13.29078509996664	15.89106358093994	21.789511575024342	0.0	0.0	0.0	0.0	0.0	0.0	8.589095113062553	0.0	0.0	9.431355295187274
3R_5746	0.0	0.0	0.0	0.0	0.0	16.374437538070566	0.0	28.52464814846509	0.0	0.0	14.14707297060238	221.141088014153	0.0	0.0	0.0	0.0	0.0	0.0	0.0	35.865818798710265	0.0	0.0	0.0	0.0	0.0	0.0	0.0	0.0	0.0	0.0	0.0	0.0	0.0	0.0	12.936208966345157	23.538827295624127	0.0	0.0	0.0	0.0	0.0	10.851448017223419	0.0	0.0	0.0	21.81557981448031	0.0	0.0	0.0
3R_5747	6.770389026553467	0.0	0.0	0.0	5.575888963977527	6.306013161910672	0.0	0.0	8.209654882528048	15.649158388261878	10.896451025900864	0.0	0.0	0.0	0.0	0.0	0.0	0.0	0.0	17.265503386110524	0.0	0.0	0.0	0.0	0.0	0.0	0.0	0.0	0.0	0.0	0.0	16.455487905216387	0.0	0.0	0.0	0.0	8.666968277162711	15.543928696890282	8.525410839548359	0.0	0.0	0.0	0.0	0.0	0.0	0.0	6.096921542374824	10.701871543295491	0.0
3R_5748	5.692653630489852	0.0	0.0	0.0	4.6882984758341655	5.302198821851421	0.0	4.618276366894348	3.451405930205669	4.38602262310469	9.161913923818686	0.0	0.0	0.0	0.0	0.0	0.0	0.0	0.0	2.9034234265622594	15.184645286686102	0.0	0.0	5.668934240362812	23.538827295624127	0.0	0.0	0.0	0.0	0.0	0.0	4.612014297244321	0.0	13.484085408196975	8.377735330585436	15.244192915261342	3.64366421448065	0.0	3.584152312136656	0.0	0.0	7.027604430201833	0.0	0.0	0.0	0.0	0.0	0.0	7.756808538694839
3R_5749	6.486977392883786	6.47613866708114	0.0	0.0	5.342479658508701	12.084081035847426	5.120170399270888	5.26268702274007	3.932997455350646	4.998025779816972	0.0	0.0	0.0	0.0	0.0	0.0	0.0	0.0	14.043365913942253	6.617104553560498	0.0	0.0	0.0	6.459948320413437	0.0	13.411657412623052	0.0	0.0	0.0	0.0	0.0	5.255551175929576	0.0	7.682792848856416	14.320082483675105	8.685644800555881	12.456247430898967	7.446626305952088	0.0	0.0	0.0	12.012300595810109	0.0	0.0	0.0	0.0	5.8417015708335525	0.0	8.839153916187142
3R_5750	0.0	14.095982363106867	0.0	0.0	7.7523045663399595	0.0	0.0	0.0	5.707049175930635	7.252478353165237	3.787405362208512	0.0	0.0	0.0	0.0	0.0	0.0	0.0	0.0	4.800936374630509	12.554234292142056	0.0	35.00599769427161	0.0	19.461235165673497	0.0	0.0	0.0	0.0	0.0	0.0	7.626165373396123	0.0	11.148259589454193	17.316185230540764	12.603466583483788	6.024956575125485	5.40278286539831	11.853102134625164	0.0	0.0	11.620448270412481	0.0	0.0	0.0	0.0	4.2383549079726	0.0	6.413109421755577
3R_5751	4.376674077834771	13.108084017575319	0.0	0.0	7.2089945182805675	4.076481311779074	3.4545082714746047	0.0	2.653539078139296	6.744197966489429	3.5219700491667014	0.0	0.0	0.0	0.0	0.0	0.0	0.0	0.0	8.92893815281699	0.0	0.0	0.0	4.358437935843793	9.04866007441618	9.04866007441618	0.0	0.0	0.0	0.0	0.0	14.183391248847599	0.0	0.0	3.220520642249108	8.790126929432862	5.602705434400163	5.024135949099473	2.7555982734523456	0.0	0.0	2.7015111172585495	0.0	0.0	0.0	5.4310753094626705	3.941315390363641	6.918155453720307	0.0
3R_5752	5.922293585859932	11.82479671696344	0.0	0.0	14.632269128399624	0.0	0.0	4.804576262798791	0.0	0.0	4.7657514041095075	0.0	0.0	0.0	0.0	0.0	0.0	0.0	0.0	6.041093329152897	0.0	0.0	0.0	5.897617362585516	0.0	0.0	0.0	0.0	0.0	0.0	0.0	4.798061583120419	0.0	0.0	4.357845341811958	3.9647847815700947	11.371945637551073	6.798406181654773	7.457471902110241	0.0	0.0	0.0	0.0	0.0	0.0	0.0	15.999564811837118	0.0	0.0
3R_5753	0.0	0.0	0.0	0.0	0.0	0.0	0.0	0.0	0.0	0.0	0.0	0.0	0.0	0.0	0.0	0.0	0.0	0.0	0.0	0.0	0.0	0.0	0.0	0.0	4325.259515570934	0.0	0.0	0.0	0.0	0.0	0.0	0.0	0.0	0.0	0.0	0.0	0.0	0.0	0.0	0.0	0.0	0.0	0.0	0.0	0.0	0.0	0.0	0.0	0.0
3R_5754	6.973500697350071	0.0	0.0	0.0	11.486331265793705	6.495193556767992	5.504183179216205	5.657388549445576	4.227972264501945	0.0	0.0	0.0	0.0	0.0	0.0	0.0	0.0	0.0	0.0	0.0	0.0	0.0	0.0	13.88888888888889	0.0	0.0	0.0	0.0	0.0	0.0	0.0	0.0	0.0	8.259002312520648	5.1313628899835795	4.6685340802987865	4.463488662738797	16.01024655779699	0.0	0.0	0.0	4.304407713498623	64.1025641025641	0.0	0.0	8.653513326410524	0.0	11.022927689594358	0.0
3R_5755	11.298200949802094	0.0	0.0	0.0	12.406478414898691	0.0	5.9451123447879795	3.055295346235235	2.2833333561666667	2.901644129596712	3.0306060909121215	0.0	0.0	0.0	0.0	0.0	0.0	0.0	8.152989211964675	3.841613354677337	10.045647421885045	8.956119492546268	9.33703328839108	7.5007500750075	15.572491505205882	0.0	0.0	0.0	0.0	0.0	0.0	3.0511525728844067	0.0	0.0	13.856065409496615	7.5637815882428585	2.410524930371987	4.323198890494236	16.598077089057693	0.0	0.0	4.649225253103823	0.0	0.0	0.0	4.673364532714953	10.174340719678598	0.0	10.263284025095782
3R_5756	4.411281411080698	8.807821697980676	0.0	0.0	0.0	4.108714954202209	3.4818238350339725	0.0	2.6745212005283787	0.0	3.5498190479740295	0.0	0.0	0.0	0.0	0.0	0.0	0.0	0.0	4.499770624192432	0.0	5.245255011185506	21.873366332952006	13.178703215603583	0.0	0.0	0.0	0.0	0.0	0.0	0.0	14.29554247116321	0.0	15.673383408051835	9.737958041086394	2.9532108046170498	8.470510904512214	5.0638629070522905	5.554774801097402	0.0	0.0	5.445745130414704	0.0	0.0	0.0	5.474020027249672	3.9724802458488573	0.0	0.0
3R_5757	0.0	0.0	0.0	0.0	8.497902292819019	0.0	0.0	16.74196364817433	6.255939232308672	0.0	8.303337526518785	0.0	0.0	0.0	0.0	0.0	0.0	0.0	0.0	0.0	0.0	12.26911067351283	0.0	30.826140567200987	0.0	0.0	0.0	0.0	0.0	0.0	0.0	0.0	0.0	0.0	7.592645459901721	6.9078186144988205	0.0	11.844818661748699	0.0	0.0	0.0	6.369037307272932	0.0	0.0	0.0	12.804212073603734	9.291979070746342	48.93038185269998	0.0
3R_5758	0.0	0.0	0.0	0.0	0.0	20.14013505974571	0.0	17.542290075800235	0.0	0.0	0.0	0.0	0.0	0.0	0.0	0.0	0.0	0.0	0.0	0.0	0.0	0.0	0.0	21.533161068044787	0.0	0.0	0.0	0.0	0.0	0.0	0.0	0.0	0.0	0.0	31.822405519278014	0.0	0.0	0.0	0.0	0.0	0.0	0.0	0.0	0.0	0.0	26.832599461738056	0.0	0.0	0.0
3R_5759	6.235619103442685	0.0	0.0	0.0	0.0	8.711884055277485	0.0	0.0	11.34180339210656	2.4021807958136714	10.035777546954895	0.0	0.0	0.0	0.0	0.0	0.0	0.0	0.0	4.770528059291939	0.0	14.828984733560215	7.729839033831959	3.1048186785891705	6.445990336171287	0.0	0.0	0.0	0.0	0.0	0.0	10.103816716764758	0.0	3.6925494690852374	6.8826029820942205	4.174546122472834	7.98239403172363	3.5790417044255567	1.963004433249212	0.0	0.0	3.8489487751105416	0.0	0.0	0.0	0.0	0.0	0.0	12.7449797524755
3R_5760	6.732261332920421	0.0	160.90104585679805	0.0	2.7722440705857694	0.0	0.0	0.0	0.0	5.187009859987042	10.835087263084045	0.0	0.0	0.0	0.0	0.0	0.0	0.0	0.0	3.43365441435762	0.0	12.007540735581944	0.0	10.056315366049878	20.878163389722932	0.0	0.0	0.0	0.0	0.0	0.0	10.908545481816816	0.0	3.986646329454858	7.430774901022078	9.014064193658156	6.4636199460417005	7.72819624672421	2.11934991908322	0.0	0.0	14.544257760815942	0.0	0.0	0.0	0.0	3.0312932527656002	10.641603561957544	9.173377756944017
3R_5761	7.24206043861539	0.0	0.0	0.0	0.0	10.11799948263296	0.0	0.0	2.1953988392048176	5.5797951155031535	0.0	0.0	0.0	0.0	0.0	240.39617289292752	0.0	0.0	7.839005637812854	7.38733437827178	9.658774803733696	0.0	8.977450439984846	10.81782778018174	14.972772014092373	7.486386007046186	0.0	0.0	0.0	0.0	0.0	5.867296423149417	0.0	0.0	7.993468803089955	4.848326175991816	4.635384158620992	20.783530797659438	4.559674512194621	0.0	0.0	6.705265153005211	0.0	0.0	0.0	0.0	3.2608373112831166	5.723718402212561	0.0
3R_5762	4.112138003351392	0.0	0.0	0.0	6.773266594079827	3.830089566644516	3.245709982830194	0.0	2.493153178084685	0.0	0.0	51.726367515841204	0.0	0.0	0.0	0.0	0.0	0.0	17.804365630452587	4.194626473755795	0.0	4.889557128363098	0.0	4.095004095004095	0.0	0.0	0.0	0.0	0.0	0.0	0.0	3.331528755257569	0.0	4.870173353820529	12.103460379322447	5.505887858829035	2.6320326266764402	4.72046581556668	2.589043684934096	0.0	0.0	7.614677036164639	37.8000378000378	0.0	0.0	5.102808841126598	11.10928013716258	13.000013000012999	5.603198305592833
3R_5763	0.0	0.0	0.0	0.0	0.0	0.0	0.0	0.0	0.0	33.58048570814528	0.0	0.0	0.0	0.0	0.0	0.0	0.0	0.0	0.0	0.0	0.0	0.0	0.0	0.0	0.0	0.0	0.0	0.0	0.0	0.0	0.0	0.0	0.0	0.0	0.0	0.0	0.0	0.0	0.0	0.0	0.0	0.0	0.0	0.0	0.0	0.0	0.0	0.0	0.0
3R_5764	4.966291297816073	9.915986801821566	0.0	0.0	0.0	0.0	3.919893065317178	4.029000747379638	6.022037646768348	0.0	3.9964431655826314	0.0	0.0	0.0	0.0	0.0	0.0	0.0	10.751300907409796	5.065913871865308	13.2471386180585	11.810384280378523	0.0	0.0	0.0	0.0	0.0	0.0	0.0	0.0	0.0	4.023537695518785	0.0	11.763564124658489	18.2719153352531	9.974316135949927	9.536236905554698	17.10293400832913	6.253654479336363	0.0	0.0	0.0	0.0	0.0	0.0	0.0	4.472281914762779	0.0	13.534134779681203
3R_5765	0.0	3.4478823279136077	0.0	0.0	2.8443247046950986	9.650308214760532	0.0	0.0	0.0	5.321876397824098	0.0	0.0	0.0	0.0	0.0	0.0	0.0	0.0	0.0	8.807330658370866	0.0	0.0	0.0	6.878525244187647	7.140337623724201	0.0	0.0	0.0	0.0	0.0	0.0	8.394132501381534	0.0	0.0	0.0	9.24843730310944	8.842239199812722	0.0	6.5233642990188425	0.0	0.0	14.922420467762455	0.0	0.0	0.0	0.0	3.1101093794367656	5.4591470191965445	4.70594657527091
3R_5766	2.713424395856058	2.7088906875923056	0.0	0.0	2.2346947987925496	2.5273126680031095	2.1417055172047488	4.402637003459592	3.2902507894956767	4.181227792453887	4.367060138785171	0.0	0.0	0.0	0.0	0.0	0.0	0.0	0.0	12.455347578929537	0.0	6.452820205070626	0.0	8.106355382619974	5.609934520844273	5.609934520844273	0.0	0.0	0.0	0.0	0.0	6.595000989250148	0.0	12.854478307425133	1.9966392568029492	5.4496506773915785	5.210298049889646	9.34450188198268	6.833597793567944	72.05649228995533	0.0	5.0246004437727105	0.0	0.0	0.0	10.101377423825515	0.0	0.0	3.6973114629965673
3R_5767	0.0	0.0	0.0	0.0	0.0	0.0	9.199191942979729	0.0	7.0662489100311054	0.0	37.51535784961969	0.0	0.0	0.0	0.0	0.0	0.0	0.0	0.0	0.0	0.0	0.0	0.0	0.0	0.0	0.0	0.0	0.0	0.0	0.0	0.0	0.0	0.0	0.0	0.0	7.802563922504936	7.459869631318322	0.0	14.676055428526142	0.0	0.0	0.0	0.0	0.0	0.0	0.0	0.0	0.0	0.0
3R_5768	0.0	0.0	0.0	0.0	0.0	5.7058801377171235	4.835300011024485	0.0	0.0	4.719951139065809	0.0	0.0	0.0	0.0	0.0	0.0	0.0	0.0	13.262036624440341	0.0	0.0	14.568446202370287	0.0	0.0	12.66547442334095	0.0	0.0	0.0	0.0	0.0	0.0	4.9631486214854705	0.0	14.510692203550187	4.507785847716176	8.202402483687472	3.921073495817391	0.0	0.0	0.0	0.0	3.7813244920924944	0.0	0.0	0.0	7.601915074445555	11.033374855600707	19.366783642039866	0.0
3R_5769	0.0	5.53626168358825	0.0	0.0	0.0	5.165163862240948	0.0	0.0	3.362204584096974	0.0	0.0	0.0	0.0	0.0	0.0	0.0	0.0	0.0	0.0	0.0	0.0	13.187871114935595	0.0	0.0	11.465233971029647	0.0	0.0	0.0	0.0	0.0	0.0	8.985634217295098	0.0	6.567795079539283	4.080606671955133	7.425103905047771	0.0	6.365903203895423	6.983040290047562	294.52912156689496	0.0	0.0	0.0	0.0	0.0	0.0	9.987799902419194	8.765747665681397	0.0
3R_5770	3.2829348124048976	13.109798164824904	0.0	0.0	0.0	9.173282386961464	2.591220013754196	2.663344942853939	3.980829123108932	7.588214895210547	2.641822963517746	0.0	0.0	0.0	0.0	0.0	0.0	0.0	14.214156162405262	1.6743948360323742	17.51387098582077	7.807178310097219	8.139226350256955	0.0	0.0	0.0	0.0	0.0	0.0	0.0	0.0	2.659733627677188	0.0	0.0	7.247119028615492	6.593457312308996	4.20257857613696	7.537189434820081	2.066968967768099	0.0	0.0	2.0263982958800892	30.177746929414248	0.0	0.0	8.14767829869959	2.956373097832594	0.0	0.0
3R_5771	0.0	0.0	0.0	0.0	0.0	0.0	24.408794586324632	5.0176395117033925	3.7498645361436314	14.295905223866729	9.954185859581276	0.0	0.0	0.0	0.0	0.0	0.0	0.0	13.389461957860686	0.0	0.0	7.354211941033928	15.333989628089416	12.318305001231831	0.0	12.787167821347921	0.0	0.0	0.0	0.0	0.0	5.010835932704473	0.0	0.0	0.0	4.1406067231031365	3.9587482596352963	0.0	11.682270285678237	0.0	0.0	0.0	0.0	0.0	0.0	0.0	5.5696932936993955	0.0	0.0
3R_5772	9.076139736247379	0.0	0.0	0.0	0.0	8.453614173667669	0.0	14.72639101807959	5.502783858353942	0.0	0.0	0.0	0.0	0.0	0.0	0.0	0.0	0.0	0.0	0.0	24.209792376820577	0.0	0.0	0.0	18.764683364732903	0.0	0.0	0.0	0.0	0.0	0.0	0.0	0.0	0.0	20.035690242885995	0.0	5.809312793152447	0.0	0.0	0.0	0.0	0.0	83.4306691139663	0.0	0.0	0.0	0.0	0.0	0.0
3R_5773	0.0	5.094035902765043	0.0	0.0	4.2023163167537945	4.752580651293652	12.082353320230693	0.0	0.0	0.0	0.0	0.0	0.0	0.0	0.0	0.0	0.0	0.0	11.046306115235065	2.6024588030771474	0.0	6.067224851352991	12.650541443173767	15.24390243902439	10.549413452612036	0.0	0.0	0.0	0.0	0.0	0.0	4.133939644481191	132.55567338282077	0.0	0.0	3.4160005465600873	0.0	11.714814554485601	6.4252486571230305	0.0	0.0	9.448699858899417	0.0	0.0	0.0	0.0	0.0	0.0	6.952749117000862
3R_5774	0.0	0.0	0.0	0.0	5.456689437431688	3.0856026397947702	0.0	10.750382041701807	2.008537892875033	2.5524359683150806	0.0	0.0	0.0	0.0	0.0	0.0	0.0	0.0	0.0	8.44820355709921	0.0	7.878265048471025	8.213336487254544	9.897070467141726	6.849183714284932	0.0	0.0	0.0	0.0	0.0	0.0	8.05185393936954	0.0	3.923516538014559	2.437702085502888	0.0	0.0	3.802908921091922	8.343157401173213	0.0	0.0	2.0448492700706042	0.0	0.0	0.0	4.110932696632077	0.0	5.236545220709908	0.0
3R_5775	6.51221855005454	13.002675300443066	0.0	0.0	0.0	0.0	0.0	5.283164404151511	0.0	0.0	0.0	0.0	0.0	0.0	0.0	0.0	0.0	0.0	0.0	6.642852042095754	0.0	0.0	0.0	12.970168612191959	0.0	0.0	0.0	0.0	0.0	0.0	0.0	0.0	0.0	23.138060953365237	4.791934216327078	0.0	0.0	7.475601505586143	16.400634704563068	0.0	0.0	4.019680355018169	0.0	0.0	0.0	8.08110193906041	5.8644319271402985	0.0	17.747095022383522
3R_5776	0.0	0.0	0.0	0.0	8.07317308802369	0.0	0.0	2.6508653882603244	3.9621762728639855	2.517553008966769	2.6294442538097362	41.10236544113114	0.0	0.0	0.0	0.0	0.0	0.0	0.0	8.332745874749163	8.715903385954148	3.885298225778565	0.0	3.2539372640895485	0.0	13.511158189991205	0.0	0.0	0.0	0.0	0.0	0.0	0.0	0.0	2.404387140952868	2.1875208498081	4.182886681207775	0.0	2.0572838339870696	0.0	0.0	4.033806525730846	0.0	0.0	0.0	4.054750484846789	11.770082040414344	0.0	4.452365697728002
3R_5777	18.136542775942964	10.86374366779541	0.0	0.0	2.9873423318059054	10.13554261134147	0.0	5.885449726341301	4.398410678285508	2.794734831367098	2.9189452683167465	0.0	0.0	0.0	0.0	0.0	0.0	0.0	7.852597325091247	3.7000714668803827	0.0	0.0	0.0	0.0	0.0	22.498098910642053	0.0	0.0	0.0	0.0	0.0	5.877469455525924	0.0	8.591939987017579	2.6691094356221483	4.856732463249713	2.321710617809517	8.32782655802184	2.283790159879014	0.0	0.0	2.2389637001293226	0.0	0.0	0.0	0.0	3.266491125433586	5.733642491336466	9.885139620183281
3R_5778	0.0	0.0	0.0	0.0	3.305419069293153	7.476481791963156	6.335750422119372	6.512101927419368	4.866730664174901	0.0	6.459478881541232	0.0	0.0	0.0	0.0	0.0	0.0	0.0	8.68870121294269	8.188071821671985	10.705721137375814	14.316904685207058	0.0	3.9968025579536373	16.59571996382133	0.0	0.0	0.0	0.0	0.0	0.0	0.0	0.0	0.0	8.859907148173088	8.060778268141789	0.0	9.214530392976686	0.0	0.0	0.0	4.954713914818558	0.0	0.0	0.0	0.0	3.614290180515723	0.0	10.937658083339485
3R_5779	8.482717523385793	0.0	0.0	0.0	0.0	3.9504471708675064	3.347703910319029	3.440885078223361	0.0	0.0	0.0	0.0	0.0	0.0	0.0	0.0	0.0	0.0	0.0	4.326439368521562	0.0	5.04320768181394	10.51540190917637	4.223686433519176	0.0	8.768899169936004	0.0	0.0	0.0	0.0	0.0	10.308658414012903	0.0	0.0	6.24190113327957	5.678906129101413	8.14422665274185	4.868802805209424	8.01120714471498	0.0	0.0	2.6179874587928773	0.0	0.0	0.0	0.0	3.8194602262419073	6.704264180189168	11.558548962880298
3R_5780	6.05075982416492	0.0	0.0	0.0	0.0	0.0	0.0	0.0	3.6685225722359607	4.661932939959432	0.0	76.11218936712714	0.0	0.0	0.0	0.0	0.0	0.0	0.0	12.344273136793989	16.13986158454705	21.58405370112561	0.0	0.0	0.0	0.0	0.0	0.0	0.0	0.0	0.0	4.902141010086154	0.0	0.0	0.0	8.101577579694206	3.8728751954349643	0.0	0.0	160.68128866393508	0.0	11.204532009107044	0.0	0.0	0.0	7.508471432894162	10.897751303507277	9.564362420472326	0.0
3R_5781	0.0	3.3204367569692645	0.0	0.0	0.0	3.0978665612565943	2.6252066037597164	2.698277527557509	0.0	0.0	5.352946529417118	0.0	0.0	0.0	0.0	0.0	0.0	0.0	0.0	1.6963562945335937	0.0	0.0	0.0	0.0	6.876406225073028	0.0	0.0	0.0	0.0	0.0	0.0	5.38923769232842	0.0	3.9391108008842517	4.89478177104952	6.679937475785226	10.644249593176779	7.636047642828454	4.188158902099273	0.0	0.0	2.0529766519071333	0.0	0.0	0.0	0.0	2.9951490565879504	0.0	0.0
3R_5782	3.078808254900693	3.0736640472901655	0.0	0.0	2.5356139659588757	0.0	4.860205897762652	2.497743288938444	0.0	0.0	4.9551190095708115	0.0	0.0	0.0	0.0	0.0	0.0	0.0	6.665173667765088	6.281136772695396	8.212446126353411	0.0	0.0	3.0659798871719404	0.0	0.0	0.0	0.0	0.0	0.0	0.0	7.483069555131515	0.0	3.646358636874458	6.796507139051099	8.24465179743715	1.9706351711871068	10.602812289931782	7.753795288949059	0.0	0.0	3.800801513023066	0.0	0.0	0.0	7.641071369898916	0.0	0.0	12.585550278014805
3R_5783	0.0	5.992983415017697	0.0	0.0	14.831704647366333	5.591271354463121	0.0	4.870061879006235	0.0	0.0	0.0	0.0	0.0	0.0	0.0	0.0	0.0	0.0	0.0	12.246864955657164	0.0	7.137911589827049	14.882989933145609	0.0	0.0	12.411074650131805	0.0	0.0	0.0	0.0	179.3400286944046	4.863458405271989	0.0	7.109614616230113	4.417242086069079	0.0	3.842314487293082	13.782134769983061	3.7795580336017833	0.0	0.0	0.0	0.0	0.0	0.0	7.449222375676204	16.217636355183533	0.0	0.0
3R_5784	11.098409597904618	0.0	0.0	0.0	0.0	10.337178074431817	0.0	9.00380140495317	0.0	0.0	0.0	0.0	0.0	0.0	0.0	0.0	0.0	0.0	0.0	0.0	0.0	0.0	0.0	0.0	22.945673822657472	22.945673822657472	0.0	0.0	0.0	0.0	0.0	0.0	0.0	0.0	0.0	7.430027714003374	7.103695484464928	0.0	0.0	0.0	0.0	0.0	0.0	0.0	0.0	27.544339500510947	0.0	17.543120991396854	0.0
3R_5785	0.0	0.0	0.0	0.0	0.0	0.0	0.0	0.0	0.0	0.0	0.0	0.0	0.0	0.0	0.0	0.0	0.0	0.0	0.0	21.34016218523261	0.0	0.0	0.0	0.0	0.0	86.50519031141869	0.0	0.0	0.0	0.0	0.0	0.0	0.0	0.0	0.0	0.0	0.0	0.0	0.0	0.0	0.0	0.0	0.0	0.0	0.0	0.0	0.0	0.0	0.0
3R_5786	0.0	3.6949221054996335	0.0	0.0	3.0481197520903245	3.4472500080148567	0.0	0.0	0.0	5.703187311776996	5.956662303411529	0.0	0.0	0.0	0.0	0.0	0.0	0.0	0.0	3.7753493472326594	9.872370000631832	4.400817671923444	0.0	7.371369600471768	0.0	7.651940761735399	0.0	0.0	0.0	0.0	0.0	2.9985232273105495	0.0	8.766742835050666	5.446824827934804	0.0	2.368945774120547	8.497256023598581	0.0	0.0	0.0	4.569030744094071	0.0	0.0	0.0	9.185507290307498	6.665895644737093	5.850293333707753	5.0431262945074815
3R_5787	4.340353131130748	4.333101079115493	0.0	0.0	3.5745844188154687	4.042651591349372	0.0	0.0	0.0	0.0	0.0	0.0	0.0	0.0	0.0	0.0	0.0	0.0	0.0	2.213709770252345	11.577504445761706	5.160917404677855	0.0	4.322268326417704	8.973567459690736	8.973567459690736	0.0	0.0	0.0	0.0	0.0	0.0	0.0	5.140457870863473	6.387588659730597	0.0	0.0	0.0	0.0	0.0	0.0	2.6790919378622133	0.0	0.0	0.0	0.0	7.817214757650708	13.721486750532394	5.914164186660485
[truncated: 150 more columns]
