# Supplementary material for: Convergence of topological domain boundaries, insulators, and polytene interbands revealed by high-resolution mapping of chromatin contacts in the early Drosophila melanogaster embryo
Source: eLife. 2017 Nov 17;6:e29550. doi: 10.7554/eLife.29550 (PMC5739541; doi:10.7554/eLife.29550)
Supplement: Supplementary file 3. [file elife-29550-supp3.zip › local_HiC_maps/nc14_posterior_dm3_CompressedBinCounts_500bp_VCnorm_chr3R_8069847_8106465.txt]

3R_16079	3R_16080	3R_16081	3R_16082	3R_16083	3R_16084	3R_16085	3R_16086	3R_16087	3R_16088	3R_16089	3R_16090	3R_16091	3R_16092	3R_16093	3R_16094	3R_16095	3R_16096	3R_16097	3R_16098	3R_16099	3R_16100	3R_16101	3R_16102	3R_16103	3R_16104	3R_16105	3R_16106	3R_16107	3R_16108	3R_16109	3R_16110	3R_16111	3R_16112	3R_16113	3R_16114	3R_16115	3R_16116	3R_16117	3R_16118	3R_16119	3R_16120	3R_16121	3R_16122	3R_16123	3R_16124	3R_16125	3R_16126	3R_16127	3R_16128
3R_16079	0.0	0.0	0.0	0.0	0.0	0.0	372.1345638582912	0.0	0.0	0.0	0.0	0.0	0.0	0.0	0.0	0.0	0.0	0.0	0.0	0.0	0.0	0.0	0.0	0.0	0.0	0.0	0.0	0.0	0.0	0.0	0.0	0.0	0.0	0.0	0.0	0.0	0.0	0.0	0.0	0.0	0.0	0.0	0.0	0.0	0.0	0.0	0.0	0.0	0.0
3R_16080	0.0	0.0	0.0	0.0	0.0	0.0	0.0	0.0	0.0	0.0	0.0	0.0	0.0	0.0	0.0	0.0	0.0	0.0	0.0	0.0	0.0	0.0	0.0	0.0	0.0	0.0	0.0	0.0	0.0	0.0	0.0	0.0	0.0	0.0	0.0	0.0	0.0	0.0	0.0	0.0	0.0	0.0	0.0	0.0	0.0	0.0	0.0	0.0	0.0
3R_16081	0.0	0.0	0.0	0.0	0.0	0.0	186.0672819291456	260.96033402922757	0.0	0.0	0.0	0.0	0.0	214.18779986291983	0.0	0.0	0.0	0.0	0.0	0.0	0.0	0.0	0.0	0.0	0.0	0.0	0.0	0.0	0.0	0.0	0.0	0.0	0.0	0.0	0.0	0.0	0.0	0.0	0.0	0.0	0.0	0.0	0.0	0.0	0.0	0.0	0.0	0.0	0.0
3R_16082	0.0	0.0	0.0	0.0	0.0	0.0	102.6578107195286	0.0	0.0	0.0	0.0	0.0	0.0	0.0	0.0	0.0	0.0	0.0	0.0	0.0	0.0	0.0	0.0	0.0	0.0	226.86025408348456	0.0	0.0	0.0	0.0	0.0	0.0	105.93781450288681	0.0	0.0	0.0	96.69870617131143	0.0	0.0	0.0	0.0	0.0	0.0	0.0	0.0	0.0	0.0	0.0	0.0
3R_16083	0.0	0.0	0.0	0.0	12.718471544963613	26.80498036535188	90.21443972322211	49.944561536694266	44.800458756697665	70.50823747738448	48.124312459271266	55.25045029116988	31.12330222386369	21.862869523487827	26.296724348531527	23.133597849500745	13.239316533523272	21.97691795702571	13.516070607952855	0.0	6.706881125897548	25.64891761567662	9.2368513421145	5.473220081463408	9.046490820978088	10.49273902459498	21.3793073959576	15.828665459889212	27.521938425167164	3.2377107830662544	13.516070607952855	11.369377899475596	9.799670241096386	10.451483169976651	4.782297846292165	3.777584869110462	11.181269852344622	6.078111020344653	0.0	9.36521627562206	7.544448116075861	25.171974932740483	0.0	7.069575938556901	0.0	5.139852825454196	16.52171614369928	2.8429524629918665	0.0
3R_16084	0.0	0.0	0.0	0.0	26.804980365351884	225.97274203799165	60.04187921074951	63.15678672303994	87.67551964606066	81.73030485403712	53.69559964560904	84.09830444880029	21.864773663151297	40.317703503608435	20.783251470415042	34.8253681912052	27.902694005106195	19.850459868986967	28.48597065945022	0.0	21.20276201313158	9.828492800629023	12.978164238668441	11.535156272529603	14.299537171646877	0.0	15.019412590773577	20.015946037009485	7.25052747587387	0.0	5.697194131890044	0.0	15.490066994539752	11.013579743824135	15.118491174580779	7.961498194730285	4.713046183139549	0.0	0.0	19.73778354559675	0.0	0.0	0.0	0.0	26.97708296801867	10.832563769948845	23.21370537165142	23.96680597372639	0.0
3R_16085	372.1345638582912	0.0	186.0672819291456	102.6578107195286	90.21443972322209	60.04187921074949	37.22453511651855	95.71394210300933	107.51881459790113	86.86430137806265	77.14823759078526	89.38104997982052	42.6034366255806	34.68834865300041	33.13316809290638	34.54543817001957	23.065340980702057	22.26946996317333	13.119320217377044	25.66445267988215	22.534641377457497	12.186862909979126	11.494503902958801	8.173168183572628	18.575066148343517	17.62742670907695	11.972157550400789	10.636636997934485	16.69628759329693	19.33951448390632	7.064249347818409	12.733432467349571	7.316931516722161	11.705412231453458	8.926766149524225	15.5129519751443	9.18335435208346	18.152905554062983	16.4026254042222	1.7481365301622602	14.082670344684624	1.879467494233794	21.810084328691058	5.2785044518906545	4.77861398212894	5.756512750627771	10.279960327577102	10.61346349684966	18.152905554062983
3R_16086	0.0	0.0	260.96033402922757	0.0	49.944561536694266	63.15678672303994	95.71394210300933	24.407146063693936	82.09988036874574	84.9101705771492	74.1101410093653	73.9287166456934	38.02370868769317	38.63429208383356	27.537446624683536	44.989431809431686	32.34926110821637	18.082290861867733	18.399915077315026	11.998176277205866	8.779153373565267	14.650404717430318	12.896881372873024	14.328638793643242	16.578308231011622	10.98780353807274	13.059677127468046	9.945292602939995	14.410234148292119	16.95235625037613	15.569158911574254	8.334062563807667	12.827543300975853	5.4723005825263975	12.519836115345248	17.801178635816566	14.050584445768843	3.1824430979174094	11.502383869056864	26.969476681822695	7.900407463514931	7.9078889099765926	3.058875710232704	5.552347532536756	6.7020310505098575	12.110308765777882	14.417698012664504	16.373981743010358	0.0
3R_16087	0.0	0.0	0.0	0.0	44.800458756697665	87.67551964606066	107.51881459790116	82.09988036874574	30.595497888588586	49.672657189123676	103.989137266231	98.85366815070735	50.465044082086095	31.62965904877789	29.77375912896537	48.227265500742035	15.545040199473956	18.958304369257213	21.764561852164213	0.0	13.499885925963927	19.946870922624917	18.592313937418268	16.525083424129484	9.10457422913846	13.200135169384133	14.344382811412965	15.930294130578709	10.386991608695713	11.404745286418771	9.521995810321844	8.009662857271012	18.492355260335376	21.03717479157419	13.235757723064632	17.108275615080526	11.253059706934314	3.058567905101202	16.58198798137511	21.207028669075157	11.38933138550457	5.066718549864617	14.699051617189657	7.114966474277972	19.323472350687528	7.7592802284745925	8.313897289004371	1.4306028846676566	0.0
3R_16088	0.0	0.0	0.0	0.0	70.50823747738448	81.73030485403712	86.86430137806266	84.9101705771492	49.672657189123676	48.86015130229893	73.75957579769413	112.30838657771842	53.67921149839385	42.420925879128234	45.5571567377577	23.817349510077122	29.358272206964077	34.80997236088195	16.484586911237994	0.0	16.73162254351895	14.219161224605871	22.189677362091157	25.79091637856696	12.537908365944434	23.26771836753688	21.729013131435245	17.550085310964697	9.53595015062987	10.769467697520115	14.985988101125448	20.169336708671832	9.507239763079586	20.279204081798195	11.93037433537873	6.282614623162492	6.198635010981502	10.108688620042699	6.089347782137751	10.38371459737406	8.364931863447506	8.372853200439407	9.716190087542872	7.838415762113487	0.0	2.8494144310873395	12.212338369701676	7.880332423942972	0.0
3R_16089	0.0	0.0	0.0	0.0	48.124312459271266	53.695599645609036	77.14823759078524	74.1101410093653	103.989137266231	73.75957579769413	31.504044678280067	114.7765832814789	89.28568679627868	47.4452208429045	51.21420090774976	32.365216160658576	29.467701336595997	26.55418871363124	25.270301980108663	10.20079239755344	23.884782199149523	11.417729034454554	20.55912599043589	15.8367827064282	11.074484769663806	16.348112026605385	9.517093175197314	21.138601157296137	21.44014692013821	11.530250115626789	13.236824846723586	9.110031876001534	10.905916296001836	4.652523924441151	15.966457665735822	15.134477398928176	4.977391691459054	2.705697983497407	9.779272050547101	12.506902246677386	3.358444422278711	13.446499069502265	15.603849469664167	15.73526486856648	5.698034918697588	5.720070503300996	12.257858267778309	7.593317121601279	10.822791933989627
3R_16090	0.0	0.0	0.0	0.0	55.25045029116988	84.0983044488003	89.38104997982052	73.9287166456934	98.85366815070735	112.30838657771842	114.77658328147892	25.18666280273628	85.12786204879731	67.27376623869999	34.905409513437625	52.640192797098855	48.99260552474702	30.307989792269037	26.095692905885887	11.06067443568439	30.75407038214684	20.25849844009562	19.319880751751423	18.492658150533405	18.557841736105743	12.661561525059762	18.918794343074104	13.75229548732176	8.302663295121155	20.316074359332596	10.438277162354353	20.85348713109358	14.190284621633797	15.134133828118614	5.770786662096204	21.880329911614407	12.952713528720698	5.867552901856962	15.905432659579205	13.561179225900766	7.283093100507413	9.719986625298402	11.279457006939685	6.8246714603158996	6.178354259419209	8.683146285957838	2.6582283864766354	16.466800871093767	0.0
3R_16091	0.0	0.0	0.0	0.0	31.12330222386369	21.864773663151297	42.6034366255806	38.02370868769317	50.465044082086095	53.67921149839385	89.2856867962787	85.12786204879728	54.53551164464811	145.64027328059768	107.25095077967866	167.13458359586642	98.39349815764173	63.169684014996825	52.92016405250856	87.22871868489	27.353953594564807	25.359727737963006	38.50957883915386	29.76330434585912	23.3674859389228	34.23563244625006	25.18975637242706	30.987392607165596	14.966396697814233	19.367295117786608	23.520072912226027	4.946123117412801	19.98393291793398	11.367007714788135	20.804862096271897	6.162738194966852	25.537516070394037	26.442155141412645	11.946318025321416	2.5463966196075596	12.30798517462159	5.475395761605649	15.884664627075727	7.688853622680273	20.882087206380454	11.180182902202189	8.984489177883303	10.821958681761753	26.442155141412645
3R_16092	0.0	0.0	214.18779986291983	0.0	21.86286952348783	40.317703503608435	34.68834865300041	38.63429208383356	31.62965904877788	42.420925879128234	47.4452208429045	67.27376623869998	145.64027328059768	58.721809420951274	145.4993792968227	190.31025400169918	117.58400523741918	64.762295391623	34.85089624888187	29.54314480867859	33.14596734632232	32.065541967782146	33.079196890026225	30.57725626045801	31.101575022636116	33.819126294145235	30.625601410247693	24.488323287225448	22.17647625845589	29.219285730386133	16.263751582811537	22.475366509710433	32.63814093149254	29.194667346977276	16.441402328308087	12.987228035269416	29.791685006171683	13.060231698958525	28.322353700881955	28.172675965527915	9.726598290842148	4.327026259856966	7.531878676498279	18.22874892450381	11.001620538705351	18.775082682150884	9.466864082338997	6.108742955092187	10.448185359166821
3R_16093	0.0	0.0	0.0	0.0	26.296724348531527	20.783251470415042	33.13316809290639	27.537446624683533	29.77375912896537	45.557156737757694	51.21420090774976	34.90540951343763	107.25095077967866	145.4993792968227	28.884664553895046	141.78489761934614	120.90017249945366	79.51912029133209	44.71334553635055	35.53458225545101	38.1346736399962	38.56852904451291	46.15379718430007	36.77841457873721	33.90196673492263	16.27109819065388	23.943766774450452	16.363682181946473	32.008717752106	31.79789658587658	26.54854891220814	22.331970142861138	17.729081899493835	21.609496941715946	21.0117529858319	7.810538212472414	9.247361843258142	12.567108358635112	17.033105543935193	16.943089131782862	3.899727097097745	15.613680081940593	6.03957735037702	10.962796653277438	13.23278183509572	14.612351581680786	19.926851375294348	10.286659818690273	0.0
3R_16094	0.0	0.0	0.0	0.0	23.133597849500745	34.82536819120521	34.545438170019565	44.98943180943169	48.227265500742035	23.817349510077122	32.365216160658576	52.640192797098855	167.13458359586642	190.31025400169915	141.78489761934617	61.82837850440244	123.84494521122556	75.05278168451073	73.05063673463654	83.36072328526991	52.281986729437584	48.47039549419204	40.00211211151949	29.865681231922377	36.43527602307317	49.076275437869434	33.33151861731973	26.322946024634657	23.241951937788805	33.651797115334304	25.28675886968188	18.907185924167294	20.37096806023186	13.57869860666258	17.397020511708504	13.742080389992388	6.972886396107828	12.634813459614081	5.708290378448235	14.600888366717857	19.603684081142	2.6162997567887745	3.036057739746094	5.510929274938056	39.91221972475203	12.019970780786585	8.586088704599625	8.864639175943141	50.539253838456325
3R_16095	0.0	0.0	0.0	0.0	13.239316533523274	27.902694005106195	23.065340980702057	32.34926110821637	15.545040199473958	29.358272206964077	29.467701336595997	48.99260552474702	98.39349815764173	117.58400523741919	120.90017249945366	123.84494521122559	30.625535755466117	93.68640762738083	86.29341637511374	79.51198722719437	44.21642216536663	42.071605873196184	47.007241251845564	32.28503201345792	37.66784556559997	43.6897445606268	17.309311964740438	15.378420078241007	42.97351923996079	13.481204168118705	26.26321367938244	17.35796333650984	23.802298111882703	25.385478490884076	19.912567236027808	28.8367491336523	21.726438685972575	21.090069782822894	0.0	29.24621773289169	10.471209670790403	17.468542648398763	36.488138314369635	9.812117572717604	8.882880113985117	12.484125097353882	11.465540699612006	9.864588789684007	0.0
3R_16096	0.0	0.0	0.0	0.0	21.97691795702571	19.850459868986967	22.26946996317333	18.082290861867737	18.958304369257213	34.80997236088195	26.55418871363124	30.307989792269037	63.169684014996825	64.762295391623	79.51912029133209	75.05278168451073	93.68640762738083	41.8500837001674	85.41305218203657	79.19268712100643	96.02458229306703	75.97734493714601	66.88353145046058	54.04266127681191	61.41107007114752	59.5731454620804	31.664942686453735	37.510198085104385	33.96900667830671	20.77998471871893	29.36073668757507	24.69751161344353	27.819103257254135	15.479716411595339	25.97126633533627	24.244956116629428	14.35252449865528	27.0069137699251	27.114379297629117	11.55903662365164	14.89879990166792	7.456454306848008	20.189783969311527	13.961020829843077	44.236043528266826	7.612648161164836	19.03249662852917	29.47492526001095	60.01536393316689
3R_16097	0.0	0.0	0.0	0.0	13.516070607952855	28.48597065945022	13.119320217377044	18.399915077315026	21.764561852164217	16.484586911237994	25.27030198010866	26.09569290588588	52.92016405250856	34.85089624888187	44.71334553635055	73.05063673463654	86.29341637511374	85.41305218203657	32.17466245331801	48.7044613286577	85.52978574788669	76.32074536624046	53.66140959361298	52.34810325372544	47.10768432083216	37.91257805530776	36.35206979597401	43.062555089792156	32.17267954548778	35.783838091895646	32.17466245331801	24.1647455693939	27.07698716446666	22.213830330763933	20.328818641526695	22.481111851560428	16.160156658459844	20.669698222405952	14.007564084605686	25.876568766981496	22.449208665394544	23.540489642184557	24.833923139007883	12.020675561966584	21.764561852164217	20.756293799876552	23.410431688360333	14.501948699356477	10.334849111202976
3R_16098	0.0	0.0	0.0	0.0	0.0	0.0	25.66445267988215	11.998176277205864	0.0	0.0	10.20079239755344	11.06067443568439	87.22871868489	29.54314480867859	35.53458225545101	83.36072328526991	79.51198722719437	79.19268712100643	48.7044613286577	0.0	96.67159691810949	50.41338979632991	66.56903208627347	29.583698198944454	65.19712350291105	37.810042347247425	38.51961418754429	68.44533271276231	37.19020558745649	11.666923338980125	38.96356906292617	16.387586075795863	26.484453625721702	18.830689504526898	34.465525857760774	0.0	16.116451028551904	43.804317353518364	39.58076058389538	0.0	0.0	0.0	21.051745189676225	50.949702453737665	0.0	46.30298450516926	59.53514955229567	10.244432151125864	0.0
3R_16099	0.0	0.0	0.0	0.0	6.706881125897548	21.202762013131576	22.534641377457497	8.779153373565267	13.499885925963925	16.73162254351895	23.884782199149523	30.754070382146846	27.353953594564807	33.14596734632233	38.1346736399962	52.28198672943758	44.21642216536663	96.02458229306703	85.52978574788669	96.67159691810949	22.98897731589189	71.3165026387106	63.32176222840647	56.2811819394553	60.82414570698409	47.03200389535656	43.21712811285458	41.734958971196534	47.16806562311554	46.098575144262924	32.786417870023236	44.36639157105709	29.714265043492645	30.31281725118964	29.00147907543285	29.88072808577283	30.660565371391428	19.23116371617879	40.54614498838064	29.63157580226257	15.913772813387938	26.548071123344464	15.403715992446019	18.640135044050368	6.7499429629819625	25.748976749216084	20.32907545688145	20.988592699867624	0.0
3R_16100	0.0	0.0	0.0	0.0	25.64891761567662	9.828492800629023	12.186862909979126	14.65040471743032	19.946870922624917	14.219161224605871	11.417729034454556	20.258498440095618	25.359727737963006	32.065541967782146	38.56852904451291	48.47039549419203	42.071605873196184	75.97734493714601	76.32074536624046	50.41338979632991	71.31650263871059	33.343592900379605	109.50800424484635	66.22596298570724	71.3165026387106	51.93905817174516	45.72796304135375	53.39536481802627	50.456887112806456	56.983709781966084	48.567747051243934	39.18645582685922	40.423639744522596	24.909368221777687	25.42588354945334	26.31717458813622	37.71815030190919	22.28640707459706	20.137579946192385	24.037388440763294	22.13038114048919	22.151337940811626	12.8526444315918	23.329600597237775	32.85366975491163	13.19228891866577	20.193208620076895	21.890733965037374	35.6582513193553
3R_16101	0.0	0.0	0.0	0.0	9.2368513421145	12.978164238668441	11.494503902958801	12.896881372873022	18.592313937418268	22.189677362091157	20.55912599043589	19.319880751751423	38.50957883915386	33.079196890026225	46.15379718430007	40.00211211151949	47.00724125184557	66.8835314504606	53.66140959361298	66.56903208627347	63.32176222840647	109.50800424484635	29.814701629373445	72.8741291541566	72.27063381345855	55.88295061979273	62.10730071319884	42.91707348475908	51.63551324034499	58.00127602807262	43.19089064851777	40.734856816978294	46.26087575396331	40.48234716648871	20.839001348746475	29.263885256305908	34.647258427404246	14.714191543459835	21.272748545475817	27.206134076363085	43.8335348458338	21.93752193752194	31.114316828602547	37.65163339631425	24.789751916557694	29.862743365804917	18.6650739136927	24.776495364730657	23.542706469535737
3R_16102	0.0	0.0	0.0	0.0	5.473220081463408	11.535156272529601	8.173168183572626	14.328638793643243	16.525083424129487	25.79091637856696	15.8367827064282	18.49265815053341	29.76330434585912	30.57725626045801	36.77841457873721	29.865681231922377	32.28503201345792	54.04266127681192	52.34810325372544	29.583698198944454	56.28118193945531	66.22596298570723	72.8741291541566	28.263903838662102	72.02111892788973	56.44258209009139	53.66837117413515	68.11649446362756	63.65983029177521	58.51878912921534	58.164559170806044	40.11978004966633	36.90009667825329	31.483568725482172	31.898944144948803	35.76390232293048	36.56896849718092	15.69379111773273	18.907487554146318	18.135866658660014	16.233249721275104	32.49724423368898	35.19701529310315	27.380656843703907	44.06688913101196	24.33051814492628	28.439577274123398	19.574810644292658	31.38758223546546
3R_16103	0.0	0.0	0.0	0.0	9.04649082097809	14.299537171646877	18.57506614834352	16.57830823101162	9.104574229138462	12.537908365944432	11.074484769663806	18.557841736105743	23.367485938922805	31.101575022636116	33.901966734922624	36.43527602307317	37.66784556559997	61.41107007114752	47.10768432083217	65.19712350291105	60.82414570698409	71.3165026387106	72.27063381345853	72.02111892788973	26.542958249696202	93.29193659133655	83.63759677250117	38.27969260055794	59.95153958000643	54.11917133646027	43.262159070151995	54.182211704942766	44.436196157053196	39.02855328958666	32.31509599709504	22.83906813377675	31.01708357338435	38.90956379785011	15.625756872598519	19.984086006177083	26.831361138851754	23.275867008141542	20.77710529213649	18.856880800376537	27.313722687415385	21.021502437854497	19.586152433540267	17.188332559858367	25.939709198566746
3R_16104	0.0	0.0	0.0	226.86025408348456	10.49273902459498	0.0	17.62742670907695	10.987803538072738	13.200135169384133	23.26771836753688	16.34811202660538	12.661561525059762	34.23563244625006	33.819126294145235	16.27109819065388	49.076275437869434	43.6897445606268	59.5731454620804	37.91257805530776	37.810042347247425	47.03200389535656	51.939058171745145	55.88295061979273	56.442582090091385	93.29193659133652	17.313019390581715	52.91378580499506	31.34075761058064	34.058398801144364	45.408893732504225	51.293487957181085	45.022736481923374	42.444821731748725	30.178657653307575	37.481259370314845	28.04856765314518	38.743100038374116	10.028883183568679	36.24764390314629	57.947275705411506	31.120848478812924	24.920255183413076	14.459224985540775	20.41340052258305	21.120216271014616	19.081703614498704	27.260831637103813	16.418050473778028	0.0
3R_16105	0.0	0.0	0.0	0.0	21.3793073959576	15.019412590773575	11.972157550400789	13.059677127468046	14.344382811412963	21.729013131435245	9.517093175197314	18.918794343074108	25.18975637242706	30.625601410247693	23.943766774450452	33.33151861731972	17.309311964740438	31.664942686453738	36.35206979597401	38.51961418754429	43.21712811285458	45.72796304135375	62.10730071319884	53.66837117413515	83.63759677250117	52.91378580499506	11.979290203096886	56.76252793337214	61.68455904407438	47.168151193517495	45.44008724496751	43.3194634604148	45.30048636249449	43.92144736980804	36.17494201960682	27.516616861590148	22.55438991127103	23.839883170949676	18.463947296508838	44.604039446762975	25.363908679783187	16.925285021799766	29.461155466517397	19.80618459997845	43.033148434238896	18.719812502357975	15.429127229817466	17.52264802256917	0.0
3R_16106	0.0	0.0	0.0	0.0	15.828665459889212	20.01594603700948	10.636636997934485	9.945292602939995	15.930294130578709	17.550085310964697	21.138601157296137	13.75229548732176	30.987392607165596	24.48832328722545	16.363682181946473	26.322946024634657	15.378420078241007	37.510198085104385	43.062555089792156	68.44533271276231	41.73495897119654	53.39536481802627	42.91707348475908	68.11649446362756	38.27969260055794	31.340757610580635	56.76252793337214	26.79122590503519	85.6304852748105	70.91859077668266	67.28524232780025	33.95918988314982	48.78438460633136	41.623374021915744	33.32990114708426	33.84979978783698	45.64301772040068	42.36098335576449	5.468084431598091	16.31756023569084	26.290260247286188	30.0744643737895	23.266398812250337	24.635465497678638	31.860588261157417	23.02833623980788	27.415948186051207	22.64430258732386	60.515690508234975
3R_16107	0.0	0.0	0.0	0.0	27.521938425167164	7.25052747587387	16.69628759329693	14.410234148292119	10.386991608695713	9.53595015062987	21.44014692013821	8.302663295121155	14.966396697814233	22.17647625845589	32.008717752105994	23.241951937788805	42.97351923996079	33.96900667830671	32.17267954548778	37.19020558745648	47.16806562311555	50.45688711280646	51.63551324034499	63.65983029177521	59.95153958000643	34.05839880114436	61.68455904407439	85.6304852748105	20.472261574458358	61.30419597445121	81.89409338851435	68.8872470761669	55.665339976063905	42.40560794375772	33.63288157474326	51.09028716419887	35.08352540555346	16.44079210421095	41.59565693803673	20.26571390790348	20.40711375659864	21.788201253257334	28.44437702073595	22.947148128430598	20.773983217391425	29.19604924622752	17.87595517187135	23.069860150507765	26.305267366737517
3R_16108	0.0	0.0	0.0	0.0	3.2377107830662544	0.0	19.33951448390632	16.95235625037613	11.404745286418773	10.769467697520115	11.530250115626789	20.316074359332593	19.367295117786608	29.219285730386137	31.79789658587658	33.651797115334304	13.481204168118705	20.77998471871893	35.78383809189565	11.666923338980125	46.09857514426293	56.983709781966084	58.00127602807262	58.51878912921534	54.11917133646027	45.408893732504225	47.168151193517495	70.91859077668268	61.30419597445121	36.26551566513676	83.9543893694475	81.03970702525118	83.57173105120141	34.5879168974745	45.04446923919283	50.0058372198447	42.12655774332812	40.229543586544274	16.7772286031615	30.993048259275444	23.046864646916273	15.379126219564707	20.82097088187222	35.993699662811025	0.0	26.1688000126657	16.82357453852935	24.606601951303535	12.378321103552084
3R_16109	0.0	0.0	0.0	0.0	13.516070607952855	5.697194131890044	7.064249347818408	15.569158911574256	9.521995810321844	14.985988101125447	13.236824846723586	10.438277162354353	23.520072912226027	16.263751582811537	26.54854891220814	25.28675886968188	26.26321367938244	29.36073668757507	32.17466245331801	38.96356906292617	32.786417870023236	48.56774705124393	43.19089064851777	58.164559170806044	43.262159070151995	51.293487957181085	45.44008724496751	67.28524232780023	81.89409338851435	83.9543893694475	35.621947716173516	114.0575990875392	91.64518732588718	46.64904369460426	73.18374710949611	62.62595444363263	48.480469975379535	28.420835055808187	18.676752112807584	51.75313753396299	25.656238474736625	36.38075671973977	32.28410008071025	33.056857795408106	21.764561852164217	25.126039863008465	25.75147485719637	19.33593159914197	10.334849111202976
3R_16110	0.0	0.0	0.0	0.0	11.3693778994756	0.0	12.733432467349568	8.334062563807667	8.009662857271012	20.169336708671835	9.110031876001534	20.85348713109358	4.946123117412802	22.475366509710433	22.331970142861138	18.907185924167297	17.35796333650984	24.69751161344353	24.1647455693939	16.387586075795866	44.36639157105709	39.18645582685924	40.734856816978294	40.11978004966633	54.182211704942766	45.02273648192337	43.3194634604148	33.959189883149826	68.8872470761669	81.03970702525118	114.05759908753922	33.335910768385425	105.12221114058914	74.74285654491429	48.73525598193205	51.3286210957661	61.57063327075518	30.426950976096585	27.49322292055008	31.812894636865014	13.488363184429897	30.602575512755152	18.80070314629767	32.862340162633195	36.61560163323891	29.405761930400054	21.66149153941525	27.44701582320462	34.773658258396104
3R_16111	0.0	0.0	0.0	105.93781450288681	9.799670241096386	15.49006699453975	7.316931516722161	12.827543300975856	18.492355260335376	9.507239763079586	10.905916296001836	14.190284621633797	19.98393291793398	32.63814093149254	17.729081899493835	20.37096806023186	23.802298111882703	27.819103257254135	27.07698716446666	26.484453625721702	29.714265043492638	40.4236397445226	46.26087575396332	36.9000966782533	44.436196157053196	42.444821731748725	45.30048636249449	48.78438460633136	55.665339976063905	83.57173105120141	91.64518732588715	105.12221114058914	25.48365860392024	60.39705020806784	87.51384676325432	65.48974321471687	64.61434283336479	46.83226555767862	29.6217305014959	34.27582841520295	14.532623559998664	27.15325295970457	13.504160969598757	23.15041779695177	54.24424209698377	33.662483113066834	36.06860673337238	27.381431556004614	9.366453111535723
3R_16112	0.0	0.0	0.0	0.0	10.451483169976651	11.013579743824135	11.705412231453456	5.472300582526397	21.03717479157419	20.279204081798202	4.652523924441151	15.134133828118614	11.367007714788135	29.194667346977276	21.609496941715946	13.578698606662577	25.385478490884076	15.479716411595337	22.213830330763933	18.830689504526898	30.312817251189642	24.909368221777687	40.48234716648871	31.483568725482172	39.02855328958666	30.17865765330758	43.92144736980804	41.62337402191575	42.40560794375773	34.5879168974745	46.64904369460426	74.74285654491429	60.39705020806784	25.765714079588573	53.05342086492796	58.980823782061506	69.83091363092083	59.93670683757951	54.157685517151734	42.32758627324073	18.59909162036526	16.548181685796365	38.40632936307903	31.952074212468514	0.0	12.671118171270434	9.051215397203537	30.37078050569686	39.95780455838634
3R_16113	0.0	0.0	0.0	0.0	4.782297846292165	15.118491174580775	8.926766149524225	12.51983611534525	13.235757723064632	11.93037433537873	15.96645766573582	5.770786662096204	20.804862096271897	16.441402328308087	21.011752985831897	17.397020511708504	19.912567236027808	25.97126633533627	20.328818641526695	34.465525857760774	29.001479075432847	25.425883549453346	20.839001348746475	31.898944144948803	32.31509599709504	37.48125937031484	36.17494201960682	33.32990114708425	33.63288157474326	45.04446923919283	73.1837471094961	48.73525598193205	87.5138467632543	53.05342086492796	17.98201349100562	48.294185451092545	89.97183965504628	77.70504991406736	57.8223285051689	36.97505328369286	51.062453636001294	45.43182953977557	30.75385384230961	38.544557508479805	33.69101965870997	28.989694646714668	31.06181715771948	27.793589836097993	18.283541156251143
3R_16114	0.0	0.0	0.0	0.0	3.777584869110462	7.961498194730285	15.5129519751443	17.801178635816566	17.108275615080526	6.282614623162492	15.134477398928176	21.880329911614407	6.162738194966852	12.987228035269416	7.810538212472414	13.742080389992388	28.836749133652305	24.244956116629428	22.481111851560428	0.0	29.88072808577283	26.31717458813622	29.263885256305908	35.76390232293048	22.83906813377675	28.04856765314518	27.516616861590148	33.84979978783698	51.09028716419886	50.0058372198447	62.62595444363263	51.32862109576611	65.48974321471685	58.98082378206151	48.29418545109255	13.464021106199487	58.44981007796939	32.49529179327795	45.674435235608314	66.75877523238313	31.371466396453773	38.8776442779285	17.35198324492498	31.496618523035366	7.603678051146901	38.16541593509925	32.71471979188204	32.08725029997357	28.884703816247068
3R_16115	0.0	0.0	0.0	96.69870617131143	11.181269852344624	4.713046183139548	9.18335435208346	14.050584445768843	11.253059706934316	6.198635010981502	4.977391691459054	12.952713528720698	25.537516070394044	29.79168500617168	9.247361843258142	6.972886396107827	21.726438685972575	14.352524498655278	16.16015665845984	16.116451028551904	30.660565371391428	37.71815030190919	34.647258427404246	36.56896849718092	31.01708357338435	38.743100038374116	22.55438991127103	45.64301772040067	35.08352540555346	42.12655774332812	48.48046997537953	61.570633270755174	64.61434283336477	69.83091363092083	89.97183965504628	58.449810077969396	29.88277459360213	53.43487955350669	61.801927911141185	54.33978966878745	61.01990256978687	60.19250270512188	47.25130916942471	47.234917642192016	27.007343296642354	33.43787035830395	48.41613396008341	34.99079742027846	8.549580728561072
3R_16116	0.0	0.0	0.0	0.0	6.078111020344653	0.0	18.152905554062983	3.1824430979174094	3.058567905101202	10.108688620042699	2.705697983497407	5.867552901856963	26.442155141412645	13.060231698958525	12.567108358635112	12.634813459614083	21.090069782822894	27.0069137699251	20.669698222405952	43.804317353518364	19.23116371617879	22.28640707459706	14.714191543459835	15.693791117732728	38.90956379785011	10.028883183568679	23.839883170949676	42.36098335576449	16.440792104210946	40.229543586544274	28.420835055808187	30.42695097609659	46.83226555767862	59.93670683757951	77.70504991406736	32.49529179327795	53.43487955350669	5.809414039262344	31.49566619633138	71.60964152213454	28.843713224265638	43.30654101995565	22.335388189046725	54.056391627746066	24.468543240809616	39.30106977511928	21.05511386605579	24.4554584583279	69.71296847114813
3R_16117	0.0	0.0	0.0	0.0	0.0	0.0	16.4026254042222	11.502383869056864	16.58198798137511	6.089347782137751	9.779272050547101	15.905432659579205	11.946318025321416	28.32235370088196	17.033105543935193	5.708290378448235	0.0	27.114379297629117	14.007564084605686	39.58076058389538	40.54614498838064	20.137579946192385	21.272748545475817	18.907487554146318	15.625756872598519	36.2476439031463	18.463947296508838	5.468084431598092	41.59565693803673	16.7772286031615	18.676752112807584	27.493222920550085	29.6217305014959	54.15768551715174	57.822328505168905	45.674435235608314	61.801927911141185	31.495666196331385	0.0	0.0	78.18791683933165	34.783092634332306	50.45459590914136	12.21108571205283	110.54658654250075	66.58445705702026	47.562516171255496	19.642217017034714	41.99422159510851
3R_16118	0.0	0.0	0.0	0.0	9.36521627562206	19.737783545596745	1.7481365301622602	26.969476681822698	21.207028669075157	10.38371459737406	12.506902246677386	13.56117922590077	2.5463966196075596	28.172675965527908	16.943089131782862	14.60088836671786	29.246217732891694	11.559036623651638	25.876568766981496	0.0	29.63157580226257	24.03738844076329	27.206134076363085	18.135866658660017	19.984086006177083	57.947275705411506	44.604039446762975	16.317560235690838	20.26571390790348	30.993048259275444	51.75313753396299	31.812894636865018	34.27582841520295	42.32758627324073	36.97505328369286	66.75877523238313	54.33978966878746	71.60964152213454	0.0	17.240136831518004	33.332018570378615	63.020101188040115	68.82919390259379	18.21982900430196	18.850692150289028	71.90964968835684	56.7733898255597	39.77462441764193	0.0
3R_16119	0.0	0.0	0.0	0.0	7.544448116075861	0.0	14.082670344684624	7.900407463514931	11.38933138550457	8.364931863447508	3.358444422278711	7.283093100507413	12.30798517462159	9.726598290842148	3.899727097097745	19.603684081142	10.471209670790403	14.89879990166792	22.449208665394544	0.0	15.913772813387938	22.13038114048919	43.83353484583381	16.2332497212751	26.831361138851758	31.120848478812924	25.363908679783187	26.290260247286188	20.40711375659864	23.046864646916273	25.656238474736625	13.488363184429897	14.532623559998664	18.59909162036526	51.0624536360013	31.371466396453766	61.01990256978687	28.843713224265638	78.18791683933165	33.33201857037861	26.851668696951172	17.91806427568017	90.10226607199172	58.71025315861162	30.37155036134552	45.733505982399926	65.33658796656857	50.592181484273425	57.687426448531276
3R_16120	0.0	0.0	0.0	0.0	25.171974932740483	0.0	1.879467494233794	7.9078889099765926	5.066718549864618	8.372853200439408	13.446499069502265	9.719986625298406	5.4753957616056494	4.327026259856966	15.613680081940593	2.616299756788775	17.468542648398763	7.456454306848008	23.540489642184557	0.0	26.548071123344464	22.151337940811626	21.93752193752194	32.49724423368898	23.275867008141542	24.920255183413076	16.925285021799766	30.074464373789503	21.78820125325734	15.379126219564709	36.38075671973977	30.602575512755152	27.15325295970457	16.548181685796365	45.43182953977557	38.87764427792851	60.19250270512188	43.30654101995565	34.783092634332306	63.020101188040115	17.91806427568017	3.9855626976839105	37.000037000037004	53.169102371230025	0.0	42.72502661158801	39.23907584128579	49.51475539710834	57.742054693274206
3R_16121	0.0	0.0	0.0	0.0	0.0	0.0	21.810084328691058	3.058875710232704	14.699051617189658	9.716190087542873	15.603849469664167	11.279457006939685	15.884664627075727	7.531878676498279	6.03957735037702	3.0360577397460946	36.488138314369635	20.189783969311527	24.833923139007883	21.051745189676225	15.403715992446019	12.8526444315918	31.114316828602547	35.19701529310315	20.77710529213649	14.459224985540775	29.461155466517397	23.266398812250344	28.44437702073595	20.82097088187222	32.28410008071025	18.80070314629767	13.504160969598757	38.40632936307903	30.753853842309613	17.35198324492498	47.25130916942471	22.335388189046725	50.45459590914136	68.82919390259379	90.10226607199172	37.000037000037	26.835191670356508	84.4309354947653	23.518482587503453	56.66264125819395	50.593973245906945	41.78827708239473	22.335388189046725
3R_16122	0.0	0.0	0.0	0.0	7.069575938556901	0.0	5.2785044518906545	5.552347532536756	7.114966474277972	7.838415762113487	15.73526486856648	6.8246714603159	7.688853622680273	18.22874892450381	10.962796653277438	5.510929274938056	9.812117572717604	13.961020829843077	12.02067556196658	50.949702453737665	18.640135044050368	23.329600597237775	37.65163339631425	27.380656843703907	18.856880800376533	20.413400522583053	19.806184599978454	24.635465497678638	22.947148128430598	35.993699662811025	33.056857795408106	32.86234016263319	23.150417796951768	31.952074212468514	38.5445575084798	31.496618523035366	47.234917642192016	54.056391627746066	12.21108571205283	18.219829004301964	58.71025315861162	53.16910237123003	84.43093549476527	3.9296313062723205	42.68979884566784	59.996845880102306	55.101680968614076	42.66697007623166	13.514097906936517
3R_16123	0.0	0.0	0.0	0.0	0.0	26.977082968018667	4.77861398212894	6.702031050509857	19.323472350687528	0.0	5.698034918697588	6.178354259419209	20.88208720638045	11.001620538705351	13.23278183509572	39.91221972475203	8.882880113985118	44.236043528266826	21.764561852164213	0.0	6.749942962981963	32.85366975491162	24.789751916557694	44.06688913101196	27.313722687415385	21.120216271014616	43.03314843423889	31.860588261157417	20.773983217391425	0.0	21.764561852164213	36.61560163323891	54.24424209698377	0.0	33.69101965870997	7.603678051146901	27.007343296642357	24.468543240809616	110.54658654250072	18.850692150289028	30.37155036134552	0.0	23.518482587503453	42.68979884566784	0.0	46.55568137084756	44.34078554135665	74.39135000271816	0.0
3R_16124	0.0	0.0	0.0	0.0	5.139852825454196	10.832563769948845	5.756512750627772	12.110308765777882	7.7592802284745925	2.8494144310873395	5.720070503300996	8.68314628595784	11.18018290220219	18.775082682150884	14.612351581680787	12.019970780786583	12.484125097353884	7.612648161164837	20.756293799876556	46.30298450516926	25.748976749216084	13.19228891866577	29.86274336580492	24.33051814492628	21.021502437854497	19.0817036144987	18.719812502357975	23.02833623980788	29.196049246227528	26.1688000126657	25.126039863008458	29.405761930400054	33.662483113066834	12.671118171270436	28.98969464671467	38.16541593509926	33.437870358303954	39.30106977511928	66.58445705702026	71.90964968835684	45.73350598239991	42.72502661158801	56.66264125819395	59.996845880102306	46.55568137084756	19.732860686315128	68.99400508864171	71.23231327511814	39.30106977511928
3R_16125	0.0	0.0	0.0	0.0	16.52171614369928	23.21370537165142	10.279960327577102	14.417698012664504	8.313897289004371	12.212338369701676	12.257858267778305	2.6582283864766354	8.984489177883303	9.466864082338997	19.926851375294348	8.586088704599623	11.465540699612006	19.03249662852917	23.410431688360333	59.53514955229567	20.32907545688145	20.193208620076895	18.665073913692698	28.439577274123398	19.586152433540267	27.26083163710381	15.429127229817466	27.4159481860512	17.87595517187135	16.82357453852935	25.751474857196367	21.66149153941525	36.06860673337237	9.051215397203535	31.06181715771948	32.71471979188203	48.41613396008342	21.055113866055787	47.562516171255496	56.773389825559704	65.33658796656857	39.23907584128578	50.593973245906945	55.101680968614076	44.340785541356645	68.99400508864171	23.846952168737214	44.31707389133453	63.16534159816736
3R_16126	0.0	0.0	0.0	0.0	2.8429524629918665	23.966805973726387	10.61346349684966	16.373981743010358	1.4306028846676566	7.8803324239429715	7.593317121601279	16.466800871093767	10.821958681761755	6.108742955092187	10.286659818690273	8.864639175943141	9.864588789684007	29.47492526001095	14.501948699356477	10.244432151125862	20.988592699867624	21.89073396503737	24.77649536473066	19.574810644292658	17.18833255985837	16.418050473778028	17.52264802256917	22.64430258732386	23.069860150507765	24.606601951303535	19.335931599141965	27.447015823204623	27.381431556004614	30.37078050569686	27.793589836097993	32.08725029997357	34.99079742027847	24.4554584583279	19.64221701703471	39.77462441764193	50.59218148427342	49.51475539710834	41.78827708239473	42.66697007623166	74.39135000271816	71.23231327511814	44.31707389133453	21.606438718738183	43.47637059258293
3R_16127	0.0	0.0	0.0	0.0	0.0	0.0	18.152905554062983	0.0	0.0	0.0	10.822791933989627	0.0	26.442155141412645	10.448185359166821	0.0	50.53925383845633	0.0	60.01536393316689	10.334849111202976	0.0	0.0	35.6582513193553	23.542706469535737	31.387582235465455	25.939709198566746	0.0	0.0	60.515690508234975	26.305267366737517	12.378321103552084	10.334849111202976	34.7736582583961	9.366453111535723	39.95780455838634	18.283541156251143	28.88470381624707	8.549580728561072	69.71296847114813	41.99422159510851	0.0	57.687426448531276	57.742054693274206	22.335388189046725	13.514097906936517	0.0	39.30106977511928	63.16534159816736	43.47637059258293	0.0
3R_16128	0.0	0.0	0.0	0.0	12.875912258383506	0.0	4.806905022927335	8.988945843848526	6.479291321032472	11.896842007082904	9.552948746901501	8.286576326411556	11.669842419783837	3.6889179739577145	15.529645205288599	20.074256906771136	35.741879296099434	23.308442741750927	10.946707777635876	15.465894609207774	22.63301650127967	15.737226093579842	35.32673069809776	22.163890146894875	24.42260385254364	24.786131097388253	19.239075331561413	17.092914089731813	23.218858170855505	21.851933918003677	38.31347722172557	32.22833128146291	21.495455364686933	17.634768427274924	25.82131969537298	25.49564814781765	25.657945178932476	20.511171204284704	44.48042416532484	37.92458948212077	15.275680200579867	37.37591197225212	47.31544021102687	28.62835810640588	43.195275473549806	46.8313070409656	70.621888919946	55.64413846564166	16.40893696342776
3R_16129	0.0	0.0	0.0	0.0	11.34350164821079	11.953572325089354	8.469634454811748	2.9696766319115513	8.56224983960052	0.0	5.049609892387763	8.212904773011738	9.252873634121638	7.31224352305843	8.79518821116426	14.737620251612443	19.68006511739946	5.600295695612728	16.876823299660053	20.437860728241855	23.927251584283145	6.238925906515935	21.968727516380433	19.526082452788376	16.136983626609563	28.075166579321706	12.712020613812628	11.293966706515546	27.614917946873806	28.876879957077406	21.698772813848635	20.28051192879431	6.555184823436098	23.303982743866857	25.591756042320235	20.21518389415869	9.972483922361421	21.6840717482566	29.389981543091594	50.11656277224779	20.186496310581358	22.45068034541719	52.105315263209995	44.137082210990386	0.0	27.505158363241375	63.85420023105397	70.99697502174283	86.7362869930264
3R_16130	0.0	0.0	0.0	0.0	7.126435798652533	0.0	11.972157550400789	3.7313363221337275	1.7930478514266204	9.876824150652384	17.44800415452841	8.599451974124593	21.314409238207517	12.250240564099078	11.050969280515595	14.81400827436432	12.363794260528884	15.832471343226869	19.690704472819256	12.8398713958481	11.274033420744672	27.43677782481225	13.801622380710853	12.26705626837375	29.146435238901926	20.577583368609194	27.9516771405594	35.47657995835759	25.05935211165522	34.46903356449356	25.74938277214825	19.111527997241822	19.218388153785547	8.784289473961609	24.116628013071214	35.98326820361788	20.048346587796473	34.05697595849953	24.618596395345115	41.980272420482805	12.681954339891593	31.02968920663291	26.187693748015462	35.65113227996121	50.20533983994538	40.319596158924874	33.94407990559843	44.603104057448796	68.11395191699906
3R_16131	0.0	0.0	0.0	0.0	10.158575361391318	0.0	9.481135384924617	7.9784051168171475	10.223798959217266	2.8158385285554184	11.305336797288529	7.354996248951913	2.762110473370493	17.462444829588364	13.127425291822664	7.918889454942839	7.049725236958889	27.58413160138422	17.27302169923351	18.302950435610217	10.71392220621086	20.48646031213916	36.888571920419054	19.672217146304465	25.289839626288426	20.952061682869598	28.460351883790693	22.75698323316046	27.478113682451927	18.10230907882521	21.591277124041888	23.610649492643468	27.395383877816588	20.86968136170497	22.918477067198886	30.172556852640252	30.36462556844365	38.83796799751437	17.546630169675915	14.960485617363139	36.15568638557629	28.147719230521776	18.66498681785306	53.64322175543208	40.895195836869064	43.10601411003529	8.797550761867896	52.22702862268243	58.25695199627156
3R_16132	0.0	0.0	0.0	0.0	5.018553592631961	10.57691799186635	7.494213998404857	15.766011369921866	17.67771405943955	8.34650690339586	6.702093935208177	7.267051045219953	10.916333400104905	10.783526739479916	23.346824339012493	28.688739435045697	3.4827151107694956	17.34364702209581	25.59972693624601	18.08409829069103	10.585813633575237	3.680272634596771	17.008827581514808	6.478997465848124	21.4178089795592	24.841840283528207	42.18006839919892	17.488234790045	8.144865666730558	35.77171208779809	14.933174046143508	21.533845013380592	29.001226751891608	24.744165944274492	18.870363433764552	26.83059964303378	24.707158405004684	19.18678721085512	0.0	33.25860002727205	11.907788467664103	43.70323753583666	46.10451432351999	16.737410120107654	30.304652673324934	48.674956146906695	34.76942654784795	31.41024130917886	57.56036163256535
3R_16133	0.0	0.0	0.0	0.0	0.0	0.0	5.386748813389016	5.036628883555658	14.521740982482909	13.331925482002433	25.692707510363796	6.964622503531063	23.539578400919826	10.334755120044381	2.48613482607498	7.498586516441651	6.6755540542976215	21.370971571858703	6.133589581075832	17.331503126603163	30.43581036866897	24.68979041895047	32.601962638150816	31.046824406612394	18.815937030243028	19.8400101580852	26.949790384530388	9.57739275594744	31.22362254387179	17.141511009502764	22.489828463944715	22.35749077409544	29.64725327463177	15.809601803559373	25.31906543712462	19.99978285950038	21.98758276633559	45.970755244343756	24.92298796718141	21.249664432382502	28.530572791191585	45.69214460649925	22.092905084461176	34.75519509962443	29.043481964965817	25.268359698599003	20.826530000199934	27.95284140632895	36.776604195475
3R_16134	0.0	0.0	0.0	0.0	9.19072031351385	0.0	10.293387859315006	6.4162356426702125	4.624864876864514	1.6983736034698453	12.273869300475367	11.829780111004743	9.995805093795635	10.532477288687566	11.084933073924784	6.368373130623771	19.13419469808473	28.737283751939767	19.534175039231137	11.039428422553994	21.00183943802955	21.342894950271052	13.349609968895408	23.730603856855943	19.611735575405053	22.74703277594678	13.732693801782984	18.301172327346357	16.573430073549567	23.396596169602862	26.045566718974843	25.19520533051673	15.343279319088868	35.24514762430083	24.190747499857448	21.83830084916413	28.010305206749447	38.065833981428554	15.874880541523924	20.302695137662422	14.538206588642534	16.977302801351975	28.144476857500294	40.869373309029676	0.0	39.618135647296576	29.18434530492865	45.19671871822106	58.56282150989009
3R_16135	0.0	0.0	0.0	0.0	5.7001298489579595	6.006691454280068	5.320008060876213	11.938142514560802	5.736727793413548	9.480056804500371	10.149751978123225	11.005331532861096	7.7493092265755426	13.47285660324299	11.785594114745724	7.405680512425695	13.844975045421409	18.292030865691466	14.538229485952435	20.540123076417473	18.03523001831778	19.855452307203556	16.558987252339644	17.1708098195446	13.17690255214303	11.75651781347579	30.3421121048419	24.119763422009882	18.5020608212078	17.412820537377055	18.172786857440546	23.43928501620266	16.469960439155027	16.394410161911196	25.719806286992313	15.23724904674077	26.05819315695812	19.068498404783906	39.382715320073174	18.887746763164866	20.28750093829692	33.84452097818788	26.183014031477217	31.68423240511206	17.210183380240643	46.07130409663733	41.9597265608031	24.208786770280273	76.27399361913562
3R_16136	0.0	0.0	0.0	0.0	56.55660750845521	0.0	0.0	0.0	0.0	0.0	0.0	0.0	30.75541449072109	0.0	29.234124408739834	0.0	0.0	0.0	24.04135112393316	0.0	29.82421607048059	20.737422753100244	82.14901831923109	48.676723277695835	0.0	0.0	63.37979071993104	84.46445313489816	0.0	57.58991946049764	24.04135112393316	0.0	0.0	0.0	21.2659627632992	33.59639309123772	19.888386375659795	0.0	0.0	41.64532343840448	0.0	44.77398094419371	0.0	0.0	0.0	45.71188257531604	0.0	25.28413041554468	0.0
3R_16137	0.0	0.0	0.0	0.0	0.0	0.0	0.0	0.0	0.0	0.0	0.0	320.75955863484734	0.0	0.0	0.0	0.0	0.0	0.0	0.0	0.0	0.0	0.0	0.0	0.0	0.0	0.0	0.0	0.0	0.0	0.0	0.0	0.0	0.0	0.0	0.0	0.0	0.0	0.0	0.0	0.0	0.0	0.0	0.0	0.0	0.0	0.0	0.0	0.0	0.0
3R_16138	0.0	0.0	0.0	0.0	0.0	0.0	0.0	0.0	0.0	0.0	0.0	0.0	0.0	0.0	0.0	0.0	0.0	0.0	0.0	0.0	0.0	0.0	0.0	0.0	0.0	0.0	0.0	0.0	0.0	0.0	0.0	0.0	0.0	0.0	0.0	0.0	200.3044627834308	0.0	0.0	0.0	0.0	0.0	0.0	0.0	0.0	0.0	0.0	0.0	0.0
3R_16139	0.0	0.0	0.0	0.0	0.0	0.0	0.0	0.0	0.0	0.0	0.0	0.0	0.0	0.0	0.0	0.0	0.0	0.0	0.0	0.0	0.0	0.0	0.0	0.0	0.0	0.0	0.0	0.0	0.0	0.0	0.0	0.0	0.0	0.0	0.0	0.0	0.0	0.0	0.0	0.0	0.0	0.0	0.0	0.0	0.0	0.0	0.0	0.0	0.0
3R_16140	0.0	0.0	0.0	0.0	0.0	0.0	0.0	0.0	0.0	0.0	0.0	0.0	0.0	0.0	0.0	0.0	0.0	0.0	0.0	0.0	0.0	0.0	0.0	0.0	0.0	0.0	0.0	0.0	0.0	0.0	0.0	0.0	0.0	0.0	0.0	0.0	0.0	0.0	0.0	0.0	0.0	0.0	0.0	0.0	0.0	0.0	0.0	104.85477613505294	0.0
3R_16141	0.0	0.0	0.0	0.0	4.331603290978916	18.258253871890957	6.468390029041453	6.803963081696319	4.359414548063853	9.6053590219055	3.8564646978257437	4.181547749720986	9.422082440394728	7.445963710606663	0.0	6.753208280423822	3.0059936507402103	17.10812764374035	11.047790902144191	0.0	13.705207384913946	19.059054480307232	14.680623045642058	5.592138497138875	6.162031227325651	3.573572715057606	12.13545694121439	8.625375985530068	11.716631852647888	26.46446054512819	11.047790902144191	12.390830970943965	15.018886249458694	28.476175763499665	13.029878325367461	12.86553890783411	12.18582283093115	24.84068838515653	7.481860229872673	0.0	20.555650054446776	6.858371877383284	23.876178140165102	33.70816816330933	8.718829096127706	31.509168380269447	26.258849232191245	25.174259126395114	66.24183569375074
3R_16142	0.0	0.0	0.0	0.0	15.690077046123333	0.0	5.857504202393171	8.215180215381487	5.921555963835873	8.698212473845562	10.476760711309192	3.786635222447779	10.665306058021827	5.057065614077792	0.0	4.076949153717087	19.054717253855927	3.8731016960312328	8.337015515185874	56.53838107999615	6.205432069755675	11.506056500490445	7.5966627860380935	20.25602946036925	12.555176513226598	9.708235172288814	10.989363614744562	9.763475891146618	6.366055850681189	7.98837053018216	8.337015515185874	12.623197144464497	7.555820512994878	12.893418490064654	13.274228601390401	18.640792625143213	12.41434447157515	11.24734562643216	20.325781627932503	11.553350919458993	4.653584819261746	12.421310994847639	18.017725838680093	6.541009513244235	0.0	26.948200327848635	30.572895293948196	15.782371616982884	0.0
3R_16143	0.0	0.0	0.0	0.0	0.0	0.0	0.0	0.0	0.0	0.0	0.0	0.0	0.0	0.0	0.0	0.0	0.0	0.0	0.0	0.0	0.0	0.0	0.0	0.0	0.0	0.0	0.0	0.0	0.0	0.0	0.0	0.0	0.0	0.0	199.9000499750125	0.0	0.0	0.0	0.0	0.0	0.0	0.0	0.0	0.0	0.0	0.0	0.0	0.0	0.0
3R_16144	0.0	0.0	0.0	0.0	4.88632454576727	10.298236941835556	0.0	2.558434647345368	4.91769741604507	8.12659281219119	8.700675868501465	4.717052332865402	13.285886774484293	6.299641172438818	7.577227098588818	12.69674881971023	10.172857189361633	14.474293654469662	14.539714190761051	17.607617759747576	10.30689820082785	25.08313266827199	11.829055946703004	6.308288586539626	10.426745854325848	4.031217750257998	5.475827507052866	14.594960651986083	10.57368590231606	17.414598807448275	4.1542040545031576	22.713676288878823	28.237101292129758	4.015367614935883	16.535849722197725	8.707888650486248	15.464682788426645	4.670313247250119	33.760060498028416	14.392133835330961	0.0	19.341701326995445	13.466925231631114	21.72854957585871	0.0	13.822802727278473	8.463330083414581	15.291321519695224	18.681252989000477
3R_16145	0.0	0.0	0.0	0.0	8.337147578350429	0.0	0.0	10.913134721556823	4.195338307885809	6.932880015418726	0.0	10.060414802974826	4.533730729944248	0.0	6.464210467797674	6.499036301233799	0.0	16.464225296458956	7.0879885174586015	15.021240033407238	13.189381492747819	3.056954112061824	6.054893665975737	0.0	8.895164262550855	6.878146752139103	11.67871209031662	14.526296435641141	13.530780496011351	6.367102961785284	15.947974164281854	5.962237275877638	8.029787298964237	6.85110292480435	7.837168713082037	2.476263160410099	10.261284554509263	15.937169303736948	28.801055270665117	12.278077584558353	14.836494413318029	23.100846415012647	15.31836346263947	6.95131852609803	33.56270646308647	21.900125656182514	14.440308098413588	14.908781551873707	15.937169303736948
3R_16146	0.0	0.0	0.0	0.0	3.1770843261721855	20.087716361444976	5.930431296546472	3.3269843382212283	7.993707353571268	1.7613013903713175	1.4142931292225491	10.734582838775767	8.638472994405724	12.288065012055958	3.2844713479141965	1.6510831931288523	11.023972731101052	14.116761301251685	6.7526504152880005	0.0	10.052305496265568	8.154516437175277	3.076497100401483	10.937717899848787	10.16919276947796	10.484378276368213	24.922650773136233	9.489631786470632	5.156251611328628	12.940523735346881	16.2063609966912	14.76841422448217	9.791861738912248	20.886310589881628	13.14083993859644	18.87287420663155	6.703416284385732	9.109901855990671	10.97538221768573	11.69719243987058	15.076873207265546	7.5455752746589395	11.674912073318449	8.829928512898759	6.394965882857016	15.407271975584608	11.005700953093703	18.464466554459523	0.0
3R_16147	0.0	0.0	0.0	0.0	12.956103425982429	6.826451132849565	9.673684844407243	11.871469297836509	3.259822170180972	5.386920986797734	7.2093333760125855	6.253638836097754	3.5227566557202876	5.567838826655917	6.697013065202789	8.416366398768114	6.743339940307955	4.797328847297825	4.130581448181856	0.0	6.832192471060541	8.313499698338724	7.84119386881369	1.3938704269202096	10.367454854341867	5.344392663217752	5.4446895764684875	8.06220409695413	12.265819227057136	9.894612482449432	13.768604827272851	4.632721327682339	4.991383624019037	10.64675864756354	13.397038280210017	5.772247878795109	10.251162595740164	9.287511640347923	0.0	7.155146959563402	19.213521400404403	2.5642288030590223	11.90253018035309	12.602911776736896	19.558933021085835	14.39868600209488	22.440543779256856	17.376421065435256	24.76669770759446
3R_16148	0.0	0.0	0.0	0.0	16.476201774157406	0.0	2.050328175527775	5.751191934528432	0.0	3.0446738910688755	2.4448180126367753	5.301810886526402	2.986579506330354	0.0	5.677701847978398	19.979016324568825	15.245273584057102	10.845751719051648	4.669188028201896	0.0	8.68845964036728	2.0137579946192385	10.636374272737909	9.453743777073159	1.9532196090748148	18.12382195157315	12.309298197672558	16.404253294794277	14.855591763584547	11.184819068774333	7.003782042302843	5.891404911546446	8.463351571855972	18.05256183905058	2.0650831608988898	6.524919319372616	25.107033213901108	5.249277699388564	9.486297991181537	4.044070664473163	19.546979209832912	17.391546317166153	15.13637877274241	9.158314284039623	11.054658654250074	11.097409509503377	14.26875485137665	0.0	0.0
3R_16149	0.0	0.0	0.0	0.0	0.0	0.0	5.126997435475882	2.3968802207047304	9.21433086450695	0.0	4.075632324166014	4.41919024525622	4.978775480128213	3.934563487722982	9.4650092804416	2.379000467711492	3.176827962693874	6.780151332977752	3.8918834770086983	0.0	0.0	5.035550989989324	4.432840253735776	0.0	11.396397305761433	7.5533264849839865	10.260103893812028	6.836675024122068	4.953000973759992	13.984234174391789	5.837825215513048	6.547508558412124	12.345221781909311	11.285441930382365	13.770382317452066	10.877362631147003	12.87835811236754	8.750805074066815	15.814127075999533	20.224996342646495	16.292889674326858	25.36849551774925	8.411030225037115	20.35648272548876	9.21433086450695	16.649936563741694	11.89335938243335	12.279204553129048	17.50161014813363
3R_16150	0.0	0.0	0.0	0.0	6.2495937764045335	0.0	1.166566030903734	4.908344840675126	6.289719579142283	1.7323144552633256	0.0	3.01654757336847	6.797043014407013	4.028610655728899	9.691249706032094	6.495640775475578	6.50552622767954	9.2562881050527	6.641517453907868	11.260043959211618	11.534679177728973	9.166070872059983	12.103460379322447	6.723567772487375	13.33577526195908	7.733872298300611	8.754457769896431	18.66690892166245	6.761855561355725	4.772832275037324	13.283034907815736	8.93868331407047	20.465259619875862	10.271285184287398	11.74961108787299	14.849816382020435	16.482734006473542	11.946632005505007	10.794752886516921	11.504683786863305	18.53592856104845	7.421392609480384	14.353462629324698	12.158451721914671	18.86915873742685	13.89089535155078	10.82457264587194	20.954520309121083	23.893264011010015
3R_16151	0.0	0.0	0.0	0.0	8.821329268464806	0.0	6.586452457668869	2.3093834869843146	6.658475262432705	14.67101711227436	7.8537074211252165	2.128935123682615	2.3985140725617664	15.163738043392552	6.839620920850083	2.2921564240892804	6.121719370589301	17.420388823078532	9.374531273436329	15.893601871630556	0.0	3.2344873984370954	12.813065910411044	18.98069132233162	6.274501930036794	21.832789939450397	14.828347054497142	6.587106134967169	14.316583566852717	6.736873874942062	14.999250037498124	4.731371643564956	10.195342767423842	18.122455607232745	9.95077682397739	10.480290765186988	6.204120528690335	4.215680984243471	15.236841463711938	16.23891207083803	26.1635451813029	10.475328506301958	8.103990404875361	19.613381033076003	8.877967016576939	16.042140206879438	15.278932185987385	23.661918508352656	16.862723936973882
3R_16152	0.0	0.0	0.0	0.0	0.0	22.085049525723562	5.216077986625193	5.4866824500231814	7.030821010061808	5.809285794785818	6.219668426366356	5.057969387146081	1.8994802642101067	10.50768006335831	7.222096437375937	5.4457540272712475	7.27205559922829	6.897955101210246	4.4544421924764475	0.0	14.735749333115242	1.2807606693767564	8.455987431020281	3.0063153666908073	6.211289689830553	2.881711506097701	11.743167531550956	6.955460880140542	7.558587556977578	8.892004647317309	7.424070320794078	8.742917144248517	13.45684021280647	8.611143163699554	7.880422469448588	18.674473426535553	12.283234686675563	13.35427283313569	12.06667076933473	20.576401593745185	4.143993840367556	13.82639358986271	19.253632919861566	9.707893371605731	21.092463030185424	11.292817245938783	3.0250010285003497	6.246276633537978	0.0
3R_16153	0.0	0.0	0.0	0.0	11.715692936374415	0.0	7.289609478125195	12.268458406858887	5.895457039411523	0.0	5.215292489248674	5.654918761437073	12.741959186655262	6.7130358429122765	2.018614858781742	8.11796045984999	2.7101049515243525	7.712062436857489	1.6600541177642394	0.0	6.17808197738163	11.455344204454985	9.45397615329055	13.444501434192192	8.333226853212432	6.443631115005928	4.376371445401703	3.888177568403736	12.675995636077234	5.964871677715597	11.620378824349674	6.981978396641725	6.0180149276860275	6.418295737096338	5.873654749510651	9.27931719072384	13.73292105273277	7.465182389336136	6.745398963367088	11.502430175935421	9.266148812496699	3.0916411915432485	14.350650981405144	10.853633970311405	31.442437543528126	12.62561301296682	10.146048993241378	10.47520780193477	14.930364778672272
3R_16154	0.0	0.0	0.0	0.0	3.3661805228755526	0.0	2.5133613430699278	8.812506003519717	5.0816898583699155	3.7322638158142736	10.489290958396026	12.99827675345941	9.152624405216704	4.339811900979379	12.179856813603298	8.746768287786871	7.008063711708815	0.0	2.8618239835158934	0.0	10.650606498787072	9.874129533768288	6.519212935422306	4.34576908958745	4.7886447824003895	13.885494656861658	7.544576185318933	3.351481044609721	9.105242397942071	8.56920498515214	7.1545599587897355	6.01823549427708	11.67149412632058	22.129438404644524	5.062897002321971	7.998465894241484	9.469860629693647	12.869482852701047	17.442935436718773	12.393395113581748	3.993557592891148	10.659571655772584	12.369788646698733	11.226570148100913	6.775586477826554	21.765725430543053	20.406307064780115	15.048807043443649	0.0
3R_16155	0.0	0.0	0.0	0.0	4.205950241926257	8.864305215757188	1.5701880331573466	0.0	12.698864213584738	0.0	1.8722973387914545	4.060247577656295	9.148762538379058	3.6149839639311354	8.696226881080836	4.371538834128079	5.837588935667435	6.2294428386325125	7.151541157119359	0.0	8.871760476661946	9.253090532237767	6.109183324373197	10.859838579359357	11.966560642939369	13.879635798356649	11.783426280999839	12.562750940950044	15.927450916146977	10.70698660855771	1.7878852892798398	10.527468270210633	4.861070602189426	6.912531590269367	6.325950948576344	7.495397825734998	10.353289743025432	4.020016465987444	0.0	15.485207291178881	19.959362737466513	6.659421216383241	0.0	4.675763832779722	0.0	16.99729810949251	18.212229293423782	9.401535834893988	0.0
3R_16156	0.0	0.0	0.0	0.0	0.0	6.6012265078851655	2.338630409164438	0.0	3.1522710852260625	3.4727937861995346	4.1828858063809085	9.070969450789084	5.109795887500009	8.076209264273489	8.095073726693473	1.6277371621183894	4.347238264738985	7.731751520062348	5.325735284327693	0.0	4.955083816894457	5.742294988584317	1.5164979815411868	10.783060459002535	12.25326928363823	2.5840327448629434	10.530106627859714	7.7962083608409545	16.944477015494705	14.352240336875784	6.657169105409616	11.199685692020738	9.653406506154651	15.443236325786398	12.955030732866089	9.303007513480988	6.608631136609658	5.987392945414136	5.4100961049472085	4.612718464112359	14.863688825701697	4.959254762868275	8.632373125695986	12.187104789601824	12.60908434090425	6.32892325522345	8.137561682717555	8.401561010035666	23.949571781656545
3R_16157	0.0	0.0	0.0	0.0	4.3505082698811695	0.0	6.496620863865421	2.2778861671945667	0.0	12.05910117248229	9.683239919117835	2.0998989108664308	2.365801114670853	3.7392305486161663	6.746336402016885	4.521788123026098	3.0191130992977238	4.295698716874793	0.0	0.0	11.470852334800226	1.5951863656230956	4.212770170216978	5.616544993580289	1.5472312451591002	10.767507967955897	7.313052775376659	4.3315104171742655	2.3535536541980098	8.859987609307327	5.548004105523039	9.333682413055582	11.732338431034384	3.5750572545419312	4.907529868453662	10.337351720380838	9.179255250304521	12.474551914095246	7.514514284340202	9.61045925501642	15.484022811062406	10.33245714096778	15.986922697233663	12.091173250068678	8.756881814495967	10.548895978919086	3.767636305546262	13.614531762216368	0.0
3R_16158	0.0	0.0	0.0	0.0	3.4357956306299804	7.241155833294111	3.8480092772938335	3.597902063306886	0.0	1.9047248986781589	7.647298049006027	8.29193171826404	3.73676298422376	2.953041618101436	1.7759636112159916	8.927657937857429	2.3843318875539543	1.6962550081929115	1.4605043121389816	12.380711841408033	5.435434466959624	3.7793751936929785	3.3270175450270236	4.435642814835274	3.6657581288797463	11.338125581078936	11.550905417721168	17.103960781302085	7.434836446609138	6.997137995631337	5.842017248555926	11.05685471550897	5.294608566279564	11.29354579504586	18.08660512483956	4.081940048138319	12.082130456561961	9.85172497136432	5.934556089269967	5.059879883511446	4.076147323377479	10.880019496994938	15.782006303333318	19.097906563874094	0.0	12.496419428710912	11.901899781243081	13.824024772652393	13.135633295152426
3R_16159	0.0	0.0	0.0	0.0	3.6429792867483712	0.0	8.160100075467327	0.0	1.8331846009560424	2.0195826815130227	1.621688329990223	3.516779080509975	7.924190850966968	9.393343438483464	7.532227577217572	1.8932018340582089	5.05622138968728	8.99270871177649	4.645724771778771	13.127287429834647	0.0	8.014554430846418	3.527641718596492	9.406237526937113	6.478014783866219	12.021831646269625	12.24744242783501	5.440606620384031	5.912376219476865	1.8547689913042866	4.645724771778771	5.210488765990827	9.824292528134317	0.0	15.067842962940642	2.164043593359762	11.529631023623702	10.445798838984278	18.877256304059745	0.0	4.321945151922855	14.42012634337897	13.386948060314895	10.124769560244808	0.0	16.194410661104428	12.619602280614524	13.029008272605939	0.0
3R_16160	0.0	0.0	0.0	0.0	8.095920465677345	0.0	5.037354502311894	2.825966392194681	5.4319337955909	1.4960631099262292	1.2013115919961415	6.512884439286239	2.935034479317546	3.479192688128647	11.159422109326067	5.609771661256744	0.0	6.6616038477423825	6.88290458573518	0.0	4.269253264911434	8.90551251224508	5.226401165487459	11.613228396201546	10.557300709354632	11.13189064030635	9.072640092903836	6.71713925099867	11.679360671796825	0.0	5.735753821445983	6.754680149008244	8.317283575184346	6.652873043223717	11.161931724493082	6.412306498632176	5.693933967447779	10.3173620568693	13.983862622533598	9.935686302563505	3.2016033629641725	8.545693824881642	14.87514177869508	16.50046201293636	0.0	9.815292552973952	2.337082012881996	9.651607143395736	0.0
3R_16161	0.0	0.0	0.0	0.0	2.541262478869402	0.0	10.435895990927223	3.9917450711927733	3.8363681563028456	2.8176331993830512	2.2625084476409163	2.453227981910878	1.3819354503478884	2.1841968118589654	3.9407376115031707	9.244592639666646	10.581327554517644	7.527739720871411	11.882771062211708	0.0	6.700469193654816	4.658981211260571	6.1520138001973566	5.467987557484953	5.42270530091134	4.193083090134514	4.2717736575096925	2.530165262804471	10.998250728221675	11.644615646171367	11.882771062211708	6.360764767469522	4.8951507657484346	14.618087837166197	10.510996891611557	4.528768093560726	14.298342786325207	9.715680330799485	8.778906745185209	18.712525827963773	3.014894180229168	14.082829570401273	9.338441460812398	5.650253809401119	10.230315083474256	12.323853619731475	8.803157868790693	21.585782467573043	9.715680330799485
3R_16162	0.0	0.0	0.0	0.0	2.374064203242687	5.003489934229125	4.4314922757760185	4.972152836519966	4.77861398212894	7.896754670732968	3.1704755174295305	1.145910897177186	5.1640529243128	5.101227743088295	2.454308747622695	7.402593893575621	1.6475243557644326	14.06492839779368	3.027535434779318	17.109635119921432	3.755773562909583	10.445882494267822	8.04615273207116	8.173168183572628	5.065927131366413	9.793014838376083	3.990719183466929	10.636636997934485	8.990308704082961	9.66975724195316	6.055070869558636	9.337850476056351	7.316931516722161	13.656314270029036	6.2487363046669575	5.641073445507019	5.843952769507657	6.8073395827736185	16.4026254042222	6.992546120649041	5.633068137873849	7.517869976935176	15.26705903008374	7.917756677835982	4.77861398212894	7.675350334170362	4.111984131030842	10.61346349684966	18.152905554062983
3R_16163	0.0	0.0	0.0	0.0	2.5732435168416217	0.0	3.8426286038932935	0.0	2.5897651445581005	0.0	3.4364721726511114	3.726151697597452	5.5973067998601795	7.740894993432402	6.650551051359013	6.686380791793189	3.571496812528382	11.433711153966355	10.938465661421672	18.545099828272377	1.3569585240199298	8.491703605577351	6.229435077450566	4.429440453149476	2.7454742230170677	14.860481309760361	4.325532667720366	7.6860199367671145	13.92082558291369	17.03167511634272	10.938465661421672	17.482207023743506	2.974052875686077	10.572894397507842	13.54598596152069	7.642935504783025	5.4293562032294895	4.918974649572245	8.889386694543782	18.948017440513173	6.10567146664029	18.334360057496554	7.091972242020645	8.58204087797711	5.179530289116201	12.478945678837487	13.370914517069311	12.654303412232915	9.83794929914449
3R_16164	0.0	0.0	0.0	0.0	2.805940062875505	5.913695527472072	1.0475286808115163	4.407493326320522	5.647911458821642	0.0	7.494459720651509	6.771841491235341	0.0	6.0292132262609375	7.25195556233694	1.458205072045538	7.788929361031285	2.770589636886522	2.3855246365056835	0.0	7.398336498834909	3.0865340691630556	9.509861726610495	12.074978856712022	4.989575778284009	23.149005518722916	7.861145752560061	6.984217623751256	0.0	10.000220004840106	4.771049273011367	11.036537561250274	7.5669867502062	13.834792289040172	8.44053694475774	16.668161245124978	9.867214915439941	16.09138188496593	0.0	18.595325631011715	16.644507279308815	6.664107649329324	2.577764717103211	6.238739075967878	5.647911458821642	11.339506409429207	14.580036625052003	3.7632607902095008	0.0
3R_16165	0.0	0.0	0.0	0.0	0.0	0.0	0.0	5.627177014107334	0.0	0.0	4.784199129849862	10.37497224694924	11.688715480301008	0.0	5.555271619450561	22.34080223586749	22.37480179654742	26.529702655092645	0.0	0.0	5.667404940616931	11.822007849813213	10.407018493271863	4.624944731910454	3.822203332043977	0.0	6.0219342934705375	0.0	5.8141022212196125	10.943636986428796	0.0	7.6858220409393	8.280853424753955	0.0	12.123318394711001	0.0	3.779329486479827	0.0	37.12696680106629	15.827467937506826	12.750320670564866	0.0	19.74665047441328	0.0	0.0	4.343244907762508	9.307381870709298	19.218665167610784	0.0
3R_16166	0.0	0.0	0.0	0.0	7.930861918142401	0.0	7.401980385048058	4.152526448998151	3.990891189948062	6.595027085776241	0.0	7.656120743149016	8.625586162489654	6.816518742529521	8.198928973908137	4.121550288168492	2.7518818055756973	1.9577363868800335	5.0569326332291045	0.0	2.091106149148564	4.361974054978321	5.759826744411527	10.238813498988234	2.8205617825724816	6.542961082467481	13.331502473660285	9.870286666683775	6.43569942537785	8.075761953187634	8.42822105538184	8.507528524679701	9.166175894332325	3.2586175771135553	10.437347214011094	9.422359872430668	11.15569360106626	11.370389685995319	0.0	8.759806968893633	9.408988500804703	12.557198037058802	7.285934685238513	11.020945085716502	0.0	12.820239568611758	20.60490506633406	7.091123597397911	30.32103916265418
3R_16167	0.0	0.0	0.0	0.0	5.326975055906604	0.0	1.9886950640389642	2.7891552067252117	5.361177142942922	0.0	11.856632446054103	5.142437813785127	5.793605134524615	6.867745085785003	0.0	2.7683492416522504	11.090249120265987	2.629931779569638	11.322079186621831	19.1954790807669	5.618188999248848	3.906448374331509	2.5791608957941623	13.754344653617459	11.367033556619763	8.789508842245896	8.954459410330939	0.0	2.8818061777855397	0.0	6.793247511973099	15.238156190720003	10.261177757460647	0.0	10.015032563878382	6.3287794600728375	14.986038631759689	15.274451341707804	9.20113873292959	11.767516242114292	0.0	8.434377171852123	0.0	5.922009503640853	0.0	10.76382004528985	9.226556243241548	11.907356007320644	0.0
3R_16168	0.0	0.0	0.0	0.0	2.9167818795509093	0.0	2.1778174914896336	4.581600597440718	4.4032638165612035	6.467983159959045	5.193673378710457	7.039346568431177	1.5861424444739116	8.774335619841631	1.507685274920379	4.547423717725039	6.072459009889607	10.080122574290504	11.158915353427647	0.0	3.076235893151253	12.833840270023998	9.885525613396863	11.296774293964157	9.336018233866012	4.812690101259	17.977698501575173	8.712134522326732	4.733793542221966	7.425181642218514	9.919035869713463	4.171821473574953	10.113302701263152	9.587534670922254	12.064194676619262	3.465319258130592	9.231295651321243	2.787838778168323	5.0380777919515705	8.591061601777662	10.381204759574757	6.927356963933408	10.718372093646417	16.212963107078192	5.8710184220816055	12.966190540291729	0.0	9.12781152894755	11.151355112673292
3R_16169	0.0	0.0	0.0	0.0	0.0	0.0	0.0	0.0	4.287223388346985	4.72314795922223	0.0	4.112302033780094	0.0	18.306649560933316	0.0	0.0	0.0	12.618614980819704	3.621613791105317	0.0	4.492750497796756	9.371719898035687	4.125004125004126	3.6663557596982446	9.089983565309714	7.028789923526767	23.86899169740993	12.723811850449405	0.0	8.675404534113426	0.0	6.092820464077949	6.564522693554952	14.002307580289234	16.017632209536256	0.0	2.996006921974393	8.14311027725662	29.4318476136658	6.273494235913496	0.0	0.0	0.0	0.0	0.0	17.215212187819343	14.756575530056194	3.8088273382391034	0.0
3R_16170	0.0	0.0	0.0	0.0	5.2916268471746415	0.0	6.914245380246949	2.770647209334865	7.988402969129617	7.333886014983423	2.35559107786901	7.662471208264436	5.755160508549003	3.4110863946317687	8.205729678100166	4.124968959608579	7.344438368961816	3.9187205116281505	4.498779706004746	0.0	16.74272514640118	4.850657943243422	7.686139073000388	7.97012705293394	4.704835554705758	4.365592148919079	8.895040303427615	10.53703861271457	8.58805012902114	13.470767491589527	4.498779706004746	13.24491031208982	6.115852595720739	4.348427304296855	8.953718230466718	6.286783577789674	14.88659577421649	5.057698221308689	9.140082736028926	9.741192111504699	18.833585808014195	6.2838068810198875	7.291978094897803	13.236103855765293	21.302407917678973	7.484676194730745	9.165331583366022	8.27983965499091	0.0
3R_16171	0.0	0.0	0.0	0.0	5.366407576508872	11.310042186457355	4.006832450694925	4.214702568439745	2.7004314209238065	7.437527741978478	10.749960225147168	2.5902521558668696	1.4591229620429589	5.765485864412377	11.095589614084298	2.7888417326739026	3.724114610371957	10.59759858416083	3.4217670004790475	0.0	4.244832906397472	7.870731112213013	12.991264673633449	6.928080062740694	4.771323809516539	4.42728625061982	1.5034573505232633	10.68594696457662	5.806277049993207	8.196680999929509	7.984123001117777	8.634912447744387	9.303421798537503	15.434575919592033	9.08025126064155	7.9695347003104295	13.209850170105128	2.5645865476151397	0.0	1.975770728403443	28.64961017430423	12.745217994208572	14.790055166905773	11.93169344138675	0.0	5.421749195087114	11.618568889748145	16.79369900413365	41.033384761842235
3R_16172	0.0	0.0	0.0	0.0	0.0	0.0	11.234250984401244	0.0	15.142796571670855	0.0	0.0	0.0	49.092605017264226	0.0	0.0	0.0	0.0	0.0	12.791813239526704	0.0	0.0	0.0	0.0	0.0	21.40433865944627	0.0	0.0	0.0	0.0	0.0	0.0	21.52030171463004	0.0	49.45720715151216	11.315097168396933	0.0	10.582122562143516	0.0	0.0	0.0	35.70089787758162	0.0	27.645310664178588	16.72688344707614	0.0	0.0	26.060669237986033	13.45306561732755	115.0483202945237
3R_16173	0.0	0.0	0.0	0.0	17.500691277305453	0.0	4.355634982979267	0.0	14.677546055204012	3.2339915799795227	2.5968366893552286	2.8157386273724714	3.1722848889478232	7.520859102721397	3.015370549840758	6.063231623633386	8.096612013186142	2.8800350212258583	2.4797589674283658	0.0	9.228707679453759	14.972813648361333	2.8244358895419612	22.593548587928314	12.44802431182135	4.812690101259	3.26867245483185	5.808089681551155	6.311724722962622	11.880290627549622	12.39879483714183	8.343642947149906	6.742201800842101	4.793767335461127	15.354429588424514	13.861277032522368	12.30839420176166	0.0	10.076155583903141	12.886592402666494	6.92080317304984	4.618237975955606	5.359186046823209	25.940740971325106	0.0	9.429956756575804	20.20798053567315	18.2556230578951	0.0
3R_16174	0.0	0.0	0.0	0.0	0.0	0.0	3.830268910731849	13.42993034566626	5.162870494040241	8.53174620102671	2.283612579188548	1.2380555495716203	8.368954859810243	4.409140942819835	1.3258319529212985	1.3329748519631455	8.900023015459519	7.597956656189929	5.4516412165882535	27.728175153336807	9.468157369432081	8.464390309965973	7.451277956263483	6.622789947399594	10.946573968645728	2.116097577491493	5.748826305249454	7.661298097150622	12.48844471962193	9.141404070040394	9.812954189858857	6.420096442688763	12.846110024956038	8.43110961412076	12.537957460639252	9.1420226938524	7.215857134687761	12.257882308639747	17.72158852775245	11.332243045638531	9.129049151713538	10.152993427358176	7.06916113799356	12.831655523086715	15.48861148212072	7.2559710681629035	13.327907394145317	12.613601246223805	0.0
3R_16175	0.0	0.0	0.0	0.0	0.0	0.0	3.556841709517717	0.0	9.588628653507232	0.0	16.964758682669522	9.197406699207091	0.0	0.0	4.92474497208162	4.951276959084132	0.0	23.518565555649634	8.099953425267804	0.0	10.0483021886207	17.467004827880135	0.0	8.200021484056288	3.388380970581399	7.86015217254606	10.676882307658634	23.714631405855524	25.770990729659214	9.701527651051572	4.049976712633902	3.4067383240005733	3.670485807149005	7.829247249193979	7.164876343190412	11.319214876617727	10.051119996301187	0.0	0.0	7.015520435860253	0.0	0.0	0.0	0.0	38.35451461402893	15.40113606480182	16.501976936837032	0.0	36.42509543375003
3R_16176	0.0	0.0	0.0	0.0	0.0	0.0	0.0	0.0	0.0	0.0	0.0	0.0	0.0	0.0	0.0	0.0	0.0	0.0	0.0	0.0	0.0	0.0	0.0	0.0	0.0	0.0	0.0	0.0	0.0	0.0	0.0	0.0	0.0	0.0	0.0	0.0	0.0	0.0	0.0	0.0	0.0	0.0	0.0	0.0	0.0	0.0	0.0	0.0	0.0
3R_16177	0.0	0.0	0.0	0.0	0.0	0.0	3.1140967686886287	0.0	0.0	0.0	0.0	4.026270610479255	9.072203856049526	3.584733052099076	8.623455108017398	0.0	0.0	12.354627219714692	7.091695624423799	0.0	0.0	3.0585529374342406	0.0	10.76896126907183	2.9666055150383164	0.0	9.347856162667654	8.305082212008816	4.512619088017733	8.493910715408123	3.5458478122118997	5.965355600812719	0.0	47.98280296341791	9.409521180832177	4.955116554251589	8.79998685868629	23.918256964996427	0.0	0.0	9.896169390752226	13.20738768437513	15.32637515901114	4.636636101961482	0.0	3.371012261045796	21.671790841212232	3.7291447579412136	0.0
3R_16178	0.0	0.0	0.0	0.0	0.0	0.0	3.3005282825569062	4.629008142425323	0.0	0.0	0.0	12.801933604051557	19.230658284663743	3.7993401306061165	9.139715169916446	13.783432865033545	6.135293027730297	0.0	7.516253899056711	31.857685348013355	4.662100294831223	6.483318421700964	4.280492085370134	7.6091108449613225	15.72103587791924	0.0	9.907483915199863	8.80228225574327	14.3483276545841	18.004830696075757	18.790634747641775	3.161241659854191	10.217948848948062	7.2650553742520625	3.3242802102274807	5.251764330226739	6.217876893498961	8.45005678438159	0.0	13.01993482220628	0.0	20.997110797554257	0.0	4.914217420704188	0.0	0.0	15.312810084404209	23.71438395959069	0.0
3R_16179	0.0	0.0	0.0	0.0	3.036740921055668	0.0	3.4010775067018235	4.770028954075752	0.0	5.050494847485157	1.3518186421738758	2.9315420438828395	6.605504102348323	3.915085450655046	1.5696921331425426	7.89074412557772	0.0	14.992413838597669	5.163488969496689	21.885477672435677	6.405505660225077	8.907773368429961	5.881194000005881	5.227279498975714	8.639984378908244	12.526556299354631	11.910863183658023	6.046960087342292	9.8569623339184	13.915005292340346	9.036105696619204	2.1716983832357046	8.189404548395286	14.972764541299378	12.560361098963083	9.019595251074865	6.407301932143256	8.707484256868463	5.245279772732518	8.944387821500431	0.0	12.020432812512022	16.738782923093662	5.063927014632724	6.112476910118472	3.681669141157404	0.0	8.145610941184618	0.0
3R_16180	0.0	0.0	0.0	0.0	0.0	0.0	5.398144172015103	0.0	0.0	8.016077044119687	3.2183823702163172	10.46903364538033	3.9315625051601755	12.42794124317939	14.948364611540587	3.757224673393852	5.017256854952609	7.138726879448319	6.1465648385758405	0.0	19.062622239065107	5.3018614835668805	7.000913619227309	3.111250218565328	12.856187091462514	5.964594169012741	4.051020168409011	17.995599715957454	7.82241858231179	0.0	0.0	7.755503111120073	0.0	17.823426874638333	0.0	17.17893536124939	15.254374318955747	6.910200561661102	12.487855560467445	0.0	0.0	11.447200930428492	6.641892407984883	8.03739639796043	14.552460893899463	11.68699083067917	0.0	6.464301701889031	0.0
3R_16181	0.0	0.0	0.0	0.0	0.0	0.0	1.764716366844297	7.4250717447557335	4.757369403073831	5.241098387471259	4.208507118374152	2.281632900781368	5.141094775568077	6.094258680154209	0.0	4.913122483406542	6.560799420287763	4.667466359236215	0.0	34.06713951856318	2.4927175257485255	6.932961726584788	0.0	12.205248338153728	6.724540302019278	3.899790971203943	2.6486515979579957	9.412754706200863	17.90067986782138	4.813383902744615	2.0093838224508453	10.141458128708287	12.74770381984945	3.884457585996064	12.441911824170901	5.615994577195636	8.311388497237793	9.036101030838406	0.0	13.922917853740444	11.21604971850519	3.7422236592361067	0.0	10.5100749578546	19.029477612295324	9.551534444456967	12.28110968832181	8.453022853803914	0.0
3R_16182	0.0	0.0	0.0	0.0	0.0	0.0	0.0	7.174167258535466	6.894915964764221	7.5959905323574	12.19888575377525	6.6135991471102535	7.451054026102533	0.0	7.0824940577874855	7.120650884456046	0.0	0.0	11.648902090977925	0.0	0.0	5.024014790699543	6.634027252583953	0.0	9.745961760744434	0.0	15.354897751735871	6.821012538385248	7.412480838737032	6.97609849134894	0.0	4.899381404103917	5.278688351518414	33.778762616367835	10.304126287371778	0.0	19.273281642391968	26.192272232000672	0.0	0.0	0.0	0.0	12.587641453620835	15.232385269674149	0.0	0.0	0.0	6.125536750157733	0.0
3R_16183	0.0	0.0	0.0	0.0	3.249585027991925	0.0	3.639457837244901	1.7014528706062106	6.540898274641853	7.205976348544429	0.0	3.1370127983848146	3.534240784997289	0.0	3.359422609317291	6.755042892833608	6.765323118597467	8.02161343523991	9.669443178207837	0.0	6.854465307152018	8.340601571845943	14.160160859427362	19.577801905087938	5.778473660099085	13.40453824046669	7.283252234319704	3.2353947003587726	3.5159444565158537	3.3089562526202796	9.669443178207837	3.4858679427732033	8.763397043229839	8.011100180409976	3.6656488381726007	11.58213062558562	11.4273124652324	9.317788776909774	11.225839187608468	9.571296829364355	15.420925733592712	15.435528882961645	17.911998352096152	16.256567653331945	13.081796549283705	7.8794320820532535	8.442637344824325	2.905511319145721	12.423718369213033
3R_16184	0.0	0.0	0.0	0.0	5.0153972696177265	0.0	5.617125492200622	0.0	2.523799428611809	0.0	2.2326262605966023	4.841653715242979	5.454733890807137	0.0	7.777380267230787	2.606426927517873	10.441574171722129	2.47610558114198	10.659844366272253	0.0	7.934366916863704	1.8389789988598328	7.284912945290304	8.633230166232847	16.0532539945847	8.275405494869247	5.620472007239168	4.993495971497125	8.139743109707458	2.5535152968333854	6.395906619763352	10.76015085731502	3.864398264885179	4.12143392929268	9.429247640330779	14.896513917812955	8.81843546845293	9.58736002454364	0.0	7.386151704169852	5.950149646263603	7.941045676894733	9.215103554726197	2.7878139078460236	0.0	4.053695247245008	13.030334618993017	4.48435520577585	0.0
3R_16185	0.0	0.0	0.0	0.0	9.53885365872271	0.0	3.56109630486403	1.6648187178898088	4.8000491525033215	7.050823747738448	7.077104773422244	1.5347347303102743	3.45814469154041	5.465717380871957	1.6435452717832204	8.26199923196455	2.206552755587212	4.709339562219794	4.054821182385857	0.0	5.030160844423161	2.331719783243329	0.0	9.578135142560962	11.308113526222611	13.115923780743724	8.908044748315666	4.748599637966763	10.320726909437685	4.856566174599382	8.109642364771714	13.643253479370719	2.4499175602740966	0.0	8.369021231011288	11.332754607331385	13.417523822813548	21.273388571206286	0.0	7.023912206716545	11.31667217411379	10.068789973096193	14.605277763172499	12.371757892474578	12.800131073342191	10.279705650908392	19.275335500982493	11.371809851967466	24.31244408137861
3R_16186	0.0	0.0	0.0	0.0	3.793759114506273	15.99117287257434	5.6652264716771255	1.986377423628754	3.818117118451738	8.41268599397147	8.444043183512363	1.8311677942997944	12.378249599976234	3.2607086563336987	1.9609950245634238	3.9431197095655746	5.265494111334661	5.618945586130945	0.0	13.670614740203638	4.001155533718138	5.5641800346092	18.368239110389442	0.0	10.793814928169862	0.0	6.3771768493175145	9.44298120204618	2.0523614881755243	0.0	6.450676514699479	5.42614648370786	11.69247048747371	6.235090340223939	4.27949678823766	6.760834575448886	5.336370083668947	3.6260472024320625	6.552856652329017	0.0	13.502480405650518	9.010177896952397	10.455766878221683	10.543825198561317	7.636234236903476	6.132612219904436	16.427396165714317	15.264301378366413	0.0
3R_16187	0.0	0.0	0.0	0.0	0.0	12.231967022616907	4.333444702862197	6.0776788129077755	5.84110784787886	9.652546921030584	0.0	14.006967625975864	9.468369963300598	4.98836215110148	3.0000084000235203	6.032341797312109	12.083044347189363	5.730724707446504	9.86850220807737	0.0	0.0	2.128076134051772	2.810046478168749	2.4976047969996773	12.384606429592274	0.0	3.2520198295161125	0.0	3.1397844600763847	5.909882564723556	7.4013766560580265	4.150567652384979	13.415705766741123	9.53868988002236	13.09388973635453	3.447664793205618	0.0	27.736358149607696	0.0	21.368233641976097	13.771088700959433	9.189419669769014	0.0	22.58251003953875	23.36443139151544	18.76382952873235	0.0	12.973298357320962	0.0
3R_16188	0.0	0.0	0.0	0.0	3.333813402463288	0.0	4.978388814157741	5.236662221322292	5.032827455885591	3.696376663739136	2.968123540425249	4.827484996176632	5.438771040792234	1.4326943134643466	1.7232489722543127	1.73253294931163	4.627118989141077	8.229531509230242	8.50291933563857	12.013224157152193	3.516065606971374	13.446380723268597	8.070660244573288	4.303982848341417	8.29955021180452	2.7503960570322126	5.604024137652766	8.298138163336567	5.410615194161729	10.184170540046196	4.251459667819285	8.344514983411104	2.5687262713910677	5.479163835765351	3.7606614752824257	0.0	12.895855881541952	3.186434456317807	11.516809935782268	4.909691141149693	3.9551580006518097	10.557075774467078	15.313560464062135	12.97172608458455	20.131309823542363	4.041832426705411	2.887156081967516	10.432874883002759	25.491475650542455
3R_16189	0.0	0.0	0.0	0.0	25.724134382878013	0.0	0.0	0.0	0.0	0.0	11.45121211080193	0.0	0.0	0.0	26.593622849240752	13.368447789527158	0.0	12.700025400050801	10.934937124111537	0.0	0.0	0.0	24.909702329057165	0.0	9.148628620569777	0.0	0.0	12.805900959161981	0.0	0.0	10.934937124111537	27.594580424404647	0.0	0.0	19.34516612661411	15.280940083433931	9.046007996671069	24.586939417781274	0.0	0.0	0.0	20.36493971977843	23.632281696797826	14.298787462823153	0.0	20.79153368748246	0.0	0.0	0.0
3R_16190	0.0	0.0	0.0	0.0	7.52783038894794	5.288458995933175	3.7471069992024284	5.255337123307289	7.576163168331234	1.39108448389931	3.3510469676040886	0.0	4.09362502503934	2.1567053478959832	6.4852289830590255	3.912100832051686	3.4827151107694956	9.910655441197603	8.533242312082006	0.0	5.292906816787618	11.040817903790312	8.504413790757404	6.478997465848124	3.5696348299265335	8.280613427842736	11.24801823978638	7.494957767162142	13.574776111217599	12.77561145992789	7.466587023071754	8.972435422241915	7.733660467171095	8.248055314758163	4.717590858441138	8.943533214344592	7.941586630180076	16.788438809498228	4.334205375454875	12.933900010605798	8.930841350748077	7.946043188333938	4.610451432351999	12.553057590080742	5.050775445554156	7.098431104757227	15.21162411468348	8.974354659765389	0.0
3R_16191	0.0	0.0	0.0	0.0	2.7498212616179947	0.0	4.106312428781144	4.319343459794111	1.3837383074113023	3.0488734412634533	4.896380350825652	2.6545618645642532	14.953494631695426	3.545177377041431	7.106916451090202	5.716163882418509	3.81657538690533	4.072766766223188	8.182349503214496	0.0	8.700443722629855	4.033071183706392	6.656903208627347	10.650131351620002	8.80161167289299	4.537205081669691	9.244707405010631	8.213439925531478	7.438041117491298	11.200246405420918	7.013442431326709	11.799061974573021	10.59378145028868	4.519365481086455	6.20379465439694	14.701318218200232	6.7689094319918	13.141295206055508	4.749691270067445	10.124121732439711	16.311617133722635	8.707767328456983	5.052418845522293	10.699437515284911	11.069906459290419	8.890173024992498	11.907029910459135	12.293318581351036	0.0
3R_16192	0.0	0.0	0.0	0.0	4.541276571009217	9.571026588311863	5.086121601707852	7.133312091915104	2.2852170224901918	7.552733183084294	2.0215693361894065	0.0	7.408622055566641	1.951597265265784	2.3473869827063303	14.160200961572048	6.30300035422862	11.210159094577872	5.791282189876839	0.0	0.0	4.9954042281101385	13.192496108213648	3.9085523816373082	12.920614452740915	14.986212684330416	10.17830352108232	11.303614172381021	12.283780888795423	9.248495038644837	13.512991776379291	11.366788063963192	15.745882451738872	0.0	13.660595670274203	8.092980795896104	14.37264368491588	0.0	31.37609267242732	13.375832812790504	5.3876639735530345	3.5951772853822965	0.0	15.14564047884457	0.0	5.505730731594158	15.731383480788834	6.090653283471185	0.0
3R_16193	0.0	0.0	0.0	0.0	3.0115112004124565	0.0	5.62136803411316	1.5767996013850607	6.0616934916809315	3.3390230285740237	0.0	2.9071863320378912	1.6376561341358284	6.470930509453771	3.1133017686044684	3.1300746334995613	4.179784222819281	7.433927254561458	8.961032310922219	0.0	4.764215784672692	4.416883093938269	5.832332116320032	9.07173826946484	0.0	7.4534902210208305	5.062245369057937	7.495901241201311	0.0	9.199598161552304	10.241179783911107	4.307311143789245	4.640780393630993	7.424184230636738	12.456007645723966	3.5778636147012985	8.472092081474415	8.635141109719255	5.201701164348788	11.087595552898474	17.86393115098023	14.30467820195917	8.299857242455431	10.043710226907503	0.0	14.604325022174233	7.8241057568726955	9.424258580114277	0.0
3R_16194	0.0	0.0	0.0	0.0	11.790756518519741	0.0	2.9345258855261998	0.0	0.0	2.1788400639881753	6.998276499455097	0.0	10.686331796923788	8.445058644176237	10.157741600868201	4.084986510353296	8.182406571236168	5.821105777253448	6.682760982700002	14.162460415923137	0.0	1.4410924633746351	13.320368174976355	6.765320830118397	8.386618646751987	16.212290212964643	4.404411282163764	5.869634249394108	4.252403990285809	6.003089189697018	15.036212211075007	9.837397654174156	10.599002633852155	16.148545952625334	7.389109782220768	9.33877067691379	9.67463644789365	0.0	13.57723477890152	8.682095522151354	0.0	15.557248184157991	3.61064924889469	2.184634851392399	39.55486536710475	6.353253270694492	3.4036852380809752	7.0282156502549045	0.0
3R_16195	0.0	0.0	0.0	0.0	0.0	0.0	0.0	0.0	18.492355260335376	0.0	0.0	0.0	19.98393291793398	0.0	0.0	0.0	0.0	0.0	15.621338748730766	0.0	0.0	0.0	17.79264452075512	15.81432714782284	0.0	0.0	0.0	18.29414422737426	0.0	0.0	0.0	0.0	0.0	0.0	0.0	0.0	0.0	0.0	0.0	0.0	43.597870679995985	0.0	33.760402423996894	20.426839232604504	0.0	0.0	0.0	16.42885893360277	0.0
3R_16196	0.0	0.0	0.0	0.0	10.844716670932256	15.237282583024143	9.44675230102643	1.8927313438203268	0.0	6.012057783089765	12.873529480865269	6.979355763586886	0.0	4.660477966192271	3.7370911528851467	0.0	5.017256854952609	5.3540451595862395	15.366412096439603	26.05225039338898	7.625048895626043	5.3018614835668805	3.5004568096136546	4.6668753278479915	10.284949673170013	11.929188338025481	8.102040336818021	5.398679914787236	13.689232519045634	11.042854003531504	10.756488467507722	7.755503111120073	5.570619438955063	11.88228458309222	16.31097415933919	2.147366920156174	5.084791439651915	3.455100280830551	0.0	7.985481330210832	12.8659174128184	8.585400697821369	13.283784815969765	6.028047298470323	0.0	2.9217477076697924	6.261176199516137	1.6160754254722578	41.46120336996661
3R_16197	0.0	0.0	0.0	0.0	0.0	0.0	11.362887446054692	0.0	0.0	16.873536220732852	0.0	0.0	16.551578027449136	0.0	0.0	15.817629063944347	0.0	0.0	0.0	0.0	0.0	22.32043212356591	14.736655958030003	13.098125920143346	10.82471325334592	25.11048613901165	0.0	45.45606065656734	16.465892550171574	15.496524129637722	0.0	10.883358691559085	0.0	0.0	22.88931869942891	0.0	0.0	0.0	0.0	0.0	0.0	0.0	0.0	33.83682529370364	0.0	0.0	26.35907384758129	13.607108353403818	0.0
3R_16198	0.0	0.0	0.0	0.0	0.0	0.0	4.571326696147914	4.808482162534712	0.0	1.6970696698011543	5.450864881917233	7.387936091397634	3.329376923755604	5.262195466881715	11.076422568685688	6.363483784650164	8.497557483320888	10.579291791980898	2.60255701226455	0.0	9.685714700816344	5.612239171184519	7.4107559712166235	6.586773495350396	5.443521827978178	0.0	10.291612850107805	7.619633968023444	8.280352875518142	7.792877777284229	2.60255701226455	3.2838080351498813	4.717384446193808	7.546733145000415	10.359503549568785	0.0	8.611938515064972	17.555357895229626	5.287564177810208	0.0	14.527044817749143	2.4234669148296786	0.0	8.507915764827596	12.32350431168607	13.608278286816734	13.255426771720343	6.84273011246027	11.703571930153084
3R_16199	0.0	0.0	0.0	0.0	0.0	0.0	0.0	0.0	0.0	0.0	0.0	0.0	33.10315605489827	0.0	0.0	0.0	42.244536725288	0.0	25.876568766981496	0.0	0.0	22.32043212356591	29.473311916060005	26.196251840286692	0.0	50.2209722780233	34.108971341642274	0.0	32.93178510034315	0.0	0.0	0.0	0.0	0.0	22.88931869942891	36.16100325087419	0.0	0.0	0.0	0.0	0.0	0.0	55.92372004585745	0.0	0.0	0.0	0.0	54.428433413615274	0.0
3R_16200	0.0	0.0	0.0	0.0	0.0	0.0	0.0	0.0	0.0	0.0	0.0	0.0	0.0	0.0	0.0	0.0	28.823095369857956	0.0	0.0	0.0	0.0	0.0	20.10939510939511	0.0	14.771223293628285	0.0	0.0	0.0	22.469082542421624	0.0	0.0	0.0	0.0	0.0	15.617191404297849	49.344702352755405	0.0	0.0	0.0	30.58328440007829	0.0	0.0	0.0	23.08658392434988	0.0	16.784831883123857	71.93830570902394	0.0	0.0
3R_16201	0.0	0.0	0.0	138.70779815241212	3.207756097623566	0.0	2.395073620970498	5.03865488069305	3.228351642391614	1.7783051045181042	2.8558936076818964	10.838215175111493	6.977495483816047	4.135564920925241	1.6580899202060806	3.334045707766226	6.678239313370145	6.334686844755829	8.181409111362614	0.0	10.149351084322838	8.233240650567152	6.2123955929265655	6.902069571756953	5.704092663669813	2.646398780539442	5.392126201635324	9.581245287224974	3.4706869252976285	13.065452363523999	6.817840926135512	3.4409975589563313	6.17899561662051	7.907980628610652	10.855392898884428	11.433044471113078	11.280219143073337	3.065949806722524	0.0	7.0860707218202315	7.611213143651753	0.0	5.893811203545717	10.698207836223276	12.913406569566456	7.778007373032455	5.555975340359049	14.340556671728883	0.0
3R_16202	0.0	0.0	0.0	0.0	21.938051330652502	0.0	1.3650052777929065	3.828854052698433	3.6798175988012627	2.026990595979829	3.2552735023829413	0.0	7.953257117270378	1.5712997697417317	5.669892079274163	9.500730891227462	7.612151734542955	3.610277738666435	4.662765486209871	13.175438873868888	7.7124520237281295	9.38461084700135	1.7702906286124993	3.146913334321464	6.501776415352203	12.065928231858877	8.19491104219191	3.640375329977271	7.912084086464837	9.30786181101578	6.217020648279829	9.151801852507731	5.634473398594622	15.023108545564787	15.123112446527768	6.515944189634827	7.714614797711228	3.494704823251809	6.3154996254908715	5.384677308404431	4.337798229050494	17.3676239700999	6.718025975247433	12.194289170495674	7.359635197602525	7.388096564786292	3.1664728785265006	8.172999515341129	0.0
3R_16203	0.0	0.0	0.0	0.0	9.54646647090046	0.0	2.375958907315506	9.996884304391797	0.0	8.820563626959311	1.4165505803466072	4.607878735376897	1.7304522917764062	4.102559614293756	3.289713919898098	3.307437202516695	6.624941314061526	4.713098013586291	5.410743030286635	0.0	8.390292230522272	8.167532425103728	7.703519275745931	5.477588174106235	7.921996850214053	0.0	5.349092472971036	7.920649036991649	1.7214939537689358	11.34103162560079	8.116114545429951	5.689225812427135	6.129682004356978	2.614956084427518	2.3930572622707005	9.45149925352059	5.595096725794157	6.082961867128647	21.985801569346517	2.3431726276197256	7.5504692239099205	7.557619289462864	5.846773604155887	15.919240630996248	6.405173330395494	5.14395486282487	2.755816978478172	7.113053448906225	0.0
3R_16204	0.0	0.0	0.0	0.0	0.0	0.0	5.153623504096358	12.046639770535606	6.9466377810030755	0.0	2.0483991658099234	0.0	5.004631786718607	11.864990644454876	4.7570819868809195	2.391355346078141	3.1933262037003627	4.543575157548468	5.868142830596496	16.581438074961365	7.27965574022694	1.6872340497329108	6.683792027127284	11.881277522484329	6.546047022219574	3.796276611899049	15.47008163562079	6.872179972314277	0.0	4.685619529099923	9.78023805099416	18.09915738550103	0.0	3.7813502294145183	5.190711049553123	13.667315135212116	6.472619686019691	0.0	23.844382025151056	3.388338490949239	21.836671523506357	7.285783396573932	16.909422564356205	10.231100088805949	9.2621837080041	1.8596005317713677	7.970083494594689	2.0571623707973457	0.0
3R_16205	0.0	0.0	0.0	0.0	0.0	0.0	4.12718555110859	5.788399276064197	9.271813982192185	6.1287428232421535	3.2808463533720866	3.557407304637863	4.007868246942397	4.750930865720957	20.95292373288146	5.7452201683272905	5.11463429853302	1.8193197199703088	4.699395344465679	26.557885567382666	11.659559517387512	1.3511906692177147	5.3525931529628386	1.58581746352937	5.242282573709114	9.120537017219574	4.129644404579611	12.841407154057997	5.980680011291525	7.504786177384627	1.5664651148218929	9.223696783881406	9.937789438117386	3.0282254840921254	5.542515248845079	13.134264581879444	6.479349535508391	14.088634416843245	19.095339209605722	8.140467566749122	8.743750404398456	8.752030471069288	6.770801595200856	10.241737785293848	7.417451185753746	8.935363368465197	12.765392510288905	8.237205149241683	28.17726883368649
3R_16206	0.0	0.0	0.0	0.0	19.8370190514731	0.0	2.4685543207846843	0.0	0.0	3.6657267743217306	2.9435122341198987	3.1916373993517144	0.0	14.208145927888545	3.4179200179372446	10.309002026749798	0.0	3.26451730847077	5.621609466790342	23.827224033091248	6.973821668221829	4.849049101471201	3.2014957388091716	0.0	4.70327507856821	16.365540717465304	3.7050375172098993	6.583464838043473	0.0	13.466299575340242	5.621609466790342	14.18626854322627	5.094853433803843	5.433731299813732	7.4589570886198695	0.0	11.626295518109583	18.960077660478095	0.0	14.606941803022469	7.844724658009229	10.469537832721914	0.0	7.350952095315385	0.0	5.344424082188691	11.452864590491375	0.0	0.0
3R_16207	0.0	0.0	0.0	0.0	0.0	8.483958954606578	7.514074989566707	6.323117634226614	10.128321785696054	4.463267531380118	0.0	9.715080019228086	4.378105444918399	6.919747193956017	4.161546230825155	0.0	5.58711187381396	13.911688600762359	1.7111713823698014	0.0	2.122773581997861	7.3800520146065995	3.898035195359779	0.0	1.4316379971613482	9.96307021971891	2.2555654950808375	14.027665361626198	6.533160799815677	4.099030107990997	6.8446855294792055	11.515153870523898	10.855818447292286	13.231862589753376	6.05451943387216	4.782525417329146	4.246737726857191	11.54258135211337	0.0	2.9641547727486284	4.775738484381185	9.560521928013094	18.49067977286049	8.95027584750162	8.102657428556844	8.133992230085262	3.4861571671207967	12.597393599264311	0.0
3R_16208	0.0	0.0	0.0	0.0	15.514555756210477	21.798602709566314	3.8613184317332414	10.831038507049652	2.6023612785296866	2.8669691892555167	2.3021243543116716	4.992366671359491	11.249062109446625	0.0	2.6731592358186225	5.375121679317015	10.766603717923596	0.0	4.3966673261667655	0.0	2.727117033682077	5.688670443943841	2.503893554477212	6.676476636337659	9.196092322881423	4.2665028329578805	11.59085666862552	10.29787106962442	11.190827102840343	2.6330021543223627	8.793334652333531	7.396731458335876	1.9923454089388568	4.249727592461323	13.611871107247934	3.072043726241582	7.274351437011755	9.885799247097529	17.865246022302973	15.2321416467316	6.135368312295156	16.37647552044439	4.750977513623428	5.749188214624095	0.0	10.449700783267772	13.435948147988908	6.93591904395292	0.0
3R_16209	0.0	0.0	0.0	0.0	11.457588590074979	0.0	0.0	0.0	2.8827881404402134	6.351819669298861	10.20079239755344	2.7651686089210976	0.0	9.847714936226197	5.9224303759085	8.93150606627892	3.975599361359719	5.656620508643316	4.870446132865771	0.0	9.062962211072765	6.301673724541239	2.7737096702613946	4.930616366490742	12.224460656795822	9.452510586811856	3.209967848962025	11.40755545212705	18.595102793728245	8.750192504235093	12.176115332164425	6.145344778423449	11.035189010717374	0.0	4.308190732220097	13.612331683518734	4.029112757137976	10.951079338379591	9.895190145973846	4.218384055183213	0.0	9.07059096714269	26.314681487095278	9.553069210075813	23.062305123521707	13.89089535155078	14.883787388073918	12.805540188907328	43.804317353518364
3R_16210	0.0	0.0	0.0	0.0	6.656495541479287	14.02898388069752	7.45511647128463	0.0	0.0	0.0	5.926336818612016	6.425901007709796	0.0	5.721210013032916	3.4407441916797303	3.4592811475404166	0.0	0.0	11.31829885968139	0.0	14.040782857889026	9.762860127502954	6.445749350590753	14.322658560423857	0.0	10.983217643440822	0.0	3.313713937679645	25.207384755437953	30.50150575766757	8.488724144761042	7.140500777600535	35.902130791462476	10.94003330146137	10.011688646494784	7.90833293132641	7.022360130971698	12.724459464961928	0.0	19.60597864712866	7.897110131518472	0.0	12.230396203685018	22.200120768656983	13.398467751227969	16.140339173087384	23.058688975179628	20.830915459217533	0.0
3R_16211	0.0	0.0	0.0	0.0	0.0	11.272114479594654	7.986791444309401	14.001895856698997	2.6913756482178246	5.930069067514429	4.7617381010712245	5.163131728528729	5.81691944090097	6.895381886935045	8.293785798052951	8.338468440147725	18.55812981560271	13.202575030233897	2.273528174697905	19.272724469421895	8.461196108526686	13.727589709798753	2.589539812879853	16.111309817265525	7.608517430923221	39.71195594620353	0.0	21.30022426473623	14.46701491664974	16.338387613541585	11.367640873489526	11.474607554078393	8.24197617862835	17.580362032395335	16.088535209256538	6.354247385465484	3.761586155557386	5.111972648901539	9.238165448152644	3.938290144074468	6.345230005069839	0.0	9.826971597595339	17.837521583401116	32.2965077786139	4.322854086599303	13.895527863312473	11.955272932903421	0.0
3R_16212	0.0	0.0	0.0	0.0	0.0	0.0	11.674809846534625	16.373981743010358	15.736631731344222	0.0	13.921081389602342	15.094567465169284	0.0	0.0	16.164751143656144	0.0	21.70209533730482	15.43924656476764	0.0	0.0	0.0	0.0	45.423574835339544	13.457682317951202	0.0	0.0	0.0	0.0	0.0	15.921918909666992	26.586905948820206	0.0	0.0	0.0	0.0	18.57682912103733	0.0	0.0	0.0	0.0	0.0	24.75737769855417	0.0	0.0	125.89305385075377	0.0	27.08265626692666	0.0	0.0
3R_16213	0.0	0.0	0.0	0.0	0.0	0.0	0.0	0.0	0.0	0.0	0.0	0.0	0.0	0.0	0.0	0.0	0.0	0.0	0.0	0.0	0.0	0.0	0.0	0.0	0.0	0.0	0.0	0.0	0.0	0.0	0.0	0.0	0.0	0.0	0.0	0.0	0.0	0.0	0.0	0.0	0.0	0.0	488.4004884004884	0.0	0.0	0.0	0.0	0.0	0.0
3R_16214	0.0	0.0	0.0	0.0	0.0	0.0	0.0	0.0	0.0	0.0	0.0	0.0	0.0	0.0	0.0	0.0	0.0	0.0	0.0	0.0	0.0	59.67299200381907	0.0	0.0	173.63723708428353	0.0	0.0	0.0	0.0	0.0	0.0	0.0	0.0	0.0	0.0	0.0	0.0	0.0	0.0	0.0	0.0	0.0	149.51035359198622	0.0	0.0	131.53827434937878	0.0	0.0	0.0
3R_16215	0.0	0.0	0.0	0.0	0.0	5.568827928785828	2.959320587342275	1.3834875230177737	0.0	7.324165821457931	3.528703533149699	3.826157757075713	4.310649545916177	4.54208720716596	5.463235973005058	2.7463345359532263	5.501028142159768	7.827053427466695	8.985634217295098	0.0	8.360267327908076	5.813074767767662	3.837976004974016	6.822483083653193	4.698599854832059	2.1799030379128737	5.922167323731131	13.153841276806542	8.57666769014901	12.107622232500248	7.862429940133213	8.503300130780755	10.179577934339687	10.856659952908151	10.928929173584182	9.417676790983139	4.645895425725698	10.101989687888928	0.0	3.891312528041771	6.269541376778747	12.550956884952907	4.854875630223543	10.281102980227384	15.955630582476248	6.406933840079087	2.288296006648873	4.725066121394036	30.30596906366678
3R_16216	0.0	0.0	0.0	0.0	3.4491702676004263	14.538687447297258	3.8629885521621916	1.8059538687143777	5.206973734635956	1.9121394852214564	6.141653554236329	6.659367999339391	7.502618413826426	1.4822685111620748	3.5657539287476787	3.584964372624065	0.0	1.7028580769964308	4.398568998885696	0.0	7.275457553525541	3.794087294360468	3.3399687378926135	7.421515984164266	8.586731880033051	5.691130941540703	1.9326450024892468	10.302325166107822	9.32972285498476	5.268281992169226	1.466189666295232	8.63325252608969	1.328804766688459	11.337508559818962	0.0	6.146744929754998	4.851665188526006	3.296691703941261	5.957657734946191	10.159153295527737	8.184029357750113	5.461186257034008	6.337376579591113	17.255024663181917	13.88526329236255	6.969480366695028	5.9741153529985285	9.251892011916437	0.0
3R_16217	0.0	0.0	0.0	0.0	4.455017686420215	0.0	3.3263424702417086	2.332606337691419	2.2418106656384227	0.0	3.9663416249704997	4.300686819685104	2.422633208486969	9.572639100018762	11.513998719643343	0.0	12.366557119581515	4.3988914793472045	15.150080484802574	16.053425801065945	9.397127298184945	1.6335064850207452	4.313970794417721	7.6686234437487295	4.753198110128431	7.350779182593355	4.992486308106299	0.0	4.8201830705530195	4.536412650240316	7.575040242401287	12.743865819836781	5.148932883659861	29.287508145588202	8.375700417947451	5.2928395819715295	10.966389582556548	4.2580733069900525	0.0	9.841325036002846	5.285328456736943	3.526889001749337	16.370966091636483	2.476326320377194	0.0	3.6007684039774084	3.8581437698694403	5.97496489708123	17.03229322796021
3R_16218	0.0	0.0	0.0	0.0	0.0	6.744270742004667	3.583960486596704	0.0	4.830868087671882	5.322070413120393	5.698034918697588	1.5445885648548023	0.0	4.1256077020145066	1.654097729386965	6.652036620792005	2.2207200284962796	4.739576092314303	1.3602851157602633	23.062305123521707	1.6874857407454908	7.040072090338205	7.746797473924279	12.393812568097115	3.414215335926923	7.92008110163048	5.379143554279861	6.372117652231484	0.0	8.146246633156267	6.801425578801315	5.721187755193579	4.931294736089434	10.518587395787096	3.609752106290354	17.108275615080526	5.626529853467157	3.058567905101202	11.054658654250074	9.425346075144514	15.18577518067276	2.5333592749323084	17.638861940627592	7.114966474277972	12.882314900458352	3.8796401142372963	11.085196385339163	2.8612057693353132	0.0
3R_16219	0.0	0.0	0.0	0.0	3.9516757476175344	0.0	2.9505218145355094	4.138122244269218	11.93114298759002	2.190716793772055	8.795529619297813	3.814781668600761	2.148916473335815	0.0	2.042622171274686	6.160880299435211	5.484672260666727	15.607563425235869	5.039391241538023	0.0	6.251557679788547	5.7957910965057176	1.9132823890009223	5.101648648777339	5.62155574306567	3.260132491784466	8.856838941040909	1.9672097608227026	2.1377917978914533	6.035811677847002	3.359594161025348	8.478017771620854	7.611983698175711	19.483884878816728	13.372897297634632	4.694837884900415	9.72737232545898	3.776982764872247	0.0	2.909807039056012	4.68817539026716	6.256819933727764	3.630330686822263	6.58962950467073	15.908190650120028	4.790913362080943	13.688954109150245	7.066526042798414	15.107931059488989
3R_16220	0.0	0.0	0.0	0.0	7.483091953730546	0.0	3.7248376739021953	5.2241042783455	3.765568743971952	5.531268676674391	1.1103771518137622	3.6119312201609333	5.425728424387455	2.143887893529382	6.4466868026780055	1.2962836455281261	1.731008542700259	1.2314694632517198	5.301580401117574	17.976623199191774	5.261450692446372	7.316801021425422	6.038479607450518	9.660738479730377	7.983945527491298	0.0	9.783524153983727	4.966943130860449	8.096460146659279	7.619811051545355	5.301580401117574	6.243378117084567	14.414435191978654	4.099518265608609	8.44119698049005	7.408650963191303	7.017234855096732	2.3840948450147623	4.30844688245092	7.346875952224001	0.0	5.924114463370016	9.166102378488992	2.772989748811497	15.062274975887808	12.096419348988857	6.480523004128525	8.921019427192494	9.53637938005905
3R_16221	0.0	0.0	0.0	0.0	11.557219795206066	0.0	2.876402425957806	0.0	5.815711726801126	2.135684294604834	3.429831646713621	5.578427106692997	6.284802091582136	3.3111157466731562	0.0	6.006114224280317	2.673446527059289	1.9019361710221003	3.275198558912634	27.763895829862847	4.063009145833587	2.825098172161482	7.460877026094417	3.3156608609444995	0.0	9.534706331045005	12.95152245146417	7.6711677243289165	8.33635526211585	5.884187423137801	6.550397117825268	15.152579588924292	2.9683059136074563	6.331478210217739	2.8971021735509055	6.865349892557274	4.064148520243524	18.410510192058442	6.65415685178531	5.673420874217422	9.140809601506405	9.149465671204801	10.617401921749748	8.565457224106622	0.0	7.78426985884005	3.336269250273574	5.166757084915653	0.0
3R_16222	0.0	0.0	0.0	0.0	0.0	0.0	0.0	0.0	0.0	0.0	0.0	0.0	0.0	97.91442279447763	0.0	0.0	0.0	0.0	0.0	0.0	0.0	0.0	0.0	0.0	0.0	0.0	0.0	0.0	0.0	0.0	0.0	0.0	0.0	0.0	0.0	0.0	80.12178511337231	0.0	0.0	0.0	0.0	0.0	0.0	0.0	0.0	0.0	0.0	0.0	0.0
3R_16223	0.0	0.0	0.0	0.0	0.0	0.0	0.0	0.0	0.0	0.0	0.0	0.0	0.0	0.0	0.0	0.0	38.97207261276569	0.0	0.0	0.0	0.0	0.0	0.0	0.0	0.0	0.0	31.46672708278267	0.0	0.0	0.0	0.0	0.0	0.0	0.0	21.116202462149207	0.0	0.0	0.0	0.0	0.0	0.0	0.0	0.0	62.43132554190391	0.0	0.0	0.0	25.106073159097186	0.0
3R_16224	0.0	0.0	0.0	0.0	0.0	0.0	1.3249116648270267	1.8581955249077173	8.92933042165727	5.902358464395203	7.899144980748994	3.4260032965003715	3.859825049569803	0.0	12.841157450567964	0.0	2.4628546110426024	3.504234867837782	9.051616845058948	0.0	3.742959026201836	6.506400997301145	1.7182927730324258	4.581720949369235	8.83512421301131	8.783641346356546	7.954206044957968	5.300172626622449	7.679686423043974	5.420680002623609	4.525808422529474	3.806995964203578	13.672437118752637	2.9163684679908144	4.003338784546312	6.324554640673591	8.736020183701033	3.3920566174954137	6.1299976338209134	2.613257946068105	0.0	11.23832899533834	6.520700779712796	17.754168678805783	14.28692867465163	10.039525612335765	6.146931328941966	11.106113360099066	0.0
3R_16225	0.0	0.0	0.0	0.0	5.7062480563092555	0.0	1.0651436532616563	2.9877390658086873	10.050049245241302	3.1634107261767492	6.3504038539330905	4.131429019983722	1.5515253821794897	1.2261197845462313	5.89912206315895	2.965451745798511	3.959952995357945	2.8171791585085852	7.276917012825566	0.0	1.5045490039133318	5.230727384950151	6.906983651169697	12.278028590617376	3.0440875195455783	9.41530929291027	6.394669403585171	2.8406649712631227	7.71746663353301	7.263129377397287	9.702556017100754	8.16154555188116	6.595055357245905	9.378289728193717	4.291235419857156	3.389689750171391	9.029825513671659	8.180985208778742	14.78436996407398	2.100891092957078	3.3848794052089906	9.034892755822987	5.242223489092899	14.2732082365927	11.485770565990059	4.612075451248344	2.470868460846618	11.47962844269274	0.0
3R_16226	0.0	0.0	0.0	0.0	23.14798739823566	0.0	8.641731526462495	0.0	0.0	6.416351944603784	0.0	0.0	0.0	9.947764289714708	11.965200411124286	0.0	0.0	0.0	4.919928169048732	0.0	0.0	8.487595379353076	0.0	0.0	0.0	0.0	0.0	0.0	0.0	11.785455216154087	4.919928169048732	16.554078242023106	0.0	9.5110013752908	4.351960449383436	6.875314115913671	12.210141417857901	0.0	0.0	8.5224827355806	0.0	0.0	21.265623587829683	19.3002501312417	0.0	9.354681339796171	10.023334322302318	5.174256006664442	0.0
3R_16227	0.0	0.0	0.0	115.86948461253246	2.6795973315497936	5.647420258425952	6.002170384811148	2.8060250970884684	5.393603617597819	5.942024851924741	2.385669189750402	1.2933853170759975	5.828647101064078	2.3030946221819337	5.540338093591823	1.3925466447424124	1.8595545399908362	0.0	2.2781119008565702	0.0	5.652169981099144	1.9650380431365153	1.2973803296383943	6.918768127172493	4.764910739880092	0.0	3.002873149028991	0.0	1.4496182285433308	9.549941281503893	4.5562238017131405	3.8325806145006456	5.161620666303288	4.403951577671614	3.022682207283455	4.775293776073104	10.365217496185599	2.5611395226855493	18.513581563434936	9.865575612928483	15.895057018748538	4.242695774953839	12.308480050415534	8.93674216426447	0.0	6.4973542773382675	4.641181013485416	3.593812891725605	10.244558090742197
3R_16228	0.0	0.0	0.0	0.0	8.123410857750951	0.0	5.054459271419915	12.760029915181246	4.087783794389925	1.5011431204862504	4.821562994021865	6.534999496805038	7.362501601344098	4.6546754469361185	1.3996643604863555	7.036025152382715	3.7582575966130585	1.3368447789527158	3.4531380391931163	0.0	2.8558332536079885	1.9857226541168995	2.622073929374439	2.3305324217844188	5.778081234044069	6.701813957644535	6.068964680142803	6.739947873243148	2.929754735582311	4.135914419658828	5.755230065321861	1.9364617841687473	8.345525624675634	8.900617925399471	10.181666382428482	4.825560026347557	7.617690944565111	15.528593316493437	0.0	3.9877695109100393	6.42494936336783	12.862067191439007	0.0	6.020542089609749	0.0	5.471456233548015	11.725088876173682	4.842190001482921	0.0
3R_16229	0.0	0.0	0.0	0.0	0.0	0.0	2.822765339000944	2.63929541369636	3.804843007104403	8.383438349871062	2.243916406035776	2.4330687127801314	6.852897350176476	2.166248291913222	0.0	2.619607341816321	0.0	2.4886269747255048	4.285500010713751	9.082058212360318	7.97449013768223	4.620696283481565	2.440583982935437	10.846109327046639	7.170859348613479	4.15862665513341	5.648894115998912	8.782808179956227	9.54438904456848	6.416070357087679	6.428250016070624	11.715777403113224	2.9129550764068113	6.213413351051226	8.529237277694907	13.474659555240416	10.635635192040574	2.408960562424841	0.0	3.7117513304772647	14.9505972464588	1.9953006678670397	6.946277489893166	9.806690516538001	0.0	5.092742922818869	15.278932185987385	10.140822217865425	0.0
3R_16230	0.0	0.0	0.0	0.0	9.20486532361545	6.466611269363459	0.0	4.819582929358569	3.087988527505023	8.504937456390932	0.0	4.442995040728936	6.674126114954482	0.0	4.757997162330493	0.0	4.258587388236036	7.574082096990665	6.521413059781794	0.0	3.2360249834072823	7.8752736657598845	2.971145718356184	2.6407918361504863	6.547306361777524	17.719365747959742	6.876914575998675	1.5274449008619524	13.2791499750518	9.37304191296287	5.217130447825435	4.388518625915322	4.728274906631347	12.606925639814083	1.1537132549539006	7.290637054043123	3.236932449751479	2.9326476412128493	0.0	15.815288277685735	3.6401454165291	4.858123365241488	2.818779271260995	10.233068365083135	0.0	6.199860949518625	7.971616792689071	6.858527103870335	0.0
3R_16231	0.0	0.0	0.0	0.0	9.53885365872271	0.0	3.56109630486403	0.0	0.0	0.0	4.246262864053346	6.906306286396235	5.187217037310615	10.24822008913492	2.4653179076748306	4.957199539178731	0.0	2.354669781109897	4.054821182385857	17.18638288511247	2.5150804222115806	8.743949187162483	6.927638506585875	4.1049150610975556	5.088651086800175	0.0	10.6896536979788	4.748599637966763	5.160363454718842	9.713132349198764	10.137052955964643	8.5270334246067	3.6748763404111453	11.757918566223733	17.93361692359562	5.666377303665692	8.385952389258467	4.5585832652584894	0.0	7.023912206716545	5.658336087056895	15.10318495964429	0.0	7.953272930876515	19.200196610013286	0.0	12.39128710777446	8.528857388975599	18.234333061033958
3R_16232	0.0	0.0	0.0	0.0	0.0	10.732262253560428	9.505352844400797	1.3331306974673185	3.8437175205869507	1.4115154820664135	1.133421377505938	3.686891478561463	1.3845828362680952	1.0941905484695778	7.896573834544668	1.3231860838931735	0.0	3.771080339095544	2.1646427257181204	0.0	5.370644273228305	4.667906462623139	4.931039413798035	6.574155155320989	3.622062416828392	4.201115816360826	1.4266523773164557	8.872543129432152	6.887075108788239	2.5926496308844724	7.57624954001342	4.5521072432766285	5.885434139049267	6.276896501508966	10.53113290098246	10.587369087181235	2.6860751714253173	4.867146372613152	13.19358686129846	5.624512073577617	12.082679358313065	14.109808171110853	9.356331195411656	4.245808537811472	20.49982677646374	11.318507323485822	19.845049850765225	6.829621434083909	9.734292745226304
3R_16233	0.0	0.0	0.0	0.0	6.8245457070536455	7.1915800980212365	2.547776218114103	1.786634721637844	3.434181507482051	1.8916844201249496	0.0	8.235161967518545	3.7111796689701957	1.4664119802339397	7.0552187276547995	0.0	2.3680078352643252	3.369283589230422	5.802020553657811	0.0	1.7994071313383666	10.009333703678681	4.956359256744366	7.3421244995240835	6.067768233582864	8.445375312478886	3.8239411602525792	1.6986860493539642	3.691967349717546	0.0	5.802020553657811	4.880513439774891	3.943769731172936	5.608112920475277	6.415277598684612	6.080990277104646	7.199646929314586	3.2614254255507893	5.893925837909967	2.5126190007766502	12.144721357585532	5.40276535141747	6.269582649556975	9.483577478551942	6.868363014964102	8.2739094263409	5.910207400998116	9.152920124754301	0.0
3R_16234	0.0	0.0	0.0	0.0	6.323934701579845	0.0	3.541328125534888	3.311154119324061	1.5911344534071281	5.25876267624743	5.630254963280885	0.0	1.7194740060236613	1.3588440911208235	3.268843411286532	3.286454254364329	4.388607701041022	3.1221315416461124	1.3441040874205297	11.3939857985361	1.6674125558833317	4.6375521144918865	9.185576195885474	5.442837416459249	4.498136197266662	7.825869193205057	10.630313828124832	1.5740798165504417	5.131717503741022	8.04934441309493	6.720520437102649	3.3918794336104043	6.090794251752017	12.99183177552609	4.75575059417159	3.7566149293136553	3.335760284260148	6.044370515077078	5.46157996954623	0.0	7.502567753813743	10.012896610834755	5.809680670901924	5.272748747194897	0.0	7.666981098080367	2.7383336035155823	5.654341615530215	0.0
3R_16235	0.0	0.0	0.0	0.0	0.0	0.0	0.0	0.0	0.0	9.956906508630645	0.0	0.0	9.766922169350618	0.0	0.0	9.333826159354548	0.0	8.867134851386819	0.0	0.0	9.471203752112078	6.585532901322376	0.0	0.0	0.0	0.0	10.063682985934998	17.882113951982948	0.0	9.144345319741179	7.634753397465262	6.422162110784865	0.0	14.759189071115676	0.0	0.0	18.9477194524867	0.0	0.0	0.0	0.0	0.0	0.0	0.0	0.0	0.0	0.0	0.0	0.0
3R_16236	0.0	0.0	0.0	0.0	4.951556447495924	10.435717285983005	0.0	5.185178943766086	9.96669628436579	1.372513657197146	8.816828945913933	4.780024468945257	2.6926503838507756	7.4476974804865	1.2797303761665064	0.0	1.7181106212395927	3.666880975488123	3.1572466704202826	0.0	2.6111235429604243	4.53892674353793	3.596091767467117	2.1308345178997556	5.282970889245509	0.0	9.71062611620179	2.464966965128975	4.018066297558168	5.042023374064058	7.366908897647324	5.311592630590153	4.769010587680406	6.103458504416666	3.7236892264826915	5.882758678502973	6.0943301312562	7.098992132423653	17.10537681862228	14.584267258155931	5.874410392771891	7.8399643752018795	11.372256016776351	9.63314771633848	9.96669628436579	10.005239744053961	0.0	7.747729500199504	0.0
3R_16237	0.0	0.0	0.0	0.0	0.0	0.0	7.601046410722542	5.330253631235285	1.7075919538267135	1.881219782907237	1.510585427382382	3.275842300951632	3.690649738886531	1.4582999139603052	1.75404746452439	5.290492103940534	2.3549082174522247	0.0	11.53984853948792	24.45585717779408	5.368358892686505	4.976981460744058	11.500862564692351	2.9206033966617504	1.206840371224098	5.599104143337066	7.605574886391724	11.825023438885744	1.8357718502744478	6.9107903352597155	10.097367472051928	9.707029709577805	7.843906265320129	0.0	5.103831063191808	6.04735075642279	9.546425460316703	9.730150492994293	0.0	0.0	4.025845930876225	5.372877713303246	9.352349777881692	11.317338162064283	0.0	4.114069431778443	2.9387563183260843	4.551143474798043	12.973533990659057
3R_16238	0.0	0.0	0.0	0.0	0.0	0.0	2.3367947495026136	3.277366832392183	0.0	3.470067888408169	5.572803382022917	3.0212831268588443	10.211570117405824	10.759826680711827	3.235487866273404	3.2529190068708154	8.687651979611818	3.0902730565272747	7.982332437538249	0.0	13.203185136382302	11.475575385349822	0.0	2.6936491295742204	0.0	0.0	3.5072804126806427	3.1160355552120995	6.772470719222845	3.1868832982457485	2.660777479179416	0.0	9.645829263999113	5.143704825412371	9.414445053768251	3.7182821239124957	15.408035598725448	5.98269326492323	0.0	13.827293417931786	7.426010939999317	9.910724196438483	0.0	6.958593584733403	0.0	2.5295821990265157	0.0	5.596644252106437	0.0
3R_16239	0.0	0.0	0.0	0.0	0.0	5.693334244266812	4.0339790120139964	0.0	1.359363513378312	5.99033399706234	0.0	9.12730451399972	2.9380172379347385	2.321818968703738	1.396345373181679	4.211604486538028	9.373364347921289	5.334699016281501	6.8898994074686515	0.0	7.122653228214368	9.905069810932027	2.6158562743928595	3.48750913727394	1.9214599406345736	4.457281414919412	4.540930127799938	6.723965612026109	8.768422455579172	5.501476046023148	2.2966331358228835	5.795609709732684	5.203585061964291	2.2198780310214636	10.157522864583969	8.023528837846408	3.799813657138254	5.163923590455417	9.332049243357448	9.945783544740909	6.409714049836809	12.831567709616492	4.963419597565939	7.507832170520287	5.437454053513248	5.458481913211012	11.697285481142105	4.830707843620326	10.327847180910833
3R_16240	0.0	0.0	0.0	0.0	10.084706492181075	10.627077261508461	0.9412192573083559	5.280259683171218	0.0	4.193044410210566	2.2446258326579818	1.2169189704768157	6.85506393169724	3.250399744995305	0.0	3.930653317818608	5.248846959544162	4.97882753590357	5.358568619150452	0.0	1.329501886164326	7.395451427599455	8.544744554861532	5.424769192345173	2.689922420844101	0.0	7.063350056520927	6.275417795352852	8.183491333819068	5.134479066664665	5.358568619150452	5.408991420528258	9.712920077722785	10.358962926929117	9.479926492649975	0.0	5.319498853559339	4.819444337345682	4.354759621623646	3.712924821255158	5.982129584292843	0.0	4.632315729375483	0.0	5.074727905776513	5.094353021751155	4.366789344335314	4.508457020033893	0.0
3R_16241	0.0	0.0	0.0	0.0	0.0	0.0	0.0	12.966973119464722	0.0	0.0	0.0	0.0	0.0	0.0	0.0	0.0	17.18644195966686	24.453465055998436	0.0	0.0	0.0	9.080672696233336	0.0	0.0	0.0	0.0	13.876631197997323	12.328662414100043	13.397713814114757	12.608973049581003	10.527423939362038	0.0	0.0	0.0	9.312114129270768	0.0	8.708889686236123	0.0	0.0	18.235995667127426	0.0	0.0	22.751575546606603	13.765913395885644	0.0	0.0	0.0	22.14324464963851	0.0
3R_16242	0.0	0.0	0.0	0.0	0.0	0.0	0.0	2.3365222968481487	2.2455741978135295	0.0	0.0	4.307906775174223	0.0	9.588709562973467	2.3066656640359917	6.957278368360525	6.193658993858678	2.2031381499808327	7.587757153832292	0.0	0.0	11.45374161013427	6.4818195763914845	3.840748730920601	3.1741184917477683	3.681559803257444	7.501301475806052	8.88601969186394	19.313100607252167	2.272014170097976	5.6908178653742185	3.191315027631204	6.876769156314981	7.334168939647858	8.389761470691626	2.6508625774283825	7.846285615467351	12.79566516985819	0.0	6.5718977110408865	0.0	7.06561982443348	0.0	2.4804835553862215	0.0	5.410220013810489	7.729241575899607	5.984995615990711	0.0
3R_16243	0.0	0.0	0.0	0.0	0.0	8.170502036497632	1.4472904768431354	2.0298324474806226	3.9016442309117907	2.149181570166265	8.62876945636509	5.613682115145602	4.216347538348734	0.0	2.0038947698747287	4.029381443610519	5.380684794373094	9.569780928574984	3.295897431671926	0.0	4.088686889584602	7.107381157479666	5.631021673802423	11.678154077560961	8.27245952078745	6.396643041731698	6.516687281120767	3.8598243046574763	0.0	1.9737916003719413	9.88769229501578	6.931064601819348	4.4805978909825726	0.0	2.91541152126902	2.3029127009550407	4.089833464707873	11.116117481058136	0.0	8.56391434829611	22.99644612921519	15.34548204455837	0.0	6.464692435792675	0.0	4.700079321672019	3.3573540826768586	5.19941038686213	0.0
3R_16244	0.0	0.0	0.0	0.0	0.0	0.0	0.0	0.0	0.0	0.0	0.0	0.0	0.0	0.0	0.0	0.0	0.0	0.0	0.0	0.0	0.0	20.885547201336674	0.0	0.0	0.0	0.0	0.0	0.0	0.0	0.0	0.0	0.0	0.0	0.0	21.417862497322766	0.0	20.030446278343078	0.0	0.0	0.0	0.0	0.0	0.0	0.0	0.0	23.01919801114129	0.0	0.0	0.0
3R_16245	0.0	0.0	0.0	0.0	5.037575273968531	0.0	0.0	10.550512557088163	0.0	11.170856575696794	4.484997794502334	2.4315317142249953	2.739427317240476	4.3297596940072225	5.207847810021878	5.235905009164143	6.991831094141159	2.4870548793529674	4.282792809190873	18.15264193550729	2.6564841856839942	5.541332801365384	0.0	2.1678515420578375	3.5831647155737594	4.155999601024038	5.645325642141678	5.015577128667358	8.175736920047289	0.0	2.1413964045954366	1.8012886779459758	3.8814865705416515	0.0	5.682566171115326	2.992477211537915	5.314458267153565	0.0	8.701266382309282	7.418813145691765	5.976461110271086	0.0	4.627926295645816	2.80014157515804	10.139838512931842	4.071620621048365	4.362651514887112	0.0	19.25951034620896
3R_16246	0.0	0.0	0.0	0.0	2.878874245015229	6.0674089130236935	4.299027452514554	6.029408439664463	2.8973581888034485	3.191961364499644	1.2815435936276527	1.3895720951690136	3.1310566376835185	4.9487433903346085	2.9761816185070873	7.480539376811225	3.99569264333049	4.263907444782399	3.6712965795753534	10.373874434623843	9.108767796255082	2.1111744463445015	5.575456838994746	4.955536449209468	2.0477074890805995	9.500285008550255	12.90476605272242	5.732605483523774	1.5574237718934845	1.4657362173159143	0.0	12.352808565437458	2.218192505836619	7.097198499179091	7.577438717464373	13.681130471810885	8.098953007849909	5.503213876904112	0.0	10.59926101952172	10.246286574973785	11.395543886518615	7.9343039631848296	4.800675935171673	11.589432755213794	11.63425170238188	9.972674870853862	2.5740522661312637	0.0
3R_16247	0.0	0.0	0.0	0.0	0.0	5.85600093696015	5.186544444017995	1.4548311304765298	2.7964049418068133	3.0807431984892037	3.710671520225015	2.682309897991755	3.0219605875900166	3.582234980285767	2.872481910545168	5.775914724395009	5.784704854717138	4.115339241131444	3.5433768381267345	0.0	11.72185216986136	5.094035902765043	5.3811900501795975	5.978587092469611	3.9527175921625517	2.292316156244269	7.784451647657035	6.916078915226854	6.012632540968575	0.0	2.362251225417823	2.9805992792910945	7.493162489228579	2.2833031176220766	5.22386890178604	4.9516635113566405	7.816759523255836	5.3114642644684285	4.799339610869544	8.18395903110109	3.296424368487502	2.199697321648541	2.5526157930339113	4.633404996663948	11.185619767227253	10.105989370744958	12.031493637746165	3.7265460507928223	10.622928528936857
3R_16248	0.0	0.0	0.0	0.0	3.1174674193480003	6.5702590653149455	1.1638297540525133	1.6322773043266774	0.0	5.184753506448796	1.3877543996671609	0.0	1.6952749973384182	0.0	6.445678720300729	1.6201011785588035	0.0	0.0	3.9755635361312467	0.0	6.57578493500823	8.001499709659868	0.0	2.6831188358698643	1.108707925088597	7.715731862886302	10.480708160488987	6.207708049007372	5.059496303532001	4.7616372032428655	5.300751381508329	4.458858447519124	4.804060391843186	2.5617982594117907	7.033230843530541	3.703746228197435	6.577628957704531	2.9796525486756043	5.384716451601092	4.591079440824888	7.39698040465921	0.0	5.727918159505337	3.465695162998575	6.2749665230536	6.299233232134051	5.399591358925956	5.574765267539953	11.918610194702417
3R_16249	0.0	0.0	0.0	0.0	5.730852791011272	0.0	4.278945757623182	3.000621878884399	0.0	4.765576525151283	5.1022288959376185	1.3830811008329746	3.116430789214282	7.388440095882249	4.44341883754831	0.0	3.977027891493157	7.073316338511944	7.308294305011662	0.0	4.533109377582927	7.3545944151311335	5.54941266403717	2.4661940288016937	4.076284401547439	2.3639767762921498	0.0	8.558740849457882	3.100297411530688	7.294447218765869	6.090245254176385	4.098368634119267	2.2078308448319923	4.709363958013195	6.464608155857392	11.91507006146304	10.076401289859975	0.0	0.0	10.549749559495208	10.198423935564996	9.073850252434514	2.6324136996073757	3.185500620535521	0.0	5.789952787566979	2.481522582848113	11.529127379563853	0.0
3R_16250	0.0	0.0	0.0	0.0	4.234987604191282	0.0	1.5810284178790914	4.434801215579013	2.1310892679196902	4.6955565478831724	7.540893795748482	0.0	0.0	5.459912051736671	4.378132280013082	6.602579099447826	2.938945465221842	0.0	3.600457258071775	0.0	0.0	1.5528287882034701	0.0	3.64493785563203	4.518441113717414	6.987729546915616	4.745911041694252	8.432988417079583	0.0	6.468543794952337	5.400685887107663	4.542920834607244	4.894630834705869	6.960254856691832	3.1848122672598906	2.5157150429445134	4.467757534202918	0.0	7.314978589057669	6.236846101768489	15.072869788994897	0.0	0.0	11.770111825478432	0.0	11.980251753010338	11.002778568347793	3.7865771519827933	0.0
3R_16251	0.0	0.0	0.0	0.0	0.0	0.0	2.098010226121444	5.8849405841686275	2.8279359348081585	0.0	0.0	2.7125544070600194	3.0560348436868736	0.0	0.0	5.841041317481916	0.0	13.872473129019548	4.7777737962996145	0.0	2.963505613768684	8.242358303557815	2.720932953491093	9.67359828351672	3.997286641827528	18.54530618300508	6.297780473227821	2.7976245929106516	12.160856513445955	8.583698355105884	2.3888868981498073	10.047357213490063	10.82521712679252	4.618097214640846	4.226216701374471	6.6766616291254675	0.0	10.742707849911481	19.413819144743613	4.138118819460911	0.0	0.0	0.0	3.1237661123856078	11.311743739232634	4.542195520168824	4.8668621198494	0.0	0.0
3R_16252	0.0	0.0	0.0	0.0	7.587518229012546	0.0	5.6652264716771255	9.93188711814377	3.818117118451738	6.309514495478602	5.0664259101074185	3.6623355885995887	2.0630415999960388	3.2607086563336987	1.9609950245634238	3.9431197095655746	0.0	1.872981862043648	4.838007386024609	0.0	6.001733300577206	5.5641800346092	3.6736478220778888	3.2651845776189883	12.143041794191092	0.0	4.251451232878343	13.220173682864655	4.104722976351049	1.9315363092126943	3.2253382573497396	8.139219725561789	4.3846764328026415	3.1175451701119696	4.27949678823766	6.760834575448886	5.336370083668947	14.50418880972825	13.105713304658034	5.587051003629907	9.001653603767013	0.0	10.455766878221683	6.326295119136789	0.0	4.5994591649283265	3.2854792331428633	8.480167432425786	0.0
3R_16253	0.0	0.0	0.0	0.0	3.7194410721512052	0.0	4.165685416324155	3.8949303586451873	1.8716609568529743	2.0619713105559736	1.6557256316924431	1.7952960371353395	8.090510155208346	3.1968328337749226	0.0	1.932937880015587	5.162345439377545	1.836290986014808	1.5810776625347838	26.80562703722765	5.884162032562167	1.3637950597887754	3.601682706160318	3.2012210737663778	3.968388347541927	0.0	16.672668827444546	5.554798457099181	0.0	3.787396755564443	7.905388312673918	5.319850703709851	2.865855056514661	0.0	9.789881178813577	2.2094642844517347	9.155707720511296	7.110029122679286	0.0	5.477603176133426	0.0	5.889115030906075	3.4169810289213274	0.0	0.0	10.521834911808986	6.442236332151398	3.325617899805784	0.0
3R_16254	0.0	0.0	0.0	0.0	0.0	0.0	0.0	5.519319688655176	0.0	0.0	2.3462496724048894	2.544028224466733	5.732337664496595	2.265039522674631	0.0	2.7390739026790603	0.0	5.204240415090215	0.0	0.0	0.0	5.797706427337347	7.655658680113406	6.804446115818024	7.497884659290498	4.348279820503008	2.953255284702669	0.0	0.0	2.6834694791573583	4.480939204857338	0.0	0.0	4.3311830453240985	5.945474057419407	9.392778769063819	3.706890256401892	10.075282510921605	18.207673077588357	3.88102485447127	0.0	12.517775240841996	0.0	0.0	0.0	8.519993976364258	4.564492629257302	4.712574208316987	0.0
3R_16255	0.0	0.0	0.0	0.0	0.0	0.0	0.0	0.0	0.0	0.0	0.0	0.0	0.0	0.0	0.0	0.0	0.0	0.0	0.0	0.0	0.0	0.0	0.0	0.0	0.0	0.0	0.0	0.0	0.0	0.0	0.0	0.0	0.0	0.0	0.0	0.0	0.0	0.0	0.0	0.0	0.0	0.0	0.0	0.0	0.0	0.0	0.0	0.0	0.0
3R_16256	0.0	0.0	0.0	0.0	0.0	0.0	0.0	0.0	0.0	0.0	0.0	0.0	0.0	0.0	0.0	0.0	0.0	0.0	0.0	0.0	0.0	0.0	0.0	0.0	0.0	0.0	0.0	0.0	0.0	0.0	0.0	0.0	0.0	0.0	0.0	0.0	0.0	0.0	0.0	0.0	0.0	0.0	0.0	0.0	0.0	0.0	0.0	0.0	0.0
3R_16257	0.0	0.0	0.0	0.0	0.0	0.0	0.0	0.0	0.0	0.0	0.0	0.0	0.0	0.0	0.0	0.0	0.0	0.0	0.0	0.0	0.0	0.0	0.0	0.0	0.0	0.0	0.0	0.0	0.0	0.0	0.0	0.0	0.0	0.0	130.36959780979075	0.0	0.0	0.0	0.0	0.0	0.0	0.0	0.0	0.0	0.0	0.0	0.0	0.0	0.0
3R_16258	0.0	0.0	0.0	0.0	0.0	0.0	1.6109721379146804	4.518793662843767	0.0	9.568975086216465	7.683713754001294	2.082854276849658	2.346598183545278	1.8544398256529853	6.6915771779745405	6.727627946028278	5.989214622308147	0.0	3.668647736444347	0.0	2.2755489534295252	6.32895369737475	10.44643901786759	1.8569853847822275	6.1386901999494174	3.560036454773297	2.4178978602571095	0.0	0.0	2.197018031366387	3.668647736444347	10.80090900450182	4.987332176272268	7.092077865341299	4.86769602211881	5.1267223223641984	10.622206359727391	4.124432478091014	0.0	9.532452280543884	10.23889387181724	10.24858979404434	3.964289678575393	4.797212244020755	17.371606456678688	5.23163591162302	3.737054842027218	3.8582926283461045	0.0
3R_16259	0.0	0.0	0.0	0.0	0.0	0.0	4.16811552098891	4.38435282933249	2.809129220505969	3.094761280946452	3.727555919862021	2.6945150182836315	7.589277989484903	2.3990233096301834	1.4427761783802298	4.351647337857983	5.811026577892259	2.7560433139767224	7.119000017797501	0.0	5.887594632044469	5.117214925073738	1.3514189222974662	4.804632819149536	2.9780275173713306	0.0	6.255898138964143	4.168529188666659	0.0	1.4211023178036695	5.932500014831249	5.988323368264222	3.2259677500004034	13.762155997708144	4.198110955023013	3.316129804595393	6.870786612802317	2.6678163176451504	0.0	6.165898429977283	3.3114238493381625	0.0	10.256923102565384	6.205984058068152	11.236516882023876	3.3839913072031305	2.4172479342199154	4.991336910874065	10.671265270580601
3R_16260	0.0	0.0	0.0	0.0	0.0	0.0	3.7248376739021953	0.0	1.255189581323984	4.1484515075057935	2.2207543036275244	2.407954146773956	0.0	4.287775787058764	2.578674721071202	2.5925672910562523	1.731008542700259	1.2314694632517198	12.723792962682175	0.0	6.576813365557966	3.658400510712711	12.076959214901036	5.367076933183542	4.435525293050721	4.1157005745518	2.795292615423922	2.4834715654302246	2.6988200488864265	5.079874034363571	5.301580401117574	9.811022755418607	4.8048117306595515	0.0	10.31701853171006	8.890381155829564	2.6314630706612747	9.53637938005905	0.0	3.6734379761120004	0.0	3.9494096422466773	9.166102378488992	4.159484623217245	0.0	5.040174728745357	6.480523004128525	5.575637141995309	0.0
3R_16261	0.0	0.0	0.0	0.0	16.296624643103918	0.0	2.027981274432104	2.844254321844442	8.200628933568344	3.0114894344904677	4.836342989575746	2.6220127408843106	2.9540282310569985	0.0	5.615819539008605	0.0	0.0	2.681885472762771	4.618297695469449	0.0	2.8645875108567864	1.9918096786015902	5.26022324387447	4.675352848879505	5.795793335919545	0.0	0.0	8.112730171676187	0.0	5.531456841914283	11.545744238673626	5.827193413872915	10.463884947492225	13.391852753900599	2.0425754425239697	9.680704548769453	0.0	0.0	9.38290509754468	0.0	6.4446443716342845	12.901494509123935	0.0	3.019498714901347	0.0	4.390582726920682	4.704412362442982	14.571099680892916	0.0
3R_16262	0.0	0.0	0.0	0.0	14.304002975232619	0.0	1.335011888280865	1.8723611410168792	5.3984409302593415	5.947354022195525	1.5918725355823309	3.4521208104198813	5.833874587253373	1.5367734519312632	1.8484356688934156	3.7167881746667435	0.0	7.061897531866813	9.120620202173749	0.0	7.542985589126032	7.867201636377941	3.462783731842028	0.0	3.8153473619416562	8.850601840925183	12.022265235215619	8.900962550090167	11.607346676623191	3.6413357147668908	4.560310101086874	5.1146905420421165	5.5106665840066675	5.877201746704359	2.6892383404710203	4.248512489564591	3.7725504201363655	13.671661380290933	0.0	7.8995389302444385	8.484966760142717	2.8310005888481222	6.570410157854104	3.9754476354037465	7.197921240345789	8.67090866787385	6.193791343557218	3.19736537093435	41.0149841408728
3R_16263	0.0	0.0	0.0	0.0	5.388163282900125	0.0	4.02307636603558	2.821192800315974	2.7113791158734983	2.9870719525891944	2.3985646988841878	7.802259534361151	5.860153301610371	0.0	2.785142933535349	0.0	3.739212372305898	5.320280910832092	2.2904260192395784	0.0	2.841361125633624	5.926979611190138	2.6087863925701766	2.318722291268619	7.665067222639544	13.33570412517781	6.038209791560998	8.046951278392328	0.0	2.7433035959223537	2.2904260192395784	5.779945899706379	4.151617054842862	4.4277567213347035	4.052028040034037	3.200737449908459	1.89477194524867	15.449901120632829	9.306827488645672	7.935122438939234	0.0	12.796887796887797	9.9000099000099	2.9950162928886335	0.0	4.354983407513218	4.666268478423175	4.817651876475406	20.59986816084377
3R_16264	0.0	0.0	0.0	0.0	3.969378625531202	8.365715624228784	0.0	0.0	3.994864202581162	8.802123424254868	3.5339728764047766	7.663742565690727	2.1585432768500117	5.117478543265381	2.0517727932465486	6.188480061851796	2.7546213593891133	7.8387414116789405	0.0	0.0	4.186375774950486	4.366316488084323	5.765560768049569	1.7081677407056028	9.881793980406378	0.0	2.2241290421877244	3.952045094415345	8.589475058526535	10.104751921267006	3.3746446077397474	8.5159979408317	4.587650503609334	6.523723193205933	4.4776019158166065	11.789675027039618	8.375099489202682	3.7939030460488774	6.8561994440993494	2.922842511107532	4.709177669267859	6.284849490424403	0.0	6.619149995234212	0.0	12.833002375549151	10.312708832353856	5.3236372154183185	15.17561218419551
3R_16265	0.0	0.0	0.0	0.0	3.1923465407094413	0.0	8.342488221002524	1.6714833244466134	4.819264721568587	1.7697624058574886	2.842174342953241	4.622635752944157	8.679970863073807	6.859497193368128	6.60049886570427	13.272117901532166	4.430772066463353	0.0	5.428071270575782	0.0	6.733730129604103	3.511581194780385	3.0912761096908414	4.121347867587137	1.1353382195262731	5.267371792170579	5.3662232735249855	0.0	3.4540142899479203	9.752015985504602	0.0	5.707445911105845	6.149312691320491	7.8699919306349395	2.400721176641463	0.0	2.2452061480928993	12.204885859907437	0.0	2.350676783352695	22.72395021031016	5.054548689456615	0.0	12.421284545366788	0.0	6.4505358718170145	0.0	4.281500066363251	0.0
3R_16266	0.0	0.0	0.0	0.0	11.091073238793024	23.375135867977235	1.3801930972954701	3.871456044939862	5.58114199094962	0.0	0.0	3.568951973683976	4.020874773473968	3.1775658765013604	1.9109928333946762	13.449017943103353	10.262465110825644	3.6504477274137668	3.143097365298633	13.32203624659622	5.848698839969072	1.3555756180747032	0.0	0.0	2.6296475404512107	9.150135422004245	4.143046124946813	9.202200503802073	6.000088801314259	9.411426337424857	7.857743413246585	2.6438942764844504	2.848582865631634	3.0380528268777747	4.17037656415186	6.588444264067482	2.6001506527288187	7.067177764962629	25.543077762068787	8.16688540308071	8.772126043170264	2.9268109935703817	6.792774525736974	4.109989905864791	0.0	8.964360838831102	3.201704843795224	4.958362153813352	0.0
3R_16267	0.0	0.0	0.0	0.0	4.214842314319337	0.0	3.147015339182166	0.0	2.120951951106119	2.3366101954714624	3.75251136823319	0.0	4.58405226553031	1.8113133180796601	8.714612138757541	2.1903904940557184	0.0	6.242612908058797	7.166660694449422	0.0	4.445258420653027	3.0908843638341805	2.04069971511832	5.441399034478155	5.995929962741291	10.431734727940357	7.085003032381298	8.392873778731955	0.0	10.729622943882356	5.374995520837065	10.549725074164567	8.11891284509439	3.4635729109806346	3.1696625260308537	7.51124433276615	7.410841646321436	4.028515443716805	0.0	0.0	0.0	3.3367501655028082	3.8720968953527097	2.342824584289206	0.0	5.109969960189928	10.95043976966115	7.537129785606343	0.0
3R_16268	0.0	0.0	0.0	0.0	11.911100311713497	12.551697303267837	4.446716222354488	0.0	2.9968940190386686	6.603235981825254	0.0	0.0	3.238620943384372	2.5593762492955316	0.0	3.0950103172168926	4.132960650494943	5.880519602712096	2.531613523879445	0.0	0.0	2.183701723814141	2.8834980291290977	10.25155785236014	10.59027211492394	9.826657757163634	10.01107224590397	14.823858466542996	0.0	6.064360451030745	5.06322704775889	0.0	4.588792562485015	0.0	4.478716578977129	10.613348975051201	10.47148050398817	11.384542523543235	0.0	4.385355194036618	14.131049944076372	9.429621080106518	5.47125267065521	3.310398889824629	0.0	0.0	0.0	7.987443738443167	0.0
3R_16269	0.0	0.0	0.0	0.0	0.0	0.0	141.76554813649187	0.0	0.0	0.0	0.0	0.0	0.0	0.0	0.0	0.0	0.0	0.0	0.0	0.0	0.0	0.0	0.0	0.0	0.0	0.0	0.0	0.0	0.0	0.0	0.0	0.0	0.0	0.0	0.0	0.0	0.0	0.0	0.0	0.0	0.0	0.0	0.0	0.0	0.0	0.0	0.0	0.0	0.0
3R_16270	0.0	0.0	0.0	0.0	0.0	0.0	0.0	0.0	0.0	0.0	0.0	0.0	0.0	0.0	0.0	0.0	0.0	0.0	0.0	0.0	0.0	0.0	0.0	0.0	0.0	0.0	0.0	0.0	0.0	0.0	0.0	0.0	0.0	0.0	0.0	0.0	0.0	0.0	0.0	0.0	0.0	0.0	0.0	0.0	0.0	0.0	0.0	0.0	0.0
3R_16271	0.0	0.0	0.0	0.0	6.418093890295522	0.0	5.990093583232052	5.0406825084116385	6.45930155572278	5.3370621607629865	1.4285214303213671	6.195758074234475	1.745075832270291	6.895381886935045	3.3175143192211802	8.338468440147725	2.226975577872325	3.168618007256135	1.364116904818743	0.0	6.768956886821349	7.0599032793250736	1.5537238877279118	2.7619388258169466	2.282555229276966	2.6474637297469026	3.5961973808894476	7.987584099276086	0.0	3.2676775227083166	1.364116904818743	2.294921510815678	4.94518570717701	7.9111629145779006	6.033200703471202	3.8125484312792906	4.513903386668863	0.0	5.542899268891587	0.0	3.8071380030419033	5.080990996483954	0.0	3.5675043166802234	0.0	0.0	5.5582111453249885	5.738531007793643	24.537468714727385
3R_16272	0.0	0.0	0.0	0.0	0.0	0.0	0.0	0.0	0.0	0.0	0.0	0.0	18.936739926601195	0.0	0.0	18.097025391936327	24.166088694378725	0.0	14.802753312116053	0.0	0.0	0.0	0.0	29.971257563996126	0.0	0.0	0.0	0.0	0.0	0.0	0.0	12.451702957154934	0.0	0.0	0.0	20.68598875923371	0.0	0.0	0.0	25.641880370371318	0.0	0.0	0.0	0.0	0.0	0.0	0.0	46.70387408635546	0.0
[truncated: 145 more columns]
