# Supplementary material for: Convergence of topological domain boundaries, insulators, and polytene interbands revealed by high-resolution mapping of chromatin contacts in the early Drosophila melanogaster embryo
Source: eLife. 2017 Nov 17;6:e29550. doi: 10.7554/eLife.29550 (PMC5739541; doi:10.7554/eLife.29550)
Supplement: Supplementary file 3. [file elife-29550-supp3.zip › local_HiC_maps/nc14_posterior_dm3_CompressedBinCounts_500bp_VCnorm_hb.txt]

3R_8869	3R_8870	3R_8871	3R_8872	3R_8873	3R_8874	3R_8875	3R_8876	3R_8877	3R_8878	3R_8879	3R_8880	3R_8881	3R_8882	3R_8883	3R_8884	3R_8885	3R_8886	3R_8887	3R_8888	3R_8889	3R_8890	3R_8891	3R_8892	3R_8893	3R_8894	3R_8895	3R_8896	3R_8897	3R_8898	3R_8899	3R_8900	3R_8901	3R_8902	3R_8903	3R_8904	3R_8905	3R_8906	3R_8907	3R_8908	3R_8909	3R_8910	3R_8911	3R_8912	3R_8913	3R_8914	3R_8915	3R_8916	3R_8917	3R_8918
3R_8869	NA	NA	NA	NA	NA	NA	NA	NA	NA	NA	NA	NA	NA	NA	NA	NA	NA	NA	NA	NA	NA	NA	NA	NA	NA	NA	NA	NA	NA	NA	NA	NA	NA	NA	NA	NA	NA	NA	NA	NA	NA	NA	NA	NA	NA	NA	NA	NA	NA
3R_8870	NA	NA	NA	NA	NA	NA	NA	NA	NA	NA	NA	NA	NA	NA	NA	NA	NA	NA	NA	NA	NA	NA	NA	NA	NA	NA	NA	NA	NA	NA	NA	NA	NA	NA	NA	NA	NA	NA	NA	NA	NA	NA	NA	NA	NA	NA	NA	NA	NA
3R_8871	NA	NA	NA	NA	NA	NA	NA	NA	NA	NA	NA	NA	NA	NA	NA	NA	NA	NA	NA	NA	NA	NA	NA	NA	NA	NA	NA	NA	NA	NA	NA	NA	NA	NA	NA	NA	NA	NA	NA	NA	NA	NA	NA	NA	NA	NA	NA	NA	NA
3R_8872	NA	NA	NA	NA	NA	NA	NA	NA	NA	NA	NA	NA	NA	NA	NA	NA	NA	NA	NA	NA	NA	NA	NA	NA	NA	NA	NA	NA	NA	NA	NA	NA	NA	NA	NA	NA	NA	NA	NA	NA	NA	NA	NA	NA	NA	NA	NA	NA	NA
3R_8873	NA	NA	NA	NA	0.0	0.0	0.0	0.0	0.0	0.0	0.0	0.0	0.0	0.0	0.0	0.0	0.0	0.0	0.0	0.0	0.0	0.0	0.0	0.0	0.0	0.0	0.0	0.0	0.0	0.0	0.0	0.0	0.0	0.0	0.0	0.0	0.0	0.0	0.0	0.0	0.0	0.0	0.0	0.0	0.0	0.0	0.0	0.0	0.0
3R_8874	NA	NA	NA	NA	0.0	13.306047066149683	0.0	118.2116935007211	59.06693572550843	0.0	0.0	53.360979402661954	75.52413751434959	0.0	29.428527425916133	0.0	39.101662759107164	20.040803075060825	49.61439690723695	28.110075306891748	22.044883382566905	30.837833087144634	9.012825250331222	21.887138242083424	22.7838180210887	16.68700256045367	17.317636627494174	22.944041776511266	8.514203394102042	8.05193173894349	0.0	24.924696261420188	26.184933712840305	16.544841483873743	24.290074006997486	11.086111928711867	30.25768307411144	11.804062013820193	0.0	14.69658892171127	0.0	17.616861450431436	0.0	9.9048049199147	0.0	0.0	0.0	0.0	14.918348150982634
3R_8875	NA	NA	NA	NA	0.0	0.0	35.33269263384024	0.0	49.498334381048075	0.0	0.0	87.83641346356545	0.0	0.0	33.90918667685449	125.73239117861543	18.0220445649118	46.18425671057249	45.73477489343797	43.186657050437695	8.467113730271626	0.0	51.925393594483445	33.62610461753668	0.0	30.764308479873986	0.0	13.218700760339667	19.62107774655846	18.555767503655485	0.0	28.71962182001987	0.0	0.0	5.597674949732879	12.774034985527017	19.922620541815586	45.33765673227932	0.0	0.0	0.0	8.119651179785317	0.0	11.412867323134794	0.0	0.0	0.0	72.85656000466281	42.97437695748287
3R_8876	NA	NA	NA	NA	0.0	118.2116935007211	0.0	0.0	0.0	0.0	0.0	135.4462955438169	0.0	0.0	0.0	0.0	138.95257548598664	0.0	176.3108713283261	83.24384619866977	0.0	0.0	80.07046200656578	0.0	0.0	59.29931924381508	0.0	0.0	0.0	0.0	0.0	110.71622324819255	116.31423453602252	0.0	0.0	0.0	0.0	0.0	0.0	0.0	0.0	0.0	0.0	0.0	0.0	0.0	0.0	0.0	0.0
3R_8877	NA	NA	NA	NA	0.0	59.06693572550843	49.498334381048075	0.0	13.001866634653183	193.62583743174687	131.6655694535879	73.83116044126423	0.0	0.0	27.710733198289695	44.035307509561164	31.559340712748774	32.350262765009305	56.061982127440096	22.687921215437314	23.723526027673493	37.334282453758384	18.185852134473464	32.386432557903994	30.64841002178489	21.54919303659376	34.94309168088851	13.888773149112648	0.0	19.496382446237103	0.0	20.1169701227789	5.283530074381536	0.0	13.723332134828993	20.132350069355947	45.35379975878756	22.230076849375667	0.0	23.723526027673493	25.32030181799767	5.6874976005869495	34.110251153779245	19.98566628014388	0.0	0.0	0.0	0.0	0.0
3R_8878	NA	NA	NA	NA	0.0	0.0	0.0	0.0	193.6258374317469	0.0	0.0	0.0	0.0	0.0	176.85967953026068	0.0	281.99199142744345	0.0	357.80735651925005	168.93604081494746	0.0	0.0	0.0	0.0	0.0	0.0	0.0	206.83378836766775	0.0	0.0	0.0	0.0	0.0	0.0	0.0	0.0	0.0	0.0	0.0	0.0	0.0	0.0	0.0	0.0	0.0	0.0	0.0	0.0	0.0
3R_8879	NA	NA	NA	NA	0.0	0.0	0.0	0.0	131.6655694535879	0.0	0.0	0.0	0.0	0.0	0.0	0.0	0.0	0.0	243.30900243309003	0.0	0.0	0.0	0.0	89.44543828264759	0.0	0.0	0.0	0.0	0.0	0.0	0.0	0.0	0.0	0.0	0.0	0.0	0.0	0.0	0.0	120.12012012012012	0.0	0.0	0.0	0.0	0.0	0.0	0.0	0.0	0.0
3R_8880	NA	NA	NA	NA	0.0	53.360979402661954	87.83641346356545	135.4462955438169	73.83116044126423	0.0	0.0	2.183596820683029	0.0	0.0	50.57856255725213	31.25683743318851	53.76295911326959	22.96263978506969	39.793528435318464	45.62851943506524	35.783446998400265	35.333816228821796	33.56224505602313	27.16800695500978	26.10557092883621	43.975710112118946	29.763676409310076	32.86144301168552	34.14434277017931	18.45171647092471	0.0	14.279288605841659	7.500637554192107	37.913973194820954	23.656716002515964	23.81700915525832	14.85817868445686	31.55839881701088	13.757302834921537	22.452358900957034	17.972681524083395	12.111180638259219	0.0	17.02330490441414	0.0	0.0	0.0	0.0	12.820019742830402
3R_8881	NA	NA	NA	NA	0.0	75.52413751434959	0.0	0.0	0.0	0.0	0.0	0.0	857.3388203017832	0.0	167.03414177857954	0.0	0.0	0.0	0.0	53.18356840470568	0.0	0.0	0.0	41.40992513085536	0.0	75.77135236709705	0.0	0.0	193.30395113276114	0.0	0.0	141.4707297060238	0.0	0.0	0.0	31.461975056946173	0.0	0.0	0.0	111.22233344455566	0.0	0.0	0.0	0.0	0.0	0.0	0.0	0.0	0.0
3R_8882	NA	NA	NA	NA	0.0	0.0	0.0	0.0	0.0	0.0	0.0	0.0	0.0	0.0	0.0	0.0	0.0	0.0	0.0	0.0	0.0	2100.3990758244067	0.0	0.0	0.0	0.0	0.0	781.372089388967	0.0	0.0	0.0	0.0	0.0	0.0	0.0	0.0	0.0	0.0	0.0	0.0	0.0	0.0	0.0	0.0	0.0	0.0	0.0	0.0	0.0
3R_8883	NA	NA	NA	NA	0.0	29.428527425916137	33.909186676854496	0.0	27.710733198289695	176.85967953026068	0.0	50.57856255725213	167.03414177857954	0.0	0.0	0.0	46.12256263876406	118.19614946494082	43.89218324108659	72.53176977863649	24.377955827144042	68.20297660524231	36.54448626757873	40.33919345278755	78.38473692402616	27.064451777543987	38.30082231865518	29.60098715063435	6.27685710232658	23.744241279482186	0.0	22.968789549384507	38.60821254593171	36.591657833847044	25.070043911972633	28.605235289298026	22.30662624705991	31.908113914287267	11.802216102117495	25.28084308000123	11.563902123132431	10.39002868946672	93.46988244604451	25.55713644699578	0.0	0.0	0.0	0.0	10.998132792005238
3R_8884	NA	NA	NA	NA	0.0	0.0	125.73239117861543	0.0	44.035307509561164	0.0	0.0	31.25683743318851	0.0	0.0	0.0	111.85557208532343	64.13195791660921	82.17399521747348	122.06137245807192	96.05059176769588	30.130464913073606	0.0	18.477798924592104	59.82972460377765	93.4212738924908	13.68445828703425	0.0	47.03912243813179	69.82216295096389	0.0	0.0	25.54989767265982	80.52523929416945	0.0	19.91948543985212	22.728383318730348	17.7238028900433	32.267068068993446	0.0	20.08697660871574	0.0	57.78801909894031	0.0	40.61301281543619	0.0	0.0	0.0	0.0	0.0
3R_8885	NA	NA	NA	NA	0.0	39.10166275910717	18.0220445649118	138.9525754859866	31.559340712748774	281.99199142744345	0.0	53.762959113269595	0.0	0.0	46.122562638764045	64.13195791660921	27.577356783891883	0.0	58.31951160908199	60.57725720497637	73.41953650678484	36.248497952866074	37.079609922503614	42.878925351221284	44.63560385723034	43.15262061942056	50.89027446142823	33.71212274449043	90.07259851440261	37.85874712155213	0.0	29.297869239214904	15.389611089138166	0.0	22.841519257970404	9.773422740604566	20.323747129905833	9.250099091686518	9.408957515734128	28.791975100699936	0.0	12.424701134168135	0.0	17.46398489714586	0.0	0.0	0.0	0.0	8.7679265738757
3R_8886	NA	NA	NA	NA	0.0	20.040803075060825	46.184256710572505	0.0	32.350262765009305	0.0	0.0	22.96263978506969	0.0	0.0	118.19614946494079	82.17399521747348	0.0	0.0	59.7810816788919	127.01333781172954	55.33789317573101	92.89234241975262	0.0	54.94191540703168	68.63135354755467	70.3724107979427	26.08282863059933	34.55699658231303	128.23603637799877	72.76413989148442	0.0	56.310216738024224	0.0	49.8377780325042	29.26745035142891	41.74316100921605	0.0	0.0	48.22379699710416	44.270314540584806	0.0	31.840204626381734	127.30582678769207	29.8360954098659	0.0	0.0	0.0	0.0	33.70373740744111
3R_8887	NA	NA	NA	NA	0.0	49.61439690723696	45.73477489343797	176.3108713283261	56.061982127440096	357.80735651925005	243.30900243309003	39.793528435318464	0.0	0.0	43.89218324108659	122.06137245807192	58.31951160908198	59.7810816788919	14.799817666246353	34.938110630828554	60.27925735954933	22.997070173259925	13.442486322270167	48.96648081166838	79.290643251007	29.866080495060146	25.828981150009557	34.22067544769199	12.698799709451464	24.018657693296152	0.0	9.293697571928572	39.05441451574479	0.0	14.49130449273913	28.93583107427166	12.893958793486489	5.868523937122288	11.938616409867029	29.226306598569373	0.0	21.020216192923545	0.0	7.386429946359746	0.0	0.0	0.0	0.0	27.813100415305215
3R_8888	NA	NA	NA	NA	0.0	28.110075306891748	43.186657050437695	83.24384619866977	22.687921215437314	168.93604081494746	0.0	45.62851943506524	53.18356840470568	0.0	72.53176977863649	96.05059176769588	60.57725720497637	127.01333781172954	34.93811063082855	16.495765042240706	80.20657072925884	54.28946491217594	57.12091545787174	56.51348771448153	74.87295663679237	51.703829185589484	36.58487508094404	48.47110031821278	65.95206603840329	28.350569534591383	0.0	35.10359289661246	32.26868195341693	58.25380717756809	32.49930981728888	23.420287003907088	21.307248391074456	27.70779251185824	33.820365383954154	17.248724888012653	11.045818053285027	22.330206690874263	29.760753304187634	17.437235542526455	0.0	0.0	0.0	22.262889099644237	23.637141513202526
3R_8889	NA	NA	NA	NA	0.0	22.04488338256691	8.467113730271626	0.0	23.723526027673493	0.0	0.0	35.783446998400265	0.0	0.0	24.377955827144042	30.13046491307361	73.41953650678484	55.33789317573101	60.27925735954933	80.20657072925884	12.174336498660825	34.060525553909294	82.12632522024788	66.47971764250835	62.912074085258446	49.76334763568806	23.909259578049387	31.67724686712028	37.61590400421298	31.12688206469055	0.0	24.08825938237703	25.306205081485977	54.82155583575462	34.87704500211945	30.61165140675844	19.096998429271878	23.902339387144018	8.841029449469096	18.937856775694613	34.650034650034655	21.403693109956606	0.0	24.61477871313937	0.0	0.0	0.0	17.45931978490118	16.477382732526767
3R_8890	NA	NA	NA	NA	0.0	30.837833087144634	0.0	0.0	37.334282453758384	0.0	0.0	35.333816228821796	0.0	2100.3990758244067	68.20297660524231	0.0	36.24849795286608	92.89234241975264	22.997070173259925	54.28946491217594	34.060525553909294	0.0	41.775893220816926	152.1756038835214	88.00554786973771	38.673469072053315	60.202521281591274	119.64298533176999	19.732350399185446	18.660998699328392	0.0	0.0	30.342843792005876	76.68799871164163	28.147098991095383	32.11619381994505	20.03560326700547	36.47581607799259	0.0	68.1210511078186	72.70612185546022	32.66279340374887	0.0	0.0	0.0	0.0	0.0	0.0	34.57447038394085
3R_8891	NA	NA	NA	NA	0.0	9.012825250331222	51.925393594483445	80.07046200656578	18.185852134473464	0.0	0.0	33.56224505602313	0.0	0.0	36.544486267578726	18.477798924592104	37.079609922503614	0.0	13.442486322270168	57.12091545787173	82.12632522024786	41.77589322081693	24.41927902078691	32.12128999100604	51.44191693159253	70.07803528316047	41.055236888716856	27.196929078179515	57.670792050658015	38.17772275337737	0.0	29.544715927556357	39.90670698722098	56.0330819315724	27.969818920101744	39.423071507819856	40.98996624183495	31.981834318107314	10.843693578906848	33.182353624342575	53.1236719082023	19.09239526031288	28.62622734949761	20.127001378699592	0.0	157.85319652722967	0.0	21.41419332733736	17.683599976758696
3R_8892	NA	NA	NA	NA	0.0	21.887138242083424	33.62610461753669	0.0	32.386432557904	0.0	89.44543828264759	27.16800695500978	41.40992513085536	0.0	40.33919345278754	59.82972460377765	42.87892535122128	54.941915407031686	48.96648081166839	56.51348771448153	66.47971764250833	152.1756038835214	32.12128999100604	26.001580896118483	54.13364514312936	58.55675173986749	94.95269456756644	40.88574886337618	32.67839603228252	39.73390644342687	0.0	37.582116925482175	25.125123113103257	45.3577273238578	35.95930365740745	36.47112672075335	26.070477506866016	25.888694148378463	52.66659761490534	13.430245988385522	43.00261455896518	13.523068422862487	46.34478667494694	35.30026404597506	0.0	0.0	0.0	0.0	32.71895318981164
3R_8893	NA	NA	NA	NA	0.0	22.783818021088702	0.0	0.0	30.64841002178489	0.0	0.0	26.105570928836215	0.0	0.0	78.38473692402616	93.4212738924908	44.63560385723034	68.63135354755467	79.290643251007	74.87295663679237	62.91207408525844	88.00554786973773	51.441916931592544	54.13364514312936	8.669447825529096	34.287595205222686	69.1899243655284	72.02591885429025	38.87677229485699	36.76598998862092	0.0	42.67832069343736	74.72702218794743	18.886383295371704	49.90999564119371	34.8015143088008	24.671401602062137	53.89862208172648	18.274753610634445	33.553106178804505	0.0	16.088098426986175	0.0	22.61320452852034	0.0	0.0	0.0	0.0	8.514848618763832
3R_8894	NA	NA	NA	NA	0.0	16.687002560453674	30.76430847987399	59.299319243815084	21.549193036593763	0.0	0.0	43.97571011211894	75.77135236709705	0.0	27.064451777543983	13.68445828703425	43.15262061942056	70.3724107979427	29.866080495060153	51.703829185589484	49.76334763568806	38.67346907205332	70.07803528316047	58.55675173986749	34.287595205222686	13.393299600076075	56.46654921624429	80.56700758020446	59.79451188885738	52.508873999705955	0.0	37.509424242841014	36.122137484795864	58.096493295664665	49.957645664309965	22.244800694927577	21.683375876116802	37.50188496316525	44.16897282242949	29.489391191518852	39.34281757522347	22.976885253435043	63.600824266682494	44.7175194297622	0.0	0.0	0.0	15.859120262880777	26.192566250354535
3R_8895	NA	NA	NA	NA	0.0	17.317636627494174	0.0	0.0	34.9430916808885	0.0	0.0	29.763676409310083	0.0	0.0	38.30082231865518	0.0	50.89027446142822	26.08282863059933	25.828981150009557	36.58487508094404	23.909259578049387	60.202521281591274	41.05523688871684	94.95269456756644	69.1899243655284	56.4665492162443	22.538665079944643	14.930676867305102	44.32447287120638	31.43843411447363	0.0	32.43914821284623	59.63882726210072	43.06576573084757	44.25847454948035	50.49947588758239	28.1285406800581	25.604706349864756	31.253320665320693	44.63061787902553	0.0	36.684963292108606	0.0	32.22741728188806	0.0	0.0	0.0	0.0	14.562018179223495
3R_8896	NA	NA	NA	NA	0.0	22.944041776511266	13.218700760339667	0.0	13.888773149112646	206.83378836766775	0.0	32.86144301168552	0.0	781.372089388967	29.60098715063435	47.03912243813179	33.71212274449042	34.55699658231304	34.22067544769199	48.47110031821276	31.67724686712028	119.64298533176999	27.196929078179515	40.88574886337618	72.02591885429025	80.56700758020446	14.930676867305102	4.945392970816247	36.70328186065085	62.47891336673872	0.0	48.35075572231194	84.65909475723157	42.79319759331056	41.884150116144745	43.011307672787176	29.813879404348505	13.569413998071786	27.604902078511103	54.9072279030085	54.094990803851566	21.264121655077723	36.43704043782748	29.88854986733754	0.0	0.0	0.0	81.77149772675236	25.724184012805498
3R_8897	NA	NA	NA	NA	0.0	8.51420339410204	19.62107774655846	0.0	0.0	0.0	0.0	34.14434277017931	193.30395113276114	0.0	6.276857102326579	69.82216295096389	90.0725985144026	128.2360363779988	12.698799709451462	65.95206603840329	37.61590400421298	19.732350399185446	57.67079205065803	32.678396032282514	38.876772294856984	59.79451188885738	44.324472871206375	36.70328186065085	0.0	0.0	0.0	63.79473406367671	50.26523287882393	63.5197567616781	34.19373048625972	42.5623378640942	44.2540047108388	30.21248440280493	61.46268907459727	25.077269336141985	100.3693592420106	27.05420309590264	54.085043322119695	31.68917231684609	0.0	0.0	0.0	40.45896651615931	28.637622390038693
3R_8898	NA	NA	NA	NA	0.0	8.05193173894349	18.555767503655485	0.0	19.4963824462371	0.0	0.0	18.45171647092471	0.0	0.0	23.744241279482182	0.0	37.85874712155213	72.7641398914844	24.01865769329615	28.35056953459138	31.126882064690555	18.66099869932839	38.17772275337736	39.73390644342686	36.76598998862092	52.508873999705955	31.438434114473626	62.47891336673872	0.0	9.744983526105349	0.0	75.4138144533592	55.45881074126246	20.023667975547095	47.0359419270743	43.60573838099943	41.851270002945284	38.096163287775084	48.43801919501825	47.43143933667132	37.967955045941224	38.37797615874836	0.0	11.987453930716113	0.0	0.0	1518.7182018376488	0.0	27.08276628791418
3R_8899	NA	NA	NA	NA	0.0	0.0	0.0	0.0	0.0	0.0	0.0	0.0	0.0	0.0	0.0	0.0	0.0	0.0	0.0	0.0	0.0	0.0	0.0	0.0	0.0	0.0	0.0	0.0	0.0	0.0	0.0	0.0	0.0	0.0	0.0	0.0	0.0	0.0	0.0	0.0	0.0	0.0	0.0	0.0	0.0	0.0	0.0	0.0	0.0
3R_8900	NA	NA	NA	NA	0.0	24.92469626142018	28.71962182001987	110.71622324819255	20.1169701227789	0.0	0.0	14.279288605841655	141.4707297060238	0.0	22.968789549384507	25.54989767265982	29.297869239214904	56.31021673802423	9.293697571928572	35.10359289661246	24.08825938237703	0.0	29.544715927556357	37.582116925482175	42.67832069343736	37.509424242841014	32.43914821284623	48.35075572231194	63.794734063676714	75.4138144533592	0.0	0.0	0.0	77.47889862196033	59.149763105198765	77.8737961684535	72.8720451903843	47.90759877164916	37.48488422043811	32.117679176502705	0.0	26.399721482938357	0.0	46.38384580525371	0.0	0.0	0.0	0.0	41.917253246229286
3R_8901	NA	NA	NA	NA	0.0	26.184933712840305	0.0	116.31423453602252	5.283530074381536	0.0	0.0	7.500637554192107	0.0	0.0	38.60821254593171	80.52523929416942	15.389611089138166	0.0	39.05441451574479	32.26868195341693	25.306205081485977	30.342843792005873	39.90670698722099	25.125123113103253	74.72702218794743	36.122137484795864	59.63882726210072	84.65909475723159	50.26523287882393	55.45881074126246	0.0	0.0	0.0	48.837822614516554	38.240296285815624	59.99490588708195	38.27829340056703	50.32989309156401	39.38018735517935	28.921377235983975	77.1700209902457	45.0686256495949	124.7515365230915	43.85618679227078	0.0	0.0	0.0	31.107295282889744	11.009166231804599
3R_8902	NA	NA	NA	NA	0.0	16.544841483873743	0.0	0.0	0.0	0.0	0.0	37.913973194820954	0.0	0.0	36.59165783384704	0.0	0.0	49.8377780325042	0.0	58.25380717756809	54.821555835754616	76.68799871164163	56.0330819315724	45.3577273238578	18.886383295371704	58.09649329566468	43.06576573084757	42.793197593310566	63.5197567616781	20.0236679755471	0.0	77.4788986219603	48.837822614516554	0.0	42.283451344432535	137.84557022921652	64.49594804206426	39.139364513708074	19.905766103267133	85.27797574450717	78.01529099703542	43.80988263332442	0.0	49.26284313109704	0.0	0.0	0.0	0.0	27.824383620341848
3R_8903	NA	NA	NA	NA	0.0	24.290074006997486	5.5976749497328795	0.0	13.723332134828995	0.0	0.0	23.65671600251596	0.0	0.0	25.070043911972633	19.91948543985212	22.841519257970408	29.267450351428913	14.491304492739134	32.49930981728888	34.87704500211945	28.147098991095383	27.96981892010174	35.95930365740745	49.90999564119371	49.957645664309965	44.25847454948035	41.884150116144745	34.19373048625972	47.035941927074305	0.0	59.149763105198765	38.240296285815624	42.28345134443254	7.9814376591188285	76.90288602364926	80.4854884664295	81.8832104079594	84.75066646170644	42.9255938487624	68.7222247674898	45.02319981167439	46.28958144960453	23.505476595235333	0.0	85.08465923593975	0.0	23.084985064014663	19.06332099936465
3R_8904	NA	NA	NA	NA	0.0	11.086111928711867	12.774034985527019	0.0	20.132350069355947	0.0	0.0	23.817009155258322	31.461975056946176	0.0	28.605235289298026	22.72838331873035	9.773422740604566	41.74316100921605	28.93583107427166	23.42028700390709	30.61165140675844	32.11619381994505	39.42307150781984	36.471126720753354	34.8015143088008	22.244800694927577	50.49947588758239	43.011307672787176	42.562337864094204	43.60573838099943	0.0	77.8737961684535	59.99490588708195	137.8455702292165	76.90288602364926	26.555061515954566	41.4157636679673	68.84299028379539	66.69074202453751	57.14174929261575	26.137640816539903	51.37203702602875	70.42265919482253	61.89240994809084	0.0	97.08266589000534	0.0	39.51038728081613	27.966200050618824
3R_8905	NA	NA	NA	NA	0.0	30.25768307411144	19.92262054181559	0.0	45.35379975878756	0.0	0.0	14.858178684456862	0.0	0.0	22.306626247059906	17.7238028900433	20.32374712990584	0.0	12.893958793486489	21.307248391074456	19.096998429271878	20.03560326700547	40.98996624183494	26.070477506866016	24.671401602062133	21.683375876116802	28.1285406800581	29.813879404348505	44.25400471083881	41.851270002945284	0.0	72.87204519038428	38.27829340056702	64.49594804206427	80.4854884664295	41.4157636679673	19.65867485366223	97.14319750924841	72.80847781915726	70.02232757399689	0.0	59.51829100094886	0.0	16.088090662182594	0.0	0.0	0.0	0.0	31.50087875335999
3R_8906	NA	NA	NA	NA	0.0	11.804062013820197	45.33765673227932	0.0	22.230076849375667	0.0	0.0	31.55839881701088	0.0	0.0	31.908113914287267	32.267068068993446	9.25009909168652	0.0	5.868523937122288	27.70779251185824	23.902339387144018	36.47581607799259	31.98183431810731	25.888694148378463	53.89862208172647	37.50188496316525	25.604706349864756	13.569413998071786	30.21248440280492	38.096163287775084	0.0	47.90759877164917	50.32989309156401	39.139364513708074	81.8832104079594	68.84299028379539	97.14319750924841	9.30810743138354	52.07379140280639	63.739571699050714	92.76782069835615	77.0994760361284	0.0	43.93375843637996	0.0	0.0	0.0	37.39478043654667	46.32028358601048
3R_8907	NA	NA	NA	NA	0.0	0.0	0.0	0.0	0.0	0.0	0.0	13.757302834921537	0.0	0.0	11.802216102117493	0.0	9.408957515734128	48.22379699710416	11.938616409867027	33.820365383954154	8.841029449469096	0.0	10.843693578906846	52.66659761490534	18.274753610634445	44.16897282242949	31.25332066532069	27.6049020785111	61.462689074597264	48.43801919501825	0.0	37.48488422043811	39.38018735517936	19.90576610326713	84.75066646170642	66.69074202453753	72.80847781915726	52.0737914028064	9.630562010707257	70.72823559575276	37.74439495734883	67.82578100327046	0.0	35.75061088856356	0.0	0.0	0.0	38.03698716632053	40.38494933708105
3R_8908	NA	NA	NA	NA	0.0	14.696588921711271	0.0	0.0	23.723526027673493	0.0	120.12012012012012	22.45235890095703	111.22233344455566	0.0	25.28084308000123	20.08697660871574	28.791975100699933	44.270314540584806	29.22630659856937	17.248724888012653	18.937856775694613	68.12105110781859	33.182353624342575	13.430245988385522	33.553106178804505	29.489391191518852	44.63061787902553	54.90722790300849	25.07726933614199	47.43143933667132	0.0	32.11767917650271	28.92137723598398	85.2779757445072	42.925593848762404	57.141749292615756	70.02232757399689	63.739571699050714	70.72823559575276	3.6072108144180213	57.75005775005775	85.61477243982642	62.23840420731612	43.75960660113666	0.0	0.0	0.0	69.83727913960472	41.19345683131691
3R_8909	NA	NA	NA	NA	0.0	0.0	0.0	0.0	25.32030181799767	0.0	0.0	17.972681524083395	0.0	0.0	11.563902123132431	0.0	0.0	0.0	0.0	11.045818053285027	34.650034650034655	72.70612185546024	53.1236719082023	43.00261455896519	0.0	39.34281757522347	0.0	54.094990803851566	100.3693592420106	37.96795504594123	0.0	0.0	77.17002099024572	78.01529099703542	68.7222247674898	26.137640816539903	0.0	92.76782069835616	37.74439495734884	57.75005775005775	110.94674556213019	33.22811098189068	0.0	0.0	0.0	0.0	0.0	0.0	0.0
3R_8910	NA	NA	NA	NA	0.0	17.61686145043144	8.119651179785317	0.0	5.6874976005869495	0.0	0.0	12.11118063825922	0.0	0.0	10.39002868946672	57.78801909894031	12.424701134168135	31.840204626381734	21.020216192923545	22.330206690874263	21.40369310995661	32.66279340374887	19.092395260312877	13.523068422862487	16.088098426986175	22.976885253435043	36.684963292108606	21.264121655077723	27.05420309590264	38.37797615874836	0.0	26.399721482938357	45.0686256495949	43.80988263332443	45.02319981167439	51.37203702602875	59.51829100094886	77.0994760361284	67.82578100327048	85.61477243982644	33.22811098189068	9.329707187139931	89.52651663514587	86.5504530129393	0.0	0.0	0.0	66.9713864751285	75.05572393714675
3R_8911	NA	NA	NA	NA	0.0	0.0	0.0	0.0	34.110251153779245	0.0	0.0	0.0	0.0	0.0	93.46988244604451	0.0	0.0	127.30582678769207	0.0	29.760753304187634	0.0	0.0	28.62622734949761	46.34478667494694	0.0	63.600824266682494	0.0	36.437040437827484	54.0850433221197	0.0	0.0	0.0	124.75153652309152	0.0	46.28958144960453	70.42265919482253	0.0	0.0	0.0	62.23840420731613	0.0	89.52651663514588	0.0	31.459302673096946	0.0	0.0	0.0	0.0	71.07472085403384
3R_8912	NA	NA	NA	NA	0.0	9.9048049199147	11.412867323134796	0.0	19.98566628014388	0.0	0.0	17.023304904414143	0.0	0.0	25.557136446995774	40.61301281543619	17.46398489714586	29.836095409865905	7.386429946359746	17.43723554252645	24.61477871313937	0.0	20.127001378699592	35.30026404597506	22.613204528520342	44.7175194297622	32.22741728188806	29.888549867337534	31.68917231684609	11.987453930716114	0.0	46.38384580525371	43.85618679227078	49.26284313109705	23.505476595235333	61.892409948090844	16.08809066218259	43.93375843637997	35.75061088856356	43.75960660113665	0.0	86.55045301293929	31.459302673096953	7.372975611302625	275.9838825412596	0.0	0.0	23.533509363983377	72.18234147855532
3R_8913	NA	NA	NA	NA	0.0	0.0	0.0	0.0	0.0	0.0	0.0	0.0	0.0	0.0	0.0	0.0	0.0	0.0	0.0	0.0	0.0	0.0	0.0	0.0	0.0	0.0	0.0	0.0	0.0	0.0	0.0	0.0	0.0	0.0	0.0	0.0	0.0	0.0	0.0	0.0	0.0	0.0	0.0	275.9838825412596	0.0	0.0	0.0	3523.6081747709654	0.0
3R_8914	NA	NA	NA	NA	0.0	0.0	0.0	0.0	0.0	0.0	0.0	0.0	0.0	0.0	0.0	0.0	0.0	0.0	0.0	0.0	0.0	0.0	157.85319652722967	0.0	0.0	0.0	0.0	0.0	0.0	0.0	0.0	0.0	0.0	0.0	85.08465923593975	97.08266589000533	0.0	0.0	0.0	0.0	0.0	0.0	0.0	0.0	0.0	0.0	0.0	0.0	130.64210595074792
3R_8915	NA	NA	NA	NA	0.0	0.0	0.0	0.0	0.0	0.0	0.0	0.0	0.0	0.0	0.0	0.0	0.0	0.0	0.0	0.0	0.0	0.0	0.0	0.0	0.0	0.0	0.0	0.0	0.0	1518.718201837649	0.0	0.0	0.0	0.0	0.0	0.0	0.0	0.0	0.0	0.0	0.0	0.0	0.0	0.0	0.0	0.0	0.0	0.0	0.0
3R_8916	NA	NA	NA	NA	0.0	0.0	72.85656000466281	0.0	0.0	0.0	0.0	0.0	0.0	0.0	0.0	0.0	0.0	0.0	0.0	22.262889099644237	17.45931978490118	0.0	21.414193327337358	0.0	0.0	15.859120262880777	0.0	81.77149772675236	40.458966516159315	0.0	0.0	0.0	31.107295282889744	0.0	23.084985064014663	39.510387280816126	0.0	37.39478043654667	38.03698716632053	69.83727913960472	0.0	66.9713864751285	0.0	23.533509363983377	3523.6081747709654	0.0	0.0	150.23135628868457	53.16829893344392
3R_8917	NA	NA	NA	NA	0.0	14.918348150982634	42.974376957482875	0.0	0.0	0.0	0.0	12.820019742830402	0.0	0.0	10.998132792005237	0.0	8.7679265738757	33.70373740744111	27.813100415305215	23.637141513202526	16.477382732526763	34.57447038394085	17.683599976758696	32.71895318981164	8.514848618763832	26.192566250354535	14.562018179223495	25.724184012805498	28.637622390038686	27.08276628791418	0.0	41.91725324622927	11.009166231804599	27.824383620341848	19.063320999364645	27.966200050618827	31.50087875335999	46.32028358601048	40.38494933708105	41.19345683131691	0.0	75.05572393714677	71.07472085403384	72.18234147855532	0.0	130.64210595074792	0.0	53.16829893344392	8.363006325150758
3R_8918	NA	NA	NA	NA	0.0	5.050530558235144	0.0	0.0	8.152666839231449	0.0	0.0	14.46717398223431	57.332874670335976	0.0	29.786893394570225	20.708864429419016	17.810020511206954	15.213637504659179	22.59835935911053	10.669644683049311	27.891668758541826	11.705010329671618	17.104835537006313	22.15366892449476	51.88785305360016	20.268250292622866	32.86597911038368	43.54395544582479	32.31706922962571	30.5624405942561	0.0	37.84232522167325	44.725163868030954	0.0	33.19091970194554	21.039587034985676	32.81372795122567	44.80427253542897	60.764970209973356	29.75111334244461	11.907597046915933	37.445920735009935	64.16528978649	30.076262122143465	0.0	0.0	0.0	47.99961600307198	73.61257982364124
3R_8919	NA	NA	NA	NA	0.0	8.474396728882862	9.764671418806756	0.0	6.839769841744825	0.0	0.0	7.282437188979245	0.0	0.0	21.86628765101405	34.74786083481736	24.903188853332672	25.527298254570983	18.959143046734287	17.902832377272354	14.04001404001404	19.640095254461983	20.09040683073832	18.586065097693005	24.184381726281167	27.63194252555955	16.543965588551576	32.87851389117212	32.53531437247512	25.640696914142126	0.0	39.685295605845646	25.01511329761731	10.537130212586602	40.22183891153516	24.711951317455906	41.294158941217766	35.08310310046924	40.783554031836665	24.96002496002496	29.97002997002997	47.12350284704496	26.916089092254897	28.386913632815272	0.0	0.0	0.0	60.40471156750226	66.50870848401712
3R_8920	NA	NA	NA	NA	0.0	32.587322619056145	0.0	0.0	18.411086419798544	0.0	0.0	16.802267185918954	0.0	0.0	24.024087511102127	13.361892150823692	15.321977960100803	9.816230351587922	4.860347631503996	25.242540657127584	23.39534900461788	0.0	13.243775977114755	28.58823436920418	33.47937781924261	22.885794003006538	25.44717040188716	28.095680401520987	45.87397002511391	31.551476826031863	0.0	27.46894711830906	16.032125814993115	24.31159687482526	28.554180486691727	31.223150635818733	23.28948769690468	25.05435349264433	31.365697767193595	26.394752723158632	46.09852792034174	37.967398085580236	0.0	50.94069266242985	0.0	0.0	0.0	92.91176169991358	67.59150108119
3R_8921	NA	NA	NA	NA	0.0	6.9804080886176765	0.0	124.02870024123582	30.986762173501642	125.85265171537164	85.57980316645272	13.996696779560024	39.620279243728106	0.0	15.438328893527247	42.933011621966244	4.102579250549028	10.51348933248805	31.233504805274713	12.288886152563574	26.984622620052658	8.088828276602337	16.548580722794725	19.13680750591519	15.936648634348737	26.262214555989992	13.627357192110304	33.100486456785504	13.399760412283829	29.568540087125815	0.0	19.613400267330647	20.605089044892306	8.679493221749768	24.211081896405627	24.71723842727992	27.211384154674946	24.76984172690382	16.79682103365117	25.699640590526343	8.22882722754353	27.725638174876693	44.341866925623165	33.774664273342	0.0	0.0	0.0	16.585233171793163	43.04425399318609
3R_8922	NA	NA	NA	NA	0.0	11.924863818055197	18.320655439769013	0.0	3.208225376549412	0.0	0.0	29.604124537720207	0.0	0.0	5.860847079950159	16.29864330093163	9.344763848472784	11.9736961842225	11.857163861261697	27.99135179195036	28.537309239063624	27.63682994505798	13.462139080051262	23.974167181021524	9.07503602789303	5.981948871086609	5.173348563671505	30.84363510745922	5.086946082441083	9.621509075969511	0.0	29.783311517057648	39.11151161299003	19.76995678287447	30.476230281879005	38.08554875314537	23.24305729878485	16.455890221345825	23.912141054850625	43.903552675482494	18.743439796071375	21.050947503147114	0.0	32.547806810421456	0.0	0.0	0.0	0.0	44.56602054850075
3R_8923	NA	NA	NA	NA	0.0	0.0	27.826783835977803	0.0	4.872893021968464	0.0	0.0	20.753059346832046	0.0	0.0	4.4509467831449765	0.0	21.290290988600468	0.0	0.0	8.503072372625038	10.002600676175804	27.984591683818888	12.268383149784688	13.241367621413408	0.0	12.114442717463332	23.573007962962087	5.205291491118211	7.726434760302814	36.53467176885536	0.0	28.273202827998837	29.702746791212263	15.014045639695935	17.634126266516013	32.6962346261676	50.99365050599431	21.4238046320408	65.37519185802833	31.119202103658065	28.46894038603883	22.38162915878647	0.0	35.95348876925365	0.0	0.0	0.0	57.37925969279144	20.307063101152526
3R_8924	NA	NA	NA	NA	0.0	19.259992565642868	0.0	0.0	15.544931458510964	0.0	236.12750885478158	0.0	0.0	0.0	42.59666425522217	39.48620549411063	22.63926259393879	29.00829347110339	0.0	27.125503601927807	31.909122818213728	22.318290061888614	0.0	5.280132130026422	10.992900784673257	14.492277548370392	0.0	58.11858516116284	24.647965433693276	58.27431116850483	0.0	27.05815609489476	18.95084340728584	0.0	28.127160077996614	40.11680408677907	25.026762994677433	45.56247155905095	11.586236940862689	21.272748545475817	0.0	40.79956956454109	61.172929755124756	14.336825067078419	0.0	0.0	0.0	0.0	43.18747304156956
3R_8925	NA	NA	NA	NA	0.0	20.667078171156476	47.6275147327779	0.0	16.680604238207927	0.0	0.0	31.57362970447083	0.0	0.0	5.078740797321676	28.247310856006507	24.293228991215567	62.25512982269739	41.09949365423819	4.851203874753559	22.826880934989045	0.0	23.331342392115875	18.886283421167143	7.864009260657306	17.27894015128058	8.96597234176852	29.697418937925267	44.08113750493709	16.675115391798514	0.0	6.452212334565276	20.335343369051234	0.0	30.182058174911067	28.69842319383604	13.42757702058179	36.66836155982321	24.865395326631834	50.72640207775343	64.96881496881497	14.59342712042496	43.76137795826915	10.256157797141404	0.0	0.0	0.0	0.0	38.6188657793596
3R_8926	NA	NA	NA	NA	0.0	0.0	0.0	0.0	70.7879405664451	0.0	0.0	0.0	0.0	0.0	0.0	0.0	0.0	0.0	0.0	0.0	0.0	0.0	0.0	48.08894531325139	0.0	0.0	0.0	0.0	0.0	0.0	0.0	0.0	0.0	0.0	32.02110831460099	36.53648716290524	56.98297918411771	0.0	105.52196439688922	0.0	0.0	0.0	0.0	0.0	0.0	0.0	0.0	0.0	0.0
3R_8927	NA	NA	NA	NA	0.0	0.0	10.448578366427462	80.56005349187551	7.3188198695713105	163.48952032174736	0.0	12.987485259204231	0.0	0.0	16.712699010641643	37.18156315009639	5.3294762137482365	13.657601206239338	13.524680513234575	19.156727251945124	12.51946777238606	31.52349919247303	15.355369311987323	9.943906423862988	15.5269376841883	27.29284954634735	41.30626946557948	15.636128525849255	29.01171028674014	16.461926034371402	0.0	16.985924189272453	13.383572289581245	33.825417997602905	14.898092084113966	20.77644600758869	20.62029986040057	29.495938543335033	32.72999229208681	20.031148435817695	74.827895839569	24.011419831271752	0.0	23.625079439329614	0.0	0.0	0.0	64.63539175510942	35.58345298269399
3R_8928	NA	NA	NA	NA	0.0	23.041262292513434	13.274712204239412	0.0	9.298415921863551	207.71020272515784	0.0	16.50034320713871	0.0	0.0	12.739892169552677	23.619220376773804	0.0	0.0	0.0	24.33824316825514	22.268030742607014	53.39997650401034	11.705215844180167	15.791920600749927	13.15111153194668	20.227098301386075	14.99394244725131	14.899044077331999	22.115282544849794	13.943034338904969	0.0	26.975351003267253	56.67854649001097	14.324841567252266	23.133893930675715	23.996421653603015	14.970104700912279	37.47400666628511	48.51327600450204	42.41529665258479	13.581051716644938	18.30362045612622	0.0	30.015196265080494	321.00667693888033	0.0	543.2420686657975	54.74532474926641	38.74977718878117
3R_8929	NA	NA	NA	NA	0.0	6.121280939249347	21.15984144225479	0.0	9.881093392389333	0.0	0.0	14.027458750504112	34.743937182961574	416.9272461955389	13.538226875862357	25.09929910207257	10.792939259136672	0.0	13.694690568466607	6.465844714118064	20.282947112215403	14.18656036204102	26.95054574855141	16.78150812057178	10.481411217206285	21.49461252890258	19.916906665391984	21.11024031369817	31.33482434872526	7.408381472378776	0.0	22.932591081801988	18.069078085520946	15.222495804299593	26.818429177557	25.500137381990143	19.88524226687785	19.91114200354961	29.459039966711284	20.282947112215403	14.43209698369173	34.03855271315631	38.88440638093108	20.50461866535437	0.0	0.0	0.0	43.63192111348663	18.873249827781596
3R_8930	NA	NA	NA	NA	0.0	166.46136431734192	0.0	0.0	0.0	0.0	0.0	0.0	0.0	0.0	0.0	0.0	0.0	0.0	0.0	0.0	0.0	0.0	0.0	0.0	0.0	83.50312301680083	0.0	0.0	0.0	0.0	0.0	0.0	0.0	0.0	0.0	69.34476135000381	0.0	0.0	0.0	0.0	0.0	0.0	0.0	0.0	0.0	0.0	0.0	0.0	0.0
3R_8931	NA	NA	NA	NA	0.0	0.0	32.40860772621208	0.0	5.67524006265465	0.0	0.0	16.113438607798905	0.0	0.0	15.551454579384991	0.0	16.530565014712202	0.0	10.487457001426293	34.66101527065302	27.182354768561666	0.0	19.051247856734616	11.56622046758374	32.10685160213189	10.581861278853207	9.15147521780511	6.06236965905233	0.0	25.53017666882255	0.0	39.51423829719975	34.59345768528256	17.48618591312863	20.537676367295806	14.646091836854254	18.27385194525154	8.317114959162966	16.919901187777064	25.88795692243968	16.578249336870027	26.06688016682803	0.0	15.702531248037182	0.0	0.0	0.0	0.0	15.767150718193713
3R_8932	NA	NA	NA	NA	0.0	6.447910554584787	0.0	0.0	10.408345411350822	0.0	0.0	22.1639392708064	0.0	0.0	23.76770396849353	26.438589765621902	15.158462780289451	0.0	0.0	13.621720287055053	21.365238756543107	0.0	8.734959491625357	7.070785634991904	29.44185601460316	16.172541611949566	8.39186660288848	16.677507046246728	8.251710166932098	15.607380730347382	0.0	18.117200167886057	31.722063964369777	48.10429010093884	25.895331071807753	16.116489989645157	12.567787503848885	19.06690385895067	31.030965024223544	23.739154173936782	15.202189115232594	34.147465831192	0.0	38.39775757095785	0.0	0.0	0.0	30.640071084964916	21.68762233174472
3R_8933	NA	NA	NA	NA	0.0	0.0	0.0	0.0	15.030316147669849	0.0	0.0	16.00307258993727	0.0	0.0	13.728833570842154	0.0	21.889789288888306	28.047973253452703	13.887500138875001	13.113756592941126	15.426385289398988	0.0	12.613839905143923	15.315999705932805	21.25796110643436	9.341673579505116	0.0	8.027795438927743	0.0	11.269027753361549	0.0	26.16239521960714	9.161737651809991	0.0	6.799002450360482	38.78873637157747	12.099125717175676	22.02706244892475	22.405348604818943	13.712342479465766	21.952932911837017	24.65556180163121	59.147798518939126	0.0	0.0	0.0	0.0	44.24622137269477	36.538031915448904
3R_8934	NA	NA	NA	NA	0.0	0.0	0.0	0.0	0.0	0.0	0.0	0.0	0.0	0.0	0.0	0.0	0.0	0.0	0.0	0.0	0.0	0.0	0.0	0.0	0.0	0.0	0.0	0.0	0.0	0.0	0.0	0.0	0.0	0.0	0.0	0.0	0.0	0.0	0.0	0.0	0.0	0.0	0.0	0.0	0.0	0.0	0.0	0.0	0.0
3R_8935	NA	NA	NA	NA	0.0	0.0	0.0	0.0	0.0	0.0	0.0	0.0	0.0	0.0	0.0	0.0	0.0	0.0	0.0	0.0	0.0	0.0	0.0	0.0	0.0	0.0	0.0	0.0	0.0	0.0	0.0	0.0	0.0	0.0	0.0	0.0	0.0	0.0	0.0	667.3340006673341	0.0	0.0	5757.052389176741	0.0	0.0	0.0	0.0	0.0	0.0
3R_8936	NA	NA	NA	NA	0.0	0.0	38.67693926173458	0.0	40.63752143629255	0.0	0.0	0.0	0.0	0.0	0.0	0.0	19.727834791220328	0.0	0.0	0.0	18.537055574092612	0.0	0.0	9.202205584634527	19.158409392218623	0.0	43.686054537670486	14.469853507203094	21.478216792529018	60.936224147806904	0.0	15.718969967335982	0.0	0.0	18.382488106530193	13.983100025309414	43.61660135080615	19.85155010829021	0.0	37.07411114818522	39.56948401392846	0.0	0.0	0.0	935.2787130564909	0.0	0.0	0.0	18.81676423158921
3R_8937	NA	NA	NA	NA	0.0	21.693103328589775	0.0	96.3613937711995	13.131539506674324	0.0	265.9574468085106	12.42791807516405	0.0	0.0	11.994472946866082	0.0	0.0	0.0	16.17746026815758	19.09516418785975	5.990032585777266	37.706632345251975	7.34689079581521	5.947170098580291	24.763263203771942	16.323083887592713	14.116637304061072	14.027291498339167	6.940434415670945	6.563609249963244	0.0	10.158802399102774	10.67244971141696	0.0	15.84022911307389	13.55542542347149	14.094194319475921	12.829592224240743	26.099847576890152	15.973420228739379	38.35924713584288	17.232663940076282	0.0	4.036998281853531	0.0	0.0	0.0	51.54214085436252	15.201042913152184
3R_8938	NA	NA	NA	NA	0.0	5.633015781457013	0.0	200.17615501641444	4.546463033618366	0.0	0.0	25.817111581556254	0.0	0.0	24.91669518244004	0.0	26.485435658931156	0.0	16.80310790283771	11.900190720389944	24.88676521825693	0.0	22.893074081987727	15.442927880291363	0.0	14.128636145798483	7.331292301556579	0.0	7.208849006332252	0.0	0.0	10.551684259841554	22.170392770678323	14.0082704828931	12.339625994162533	14.079668395649945	25.61872890114684	36.6458518228313	13.554616973633559	33.182353624342575	13.280917977050574	2.983186759423887	0.0	20.96562643614541	0.0	0.0	0.0	0.0	18.94671426081289
3R_8939	NA	NA	NA	NA	0.0	13.13463261119123	12.107563594977783	0.0	0.0	0.0	0.0	6.019835357502973	29.820480706148984	0.0	17.429649576895255	0.0	18.527010064798215	0.0	11.754058088555075	11.099179493155969	7.253630442036239	6.0881132632591495	7.117374400583625	11.522761775542362	29.987075570429145	9.224338549037903	10.25672584797481	6.794539907730147	23.532654920510055	15.896406299427888	0.0	7.381081549879504	7.754282302401501	26.130725486929737	10.549949695921676	9.848966104783152	30.72125834274172	20.1967944579996	18.963367514803277	11.605808707257982	6.19348445435402	16.694316628582754	16.68710837442534	29.331620366703916	0.0	0.0	0.0	49.931967694016905	19.144012305182063
3R_8940	NA	NA	NA	NA	0.0	6.509662291739629	0.0	0.0	10.508026293183391	0.0	0.0	7.458734551096062	0.0	0.0	14.397196577882355	26.691792540711656	3.8259089020483152	0.0	29.127175071798487	11.46014642399883	10.784926986044306	22.629998023646838	6.613960748347612	16.061630976532886	7.43095527902494	14.69468365938115	0.0	11.224818522746535	8.330736920326498	23.635279278399167	0.0	6.096902956205337	6.405173330395494	24.282492808335046	13.071665525074545	10.847225239106741	29.605681922474563	5.774852365899266	19.58009315425119	33.553106178804505	7.673890355454602	27.579597303404878	0.0	24.228433423414646	0.0	0.0	0.0	15.466755755179818	20.07071460137189
3R_8941	NA	NA	NA	NA	0.0	14.417334249314637	8.306227344764917	0.0	2.9090934479361	0.0	0.0	22.71403851474967	0.0	0.0	13.285967971782732	14.778973068277377	12.710200232257726	10.857279969078467	5.375806505370969	22.843317936090997	1.9905013276643855	8.353332603808953	12.20694184368767	7.9050321062879005	16.457776340465312	12.65646097868435	14.072971170111261	12.430134873178442	9.225287990427843	13.086612874871479	0.0	6.751585863124426	3.5464790910232233	0.0	17.10716745574573	18.017993669377923	2.3417662678404536	6.39495361420396	13.009557254411	10.616007080876724	16.995819028518984	19.08817687868223	22.895922007331276	5.366014508093426	0.0	0.0	0.0	0.0	26.26697225258078
3R_8942	NA	NA	NA	NA	0.0	0.0	18.065345969440664	0.0	18.981100834251016	0.0	0.0	2.2455056205005683	0.0	0.0	20.227104146180704	32.14302359780078	9.214538883741545	0.0	17.53789061266867	11.040510115729388	15.152105493287618	9.083897973291524	7.964721593156711	21.490975079924937	13.42285482645591	17.69576033176798	25.50627403328671	6.758624511773862	5.016056396525277	14.23114124739748	0.0	18.355164353977145	3.8566468923525004	0.0	25.758450417415688	21.22662805379742	17.826006462691314	13.908486332478192	23.578910833519217	8.658345996164352	9.241119284367723	8.303035901289357	0.0	11.670630304483828	0.0	0.0	0.0	18.625511735934946	30.761476172929594
3R_8943	NA	NA	NA	NA	0.0	0.0	0.0	0.0	30.90741066985631	0.0	0.0	0.0	0.0	0.0	28.23112255412612	0.0	0.0	0.0	57.11478930354226	26.966316374216966	21.147908471852134	0.0	25.93831867818328	0.0	0.0	19.209638628278125	0.0	0.0	0.0	0.0	0.0	35.865818798710265	0.0	0.0	0.0	0.0	24.87989231982604	0.0	46.07297037047275	0.0	0.0	0.0	0.0	0.0	0.0	0.0	0.0	0.0	0.0
3R_8944	NA	NA	NA	NA	0.0	3.6891030536181613	0.0	0.0	2.97751174702822	133.02471599223136	90.45680687471733	14.794337572967788	0.0	0.0	8.159062556348525	0.0	8.672752336981526	22.22525967437772	5.502238860992538	5.1956810381802025	8.149261880605165	0.0	9.995227278974289	12.13642310483685	4.211210748357417	14.80471470944637	4.801316713095399	12.722476353687385	18.88451082979485	8.929595940248502	323.06002455256186	10.365562285108936	10.889663748962759	0.0	4.040655458965931	10.757690250136276	14.381050377538523	17.454280149487182	17.754034715351782	24.447785641815493	52.18661935079845	19.537107316353634	0.0	19.22275798794843	0.0	0.0	0.0	70.12155571683513	6.2041705675389105
3R_8945	NA	NA	NA	NA	0.0	14.111776559774663	0.0	0.0	0.0	0.0	0.0	10.779462967154977	106.79653124866503	0.0	6.935673707069047	19.287667850929473	22.11701893548576	14.169564342574724	7.015830519985295	6.624942777056764	12.98876731402683	0.0	6.372389709865097	5.158329774085789	10.73931599148587	16.51763044680662	6.122094148012645	12.16669343339222	24.079384916191703	11.386007280213056	0.0	22.028314314086757	4.628421097454184	0.0	5.1521852478510235	5.878708142128351	6.112361088953802	13.909823172763899	11.318965039112683	13.854685134961953	11.090409014284447	7.473450566861226	29.8808947535125	17.507628073551647	0.0	0.0	0.0	0.0	21.095611110847415
3R_8946	NA	NA	NA	NA	0.0	0.0	0.0	0.0	0.0	0.0	598.8023952095809	27.981420336896303	0.0	0.0	18.003679952182228	0.0	0.0	0.0	36.42350335824701	0.0	0.0	0.0	0.0	80.34021402633016	0.0	12.25045816713545	31.783566624712364	0.0	0.0	0.0	0.0	0.0	0.0	0.0	8.916057105562551	10.17333325194667	15.866518156056726	28.88578848092527	0.0	17.982053910197624	0.0	25.86619417751969	0.0	18.178579089544044	0.0	0.0	0.0	0.0	41.07012312822914
3R_8947	NA	NA	NA	NA	0.0	0.0	0.0	0.0	0.0	0.0	0.0	0.0	0.0	0.0	0.0	0.0	0.0	0.0	0.0	0.0	0.0	0.0	0.0	0.0	0.0	0.0	0.0	0.0	0.0	0.0	0.0	0.0	0.0	0.0	0.0	0.0	0.0	0.0	0.0	0.0	0.0	0.0	0.0	0.0	0.0	0.0	0.0	0.0	0.0
3R_8948	NA	NA	NA	NA	0.0	0.0	0.0	0.0	0.0	0.0	0.0	7.573577303503536	0.0	0.0	0.0	0.0	15.53926695062087	0.0	19.717099062649112	37.237117586438984	7.300655598872778	0.0	0.0	28.993659086757724	0.0	0.0	0.0	34.1929439440877	16.918011930582015	0.0	0.0	12.381554949959945	0.0	0.0	9.653040756103376	22.028481725446916	17.178013173818304	0.0	0.0	9.734207465163704	62.336367036529104	0.0	0.0	0.0	0.0	0.0	0.0	0.0	7.410816382943561
3R_8949	NA	NA	NA	NA	0.0	10.824959325215335	12.473120425483083	0.0	8.736932279601053	0.0	0.0	9.302383270593927	0.0	0.0	0.0	22.19297681055853	6.36212853917258	0.0	24.21788345385767	0.0	5.978108167889189	12.543856458141777	14.664530533385637	5.9353310074749555	24.713966727586595	13.575491134118252	7.044267586366243	9.332911485734178	27.706472093348644	6.550543007262586	0.0	5.069289584688312	10.651203958839487	67.29918931396553	11.856521857695654	18.03792066967584	17.58267108202703	9.603039169836471	6.511972587200197	7.970810890518919	12.760961666071156	8.599179351650541	0.0	4.028961788923498	0.0	0.0	0.0	0.0	12.136625635769548
3R_8950	NA	NA	NA	NA	0.0	0.0	0.0	0.0	3.142376359274174	0.0	0.0	2.2304998550175097	0.0	0.0	11.481105687883273	0.0	4.576481006459703	11.72793535562032	0.0	5.483365525258438	10.750607409318626	0.0	13.185827872202958	6.404207991597679	0.0	3.906112675726244	5.067165275729798	20.140378437710844	4.98253621058191	4.7120135140547585	0.0	10.939502726671055	3.8308745503511	0.0	7.10731043736967	4.865718338162559	17.706882791818913	13.81554179374087	4.684268586592218	22.93462913987974	27.53809436387002	12.371325329773141	0.0	14.490800515292868	0.0	0.0	0.0	0.0	10.912825079418086
3R_8951	NA	NA	NA	NA	0.0	12.650805508413734	14.576961986198532	0.0	7.657943163256372	0.0	0.0	14.495222012444147	0.0	0.0	16.321288766266786	0.0	3.71761446627882	28.580873869745524	4.717119085558162	2.2271521472307922	8.733044793533356	14.659629067405707	6.426748986180347	6.93644344960431	3.6103090207903255	7.932634796090037	4.116212195678141	10.907093919349675	0.0	15.310846548188783	0.0	2.9621633982649427	12.44774281967515	0.0	4.618787240415497	6.587617887068994	14.383838483466704	3.7409280157537963	11.415520770349783	2.328811944942228	14.913353416649269	5.024801583147485	20.09052791880212	7.06279032482479	0.0	0.0	0.0	15.028960807476006	8.864819131981733
3R_8952	NA	NA	NA	NA	0.0	3.3401338458434706	7.697376118428751	0.0	16.175131382504652	0.0	0.0	3.8271066308449484	0.0	0.0	7.387259341558799	0.0	3.926178422822719	10.061435122860185	29.89054083944595	7.056296545096085	5.533789317573101	0.0	6.787299604979163	7.325588720937558	11.438558924592444	11.728735132990451	4.347138105099889	2.8797497151927534	0.0	4.0424522161935785	0.0	3.128345374334679	3.286520140452725	8.3062963387507	17.07267937166686	6.957193501536009	6.510340373615413	11.85239969610447	0.0	12.297309594606892	7.875007875007875	3.537800514042415	21.217637797948683	2.486341284155492	0.0	0.0	0.0	0.0	18.724298559689508
3R_8953	NA	NA	NA	NA	0.0	30.098180264021238	0.0	0.0	48.58508097918372	0.0	0.0	17.243163085836468	0.0	0.0	0.0	0.0	35.37906903517741	0.0	0.0	0.0	0.0	0.0	20.38694420093372	16.502848391632398	0.0	0.0	0.0	25.949626584873442	0.0	0.0	0.0	0.0	59.230126811701496	0.0	0.0	37.615055049633064	0.0	35.600934880549964	0.0	0.0	0.0	0.0	0.0	0.0	0.0	0.0	0.0	0.0	16.87259670950619
3R_8954	NA	NA	NA	NA	0.0	0.0	0.0	0.0	11.600490700756643	0.0	0.0	6.175635061138787	0.0	0.0	5.2979992105981175	14.73339914251617	0.0	0.0	0.0	10.121278216225928	3.9687264356867886	8.327573428378706	4.867719716698713	5.91049151647451	16.407025488314098	3.6049806412539565	0.0	0.0	4.598419982893877	4.34875256032807	0.0	3.3653829974120204	3.5355428118879093	0.0	15.74253607008577	7.484346489317593	11.672724810843494	6.375233492926678	4.323146558991496	10.583270495164768	16.943409013893596	3.8058629318465096	45.65063568510191	5.3494673267909345	0.0	0.0	0.0	0.0	14.100139188516847
3R_8955	NA	NA	NA	NA	0.0	0.0	0.0	0.0	3.1880283160675034	0.0	0.0	15.84032947885316	0.0	0.0	5.823950706081224	16.19603682978775	9.285934826666418	0.0	0.0	5.5630270098868895	6.544074340684509	9.154281686401772	13.377389536205905	10.828745554799951	4.508952525238862	3.9628600753735985	0.0	3.4054957891044566	10.10984344907419	0.0	0.0	7.398953418039018	7.773057804344361	9.822748503258696	10.09479007884031	9.872813480339527	7.6989109890406	4.672083948004378	4.75232091472673	0.0	27.938163531383868	20.91842337842997	25.09126949277999	5.880528247852505	0.0	0.0	0.0	0.0	11.071364911080334
3R_8956	NA	NA	NA	NA	0.0	8.732983781102522	20.125259615849046	0.0	3.52423901107034	0.0	0.0	10.006203846384759	0.0	0.0	3.2190733961610616	0.0	0.0	13.15311807817161	0.0	6.149705982556974	4.822809961996258	10.119695761466629	11.830539354289163	7.182449540897825	0.0	6.571177239544819	0.0	3.7646406876342096	5.588015717970612	15.853857032031133	0.0	16.358499794700826	0.0	0.0	4.782595942062995	0.0	8.51084110940516	7.747205582946232	5.2535025101235	9.645619923992516	10.29484434195355	4.62489767413896	0.0	3.2503455117278968	0.0	0.0	0.0	0.0	2.4477910643876757
3R_8957	NA	NA	NA	NA	0.0	9.94708152628019	38.20526927073782	0.0	0.0	0.0	0.0	11.397310234784591	0.0	0.0	17.110814523659368	0.0	15.589801152086306	0.0	4.945304927501829	9.339553475948316	3.662198784150004	7.68438686277222	13.475272874275705	14.543973704495542	3.784954050657825	1.6632735885460328	0.0	5.717356751626588	12.729772391669638	0.0	0.0	0.0	13.049889728431793	16.49103712132456	8.473878663741969	9.668802090671264	0.0	19.609458033798862	11.96773498647646	14.648795136600016	0.0	1.755957084408857	0.0	2.468148543051915	0.0	0.0	0.0	0.0	11.15237489823458
3R_8958	NA	NA	NA	NA	0.0	0.0	0.0	0.0	8.564542679114563	0.0	0.0	4.052816302048293	0.0	0.0	13.038224423306296	0.0	4.157731009771499	42.6192967389845	0.0	9.963270403656917	1.9533844338701234	8.197567945541916	9.583455123075522	5.818220183173086	0.0	8.8717541800157	0.0	3.0495875127930194	9.053263973260279	4.280862234147753	0.0	13.251377977667453	0.0	0.0	10.331181520408991	2.947002000130257	18.384794671718808	2.0919022880808846	12.766967938738983	13.022562892467489	25.018346787644276	7.492895798171358	0.0	7.898931590513067	0.0	0.0	0.0	0.0	7.9314374818320506
3R_8959	NA	NA	NA	NA	0.0	0.0	0.0	0.0	2.935032756433078	0.0	0.0	8.333298611255787	0.0	0.0	10.723547220738054	0.0	8.549021585852053	0.0	0.0	7.6823344463328755	6.0247496716511435	0.0	2.463157324321462	9.969397936095364	0.0	9.120938537278736	9.465636426797975	6.270484890326084	0.0	4.4011004511568075	0.0	6.81178725289816	7.156203462314359	0.0	7.966018029223072	4.544663360878538	0.0	15.054608441463058	13.125558656590322	8.032999562201525	0.0	3.8516758160015945	0.0	0.0	0.0	0.0	0.0	0.0	4.0771054019404165
3R_8960	NA	NA	NA	NA	0.0	13.248413944044	20.35407956816785	0.0	0.0	0.0	108.28370330265295	0.0	100.26268824319718	0.0	3.2556735809576955	0.0	5.1909733126871025	0.0	39.519599745493785	3.109813420524209	2.4388221464561477	0.0	2.9912625221727334	12.106854125967459	5.041140749657958	6.645890137233201	0.0	3.8074438573366014	11.303100553512834	10.689408025928229	0.0	12.408369362412484	8.690505883037957	10.98212001041105	11.286270445481993	0.0	5.738405050485054	5.2235264497179426	10.626467448739248	3.25176286194153	20.82378909666403	14.032445352395632	0.0	9.861903761625952	0.0	0.0	0.0	0.0	2.4756219319307946
3R_8961	NA	NA	NA	NA	0.0	0.0	0.0	0.0	5.90428562572143	0.0	0.0	8.381878378944721	0.0	0.0	5.393030586572972	0.0	0.0	0.0	0.0	5.151412903774183	12.119743061447098	0.0	4.955033074845775	8.022012402031175	0.0	0.0	28.562451800862586	0.0	9.361805705084397	8.85351418111634	0.0	6.85149722343075	7.197921240345789	0.0	2.6708188997828626	9.142313828206781	4.752840416253764	0.0	8.801383577498383	0.0	86.23663332183511	0.0	0.0	0.0	0.0	0.0	0.0	0.0	0.0
3R_8962	NA	NA	NA	NA	0.0	0.0	0.0	0.0	0.0	0.0	0.0	0.0	0.0	0.0	0.0	0.0	0.0	0.0	0.0	0.0	0.0	0.0	0.0	0.0	0.0	0.0	0.0	0.0	0.0	0.0	0.0	0.0	0.0	0.0	0.0	0.0	0.0	0.0	0.0	0.0	0.0	0.0	0.0	0.0	0.0	0.0	0.0	0.0	0.0
3R_8963	NA	NA	NA	NA	0.0	4.761591857296997	0.0	0.0	0.0	0.0	0.0	2.7279026247879057	54.05288534301961	0.0	0.0	0.0	0.0	0.0	0.0	6.706159238421733	5.259199654996502	0.0	9.675765111126163	2.610783370771967	5.435485676951693	4.77717808268913	6.197146090282502	4.1052824311154135	0.0	5.762795278426572	0.0	0.0	0.0	0.0	12.169142739524368	1.9835921226796187	9.280940567640886	8.448207839429982	0.0	0.0	0.0	0.0	0.0	7.08890299580585	0.0	0.0	0.0	0.0	18.684948019809248
3R_8964	NA	NA	NA	NA	0.0	6.22404185543667	7.171687325907291	0.0	2.511743026585042	112.21581345243173	0.0	0.0	0.0	0.0	4.588499888614165	0.0	3.658041857509759	0.0	0.0	2.1914633299153814	5.155861699165782	0.0	6.323764073009964	3.412645489608836	7.10491183870145	7.805518938998933	8.100504580430316	5.366157042732318	3.9826071580194973	0.0	0.0	2.914696453309915	3.0620687458930007	7.739021617409084	3.4085803967087656	14.260521315395671	0.0	3.68098182091913	7.48839579466669	2.2914940885181254	7.337187802658997	3.2961880409353594	0.0	4.633075479517521	0.0	0.0	0.0	0.0	3.489106225315664
3R_8965	NA	NA	NA	NA	0.0	3.4474247047970223	0.0	0.0	0.0	0.0	0.0	0.0	0.0	0.0	2.541516950138995	28.271188549037788	0.0	10.384625769241154	0.0	0.0	5.711544173082635	0.0	9.34042583001359	3.780449631557379	0.0	6.917418474764565	4.486775677368524	2.9722522419698656	4.411839966681784	12.516908256903701	0.0	9.686499667107295	0.0	0.0	3.775946415796143	4.308402332396687	4.479642488692262	8.155412808646695	8.295471419197545	7.615392230776846	0.0	7.302881534481467	0.0	2.5662068537226164	0.0	0.0	0.0	16.381948403415308	9.66287765907899
3R_8966	NA	NA	NA	NA	0.0	7.068116855762352	0.0	0.0	8.557121065007879	0.0	0.0	12.147912988548567	0.0	0.0	5.210770454097802	0.0	8.308256246562458	21.291182469692	10.541984507499567	9.95463672046484	7.806766905553734	0.0	14.362725853864053	9.688630663198394	4.03422312158503	0.0	9.199056544760769	6.093889778596797	0.0	4.2771526481562905	0.0	0.0	6.954663936729249	0.0	3.870835883784088	4.416672408340798	11.480539566990783	6.270268643389757	8.503936472192978	7.806766905553735	8.33222237035062	9.358003526095729	22.449511049649338	10.522782349926707	0.0	0.0	0.0	33.58725296575444	3.9622822428736373
3R_8967	NA	NA	NA	NA	0.0	13.078471702110779	10.046495179691611	0.0	7.037176347065092	0.0	0.0	4.995079846351343	0.0	0.0	0.0	0.0	0.0	13.132028097287316	6.502111235518172	3.069922708555967	2.407538484502674	0.0	2.952892505854109	11.951555088541902	14.929428591050108	6.560640878391086	0.0	3.7586043850885633	0.0	0.0	0.0	4.083067559660762	8.57902959164677	10.841248348064783	6.366569905415053	1.816084075975514	0.0	0.0	5.245078935815444	6.420102625340466	10.278337376146034	4.617482017793466	0.0	6.490267681355116	0.0	0.0	0.0	0.0	4.88773245139089
3R_8968	NA	NA	NA	NA	0.0	14.079298362859186	0.0	0.0	7.575694444970534	0.0	0.0	10.754654076551628	0.0	0.0	10.379566922949707	0.0	5.516529176371161	0.0	0.0	3.3048477489690526	7.7753242310204325	0.0	9.53658552092009	2.5732289494432563	0.0	9.416922963920001	18.324012518965354	4.046230612486021	18.017974731592233	0.0	0.0	4.395523247482903	0.0	0.0	3.4268850095027523	3.9101188793442887	3.0491467572629154	11.102247816604189	11.292914486663632	0.0	11.064884482606002	2.485416816827266	0.0	3.493466867610881	0.0	0.0	0.0	0.0	5.261764911710215
3R_8969	NA	NA	NA	NA	0.0	29.804897143299957	0.0	0.0	0.0	0.0	0.0	0.0	0.0	0.0	14.648548365478351	0.0	0.0	0.0	14.817844240748478	0.0	5.4866071918447075	0.0	6.7294298154117405	0.0	0.0	4.983743030235372	0.0	8.565589286846167	0.0	0.0	0.0	18.61003508922116	0.0	0.0	0.0	12.416175296529305	0.0	0.0	11.953157964568447	0.0	23.42359224210625	21.04581937951663	0.0	7.395426815965543	0.0	0.0	0.0	0.0	38.98576852367021
3R_8970	NA	NA	NA	NA	0.0	14.7054210063998	0.0	0.0	7.912594318124273	0.0	0.0	8.424694464414092	0.0	0.0	3.6137194134788846	0.0	0.0	0.0	0.0	0.0	2.7070339570339574	11.360331539915661	3.3202294942626436	2.6876634099353245	0.0	4.917852196902934	6.37963416625837	8.452342313101807	18.819254857876988	11.864985951856633	0.0	0.0	4.823126311890357	0.0	1.7896412699867137	6.126009566376539	6.369491663609311	0.0	0.0	10.82813582813583	0.0	0.0	0.0	18.24412685068423	0.0	0.0	0.0	0.0	8.243642502901762
3R_8971	NA	NA	NA	NA	0.0	5.275942336060645	12.158468616560807	0.0	0.0	0.0	0.0	3.022572571967453	0.0	0.0	0.0	0.0	0.0	0.0	0.0	0.0	2.9136510378425	12.227420234424102	7.147298678464475	2.8928020143158992	6.0226306368811455	0.0	0.0	4.548737907180274	6.751884450950261	6.385296450158292	0.0	0.0	0.0	0.0	5.778712302570295	4.3957222589265035	6.855649500805883	6.2405261013124464	6.347699022581304	3.884868050456667	0.0	5.588168729166609	0.0	11.781976874335792	0.0	0.0	0.0	25.07095079073779	2.957615593969067
3R_8972	NA	NA	NA	NA	0.0	0.0	0.0	0.0	3.301543867943528	147.5013275119476	0.0	2.343479035236551	0.0	0.0	6.031323073248609	0.0	4.8082887204278215	0.0	6.101028145263039	11.522217427699525	4.518058680546143	9.480236550862417	5.541486337465435	2.2428645507183447	0.0	2.051982461295507	0.0	0.0	0.0	9.901372429232415	0.0	7.662406623997279	12.074747517029417	0.0	1.4934619223961343	3.4081176591275697	0.0	9.676884004642968	0.0	9.036117361092286	0.0	0.0	0.0	9.134872742087829	0.0	0.0	0.0	0.0	9.17246481098531
3R_8973	NA	NA	NA	NA	0.0	0.0	0.0	0.0	4.876502572355107	0.0	0.0	0.0	0.0	0.0	4.454243780762121	0.0	14.204041049678633	18.2000182000182	0.0	4.254685472376455	10.01001001001001	0.0	4.092490280335584	3.312794010468429	0.0	0.0	0.0	0.0	0.0	0.0	0.0	0.0	5.944949765174484	0.0	4.411797145567246	7.550874013667082	3.9254941215725525	7.146558038984474	0.0	4.448893337782226	0.0	0.0	0.0	0.0	0.0	0.0	0.0	0.0	3.3870175616860574
3R_8974	NA	NA	NA	NA	0.0	14.309836581666238	0.0	0.0	2.887402838894471	0.0	0.0	2.0495163141498605	0.0	0.0	2.637381185977572	0.0	0.0	0.0	5.335723737567764	7.557664983826597	3.951319740793425	0.0	2.4231850344092276	3.9230455387126137	4.083766212551864	1.7945846613259828	0.0	3.084363510745922	9.15650294839395	0.0	0.0	3.350622545668985	0.0	0.0	3.918372464813015	1.490304081644819	2.3243057298784855	6.347271942519105	4.304185389873113	2.63421316052895	0.0	11.367511651699443	0.0	0.0	0.0	0.0	0.0	0.0	0.0
3R_8975	NA	NA	NA	NA	0.0	0.0	24.443423252539674	0.0	2.8536100878540935	0.0	0.0	6.076589331939769	0.0	0.0	0.0	0.0	0.0	0.0	15.819831107483097	4.979475845434083	1.9525377132659316	0.0	7.184475784724367	0.0	0.0	7.0943268796241705	0.0	0.0	18.098679429855398	4.279006637167195	0.0	0.0	3.4788392644063952	0.0	1.2908379164533557	0.0	2.2971031920775666	0.0	0.0	0.0	0.0	7.489647902290053	0.0	5.263671795325281	0.0	0.0	0.0	0.0	1.9819998735484081
3R_8976	NA	NA	NA	NA	0.0	0.0	0.0	0.0	3.2366167515631243	0.0	98.32841691248771	4.594785837032136	0.0	0.0	2.9563564916562752	0.0	4.713730436840255	0.0	0.0	2.823906286975523	4.429207969030978	9.293801220461976	5.432509221684405	6.596271259782271	9.155346081237218	6.034886471715694	0.0	6.914797251229796	10.263926608819176	9.706655173986942	0.0	0.0	0.0	0.0	4.3922759192594265	6.6821893926257365	7.816249357113491	7.114936100758879	4.824750584518533	2.952805312687319	0.0	6.371171722191428	0.0	11.940305636003366	0.0	0.0	0.0	0.0	2.2480205055438436
3R_8977	NA	NA	NA	NA	0.0	3.1602506205152094	0.0	0.0	0.0	0.0	0.0	0.0	0.0	0.0	0.0	0.0	3.7147337111712817	0.0	0.0	0.0	5.235766568583307	0.0	2.140589646824114	0.0	3.607511415969876	0.0	0.0	5.449321041844792	4.044329082204224	0.0	0.0	2.9598680372434276	3.1095242863175336	0.0	4.615208172426024	5.266010548082428	2.0532417916012964	13.08310218295298	11.406674958051953	4.6540147276296056	0.0	0.0	0.0	2.3524391382827243	0.0	0.0	0.0	0.0	1.7715899683363725
3R_8978	NA	NA	NA	NA	0.0	3.1651559377375844	14.588275111527363	0.0	2.554628821373455	0.0	0.0	5.439926887382634	0.0	0.0	2.333422236720552	0.0	14.881998771491002	0.0	0.0	4.4577612632582175	0.0	7.335503175172549	12.863473523755621	1.735456699314078	0.0	1.587758256819263	4.11940677246951	10.915558873885452	0.0	0.0	0.0	5.92892464425711	0.0	7.871158579444783	2.3111859319036796	2.637092205005966	0.0	1.8719156679528597	0.0	6.991857981380682	22.387391421151605	1.676233770914159	0.0	0.0	0.0	0.0	0.0	0.0	3.5486796338969167
3R_8979	NA	NA	NA	NA	0.0	0.0	0.0	0.0	0.0	0.0	0.0	0.0	0.0	0.0	0.0	0.0	0.0	0.0	0.0	0.0	0.0	0.0	0.0	0.0	0.0	0.0	0.0	0.0	0.0	0.0	0.0	0.0	0.0	0.0	0.0	0.0	0.0	69.91198081615246	0.0	0.0	0.0	0.0	0.0	0.0	0.0	0.0	0.0	0.0	0.0
3R_8980	NA	NA	NA	NA	0.0	0.0	0.0	0.0	6.296775201032419	0.0	0.0	2.234766712702861	0.0	0.0	2.8757671468335073	0.0	9.17047126593312	11.75037043042782	0.0	2.746927492925975	0.0	0.0	7.926631102515121	0.0	8.905774236841943	0.0	5.076858561766584	3.363151030368581	0.0	4.721027408868828	0.0	0.0	0.0	0.0	5.69672515209544	4.875026264203999	5.068787244498275	13.841970376799196	0.0	5.744625543764712	9.196924548431005	0.0	0.0	0.0	0.0	0.0	0.0	0.0	4.373480352248855
3R_8981	NA	NA	NA	NA	0.0	5.39458125102497	0.0	0.0	0.0	0.0	0.0	0.0	0.0	0.0	3.9770033756804652	0.0	0.0	0.0	0.0	0.0	0.0	0.0	7.308018357742115	0.0	0.0	0.0	0.0	0.0	6.903712540455754	0.0	0.0	0.0	10.615981723525865	0.0	1.969552297128235	4.494567865278024	0.0	6.380855391950423	6.490438286316598	3.9722261944484165	0.0	2.856914303998537	0.0	12.046915507753393	0.0	0.0	0.0	25.634715557196174	6.048245645867959
3R_8982	NA	NA	NA	NA	0.0	0.0	0.0	73.6046400365079	3.3434629114674426	0.0	0.0	9.492934883213168	0.0	0.0	12.215803156991088	0.0	0.0	0.0	0.0	5.834256361308495	0.0	9.600605222153202	2.8059227417232293	2.271341754257176	4.72878972301587	6.2341082191313975	0.0	3.571533166328442	0.0	0.0	0.0	0.0	0.0	0.0	3.0248482206784066	3.4513898488066905	5.382851258631739	7.349812102053611	4.984023711991211	6.100564759782636	0.0	0.0	0.0	3.0836187993436823	0.0	0.0	0.0	0.0	2.3222314414810445
3R_8983	NA	NA	NA	NA	0.0	4.347871456049976	0.0	0.0	0.0	0.0	0.0	7.472650100631688	0.0	0.0	3.205346004279778	0.0	0.0	0.0	0.0	3.061740611784762	2.4011218041068787	10.076541408539265	0.0	2.3839402527358096	4.963212667706956	0.0	5.6586946975767205	0.0	0.0	5.262083321932153	0.0	0.0	0.0	0.0	3.1748007177589463	1.8112437666045773	5.64969836260442	0.0	0.0	6.402991477618343	10.250943086763982	0.0	0.0	0.0	0.0	0.0	0.0	0.0	0.0
3R_8984	NA	NA	NA	NA	0.0	3.108462976962559	7.163487988263341	0.0	2.5088713691613544	0.0	0.0	5.342489172555277	0.0	0.0	0.0	0.0	7.307719290040456	18.727152873494337	0.0	4.377915691850773	5.149967040210942	0.0	2.105511386605579	1.7043719184955715	0.0	4.6779569677857165	0.0	2.6800109773249634	11.934161617190284	0.0	0.0	0.0	0.0	0.0	12.48383910283415	3.884786554287561	6.058784753189344	3.6767733813372865	0.0	2.2888742400937523	0.0	0.0	0.0	2.3138892591111704	0.0	0.0	0.0	29.54244658725657	0.0
3R_8985	NA	NA	NA	NA	0.0	11.022441691283454	0.0	0.0	0.0	0.0	0.0	0.0	0.0	0.0	0.0	0.0	12.956388795314972	0.0	0.0	0.0	3.0435841246652062	0.0	0.0	0.0	0.0	0.0	0.0	9.503174060136086	14.105964001579869	6.670046156719405	0.0	0.0	5.422758231746997	0.0	2.0121372116607374	0.0	7.161374410976955	3.25940991642873	0.0	0.0	0.0	8.756056272254977	0.0	4.102463118856562	0.0	0.0	0.0	0.0	6.179018524697538
3R_8986	NA	NA	NA	NA	0.0	0.0	0.0	0.0	3.3316186602628513	0.0	0.0	4.729653032653524	0.0	0.0	0.0	16.92551419712131	0.0	0.0	0.0	2.9067942245486913	4.559215085530875	9.566594980981609	2.795982732010647	2.2632955031034308	9.424075875119685	2.0706746092222876	5.372323508428101	3.558880973937603	0.0	0.0	0.0	3.8661029373103677	12.184740156354586	0.0	1.5070663326203906	6.878326530668395	2.681891226782868	2.441258439430425	4.966367757545899	3.03947672368725	0.0	0.0	0.0	0.0	0.0	0.0	0.0	0.0	2.3140049130952316
3R_8987	NA	NA	NA	NA	0.0	11.219541749036802	0.0	0.0	0.0	0.0	0.0	0.0	0.0	0.0	0.0	0.0	26.376142251810393	0.0	0.0	0.0	6.196017200143747	0.0	0.0	0.0	0.0	0.0	0.0	0.0	14.358202697619124	0.0	0.0	0.0	0.0	0.0	4.096235313972341	9.34771198390698	0.0	0.0	13.498683203453504	0.0	0.0	0.0	0.0	0.0	0.0	0.0	0.0	0.0	0.0
3R_8988	NA	NA	NA	NA	0.0	13.526711196599926	0.0	0.0	0.0	0.0	0.0	0.0	0.0	0.0	9.972187568870421	0.0	0.0	0.0	0.0	9.525415236663704	0.0	0.0	0.0	7.4167030085114085	0.0	20.35648272548876	0.0	0.0	0.0	0.0	0.0	0.0	13.30958902651004	0.0	0.0	0.0	0.0	7.999878401848291	0.0	0.0	0.0	0.0	0.0	30.20719112391896	0.0	0.0	0.0	0.0	0.0
3R_8989	NA	NA	NA	NA	0.0	0.0	0.0	0.0	4.844207853332888	0.0	0.0	0.0	0.0	0.0	8.849490955156533	0.0	14.109974552660894	0.0	8.951766093932672	0.0	3.3145728509966923	13.90992765446627	0.0	0.0	0.0	0.0	0.0	5.17464959860243	7.680951700639516	0.0	0.0	0.0	0.0	0.0	2.1912899729638644	5.000578816998067	0.0	0.0	0.0	4.419430467995589	0.0	0.0	38.12617476275988	8.93546050906212	0.0	0.0	0.0	0.0	10.093760945422025
3R_8990	NA	NA	NA	NA	0.0	0.0	0.0	0.0	0.0	0.0	0.0	0.0	0.0	0.0	0.0	0.0	0.0	0.0	0.0	0.0	0.0	0.0	0.0	0.0	0.0	6.647689728388693	0.0	11.425424540212353	8.479620927026078	0.0	0.0	0.0	0.0	0.0	2.4191414080080356	8.280812281438312	0.0	0.0	0.0	4.878965073928518	0.0	0.0	0.0	4.932287096594403	0.0	0.0	0.0	31.486344372445668	0.0
3R_8991	NA	NA	NA	NA	0.0	6.1052446493635895	0.0	0.0	0.0	0.0	0.0	3.497677542112038	0.0	0.0	0.0	0.0	7.1764428956085915	0.0	0.0	0.0	0.0	0.0	4.13537565752473	0.0	0.0	6.125229083567725	7.945891656178091	5.263734135105317	7.813183653569688	0.0	0.0	5.718128296500963	0.0	0.0	4.4580285527812755	0.0	0.0	0.0	0.0	4.495513477549406	14.394288346384156	0.0	0.0	13.633934317158033	0.0	0.0	0.0	0.0	6.845020521371523
3R_8992	NA	NA	NA	NA	0.0	14.821211722985625	0.0	0.0	3.9874491051964838	0.0	0.0	2.830343547099747	0.0	0.0	0.0	0.0	0.0	0.0	7.36853429536917	10.436993436174829	5.456698370084197	0.0	6.692746067175092	5.417652227901125	0.0	4.956575442547838	6.429867506150168	0.0	0.0	0.0	0.0	4.627146822607684	4.8611036844249265	0.0	3.6074658670598323	0.0	9.62946771191329	0.0	0.0	0.0	0.0	0.0	0.0	3.67755627856312	0.0	0.0	0.0	0.0	2.769517691263584
3R_8993	NA	NA	NA	NA	0.0	8.987996530633339	0.0	0.0	0.0	0.0	0.0	0.0	0.0	0.0	0.0	0.0	0.0	0.0	0.0	0.0	0.0	0.0	3.0440010349603517	0.0	0.0	0.0	5.848876723225304	7.749144688155044	5.75119193452843	0.0	0.0	0.0	0.0	0.0	3.2815020090996048	0.0	0.0	2.657810840944639	0.0	3.3090942181851273	10.595465140919684	4.759949782529794	0.0	0.0	0.0	0.0	0.0	42.71040211843594	0.0
3R_8994	NA	NA	NA	NA	0.0	0.0	0.0	0.0	0.0	0.0	0.0	4.8298679031128495	0.0	0.0	3.107611940066596	0.0	0.0	0.0	0.0	8.905155639857695	6.983727913960473	0.0	2.8552257769783145	2.3112516352105317	0.0	2.1145493683841035	0.0	7.26857757571132	0.0	0.0	0.0	3.9480203638890368	0.0	0.0	0.0	0.0	5.477433658008213	2.4929853624364444	5.071598288842736	3.103879072871321	0.0	2.23237954917095	0.0	6.275602497062233	0.0	0.0	0.0	0.0	4.726071016306126
3R_8995	NA	NA	NA	NA	0.0	0.0	0.0	0.0	0.0	0.0	0.0	1.7573889418058226	0.0	0.0	0.0	0.0	0.0	0.0	0.0	4.320289874169397	0.0	7.1092860783827225	0.0	5.045812614666092	0.0	0.0	0.0	0.0	0.0	7.425098391835065	0.0	0.0	0.0	0.0	2.2399120520931866	1.277883906036174	1.9930113065524433	1.8141882949659722	0.0	4.517492294852205	0.0	6.498163862573581	0.0	0.0	0.0	0.0	0.0	0.0	1.7196215525671972
3R_8996	NA	NA	NA	NA	0.0	0.0	11.011712056943766	0.0	3.8566364807729316	0.0	0.0	0.0	0.0	0.0	3.5226884030631886	0.0	0.0	0.0	0.0	6.7297309756393835	0.0	0.0	3.236591610107228	5.239920227454457	5.454591074761717	0.0	0.0	0.0	0.0	5.783051149352501	0.0	0.0	0.0	0.0	0.0	0.0	0.0	5.651935180216192	0.0	0.0	0.0	2.530553267513643	0.0	0.0	0.0	0.0	0.0	0.0	2.6786606375373037
3R_8997	NA	NA	NA	NA	0.0	2.9099560654833234	0.0	0.0	2.3486544675987853	0.0	0.0	0.0	0.0	0.0	2.145283305040622	0.0	6.841047241193777	8.765617042463278	0.0	0.0	0.0	0.0	0.0	0.0	6.643586845963789	0.0	3.787267660597191	5.017730149483199	0.0	0.0	0.0	0.0	0.0	0.0	2.1248398667555417	1.2122345009454822	0.0	5.162961123419037	0.0	2.1427063881576904	0.0	0.0	0.0	2.166123944312419	0.0	0.0	0.0	0.0	3.262557051927347
3R_8998	NA	NA	NA	NA	0.0	0.0	0.0	0.0	2.705827567891243	0.0	0.0	1.9206318110405598	0.0	0.0	9.886114433257482	0.0	0.0	0.0	0.0	2.3607995839326814	3.70283970777189	7.769663659029863	2.270802251727513	5.51451530719159	0.0	1.6817316185052367	0.0	0.0	0.0	0.0	0.0	3.1399175520449183	3.2986774282719087	8.337022465774439	0.0	4.189757467509478	2.1781410045717	0.0	0.0	0.0	0.0	5.326330983533648	21.296124744180304	2.495538600866301	0.0	0.0	0.0	0.0	1.8793562302820292
3R_8999	NA	NA	NA	NA	0.0	0.0	0.0	0.0	0.0	0.0	0.0	0.0	0.0	0.0	0.0	0.0	0.0	26.08282863059933	0.0	0.0	0.0	0.0	0.0	0.0	0.0	0.0	11.269332539972321	0.0	0.0	0.0	0.0	0.0	8.519832466014387	0.0	0.0	0.0	0.0	0.0	0.0	0.0	0.0	0.0	0.0	0.0	0.0	0.0	0.0	0.0	4.854006059741165
3R_9000	NA	NA	NA	NA	0.0	0.0	0.0	0.0	0.0	0.0	0.0	3.9820172102783826	0.0	0.0	0.0	0.0	0.0	0.0	5.183404397807627	0.0	1.9192605472963375	0.0	0.0	1.9055270192298164	0.0	3.4867090139098766	0.0	0.0	0.0	0.0	0.0	6.509944102364965	0.0	0.0	2.5376762447872956	1.4477602497444342	2.2579535850545147	2.0553586179439796	0.0	0.0	24.581298548064634	1.84050039524746	0.0	0.0	0.0	0.0	327.75064730752837	16.514567499991742	0.0
3R_9001	NA	NA	NA	NA	0.0	0.0	0.0	0.0	2.9694535284976973	0.0	0.0	2.107756967190655	0.0	0.0	2.712327065416718	0.0	0.0	0.0	5.487347822126523	0.0	2.0318017611657666	0.0	0.0	4.034525858486585	0.0	0.0	0.0	3.1720111883178634	0.0	13.35814385919448	0.0	3.445836447508023	0.0	0.0	2.6864799939178092	0.0	0.0	2.175880323100821	0.0	2.709069014887689	0.0	1.9484232871654437	0.0	13.693381632629027	0.0	0.0	0.0	0.0	2.0624599496058535
3R_9002	NA	NA	NA	NA	0.0	0.0	0.0	0.0	0.0	0.0	0.0	0.0	0.0	0.0	4.347960306600769	0.0	0.0	0.0	8.79642091225922	4.1531636932091205	3.2570531485932785	0.0	0.0	0.0	0.0	0.0	0.0	0.0	0.0	0.0	0.0	0.0	0.0	0.0	2.153263248921107	2.456900438286469	0.0	6.976032792934952	0.0	13.028212594373114	0.0	6.246788760152985	0.0	0.0	0.0	0.0	0.0	0.0	0.0
3R_9003	NA	NA	NA	NA	0.0	0.0	0.0	0.0	3.0157024611449357	0.0	0.0	4.281170129419773	0.0	0.0	0.0	15.320575379528952	4.3919962018016845	0.0	0.0	2.6311614235951506	10.317234320899004	0.0	0.0	4.097363182897278	0.0	0.0	4.862900253162588	0.0	0.0	0.0	0.0	0.0	3.6764462588115223	0.0	5.456643285859627	3.1130492956025533	2.427584546093883	4.419538869733871	0.0	0.0	0.0	3.9575395580813453	0.0	8.34399278411504	0.0	0.0	0.0	0.0	0.0
3R_9004	NA	NA	NA	NA	0.0	0.0	0.0	0.0	0.0	0.0	0.0	0.0	0.0	0.0	0.0	0.0	0.0	0.0	0.0	0.0	0.0	0.0	0.0	0.0	0.0	0.0	10.932761331260481	0.0	0.0	10.166496716729885	0.0	7.867579200952921	8.265378149315708	0.0	3.066903268030784	0.0	0.0	4.967998636781174	0.0	0.0	0.0	13.345997201789253	0.0	6.252981890739146	0.0	0.0	0.0	0.0	4.709035744877629
3R_9005	NA	NA	NA	NA	0.0	0.0	0.0	0.0	0.0	0.0	0.0	0.0	0.0	0.0	0.0	0.0	0.0	0.0	0.0	0.0	0.0	0.0	20.538519994249214	0.0	0.0	0.0	0.0	0.0	38.804510636316365	0.0	0.0	0.0	0.0	0.0	0.0	0.0	0.0	0.0	0.0	0.0	0.0	0.0	0.0	0.0	0.0	0.0	0.0	0.0	0.0
3R_9006	NA	NA	NA	NA	0.0	4.290692715176094	0.0	0.0	6.926121486248705	0.0	0.0	0.0	0.0	0.0	0.0	0.0	0.0	0.0	0.0	0.0	0.0	0.0	2.9062924137049126	2.352589118428395	4.897941591066938	4.304737535847702	0.0	3.6992892185695436	0.0	0.0	0.0	0.0	0.0	0.0	0.0	3.574848296843963	0.0	0.0	5.162305464971434	6.318785908475545	0.0	0.0	0.0	3.193921838983541	0.0	0.0	0.0	0.0	4.8105983253826174
3R_9007	NA	NA	NA	NA	0.0	0.0	0.0	0.0	0.0	0.0	0.0	1.8699068412411697	0.0	0.0	0.0	0.0	7.6732514674134285	0.0	14.604381898744899	2.2984495348972445	7.21009124370469	0.0	2.2108290830144215	0.0	0.0	9.823896825505978	0.0	0.0	4.177036158931213	0.0	0.0	6.113981115746528	3.211557496192699	8.11683699849108	0.0	2.7194024058825024	2.12061507167785	0.0	0.0	0.0	0.0	0.0	0.0	0.0	0.0	0.0	0.0	0.0	1.829721371859215
3R_9008	NA	NA	NA	NA	0.0	5.412479662607668	6.236560212741542	0.0	0.0	0.0	0.0	1.5503972117656544	61.44166728108334	0.0	1.995099238231209	0.0	0.0	8.151965683485258	0.0	0.0	0.0	0.0	3.6661326333464093	4.451498255606217	0.0	2.71509822682365	0.0	6.9996836143006345	0.0	0.0	0.0	0.0	2.6628009897098717	0.0	0.9880434881413045	0.0	1.7582671082027028	0.0	0.0	1.9927027226297298	0.0	0.0	0.0	4.028961788923498	0.0	0.0	0.0	0.0	0.0
3R_9009	NA	NA	NA	NA	0.0	0.0	0.0	0.0	0.0	0.0	0.0	0.0	0.0	0.0	3.248638089696847	0.0	0.0	0.0	0.0	12.412372528812996	0.0	0.0	0.0	2.4161382572298105	0.0	2.210509469380465	5.735122232660145	0.0	5.639337310194004	5.333154139354251	0.0	0.0	0.0	0.0	0.0	0.0	5.726004391272768	0.0	0.0	3.244735821721235	0.0	0.0	0.0	6.5603948308024975	0.0	0.0	0.0	0.0	7.410816382943561
3R_9010	NA	NA	NA	NA	0.0	0.0	0.0	0.0	0.0	0.0	0.0	7.101667471522314	0.0	0.0	0.0	0.0	0.0	0.0	18.48852602075152	0.0	0.0	0.0	0.0	0.0	0.0	0.0	0.0	0.0	15.863850092962162	0.0	0.0	0.0	0.0	0.0	4.525779746592541	10.327943179787802	0.0	7.331195556708996	0.0	0.0	0.0	0.0	0.0	9.227424644236642	0.0	0.0	0.0	0.0	0.0
3R_9011	NA	NA	NA	NA	0.0	3.7415627759402548	0.0	0.0	3.019852510403392	0.0	91.74311926605506	2.143530823973249	0.0	0.0	0.0	0.0	0.0	11.270653472488334	5.580481707180964	0.0	6.198859409868584	8.671372331385166	0.0	4.103001756084752	0.0	0.0	4.8695923177311595	0.0	0.0	0.0	0.0	7.0086416551608135	0.0	0.0	2.7320762139980657	3.1173333083946675	4.861850517543988	2.2128104019791377	4.501625086656284	0.0	0.0	1.9814928567182517	0.0	0.0	0.0	0.0	0.0	0.0	0.0
3R_9012	NA	NA	NA	NA	0.0	3.2316191963350858	0.0	0.0	2.6082719780821693	0.0	0.0	3.702771153931603	0.0	0.0	2.3824204057166654	0.0	11.395872870681155	0.0	0.0	0.0	1.7846689795976642	0.0	0.0	3.5437970793441993	3.688980572352714	6.484394655821301	0.0	0.0	0.0	7.8222411346630105	0.0	0.0	6.359494598245289	0.0	1.1798585868692124	4.038700443126213	2.099610564232546	0.0	0.0	2.379558639463552	7.619163720590028	1.7114320236314535	0.0	2.4055647448128807	0.0	0.0	0.0	0.0	9.057990705776897
3R_9013	NA	NA	NA	NA	0.0	3.484240432101562	0.0	0.0	0.0	0.0	0.0	1.9961115746525768	0.0	0.0	0.0	0.0	8.191138580549405	0.0	5.196689500920334	2.4535776965861658	5.772538878049344	8.075007126193789	0.0	3.8208217976355225	7.954709068447885	5.24346821164875	9.069381676765424	0.0	0.0	0.0	0.0	0.0	0.0	0.0	0.0	1.4514708697779526	0.0	0.0	0.0	0.0	0.0	1.845217611125924	0.0	5.187223764124486	0.0	0.0	0.0	0.0	3.9064277729826378
3R_9014	NA	NA	NA	NA	0.0	40.379241839355224	0.0	0.0	0.0	0.0	0.0	0.0	0.0	0.0	0.0	0.0	0.0	0.0	0.0	0.0	0.0	0.0	0.0	22.139959970952372	0.0	0.0	0.0	0.0	0.0	0.0	0.0	0.0	0.0	0.0	0.0	0.0	0.0	0.0	0.0	0.0	0.0	0.0	0.0	0.0	0.0	0.0	0.0	0.0	22.63600845681276
3R_9015	NA	NA	NA	NA	0.0	8.055908001530623	0.0	0.0	0.0	145.24328249818447	0.0	0.0	0.0	0.0	2.9694958538414142	0.0	9.469360699785756	0.0	0.0	0.0	2.224446668891113	0.0	0.0	0.0	0.0	0.0	0.0	6.945529683457485	0.0	0.0	0.0	3.7725527921606354	0.0	0.0	1.4705990485224156	3.355944006074259	2.616996081048369	0.0	0.0	2.965928891854818	0.0	0.0	0.0	0.0	0.0	0.0	0.0	19.140587616039813	6.774035123372115
3R_9016	NA	NA	NA	NA	0.0	0.0	0.0	0.0	0.0	0.0	0.0	5.140700985986449	0.0	0.0	0.0	0.0	0.0	0.0	0.0	0.0	2.477725250002478	0.0	0.0	2.4599955523280412	0.0	2.250634228725655	0.0	7.736357320682841	0.0	0.0	0.0	16.808403529428574	8.829133314615571	0.0	0.0	1.8690282212047231	2.9149708823558558	0.0	0.0	0.0	0.0	0.0	0.0	6.67947790528901	0.0	0.0	0.0	0.0	0.0
3R_9017	NA	NA	NA	NA	0.0	0.0	0.0	0.0	5.427269969232806	0.0	0.0	0.0	0.0	0.0	0.0	0.0	0.0	0.0	5.014612581061212	0.0	0.0	0.0	6.832063328672348	0.0	0.0	0.0	0.0	0.0	4.302726035106803	0.0	0.0	0.0	3.30819545877393	0.0	1.2275198158523872	1.4006155425186262	2.184425830223803	9.942140717878235	0.0	2.475682607586977	7.9269452723698395	3.5611330813238156	0.0	10.010956992428213	0.0	0.0	0.0	0.0	0.0
3R_9018	NA	NA	NA	NA	0.0	8.803677119859422	10.14408660615381	0.0	7.105535318596217	0.0	0.0	0.0	0.0	0.0	6.490263469000392	0.0	0.0	0.0	0.0	3.0997438681641736	0.0	0.0	0.0	2.4135304447557364	15.074452721993929	0.0	0.0	0.0	0.0	0.0	0.0	0.0	0.0	0.0	3.2142073105859597	3.6674509510525493	0.0	2.6033063552695737	5.296029513713274	6.482467356725317	0.0	0.0	0.0	3.2766569972518678	0.0	0.0	0.0	0.0	2.467605886819308
3R_9019	NA	NA	NA	NA	0.0	0.0	0.0	0.0	0.0	0.0	0.0	0.0	0.0	0.0	0.0	0.0	5.700194832659379	0.0	0.0	0.0	0.0	0.0	0.0	7.976703770747407	0.0	0.0	0.0	0.0	0.0	5.869006130763804	0.0	0.0	0.0	0.0	1.7704893420082588	2.0201505981867935	3.1506641284916443	2.867970675573436	0.0	0.0	0.0	2.5681655336776386	0.0	3.6097772983993526	0.0	0.0	0.0	0.0	5.436948523515074
3R_9020	NA	NA	NA	NA	0.0	11.512500849046937	0.0	0.0	0.0	0.0	0.0	0.0	0.0	0.0	0.0	0.0	0.0	0.0	8.5853564725861	0.0	0.0	0.0	0.0	0.0	0.0	0.0	0.0	0.0	0.0	6.966597256136005	0.0	5.391262811662164	0.0	0.0	2.10159708769082	2.3979486987651284	3.739885013495375	3.4043236953525198	0.0	4.238536348628092	27.142934694099125	0.0	36.56561150500401	0.0	0.0	0.0	0.0	0.0	3.2268692366098644
3R_9021	NA	NA	NA	NA	0.0	0.0	12.821959400547753	0.0	0.0	0.0	0.0	0.0	0.0	0.0	0.0	0.0	0.0	0.0	8.298397081619715	0.0	3.0726497302213533	0.0	3.7686643099952515	0.0	0.0	2.7910320790063032	0.0	4.796963713847683	7.120336535586018	0.0	0.0	0.0	0.0	0.0	2.0313527102714133	0.0	0.0	3.290536614129959	0.0	0.0	0.0	0.0	0.0	0.0	0.0	0.0	0.0	0.0	3.1190134435717445
3R_9022	NA	NA	NA	NA	0.0	0.0	0.0	0.0	0.0	0.0	0.0	0.0	0.0	0.0	0.0	0.0	0.0	0.0	0.0	0.0	0.0	0.0	0.0	0.0	0.0	0.0	0.0	0.0	0.0	0.0	0.0	0.0	0.0	0.0	0.0	0.0	0.0	0.0	0.0	0.0	0.0	0.0	0.0	0.0	0.0	0.0	0.0	0.0	0.0
3R_9023	NA	NA	NA	NA	0.0	0.0	0.0	0.0	0.0	0.0	0.0	0.0	0.0	0.0	0.0	0.0	0.0	0.0	0.0	0.0	0.0	0.0	0.0	0.0	0.0	0.0	0.0	0.0	0.0	0.0	0.0	0.0	0.0	0.0	0.0	21.236833163438668	0.0	0.0	0.0	0.0	0.0	0.0	0.0	0.0	0.0	0.0	0.0	0.0	0.0
3R_9024	NA	NA	NA	NA	0.0	0.0	0.0	0.0	0.0	0.0	0.0	2.9315540754464755	0.0	0.0	3.772414745312963	0.0	0.0	0.0	0.0	0.0	5.651824974284196	23.718433729510238	0.0	0.0	0.0	5.133818102664041	0.0	0.0	0.0	0.0	0.0	0.0	5.034932360718666	0.0	1.8682327937627925	0.0	0.0	3.0263028082274275	0.0	7.5357666323789285	0.0	0.0	0.0	0.0	0.0	0.0	0.0	0.0	0.0
3R_9025	NA	NA	NA	NA	0.0	0.0	0.0	0.0	0.0	0.0	0.0	0.0	0.0	0.0	0.0	0.0	0.0	0.0	0.0	0.0	0.0	0.0	0.0	0.0	0.0	0.0	0.0	0.0	0.0	0.0	0.0	0.0	0.0	0.0	0.0	0.0	0.0	0.0	0.0	0.0	0.0	0.0	0.0	0.0	0.0	0.0	0.0	0.0	0.0
3R_9026	NA	NA	NA	NA	0.0	0.0	0.0	0.0	0.0	0.0	0.0	0.0	0.0	0.0	0.0	0.0	0.0	0.0	12.645998047457901	0.0	0.0	0.0	0.0	0.0	0.0	0.0	0.0	0.0	0.0	0.0	0.0	15.882368823545296	0.0	0.0	0.0	3.532113623856743	0.0	0.0	0.0	6.243249486492729	0.0	0.0	0.0	0.0	0.0	0.0	0.0	0.0	9.506182345688519
3R_9027	NA	NA	NA	NA	0.0	0.0	0.0	0.0	0.0	0.0	0.0	0.0	0.0	0.0	0.0	0.0	0.0	0.0	0.0	4.810574026556293	0.0	0.0	0.0	0.0	0.0	3.426845081929012	0.0	0.0	0.0	0.0	0.0	0.0	13.443353740344312	0.0	4.988212853028294	2.8458067890705085	4.438372750521731	4.040139594903283	8.219047478149662	10.060311567849256	0.0	3.6178010281790525	0.0	10.170260328153619	0.0	0.0	0.0	0.0	0.0
3R_9028	NA	NA	NA	NA	0.0	3.2587322619056156	0.0	0.0	2.6301552028283637	0.0	0.0	1.866918576213217	0.0	0.0	2.4024087511102135	0.0	3.8304944900252007	0.0	4.860347631503996	4.58955284675047	3.599284462248905	7.552373824378609	2.2072959961857928	1.7867646480752613	0.0	1.6346995716433241	0.0	5.619136080304197	0.0	0.0	0.0	6.104210470735347	3.2064251629986233	0.0	2.379515040557644	2.7150565770277164	0.0	5.781773882917922	0.0	2.399522974832603	0.0	0.0	0.0	2.425747269639517	0.0	0.0	0.0	0.0	1.8267973265186486
3R_9029	NA	NA	NA	NA	0.0	0.0	0.0	0.0	7.912594318124273	0.0	0.0	5.61646297627606	0.0	0.0	0.0	20.099048109081554	11.52371118814072	0.0	0.0	3.4518181416515707	0.0	0.0	0.0	2.6876634099353245	0.0	0.0	0.0	0.0	6.273084952625663	0.0	0.0	4.590997238056062	0.0	0.0	1.7896412699867137	0.0	0.0	2.89899439682363	0.0	7.218757218757219	11.556952662721894	5.191892340920419	0.0	0.0	0.0	0.0	0.0	0.0	0.0
3R_9030	NA	NA	NA	NA	0.0	0.0	0.0	0.0	3.5837117434291756	0.0	0.0	2.543765485172391	0.0	0.0	0.0	0.0	5.219231196806249	0.0	0.0	0.0	0.0	10.29046907045164	0.0	2.4345519401918234	0.0	0.0	5.778830295402248	11.484510840229783	0.0	0.0	0.0	0.0	0.0	0.0	0.0	0.0	0.0	0.0	0.0	3.269464347308659	10.468573342824842	7.054416593869006	0.0	3.3051961980989173	0.0	0.0	0.0	0.0	4.978196742815653
3R_9031	NA	NA	NA	NA	0.0	3.352489458096899	0.0	0.0	0.0	0.0	0.0	1.9206318110405598	0.0	0.0	2.4715286083143706	0.0	3.940701894177179	0.0	5.000185006845253	2.3607995839326814	0.0	7.769663659029863	2.270802251727513	1.838171769063863	0.0	1.6817316185052367	4.36321876393503	8.67120691060506	0.0	12.172217400671665	0.0	3.1399175520449183	3.2986774282719087	0.0	1.2239881106690882	1.3965858225031593	0.0	0.0	4.033515285207849	0.0	0.0	3.550887322355765	0.0	0.0	0.0	0.0	0.0	15.93082199855348	3.7587124605640585
3R_9032	NA	NA	NA	NA	0.0	0.0	17.485574401119077	0.0	0.0	0.0	0.0	0.0	0.0	0.0	8.39055223817981	0.0	0.0	0.0	5.658348893792792	0.0	2.0951183741881416	0.0	5.139406398560967	0.0	4.330691611450349	0.0	0.0	3.2708599090700945	0.0	0.0	0.0	0.0	0.0	0.0	4.15529731152264	3.1608309824652903	2.4648451461036958	0.0	0.0	0.0	0.0	0.0	0.0	2.8240211236780053	0.0	0.0	0.0	0.0	0.0
3R_9033	NA	NA	NA	NA	0.0	0.0	0.0	0.0	0.0	0.0	0.0	0.0	0.0	0.0	0.0	0.0	0.0	0.0	0.0	0.0	6.326551270371494	0.0	7.759637469737414	0.0	6.538614441445399	0.0	0.0	0.0	0.0	0.0	0.0	0.0	0.0	0.0	2.091266203130542	2.3861610295998505	11.16450224183205	0.0	6.891532787156388	0.0	0.0	3.0334651879535026	36.385864819235024	0.0	0.0	0.0	0.0	0.0	3.211006817609675
3R_9034	NA	NA	NA	NA	0.0	0.0	0.0	0.0	0.0	0.0	0.0	0.0	0.0	0.0	0.0	0.0	0.0	0.0	0.0	0.0	0.0	0.0	0.0	0.0	0.0	0.0	0.0	0.0	0.0	0.0	0.0	0.0	0.0	0.0	0.0	0.0	0.0	0.0	0.0	21.0737052842316	0.0	0.0	0.0	0.0	0.0	0.0	0.0	0.0	16.04376739746027
3R_9035	NA	NA	NA	NA	0.0	12.265574212856777	0.0	0.0	0.0	0.0	0.0	0.0	0.0	0.0	9.042449780494533	0.0	0.0	0.0	0.0	0.0	6.773690984217301	0.0	0.0	0.0	0.0	0.0	0.0	10.574960608271736	0.0	0.0	0.0	0.0	12.068695012008352	0.0	0.0	10.219227988421615	7.969048216726235	7.254025077164693	0.0	9.0315879789564	0.0	0.0	0.0	0.0	0.0	0.0	0.0	0.0	0.0
3R_9036	NA	NA	NA	NA	0.0	3.374682189304822	0.0	0.0	0.0	0.0	0.0	1.9333459645269682	0.0	0.0	0.0	0.0	0.0	0.0	0.0	2.3764275497344696	1.8636758396791493	0.0	0.0	0.0	0.0	0.0	0.0	5.819072242036163	0.0	4.084264920126073	0.0	0.0	0.0	8.392211691861485	1.232090638501403	1.4058309086264735	2.1925598113872344	1.9958323029849068	0.0	0.0	0.0	1.7871967015497674	0.0	0.0	0.0	0.0	0.0	0.0	0.0
3R_9037	NA	NA	NA	NA	0.0	0.0	19.08324109766803	0.0	0.0	0.0	0.0	4.7440580672707435	0.0	0.0	0.0	0.0	0.0	0.0	0.0	0.0	0.0	0.0	5.608996830916791	4.5403775777993705	0.0	0.0	0.0	7.1394404106606135	0.0	0.0	0.0	0.0	0.0	0.0	0.0	3.449637874264149	0.0	4.897387488644183	0.0	0.0	19.52362358453729	0.0	0.0	0.0	0.0	0.0	0.0	0.0	0.0
3R_9038	NA	NA	NA	NA	0.0	0.0	6.6774396025587945	0.0	2.338642441449163	0.0	0.0	1.6599990040005976	0.0	0.0	0.0	0.0	0.0	0.0	0.0	0.0	0.0	0.0	1.9626507561112037	3.177457843078067	0.0	1.453517949493158	0.0	0.0	3.7081397375378695	0.0	0.0	0.0	2.851041628058811	7.205675189779471	1.057890967409553	2.414133787673312	1.8825637883207624	0.0	0.0	12.801433760581185	0.0	3.069026236338038	0.0	2.156890023413041	0.0	0.0	0.0	0.0	1.624324585533278
3R_9039	NA	NA	NA	NA	0.0	0.0	0.0	0.0	3.0323714752093016	0.0	0.0	0.0	0.0	0.0	0.0	0.0	0.0	0.0	0.0	0.0	0.0	0.0	0.0	2.0600054878546197	0.0	0.0	0.0	0.0	4.808113017581347	4.547060484543859	0.0	0.0	0.0	0.0	1.3717010931634692	0.0	0.0	0.0	0.0	0.0	8.858023597774865	0.0	0.0	2.7967044753144683	0.0	0.0	0.0	0.0	0.0
3R_9040	NA	NA	NA	NA	0.0	0.0	0.0	0.0	0.0	0.0	0.0	2.5703504929932244	0.0	0.0	0.0	0.0	0.0	0.0	0.0	3.15941990523004	0.0	20.796030453706997	0.0	2.4599955523280412	5.121554986038641	0.0	0.0	0.0	0.0	5.429960567626358	0.0	4.2021008823571435	4.414566657307786	11.157302342810345	3.2760869892826086	0.0	0.0	0.0	0.0	3.3036336666699704	0.0	4.752095079918359	0.0	0.0	0.0	0.0	0.0	0.0	0.0
3R_9041	NA	NA	NA	NA	0.0	5.4268841327676345	0.0	0.0	0.0	0.0	0.0	3.1090467040995895	0.0	0.0	4.000817767151606	0.0	0.0	0.0	0.0	0.0	0.0	0.0	0.0	0.0	0.0	2.7223240371412114	0.0	0.0	0.0	0.0	0.0	0.0	0.0	0.0	0.0	2.260740722654815	7.0517858471363235	3.209532053436141	0.0	0.0	25.589845949127387	5.748043150559932	0.0	4.039684242120899	0.0	0.0	0.0	0.0	0.0
3R_9042	NA	NA	NA	NA	0.0	0.0	0.0	0.0	0.0	0.0	0.0	0.0	0.0	0.0	0.0	0.0	0.0	0.0	0.0	0.0	0.0	0.0	0.0	0.0	0.0	0.0	0.0	0.0	0.0	0.0	0.0	0.0	0.0	0.0	0.0	0.0	0.0	0.0	0.0	0.0	0.0	0.0	0.0	0.0	0.0	0.0	0.0	0.0	0.0
3R_9043	NA	NA	NA	NA	0.0	0.0	0.0	0.0	0.0	0.0	0.0	0.0	0.0	0.0	0.0	0.0	0.0	0.0	0.0	0.0	0.0	0.0	0.0	5.487450201389422	0.0	0.0	13.02541257994347	0.0	0.0	0.0	0.0	0.0	0.0	0.0	3.6539424211753277	4.169194240675076	0.0	0.0	0.0	0.0	0.0	0.0	0.0	7.449871675960383	0.0	0.0	0.0	0.0	0.0
3R_9044	NA	NA	NA	NA	0.0	0.0	0.0	0.0	5.449733834999498	0.0	0.0	0.0	0.0	0.0	4.977838662275549	0.0	0.0	20.339424312934245	0.0	0.0	0.0	0.0	0.0	0.0	0.0	0.0	0.0	0.0	0.0	0.0	0.0	0.0	0.0	0.0	2.4652012195843476	0.0	0.0	0.0	0.0	0.0	0.0	0.0	0.0	0.0	0.0	0.0	0.0	0.0	11.355481063599779
3R_9045	NA	NA	NA	NA	0.0	9.144178084697035	0.0	0.0	0.0	0.0	0.0	5.238673986840451	0.0	0.0	0.0	0.0	0.0	0.0	0.0	0.0	0.0	0.0	0.0	0.0	0.0	0.0	11.901021583692744	15.767598216369288	0.0	0.0	0.0	0.0	0.0	0.0	0.0	0.0	0.0	0.0	0.0	0.0	0.0	0.0	0.0	0.0	0.0	0.0	0.0	0.0	0.0
3R_9046	NA	NA	NA	NA	0.0	0.0	0.0	0.0	0.0	0.0	0.0	0.0	0.0	0.0	0.0	0.0	0.0	0.0	0.0	0.0	0.0	0.0	0.0	0.0	0.0	0.0	0.0	0.0	0.0	0.0	0.0	0.0	0.0	0.0	0.0	0.0	0.0	0.0	0.0	0.0	0.0	0.0	0.0	0.0	0.0	0.0	0.0	0.0	0.0
3R_9047	NA	NA	NA	NA	0.0	0.0	0.0	0.0	0.0	0.0	0.0	0.0	0.0	0.0	0.0	0.0	0.0	0.0	0.0	0.0	0.0	0.0	0.0	0.0	0.0	0.0	0.0	0.0	0.0	0.0	0.0	0.0	0.0	0.0	0.0	0.0	0.0	0.0	0.0	0.0	0.0	0.0	0.0	0.0	0.0	0.0	0.0	0.0	0.0
3R_9048	NA	NA	NA	NA	0.0	0.0	0.0	0.0	0.0	0.0	0.0	0.0	0.0	0.0	0.0	0.0	0.0	74.45461990916537	0.0	17.40553147790368	0.0	0.0	0.0	13.552339133734481	0.0	0.0	0.0	0.0	0.0	0.0	0.0	0.0	0.0	0.0	0.0	0.0	0.0	14.617959625195514	0.0	0.0	0.0	0.0	0.0	0.0	0.0	0.0	0.0	0.0	0.0
3R_9049	NA	NA	NA	NA	0.0	0.0	0.0	0.0	3.886232864627741	0.0	0.0	8.275496805658234	0.0	0.0	7.099444042537029	0.0	5.659815648484697	0.0	0.0	0.0	0.0	0.0	0.0	0.0	0.0	0.0	0.0	4.151327511511631	0.0	0.0	0.0	0.0	0.0	0.0	3.5158950097495767	0.0	6.256690748669358	0.0	5.793118470431344	3.545458090912636	0.0	0.0	0.0	0.0	0.0	0.0	0.0	0.0	0.0
3R_9050	NA	NA	NA	NA	0.0	0.0	0.0	0.0	5.631547025388704	0.0	0.0	0.0	0.0	0.0	0.0	0.0	0.0	0.0	0.0	0.0	3.853297266470919	0.0	2.3630718042998455	1.9128622387221468	0.0	0.0	0.0	0.0	8.929352746936784	0.0	0.0	0.0	0.0	0.0	0.0	0.0	4.533290901730493	0.0	0.0	0.0	0.0	0.0	0.0	2.5969398699348636	0.0	0.0	0.0	0.0	1.9557201489632923
3R_9051	NA	NA	NA	NA	0.0	0.0	0.0	0.0	0.0	0.0	0.0	0.0	0.0	0.0	2.7013607834810713	0.0	0.0	0.0	0.0	0.0	2.023586929247307	0.0	0.0	2.0091068796641416	0.0	0.0	4.768962826888557	0.0	0.0	0.0	0.0	0.0	7.210855510319456	0.0	1.3378091074833296	0.0	2.3806905049968314	0.0	0.0	2.6981159056630752	0.0	0.0	0.0	0.0	0.0	0.0	0.0	0.0	2.054121162747609
3R_9052	NA	NA	NA	NA	0.0	0.0	0.0	0.0	0.0	0.0	0.0	0.0	0.0	0.0	0.0	0.0	0.0	0.0	0.0	0.0	0.0	0.0	0.0	0.0	0.0	0.0	0.0	0.0	0.0	0.0	0.0	44.41522909375167	0.0	0.0	0.0	0.0	0.0	0.0	0.0	0.0	0.0	0.0	0.0	0.0	0.0	0.0	0.0	0.0	0.0
3R_9053	NA	NA	NA	NA	0.0	0.0	0.0	0.0	0.0	0.0	0.0	0.0	0.0	0.0	0.0	0.0	0.0	0.0	0.0	0.0	0.0	0.0	4.825206880745013	0.0	0.0	0.0	0.0	0.0	0.0	0.0	0.0	0.0	0.0	0.0	0.0	0.0	0.0	4.213036398527965	0.0	0.0	0.0	0.0	0.0	5.3027470881290055	0.0	0.0	0.0	0.0	3.993426819455177
3R_9054	NA	NA	NA	NA	0.0	0.0	0.0	0.0	0.0	0.0	0.0	2.7358882882094155	0.0	0.0	0.0	0.0	0.0	0.0	0.0	3.3628954260586728	0.0	0.0	0.0	0.0	5.451397520268296	0.0	0.0	0.0	0.0	5.77966528802384	0.0	0.0	4.698877156314727	11.875863969103753	1.743538099097126	0.0	0.0	0.0	0.0	3.51639695901991	0.0	0.0	30.335756149057772	3.554827526878051	0.0	0.0	0.0	0.0	0.0
3R_9055	NA	NA	NA	NA	0.0	0.0	0.0	0.0	9.479162667644916	0.0	0.0	0.0	0.0	0.0	0.0	0.0	0.0	0.0	0.0	0.0	6.48596760907776	0.0	0.0	0.0	0.0	0.0	0.0	0.0	0.0	0.0	0.0	0.0	0.0	0.0	0.0	0.0	7.630550128326776	0.0	0.0	4.3239784060518405	0.0	0.0	37.302715264644114	0.0	0.0	0.0	0.0	0.0	0.0
3R_9056	NA	NA	NA	NA	0.0	0.0	0.0	0.0	3.079176086379511	0.0	0.0	0.0	0.0	0.0	0.0	0.0	4.484437656002375	11.49206013565228	0.0	0.0	0.0	0.0	0.0	0.0	0.0	1.9137759718537142	0.0	0.0	0.0	4.617244299319326	0.0	0.0	0.0	0.0	0.0	1.5892859242984971	2.4786796371014717	0.0	0.0	0.0	0.0	0.0	0.0	0.0	0.0	0.0	0.0	0.0	2.1386687129448916
3R_9057	NA	NA	NA	NA	0.0	0.0	0.0	0.0	0.0	0.0	0.0	0.0	0.0	0.0	0.0	0.0	0.0	0.0	0.0	0.0	0.0	0.0	0.0	0.0	0.0	0.0	0.0	0.0	0.0	0.0	0.0	0.0	0.0	0.0	0.0	0.0	0.0	0.0	0.0	0.0	0.0	74.47680047665152	0.0	104.68354165358123	0.0	0.0	0.0	0.0	0.0
3R_9058	NA	NA	NA	NA	0.0	0.0	0.0	0.0	0.0	0.0	0.0	0.0	0.0	0.0	0.0	0.0	0.0	0.0	0.0	0.0	0.0	0.0	0.0	0.0	0.0	0.0	0.0	0.0	0.0	0.0	0.0	0.0	0.0	0.0	0.0	0.0	0.0	0.0	0.0	0.0	0.0	0.0	0.0	0.0	0.0	0.0	0.0	0.0	0.0
3R_9059	NA	NA	NA	NA	0.0	0.0	0.0	0.0	0.0	0.0	0.0	0.0	0.0	0.0	0.0	0.0	0.0	0.0	0.0	0.0	0.0	0.0	0.0	0.0	0.0	0.0	0.0	0.0	0.0	0.0	0.0	0.0	0.0	0.0	0.0	0.0	0.0	0.0	0.0	0.0	0.0	0.0	0.0	0.0	0.0	0.0	0.0	0.0	0.0
3R_9060	NA	NA	NA	NA	0.0	0.0	0.0	0.0	0.0	0.0	0.0	0.0	0.0	0.0	0.0	0.0	0.0	0.0	0.0	0.0	0.0	0.0	0.0	0.0	10.414974233353746	0.0	0.0	7.8661619737144335	0.0	0.0	0.0	0.0	0.0	0.0	0.0	0.0	0.0	0.0	0.0	0.0	0.0	4.831828218843164	0.0	13.583099364446781	0.0	0.0	0.0	0.0	10.22924766952165
3R_9061	NA	NA	NA	NA	0.0	0.0	0.0	0.0	0.0	0.0	0.0	0.0	0.0	0.0	0.0	0.0	0.0	0.0	0.0	0.0	0.0	0.0	0.0	0.0	0.0	0.0	0.0	0.0	0.0	0.0	0.0	6.490585729928026	13.637522825803831	0.0	5.060260107490046	2.886910200637372	0.0	0.0	16.67551858778368	5.102808841126598	16.338801385530356	3.67005473886643	0.0	5.1585772437618616	0.0	0.0	0.0	0.0	0.0
3R_9062	NA	NA	NA	NA	0.0	0.0	0.0	0.0	0.0	0.0	0.0	0.0	0.0	0.0	0.0	0.0	0.0	0.0	0.0	0.0	0.0	0.0	0.0	0.0	0.0	0.0	0.0	0.0	0.0	0.0	0.0	0.0	0.0	0.0	0.0	0.0	0.0	0.0	0.0	0.0	0.0	0.0	0.0	0.0	0.0	0.0	0.0	0.0	0.0
3R_9063	NA	NA	NA	NA	0.0	0.0	0.0	0.0	0.0	0.0	0.0	0.0	0.0	0.0	0.0	0.0	0.0	0.0	0.0	0.0	0.0	0.0	0.0	0.0	0.0	0.0	0.0	0.0	0.0	0.0	0.0	0.0	0.0	0.0	0.0	0.0	0.0	0.0	0.0	0.0	0.0	0.0	0.0	0.0	0.0	0.0	0.0	0.0	0.0
3R_9064	NA	NA	NA	NA	0.0	0.0	0.0	0.0	0.0	0.0	0.0	0.0	0.0	0.0	0.0	0.0	0.0	0.0	0.0	0.0	0.0	0.0	0.0	0.0	0.0	0.0	0.0	0.0	0.0	0.0	0.0	0.0	0.0	0.0	0.0	0.0	0.0	0.0	0.0	0.0	0.0	0.0	0.0	0.0	0.0	0.0	0.0	0.0	0.0
3R_9065	NA	NA	NA	NA	0.0	0.0	0.0	0.0	0.0	0.0	0.0	0.0	0.0	0.0	0.0	0.0	0.0	0.0	0.0	15.565922459913857	0.0	0.0	4.990841805287297	8.079985391386412	0.0	0.0	0.0	0.0	0.0	0.0	0.0	0.0	0.0	0.0	0.0	0.0	0.0	4.357657340844192	0.0	0.0	0.0	0.0	0.0	0.0	0.0	0.0	0.0	0.0	4.130509221568363
3R_9066	NA	NA	NA	NA	0.0	0.0	0.0	0.0	9.989800413777534	0.0	0.0	0.0	0.0	0.0	0.0	0.0	0.0	0.0	0.0	0.0	0.0	0.0	0.0	0.0	0.0	0.0	16.108818289307933	0.0	0.0	0.0	0.0	11.592442191388901	0.0	0.0	0.0	0.0	0.0	21.960212487016026	0.0	0.0	0.0	0.0	0.0	0.0	0.0	0.0	0.0	0.0	0.0
3R_9067	NA	NA	NA	NA	0.0	0.0	0.0	0.0	0.0	0.0	0.0	0.0	0.0	0.0	0.0	0.0	0.0	0.0	0.0	0.0	0.0	0.0	0.0	0.0	0.0	0.0	0.0	0.0	0.0	0.0	0.0	0.0	0.0	0.0	0.0	0.0	0.0	0.0	0.0	0.0	0.0	0.0	0.0	0.0	0.0	0.0	0.0	0.0	0.0
3R_9068	NA	NA	NA	NA	NA	NA	NA	NA	NA	NA	NA	NA	NA	NA	NA	NA	NA	NA	NA	NA	NA	NA	NA	NA	NA	NA	NA	NA	NA	NA	NA	NA	NA	NA	NA	NA	NA	NA	NA	NA	NA	NA	NA	NA	NA	NA	NA	NA	NA
3R_9069	NA	NA	NA	NA	0.0	0.0	0.0	0.0	0.0	0.0	0.0	0.0	0.0	0.0	0.0	0.0	0.0	0.0	0.0	0.0	0.0	0.0	0.0	0.0	0.0	0.0	0.0	0.0	0.0	0.0	0.0	0.0	0.0	0.0	0.0	0.0	0.0	0.0	0.0	0.0	0.0	0.0	0.0	0.0	0.0	0.0	0.0	0.0	0.0
3R_9070	NA	NA	NA	NA	0.0	0.0	0.0	0.0	0.0	0.0	0.0	0.0	0.0	0.0	0.0	0.0	0.0	0.0	0.0	0.0	0.0	0.0	0.0	0.0	0.0	0.0	0.0	0.0	0.0	0.0	0.0	0.0	0.0	0.0	0.0	0.0	0.0	0.0	0.0	0.0	0.0	24.26772150362802	0.0	34.1103675050995	0.0	0.0	0.0	0.0	0.0
3R_9071	NA	NA	NA	NA	0.0	0.0	0.0	0.0	9.513408197513575	0.0	0.0	3.3763708065474582	0.0	0.0	0.0	0.0	0.0	0.0	8.790065116802385	0.0	0.0	0.0	0.0	6.462820685162397	0.0	0.0	0.0	0.0	7.542206185815825	0.0	0.0	0.0	17.396709934217238	0.0	0.0	0.0	11.487175717029507	6.97099230681289	0.0	4.339599715322258	0.0	0.0	0.0	0.0	0.0	0.0	0.0	0.0	0.0
3R_9072	NA	NA	NA	NA	0.0	0.0	0.0	0.0	0.0	0.0	0.0	7.573577303503536	0.0	0.0	0.0	0.0	0.0	0.0	0.0	0.0	0.0	0.0	4.477197632457892	0.0	0.0	3.3157642040706974	0.0	5.698823990681283	8.459005965291007	7.999731209031376	0.0	6.190777474979972	0.0	0.0	0.0	0.0	4.294503293454576	3.909178830076596	7.952627786799592	0.0	0.0	0.0	0.0	0.0	0.0	0.0	0.0	0.0	0.0
3R_9073	NA	NA	NA	NA	0.0	0.0	34.68079793579891	0.0	0.0	0.0	0.0	0.0	0.0	0.0	0.0	0.0	0.0	0.0	0.0	10.597463814959804	0.0	0.0	0.0	8.251424195816199	0.0	7.549175328087159	0.0	0.0	0.0	0.0	0.0	0.0	0.0	0.0	0.0	0.0	0.0	8.900233720137491	18.10616732271346	0.0	0.0	7.969842117427654	0.0	0.0	0.0	0.0	0.0	0.0	0.0
3R_9074	NA	NA	NA	NA	0.0	0.0	0.0	0.0	0.0	0.0	0.0	0.0	0.0	0.0	0.0	0.0	0.0	0.0	0.0	0.0	0.0	0.0	0.0	7.319593967483436	0.0	0.0	0.0	0.0	0.0	0.0	0.0	0.0	0.0	0.0	0.0	0.0	0.0	0.0	0.0	0.0	0.0	0.0	0.0	0.0	0.0	0.0	0.0	0.0	0.0
3R_9075	NA	NA	NA	NA	0.0	0.0	0.0	0.0	0.0	0.0	0.0	0.0	0.0	0.0	5.373752550517303	0.0	0.0	0.0	0.0	0.0	0.0	0.0	0.0	0.0	0.0	0.0	0.0	0.0	0.0	0.0	0.0	0.0	0.0	0.0	2.6612717366022265	0.0	4.735850816910586	0.0	0.0	0.0	0.0	3.8602809898532513	0.0	5.425956582580618	0.0	0.0	0.0	0.0	8.172428433022658
3R_9076	NA	NA	NA	NA	0.0	0.0	0.0	0.0	0.0	0.0	0.0	0.0	0.0	0.0	0.0	0.0	0.0	0.0	0.0	0.0	0.0	0.0	0.0	0.0	0.0	0.0	0.0	6.572288602337106	0.0	0.0	0.0	0.0	0.0	0.0	2.7831430591195248	6.351202441402219	0.0	4.5083426881444115	9.171535223281024	0.0	0.0	0.0	0.0	0.0	0.0	0.0	0.0	0.0	0.0
3R_9077	NA	NA	NA	NA	0.0	0.0	0.0	0.0	0.0	0.0	0.0	2.460714689974556	0.0	0.0	3.1665240147598017	0.0	0.0	0.0	0.0	9.073973756253102	2.3720402867322297	0.0	0.0	0.0	0.0	0.0	0.0	0.0	0.0	0.0	0.0	0.0	0.0	0.0	0.0	0.0	2.790635631449682	2.540245748454197	0.0	0.0	0.0	0.0	0.0	6.394571264779053	0.0	0.0	0.0	0.0	0.0
3R_9078	NA	NA	NA	NA	0.0	0.0	7.246334803856209	0.0	0.0	0.0	0.0	0.0	0.0	0.0	2.3181299552925454	0.0	11.08835124348467	0.0	4.689841989843678	4.428546945033318	3.4730181222085617	0.0	0.0	0.0	3.589432137478122	6.309410991246323	0.0	0.0	0.0	0.0	0.0	0.0	0.0	7.819574271098384	0.0	2.6198097965691494	2.0429518365932715	0.0	0.0	2.3153454148057078	0.0	3.330496860174085	0.0	0.0	0.0	0.0	0.0	0.0	0.0
3R_9079	NA	NA	NA	NA	0.0	0.0	0.0	0.0	0.0	0.0	0.0	0.0	0.0	0.0	8.529402984438105	0.0	0.0	0.0	0.0	0.0	0.0	0.0	0.0	0.0	0.0	0.0	0.0	9.974962843263409	0.0	14.002366399921588	0.0	0.0	0.0	0.0	4.224061096819705	0.0	0.0	6.842449186261731	0.0	8.519157455327669	0.0	0.0	0.0	0.0	0.0	0.0	0.0	0.0	6.485778309611599
3R_9080	NA	NA	NA	NA	0.0	0.0	0.0	0.0	0.0	0.0	0.0	0.0	0.0	0.0	0.0	0.0	0.0	0.0	0.0	0.0	0.0	0.0	0.0	1.9360484476763549	0.0	0.0	0.0	0.0	0.0	0.0	0.0	0.0	0.0	0.0	2.57832300714969	2.9418989663637984	0.0	0.0	0.0	0.0	0.0	3.7399605434162666	0.0	2.628417928964377	0.0	0.0	0.0	0.0	0.0
3R_9081	NA	NA	NA	NA	0.0	2.7895372269322007	0.0	0.0	2.251463225950545	0.0	0.0	3.1962361123540917	0.0	0.0	0.0	0.0	0.0	0.0	0.0	0.0	0.0	0.0	0.0	0.0	0.0	1.3993341408424214	0.0	0.0	3.569908810249351	0.0	0.0	5.225321069853137	5.489522696980543	0.0	1.0184552234124116	0.0	0.0	0.0	0.0	2.05403762175308	0.0	1.4773099957748934	0.0	2.076486120351474	0.0	0.0	0.0	0.0	0.0
3R_9082	NA	NA	NA	NA	0.0	0.0	0.0	0.0	0.0	0.0	0.0	0.0	0.0	0.0	6.148496016389432	0.0	0.0	0.0	0.0	0.0	4.605832826691723	0.0	0.0	0.0	0.0	0.0	0.0	0.0	0.0	0.0	0.0	0.0	0.0	0.0	3.0449520176461062	3.4743285338958967	0.0	0.0	0.0	0.0	0.0	4.416824568144978	0.0	0.0	0.0	0.0	0.0	0.0	0.0
3R_9083	NA	NA	NA	NA	0.0	10.11985961730739	0.0	0.0	0.0	0.0	0.0	0.0	0.0	0.0	0.0	0.0	0.0	0.0	15.093610572772334	0.0	2.7943576330673108	0.0	0.0	2.7743622296106567	0.0	0.0	0.0	4.362499258375126	0.0	0.0	0.0	0.0	4.978711031628755	0.0	0.0	2.107874259398379	0.0	0.0	0.0	0.0	0.0	10.718745478029252	0.0	3.766529414334808	0.0	0.0	0.0	0.0	0.0
3R_9084	NA	NA	NA	NA	0.0	0.0	0.0	0.0	0.0	0.0	0.0	0.0	0.0	0.0	0.0	0.0	0.0	0.0	0.0	0.0	0.0	0.0	0.0	0.0	0.0	0.0	0.0	0.0	0.0	0.0	0.0	0.0	0.0	0.0	0.0	0.0	0.0	0.0	0.0	0.0	0.0	0.0	0.0	0.0	0.0	0.0	0.0	0.0	0.0
3R_9085	NA	NA	NA	NA	0.0	0.0	0.0	0.0	0.0	0.0	0.0	4.109848017820301	0.0	0.0	0.0	0.0	0.0	0.0	0.0	0.0	0.0	0.0	0.0	0.0	0.0	0.0	18.673194815574192	0.0	0.0	0.0	0.0	0.0	0.0	0.0	2.6191407856269935	0.0	0.0	0.0	0.0	0.0	0.0	0.0	0.0	0.0	0.0	0.0	0.0	0.0	0.0
3R_9086	NA	NA	NA	NA	0.0	0.0	0.0	0.0	0.0	0.0	0.0	2.628176150878337	0.0	0.0	0.0	0.0	0.0	0.0	0.0	3.230497968339828	0.0	0.0	9.322039164993878	0.0	0.0	0.0	0.0	0.0	0.0	0.0	0.0	0.0	0.0	0.0	0.0	0.0	11.922198119511693	0.0	0.0	0.0	0.0	0.0	0.0	0.0	0.0	0.0	0.0	0.0	0.0
3R_9087	NA	NA	NA	NA	0.0	3.1072788005903833	0.0	0.0	0.0	0.0	0.0	1.7801513128615933	0.0	0.0	0.0	0.0	0.0	9.36000936000936	0.0	0.0	0.0	0.0	0.0	3.407445267910384	0.0	3.117449925960564	8.088160954402992	0.0	3.976538423302515	3.760635547407512	0.0	0.0	0.0	0.0	1.1344621231458636	1.2944355452000713	0.0	1.8376863528817218	0.0	2.288002288002288	0.0	0.0	0.0	0.0	0.0	0.0	0.0	29.531192321889996	1.7418947460099725
3R_9088	NA	NA	NA	NA	0.0	0.0	0.0	0.0	0.0	0.0	0.0	0.0	0.0	0.0	0.0	0.0	0.0	0.0	7.0239319409090655	0.0	2.6007531781203834	0.0	3.189874063771962	2.5821431374898265	0.0	4.72477254944947	0.0	0.0	0.0	0.0	0.0	0.0	0.0	11.711302343665825	3.438756435632669	1.961832162904265	0.0	0.0	0.0	0.0	0.0	0.0	0.0	0.0	0.0	0.0	0.0	0.0	0.0
3R_9089	NA	NA	NA	NA	0.0	0.0	0.0	0.0	3.2542157551554096	0.0	0.0	0.0	0.0	0.0	0.0	0.0	0.0	0.0	0.0	0.0	0.0	0.0	0.0	0.0	0.0	2.022566993486525	0.0	3.4761981238263484	0.0	0.0	0.0	0.0	0.0	0.0	0.0	1.6796308977509573	2.619583323837343	4.769082230661907	0.0	0.0	0.0	0.0	0.0	9.003923009255134	0.0	0.0	0.0	0.0	0.0
3R_9090	NA	NA	NA	NA	0.0	0.0	0.0	0.0	0.0	0.0	0.0	1.6943064525966942	0.0	0.0	0.0	0.0	0.0	0.0	0.0	0.0	1.6332503642148313	6.854094156062241	0.0	0.0	0.0	1.4835580231411314	0.0	0.0	3.7847764181178762	0.0	0.0	0.0	2.9099645333522677	0.0	4.319018235326892	0.0	0.0	0.0	0.0	0.0	0.0	3.1324542622522036	0.0	2.2014667932950367	0.0	0.0	0.0	0.0	0.0
3R_9091	NA	NA	NA	NA	0.0	0.0	0.0	0.0	3.067697331164676	0.0	0.0	2.177491703756609	0.0	0.0	2.802063888177476	0.0	0.0	0.0	0.0	0.0	2.0990235342518657	0.0	0.0	2.0840036878529262	0.0	0.0	0.0	0.0	9.728251035572322	0.0	0.0	0.0	0.0	9.451992385474934	1.3876808356280947	0.0	0.0	0.0	0.0	0.0	0.0	2.01288649936896	0.0	2.8292849095562493	0.0	0.0	0.0	0.0	4.261392085998301
3R_9092	NA	NA	NA	NA	0.0	26.396785927345487	0.0	0.0	0.0	0.0	0.0	0.0	0.0	0.0	0.0	0.0	0.0	0.0	0.0	0.0	0.0	0.0	0.0	0.0	0.0	0.0	0.0	0.0	0.0	0.0	0.0	0.0	0.0	0.0	0.0	0.0	0.0	0.0	0.0	0.0	0.0	0.0	0.0	0.0	0.0	0.0	0.0	0.0	0.0
3R_9093	NA	NA	NA	NA	0.0	0.0	0.0	0.0	3.1453791078257973	0.0	0.0	0.0	0.0	0.0	0.0	0.0	4.580854136900658	0.0	0.0	0.0	0.0	0.0	0.0	0.0	0.0	1.954922612433464	0.0	0.0	0.0	4.716516154775307	0.0	3.6499853818085453	0.0	0.0	0.0	1.623455951337882	0.0	0.0	0.0	2.8695680869593914	0.0	0.0	0.0	2.9009294868168705	0.0	0.0	0.0	0.0	0.0
3R_9094	NA	NA	NA	NA	0.0	0.0	0.0	0.0	0.0	0.0	0.0	0.0	0.0	0.0	4.258660838547354	0.0	6.790175430972435	0.0	0.0	0.0	6.380317995048873	0.0	3.9127916986211324	3.1673313839464448	0.0	0.0	7.518209102446125	4.980417000354606	7.392644023490866	0.0	0.0	0.0	0.0	0.0	0.0	4.812880037039926	0.0	0.0	6.950101054469332	4.2535453300325825	0.0	0.0	0.0	0.0	0.0	0.0	0.0	0.0	0.0
3R_9095	NA	NA	NA	NA	0.0	0.0	0.0	0.0	2.7293857681092013	0.0	0.0	1.9373537297934005	0.0	0.0	0.0	0.0	0.0	0.0	0.0	2.381353809165926	0.0	0.0	4.58114583619655	3.7083515042557043	0.0	0.0	0.0	0.0	4.3277003984946525	0.0	0.0	0.0	0.0	0.0	0.0	0.0	2.197104918790608	0.0	0.0	0.0	0.0	0.0	0.0	0.0	0.0	0.0	0.0	0.0	3.7914375690515567
3R_9096	NA	NA	NA	NA	0.0	2.39266848094742	0.0	0.0	1.931146515893046	0.0	0.0	0.0	0.0	0.0	5.291782725751419	0.0	0.0	0.0	0.0	0.0	1.3213565574961879	0.0	0.0	0.0	0.0	1.2002502281675682	0.0	4.125754652097802	3.062016239709329	0.0	0.0	2.240956117373214	0.0	5.950124863370259	3.494236518929764	0.0	0.0	1.415056226551634	5.757431909011849	0.0	0.0	0.0	0.0	3.5621269673849874	0.0	0.0	0.0	0.0	0.0
3R_9097	NA	NA	NA	NA	0.0	0.0	0.0	0.0	2.856086105283902	0.0	0.0	0.0	0.0	0.0	0.0	0.0	0.0	0.0	0.0	0.0	0.0	0.0	0.0	5.820744356788346	4.039473737361496	0.0	0.0	0.0	0.0	0.0	0.0	0.0	0.0	0.0	1.2919579493526645	1.4741402629718814	0.0	0.0	4.257502251154315	2.605642518874623	0.0	0.0	0.0	0.0	0.0	0.0	0.0	0.0	0.0
3R_9098	NA	NA	NA	NA	0.0	0.0	0.0	0.0	0.0	0.0	0.0	1.7123111748851896	0.0	0.0	0.0	0.0	3.513275085574598	0.0	0.0	0.0	0.0	0.0	0.0	0.0	0.0	1.4993232055050352	0.0	0.0	0.0	0.0	0.0	0.0	2.9408875716326692	0.0	2.1824573640585503	0.0	0.0	0.0	3.596021505647012	0.0	0.0	0.0	0.0	0.0	0.0	0.0	0.0	0.0	0.0
3R_9099	NA	NA	NA	NA	0.0	0.0	0.0	0.0	0.0	0.0	0.0	2.2010820519367322	0.0	0.0	0.0	0.0	0.0	0.0	0.0	8.116569082960265	0.0	0.0	0.0	2.1065812124975882	0.0	1.9272977050509847	5.000335022446504	0.0	0.0	4.649867316036137	0.0	0.0	3.7803495916088337	0.0	1.4027145893819555	1.600514981700512	4.992385364223219	0.0	0.0	0.0	0.0	4.069387119779358	0.0	0.0	0.0	0.0	0.0	0.0	2.1537794198192075
3R_9100	NA	NA	NA	NA	0.0	2.73161649415598	0.0	0.0	0.0	0.0	0.0	1.5649354307641266	0.0	0.0	0.0	0.0	9.632680216208717	0.0	0.0	0.0	0.0	0.0	1.8502551501852105	0.0	3.118213986811202	1.3702789778376558	0.0	0.0	0.0	0.0	0.0	0.0	2.687770322500185	0.0	0.9973084639175792	1.1379414956966465	0.0	0.0	0.0	0.0	0.0	0.0	0.0	0.0	0.0	0.0	0.0	0.0	3.062607976072456
3R_9101	NA	NA	NA	NA	0.0	0.0	0.0	0.0	11.872458922776183	0.0	0.0	0.0	0.0	0.0	0.0	0.0	0.0	0.0	0.0	0.0	0.0	0.0	0.0	4.0327068657640925	0.0	0.0	0.0	0.0	0.0	0.0	0.0	0.0	0.0	0.0	0.0	0.0	0.0	0.0	8.849001522913161	0.0	0.0	3.8950896552261387	0.0	0.0	0.0	0.0	0.0	0.0	0.0
3R_9102	NA	NA	NA	NA	0.0	0.0	0.0	0.0	0.0	0.0	0.0	0.0	0.0	0.0	0.0	0.0	0.0	0.0	0.0	0.0	2.112806990855771	0.0	2.591398629668405	2.0976885150714724	0.0	1.91916183293773	0.0	0.0	0.0	0.0	0.0	0.0	0.0	0.0	2.7935863726621872	0.0	2.485655283359731	2.2626297731306377	4.602974994798639	0.0	0.0	0.0	0.0	0.0	0.0	0.0	0.0	0.0	0.0
3R_9103	NA	NA	NA	NA	0.0	0.0	0.0	0.0	2.5586002614377747	0.0	0.0	0.0	0.0	0.0	0.0	0.0	0.0	0.0	0.0	2.2323456617598962	0.0	0.0	0.0	1.7381546498765563	0.0	0.0	4.125810824972378	0.0	0.0	0.0	0.0	5.9381417832299155	0.0	0.0	0.0	1.3205959215507916	2.0596257536428086	1.8748257583810803	3.8140469059116584	2.334242520795183	0.0	0.0	0.0	2.3597533680169884	0.0	0.0	0.0	0.0	0.0
3R_9104	NA	NA	NA	NA	0.0	3.358010231185572	0.0	0.0	0.0	0.0	0.0	3.847589292928516	0.0	0.0	0.0	13.768965028205724	0.0	0.0	0.0	2.36468727365509	0.0	0.0	2.2745417367035974	0.0	0.0	1.684501040684743	0.0	0.0	0.0	8.128174814281365	0.0	3.1450882684747987	0.0	0.0	1.226003735388181	4.196657026945475	0.0	1.9859722833736189	0.0	0.0	0.0	0.0	0.0	0.0	0.0	0.0	0.0	0.0	0.0
3R_9105	NA	NA	NA	NA	0.0	0.0	0.0	0.0	0.0	0.0	0.0	0.0	0.0	0.0	0.0	0.0	5.73428690701739	0.0	7.275986914865133	0.0	0.0	0.0	0.0	2.6748037763949637	0.0	2.447160901808158	0.0	0.0	0.0	0.0	0.0	0.0	0.0	0.0	1.781078393096825	2.0322328386065713	0.0	0.0	0.0	3.59210885526675	0.0	2.5835253753862366	0.0	0.0	0.0	0.0	0.0	0.0	2.734733079112546
3R_9106	NA	NA	NA	NA	0.0	0.0	0.0	0.0	0.0	0.0	0.0	0.0	0.0	0.0	0.0	0.0	0.0	0.0	4.698899235865007	0.0	0.0	0.0	0.0	0.0	7.192728439257048	0.0	0.0	2.716241330436733	4.031832120961415	0.0	0.0	0.0	3.0999158682833348	0.0	0.0	0.0	0.0	0.0	0.0	0.0	0.0	1.6684644370976394	0.0	0.0	0.0	0.0	0.0	0.0	0.0
3R_9107	NA	NA	NA	NA	0.0	2.4905669775724446	0.0	0.0	0.0	0.0	0.0	2.853677677106371	0.0	0.0	0.0	0.0	0.0	7.502297578633456	0.0	0.0	0.0	5.772089063334247	0.0	0.0	0.0	0.0	3.24143855042868	4.294564155420277	0.0	6.028499732485325	0.0	0.0	0.0	12.387160707926235	0.0	2.0750493472672895	0.0	0.0	8.989504753200638	0.0	0.0	0.0	0.0	0.0	0.0	0.0	0.0	0.0	1.3961751780995961
3R_9108	NA	NA	NA	NA	0.0	0.0	0.0	0.0	0.0	0.0	0.0	4.420905578298659	0.0	0.0	0.0	0.0	0.0	0.0	0.0	0.0	4.261593665567176	0.0	0.0	0.0	0.0	7.742011405531203	0.0	0.0	0.0	0.0	0.0	0.0	7.59288759033638	19.190137804379575	0.0	0.0	0.0	4.56379061146123	0.0	0.0	0.0	8.173423704154755	0.0	0.0	0.0	0.0	0.0	0.0	0.0
3R_9109	NA	NA	NA	NA	0.0	0.0	0.0	0.0	0.0	0.0	0.0	0.0	0.0	0.0	0.0	0.0	3.86757874487014	0.0	4.907402227371723	0.0	0.0	0.0	4.457331083866913	5.412188681886703	0.0	0.0	0.0	2.8367683761600255	0.0	3.982117108489197	0.0	3.081653652329684	3.2374676010429826	0.0	0.0	4.112012875534715	0.0	1.945916368017152	0.0	0.0	0.0	0.0	0.0	0.0	0.0	0.0	0.0	0.0	0.0
3R_9110	NA	NA	NA	NA	0.0	0.0	0.0	0.0	0.0	0.0	0.0	0.0	0.0	0.0	0.0	0.0	3.864460986913776	0.0	4.903446240086457	2.3151251058880344	0.0	0.0	0.0	1.8026085909441272	3.752916954703043	0.0	0.0	2.8344815818221294	0.0	0.0	0.0	3.079169449466057	0.0	0.0	1.2003075668109198	0.0	2.1360004289088863	0.0	0.0	0.0	0.0	1.7410940861127724	0.0	0.0	0.0	0.0	0.0	0.0	0.0
3R_9111	NA	NA	NA	NA	0.0	0.0	0.0	0.0	0.0	0.0	0.0	0.0	0.0	0.0	0.0	0.0	0.0	0.0	0.0	0.0	4.495513477549405	0.0	0.0	4.463345223685009	0.0	0.0	0.0	0.0	0.0	0.0	0.0	0.0	0.0	0.0	2.9720190351875164	0.0	0.0	0.0	0.0	5.994017970065873	0.0	0.0	0.0	12.119052726362696	0.0	0.0	0.0	0.0	0.0
3R_9112	NA	NA	NA	NA	0.0	6.983396277011776	0.0	0.0	5.636368555376194	0.0	0.0	0.0	0.0	0.0	10.296625178131615	0.0	8.208670983333114	0.0	0.0	0.0	0.0	0.0	0.0	0.0	0.0	0.0	0.0	0.0	0.0	0.0	0.0	0.0	6.871303238857494	0.0	2.549625918885181	0.0	0.0	0.0	0.0	0.0	0.0	0.0	0.0	0.0	0.0	0.0	0.0	0.0	3.9147891337980965
3R_9113	NA	NA	NA	NA	0.0	3.783212825394135	0.0	0.0	0.0	0.0	0.0	0.0	0.0	0.0	0.0	0.0	0.0	0.0	0.0	2.6641119609036243	0.0	0.0	0.0	2.07433762251038	0.0	0.0	4.923799282307017	0.0	0.0	0.0	0.0	0.0	3.7224870978597187	0.0	1.3812444681159053	3.152034606818355	4.915971302525925	2.237442799774824	0.0	2.7857170714313573	0.0	0.0	0.0	2.816162066747547	0.0	0.0	0.0	0.0	0.0
3R_9114	NA	NA	NA	NA	0.0	0.0	0.0	0.0	0.0	0.0	0.0	2.421190257130405	0.0	0.0	3.1156627482014834	0.0	0.0	0.0	0.0	0.0	0.0	0.0	0.0	0.0	0.0	0.0	5.5003685246911544	0.0	0.0	0.0	0.0	0.0	4.158384550769717	0.0	0.0	0.0	0.0	0.0	0.0	6.223840420731612	0.0	0.0	0.0	3.1459302673096947	0.0	0.0	0.0	0.0	0.0
3R_9115	NA	NA	NA	NA	0.0	0.0	0.0	0.0	0.0	0.0	0.0	0.0	0.0	0.0	0.0	0.0	0.0	0.0	0.0	0.0	10.725010725010726	0.0	13.154433043935807	0.0	0.0	0.0	0.0	0.0	0.0	0.0	0.0	0.0	0.0	0.0	0.0	0.0	0.0	0.0	0.0	0.0	0.0	0.0	0.0	0.0	0.0	0.0	0.0	0.0	0.0
3R_9116	NA	NA	NA	NA	0.0	2.444293332798848	0.0	0.0	0.0	0.0	0.0	1.400328797201583	0.0	0.0	0.0	0.0	5.746315677874186	0.0	0.0	1.7212542366521468	5.399465992813312	0.0	0.0	0.0	0.0	1.2261471464858378	0.0	2.10738651618241	0.0	0.0	0.0	0.0	2.4050590898967794	0.0	3.569629095903976	0.0	1.5880782331803855	0.0	0.0	1.799821997604437	0.0	0.0	0.0	1.8194921833706057	0.0	0.0	0.0	0.0	0.0
3R_9117	NA	NA	NA	NA	0.0	0.0	0.0	0.0	0.0	0.0	0.0	0.0	0.0	0.0	0.0	0.0	0.0	8.295079193121056	4.107174247688893	1.939171299023705	0.0	6.382036354631891	0.0	4.52964744847979	0.0	1.3813818459902905	0.0	4.748378666104459	0.0	0.0	0.0	0.0	0.0	6.8480674068971	0.0	1.1471618184166734	0.0	1.6286045497348143	0.0	0.0	0.0	0.0	0.0	0.0	0.0	0.0	0.0	0.0	1.5437115828076224
3R_9118	NA	NA	NA	NA	0.0	0.0	0.0	0.0	0.0	0.0	0.0	0.0	0.0	0.0	0.0	0.0	0.0	0.0	5.1029572657946725	2.409322729743378	0.0	0.0	0.0	0.0	7.81123067501531	0.0	4.45289901537497	0.0	0.0	0.0	0.0	12.817817792156522	3.3664774257489736	0.0	1.2491455844202564	0.0	0.0	0.0	0.0	0.0	0.0	1.8119355820661864	0.0	0.0	0.0	0.0	0.0	0.0	0.0
3R_9119	NA	NA	NA	NA	0.0	3.0721683056684577	0.0	0.0	0.0	0.0	0.0	0.0	0.0	0.0	0.0	0.0	0.0	0.0	0.0	0.0	1.6966118661033915	0.0	0.0	0.0	0.0	0.0	0.0	5.2974378941624884	0.0	0.0	0.0	0.0	0.0	0.0	1.1216433420933678	0.0	1.9960139601216371	1.8169215353350359	0.0	0.0	7.243227582210633	0.0	0.0	4.57374419277417	0.0	0.0	0.0	0.0	0.0
3R_9120	NA	NA	NA	NA	0.0	0.0	0.0	0.0	0.0	0.0	0.0	0.0	0.0	0.0	0.0	21.100830317673005	0.0	0.0	0.0	0.0	0.0	0.0	0.0	0.0	5.874439725311198	0.0	0.0	4.436813125867952	0.0	0.0	0.0	0.0	0.0	0.0	0.0	0.0	3.3434807975539096	0.0	0.0	7.578556474455529	0.0	0.0	32.68988738333797	0.0	0.0	0.0	0.0	0.0	0.0
3R_9121	NA	NA	NA	NA	0.0	6.663894486560258	0.0	0.0	0.0	0.0	0.0	0.0	0.0	0.0	4.912768875840575	0.0	0.0	0.0	0.0	0.0	3.6801507389742687	0.0	0.0	0.0	0.0	0.0	0.0	0.0	0.0	0.0	0.0	0.0	0.0	0.0	0.0	0.0	0.0	0.0	24.052800708114454	0.0	0.0	7.058258868702269	0.0	14.8814838625189	0.0	0.0	0.0	0.0	3.7356811342125633
3R_9122	NA	NA	NA	NA	0.0	0.0	0.0	0.0	2.837620031327325	0.0	0.0	2.014179825974863	0.0	0.0	0.0	0.0	0.0	0.0	0.0	2.475786805046644	0.0	0.0	2.381405982091827	1.9277034112639566	0.0	3.5272870929510693	0.0	0.0	0.0	0.0	0.0	0.0	0.0	0.0	1.2836047729559878	0.0	0.0	0.0	0.0	2.5887956922439677	0.0	1.861920011916288	0.0	0.0	0.0	0.0	0.0	0.0	0.0
3R_9123	NA	NA	NA	NA	0.0	0.0	44.02105967494849	0.0	0.0	0.0	0.0	0.0	0.0	0.0	0.0	0.0	0.0	0.0	0.0	13.451581704234691	0.0	0.0	0.0	0.0	0.0	9.582325592091898	0.0	0.0	0.0	0.0	0.0	0.0	0.0	0.0	0.0	0.0	0.0	0.0	0.0	0.0	0.0	0.0	0.0	0.0	0.0	0.0	0.0	0.0	0.0
3R_9124	NA	NA	NA	NA	0.0	0.0	0.0	0.0	0.0	0.0	0.0	0.0	0.0	0.0	0.0	0.0	0.0	0.0	8.378409174693184	0.0	0.0	0.0	0.0	0.0	0.0	0.0	0.0	0.0	0.0	0.0	0.0	0.0	0.0	0.0	0.0	0.0	0.0	0.0	0.0	0.0	0.0	0.0	0.0	0.0	0.0	0.0	0.0	0.0	3.1490865759477806
3R_9125	NA	NA	NA	NA	0.0	0.0	0.0	0.0	4.371366847728681	0.0	0.0	0.0	0.0	0.0	0.0	0.0	3.1831765300574624	0.0	0.0	0.0	0.0	0.0	0.0	0.0	0.0	0.0	0.0	2.3347771595287856	0.0	0.0	0.0	0.0	0.0	0.0	0.9886995595145721	0.0	0.0	0.0	0.0	0.0	0.0	1.4341482163498633	17.202347776424524	0.0	0.0	0.0	0.0	0.0	0.0
3R_9126	NA	NA	NA	NA	0.0	3.9252198515638863	0.0	0.0	0.0	0.0	0.0	0.0	0.0	0.0	0.0	0.0	0.0	0.0	5.854403330921319	0.0	0.0	0.0	0.0	0.0	0.0	0.0	0.0	3.3841909550051508	0.0	0.0	0.0	0.0	0.0	0.0	1.4330909880933067	0.0	0.0	6.9642829783174	0.0	0.0	0.0	0.0	0.0	0.0	0.0	0.0	0.0	0.0	6.601261369022392
3R_9127	NA	NA	NA	NA	0.0	0.0	0.0	0.0	0.0	0.0	0.0	0.0	0.0	0.0	2.603129482263577	0.0	4.150531475555445	0.0	0.0	0.0	0.0	0.0	2.3917150988974196	1.9360484476763549	0.0	0.0	0.0	0.0	0.0	0.0	0.0	0.0	3.4743212913357375	0.0	1.289161503574845	1.4709494831818992	0.0	0.0	0.0	0.0	0.0	3.7399605434162666	0.0	0.0	0.0	0.0	0.0	0.0	0.0
3R_9128	NA	NA	NA	NA	0.0	0.0	0.0	0.0	0.0	0.0	0.0	0.0	0.0	0.0	0.0	0.0	0.0	0.0	0.0	0.0	0.0	0.0	0.0	0.0	0.0	2.7479200992768575	0.0	0.0	0.0	0.0	0.0	5.130570452736929	0.0	0.0	1.9999752003075164	0.0	0.0	0.0	0.0	0.0	0.0	0.0	0.0	8.155332996518082	0.0	0.0	0.0	0.0	0.0
3R_9129	NA	NA	NA	NA	0.0	0.0	0.0	0.0	0.0	0.0	0.0	0.0	0.0	0.0	0.0	0.0	0.0	0.0	0.0	0.0	0.0	0.0	0.0	0.0	0.0	0.0	0.0	0.0	0.0	0.0	0.0	0.0	0.0	0.0	0.0	0.0	0.0	0.0	0.0	0.0	0.0	0.0	0.0	0.0	0.0	0.0	0.0	0.0	0.0
3R_9130	NA	NA	NA	NA	0.0	5.656454127288319	0.0	0.0	0.0	0.0	0.0	0.0	0.0	0.0	4.170061791975633	0.0	0.0	0.0	0.0	0.0	0.0	0.0	3.8313882652240214	0.0	0.0	0.0	0.0	0.0	0.0	6.845817137270957	0.0	0.0	0.0	0.0	2.0651616319402852	0.0	0.0	0.0	0.0	0.0	0.0	0.0	0.0	0.0	0.0	0.0	0.0	0.0	0.0
3R_9131	NA	NA	NA	NA	0.0	0.0	0.0	0.0	0.0	131.71412765733254	0.0	0.0	0.0	0.0	0.0	0.0	0.0	0.0	0.0	0.0	0.0	0.0	0.0	4.005617477951079	0.0	0.0	0.0	0.0	0.0	0.0	0.0	0.0	0.0	0.0	0.0	1.5216718791536887	0.0	0.0	0.0	0.0	0.0	0.0	23.20352507953008	2.7190530299631486	0.0	0.0	0.0	0.0	0.0
3R_9132	NA	NA	NA	NA	0.0	0.0	0.0	0.0	0.0	0.0	0.0	4.162937368607289	0.0	0.0	0.0	14.897468175283612	0.0	0.0	0.0	2.558496831941298	2.006460803788198	0.0	0.0	1.992103302508855	0.0	0.0	4.728601894277919	0.0	0.0	0.0	0.0	0.0	0.0	9.035178467362677	2.6529737846395474	0.0	0.0	0.0	0.0	0.0	0.0	1.9241222394858746	0.0	0.0	0.0	0.0	0.0	0.0	2.036736618385825
3R_9133	NA	NA	NA	NA	0.0	0.0	0.0	0.0	0.0	0.0	0.0	0.0	0.0	0.0	0.0	0.0	0.0	0.0	0.0	2.6481444848816107	0.0	0.0	0.0	0.0	0.0	0.0	0.0	6.4844156795764905	4.812546501230568	0.0	0.0	0.0	7.400352404781515	0.0	1.372965916670305	1.5665713721300998	4.886507205277037	0.0	0.0	0.0	0.0	0.0	23.88818418745536	0.0	0.0	0.0	0.0	0.0	0.0
3R_9134	NA	NA	NA	NA	0.0	0.0	0.0	76.84386862772222	3.4906036440505805	0.0	0.0	4.955352275993301	0.0	0.0	0.0	0.0	0.0	0.0	0.0	0.0	0.0	0.0	0.0	7.113900181546732	0.0	2.169487289407869	0.0	0.0	0.0	0.0	0.0	0.0	0.0	0.0	0.0	1.8016401411188692	2.809871189884914	0.0	0.0	3.184520681869569	0.0	0.0	0.0	6.43864837317891	0.0	0.0	0.0	0.0	0.0
3R_9135	NA	NA	NA	NA	0.0	0.0	0.0	0.0	0.0	0.0	0.0	0.0	0.0	0.0	0.0	0.0	0.0	0.0	0.0	0.0	0.0	0.0	0.0	0.0	0.0	0.0	0.0	0.0	0.0	0.0	0.0	0.0	0.0	0.0	0.0	0.0	0.0	0.0	0.0	0.0	0.0	0.0	0.0	0.0	0.0	0.0	0.0	0.0	0.0
3R_9136	NA	NA	NA	NA	0.0	5.455924315417897	0.0	0.0	0.0	0.0	0.0	3.1256837433188505	0.0	0.0	4.022226825437366	0.0	0.0	0.0	0.0	0.0	0.0	0.0	0.0	0.0	0.0	2.73689165740685	0.0	0.0	0.0	0.0	0.0	0.0	5.3683492862779625	0.0	0.0	0.0	7.0895211560173195	0.0	0.0	0.0	0.0	0.0	0.0	0.0	0.0	0.0	0.0	0.0	0.0
3R_9137	NA	NA	NA	NA	0.0	0.0	0.0	0.0	2.6936491295742204	0.0	0.0	0.0	0.0	0.0	0.0	0.0	0.0	0.0	0.0	0.0	0.0	0.0	0.0	1.829898491870859	3.8097328005802984	1.6741624500095094	0.0	0.0	4.2710365634898135	0.0	292.2609305588029	0.0	0.0	0.0	1.2184791625441456	1.3903000434329735	0.0	3.9475668382279214	0.0	0.0	0.0	1.767452711802696	0.0	0.0	0.0	0.0	0.0	0.0	0.0
3R_9138	NA	NA	NA	NA	0.0	0.0	0.0	0.0	0.0	0.0	0.0	0.0	0.0	0.0	0.0	0.0	0.0	0.0	0.0	0.0	0.0	22.639031954993605	0.0	0.0	0.0	0.0	0.0	16.843949232337014	0.0	0.0	0.0	9.14900527440154	0.0	0.0	0.0	0.0	0.0	0.0	0.0	0.0	0.0	0.0	0.0	0.0	0.0	0.0	0.0	0.0	10.952032834194435
3R_9139	NA	NA	NA	NA	0.0	0.0	0.0	0.0	0.0	0.0	0.0	0.0	0.0	0.0	0.0	0.0	0.0	0.0	0.0	0.0	0.0	0.0	0.0	0.0	0.0	0.0	0.0	0.0	0.0	0.0	0.0	0.0	0.0	0.0	0.0	0.0	0.0	0.0	0.0	0.0	0.0	0.0	0.0	0.0	0.0	0.0	0.0	0.0	0.0
3R_9140	NA	NA	NA	NA	0.0	0.0	0.0	0.0	0.0	0.0	0.0	0.0	0.0	0.0	0.0	0.0	0.0	0.0	0.0	0.0	0.0	0.0	0.0	0.0	0.0	0.0	0.0	0.0	0.0	0.0	0.0	0.0	0.0	0.0	0.0	0.0	0.0	0.0	0.0	0.0	0.0	0.0	0.0	0.0	0.0	0.0	0.0	0.0	0.0
3R_9141	NA	NA	NA	NA	0.0	0.0	0.0	0.0	0.0	0.0	0.0	4.0145164916337475	0.0	0.0	0.0	0.0	0.0	0.0	0.0	0.0	0.0	0.0	9.492889825520685	0.0	0.0	0.0	0.0	6.041536773626033	0.0	8.480814700983435	0.0	6.563075089454713	0.0	0.0	2.5583875199810064	2.9191523248712943	0.0	0.0	0.0	0.0	0.0	3.7110433227197497	0.0	0.0	0.0	0.0	0.0	0.0	0.0
3R_9142	NA	NA	NA	NA	0.0	0.0	0.0	0.0	0.0	0.0	0.0	0.0	0.0	0.0	0.0	0.0	0.0	0.0	0.0	0.0	3.5580604300983447	0.0	0.0	0.0	14.709300102082542	0.0	0.0	0.0	8.245192228411613	0.0	0.0	0.0	0.0	0.0	0.0	0.0	4.185953447174523	0.0	0.0	0.0	0.0	10.236147932809926	0.0	0.0	0.0	0.0	0.0	0.0	0.0
3R_9143	NA	NA	NA	NA	0.0	0.0	0.0	0.0	0.0	0.0	0.0	0.0	0.0	0.0	0.0	0.0	0.0	0.0	0.0	0.0	0.0	0.0	0.0	0.0	0.0	0.0	0.0	0.0	0.0	0.0	0.0	0.0	0.0	0.0	0.0	0.0	0.0	0.0	0.0	0.0	0.0	0.0	0.0	0.0	0.0	0.0	0.0	0.0	0.0
3R_9144	NA	NA	NA	NA	0.0	0.0	0.0	0.0	0.0	0.0	0.0	0.0	0.0	0.0	0.0	0.0	0.0	0.0	0.0	0.0	0.0	0.0	0.0	0.0	0.0	0.0	0.0	0.0	0.0	0.0	0.0	0.0	0.0	0.0	0.0	0.0	0.0	0.0	0.0	0.0	0.0	0.0	0.0	0.0	0.0	0.0	0.0	0.0	0.0
3R_9145	NA	NA	NA	NA	0.0	0.0	0.0	0.0	0.0	0.0	0.0	0.0	0.0	0.0	0.0	0.0	0.0	0.0	0.0	0.0	0.0	0.0	0.0	0.0	0.0	0.0	0.0	0.0	0.0	0.0	0.0	0.0	0.0	0.0	0.0	0.0	0.0	0.0	0.0	0.0	0.0	0.0	0.0	0.0	0.0	0.0	0.0	0.0	0.0
3R_9146	NA	NA	NA	NA	0.0	0.0	40.95205333595427	0.0	0.0	0.0	0.0	0.0	0.0	0.0	0.0	0.0	0.0	0.0	0.0	0.0	0.0	0.0	12.036736118634073	0.0	0.0	8.914276749070241	0.0	0.0	0.0	0.0	0.0	0.0	0.0	0.0	0.0	0.0	0.0	0.0	0.0	0.0	0.0	0.0	0.0	0.0	0.0	0.0	0.0	0.0	0.0
3R_9147	NA	NA	NA	NA	0.0	4.469373617287537	0.0	0.0	3.607275875440764	0.0	0.0	0.0	0.0	0.0	0.0	0.0	0.0	13.4630271616573	0.0	0.0	2.468221646303838	0.0	0.0	2.450559952949249	5.101910665544246	0.0	0.0	0.0	0.0	0.0	0.0	0.0	0.0	0.0	0.0	1.8618593458357187	0.0	0.0	0.0	3.290962195071784	0.0	0.0	0.0	0.0	0.0	0.0	0.0	0.0	0.0
3R_9148	NA	NA	NA	NA	0.0	0.0	0.0	0.0	0.0	0.0	0.0	0.0	0.0	0.0	0.0	0.0	0.0	0.0	0.0	6.7257908521173455	0.0	0.0	6.469393300296298	5.236852358468828	0.0	0.0	0.0	0.0	0.0	0.0	0.0	0.0	18.795508625258908	0.0	0.0	0.0	0.0	0.0	0.0	0.0	0.0	0.0	0.0	0.0	0.0	0.0	0.0	45.38605377339651	0.0
3R_9149	NA	NA	NA	NA	0.0	0.0	0.0	0.0	0.0	0.0	0.0	14.741000619122024	0.0	0.0	0.0	0.0	0.0	0.0	0.0	0.0	0.0	0.0	0.0	0.0	0.0	12.907422800704229	0.0	0.0	32.92874877340411	0.0	0.0	0.0	0.0	0.0	0.0	0.0	0.0	0.0	0.0	0.0	0.0	13.62667011875643	0.0	0.0	0.0	0.0	0.0	0.0	0.0
3R_9150	NA	NA	NA	NA	0.0	0.0	0.0	0.0	0.0	0.0	0.0	2.058545020379596	0.0	0.0	0.0	0.0	0.0	0.0	0.0	2.530319554056482	0.0	0.0	0.0	0.0	0.0	1.8024903206269782	0.0	0.0	0.0	0.0	0.0	3.3653829974120204	0.0	0.0	0.0	5.987477191454073	0.0	0.0	4.323146558991496	0.0	0.0	0.0	0.0	0.0	0.0	0.0	0.0	0.0	2.0143055983595497
3R_9151	NA	NA	NA	NA	0.0	0.0	0.0	0.0	0.0	0.0	0.0	4.290998343674639	0.0	0.0	0.0	30.711493162086047	0.0	22.56200603308041	0.0	0.0	0.0	0.0	0.0	0.0	0.0	0.0	0.0	0.0	0.0	0.0	0.0	0.0	7.369772436166715	0.0	2.734585007583004	0.0	4.866315026742834	0.0	0.0	0.0	0.0	3.9666248187748283	0.0	0.0	0.0	0.0	0.0	0.0	4.198782101263707
3R_9152	NA	NA	NA	NA	0.0	0.0	0.0	0.0	0.0	0.0	0.0	1.4113250366238848	0.0	0.0	0.0	0.0	2.89571963410845	0.0	0.0	0.0	0.0	0.0	0.0	1.350731475123038	2.8121374100326935	0.0	0.0	4.2478700117793435	0.0	0.0	0.0	0.0	0.0	0.0	1.7988300049881556	0.0	3.201097592342462	0.0	0.0	3.6279106046547906	0.0	1.3046373988661395	0.0	3.667559900880526	0.0	0.0	0.0	11.70633945106633	2.7619895549841
3R_9153	NA	NA	NA	NA	0.0	0.0	0.0	0.0	0.0	0.0	0.0	4.696379091720284	0.0	0.0	6.043446335707401	0.0	0.0	0.0	12.226583036838695	5.772688831867551	0.0	0.0	0.0	0.0	0.0	0.0	0.0	0.0	10.490867699667442	9.921274685371577	0.0	0.0	0.0	0.0	2.992927711816977	0.0	0.0	0.0	0.0	0.0	0.0	0.0	0.0	0.0	0.0	0.0	0.0	0.0	0.0
3R_9154	NA	NA	NA	NA	0.0	0.0	0.0	0.0	0.0	0.0	0.0	2.4594195769798324	0.0	0.0	0.0	0.0	5.046172478175303	0.0	0.0	0.0	0.0	0.0	0.0	0.0	0.0	0.0	11.17443289753045	0.0	0.0	0.0	0.0	0.0	0.0	0.0	1.5673489859252059	1.7883648979737827	0.0	0.0	5.165022467847735	0.0	0.0	0.0	0.0	0.0	0.0	0.0	0.0	40.79967360261117	2.406565109619041
3R_9155	NA	NA	NA	NA	0.0	0.0	15.78252937128716	0.0	11.05504361491082	0.0	0.0	0.0	0.0	0.0	0.0	0.0	0.0	0.0	0.0	4.822691341484647	0.0	0.0	0.0	0.0	0.0	0.0	0.0	0.0	0.0	0.0	0.0	6.414290011860022	13.477216092335102	0.0	2.5003888104600263	0.0	0.0	4.050316268945861	0.0	0.0	0.0	0.0	0.0	0.0	0.0	0.0	0.0	0.0	0.0
3R_9156	NA	NA	NA	NA	0.0	7.448956028812561	0.0	0.0	0.0	0.0	0.0	0.0	0.0	0.0	0.0	0.0	0.0	0.0	0.0	0.0	0.0	0.0	0.0	4.084266588248748	0.0	0.0	0.0	0.0	0.0	9.015222202689241	0.0	0.0	0.0	0.0	0.0	3.1030989097261976	0.0	0.0	0.0	0.0	0.0	0.0	0.0	0.0	0.0	0.0	0.0	0.0	4.175775076051304
3R_9157	NA	NA	NA	NA	0.0	0.0	0.0	0.0	0.0	0.0	0.0	1.696767318904024	0.0	0.0	0.0	0.0	0.0	0.0	0.0	0.0	1.6356225506552304	0.0	0.0	0.0	0.0	2.9714255830234135	0.0	0.0	0.0	0.0	0.0	0.0	0.0	0.0	0.0	0.0	0.0	0.0	0.0	0.0	6.982850120105023	0.0	0.0	2.204664275928726	0.0	0.0	0.0	0.0	1.6603027263166947
3R_9158	NA	NA	NA	NA	0.0	3.1627013771034336	0.0	0.0	0.0	0.0	0.0	0.0	0.0	0.0	2.3316126808952555	0.0	3.71761446627882	0.0	0.0	2.2271521472307922	0.0	0.0	0.0	0.0	0.0	0.0	0.0	8.180320439512256	0.0	0.0	0.0	2.9621633982649427	0.0	0.0	1.1546968101038741	1.3175235774137986	0.0	1.8704640078768981	0.0	0.0	0.0	0.0	0.0	0.0	0.0	0.0	0.0	0.0	0.0
3R_9159	NA	NA	NA	NA	0.0	0.0	8.306227344764917	0.0	0.0	0.0	0.0	0.0	0.0	0.0	0.0	0.0	0.0	0.0	0.0	0.0	0.0	0.0	0.0	1.9762580265719751	0.0	1.8080658540977643	0.0	0.0	0.0	4.362204291623826	0.0	0.0	0.0	0.0	0.0	6.005997889792642	0.0	4.263302409469307	4.336519084803666	0.0	0.0	0.0	0.0	2.683007254046713	0.0	0.0	0.0	0.0	0.0
3R_9160	NA	NA	NA	NA	0.0	2.7500360254719336	0.0	0.0	0.0	0.0	0.0	1.575487928611491	0.0	0.0	0.0	0.0	0.0	0.0	0.0	1.9365560983507126	0.0	0.0	0.0	1.507846228635327	0.0	1.379518890028065	0.0	2.3709874593731297	0.0	0.0	0.0	2.5756639932991527	2.705894195207537	13.67766396441619	0.0	1.1456147357215736	0.0	0.0	0.0	4.049902903577887	6.483738783131906	2.912781137994463	0.0	0.0	0.0	0.0	0.0	0.0	1.541629706094463
3R_9161	NA	NA	NA	NA	0.0	0.0	0.0	0.0	0.0	0.0	0.0	0.0	0.0	0.0	0.0	0.0	0.0	0.0	0.0	2.396255898084361	1.8792259092634562	7.8863544774383225	0.0	1.8657788544565619	0.0	0.0	0.0	0.0	0.0	0.0	0.0	0.0	6.696439034614563	0.0	1.2423709108293248	2.8351216571966513	2.2108540108981836	0.0	0.0	0.0	0.0	0.0	0.0	0.0	0.0	0.0	0.0	0.0	0.0
3R_9162	NA	NA	NA	NA	0.0	0.0	0.0	0.0	2.473986648883651	0.0	0.0	3.512136186592771	0.0	0.0	0.0	0.0	3.6030543812600815	0.0	0.0	0.0	1.692786360204624	0.0	0.0	0.0	0.0	0.0	0.0	2.6427466382941387	3.9227408347121764	3.7097588545451776	0.0	5.741765805430504	12.064159613657353	15.245378173039613	1.1191142702960886	0.0	0.0	0.0	0.0	2.257048480272832	0.0	3.246639930586838	0.0	0.0	0.0	0.0	0.0	0.0	0.0
3R_9163	NA	NA	NA	NA	0.0	0.0	0.0	0.0	0.0	0.0	0.0	0.0	0.0	0.0	0.0	0.0	4.622819531597434	0.0	0.0	0.0	0.0	0.0	2.66386782953377	4.312701942268447	0.0	1.9728317395483321	0.0	0.0	0.0	0.0	0.0	3.6834230492407363	3.8696635404944812	0.0	0.0	4.914985495877802	0.0	0.0	0.0	0.0	9.27230917587716	0.0	0.0	2.9275050221348655	0.0	0.0	0.0	0.0	0.0
3R_9164	NA	NA	NA	NA	0.0	0.0	0.0	0.0	0.0	0.0	0.0	0.0	0.0	0.0	0.0	0.0	0.0	0.0	0.0	0.0	0.0	0.0	0.0	0.0	0.0	0.0	0.0	0.0	0.0	0.0	0.0	0.0	0.0	0.0	0.0	0.0	0.0	0.0	0.0	0.0	0.0	0.0	0.0	104.68354165358123	0.0	0.0	0.0	0.0	0.0
3R_9165	NA	NA	NA	NA	0.0	98.27237170541873	0.0	0.0	0.0	0.0	0.0	0.0	0.0	0.0	0.0	0.0	0.0	0.0	0.0	0.0	0.0	0.0	0.0	0.0	0.0	0.0	0.0	0.0	0.0	0.0	0.0	0.0	0.0	0.0	0.0	0.0	0.0	0.0	0.0	0.0	0.0	0.0	0.0	0.0	0.0	0.0	0.0	0.0	0.0
3R_9166	NA	NA	NA	NA	0.0	0.0	0.0	0.0	0.0	0.0	0.0	0.0	0.0	0.0	0.0	0.0	0.0	0.0	15.334600993682146	0.0	0.0	0.0	2.3213705371651425	0.0	0.0	0.0	0.0	5.909536810504793	4.385887966877775	0.0	0.0	3.209840085766927	0.0	0.0	3.7537349662914603	1.4276862630883138	0.0	2.0268599480313108	0.0	0.0	0.0	0.0	0.0	0.0	0.0	0.0	0.0	0.0	3.842414880904351
3R_9167	NA	NA	NA	NA	0.0	0.0	0.0	0.0	0.0	0.0	0.0	0.0	0.0	0.0	0.0	0.0	0.0	0.0	0.0	0.0	0.0	0.0	0.0	15.263726669393787	0.0	0.0	0.0	0.0	35.62598416781263	0.0	0.0	26.07310376834569	0.0	0.0	0.0	0.0	0.0	0.0	0.0	0.0	0.0	0.0	0.0	0.0	0.0	0.0	0.0	0.0	0.0
3R_9168	NA	NA	NA	NA	0.0	0.0	0.0	0.0	4.424246285402819	0.0	0.0	0.0	0.0	0.0	0.0	0.0	0.0	0.0	16.351411453836697	0.0	0.0	0.0	3.7129448107883327	3.005559082078212	0.0	0.0	0.0	0.0	0.0	0.0	0.0	0.0	0.0	0.0	2.0013192696625617	0.0	0.0	0.0	0.0	0.0	0.0	0.0	0.0	0.0	0.0	0.0	0.0	0.0	0.0
3R_9169	NA	NA	NA	NA	0.0	0.0	0.0	0.0	0.0	0.0	0.0	0.0	0.0	0.0	0.0	0.0	0.0	0.0	0.0	0.0	0.0	0.0	0.0	0.0	0.0	0.0	0.0	0.0	0.0	0.0	0.0	0.0	0.0	0.0	0.0	0.0	0.0	0.0	0.0	0.0	0.0	0.0	0.0	0.0	0.0	0.0	0.0	0.0	0.0
3R_9170	NA	NA	NA	NA	0.0	0.0	0.0	0.0	0.0	0.0	0.0	0.0	0.0	0.0	2.8485216030454112	0.0	0.0	0.0	11.525769892614402	0.0	2.1338249666056393	0.0	0.0	0.0	0.0	1.938253447571407	0.0	0.0	0.0	0.0	0.0	0.0	0.0	0.0	2.821376668174222	1.6096131246566494	2.5103823136536936	0.0	0.0	0.0	0.0	0.0	0.0	2.876193944058603	0.0	0.0	0.0	0.0	0.0
3R_9171	NA	NA	NA	NA	0.0	0.0	0.0	0.0	0.0	0.0	0.0	0.0	0.0	0.0	0.0	0.0	0.0	0.0	0.0	0.0	0.0	0.0	0.0	0.0	0.0	0.0	0.0	0.0	0.0	0.0	0.0	0.0	0.0	0.0	0.0	0.0	0.0	0.0	0.0	0.0	0.0	0.0	0.0	0.0	0.0	0.0	0.0	0.0	0.0
3R_9172	NA	NA	NA	NA	0.0	0.0	0.0	0.0	0.0	0.0	0.0	0.0	0.0	0.0	0.0	0.0	0.0	0.0	0.0	0.0	0.0	0.0	0.0	0.0	0.0	0.0	0.0	0.0	0.0	0.0	0.0	0.0	0.0	0.0	0.0	0.0	0.0	0.0	0.0	0.0	0.0	0.0	0.0	0.0	0.0	0.0	0.0	0.0	0.0
3R_9173	NA	NA	NA	NA	0.0	0.0	0.0	0.0	0.0	0.0	0.0	0.0	0.0	0.0	0.0	0.0	0.0	0.0	0.0	0.0	0.0	0.0	50.686806224339804	0.0	0.0	0.0	0.0	0.0	0.0	0.0	0.0	0.0	0.0	0.0	0.0	0.0	0.0	0.0	0.0	0.0	0.0	0.0	0.0	0.0	0.0	0.0	0.0	0.0	0.0
3R_9174	NA	NA	NA	NA	0.0	0.0	11.46857381403478	0.0	0.0	0.0	0.0	2.851066013582478	0.0	0.0	0.0	0.0	0.0	0.0	0.0	0.0	0.0	0.0	0.0	0.0	0.0	0.0	0.0	4.290633803844236	0.0	0.0	0.0	0.0	0.0	0.0	0.0	2.073150278310059	0.0	0.0	0.0	0.0	0.0	0.0	0.0	3.7044816448491216	0.0	0.0	0.0	0.0	5.5795896379209
3R_9175	NA	NA	NA	NA	0.0	0.0	0.0	0.0	0.0	0.0	0.0	0.0	0.0	0.0	4.764840811433331	0.0	0.0	0.0	0.0	0.0	0.0	0.0	0.0	3.5437970793441993	0.0	0.0	0.0	11.144768311411575	0.0	0.0	0.0	0.0	19.078483794735867	0.0	2.359717173738425	0.0	0.0	3.822445860788051	0.0	4.759117278927104	0.0	3.422864047262907	0.0	0.0	0.0	0.0	0.0	0.0	0.0
3R_9176	NA	NA	NA	NA	0.0	0.0	0.0	0.0	0.0	0.0	0.0	2.3294602174784056	0.0	0.0	0.0	0.0	0.0	12.248267482564591	0.0	2.8633227256770755	0.0	0.0	0.0	0.0	0.0	2.039707391736411	5.291979687265168	3.50565742996047	0.0	0.0	0.0	0.0	0.0	20.2233057420032	0.0	1.6938650579013892	0.0	0.0	0.0	2.9940209401824553	0.0	2.1533671124854377	0.0	0.0	0.0	0.0	0.0	19.321879323270498	2.279398658163598
3R_9177	NA	NA	NA	NA	0.0	7.496881297380289	0.0	0.0	0.0	0.0	0.0	0.0	0.0	0.0	0.0	0.0	0.0	0.0	0.0	0.0	4.140169581346052	0.0	0.0	0.0	8.557892430715302	0.0	0.0	6.463555886489617	0.0	0.0	0.0	0.0	0.0	0.0	0.0	0.0	4.870787742760061	4.433756136318492	0.0	0.0	0.0	0.0	0.0	0.0	0.0	0.0	0.0	0.0	0.0
[truncated: 260 more columns]
